# Supplementary material for: Seeking the Membrane-Bound Structure of the Caveolin 8S Complex
Source: J Phys Chem B. 2025 Jul 25;129(31):7932–8. doi: 10.1021/acs.jpcb.5c01585 (PMC12337093; doi:10.1021/acs.jpcb.5c01585)
Supplement: Supplementary file 2 [file jp5c01585_si_002.zip]

Archive with 21 entries (20 files):
- FinalPDBfiles/
- FinalPDBfiles/8.30A.GLU.pdb
- __MACOSX/FinalPDBfiles/._8.30A.GLU.pdb
- FinalPDBfiles/6.16A.GLU.pdb
- __MACOSX/FinalPDBfiles/._6.16A.GLU.pdb
- FinalPDBfiles/9.32A.GLU.replica.pdb
- __MACOSX/FinalPDBfiles/._9.32A.GLU.replica.pdb
- FinalPDBfiles/5.10A.GLH.pdb
- __MACOSX/FinalPDBfiles/._5.10A.GLH.pdb
- FinalPDBfiles/1.water.GLU.pdb
- __MACOSX/FinalPDBfiles/._1.water.GLU.pdb
- FinalPDBfiles/7.25A.GLU.pdb
- __MACOSX/FinalPDBfiles/._7.25A.GLU.pdb
- FinalPDBfiles/2.32A.GLU.pdb
- __MACOSX/FinalPDBfiles/._2.32A.GLU.pdb
- FinalPDBfiles/4.10A.GLU.pdb
- __MACOSX/FinalPDBfiles/._4.10A.GLU.pdb
- FinalPDBfiles/10.32A.GLH.replica.pdb
- __MACOSX/FinalPDBfiles/._10.32A.GLH.replica.pdb
- FinalPDBfiles/3.32A.GLH.pdb
- __MACOSX/FinalPDBfiles/._3.32A.GLH.pdb
