# Supplementary material for: Seeking the Membrane-Bound Structure of the Caveolin 8S Complex
Source: J Phys Chem B. 2025 Jul 25;129(31):7932–8. doi: 10.1021/acs.jpcb.5c01585 (PMC12337093; doi:10.1021/acs.jpcb.5c01585)
Supplement: Supplementary file 2 [file jp5c01585_si_002.zip › FinalPDBfiles/8.30A.GLU.pdb]

CRYST1  167.801  167.801  143.685  90.00  90.00  90.00 P 1           1
ATOM      1  N   ILE P  49       1.945 -76.128  36.008  0.00  0.00      PROA  
ATOM      2  HT1 ILE P  49       1.083 -76.016  36.578  0.00  0.00      PROA  
ATOM      3  HT2 ILE P  49       2.717 -76.540  36.571  0.00  0.00      PROA  
ATOM      4  HT3 ILE P  49       1.699 -76.683  35.163  0.00  0.00      PROA  
ATOM      5  CA  ILE P  49       2.526 -74.858  35.568  0.00  0.00      PROA  
ATOM      6  HA  ILE P  49       3.119 -74.484  36.390  0.00  0.00      PROA  
ATOM      7  CB  ILE P  49       3.321 -74.933  34.308  0.00  0.00      PROA  
ATOM      8  HB  ILE P  49       2.800 -75.446  33.471  0.00  0.00      PROA  
ATOM      9  CG2 ILE P  49       3.715 -73.468  33.955  0.00  0.00      PROA  
ATOM     10 HG21 ILE P  49       2.781 -73.075  33.500  0.00  0.00      PROA  
ATOM     11 HG22 ILE P  49       4.549 -73.460  33.222  0.00  0.00      PROA  
ATOM     12 HG23 ILE P  49       4.051 -72.745  34.728  0.00  0.00      PROA  
ATOM     13  CG1 ILE P  49       4.686 -75.691  34.438  0.00  0.00      PROA  
ATOM     14 HG11 ILE P  49       5.128 -75.531  35.445  0.00  0.00      PROA  
ATOM     15 HG12 ILE P  49       5.423 -75.268  33.723  0.00  0.00      PROA  
ATOM     16  CD  ILE P  49       4.606 -77.272  34.228  0.00  0.00      PROA  
ATOM     17  HD1 ILE P  49       4.235 -77.559  33.220  0.00  0.00      PROA  
ATOM     18  HD2 ILE P  49       3.913 -77.831  34.892  0.00  0.00      PROA  
ATOM     19  HD3 ILE P  49       5.647 -77.644  34.337  0.00  0.00      PROA  
ATOM     20  C   ILE P  49       1.344 -73.918  35.343  0.00  0.00      PROA  
ATOM     21  O   ILE P  49       0.412 -74.297  34.597  0.00  0.00      PROA  
ATOM     22  N   ASP P  50       1.317 -72.721  35.991  0.00  0.00      PROA  
ATOM     23  HN  ASP P  50       2.031 -72.544  36.665  0.00  0.00      PROA  
ATOM     24  CA  ASP P  50       0.340 -71.759  35.981  0.00  0.00      PROA  
ATOM     25  HA  ASP P  50      -0.620 -72.229  35.829  0.00  0.00      PROA  
ATOM     26  CB  ASP P  50       0.235 -71.042  37.382  0.00  0.00      PROA  
ATOM     27  HB1 ASP P  50       1.079 -70.332  37.521  0.00  0.00      PROA  
ATOM     28  HB2 ASP P  50       0.168 -71.820  38.172  0.00  0.00      PROA  
ATOM     29  CG  ASP P  50      -1.079 -70.280  37.536  0.00  0.00      PROA  
ATOM     30  OD1 ASP P  50      -2.003 -70.502  36.701  0.00  0.00      PROA  
ATOM     31  OD2 ASP P  50      -1.204 -69.585  38.551  0.00  0.00      PROA  
ATOM     32  C   ASP P  50       0.628 -70.839  34.853  0.00  0.00      PROA  
ATOM     33  O   ASP P  50       1.762 -70.483  34.618  0.00  0.00      PROA  
ATOM     34  N   LEU P  51      -0.298 -70.428  34.043  0.00  0.00      PROA  
ATOM     35  HN  LEU P  51      -1.231 -70.762  34.152  0.00  0.00      PROA  
ATOM     36  CA  LEU P  51      -0.231 -69.661  32.824  0.00  0.00      PROA  
ATOM     37  HA  LEU P  51       0.729 -69.167  32.849  0.00  0.00      PROA  
ATOM     38  CB  LEU P  51      -0.032 -70.571  31.529  0.00  0.00      PROA  
ATOM     39  HB1 LEU P  51      -0.875 -71.294  31.499  0.00  0.00      PROA  
ATOM     40  HB2 LEU P  51       0.870 -71.188  31.729  0.00  0.00      PROA  
ATOM     41  CG  LEU P  51       0.046 -69.894  30.189  0.00  0.00      PROA  
ATOM     42  HG  LEU P  51      -0.877 -69.280  30.120  0.00  0.00      PROA  
ATOM     43  CD1 LEU P  51       1.300 -69.005  29.980  0.00  0.00      PROA  
ATOM     44 HD11 LEU P  51       1.136 -67.934  30.227  0.00  0.00      PROA  
ATOM     45 HD12 LEU P  51       1.507 -69.076  28.890  0.00  0.00      PROA  
ATOM     46 HD13 LEU P  51       2.137 -69.505  30.512  0.00  0.00      PROA  
ATOM     47  CD2 LEU P  51       0.033 -70.863  29.034  0.00  0.00      PROA  
ATOM     48 HD21 LEU P  51       1.053 -71.201  28.753  0.00  0.00      PROA  
ATOM     49 HD22 LEU P  51      -0.379 -70.450  28.088  0.00  0.00      PROA  
ATOM     50 HD23 LEU P  51      -0.553 -71.785  29.236  0.00  0.00      PROA  
ATOM     51  C   LEU P  51      -1.243 -68.536  32.706  0.00  0.00      PROA  
ATOM     52  O   LEU P  51      -2.504 -68.729  32.804  0.00  0.00      PROA  
ATOM     53  N   VAL P  52      -0.781 -67.260  32.552  0.00  0.00      PROA  
ATOM     54  HN  VAL P  52       0.181 -67.042  32.405  0.00  0.00      PROA  
ATOM     55  CA  VAL P  52      -1.741 -66.119  32.470  0.00  0.00      PROA  
ATOM     56  HA  VAL P  52      -2.228 -66.167  33.433  0.00  0.00      PROA  
ATOM     57  CB  VAL P  52      -0.905 -64.815  32.517  0.00  0.00      PROA  
ATOM     58  HB  VAL P  52      -0.162 -64.975  33.327  0.00  0.00      PROA  
ATOM     59  CG1 VAL P  52      -0.139 -64.560  31.170  0.00  0.00      PROA  
ATOM     60 HG11 VAL P  52       0.494 -65.431  30.896  0.00  0.00      PROA  
ATOM     61 HG12 VAL P  52       0.530 -63.675  31.230  0.00  0.00      PROA  
ATOM     62 HG13 VAL P  52      -0.793 -64.435  30.281  0.00  0.00      PROA  
ATOM     63  CG2 VAL P  52      -1.678 -63.529  32.870  0.00  0.00      PROA  
ATOM     64 HG21 VAL P  52      -0.955 -62.718  33.105  0.00  0.00      PROA  
ATOM     65 HG22 VAL P  52      -2.447 -63.602  33.669  0.00  0.00      PROA  
ATOM     66 HG23 VAL P  52      -2.290 -63.290  31.975  0.00  0.00      PROA  
ATOM     67  C   VAL P  52      -2.760 -66.189  31.383  0.00  0.00      PROA  
ATOM     68  O   VAL P  52      -2.493 -66.528  30.247  0.00  0.00      PROA  
ATOM     69  N   ASN P  53      -4.011 -65.892  31.683  0.00  0.00      PROA  
ATOM     70  HN  ASN P  53      -4.207 -65.415  32.536  0.00  0.00      PROA  
ATOM     71  CA  ASN P  53      -5.147 -65.923  30.781  0.00  0.00      PROA  
ATOM     72  HA  ASN P  53      -4.906 -66.548  29.933  0.00  0.00      PROA  
ATOM     73  CB  ASN P  53      -6.434 -66.409  31.513  0.00  0.00      PROA  
ATOM     74  HB1 ASN P  53      -7.304 -66.405  30.822  0.00  0.00      PROA  
ATOM     75  HB2 ASN P  53      -6.818 -65.818  32.372  0.00  0.00      PROA  
ATOM     76  CG  ASN P  53      -6.170 -67.814  31.928  0.00  0.00      PROA  
ATOM     77  OD1 ASN P  53      -6.163 -68.757  31.142  0.00  0.00      PROA  
ATOM     78  ND2 ASN P  53      -5.897 -68.054  33.252  0.00  0.00      PROA  
ATOM     79 HD21 ASN P  53      -5.829 -68.988  33.604  0.00  0.00      PROA  
ATOM     80 HD22 ASN P  53      -5.812 -67.240  33.827  0.00  0.00      PROA  
ATOM     81  C   ASN P  53      -5.428 -64.598  30.069  0.00  0.00      PROA  
ATOM     82  O   ASN P  53      -4.972 -63.513  30.580  0.00  0.00      PROA  
ATOM     83  N   ARG P  54      -6.018 -64.670  28.862  0.00  0.00      PROA  
ATOM     84  HN  ARG P  54      -6.408 -65.550  28.601  0.00  0.00      PROA  
ATOM     85  CA  ARG P  54      -6.406 -63.629  28.006  0.00  0.00      PROA  
ATOM     86  HA  ARG P  54      -5.532 -63.006  27.890  0.00  0.00      PROA  
ATOM     87  CB  ARG P  54      -6.881 -64.088  26.635  0.00  0.00      PROA  
ATOM     88  HB1 ARG P  54      -7.310 -63.280  26.005  0.00  0.00      PROA  
ATOM     89  HB2 ARG P  54      -7.738 -64.771  26.814  0.00  0.00      PROA  
ATOM     90  CG  ARG P  54      -5.799 -64.759  25.743  0.00  0.00      PROA  
ATOM     91  HG1 ARG P  54      -6.286 -65.224  24.859  0.00  0.00      PROA  
ATOM     92  HG2 ARG P  54      -5.263 -65.544  26.318  0.00  0.00      PROA  
ATOM     93  CD  ARG P  54      -4.648 -63.791  25.339  0.00  0.00      PROA  
ATOM     94  HD1 ARG P  54      -3.825 -63.794  26.085  0.00  0.00      PROA  
ATOM     95  HD2 ARG P  54      -5.143 -62.804  25.217  0.00  0.00      PROA  
ATOM     96  NE  ARG P  54      -4.100 -64.202  24.028  0.00  0.00      PROA  
ATOM     97  HE  ARG P  54      -4.555 -64.052  23.150  0.00  0.00      PROA  
ATOM     98  CZ  ARG P  54      -3.396 -65.322  23.878  0.00  0.00      PROA  
ATOM     99  NH1 ARG P  54      -2.928 -66.101  24.845  0.00  0.00      PROA  
ATOM    100 HH11 ARG P  54      -2.845 -65.694  25.755  0.00  0.00      PROA  
ATOM    101 HH12 ARG P  54      -2.751 -67.048  24.576  0.00  0.00      PROA  
ATOM    102  NH2 ARG P  54      -3.516 -65.884  22.652  0.00  0.00      PROA  
ATOM    103 HH21 ARG P  54      -4.014 -65.394  21.936  0.00  0.00      PROA  
ATOM    104 HH22 ARG P  54      -2.988 -66.689  22.381  0.00  0.00      PROA  
ATOM    105  C   ARG P  54      -7.492 -62.706  28.600  0.00  0.00      PROA  
ATOM    106  O   ARG P  54      -8.173 -63.039  29.532  0.00  0.00      PROA  
ATOM    107  N   ASP P  55      -7.556 -61.444  28.177  0.00  0.00      PROA  
ATOM    108  HN  ASP P  55      -7.092 -61.216  27.325  0.00  0.00      PROA  
ATOM    109  CA  ASP P  55      -8.474 -60.379  28.550  0.00  0.00      PROA  
ATOM    110  HA  ASP P  55      -8.098 -59.443  28.166  0.00  0.00      PROA  
ATOM    111  CB  ASP P  55      -9.639 -60.349  27.539  0.00  0.00      PROA  
ATOM    112  HB1 ASP P  55     -10.111 -61.343  27.689  0.00  0.00      PROA  
ATOM    113  HB2 ASP P  55      -9.312 -60.091  26.509  0.00  0.00      PROA  
ATOM    114  CG  ASP P  55     -10.829 -59.387  27.691  0.00  0.00      PROA  
ATOM    115  OD1 ASP P  55     -11.977 -59.808  27.429  0.00  0.00      PROA  
ATOM    116  OD2 ASP P  55     -10.594 -58.234  28.083  0.00  0.00      PROA  
ATOM    117  C   ASP P  55      -8.855 -60.092  30.059  0.00  0.00      PROA  
ATOM    118  O   ASP P  55      -9.990 -60.255  30.487  0.00  0.00      PROA  
ATOM    119  N   PRO P  56      -7.984 -59.580  30.877  0.00  0.00      PROA  
ATOM    120  CD  PRO P  56      -6.662 -59.127  30.400  0.00  0.00      PROA  
ATOM    121  HD1 PRO P  56      -6.711 -58.466  29.509  0.00  0.00      PROA  
ATOM    122  HD2 PRO P  56      -6.024 -60.020  30.222  0.00  0.00      PROA  
ATOM    123  CA  PRO P  56      -8.195 -59.409  32.281  0.00  0.00      PROA  
ATOM    124  HA  PRO P  56      -8.494 -60.389  32.623  0.00  0.00      PROA  
ATOM    125  CB  PRO P  56      -6.720 -59.047  32.739  0.00  0.00      PROA  
ATOM    126  HB1 PRO P  56      -6.081 -59.949  32.845  0.00  0.00      PROA  
ATOM    127  HB2 PRO P  56      -6.786 -58.438  33.666  0.00  0.00      PROA  
ATOM    128  CG  PRO P  56      -6.081 -58.295  31.543  0.00  0.00      PROA  
ATOM    129  HG1 PRO P  56      -6.500 -57.276  31.688  0.00  0.00      PROA  
ATOM    130  HG2 PRO P  56      -4.972 -58.273  31.607  0.00  0.00      PROA  
ATOM    131  C   PRO P  56      -9.316 -58.336  32.499  0.00  0.00      PROA  
ATOM    132  O   PRO P  56      -9.853 -58.307  33.594  0.00  0.00      PROA  
ATOM    133  N   LYS P  57      -9.633 -57.385  31.556  0.00  0.00      PROA  
ATOM    134  HN  LYS P  57      -9.080 -57.325  30.728  0.00  0.00      PROA  
ATOM    135  CA  LYS P  57     -10.729 -56.425  31.700  0.00  0.00      PROA  
ATOM    136  HA  LYS P  57     -10.715 -56.069  32.720  0.00  0.00      PROA  
ATOM    137  CB  LYS P  57     -10.450 -55.333  30.642  0.00  0.00      PROA  
ATOM    138  HB1 LYS P  57     -11.345 -54.681  30.554  0.00  0.00      PROA  
ATOM    139  HB2 LYS P  57     -10.181 -55.826  29.683  0.00  0.00      PROA  
ATOM    140  CG  LYS P  57      -9.312 -54.445  31.032  0.00  0.00      PROA  
ATOM    141  HG1 LYS P  57      -9.105 -53.715  30.221  0.00  0.00      PROA  
ATOM    142  HG2 LYS P  57      -8.308 -54.901  31.172  0.00  0.00      PROA  
ATOM    143  CD  LYS P  57      -9.504 -53.830  32.429  0.00  0.00      PROA  
ATOM    144  HD1 LYS P  57      -9.128 -54.458  33.265  0.00  0.00      PROA  
ATOM    145  HD2 LYS P  57     -10.589 -53.711  32.632  0.00  0.00      PROA  
ATOM    146  CE  LYS P  57      -8.871 -52.477  32.760  0.00  0.00      PROA  
ATOM    147  HE1 LYS P  57      -7.780 -52.443  32.964  0.00  0.00      PROA  
ATOM    148  HE2 LYS P  57      -9.371 -52.278  33.732  0.00  0.00      PROA  
ATOM    149  NZ  LYS P  57      -9.341 -51.430  31.830  0.00  0.00      PROA  
ATOM    150  HZ1 LYS P  57     -10.375 -51.474  31.731  0.00  0.00      PROA  
ATOM    151  HZ2 LYS P  57      -8.857 -51.502  30.912  0.00  0.00      PROA  
ATOM    152  HZ3 LYS P  57      -9.076 -50.545  32.306  0.00  0.00      PROA  
ATOM    153  C   LYS P  57     -12.025 -57.089  31.462  0.00  0.00      PROA  
ATOM    154  O   LYS P  57     -13.098 -56.649  31.857  0.00  0.00      PROA  
ATOM    155  N   HSD P  58     -12.024 -58.266  30.773  0.00  0.00      PROA  
ATOM    156  HN  HSD P  58     -11.150 -58.677  30.526  0.00  0.00      PROA  
ATOM    157  CA  HSD P  58     -13.158 -59.169  30.412  0.00  0.00      PROA  
ATOM    158  HA  HSD P  58     -12.738 -59.975  29.830  0.00  0.00      PROA  
ATOM    159  CB  HSD P  58     -13.788 -59.916  31.662  0.00  0.00      PROA  
ATOM    160  HB1 HSD P  58     -12.928 -60.280  32.263  0.00  0.00      PROA  
ATOM    161  HB2 HSD P  58     -14.346 -60.788  31.260  0.00  0.00      PROA  
ATOM    162  ND1 HSD P  58     -15.786 -58.968  33.156  0.00  0.00      PROA  
ATOM    163  HD1 HSD P  58     -16.591 -59.198  32.609  0.00  0.00      PROA  
ATOM    164  CG  HSD P  58     -14.483 -59.099  32.781  0.00  0.00      PROA  
ATOM    165  CE1 HSD P  58     -15.820 -58.520  34.423  0.00  0.00      PROA  
ATOM    166  HE1 HSD P  58     -16.732 -58.630  35.010  0.00  0.00      PROA  
ATOM    167  NE2 HSD P  58     -14.597 -58.303  34.904  0.00  0.00      PROA  
ATOM    168  CD2 HSD P  58     -13.791 -58.625  33.848  0.00  0.00      PROA  
ATOM    169  HD2 HSD P  58     -12.716 -58.518  33.925  0.00  0.00      PROA  
ATOM    170  C   HSD P  58     -14.271 -58.444  29.679  0.00  0.00      PROA  
ATOM    171  O   HSD P  58     -15.448 -58.557  30.006  0.00  0.00      PROA  
ATOM    172  N   LEU P  59     -13.820 -57.718  28.632  0.00  0.00      PROA  
ATOM    173  HN  LEU P  59     -12.854 -57.776  28.392  0.00  0.00      PROA  
ATOM    174  CA  LEU P  59     -14.763 -57.051  27.789  0.00  0.00      PROA  
ATOM    175  HA  LEU P  59     -15.625 -56.775  28.378  0.00  0.00      PROA  
ATOM    176  CB  LEU P  59     -14.148 -55.710  27.294  0.00  0.00      PROA  
ATOM    177  HB1 LEU P  59     -14.868 -55.150  26.661  0.00  0.00      PROA  
ATOM    178  HB2 LEU P  59     -13.242 -55.925  26.688  0.00  0.00      PROA  
ATOM    179  CG  LEU P  59     -13.727 -54.701  28.423  0.00  0.00      PROA  
ATOM    180  HG  LEU P  59     -13.173 -55.214  29.238  0.00  0.00      PROA  
ATOM    181  CD1 LEU P  59     -12.818 -53.663  27.841  0.00  0.00      PROA  
ATOM    182 HD11 LEU P  59     -13.370 -53.099  27.059  0.00  0.00      PROA  
ATOM    183 HD12 LEU P  59     -11.923 -54.203  27.464  0.00  0.00      PROA  
ATOM    184 HD13 LEU P  59     -12.502 -52.969  28.650  0.00  0.00      PROA  
ATOM    185  CD2 LEU P  59     -14.976 -54.055  29.034  0.00  0.00      PROA  
ATOM    186 HD21 LEU P  59     -15.631 -54.854  29.442  0.00  0.00      PROA  
ATOM    187 HD22 LEU P  59     -15.439 -53.407  28.260  0.00  0.00      PROA  
ATOM    188 HD23 LEU P  59     -14.741 -53.346  29.856  0.00  0.00      PROA  
ATOM    189  C   LEU P  59     -15.222 -57.895  26.601  0.00  0.00      PROA  
ATOM    190  O   LEU P  59     -16.337 -57.707  26.083  0.00  0.00      PROA  
ATOM    191  N   ASN P  60     -14.448 -58.912  26.161  0.00  0.00      PROA  
ATOM    192  HN  ASN P  60     -13.493 -58.940  26.446  0.00  0.00      PROA  
ATOM    193  CA  ASN P  60     -14.949 -59.873  25.161  0.00  0.00      PROA  
ATOM    194  HA  ASN P  60     -15.326 -59.313  24.318  0.00  0.00      PROA  
ATOM    195  CB  ASN P  60     -13.935 -60.869  24.692  0.00  0.00      PROA  
ATOM    196  HB1 ASN P  60     -14.280 -61.621  23.950  0.00  0.00      PROA  
ATOM    197  HB2 ASN P  60     -13.444 -61.300  25.591  0.00  0.00      PROA  
ATOM    198  CG  ASN P  60     -12.864 -60.048  23.932  0.00  0.00      PROA  
ATOM    199  OD1 ASN P  60     -13.122 -59.752  22.777  0.00  0.00      PROA  
ATOM    200  ND2 ASN P  60     -11.814 -59.570  24.607  0.00  0.00      PROA  
ATOM    201 HD21 ASN P  60     -11.116 -59.092  24.073  0.00  0.00      PROA  
ATOM    202 HD22 ASN P  60     -11.443 -60.118  25.356  0.00  0.00      PROA  
ATOM    203  C   ASN P  60     -16.058 -60.775  25.633  0.00  0.00      PROA  
ATOM    204  O   ASN P  60     -16.915 -61.237  24.889  0.00  0.00      PROA  
ATOM    205  N   ASP P  61     -16.039 -61.027  26.946  0.00  0.00      PROA  
ATOM    206  HN  ASP P  61     -15.510 -60.396  27.507  0.00  0.00      PROA  
ATOM    207  CA  ASP P  61     -16.759 -62.055  27.648  0.00  0.00      PROA  
ATOM    208  HA  ASP P  61     -16.417 -63.013  27.285  0.00  0.00      PROA  
ATOM    209  CB  ASP P  61     -16.457 -61.918  29.215  0.00  0.00      PROA  
ATOM    210  HB1 ASP P  61     -16.781 -60.912  29.559  0.00  0.00      PROA  
ATOM    211  HB2 ASP P  61     -15.371 -62.143  29.153  0.00  0.00      PROA  
ATOM    212  CG  ASP P  61     -17.110 -62.987  30.052  0.00  0.00      PROA  
ATOM    213  OD1 ASP P  61     -17.693 -62.639  31.135  0.00  0.00      PROA  
ATOM    214  OD2 ASP P  61     -17.089 -64.151  29.687  0.00  0.00      PROA  
ATOM    215  C   ASP P  61     -18.325 -62.007  27.366  0.00  0.00      PROA  
ATOM    216  O   ASP P  61     -18.968 -63.026  27.165  0.00  0.00      PROA  
ATOM    217  N   ASP P  62     -18.875 -60.765  27.343  0.00  0.00      PROA  
ATOM    218  HN  ASP P  62     -18.304 -59.951  27.410  0.00  0.00      PROA  
ATOM    219  CA  ASP P  62     -20.370 -60.450  27.310  0.00  0.00      PROA  
ATOM    220  HA  ASP P  62     -20.851 -61.375  27.591  0.00  0.00      PROA  
ATOM    221  CB  ASP P  62     -20.915 -59.332  28.329  0.00  0.00      PROA  
ATOM    222  HB1 ASP P  62     -21.988 -59.074  28.197  0.00  0.00      PROA  
ATOM    223  HB2 ASP P  62     -20.299 -58.424  28.151  0.00  0.00      PROA  
ATOM    224  CG  ASP P  62     -20.801 -59.786  29.736  0.00  0.00      PROA  
ATOM    225  OD1 ASP P  62     -21.167 -60.954  30.005  0.00  0.00      PROA  
ATOM    226  OD2 ASP P  62     -20.263 -59.037  30.566  0.00  0.00      PROA  
ATOM    227  C   ASP P  62     -20.732 -60.258  25.823  0.00  0.00      PROA  
ATOM    228  O   ASP P  62     -21.872 -59.968  25.524  0.00  0.00      PROA  
ATOM    229  N   VAL P  63     -19.790 -60.277  24.957  0.00  0.00      PROA  
ATOM    230  HN  VAL P  63     -18.851 -60.525  25.184  0.00  0.00      PROA  
ATOM    231  CA  VAL P  63     -20.006 -59.830  23.595  0.00  0.00      PROA  
ATOM    232  HA  VAL P  63     -21.035 -59.548  23.429  0.00  0.00      PROA  
ATOM    233  CB  VAL P  63     -19.156 -58.597  23.237  0.00  0.00      PROA  
ATOM    234  HB  VAL P  63     -18.079 -58.854  23.156  0.00  0.00      PROA  
ATOM    235  CG1 VAL P  63     -19.440 -58.001  21.891  0.00  0.00      PROA  
ATOM    236 HG11 VAL P  63     -20.528 -57.790  21.815  0.00  0.00      PROA  
ATOM    237 HG12 VAL P  63     -19.231 -58.705  21.057  0.00  0.00      PROA  
ATOM    238 HG13 VAL P  63     -18.834 -57.097  21.668  0.00  0.00      PROA  
ATOM    239  CG2 VAL P  63     -19.364 -57.444  24.338  0.00  0.00      PROA  
ATOM    240 HG21 VAL P  63     -20.415 -57.275  24.658  0.00  0.00      PROA  
ATOM    241 HG22 VAL P  63     -18.789 -56.629  23.850  0.00  0.00      PROA  
ATOM    242 HG23 VAL P  63     -18.838 -57.622  25.300  0.00  0.00      PROA  
ATOM    243  C   VAL P  63     -19.718 -60.996  22.683  0.00  0.00      PROA  
ATOM    244  O   VAL P  63     -20.620 -61.630  22.115  0.00  0.00      PROA  
ATOM    245  N   VAL P  64     -18.426 -61.360  22.516  0.00  0.00      PROA  
ATOM    246  HN  VAL P  64     -17.654 -60.927  22.975  0.00  0.00      PROA  
ATOM    247  CA  VAL P  64     -18.104 -62.178  21.356  0.00  0.00      PROA  
ATOM    248  HA  VAL P  64     -18.895 -62.357  20.643  0.00  0.00      PROA  
ATOM    249  CB  VAL P  64     -17.186 -61.350  20.486  0.00  0.00      PROA  
ATOM    250  HB  VAL P  64     -17.745 -60.403  20.326  0.00  0.00      PROA  
ATOM    251  CG1 VAL P  64     -15.801 -61.087  21.166  0.00  0.00      PROA  
ATOM    252 HG11 VAL P  64     -15.349 -62.082  21.363  0.00  0.00      PROA  
ATOM    253 HG12 VAL P  64     -15.880 -60.605  22.164  0.00  0.00      PROA  
ATOM    254 HG13 VAL P  64     -15.284 -60.492  20.382  0.00  0.00      PROA  
ATOM    255  CG2 VAL P  64     -16.991 -61.924  19.131  0.00  0.00      PROA  
ATOM    256 HG21 VAL P  64     -17.837 -62.375  18.570  0.00  0.00      PROA  
ATOM    257 HG22 VAL P  64     -16.299 -62.769  19.336  0.00  0.00      PROA  
ATOM    258 HG23 VAL P  64     -16.447 -61.163  18.532  0.00  0.00      PROA  
ATOM    259  C   VAL P  64     -17.367 -63.514  21.886  0.00  0.00      PROA  
ATOM    260  O   VAL P  64     -16.746 -64.313  21.201  0.00  0.00      PROA  
ATOM    261  N   LYS P  65     -17.473 -63.846  23.216  0.00  0.00      PROA  
ATOM    262  HN  LYS P  65     -18.057 -63.305  23.817  0.00  0.00      PROA  
ATOM    263  CA  LYS P  65     -17.203 -65.101  23.820  0.00  0.00      PROA  
ATOM    264  HA  LYS P  65     -16.144 -65.286  23.719  0.00  0.00      PROA  
ATOM    265  CB  LYS P  65     -17.407 -65.181  25.306  0.00  0.00      PROA  
ATOM    266  HB1 LYS P  65     -18.367 -64.640  25.444  0.00  0.00      PROA  
ATOM    267  HB2 LYS P  65     -16.577 -64.637  25.805  0.00  0.00      PROA  
ATOM    268  CG  LYS P  65     -17.563 -66.503  25.981  0.00  0.00      PROA  
ATOM    269  HG1 LYS P  65     -16.727 -67.112  25.576  0.00  0.00      PROA  
ATOM    270  HG2 LYS P  65     -18.595 -66.823  25.722  0.00  0.00      PROA  
ATOM    271  CD  LYS P  65     -17.545 -66.306  27.502  0.00  0.00      PROA  
ATOM    272  HD1 LYS P  65     -18.281 -65.574  27.898  0.00  0.00      PROA  
ATOM    273  HD2 LYS P  65     -16.542 -65.961  27.831  0.00  0.00      PROA  
ATOM    274  CE  LYS P  65     -17.670 -67.586  28.275  0.00  0.00      PROA  
ATOM    275  HE1 LYS P  65     -17.451 -67.322  29.331  0.00  0.00      PROA  
ATOM    276  HE2 LYS P  65     -16.932 -68.341  27.929  0.00  0.00      PROA  
ATOM    277  NZ  LYS P  65     -18.971 -68.086  28.158  0.00  0.00      PROA  
ATOM    278  HZ1 LYS P  65     -19.036 -68.738  27.351  0.00  0.00      PROA  
ATOM    279  HZ2 LYS P  65     -19.674 -67.331  28.029  0.00  0.00      PROA  
ATOM    280  HZ3 LYS P  65     -19.150 -68.605  29.042  0.00  0.00      PROA  
ATOM    281  C   LYS P  65     -17.810 -66.414  23.139  0.00  0.00      PROA  
ATOM    282  O   LYS P  65     -17.064 -67.250  22.577  0.00  0.00      PROA  
ATOM    283  N   ILE P  66     -19.124 -66.542  23.160  0.00  0.00      PROA  
ATOM    284  HN  ILE P  66     -19.685 -65.929  23.712  0.00  0.00      PROA  
ATOM    285  CA  ILE P  66     -19.861 -67.528  22.270  0.00  0.00      PROA  
ATOM    286  HA  ILE P  66     -20.882 -67.290  22.527  0.00  0.00      PROA  
ATOM    287  CB  ILE P  66     -19.677 -67.304  20.744  0.00  0.00      PROA  
ATOM    288  HB  ILE P  66     -18.625 -67.558  20.492  0.00  0.00      PROA  
ATOM    289  CG2 ILE P  66     -20.626 -68.316  20.111  0.00  0.00      PROA  
ATOM    290 HG21 ILE P  66     -20.774 -68.056  19.041  0.00  0.00      PROA  
ATOM    291 HG22 ILE P  66     -21.665 -68.237  20.498  0.00  0.00      PROA  
ATOM    292 HG23 ILE P  66     -20.274 -69.370  20.144  0.00  0.00      PROA  
ATOM    293  CG1 ILE P  66     -19.857 -65.772  20.334  0.00  0.00      PROA  
ATOM    294 HG11 ILE P  66     -19.634 -65.736  19.246  0.00  0.00      PROA  
ATOM    295 HG12 ILE P  66     -19.047 -65.155  20.778  0.00  0.00      PROA  
ATOM    296  CD  ILE P  66     -21.172 -65.061  20.772  0.00  0.00      PROA  
ATOM    297  HD1 ILE P  66     -21.137 -64.740  21.835  0.00  0.00      PROA  
ATOM    298  HD2 ILE P  66     -22.010 -65.787  20.696  0.00  0.00      PROA  
ATOM    299  HD3 ILE P  66     -21.366 -64.104  20.243  0.00  0.00      PROA  
ATOM    300  C   ILE P  66     -19.686 -68.930  22.761  0.00  0.00      PROA  
ATOM    301  O   ILE P  66     -18.836 -69.732  22.269  0.00  0.00      PROA  
ATOM    302  N   ASP P  67     -20.595 -69.340  23.682  0.00  0.00      PROA  
ATOM    303  HN  ASP P  67     -21.187 -68.685  24.146  0.00  0.00      PROA  
ATOM    304  CA  ASP P  67     -20.867 -70.676  24.011  0.00  0.00      PROA  
ATOM    305  HA  ASP P  67     -19.977 -71.278  23.892  0.00  0.00      PROA  
ATOM    306  CB  ASP P  67     -21.255 -70.701  25.494  0.00  0.00      PROA  
ATOM    307  HB1 ASP P  67     -21.709 -71.694  25.700  0.00  0.00      PROA  
ATOM    308  HB2 ASP P  67     -21.975 -69.898  25.760  0.00  0.00      PROA  
ATOM    309  CG  ASP P  67     -20.067 -70.613  26.430  0.00  0.00      PROA  
ATOM    310  OD1 ASP P  67     -19.082 -69.935  26.074  0.00  0.00      PROA  
ATOM    311  OD2 ASP P  67     -20.156 -70.987  27.646  0.00  0.00      PROA  
ATOM    312  C   ASP P  67     -21.824 -71.352  23.035  0.00  0.00      PROA  
ATOM    313  O   ASP P  67     -22.440 -70.742  22.168  0.00  0.00      PROA  
ATOM    314  N   PHE P  68     -22.022 -72.700  23.119  0.00  0.00      PROA  
ATOM    315  HN  PHE P  68     -21.602 -73.326  23.771  0.00  0.00      PROA  
ATOM    316  CA  PHE P  68     -23.085 -73.218  22.264  0.00  0.00      PROA  
ATOM    317  HA  PHE P  68     -22.972 -72.809  21.271  0.00  0.00      PROA  
ATOM    318  CB  PHE P  68     -22.838 -74.759  22.169  0.00  0.00      PROA  
ATOM    319  HB1 PHE P  68     -22.752 -75.082  23.228  0.00  0.00      PROA  
ATOM    320  HB2 PHE P  68     -21.893 -74.944  21.615  0.00  0.00      PROA  
ATOM    321  CG  PHE P  68     -23.845 -75.645  21.612  0.00  0.00      PROA  
ATOM    322  CD1 PHE P  68     -23.775 -76.081  20.286  0.00  0.00      PROA  
ATOM    323  HD1 PHE P  68     -23.147 -75.576  19.567  0.00  0.00      PROA  
ATOM    324  CE1 PHE P  68     -24.643 -77.095  19.859  0.00  0.00      PROA  
ATOM    325  HE1 PHE P  68     -24.522 -77.531  18.879  0.00  0.00      PROA  
ATOM    326  CZ  PHE P  68     -25.555 -77.668  20.628  0.00  0.00      PROA  
ATOM    327  HZ  PHE P  68     -26.167 -78.471  20.243  0.00  0.00      PROA  
ATOM    328  CD2 PHE P  68     -24.861 -76.083  22.421  0.00  0.00      PROA  
ATOM    329  HD2 PHE P  68     -24.945 -75.844  23.471  0.00  0.00      PROA  
ATOM    330  CE2 PHE P  68     -25.652 -77.190  21.990  0.00  0.00      PROA  
ATOM    331  HE2 PHE P  68     -26.476 -77.448  22.639  0.00  0.00      PROA  
ATOM    332  C   PHE P  68     -24.490 -72.853  22.686  0.00  0.00      PROA  
ATOM    333  O   PHE P  68     -25.386 -72.766  21.862  0.00  0.00      PROA  
ATOM    334  N   GLU P  69     -24.704 -72.672  23.980  0.00  0.00      PROA  
ATOM    335  HN  GLU P  69     -23.958 -72.787  24.632  0.00  0.00      PROA  
ATOM    336  CA  GLU P  69     -25.942 -72.139  24.606  0.00  0.00      PROA  
ATOM    337  HA  GLU P  69     -26.783 -72.658  24.169  0.00  0.00      PROA  
ATOM    338  CB  GLU P  69     -25.922 -72.205  26.137  0.00  0.00      PROA  
ATOM    339  HB1 GLU P  69     -25.963 -73.280  26.415  0.00  0.00      PROA  
ATOM    340  HB2 GLU P  69     -26.803 -71.683  26.569  0.00  0.00      PROA  
ATOM    341  CG  GLU P  69     -24.670 -71.755  26.883  0.00  0.00      PROA  
ATOM    342  HG1 GLU P  69     -25.025 -71.357  27.858  0.00  0.00      PROA  
ATOM    343  HG2 GLU P  69     -24.143 -70.965  26.306  0.00  0.00      PROA  
ATOM    344  CD  GLU P  69     -23.597 -72.856  27.255  0.00  0.00      PROA  
ATOM    345  OE1 GLU P  69     -23.113 -72.728  28.409  0.00  0.00      PROA  
ATOM    346  OE2 GLU P  69     -23.294 -73.735  26.434  0.00  0.00      PROA  
ATOM    347  C   GLU P  69     -26.198 -70.601  24.287  0.00  0.00      PROA  
ATOM    348  O   GLU P  69     -27.339 -70.117  24.413  0.00  0.00      PROA  
ATOM    349  N   ASP P  70     -25.237 -69.833  23.783  0.00  0.00      PROA  
ATOM    350  HN  ASP P  70     -24.264 -70.018  23.677  0.00  0.00      PROA  
ATOM    351  CA  ASP P  70     -25.518 -68.553  23.203  0.00  0.00      PROA  
ATOM    352  HA  ASP P  70     -26.219 -68.092  23.882  0.00  0.00      PROA  
ATOM    353  CB  ASP P  70     -24.188 -67.830  23.180  0.00  0.00      PROA  
ATOM    354  HB1 ASP P  70     -24.182 -66.854  22.649  0.00  0.00      PROA  
ATOM    355  HB2 ASP P  70     -23.418 -68.389  22.606  0.00  0.00      PROA  
ATOM    356  CG  ASP P  70     -23.539 -67.631  24.517  0.00  0.00      PROA  
ATOM    357  OD1 ASP P  70     -22.374 -67.151  24.634  0.00  0.00      PROA  
ATOM    358  OD2 ASP P  70     -24.242 -67.923  25.486  0.00  0.00      PROA  
ATOM    359  C   ASP P  70     -26.177 -68.641  21.846  0.00  0.00      PROA  
ATOM    360  O   ASP P  70     -26.893 -67.698  21.390  0.00  0.00      PROA  
ATOM    361  N   VAL P  71     -26.099 -69.779  21.145  0.00  0.00      PROA  
ATOM    362  HN  VAL P  71     -25.679 -70.531  21.647  0.00  0.00      PROA  
ATOM    363  CA  VAL P  71     -26.381 -69.936  19.701  0.00  0.00      PROA  
ATOM    364  HA  VAL P  71     -26.731 -68.997  19.298  0.00  0.00      PROA  
ATOM    365  CB  VAL P  71     -25.085 -70.251  18.970  0.00  0.00      PROA  
ATOM    366  HB  VAL P  71     -24.613 -71.149  19.423  0.00  0.00      PROA  
ATOM    367  CG1 VAL P  71     -25.310 -70.604  17.456  0.00  0.00      PROA  
ATOM    368 HG11 VAL P  71     -25.866 -69.768  16.980  0.00  0.00      PROA  
ATOM    369 HG12 VAL P  71     -26.035 -71.431  17.297  0.00  0.00      PROA  
ATOM    370 HG13 VAL P  71     -24.307 -70.874  17.064  0.00  0.00      PROA  
ATOM    371  CG2 VAL P  71     -24.036 -69.194  19.075  0.00  0.00      PROA  
ATOM    372 HG21 VAL P  71     -24.253 -68.125  18.866  0.00  0.00      PROA  
ATOM    373 HG22 VAL P  71     -23.168 -69.294  18.389  0.00  0.00      PROA  
ATOM    374 HG23 VAL P  71     -23.445 -69.218  20.016  0.00  0.00      PROA  
ATOM    375  C   VAL P  71     -27.451 -71.005  19.353  0.00  0.00      PROA  
ATOM    376  O   VAL P  71     -28.347 -70.722  18.559  0.00  0.00      PROA  
ATOM    377  N   ILE P  72     -27.328 -72.161  19.928  0.00  0.00      PROA  
ATOM    378  HN  ILE P  72     -26.584 -72.297  20.577  0.00  0.00      PROA  
ATOM    379  CA  ILE P  72     -28.361 -73.207  19.848  0.00  0.00      PROA  
ATOM    380  HA  ILE P  72     -29.205 -72.911  19.243  0.00  0.00      PROA  
ATOM    381  CB  ILE P  72     -27.920 -74.457  19.071  0.00  0.00      PROA  
ATOM    382  HB  ILE P  72     -27.004 -74.754  19.625  0.00  0.00      PROA  
ATOM    383  CG2 ILE P  72     -28.890 -75.667  19.196  0.00  0.00      PROA  
ATOM    384 HG21 ILE P  72     -29.889 -75.418  18.779  0.00  0.00      PROA  
ATOM    385 HG22 ILE P  72     -28.873 -76.096  20.221  0.00  0.00      PROA  
ATOM    386 HG23 ILE P  72     -28.525 -76.514  18.577  0.00  0.00      PROA  
ATOM    387  CG1 ILE P  72     -27.441 -74.277  17.586  0.00  0.00      PROA  
ATOM    388 HG11 ILE P  72     -27.035 -75.223  17.167  0.00  0.00      PROA  
ATOM    389 HG12 ILE P  72     -26.682 -73.470  17.507  0.00  0.00      PROA  
ATOM    390  CD  ILE P  72     -28.625 -73.807  16.643  0.00  0.00      PROA  
ATOM    391  HD1 ILE P  72     -28.324 -73.749  15.575  0.00  0.00      PROA  
ATOM    392  HD2 ILE P  72     -29.046 -72.835  16.980  0.00  0.00      PROA  
ATOM    393  HD3 ILE P  72     -29.248 -74.726  16.639  0.00  0.00      PROA  
ATOM    394  C   ILE P  72     -28.949 -73.561  21.251  0.00  0.00      PROA  
ATOM    395  O   ILE P  72     -28.219 -73.863  22.182  0.00  0.00      PROA  
ATOM    396  N   ALA P  73     -30.258 -73.403  21.464  0.00  0.00      PROA  
ATOM    397  HN  ALA P  73     -30.768 -72.843  20.816  0.00  0.00      PROA  
ATOM    398  CA  ALA P  73     -30.948 -73.757  22.669  0.00  0.00      PROA  
ATOM    399  HA  ALA P  73     -30.448 -74.521  23.245  0.00  0.00      PROA  
ATOM    400  CB  ALA P  73     -31.080 -72.456  23.446  0.00  0.00      PROA  
ATOM    401  HB1 ALA P  73     -31.763 -72.523  24.319  0.00  0.00      PROA  
ATOM    402  HB2 ALA P  73     -31.450 -71.656  22.769  0.00  0.00      PROA  
ATOM    403  HB3 ALA P  73     -30.114 -72.063  23.828  0.00  0.00      PROA  
ATOM    404  C   ALA P  73     -32.316 -74.298  22.231  0.00  0.00      PROA  
ATOM    405  O   ALA P  73     -33.009 -73.779  21.319  0.00  0.00      PROA  
ATOM    406  N   GLU P  74     -32.690 -75.397  22.910  0.00  0.00      PROA  
ATOM    407  HN  GLU P  74     -32.179 -75.656  23.726  0.00  0.00      PROA  
ATOM    408  CA  GLU P  74     -33.891 -76.002  22.561  0.00  0.00      PROA  
ATOM    409  HA  GLU P  74     -34.350 -75.770  21.612  0.00  0.00      PROA  
ATOM    410  CB  GLU P  74     -33.847 -77.548  22.597  0.00  0.00      PROA  
ATOM    411  HB1 GLU P  74     -34.914 -77.856  22.564  0.00  0.00      PROA  
ATOM    412  HB2 GLU P  74     -33.373 -77.944  23.521  0.00  0.00      PROA  
ATOM    413  CG  GLU P  74     -33.096 -78.225  21.432  0.00  0.00      PROA  
ATOM    414  HG1 GLU P  74     -32.033 -78.271  21.753  0.00  0.00      PROA  
ATOM    415  HG2 GLU P  74     -33.220 -77.719  20.451  0.00  0.00      PROA  
ATOM    416  CD  GLU P  74     -33.627 -79.607  21.175  0.00  0.00      PROA  
ATOM    417  OE1 GLU P  74     -33.277 -80.546  21.855  0.00  0.00      PROA  
ATOM    418  OE2 GLU P  74     -34.407 -79.777  20.253  0.00  0.00      PROA  
ATOM    419  C   GLU P  74     -34.821 -75.663  23.676  0.00  0.00      PROA  
ATOM    420  O   GLU P  74     -34.425 -75.983  24.825  0.00  0.00      PROA  
ATOM    421  N   PRO P  75     -36.045 -75.120  23.602  0.00  0.00      PROA  
ATOM    422  CD  PRO P  75     -36.662 -74.717  22.396  0.00  0.00      PROA  
ATOM    423  HD1 PRO P  75     -36.432 -75.512  21.656  0.00  0.00      PROA  
ATOM    424  HD2 PRO P  75     -36.253 -73.726  22.103  0.00  0.00      PROA  
ATOM    425  CA  PRO P  75     -37.021 -75.137  24.719  0.00  0.00      PROA  
ATOM    426  HA  PRO P  75     -36.631 -74.691  25.622  0.00  0.00      PROA  
ATOM    427  CB  PRO P  75     -38.137 -74.285  24.242  0.00  0.00      PROA  
ATOM    428  HB1 PRO P  75     -37.863 -73.220  24.398  0.00  0.00      PROA  
ATOM    429  HB2 PRO P  75     -39.107 -74.433  24.765  0.00  0.00      PROA  
ATOM    430  CG  PRO P  75     -38.181 -74.589  22.716  0.00  0.00      PROA  
ATOM    431  HG1 PRO P  75     -38.889 -75.420  22.512  0.00  0.00      PROA  
ATOM    432  HG2 PRO P  75     -38.472 -73.643  22.210  0.00  0.00      PROA  
ATOM    433  C   PRO P  75     -37.431 -76.552  25.060  0.00  0.00      PROA  
ATOM    434  O   PRO P  75     -37.332 -77.446  24.247  0.00  0.00      PROA  
ATOM    435  N   GLU P  76     -37.958 -76.936  26.249  0.00  0.00      PROA  
ATOM    436  HN  GLU P  76     -38.000 -76.302  27.017  0.00  0.00      PROA  
ATOM    437  CA  GLU P  76     -38.298 -78.270  26.649  0.00  0.00      PROA  
ATOM    438  HA  GLU P  76     -37.579 -78.949  26.216  0.00  0.00      PROA  
ATOM    439  CB  GLU P  76     -38.281 -78.382  28.198  0.00  0.00      PROA  
ATOM    440  HB1 GLU P  76     -39.059 -77.694  28.591  0.00  0.00      PROA  
ATOM    441  HB2 GLU P  76     -37.254 -78.108  28.521  0.00  0.00      PROA  
ATOM    442  CG  GLU P  76     -38.584 -79.876  28.749  0.00  0.00      PROA  
ATOM    443  HG1 GLU P  76     -37.889 -80.602  28.276  0.00  0.00      PROA  
ATOM    444  HG2 GLU P  76     -39.650 -80.102  28.532  0.00  0.00      PROA  
ATOM    445  CD  GLU P  76     -38.529 -80.012  30.329  0.00  0.00      PROA  
ATOM    446  OE1 GLU P  76     -37.801 -80.959  30.826  0.00  0.00      PROA  
ATOM    447  OE2 GLU P  76     -39.172 -79.218  31.039  0.00  0.00      PROA  
ATOM    448  C   GLU P  76     -39.690 -78.616  26.135  0.00  0.00      PROA  
ATOM    449  O   GLU P  76     -40.578 -77.789  26.096  0.00  0.00      PROA  
ATOM    450  N   GLY P  77     -39.890 -79.864  25.631  0.00  0.00      PROA  
ATOM    451  HN  GLY P  77     -39.256 -80.613  25.811  0.00  0.00      PROA  
ATOM    452  CA  GLY P  77     -41.102 -80.246  24.895  0.00  0.00      PROA  
ATOM    453  HA1 GLY P  77     -41.400 -79.444  24.236  0.00  0.00      PROA  
ATOM    454  HA2 GLY P  77     -41.883 -80.621  25.539  0.00  0.00      PROA  
ATOM    455  C   GLY P  77     -40.693 -81.209  23.859  0.00  0.00      PROA  
ATOM    456  O   GLY P  77     -40.700 -82.424  24.047  0.00  0.00      PROA  
ATOM    457  N   THR P  78     -40.262 -80.811  22.629  0.00  0.00      PROA  
ATOM    458  HN  THR P  78     -40.099 -79.831  22.545  0.00  0.00      PROA  
ATOM    459  CA  THR P  78     -39.957 -81.549  21.361  0.00  0.00      PROA  
ATOM    460  HA  THR P  78     -40.226 -82.584  21.514  0.00  0.00      PROA  
ATOM    461  CB  THR P  78     -40.765 -81.047  20.202  0.00  0.00      PROA  
ATOM    462  HB  THR P  78     -40.569 -81.514  19.214  0.00  0.00      PROA  
ATOM    463  OG1 THR P  78     -40.656 -79.653  20.047  0.00  0.00      PROA  
ATOM    464  HG1 THR P  78     -39.706 -79.561  19.943  0.00  0.00      PROA  
ATOM    465  CG2 THR P  78     -42.220 -81.376  20.377  0.00  0.00      PROA  
ATOM    466 HG21 THR P  78     -42.718 -81.095  19.424  0.00  0.00      PROA  
ATOM    467 HG22 THR P  78     -42.741 -80.872  21.219  0.00  0.00      PROA  
ATOM    468 HG23 THR P  78     -42.360 -82.471  20.505  0.00  0.00      PROA  
ATOM    469  C   THR P  78     -38.551 -81.636  21.046  0.00  0.00      PROA  
ATOM    470  O   THR P  78     -38.223 -81.412  19.854  0.00  0.00      PROA  
ATOM    471  N   HSD P  79     -37.691 -81.795  22.043  0.00  0.00      PROA  
ATOM    472  HN  HSD P  79     -37.935 -81.744  23.008  0.00  0.00      PROA  
ATOM    473  CA  HSD P  79     -36.275 -82.040  21.970  0.00  0.00      PROA  
ATOM    474  HA  HSD P  79     -35.829 -81.069  21.810  0.00  0.00      PROA  
ATOM    475  CB  HSD P  79     -35.715 -82.548  23.327  0.00  0.00      PROA  
ATOM    476  HB1 HSD P  79     -34.712 -83.025  23.283  0.00  0.00      PROA  
ATOM    477  HB2 HSD P  79     -36.322 -83.356  23.788  0.00  0.00      PROA  
ATOM    478  ND1 HSD P  79     -35.298 -80.151  24.089  0.00  0.00      PROA  
ATOM    479  HD1 HSD P  79     -34.990 -79.883  23.176  0.00  0.00      PROA  
ATOM    480  CG  HSD P  79     -35.634 -81.432  24.415  0.00  0.00      PROA  
ATOM    481  CE1 HSD P  79     -35.171 -79.416  25.237  0.00  0.00      PROA  
ATOM    482  HE1 HSD P  79     -35.060 -78.342  25.386  0.00  0.00      PROA  
ATOM    483  NE2 HSD P  79     -35.437 -80.195  26.229  0.00  0.00      PROA  
ATOM    484  CD2 HSD P  79     -35.760 -81.445  25.750  0.00  0.00      PROA  
ATOM    485  HD2 HSD P  79     -35.823 -82.245  26.477  0.00  0.00      PROA  
ATOM    486  C   HSD P  79     -35.796 -82.860  20.883  0.00  0.00      PROA  
ATOM    487  O   HSD P  79     -36.334 -83.913  20.622  0.00  0.00      PROA  
ATOM    488  N   SER P  80     -34.683 -82.520  20.200  0.00  0.00      PROA  
ATOM    489  HN  SER P  80     -34.424 -81.585  20.430  0.00  0.00      PROA  
ATOM    490  CA  SER P  80     -33.955 -83.271  19.210  0.00  0.00      PROA  
ATOM    491  HA  SER P  80     -34.680 -83.454  18.430  0.00  0.00      PROA  
ATOM    492  CB  SER P  80     -32.828 -82.392  18.714  0.00  0.00      PROA  
ATOM    493  HB1 SER P  80     -32.128 -82.909  18.023  0.00  0.00      PROA  
ATOM    494  HB2 SER P  80     -32.171 -82.072  19.551  0.00  0.00      PROA  
ATOM    495  OG  SER P  80     -33.403 -81.120  18.268  0.00  0.00      PROA  
ATOM    496  HG1 SER P  80     -33.600 -80.604  19.053  0.00  0.00      PROA  
ATOM    497  C   SER P  80     -33.410 -84.574  19.738  0.00  0.00      PROA  
ATOM    498  O   SER P  80     -33.237 -84.825  20.919  0.00  0.00      PROA  
ATOM    499  N   PHE P  81     -32.989 -85.558  18.890  0.00  0.00      PROA  
ATOM    500  HN  PHE P  81     -32.920 -85.462  17.900  0.00  0.00      PROA  
ATOM    501  CA  PHE P  81     -32.418 -86.819  19.479  0.00  0.00      PROA  
ATOM    502  HA  PHE P  81     -33.095 -87.270  20.189  0.00  0.00      PROA  
ATOM    503  CB  PHE P  81     -32.076 -87.910  18.398  0.00  0.00      PROA  
ATOM    504  HB1 PHE P  81     -31.785 -88.828  18.952  0.00  0.00      PROA  
ATOM    505  HB2 PHE P  81     -31.195 -87.598  17.798  0.00  0.00      PROA  
ATOM    506  CG  PHE P  81     -33.309 -88.286  17.529  0.00  0.00      PROA  
ATOM    507  CD1 PHE P  81     -33.407 -87.875  16.168  0.00  0.00      PROA  
ATOM    508  HD1 PHE P  81     -32.634 -87.284  15.698  0.00  0.00      PROA  
ATOM    509  CE1 PHE P  81     -34.521 -88.468  15.464  0.00  0.00      PROA  
ATOM    510  HE1 PHE P  81     -34.631 -88.402  14.391  0.00  0.00      PROA  
ATOM    511  CZ  PHE P  81     -35.478 -89.266  16.128  0.00  0.00      PROA  
ATOM    512  HZ  PHE P  81     -36.355 -89.644  15.625  0.00  0.00      PROA  
ATOM    513  CD2 PHE P  81     -34.232 -89.114  18.149  0.00  0.00      PROA  
ATOM    514  HD2 PHE P  81     -34.208 -89.368  19.198  0.00  0.00      PROA  
ATOM    515  CE2 PHE P  81     -35.318 -89.585  17.439  0.00  0.00      PROA  
ATOM    516  HE2 PHE P  81     -36.061 -90.209  17.914  0.00  0.00      PROA  
ATOM    517  C   PHE P  81     -31.012 -86.607  20.236  0.00  0.00      PROA  
ATOM    518  O   PHE P  81     -30.264 -85.694  19.897  0.00  0.00      PROA  
ATOM    519  N   ASP P  82     -30.674 -87.359  21.293  0.00  0.00      PROA  
ATOM    520  HN  ASP P  82     -31.214 -88.166  21.518  0.00  0.00      PROA  
ATOM    521  CA  ASP P  82     -29.585 -87.107  22.207  0.00  0.00      PROA  
ATOM    522  HA  ASP P  82     -29.769 -86.116  22.595  0.00  0.00      PROA  
ATOM    523  CB  ASP P  82     -29.580 -88.035  23.454  0.00  0.00      PROA  
ATOM    524  HB1 ASP P  82     -28.685 -87.743  24.045  0.00  0.00      PROA  
ATOM    525  HB2 ASP P  82     -29.488 -89.124  23.256  0.00  0.00      PROA  
ATOM    526  CG  ASP P  82     -30.818 -87.838  24.290  0.00  0.00      PROA  
ATOM    527  OD1 ASP P  82     -30.935 -88.523  25.324  0.00  0.00      PROA  
ATOM    528  OD2 ASP P  82     -31.751 -87.168  23.804  0.00  0.00      PROA  
ATOM    529  C   ASP P  82     -28.205 -87.143  21.565  0.00  0.00      PROA  
ATOM    530  O   ASP P  82     -27.340 -86.297  21.795  0.00  0.00      PROA  
ATOM    531  N   GLY P  83     -27.954 -88.094  20.649  0.00  0.00      PROA  
ATOM    532  HN  GLY P  83     -28.686 -88.659  20.276  0.00  0.00      PROA  
ATOM    533  CA  GLY P  83     -26.729 -88.128  19.894  0.00  0.00      PROA  
ATOM    534  HA1 GLY P  83     -26.677 -89.071  19.370  0.00  0.00      PROA  
ATOM    535  HA2 GLY P  83     -25.896 -87.996  20.569  0.00  0.00      PROA  
ATOM    536  C   GLY P  83     -26.418 -87.033  18.945  0.00  0.00      PROA  
ATOM    537  O   GLY P  83     -25.280 -86.531  18.790  0.00  0.00      PROA  
ATOM    538  N   ILE P  84     -27.502 -86.640  18.289  0.00  0.00      PROA  
ATOM    539  HN  ILE P  84     -28.305 -87.230  18.334  0.00  0.00      PROA  
ATOM    540  CA  ILE P  84     -27.545 -85.416  17.490  0.00  0.00      PROA  
ATOM    541  HA  ILE P  84     -26.739 -85.423  16.771  0.00  0.00      PROA  
ATOM    542  CB  ILE P  84     -28.894 -85.246  16.822  0.00  0.00      PROA  
ATOM    543  HB  ILE P  84     -29.729 -85.222  17.555  0.00  0.00      PROA  
ATOM    544  CG2 ILE P  84     -29.105 -83.950  15.922  0.00  0.00      PROA  
ATOM    545 HG21 ILE P  84     -29.340 -83.060  16.543  0.00  0.00      PROA  
ATOM    546 HG22 ILE P  84     -29.998 -84.230  15.324  0.00  0.00      PROA  
ATOM    547 HG23 ILE P  84     -28.200 -83.814  15.292  0.00  0.00      PROA  
ATOM    548  CG1 ILE P  84     -29.197 -86.473  15.848  0.00  0.00      PROA  
ATOM    549 HG11 ILE P  84     -30.237 -86.311  15.494  0.00  0.00      PROA  
ATOM    550 HG12 ILE P  84     -29.205 -87.434  16.405  0.00  0.00      PROA  
ATOM    551  CD  ILE P  84     -28.313 -86.565  14.656  0.00  0.00      PROA  
ATOM    552  HD1 ILE P  84     -27.279 -86.642  15.055  0.00  0.00      PROA  
ATOM    553  HD2 ILE P  84     -28.464 -85.730  13.939  0.00  0.00      PROA  
ATOM    554  HD3 ILE P  84     -28.626 -87.539  14.223  0.00  0.00      PROA  
ATOM    555  C   ILE P  84     -27.247 -84.141  18.165  0.00  0.00      PROA  
ATOM    556  O   ILE P  84     -26.410 -83.448  17.639  0.00  0.00      PROA  
ATOM    557  N   TRP P  85     -27.780 -83.946  19.362  0.00  0.00      PROA  
ATOM    558  HN  TRP P  85     -28.403 -84.660  19.673  0.00  0.00      PROA  
ATOM    559  CA  TRP P  85     -27.355 -82.931  20.273  0.00  0.00      PROA  
ATOM    560  HA  TRP P  85     -27.592 -81.991  19.796  0.00  0.00      PROA  
ATOM    561  CB  TRP P  85     -28.276 -82.987  21.540  0.00  0.00      PROA  
ATOM    562  HB1 TRP P  85     -28.185 -83.999  21.990  0.00  0.00      PROA  
ATOM    563  HB2 TRP P  85     -29.298 -83.002  21.103  0.00  0.00      PROA  
ATOM    564  CG  TRP P  85     -28.216 -81.865  22.579  0.00  0.00      PROA  
ATOM    565  CD1 TRP P  85     -27.743 -81.924  23.871  0.00  0.00      PROA  
ATOM    566  HD1 TRP P  85     -27.454 -82.847  24.351  0.00  0.00      PROA  
ATOM    567  NE1 TRP P  85     -27.938 -80.653  24.454  0.00  0.00      PROA  
ATOM    568  HE1 TRP P  85     -27.721 -80.394  25.369  0.00  0.00      PROA  
ATOM    569  CE2 TRP P  85     -28.441 -79.791  23.488  0.00  0.00      PROA  
ATOM    570  CD2 TRP P  85     -28.642 -80.545  22.303  0.00  0.00      PROA  
ATOM    571  CE3 TRP P  85     -29.266 -79.998  21.160  0.00  0.00      PROA  
ATOM    572  HE3 TRP P  85     -29.450 -80.652  20.321  0.00  0.00      PROA  
ATOM    573  CZ3 TRP P  85     -29.476 -78.584  21.234  0.00  0.00      PROA  
ATOM    574  HZ3 TRP P  85     -29.906 -78.106  20.366  0.00  0.00      PROA  
ATOM    575  CZ2 TRP P  85     -28.611 -78.419  23.525  0.00  0.00      PROA  
ATOM    576  HZ2 TRP P  85     -28.524 -77.833  24.428  0.00  0.00      PROA  
ATOM    577  CH2 TRP P  85     -29.230 -77.798  22.404  0.00  0.00      PROA  
ATOM    578  HH2 TRP P  85     -29.415 -76.738  22.495  0.00  0.00      PROA  
ATOM    579  C   TRP P  85     -25.868 -82.983  20.645  0.00  0.00      PROA  
ATOM    580  O   TRP P  85     -25.132 -82.015  20.363  0.00  0.00      PROA  
ATOM    581  N   LYS P  86     -25.394 -84.080  21.226  0.00  0.00      PROA  
ATOM    582  HN  LYS P  86     -25.895 -84.924  21.401  0.00  0.00      PROA  
ATOM    583  CA  LYS P  86     -23.955 -84.150  21.595  0.00  0.00      PROA  
ATOM    584  HA  LYS P  86     -23.677 -83.403  22.324  0.00  0.00      PROA  
ATOM    585  CB  LYS P  86     -23.818 -85.498  22.384  0.00  0.00      PROA  
ATOM    586  HB1 LYS P  86     -22.726 -85.706  22.390  0.00  0.00      PROA  
ATOM    587  HB2 LYS P  86     -24.197 -86.348  21.778  0.00  0.00      PROA  
ATOM    588  CG  LYS P  86     -24.383 -85.510  23.795  0.00  0.00      PROA  
ATOM    589  HG1 LYS P  86     -25.431 -85.142  23.764  0.00  0.00      PROA  
ATOM    590  HG2 LYS P  86     -23.818 -84.765  24.395  0.00  0.00      PROA  
ATOM    591  CD  LYS P  86     -24.273 -86.938  24.481  0.00  0.00      PROA  
ATOM    592  HD1 LYS P  86     -23.380 -87.593  24.390  0.00  0.00      PROA  
ATOM    593  HD2 LYS P  86     -24.962 -87.549  23.860  0.00  0.00      PROA  
ATOM    594  CE  LYS P  86     -24.709 -86.853  25.976  0.00  0.00      PROA  
ATOM    595  HE1 LYS P  86     -24.951 -87.862  26.375  0.00  0.00      PROA  
ATOM    596  HE2 LYS P  86     -25.623 -86.225  26.038  0.00  0.00      PROA  
ATOM    597  NZ  LYS P  86     -23.664 -86.364  26.922  0.00  0.00      PROA  
ATOM    598  HZ1 LYS P  86     -23.137 -85.533  26.585  0.00  0.00      PROA  
ATOM    599  HZ2 LYS P  86     -22.958 -87.125  26.992  0.00  0.00      PROA  
ATOM    600  HZ3 LYS P  86     -24.061 -86.333  27.883  0.00  0.00      PROA  
ATOM    601  C   LYS P  86     -23.037 -84.150  20.403  0.00  0.00      PROA  
ATOM    602  O   LYS P  86     -22.009 -83.490  20.434  0.00  0.00      PROA  
ATOM    603  N   ALA P  87     -23.351 -84.718  19.179  0.00  0.00      PROA  
ATOM    604  HN  ALA P  87     -24.111 -85.362  19.139  0.00  0.00      PROA  
ATOM    605  CA  ALA P  87     -22.595 -84.412  17.954  0.00  0.00      PROA  
ATOM    606  HA  ALA P  87     -21.569 -84.703  18.125  0.00  0.00      PROA  
ATOM    607  CB  ALA P  87     -23.012 -85.315  16.842  0.00  0.00      PROA  
ATOM    608  HB1 ALA P  87     -23.208 -86.378  17.100  0.00  0.00      PROA  
ATOM    609  HB2 ALA P  87     -22.194 -85.408  16.096  0.00  0.00      PROA  
ATOM    610  HB3 ALA P  87     -23.987 -84.941  16.464  0.00  0.00      PROA  
ATOM    611  C   ALA P  87     -22.560 -82.949  17.535  0.00  0.00      PROA  
ATOM    612  O   ALA P  87     -21.506 -82.486  17.195  0.00  0.00      PROA  
ATOM    613  N   SER P  88     -23.739 -82.286  17.620  0.00  0.00      PROA  
ATOM    614  HN  SER P  88     -24.562 -82.633  18.063  0.00  0.00      PROA  
ATOM    615  CA  SER P  88     -23.872 -80.828  17.241  0.00  0.00      PROA  
ATOM    616  HA  SER P  88     -23.475 -80.742  16.240  0.00  0.00      PROA  
ATOM    617  CB  SER P  88     -25.323 -80.230  17.239  0.00  0.00      PROA  
ATOM    618  HB1 SER P  88     -25.224 -79.142  17.039  0.00  0.00      PROA  
ATOM    619  HB2 SER P  88     -25.774 -80.199  18.254  0.00  0.00      PROA  
ATOM    620  OG  SER P  88     -26.079 -80.961  16.266  0.00  0.00      PROA  
ATOM    621  HG1 SER P  88     -26.398 -81.784  16.643  0.00  0.00      PROA  
ATOM    622  C   SER P  88     -23.016 -79.968  17.970  0.00  0.00      PROA  
ATOM    623  O   SER P  88     -22.276 -79.177  17.327  0.00  0.00      PROA  
ATOM    624  N   PHE P  89     -22.959 -80.101  19.352  0.00  0.00      PROA  
ATOM    625  HN  PHE P  89     -23.603 -80.794  19.668  0.00  0.00      PROA  
ATOM    626  CA  PHE P  89     -22.065 -79.388  20.267  0.00  0.00      PROA  
ATOM    627  HA  PHE P  89     -22.216 -78.323  20.172  0.00  0.00      PROA  
ATOM    628  CB  PHE P  89     -22.470 -79.862  21.657  0.00  0.00      PROA  
ATOM    629  HB1 PHE P  89     -22.391 -80.970  21.668  0.00  0.00      PROA  
ATOM    630  HB2 PHE P  89     -23.514 -79.658  21.977  0.00  0.00      PROA  
ATOM    631  CG  PHE P  89     -21.576 -79.417  22.784  0.00  0.00      PROA  
ATOM    632  CD1 PHE P  89     -21.597 -78.074  23.273  0.00  0.00      PROA  
ATOM    633  HD1 PHE P  89     -22.093 -77.275  22.742  0.00  0.00      PROA  
ATOM    634  CE1 PHE P  89     -20.757 -77.686  24.363  0.00  0.00      PROA  
ATOM    635  HE1 PHE P  89     -20.467 -76.662  24.544  0.00  0.00      PROA  
ATOM    636  CZ  PHE P  89     -20.098 -78.684  25.039  0.00  0.00      PROA  
ATOM    637  HZ  PHE P  89     -19.498 -78.434  25.902  0.00  0.00      PROA  
ATOM    638  CD2 PHE P  89     -20.770 -80.358  23.474  0.00  0.00      PROA  
ATOM    639  HD2 PHE P  89     -20.662 -81.393  23.183  0.00  0.00      PROA  
ATOM    640  CE2 PHE P  89     -20.141 -80.022  24.682  0.00  0.00      PROA  
ATOM    641  HE2 PHE P  89     -19.713 -80.778  25.325  0.00  0.00      PROA  
ATOM    642  C   PHE P  89     -20.593 -79.659  19.960  0.00  0.00      PROA  
ATOM    643  O   PHE P  89     -19.790 -78.749  19.974  0.00  0.00      PROA  
ATOM    644  N   THR P  90     -20.330 -80.955  19.736  0.00  0.00      PROA  
ATOM    645  HN  THR P  90     -21.008 -81.674  19.862  0.00  0.00      PROA  
ATOM    646  CA  THR P  90     -18.959 -81.299  19.391  0.00  0.00      PROA  
ATOM    647  HA  THR P  90     -18.354 -80.831  20.153  0.00  0.00      PROA  
ATOM    648  CB  THR P  90     -18.574 -82.799  19.566  0.00  0.00      PROA  
ATOM    649  HB  THR P  90     -19.107 -83.352  18.763  0.00  0.00      PROA  
ATOM    650  OG1 THR P  90     -19.087 -83.463  20.730  0.00  0.00      PROA  
ATOM    651  HG1 THR P  90     -20.045 -83.406  20.724  0.00  0.00      PROA  
ATOM    652  CG2 THR P  90     -17.103 -83.134  19.350  0.00  0.00      PROA  
ATOM    653 HG21 THR P  90     -16.531 -82.608  20.144  0.00  0.00      PROA  
ATOM    654 HG22 THR P  90     -16.826 -83.062  18.277  0.00  0.00      PROA  
ATOM    655 HG23 THR P  90     -17.002 -84.215  19.584  0.00  0.00      PROA  
ATOM    656  C   THR P  90     -18.433 -80.729  18.140  0.00  0.00      PROA  
ATOM    657  O   THR P  90     -17.407 -80.057  18.124  0.00  0.00      PROA  
ATOM    658  N   THR P  91     -19.334 -80.891  17.116  0.00  0.00      PROA  
ATOM    659  HN  THR P  91     -20.166 -81.441  17.115  0.00  0.00      PROA  
ATOM    660  CA  THR P  91     -19.200 -80.109  15.838  0.00  0.00      PROA  
ATOM    661  HA  THR P  91     -18.410 -80.598  15.288  0.00  0.00      PROA  
ATOM    662  CB  THR P  91     -20.393 -80.241  14.963  0.00  0.00      PROA  
ATOM    663  HB  THR P  91     -21.283 -79.749  15.412  0.00  0.00      PROA  
ATOM    664  OG1 THR P  91     -20.807 -81.571  14.717  0.00  0.00      PROA  
ATOM    665  HG1 THR P  91     -21.231 -81.837  15.536  0.00  0.00      PROA  
ATOM    666  CG2 THR P  91     -20.204 -79.532  13.638  0.00  0.00      PROA  
ATOM    667 HG21 THR P  91     -20.318 -78.432  13.743  0.00  0.00      PROA  
ATOM    668 HG22 THR P  91     -21.007 -79.864  12.947  0.00  0.00      PROA  
ATOM    669 HG23 THR P  91     -19.156 -79.676  13.299  0.00  0.00      PROA  
ATOM    670  C   THR P  91     -18.788 -78.652  16.016  0.00  0.00      PROA  
ATOM    671  O   THR P  91     -17.722 -78.184  15.643  0.00  0.00      PROA  
ATOM    672  N   PHE P  92     -19.679 -77.909  16.669  0.00  0.00      PROA  
ATOM    673  HN  PHE P  92     -20.464 -78.407  17.029  0.00  0.00      PROA  
ATOM    674  CA  PHE P  92     -19.483 -76.526  16.909  0.00  0.00      PROA  
ATOM    675  HA  PHE P  92     -19.405 -75.850  16.070  0.00  0.00      PROA  
ATOM    676  CB  PHE P  92     -20.608 -76.031  17.869  0.00  0.00      PROA  
ATOM    677  HB1 PHE P  92     -20.646 -76.548  18.851  0.00  0.00      PROA  
ATOM    678  HB2 PHE P  92     -21.571 -76.183  17.336  0.00  0.00      PROA  
ATOM    679  CG  PHE P  92     -20.571 -74.518  18.104  0.00  0.00      PROA  
ATOM    680  CD1 PHE P  92     -20.175 -73.882  19.319  0.00  0.00      PROA  
ATOM    681  HD1 PHE P  92     -19.714 -74.450  20.114  0.00  0.00      PROA  
ATOM    682  CE1 PHE P  92     -20.225 -72.516  19.420  0.00  0.00      PROA  
ATOM    683  HE1 PHE P  92     -20.124 -72.038  20.384  0.00  0.00      PROA  
ATOM    684  CZ  PHE P  92     -20.589 -71.695  18.320  0.00  0.00      PROA  
ATOM    685  HZ  PHE P  92     -20.658 -70.624  18.439  0.00  0.00      PROA  
ATOM    686  CD2 PHE P  92     -20.922 -73.662  17.003  0.00  0.00      PROA  
ATOM    687  HD2 PHE P  92     -21.288 -74.162  16.118  0.00  0.00      PROA  
ATOM    688  CE2 PHE P  92     -20.937 -72.284  17.117  0.00  0.00      PROA  
ATOM    689  HE2 PHE P  92     -21.127 -71.611  16.293  0.00  0.00      PROA  
ATOM    690  C   PHE P  92     -18.173 -76.190  17.752  0.00  0.00      PROA  
ATOM    691  O   PHE P  92     -17.422 -75.328  17.391  0.00  0.00      PROA  
ATOM    692  N   THR P  93     -17.923 -76.953  18.855  0.00  0.00      PROA  
ATOM    693  HN  THR P  93     -18.517 -77.723  19.073  0.00  0.00      PROA  
ATOM    694  CA  THR P  93     -16.805 -76.750  19.758  0.00  0.00      PROA  
ATOM    695  HA  THR P  93     -16.841 -75.699  20.005  0.00  0.00      PROA  
ATOM    696  CB  THR P  93     -16.810 -77.481  21.083  0.00  0.00      PROA  
ATOM    697  HB  THR P  93     -15.808 -77.265  21.510  0.00  0.00      PROA  
ATOM    698  OG1 THR P  93     -17.060 -78.875  20.964  0.00  0.00      PROA  
ATOM    699  HG1 THR P  93     -18.005 -78.902  20.794  0.00  0.00      PROA  
ATOM    700  CG2 THR P  93     -17.856 -76.875  22.061  0.00  0.00      PROA  
ATOM    701 HG21 THR P  93     -18.812 -76.717  21.517  0.00  0.00      PROA  
ATOM    702 HG22 THR P  93     -17.580 -75.870  22.448  0.00  0.00      PROA  
ATOM    703 HG23 THR P  93     -18.075 -77.550  22.916  0.00  0.00      PROA  
ATOM    704  C   THR P  93     -15.508 -77.029  19.023  0.00  0.00      PROA  
ATOM    705  O   THR P  93     -14.481 -76.315  19.076  0.00  0.00      PROA  
ATOM    706  N   VAL P  94     -15.517 -78.073  18.201  0.00  0.00      PROA  
ATOM    707  HN  VAL P  94     -16.344 -78.630  18.161  0.00  0.00      PROA  
ATOM    708  CA  VAL P  94     -14.333 -78.545  17.495  0.00  0.00      PROA  
ATOM    709  HA  VAL P  94     -13.500 -78.606  18.180  0.00  0.00      PROA  
ATOM    710  CB  VAL P  94     -14.476 -79.937  16.898  0.00  0.00      PROA  
ATOM    711  HB  VAL P  94     -15.414 -79.997  16.305  0.00  0.00      PROA  
ATOM    712  CG1 VAL P  94     -13.193 -80.145  16.053  0.00  0.00      PROA  
ATOM    713 HG11 VAL P  94     -13.198 -81.251  15.948  0.00  0.00      PROA  
ATOM    714 HG12 VAL P  94     -12.231 -79.844  16.521  0.00  0.00      PROA  
ATOM    715 HG13 VAL P  94     -13.195 -79.653  15.057  0.00  0.00      PROA  
ATOM    716  CG2 VAL P  94     -14.333 -80.908  18.129  0.00  0.00      PROA  
ATOM    717 HG21 VAL P  94     -14.401 -81.960  17.777  0.00  0.00      PROA  
ATOM    718 HG22 VAL P  94     -15.120 -80.722  18.891  0.00  0.00      PROA  
ATOM    719 HG23 VAL P  94     -13.365 -80.862  18.672  0.00  0.00      PROA  
ATOM    720  C   VAL P  94     -14.050 -77.498  16.432  0.00  0.00      PROA  
ATOM    721  O   VAL P  94     -12.999 -76.950  16.283  0.00  0.00      PROA  
ATOM    722  N   THR P  95     -15.069 -77.205  15.593  0.00  0.00      PROA  
ATOM    723  HN  THR P  95     -15.972 -77.591  15.765  0.00  0.00      PROA  
ATOM    724  CA  THR P  95     -14.863 -76.309  14.425  0.00  0.00      PROA  
ATOM    725  HA  THR P  95     -14.028 -76.666  13.840  0.00  0.00      PROA  
ATOM    726  CB  THR P  95     -16.216 -76.286  13.464  0.00  0.00      PROA  
ATOM    727  HB  THR P  95     -17.076 -76.021  14.116  0.00  0.00      PROA  
ATOM    728  OG1 THR P  95     -16.464 -77.651  13.100  0.00  0.00      PROA  
ATOM    729  HG1 THR P  95     -16.956 -77.963  13.863  0.00  0.00      PROA  
ATOM    730  CG2 THR P  95     -15.992 -75.411  12.244  0.00  0.00      PROA  
ATOM    731 HG21 THR P  95     -14.966 -75.562  11.846  0.00  0.00      PROA  
ATOM    732 HG22 THR P  95     -16.020 -74.318  12.441  0.00  0.00      PROA  
ATOM    733 HG23 THR P  95     -16.715 -75.600  11.422  0.00  0.00      PROA  
ATOM    734  C   THR P  95     -14.585 -74.797  14.749  0.00  0.00      PROA  
ATOM    735  O   THR P  95     -13.640 -74.205  14.194  0.00  0.00      PROA  
ATOM    736  N   LYS P  96     -15.296 -74.208  15.737  0.00  0.00      PROA  
ATOM    737  HN  LYS P  96     -15.990 -74.812  16.121  0.00  0.00      PROA  
ATOM    738  CA  LYS P  96     -14.996 -72.826  16.176  0.00  0.00      PROA  
ATOM    739  HA  LYS P  96     -15.190 -72.144  15.361  0.00  0.00      PROA  
ATOM    740  CB  LYS P  96     -15.970 -72.396  17.371  0.00  0.00      PROA  
ATOM    741  HB1 LYS P  96     -15.858 -73.033  18.274  0.00  0.00      PROA  
ATOM    742  HB2 LYS P  96     -16.931 -72.634  16.867  0.00  0.00      PROA  
ATOM    743  CG  LYS P  96     -15.886 -70.854  17.604  0.00  0.00      PROA  
ATOM    744  HG1 LYS P  96     -16.292 -70.531  16.622  0.00  0.00      PROA  
ATOM    745  HG2 LYS P  96     -14.849 -70.458  17.652  0.00  0.00      PROA  
ATOM    746  CD  LYS P  96     -16.677 -70.247  18.773  0.00  0.00      PROA  
ATOM    747  HD1 LYS P  96     -17.749 -70.540  18.767  0.00  0.00      PROA  
ATOM    748  HD2 LYS P  96     -16.715 -69.150  18.599  0.00  0.00      PROA  
ATOM    749  CE  LYS P  96     -15.993 -70.559  20.100  0.00  0.00      PROA  
ATOM    750  HE1 LYS P  96     -14.888 -70.536  19.987  0.00  0.00      PROA  
ATOM    751  HE2 LYS P  96     -16.321 -71.566  20.435  0.00  0.00      PROA  
ATOM    752  NZ  LYS P  96     -16.350 -69.521  21.145  0.00  0.00      PROA  
ATOM    753  HZ1 LYS P  96     -17.329 -69.568  21.491  0.00  0.00      PROA  
ATOM    754  HZ2 LYS P  96     -16.173 -68.609  20.679  0.00  0.00      PROA  
ATOM    755  HZ3 LYS P  96     -15.762 -69.552  22.003  0.00  0.00      PROA  
ATOM    756  C   LYS P  96     -13.579 -72.626  16.656  0.00  0.00      PROA  
ATOM    757  O   LYS P  96     -12.854 -71.798  16.078  0.00  0.00      PROA  
ATOM    758  N   TYR P  97     -13.141 -73.508  17.559  0.00  0.00      PROA  
ATOM    759  HN  TYR P  97     -13.805 -74.235  17.716  0.00  0.00      PROA  
ATOM    760  CA  TYR P  97     -11.784 -73.554  18.032  0.00  0.00      PROA  
ATOM    761  HA  TYR P  97     -11.654 -72.585  18.490  0.00  0.00      PROA  
ATOM    762  CB  TYR P  97     -11.881 -74.533  19.141  0.00  0.00      PROA  
ATOM    763  HB1 TYR P  97     -12.332 -75.439  18.685  0.00  0.00      PROA  
ATOM    764  HB2 TYR P  97     -12.559 -74.171  19.944  0.00  0.00      PROA  
ATOM    765  CG  TYR P  97     -10.584 -74.933  19.961  0.00  0.00      PROA  
ATOM    766  CD1 TYR P  97     -10.250 -76.325  19.993  0.00  0.00      PROA  
ATOM    767  HD1 TYR P  97     -10.711 -76.976  19.265  0.00  0.00      PROA  
ATOM    768  CE1 TYR P  97      -9.179 -76.742  20.774  0.00  0.00      PROA  
ATOM    769  HE1 TYR P  97      -8.945 -77.789  20.900  0.00  0.00      PROA  
ATOM    770  CZ  TYR P  97      -8.527 -75.839  21.611  0.00  0.00      PROA  
ATOM    771  OH  TYR P  97      -7.484 -76.388  22.432  0.00  0.00      PROA  
ATOM    772  HH  TYR P  97      -7.678 -77.308  22.625  0.00  0.00      PROA  
ATOM    773  CD2 TYR P  97      -9.902 -74.014  20.820  0.00  0.00      PROA  
ATOM    774  HD2 TYR P  97     -10.221 -72.983  20.862  0.00  0.00      PROA  
ATOM    775  CE2 TYR P  97      -8.853 -74.515  21.631  0.00  0.00      PROA  
ATOM    776  HE2 TYR P  97      -8.348 -73.846  22.312  0.00  0.00      PROA  
ATOM    777  C   TYR P  97     -10.661 -73.847  17.102  0.00  0.00      PROA  
ATOM    778  O   TYR P  97      -9.565 -73.280  17.123  0.00  0.00      PROA  
ATOM    779  N   TRP P  98     -10.893 -74.879  16.194  0.00  0.00      PROA  
ATOM    780  HN  TRP P  98     -11.640 -75.524  16.339  0.00  0.00      PROA  
ATOM    781  CA  TRP P  98     -10.096 -75.110  15.021  0.00  0.00      PROA  
ATOM    782  HA  TRP P  98      -9.080 -75.306  15.329  0.00  0.00      PROA  
ATOM    783  CB  TRP P  98     -10.627 -76.482  14.222  0.00  0.00      PROA  
ATOM    784  HB1 TRP P  98     -11.734 -76.396  14.189  0.00  0.00      PROA  
ATOM    785  HB2 TRP P  98     -10.445 -77.445  14.745  0.00  0.00      PROA  
ATOM    786  CG  TRP P  98     -10.050 -76.703  12.758  0.00  0.00      PROA  
ATOM    787  CD1 TRP P  98      -8.771 -76.773  12.440  0.00  0.00      PROA  
ATOM    788  HD1 TRP P  98      -8.000 -76.973  13.170  0.00  0.00      PROA  
ATOM    789  NE1 TRP P  98      -8.633 -76.926  11.098  0.00  0.00      PROA  
ATOM    790  HE1 TRP P  98      -7.830 -77.146  10.589  0.00  0.00      PROA  
ATOM    791  CE2 TRP P  98      -9.782 -76.720  10.445  0.00  0.00      PROA  
ATOM    792  CD2 TRP P  98     -10.761 -76.609  11.491  0.00  0.00      PROA  
ATOM    793  CE3 TRP P  98     -12.089 -76.342  11.034  0.00  0.00      PROA  
ATOM    794  HE3 TRP P  98     -12.799 -76.079  11.805  0.00  0.00      PROA  
ATOM    795  CZ3 TRP P  98     -12.412 -76.435   9.685  0.00  0.00      PROA  
ATOM    796  HZ3 TRP P  98     -13.465 -76.323   9.472  0.00  0.00      PROA  
ATOM    797  CZ2 TRP P  98     -10.004 -76.727   9.094  0.00  0.00      PROA  
ATOM    798  HZ2 TRP P  98      -9.308 -77.004   8.316  0.00  0.00      PROA  
ATOM    799  CH2 TRP P  98     -11.386 -76.567   8.736  0.00  0.00      PROA  
ATOM    800  HH2 TRP P  98     -11.540 -76.428   7.676  0.00  0.00      PROA  
ATOM    801  C   TRP P  98      -9.980 -74.013  14.025  0.00  0.00      PROA  
ATOM    802  O   TRP P  98      -8.857 -73.758  13.564  0.00  0.00      PROA  
ATOM    803  N   PHE P  99     -11.093 -73.372  13.617  0.00  0.00      PROA  
ATOM    804  HN  PHE P  99     -11.972 -73.549  14.053  0.00  0.00      PROA  
ATOM    805  CA  PHE P  99     -11.044 -72.539  12.411  0.00  0.00      PROA  
ATOM    806  HA  PHE P  99     -10.304 -72.906  11.715  0.00  0.00      PROA  
ATOM    807  CB  PHE P  99     -12.414 -72.536  11.742  0.00  0.00      PROA  
ATOM    808  HB1 PHE P  99     -13.220 -72.079  12.355  0.00  0.00      PROA  
ATOM    809  HB2 PHE P  99     -12.765 -73.580  11.597  0.00  0.00      PROA  
ATOM    810  CG  PHE P  99     -12.339 -72.057  10.319  0.00  0.00      PROA  
ATOM    811  CD1 PHE P  99     -12.656 -70.753  10.042  0.00  0.00      PROA  
ATOM    812  HD1 PHE P  99     -12.995 -69.986  10.722  0.00  0.00      PROA  
ATOM    813  CE1 PHE P  99     -12.527 -70.255   8.704  0.00  0.00      PROA  
ATOM    814  HE1 PHE P  99     -12.816 -69.276   8.354  0.00  0.00      PROA  
ATOM    815  CZ  PHE P  99     -12.150 -71.165   7.677  0.00  0.00      PROA  
ATOM    816  HZ  PHE P  99     -12.151 -70.778   6.670  0.00  0.00      PROA  
ATOM    817  CD2 PHE P  99     -11.935 -72.901   9.295  0.00  0.00      PROA  
ATOM    818  HD2 PHE P  99     -11.688 -73.909   9.593  0.00  0.00      PROA  
ATOM    819  CE2 PHE P  99     -11.763 -72.451   7.991  0.00  0.00      PROA  
ATOM    820  HE2 PHE P  99     -11.359 -73.176   7.300  0.00  0.00      PROA  
ATOM    821  C   PHE P  99     -10.621 -71.120  12.834  0.00  0.00      PROA  
ATOM    822  O   PHE P  99      -9.863 -70.515  12.080  0.00  0.00      PROA  
ATOM    823  N   TYR P 100     -10.941 -70.684  14.006  0.00  0.00      PROA  
ATOM    824  HN  TYR P 100     -11.626 -71.032  14.642  0.00  0.00      PROA  
ATOM    825  CA  TYR P 100     -10.404 -69.472  14.496  0.00  0.00      PROA  
ATOM    826  HA  TYR P 100     -10.466 -68.722  13.721  0.00  0.00      PROA  
ATOM    827  CB  TYR P 100     -11.090 -68.981  15.803  0.00  0.00      PROA  
ATOM    828  HB1 TYR P 100     -11.007 -69.763  16.587  0.00  0.00      PROA  
ATOM    829  HB2 TYR P 100     -12.164 -68.786  15.594  0.00  0.00      PROA  
ATOM    830  CG  TYR P 100     -10.447 -67.676  16.303  0.00  0.00      PROA  
ATOM    831  CD1 TYR P 100     -10.976 -66.379  16.079  0.00  0.00      PROA  
ATOM    832  HD1 TYR P 100     -11.919 -66.268  15.565  0.00  0.00      PROA  
ATOM    833  CE1 TYR P 100     -10.376 -65.293  16.705  0.00  0.00      PROA  
ATOM    834  HE1 TYR P 100     -10.807 -64.305  16.637  0.00  0.00      PROA  
ATOM    835  CZ  TYR P 100      -9.165 -65.354  17.366  0.00  0.00      PROA  
ATOM    836  OH  TYR P 100      -8.600 -64.189  17.897  0.00  0.00      PROA  
ATOM    837  HH  TYR P 100      -7.949 -64.433  18.560  0.00  0.00      PROA  
ATOM    838  CD2 TYR P 100      -9.262 -67.788  17.064  0.00  0.00      PROA  
ATOM    839  HD2 TYR P 100      -8.908 -68.789  17.260  0.00  0.00      PROA  
ATOM    840  CE2 TYR P 100      -8.612 -66.604  17.526  0.00  0.00      PROA  
ATOM    841  HE2 TYR P 100      -7.629 -66.655  17.969  0.00  0.00      PROA  
ATOM    842  C   TYR P 100      -8.841 -69.584  14.659  0.00  0.00      PROA  
ATOM    843  O   TYR P 100      -8.194 -68.654  14.273  0.00  0.00      PROA  
ATOM    844  N   ARG P 101      -8.250 -70.684  15.124  0.00  0.00      PROA  
ATOM    845  HN  ARG P 101      -8.896 -71.383  15.421  0.00  0.00      PROA  
ATOM    846  CA  ARG P 101      -6.845 -70.918  15.259  0.00  0.00      PROA  
ATOM    847  HA  ARG P 101      -6.523 -70.045  15.807  0.00  0.00      PROA  
ATOM    848  CB  ARG P 101      -6.543 -72.019  16.287  0.00  0.00      PROA  
ATOM    849  HB1 ARG P 101      -5.513 -72.436  16.255  0.00  0.00      PROA  
ATOM    850  HB2 ARG P 101      -7.223 -72.894  16.222  0.00  0.00      PROA  
ATOM    851  CG  ARG P 101      -6.459 -71.529  17.786  0.00  0.00      PROA  
ATOM    852  HG1 ARG P 101      -7.395 -70.974  18.010  0.00  0.00      PROA  
ATOM    853  HG2 ARG P 101      -5.642 -70.782  17.872  0.00  0.00      PROA  
ATOM    854  CD  ARG P 101      -6.290 -72.786  18.646  0.00  0.00      PROA  
ATOM    855  HD1 ARG P 101      -5.381 -73.377  18.404  0.00  0.00      PROA  
ATOM    856  HD2 ARG P 101      -7.221 -73.391  18.690  0.00  0.00      PROA  
ATOM    857  NE  ARG P 101      -6.170 -72.258  20.010  0.00  0.00      PROA  
ATOM    858  HE  ARG P 101      -6.407 -71.299  20.166  0.00  0.00      PROA  
ATOM    859  CZ  ARG P 101      -5.604 -72.849  21.003  0.00  0.00      PROA  
ATOM    860  NH1 ARG P 101      -5.099 -74.041  21.066  0.00  0.00      PROA  
ATOM    861 HH11 ARG P 101      -5.312 -74.695  20.340  0.00  0.00      PROA  
ATOM    862 HH12 ARG P 101      -4.637 -74.350  21.897  0.00  0.00      PROA  
ATOM    863  NH2 ARG P 101      -5.375 -72.064  22.028  0.00  0.00      PROA  
ATOM    864 HH21 ARG P 101      -5.937 -71.246  22.149  0.00  0.00      PROA  
ATOM    865 HH22 ARG P 101      -4.830 -72.489  22.751  0.00  0.00      PROA  
ATOM    866  C   ARG P 101      -6.187 -70.974  13.903  0.00  0.00      PROA  
ATOM    867  O   ARG P 101      -5.130 -70.404  13.612  0.00  0.00      PROA  
ATOM    868  N   LEU P 102      -6.849 -71.575  12.874  0.00  0.00      PROA  
ATOM    869  HN  LEU P 102      -7.738 -72.017  12.968  0.00  0.00      PROA  
ATOM    870  CA  LEU P 102      -6.420 -71.623  11.519  0.00  0.00      PROA  
ATOM    871  HA  LEU P 102      -5.414 -72.006  11.434  0.00  0.00      PROA  
ATOM    872  CB  LEU P 102      -7.368 -72.587  10.717  0.00  0.00      PROA  
ATOM    873  HB1 LEU P 102      -8.418 -72.233  10.638  0.00  0.00      PROA  
ATOM    874  HB2 LEU P 102      -7.433 -73.547  11.273  0.00  0.00      PROA  
ATOM    875  CG  LEU P 102      -6.948 -72.851   9.216  0.00  0.00      PROA  
ATOM    876  HG  LEU P 102      -5.861 -73.070   9.147  0.00  0.00      PROA  
ATOM    877  CD1 LEU P 102      -7.778 -74.061   8.733  0.00  0.00      PROA  
ATOM    878 HD11 LEU P 102      -8.884 -73.968   8.760  0.00  0.00      PROA  
ATOM    879 HD12 LEU P 102      -7.617 -74.954   9.374  0.00  0.00      PROA  
ATOM    880 HD13 LEU P 102      -7.482 -74.398   7.717  0.00  0.00      PROA  
ATOM    881  CD2 LEU P 102      -7.332 -71.815   8.185  0.00  0.00      PROA  
ATOM    882 HD21 LEU P 102      -7.011 -70.785   8.453  0.00  0.00      PROA  
ATOM    883 HD22 LEU P 102      -8.441 -71.838   8.135  0.00  0.00      PROA  
ATOM    884 HD23 LEU P 102      -6.932 -71.964   7.160  0.00  0.00      PROA  
ATOM    885  C   LEU P 102      -6.346 -70.218  10.917  0.00  0.00      PROA  
ATOM    886  O   LEU P 102      -5.403 -69.910  10.144  0.00  0.00      PROA  
ATOM    887  N   LEU P 103      -7.442 -69.363  11.172  0.00  0.00      PROA  
ATOM    888  HN  LEU P 103      -8.303 -69.735  11.509  0.00  0.00      PROA  
ATOM    889  CA  LEU P 103      -7.527 -67.987  10.615  0.00  0.00      PROA  
ATOM    890  HA  LEU P 103      -7.444 -68.159   9.553  0.00  0.00      PROA  
ATOM    891  CB  LEU P 103      -8.986 -67.345  10.963  0.00  0.00      PROA  
ATOM    892  HB1 LEU P 103      -8.800 -66.249  10.967  0.00  0.00      PROA  
ATOM    893  HB2 LEU P 103      -9.327 -67.539  12.002  0.00  0.00      PROA  
ATOM    894  CG  LEU P 103     -10.130 -67.587   9.925  0.00  0.00      PROA  
ATOM    895  HG  LEU P 103      -9.964 -68.642   9.619  0.00  0.00      PROA  
ATOM    896  CD1 LEU P 103     -11.447 -67.402  10.666  0.00  0.00      PROA  
ATOM    897 HD11 LEU P 103     -11.511 -66.345  11.004  0.00  0.00      PROA  
ATOM    898 HD12 LEU P 103     -11.553 -68.039  11.570  0.00  0.00      PROA  
ATOM    899 HD13 LEU P 103     -12.295 -67.628   9.986  0.00  0.00      PROA  
ATOM    900  CD2 LEU P 103      -9.966 -66.670   8.708  0.00  0.00      PROA  
ATOM    901 HD21 LEU P 103      -9.782 -65.646   9.099  0.00  0.00      PROA  
ATOM    902 HD22 LEU P 103     -10.930 -66.640   8.156  0.00  0.00      PROA  
ATOM    903 HD23 LEU P 103      -9.151 -67.035   8.048  0.00  0.00      PROA  
ATOM    904  C   LEU P 103      -6.443 -67.071  11.193  0.00  0.00      PROA  
ATOM    905  O   LEU P 103      -5.787 -66.448  10.374  0.00  0.00      PROA  
ATOM    906  N   SER P 104      -6.197 -67.041  12.541  0.00  0.00      PROA  
ATOM    907  HN  SER P 104      -6.798 -67.535  13.164  0.00  0.00      PROA  
ATOM    908  CA  SER P 104      -5.217 -66.169  13.219  0.00  0.00      PROA  
ATOM    909  HA  SER P 104      -5.209 -65.238  12.672  0.00  0.00      PROA  
ATOM    910  CB  SER P 104      -5.291 -65.922  14.778  0.00  0.00      PROA  
ATOM    911  HB1 SER P 104      -5.951 -65.036  14.889  0.00  0.00      PROA  
ATOM    912  HB2 SER P 104      -4.372 -65.519  15.257  0.00  0.00      PROA  
ATOM    913  OG  SER P 104      -5.696 -67.175  15.441  0.00  0.00      PROA  
ATOM    914  HG1 SER P 104      -6.644 -67.263  15.317  0.00  0.00      PROA  
ATOM    915  C   SER P 104      -3.800 -66.656  12.948  0.00  0.00      PROA  
ATOM    916  O   SER P 104      -2.810 -65.840  12.979  0.00  0.00      PROA  
ATOM    917  N   ALA P 105      -3.663 -67.996  12.608  0.00  0.00      PROA  
ATOM    918  HN  ALA P 105      -4.457 -68.598  12.625  0.00  0.00      PROA  
ATOM    919  CA  ALA P 105      -2.396 -68.634  12.275  0.00  0.00      PROA  
ATOM    920  HA  ALA P 105      -1.707 -68.322  13.046  0.00  0.00      PROA  
ATOM    921  CB  ALA P 105      -2.472 -70.124  12.328  0.00  0.00      PROA  
ATOM    922  HB1 ALA P 105      -3.195 -70.481  11.564  0.00  0.00      PROA  
ATOM    923  HB2 ALA P 105      -2.856 -70.481  13.308  0.00  0.00      PROA  
ATOM    924  HB3 ALA P 105      -1.424 -70.438  12.133  0.00  0.00      PROA  
ATOM    925  C   ALA P 105      -1.778 -68.142  10.957  0.00  0.00      PROA  
ATOM    926  O   ALA P 105      -0.599 -67.918  10.895  0.00  0.00      PROA  
ATOM    927  N   LEU P 106      -2.604 -67.868   9.935  0.00  0.00      PROA  
ATOM    928  HN  LEU P 106      -3.599 -67.872   9.870  0.00  0.00      PROA  
ATOM    929  CA  LEU P 106      -2.058 -67.300   8.688  0.00  0.00      PROA  
ATOM    930  HA  LEU P 106      -1.057 -67.598   8.415  0.00  0.00      PROA  
ATOM    931  CB  LEU P 106      -2.873 -67.863   7.444  0.00  0.00      PROA  
ATOM    932  HB1 LEU P 106      -3.938 -67.621   7.647  0.00  0.00      PROA  
ATOM    933  HB2 LEU P 106      -2.584 -68.924   7.608  0.00  0.00      PROA  
ATOM    934  CG  LEU P 106      -2.472 -67.518   5.985  0.00  0.00      PROA  
ATOM    935  HG  LEU P 106      -2.468 -66.411   5.888  0.00  0.00      PROA  
ATOM    936  CD1 LEU P 106      -1.053 -68.101   5.549  0.00  0.00      PROA  
ATOM    937 HD11 LEU P 106      -0.714 -67.953   4.501  0.00  0.00      PROA  
ATOM    938 HD12 LEU P 106      -0.970 -69.192   5.742  0.00  0.00      PROA  
ATOM    939 HD13 LEU P 106      -0.307 -67.649   6.238  0.00  0.00      PROA  
ATOM    940  CD2 LEU P 106      -3.576 -68.200   5.145  0.00  0.00      PROA  
ATOM    941 HD21 LEU P 106      -3.402 -68.039   4.059  0.00  0.00      PROA  
ATOM    942 HD22 LEU P 106      -4.624 -67.858   5.285  0.00  0.00      PROA  
ATOM    943 HD23 LEU P 106      -3.376 -69.287   5.263  0.00  0.00      PROA  
ATOM    944  C   LEU P 106      -2.131 -65.757   8.623  0.00  0.00      PROA  
ATOM    945  O   LEU P 106      -1.153 -65.058   8.208  0.00  0.00      PROA  
ATOM    946  N   PHE P 107      -3.277 -65.151   8.977  0.00  0.00      PROA  
ATOM    947  HN  PHE P 107      -4.049 -65.682   9.320  0.00  0.00      PROA  
ATOM    948  CA  PHE P 107      -3.515 -63.701   8.669  0.00  0.00      PROA  
ATOM    949  HA  PHE P 107      -2.900 -63.327   7.865  0.00  0.00      PROA  
ATOM    950  CB  PHE P 107      -5.043 -63.530   8.337  0.00  0.00      PROA  
ATOM    951  HB1 PHE P 107      -5.399 -62.477   8.359  0.00  0.00      PROA  
ATOM    952  HB2 PHE P 107      -5.619 -64.027   9.147  0.00  0.00      PROA  
ATOM    953  CG  PHE P 107      -5.584 -64.202   7.063  0.00  0.00      PROA  
ATOM    954  CD1 PHE P 107      -4.858 -64.212   5.872  0.00  0.00      PROA  
ATOM    955  HD1 PHE P 107      -3.912 -63.692   5.915  0.00  0.00      PROA  
ATOM    956  CE1 PHE P 107      -5.312 -64.574   4.612  0.00  0.00      PROA  
ATOM    957  HE1 PHE P 107      -4.703 -64.380   3.742  0.00  0.00      PROA  
ATOM    958  CZ  PHE P 107      -6.567 -65.186   4.580  0.00  0.00      PROA  
ATOM    959  HZ  PHE P 107      -7.014 -65.406   3.622  0.00  0.00      PROA  
ATOM    960  CD2 PHE P 107      -6.843 -64.922   6.959  0.00  0.00      PROA  
ATOM    961  HD2 PHE P 107      -7.526 -64.843   7.791  0.00  0.00      PROA  
ATOM    962  CE2 PHE P 107      -7.318 -65.442   5.742  0.00  0.00      PROA  
ATOM    963  HE2 PHE P 107      -8.299 -65.880   5.636  0.00  0.00      PROA  
ATOM    964  C   PHE P 107      -3.362 -62.844   9.926  0.00  0.00      PROA  
ATOM    965  O   PHE P 107      -3.702 -61.682   9.843  0.00  0.00      PROA  
ATOM    966  N   GLY P 108      -2.850 -63.281  11.060  0.00  0.00      PROA  
ATOM    967  HN  GLY P 108      -2.460 -64.191  10.945  0.00  0.00      PROA  
ATOM    968  CA  GLY P 108      -2.713 -62.478  12.241  0.00  0.00      PROA  
ATOM    969  HA1 GLY P 108      -2.362 -63.105  13.047  0.00  0.00      PROA  
ATOM    970  HA2 GLY P 108      -3.648 -61.987  12.466  0.00  0.00      PROA  
ATOM    971  C   GLY P 108      -1.609 -61.487  12.208  0.00  0.00      PROA  
ATOM    972  O   GLY P 108      -1.770 -60.305  12.440  0.00  0.00      PROA  
ATOM    973  N   ILE P 109      -0.383 -61.935  11.881  0.00  0.00      PROA  
ATOM    974  HN  ILE P 109      -0.165 -62.858  11.574  0.00  0.00      PROA  
ATOM    975  CA  ILE P 109       0.717 -61.019  11.691  0.00  0.00      PROA  
ATOM    976  HA  ILE P 109       0.600 -60.304  12.492  0.00  0.00      PROA  
ATOM    977  CB  ILE P 109       2.093 -61.710  11.638  0.00  0.00      PROA  
ATOM    978  HB  ILE P 109       2.067 -62.598  10.971  0.00  0.00      PROA  
ATOM    979  CG2 ILE P 109       3.147 -60.615  11.335  0.00  0.00      PROA  
ATOM    980 HG21 ILE P 109       4.197 -60.958  11.456  0.00  0.00      PROA  
ATOM    981 HG22 ILE P 109       3.090 -59.818  12.107  0.00  0.00      PROA  
ATOM    982 HG23 ILE P 109       2.959 -60.227  10.311  0.00  0.00      PROA  
ATOM    983  CG1 ILE P 109       2.410 -62.265  13.056  0.00  0.00      PROA  
ATOM    984 HG11 ILE P 109       1.905 -61.563  13.753  0.00  0.00      PROA  
ATOM    985 HG12 ILE P 109       3.502 -62.187  13.248  0.00  0.00      PROA  
ATOM    986  CD  ILE P 109       2.086 -63.745  13.366  0.00  0.00      PROA  
ATOM    987  HD1 ILE P 109       2.181 -63.965  14.451  0.00  0.00      PROA  
ATOM    988  HD2 ILE P 109       2.706 -64.445  12.765  0.00  0.00      PROA  
ATOM    989  HD3 ILE P 109       1.009 -63.990  13.252  0.00  0.00      PROA  
ATOM    990  C   ILE P 109       0.487 -60.047  10.503  0.00  0.00      PROA  
ATOM    991  O   ILE P 109       0.871 -58.860  10.661  0.00  0.00      PROA  
ATOM    992  N   PRO P 110       0.012 -60.301   9.269  0.00  0.00      PROA  
ATOM    993  CD  PRO P 110      -0.150 -61.604   8.649  0.00  0.00      PROA  
ATOM    994  HD1 PRO P 110      -0.983 -62.204   9.075  0.00  0.00      PROA  
ATOM    995  HD2 PRO P 110       0.755 -62.180   8.937  0.00  0.00      PROA  
ATOM    996  CA  PRO P 110      -0.592 -59.264   8.401  0.00  0.00      PROA  
ATOM    997  HA  PRO P 110       0.267 -58.733   8.019  0.00  0.00      PROA  
ATOM    998  CB  PRO P 110      -1.216 -60.103   7.279  0.00  0.00      PROA  
ATOM    999  HB1 PRO P 110      -1.216 -59.666   6.258  0.00  0.00      PROA  
ATOM   1000  HB2 PRO P 110      -2.295 -60.298   7.458  0.00  0.00      PROA  
ATOM   1001  CG  PRO P 110      -0.328 -61.346   7.220  0.00  0.00      PROA  
ATOM   1002  HG1 PRO P 110      -0.674 -62.257   6.687  0.00  0.00      PROA  
ATOM   1003  HG2 PRO P 110       0.657 -61.073   6.785  0.00  0.00      PROA  
ATOM   1004  C   PRO P 110      -1.469 -58.256   9.150  0.00  0.00      PROA  
ATOM   1005  O   PRO P 110      -1.111 -57.040   9.118  0.00  0.00      PROA  
ATOM   1006  N   MET P 111      -2.532 -58.673   9.840  0.00  0.00      PROA  
ATOM   1007  HN  MET P 111      -2.765 -59.642   9.824  0.00  0.00      PROA  
ATOM   1008  CA  MET P 111      -3.351 -57.674  10.542  0.00  0.00      PROA  
ATOM   1009  HA  MET P 111      -3.544 -56.904   9.810  0.00  0.00      PROA  
ATOM   1010  CB  MET P 111      -4.717 -58.231  10.984  0.00  0.00      PROA  
ATOM   1011  HB1 MET P 111      -5.182 -57.430  11.597  0.00  0.00      PROA  
ATOM   1012  HB2 MET P 111      -4.485 -59.081  11.659  0.00  0.00      PROA  
ATOM   1013  CG  MET P 111      -5.621 -58.709   9.826  0.00  0.00      PROA  
ATOM   1014  HG1 MET P 111      -6.576 -58.914  10.356  0.00  0.00      PROA  
ATOM   1015  HG2 MET P 111      -5.180 -59.661   9.461  0.00  0.00      PROA  
ATOM   1016  SD  MET P 111      -5.766 -57.465   8.547  0.00  0.00      PROA  
ATOM   1017  CE  MET P 111      -6.632 -56.062   9.327  0.00  0.00      PROA  
ATOM   1018  HE1 MET P 111      -6.796 -55.201   8.644  0.00  0.00      PROA  
ATOM   1019  HE2 MET P 111      -6.108 -55.603  10.192  0.00  0.00      PROA  
ATOM   1020  HE3 MET P 111      -7.635 -56.348   9.710  0.00  0.00      PROA  
ATOM   1021  C   MET P 111      -2.649 -56.894  11.624  0.00  0.00      PROA  
ATOM   1022  O   MET P 111      -2.817 -55.658  11.671  0.00  0.00      PROA  
ATOM   1023  N   ALA P 112      -1.737 -57.460  12.504  0.00  0.00      PROA  
ATOM   1024  HN  ALA P 112      -1.664 -58.453  12.457  0.00  0.00      PROA  
ATOM   1025  CA  ALA P 112      -0.859 -56.744  13.369  0.00  0.00      PROA  
ATOM   1026  HA  ALA P 112      -1.460 -56.311  14.155  0.00  0.00      PROA  
ATOM   1027  CB  ALA P 112       0.153 -57.793  13.989  0.00  0.00      PROA  
ATOM   1028  HB1 ALA P 112       0.765 -57.321  14.787  0.00  0.00      PROA  
ATOM   1029  HB2 ALA P 112       0.874 -58.247  13.275  0.00  0.00      PROA  
ATOM   1030  HB3 ALA P 112      -0.429 -58.652  14.386  0.00  0.00      PROA  
ATOM   1031  C   ALA P 112      -0.023 -55.776  12.641  0.00  0.00      PROA  
ATOM   1032  O   ALA P 112       0.042 -54.586  12.999  0.00  0.00      PROA  
ATOM   1033  N   LEU P 113       0.646 -56.198  11.517  0.00  0.00      PROA  
ATOM   1034  HN  LEU P 113       0.540 -57.100  11.106  0.00  0.00      PROA  
ATOM   1035  CA  LEU P 113       1.502 -55.345  10.671  0.00  0.00      PROA  
ATOM   1036  HA  LEU P 113       2.218 -54.897  11.344  0.00  0.00      PROA  
ATOM   1037  CB  LEU P 113       2.205 -56.144   9.617  0.00  0.00      PROA  
ATOM   1038  HB1 LEU P 113       1.436 -56.702   9.042  0.00  0.00      PROA  
ATOM   1039  HB2 LEU P 113       2.844 -56.930  10.074  0.00  0.00      PROA  
ATOM   1040  CG  LEU P 113       3.114 -55.334   8.624  0.00  0.00      PROA  
ATOM   1041  HG  LEU P 113       2.499 -54.527   8.171  0.00  0.00      PROA  
ATOM   1042  CD1 LEU P 113       4.241 -54.565   9.406  0.00  0.00      PROA  
ATOM   1043 HD11 LEU P 113       4.835 -54.057   8.617  0.00  0.00      PROA  
ATOM   1044 HD12 LEU P 113       4.903 -55.326   9.872  0.00  0.00      PROA  
ATOM   1045 HD13 LEU P 113       3.838 -53.821  10.127  0.00  0.00      PROA  
ATOM   1046  CD2 LEU P 113       3.645 -56.155   7.490  0.00  0.00      PROA  
ATOM   1047 HD21 LEU P 113       2.802 -56.369   6.798  0.00  0.00      PROA  
ATOM   1048 HD22 LEU P 113       4.222 -57.014   7.895  0.00  0.00      PROA  
ATOM   1049 HD23 LEU P 113       4.419 -55.574   6.945  0.00  0.00      PROA  
ATOM   1050  C   LEU P 113       0.777 -54.175  10.058  0.00  0.00      PROA  
ATOM   1051  O   LEU P 113       1.248 -53.074  10.186  0.00  0.00      PROA  
ATOM   1052  N   ILE P 114      -0.347 -54.423   9.397  0.00  0.00      PROA  
ATOM   1053  HN  ILE P 114      -0.727 -55.342   9.321  0.00  0.00      PROA  
ATOM   1054  CA  ILE P 114      -1.235 -53.405   8.869  0.00  0.00      PROA  
ATOM   1055  HA  ILE P 114      -0.630 -52.834   8.181  0.00  0.00      PROA  
ATOM   1056  CB  ILE P 114      -2.493 -54.093   8.246  0.00  0.00      PROA  
ATOM   1057  HB  ILE P 114      -2.937 -54.854   8.923  0.00  0.00      PROA  
ATOM   1058  CG2 ILE P 114      -3.674 -53.093   8.052  0.00  0.00      PROA  
ATOM   1059 HG21 ILE P 114      -3.277 -52.089   7.790  0.00  0.00      PROA  
ATOM   1060 HG22 ILE P 114      -4.286 -53.046   8.978  0.00  0.00      PROA  
ATOM   1061 HG23 ILE P 114      -4.344 -53.367   7.208  0.00  0.00      PROA  
ATOM   1062  CG1 ILE P 114      -2.206 -54.775   6.889  0.00  0.00      PROA  
ATOM   1063 HG11 ILE P 114      -1.128 -55.029   6.977  0.00  0.00      PROA  
ATOM   1064 HG12 ILE P 114      -2.308 -53.963   6.138  0.00  0.00      PROA  
ATOM   1065  CD  ILE P 114      -2.985 -56.057   6.428  0.00  0.00      PROA  
ATOM   1066  HD1 ILE P 114      -2.598 -56.461   5.468  0.00  0.00      PROA  
ATOM   1067  HD2 ILE P 114      -4.066 -55.834   6.299  0.00  0.00      PROA  
ATOM   1068  HD3 ILE P 114      -2.914 -56.827   7.225  0.00  0.00      PROA  
ATOM   1069  C   ILE P 114      -1.692 -52.407   9.990  0.00  0.00      PROA  
ATOM   1070  O   ILE P 114      -1.548 -51.201   9.793  0.00  0.00      PROA  
ATOM   1071  N   TRP P 115      -2.261 -52.882  11.136  0.00  0.00      PROA  
ATOM   1072  HN  TRP P 115      -2.421 -53.855  11.283  0.00  0.00      PROA  
ATOM   1073  CA  TRP P 115      -2.606 -51.995  12.219  0.00  0.00      PROA  
ATOM   1074  HA  TRP P 115      -3.183 -51.177  11.813  0.00  0.00      PROA  
ATOM   1075  CB  TRP P 115      -3.424 -52.744  13.302  0.00  0.00      PROA  
ATOM   1076  HB1 TRP P 115      -3.648 -52.199  14.244  0.00  0.00      PROA  
ATOM   1077  HB2 TRP P 115      -3.010 -53.761  13.471  0.00  0.00      PROA  
ATOM   1078  CG  TRP P 115      -4.777 -53.069  12.763  0.00  0.00      PROA  
ATOM   1079  CD1 TRP P 115      -5.438 -54.256  12.957  0.00  0.00      PROA  
ATOM   1080  HD1 TRP P 115      -4.994 -54.898  13.704  0.00  0.00      PROA  
ATOM   1081  NE1 TRP P 115      -6.637 -54.263  12.319  0.00  0.00      PROA  
ATOM   1082  HE1 TRP P 115      -7.306 -54.971  12.379  0.00  0.00      PROA  
ATOM   1083  CE2 TRP P 115      -6.764 -53.211  11.536  0.00  0.00      PROA  
ATOM   1084  CD2 TRP P 115      -5.615 -52.364  11.755  0.00  0.00      PROA  
ATOM   1085  CE3 TRP P 115      -5.655 -51.078  11.130  0.00  0.00      PROA  
ATOM   1086  HE3 TRP P 115      -4.834 -50.383  11.228  0.00  0.00      PROA  
ATOM   1087  CZ3 TRP P 115      -6.738 -50.611  10.346  0.00  0.00      PROA  
ATOM   1088  HZ3 TRP P 115      -6.781 -49.585  10.011  0.00  0.00      PROA  
ATOM   1089  CZ2 TRP P 115      -7.819 -52.748  10.781  0.00  0.00      PROA  
ATOM   1090  HZ2 TRP P 115      -8.745 -53.288  10.644  0.00  0.00      PROA  
ATOM   1091  CH2 TRP P 115      -7.825 -51.460  10.191  0.00  0.00      PROA  
ATOM   1092  HH2 TRP P 115      -8.703 -51.127   9.659  0.00  0.00      PROA  
ATOM   1093  C   TRP P 115      -1.463 -51.186  12.804  0.00  0.00      PROA  
ATOM   1094  O   TRP P 115      -1.618 -49.990  13.074  0.00  0.00      PROA  
ATOM   1095  N   GLY P 116      -0.232 -51.781  12.877  0.00  0.00      PROA  
ATOM   1096  HN  GLY P 116      -0.184 -52.694  12.480  0.00  0.00      PROA  
ATOM   1097  CA  GLY P 116       0.963 -51.032  13.364  0.00  0.00      PROA  
ATOM   1098  HA1 GLY P 116       1.764 -51.757  13.362  0.00  0.00      PROA  
ATOM   1099  HA2 GLY P 116       0.868 -50.579  14.340  0.00  0.00      PROA  
ATOM   1100  C   GLY P 116       1.444 -50.042  12.394  0.00  0.00      PROA  
ATOM   1101  O   GLY P 116       1.893 -48.948  12.665  0.00  0.00      PROA  
ATOM   1102  N   ILE P 117       1.455 -50.361  11.109  0.00  0.00      PROA  
ATOM   1103  HN  ILE P 117       0.958 -51.164  10.789  0.00  0.00      PROA  
ATOM   1104  CA  ILE P 117       1.787 -49.425  10.062  0.00  0.00      PROA  
ATOM   1105  HA  ILE P 117       2.729 -48.915  10.200  0.00  0.00      PROA  
ATOM   1106  CB  ILE P 117       1.850 -50.163   8.626  0.00  0.00      PROA  
ATOM   1107  HB  ILE P 117       0.920 -50.771   8.593  0.00  0.00      PROA  
ATOM   1108  CG2 ILE P 117       1.825 -49.066   7.481  0.00  0.00      PROA  
ATOM   1109 HG21 ILE P 117       0.905 -48.444   7.435  0.00  0.00      PROA  
ATOM   1110 HG22 ILE P 117       1.903 -49.518   6.469  0.00  0.00      PROA  
ATOM   1111 HG23 ILE P 117       2.751 -48.462   7.589  0.00  0.00      PROA  
ATOM   1112  CG1 ILE P 117       3.038 -51.139   8.493  0.00  0.00      PROA  
ATOM   1113 HG11 ILE P 117       2.812 -51.801   7.630  0.00  0.00      PROA  
ATOM   1114 HG12 ILE P 117       3.013 -51.727   9.436  0.00  0.00      PROA  
ATOM   1115  CD  ILE P 117       4.425 -50.515   8.202  0.00  0.00      PROA  
ATOM   1116  HD1 ILE P 117       4.569 -49.715   8.960  0.00  0.00      PROA  
ATOM   1117  HD2 ILE P 117       4.419 -50.063   7.188  0.00  0.00      PROA  
ATOM   1118  HD3 ILE P 117       5.164 -51.343   8.254  0.00  0.00      PROA  
ATOM   1119  C   ILE P 117       0.813 -48.166  10.105  0.00  0.00      PROA  
ATOM   1120  O   ILE P 117       1.193 -47.013  10.020  0.00  0.00      PROA  
ATOM   1121  N   TYR P 118      -0.491 -48.455  10.296  0.00  0.00      PROA  
ATOM   1122  HN  TYR P 118      -0.745 -49.401  10.109  0.00  0.00      PROA  
ATOM   1123  CA  TYR P 118      -1.545 -47.538  10.422  0.00  0.00      PROA  
ATOM   1124  HA  TYR P 118      -1.474 -46.885   9.564  0.00  0.00      PROA  
ATOM   1125  CB  TYR P 118      -2.938 -48.202  10.133  0.00  0.00      PROA  
ATOM   1126  HB1 TYR P 118      -3.049 -49.043  10.851  0.00  0.00      PROA  
ATOM   1127  HB2 TYR P 118      -3.014 -48.540   9.078  0.00  0.00      PROA  
ATOM   1128  CG  TYR P 118      -3.960 -47.118  10.378  0.00  0.00      PROA  
ATOM   1129  CD1 TYR P 118      -4.914 -47.303  11.374  0.00  0.00      PROA  
ATOM   1130  HD1 TYR P 118      -5.034 -48.292  11.791  0.00  0.00      PROA  
ATOM   1131  CE1 TYR P 118      -5.801 -46.295  11.630  0.00  0.00      PROA  
ATOM   1132  HE1 TYR P 118      -6.528 -46.489  12.405  0.00  0.00      PROA  
ATOM   1133  CZ  TYR P 118      -5.867 -45.123  10.852  0.00  0.00      PROA  
ATOM   1134  OH  TYR P 118      -6.895 -44.167  11.011  0.00  0.00      PROA  
ATOM   1135  HH  TYR P 118      -7.211 -44.230  11.915  0.00  0.00      PROA  
ATOM   1136  CD2 TYR P 118      -3.972 -45.904   9.622  0.00  0.00      PROA  
ATOM   1137  HD2 TYR P 118      -3.212 -45.719   8.877  0.00  0.00      PROA  
ATOM   1138  CE2 TYR P 118      -4.922 -44.944   9.829  0.00  0.00      PROA  
ATOM   1139  HE2 TYR P 118      -4.958 -44.101   9.155  0.00  0.00      PROA  
ATOM   1140  C   TYR P 118      -1.439 -46.699  11.665  0.00  0.00      PROA  
ATOM   1141  O   TYR P 118      -1.572 -45.474  11.596  0.00  0.00      PROA  
ATOM   1142  N   PHE P 119      -1.145 -47.242  12.848  0.00  0.00      PROA  
ATOM   1143  HN  PHE P 119      -0.939 -48.209  12.977  0.00  0.00      PROA  
ATOM   1144  CA  PHE P 119      -0.959 -46.480  14.011  0.00  0.00      PROA  
ATOM   1145  HA  PHE P 119      -1.744 -45.750  13.878  0.00  0.00      PROA  
ATOM   1146  CB  PHE P 119      -1.210 -47.318  15.380  0.00  0.00      PROA  
ATOM   1147  HB1 PHE P 119      -0.736 -46.888  16.288  0.00  0.00      PROA  
ATOM   1148  HB2 PHE P 119      -0.863 -48.354  15.174  0.00  0.00      PROA  
ATOM   1149  CG  PHE P 119      -2.646 -47.528  15.728  0.00  0.00      PROA  
ATOM   1150  CD1 PHE P 119      -3.760 -47.115  14.883  0.00  0.00      PROA  
ATOM   1151  HD1 PHE P 119      -3.596 -46.573  13.963  0.00  0.00      PROA  
ATOM   1152  CE1 PHE P 119      -5.068 -47.365  15.199  0.00  0.00      PROA  
ATOM   1153  HE1 PHE P 119      -5.823 -46.966  14.536  0.00  0.00      PROA  
ATOM   1154  CZ  PHE P 119      -5.344 -48.138  16.384  0.00  0.00      PROA  
ATOM   1155  HZ  PHE P 119      -6.356 -48.389  16.667  0.00  0.00      PROA  
ATOM   1156  CD2 PHE P 119      -3.010 -48.292  16.846  0.00  0.00      PROA  
ATOM   1157  HD2 PHE P 119      -2.249 -48.756  17.454  0.00  0.00      PROA  
ATOM   1158  CE2 PHE P 119      -4.354 -48.568  17.301  0.00  0.00      PROA  
ATOM   1159  HE2 PHE P 119      -4.659 -49.181  18.136  0.00  0.00      PROA  
ATOM   1160  C   PHE P 119       0.296 -45.590  14.036  0.00  0.00      PROA  
ATOM   1161  O   PHE P 119       0.280 -44.568  14.749  0.00  0.00      PROA  
ATOM   1162  N   ALA P 120       1.375 -45.901  13.396  0.00  0.00      PROA  
ATOM   1163  HN  ALA P 120       1.494 -46.792  12.965  0.00  0.00      PROA  
ATOM   1164  CA  ALA P 120       2.535 -45.029  13.205  0.00  0.00      PROA  
ATOM   1165  HA  ALA P 120       2.892 -44.625  14.141  0.00  0.00      PROA  
ATOM   1166  CB  ALA P 120       3.748 -45.667  12.562  0.00  0.00      PROA  
ATOM   1167  HB1 ALA P 120       4.457 -44.916  12.152  0.00  0.00      PROA  
ATOM   1168  HB2 ALA P 120       3.383 -46.336  11.754  0.00  0.00      PROA  
ATOM   1169  HB3 ALA P 120       4.251 -46.231  13.377  0.00  0.00      PROA  
ATOM   1170  C   ALA P 120       2.002 -43.781  12.454  0.00  0.00      PROA  
ATOM   1171  O   ALA P 120       2.342 -42.635  12.745  0.00  0.00      PROA  
ATOM   1172  N   ILE P 121       1.121 -44.082  11.403  0.00  0.00      PROA  
ATOM   1173  HN  ILE P 121       0.859 -45.026  11.217  0.00  0.00      PROA  
ATOM   1174  CA  ILE P 121       0.712 -43.045  10.462  0.00  0.00      PROA  
ATOM   1175  HA  ILE P 121       1.632 -42.531  10.223  0.00  0.00      PROA  
ATOM   1176  CB  ILE P 121       0.158 -43.703   9.266  0.00  0.00      PROA  
ATOM   1177  HB  ILE P 121      -0.631 -44.425   9.565  0.00  0.00      PROA  
ATOM   1178  CG2 ILE P 121      -0.692 -42.765   8.338  0.00  0.00      PROA  
ATOM   1179 HG21 ILE P 121      -1.682 -42.515   8.775  0.00  0.00      PROA  
ATOM   1180 HG22 ILE P 121      -0.895 -43.347   7.413  0.00  0.00      PROA  
ATOM   1181 HG23 ILE P 121      -0.021 -41.920   8.071  0.00  0.00      PROA  
ATOM   1182  CG1 ILE P 121       1.363 -44.387   8.457  0.00  0.00      PROA  
ATOM   1183 HG11 ILE P 121       0.903 -45.261   7.948  0.00  0.00      PROA  
ATOM   1184 HG12 ILE P 121       2.109 -44.767   9.187  0.00  0.00      PROA  
ATOM   1185  CD  ILE P 121       2.011 -43.566   7.366  0.00  0.00      PROA  
ATOM   1186  HD1 ILE P 121       1.352 -43.232   6.536  0.00  0.00      PROA  
ATOM   1187  HD2 ILE P 121       2.875 -44.095   6.911  0.00  0.00      PROA  
ATOM   1188  HD3 ILE P 121       2.334 -42.643   7.893  0.00  0.00      PROA  
ATOM   1189  C   ILE P 121      -0.149 -42.035  11.225  0.00  0.00      PROA  
ATOM   1190  O   ILE P 121       0.111 -40.844  11.106  0.00  0.00      PROA  
ATOM   1191  N   LEU P 122      -1.133 -42.469  12.018  0.00  0.00      PROA  
ATOM   1192  HN  LEU P 122      -1.222 -43.434  11.786  0.00  0.00      PROA  
ATOM   1193  CA  LEU P 122      -2.035 -41.814  12.973  0.00  0.00      PROA  
ATOM   1194  HA  LEU P 122      -2.659 -41.109  12.444  0.00  0.00      PROA  
ATOM   1195  CB  LEU P 122      -2.916 -42.901  13.697  0.00  0.00      PROA  
ATOM   1196  HB1 LEU P 122      -2.272 -43.594  14.280  0.00  0.00      PROA  
ATOM   1197  HB2 LEU P 122      -3.451 -43.551  12.972  0.00  0.00      PROA  
ATOM   1198  CG  LEU P 122      -4.045 -42.307  14.571  0.00  0.00      PROA  
ATOM   1199  HG  LEU P 122      -3.655 -41.948  15.547  0.00  0.00      PROA  
ATOM   1200  CD1 LEU P 122      -4.823 -41.199  13.859  0.00  0.00      PROA  
ATOM   1201 HD11 LEU P 122      -5.157 -41.557  12.862  0.00  0.00      PROA  
ATOM   1202 HD12 LEU P 122      -4.164 -40.305  13.822  0.00  0.00      PROA  
ATOM   1203 HD13 LEU P 122      -5.729 -40.874  14.413  0.00  0.00      PROA  
ATOM   1204  CD2 LEU P 122      -5.004 -43.411  15.084  0.00  0.00      PROA  
ATOM   1205 HD21 LEU P 122      -5.905 -42.966  15.560  0.00  0.00      PROA  
ATOM   1206 HD22 LEU P 122      -4.425 -44.018  15.812  0.00  0.00      PROA  
ATOM   1207 HD23 LEU P 122      -5.306 -43.952  14.162  0.00  0.00      PROA  
ATOM   1208  C   LEU P 122      -1.311 -41.016  13.953  0.00  0.00      PROA  
ATOM   1209  O   LEU P 122      -1.609 -39.853  14.184  0.00  0.00      PROA  
ATOM   1210  N   SER P 123      -0.238 -41.660  14.583  0.00  0.00      PROA  
ATOM   1211  HN  SER P 123      -0.075 -42.618  14.362  0.00  0.00      PROA  
ATOM   1212  CA  SER P 123       0.652 -40.907  15.494  0.00  0.00      PROA  
ATOM   1213  HA  SER P 123      -0.006 -40.356  16.150  0.00  0.00      PROA  
ATOM   1214  CB  SER P 123       1.587 -41.729  16.411  0.00  0.00      PROA  
ATOM   1215  HB1 SER P 123       1.037 -42.397  17.109  0.00  0.00      PROA  
ATOM   1216  HB2 SER P 123       2.258 -41.149  17.079  0.00  0.00      PROA  
ATOM   1217  OG  SER P 123       2.468 -42.525  15.584  0.00  0.00      PROA  
ATOM   1218  HG1 SER P 123       2.750 -41.885  14.926  0.00  0.00      PROA  
ATOM   1219  C   SER P 123       1.491 -39.819  14.808  0.00  0.00      PROA  
ATOM   1220  O   SER P 123       1.686 -38.761  15.350  0.00  0.00      PROA  
ATOM   1221  N   PHE P 124       1.907 -40.087  13.572  0.00  0.00      PROA  
ATOM   1222  HN  PHE P 124       1.833 -41.014  13.212  0.00  0.00      PROA  
ATOM   1223  CA  PHE P 124       2.551 -39.074  12.826  0.00  0.00      PROA  
ATOM   1224  HA  PHE P 124       3.378 -38.664  13.386  0.00  0.00      PROA  
ATOM   1225  CB  PHE P 124       3.299 -39.838  11.662  0.00  0.00      PROA  
ATOM   1226  HB1 PHE P 124       2.567 -40.325  10.982  0.00  0.00      PROA  
ATOM   1227  HB2 PHE P 124       3.958 -40.629  12.080  0.00  0.00      PROA  
ATOM   1228  CG  PHE P 124       4.263 -39.094  10.713  0.00  0.00      PROA  
ATOM   1229  CD1 PHE P 124       5.376 -38.416  11.137  0.00  0.00      PROA  
ATOM   1230  HD1 PHE P 124       5.572 -38.419  12.199  0.00  0.00      PROA  
ATOM   1231  CE1 PHE P 124       6.112 -37.613  10.313  0.00  0.00      PROA  
ATOM   1232  HE1 PHE P 124       6.950 -37.040  10.682  0.00  0.00      PROA  
ATOM   1233  CZ  PHE P 124       5.740 -37.589   8.947  0.00  0.00      PROA  
ATOM   1234  HZ  PHE P 124       6.393 -36.969   8.350  0.00  0.00      PROA  
ATOM   1235  CD2 PHE P 124       4.081 -39.212   9.305  0.00  0.00      PROA  
ATOM   1236  HD2 PHE P 124       3.229 -39.767   8.942  0.00  0.00      PROA  
ATOM   1237  CE2 PHE P 124       4.717 -38.380   8.387  0.00  0.00      PROA  
ATOM   1238  HE2 PHE P 124       4.526 -38.287   7.328  0.00  0.00      PROA  
ATOM   1239  C   PHE P 124       1.604 -37.865  12.440  0.00  0.00      PROA  
ATOM   1240  O   PHE P 124       1.953 -36.688  12.648  0.00  0.00      PROA  
ATOM   1241  N   LEU P 125       0.395 -38.176  11.997  0.00  0.00      PROA  
ATOM   1242  HN  LEU P 125       0.242 -39.068  11.578  0.00  0.00      PROA  
ATOM   1243  CA  LEU P 125      -0.709 -37.270  11.717  0.00  0.00      PROA  
ATOM   1244  HA  LEU P 125      -0.290 -36.656  10.933  0.00  0.00      PROA  
ATOM   1245  CB  LEU P 125      -1.812 -38.106  11.047  0.00  0.00      PROA  
ATOM   1246  HB1 LEU P 125      -2.083 -39.034  11.594  0.00  0.00      PROA  
ATOM   1247  HB2 LEU P 125      -1.290 -38.531  10.163  0.00  0.00      PROA  
ATOM   1248  CG  LEU P 125      -3.073 -37.419  10.547  0.00  0.00      PROA  
ATOM   1249  HG  LEU P 125      -2.888 -36.324  10.532  0.00  0.00      PROA  
ATOM   1250  CD1 LEU P 125      -3.378 -37.577   9.046  0.00  0.00      PROA  
ATOM   1251 HD11 LEU P 125      -3.396 -38.671   8.854  0.00  0.00      PROA  
ATOM   1252 HD12 LEU P 125      -2.501 -37.167   8.499  0.00  0.00      PROA  
ATOM   1253 HD13 LEU P 125      -4.325 -37.106   8.705  0.00  0.00      PROA  
ATOM   1254  CD2 LEU P 125      -4.275 -37.691  11.448  0.00  0.00      PROA  
ATOM   1255 HD21 LEU P 125      -5.154 -37.068  11.179  0.00  0.00      PROA  
ATOM   1256 HD22 LEU P 125      -3.966 -37.378  12.468  0.00  0.00      PROA  
ATOM   1257 HD23 LEU P 125      -4.540 -38.769  11.417  0.00  0.00      PROA  
ATOM   1258  C   LEU P 125      -1.179 -36.362  12.854  0.00  0.00      PROA  
ATOM   1259  O   LEU P 125      -1.369 -35.159  12.699  0.00  0.00      PROA  
ATOM   1260  N   HSD P 126      -1.395 -36.886  14.059  0.00  0.00      PROA  
ATOM   1261  HN  HSD P 126      -1.352 -37.881  14.109  0.00  0.00      PROA  
ATOM   1262  CA  HSD P 126      -1.616 -36.027  15.224  0.00  0.00      PROA  
ATOM   1263  HA  HSD P 126      -2.370 -35.304  14.952  0.00  0.00      PROA  
ATOM   1264  CB  HSD P 126      -2.375 -36.724  16.335  0.00  0.00      PROA  
ATOM   1265  HB1 HSD P 126      -3.288 -37.200  15.916  0.00  0.00      PROA  
ATOM   1266  HB2 HSD P 126      -2.897 -36.009  17.006  0.00  0.00      PROA  
ATOM   1267  ND1 HSD P 126      -0.894 -37.388  18.241  0.00  0.00      PROA  
ATOM   1268  HD1 HSD P 126      -0.393 -36.551  18.460  0.00  0.00      PROA  
ATOM   1269  CG  HSD P 126      -1.738 -37.730  17.217  0.00  0.00      PROA  
ATOM   1270  CE1 HSD P 126      -0.679 -38.576  18.891  0.00  0.00      PROA  
ATOM   1271  HE1 HSD P 126      -0.224 -38.556  19.881  0.00  0.00      PROA  
ATOM   1272  NE2 HSD P 126      -1.239 -39.609  18.367  0.00  0.00      PROA  
ATOM   1273  CD2 HSD P 126      -1.932 -39.108  17.311  0.00  0.00      PROA  
ATOM   1274  HD2 HSD P 126      -2.552 -39.670  16.623  0.00  0.00      PROA  
ATOM   1275  C   HSD P 126      -0.381 -35.272  15.716  0.00  0.00      PROA  
ATOM   1276  O   HSD P 126      -0.518 -34.091  15.966  0.00  0.00      PROA  
ATOM   1277  N   ILE P 127       0.765 -35.920  15.835  0.00  0.00      PROA  
ATOM   1278  HN  ILE P 127       0.880 -36.855  15.507  0.00  0.00      PROA  
ATOM   1279  CA  ILE P 127       1.951 -35.268  16.394  0.00  0.00      PROA  
ATOM   1280  HA  ILE P 127       1.641 -34.808  17.321  0.00  0.00      PROA  
ATOM   1281  CB  ILE P 127       3.081 -36.269  16.938  0.00  0.00      PROA  
ATOM   1282  HB  ILE P 127       3.259 -37.013  16.132  0.00  0.00      PROA  
ATOM   1283  CG2 ILE P 127       4.377 -35.549  17.300  0.00  0.00      PROA  
ATOM   1284 HG21 ILE P 127       5.057 -36.263  17.811  0.00  0.00      PROA  
ATOM   1285 HG22 ILE P 127       4.093 -34.737  18.003  0.00  0.00      PROA  
ATOM   1286 HG23 ILE P 127       4.849 -35.033  16.436  0.00  0.00      PROA  
ATOM   1287  CG1 ILE P 127       2.604 -37.088  18.176  0.00  0.00      PROA  
ATOM   1288 HG11 ILE P 127       1.540 -37.402  18.118  0.00  0.00      PROA  
ATOM   1289 HG12 ILE P 127       2.737 -36.468  19.088  0.00  0.00      PROA  
ATOM   1290  CD  ILE P 127       3.419 -38.387  18.230  0.00  0.00      PROA  
ATOM   1291  HD1 ILE P 127       4.491 -38.295  18.510  0.00  0.00      PROA  
ATOM   1292  HD2 ILE P 127       3.449 -38.867  17.228  0.00  0.00      PROA  
ATOM   1293  HD3 ILE P 127       2.932 -39.168  18.852  0.00  0.00      PROA  
ATOM   1294  C   ILE P 127       2.564 -34.043  15.662  0.00  0.00      PROA  
ATOM   1295  O   ILE P 127       3.038 -33.091  16.286  0.00  0.00      PROA  
ATOM   1296  N   TRP P 128       2.573 -34.173  14.327  0.00  0.00      PROA  
ATOM   1297  HN  TRP P 128       2.252 -35.044  13.963  0.00  0.00      PROA  
ATOM   1298  CA  TRP P 128       3.412 -33.272  13.535  0.00  0.00      PROA  
ATOM   1299  HA  TRP P 128       4.028 -32.608  14.123  0.00  0.00      PROA  
ATOM   1300  CB  TRP P 128       4.493 -34.102  12.730  0.00  0.00      PROA  
ATOM   1301  HB1 TRP P 128       4.972 -33.516  11.917  0.00  0.00      PROA  
ATOM   1302  HB2 TRP P 128       3.963 -35.004  12.354  0.00  0.00      PROA  
ATOM   1303  CG  TRP P 128       5.684 -34.577  13.549  0.00  0.00      PROA  
ATOM   1304  CD1 TRP P 128       5.795 -35.826  14.174  0.00  0.00      PROA  
ATOM   1305  HD1 TRP P 128       5.037 -36.594  14.217  0.00  0.00      PROA  
ATOM   1306  NE1 TRP P 128       7.049 -35.883  14.746  0.00  0.00      PROA  
ATOM   1307  HE1 TRP P 128       7.377 -36.574  15.353  0.00  0.00      PROA  
ATOM   1308  CE2 TRP P 128       7.696 -34.716  14.502  0.00  0.00      PROA  
ATOM   1309  CD2 TRP P 128       6.900 -33.836  13.786  0.00  0.00      PROA  
ATOM   1310  CE3 TRP P 128       7.323 -32.625  13.283  0.00  0.00      PROA  
ATOM   1311  HE3 TRP P 128       6.659 -32.054  12.651  0.00  0.00      PROA  
ATOM   1312  CZ3 TRP P 128       8.572 -32.144  13.736  0.00  0.00      PROA  
ATOM   1313  HZ3 TRP P 128       8.825 -31.112  13.542  0.00  0.00      PROA  
ATOM   1314  CZ2 TRP P 128       8.958 -34.276  14.924  0.00  0.00      PROA  
ATOM   1315  HZ2 TRP P 128       9.488 -34.911  15.618  0.00  0.00      PROA  
ATOM   1316  CH2 TRP P 128       9.403 -32.948  14.504  0.00  0.00      PROA  
ATOM   1317  HH2 TRP P 128      10.411 -32.613  14.699  0.00  0.00      PROA  
ATOM   1318  C   TRP P 128       2.568 -32.406  12.500  0.00  0.00      PROA  
ATOM   1319  O   TRP P 128       3.095 -31.817  11.604  0.00  0.00      PROA  
ATOM   1320  N   ALA P 129       1.218 -32.582  12.573  0.00  0.00      PROA  
ATOM   1321  HN  ALA P 129       0.702 -33.171  13.190  0.00  0.00      PROA  
ATOM   1322  CA  ALA P 129       0.456 -31.793  11.598  0.00  0.00      PROA  
ATOM   1323  HA  ALA P 129       1.020 -30.936  11.260  0.00  0.00      PROA  
ATOM   1324  CB  ALA P 129       0.124 -32.619  10.348  0.00  0.00      PROA  
ATOM   1325  HB1 ALA P 129      -0.258 -33.601  10.699  0.00  0.00      PROA  
ATOM   1326  HB2 ALA P 129       1.116 -32.757   9.867  0.00  0.00      PROA  
ATOM   1327  HB3 ALA P 129      -0.604 -32.116   9.676  0.00  0.00      PROA  
ATOM   1328  C   ALA P 129      -0.862 -31.215  12.029  0.00  0.00      PROA  
ATOM   1329  O   ALA P 129      -1.038 -30.007  12.137  0.00  0.00      PROA  
ATOM   1330  N   VAL P 130      -1.821 -32.084  12.482  0.00  0.00      PROA  
ATOM   1331  HN  VAL P 130      -1.667 -33.069  12.498  0.00  0.00      PROA  
ATOM   1332  CA  VAL P 130      -3.128 -31.662  13.006  0.00  0.00      PROA  
ATOM   1333  HA  VAL P 130      -3.586 -31.013  12.275  0.00  0.00      PROA  
ATOM   1334  CB  VAL P 130      -4.024 -33.002  12.992  0.00  0.00      PROA  
ATOM   1335  HB  VAL P 130      -3.454 -33.801  13.512  0.00  0.00      PROA  
ATOM   1336  CG1 VAL P 130      -5.391 -32.921  13.699  0.00  0.00      PROA  
ATOM   1337 HG11 VAL P 130      -5.253 -32.772  14.791  0.00  0.00      PROA  
ATOM   1338 HG12 VAL P 130      -6.013 -33.832  13.569  0.00  0.00      PROA  
ATOM   1339 HG13 VAL P 130      -6.031 -32.155  13.211  0.00  0.00      PROA  
ATOM   1340  CG2 VAL P 130      -4.205 -33.525  11.556  0.00  0.00      PROA  
ATOM   1341 HG21 VAL P 130      -4.468 -34.604  11.583  0.00  0.00      PROA  
ATOM   1342 HG22 VAL P 130      -3.255 -33.414  10.992  0.00  0.00      PROA  
ATOM   1343 HG23 VAL P 130      -4.911 -32.907  10.962  0.00  0.00      PROA  
ATOM   1344  C   VAL P 130      -3.140 -30.934  14.399  0.00  0.00      PROA  
ATOM   1345  O   VAL P 130      -3.844 -29.957  14.609  0.00  0.00      PROA  
ATOM   1346  N   VAL P 131      -2.310 -31.316  15.347  0.00  0.00      PROA  
ATOM   1347  HN  VAL P 131      -1.642 -32.009  15.090  0.00  0.00      PROA  
ATOM   1348  CA  VAL P 131      -2.295 -30.630  16.637  0.00  0.00      PROA  
ATOM   1349  HA  VAL P 131      -3.311 -30.600  17.001  0.00  0.00      PROA  
ATOM   1350  CB  VAL P 131      -1.526 -31.307  17.771  0.00  0.00      PROA  
ATOM   1351  HB  VAL P 131      -0.652 -31.874  17.387  0.00  0.00      PROA  
ATOM   1352  CG1 VAL P 131      -1.157 -30.468  19.001  0.00  0.00      PROA  
ATOM   1353 HG11 VAL P 131      -0.438 -29.668  18.721  0.00  0.00      PROA  
ATOM   1354 HG12 VAL P 131      -0.688 -31.100  19.785  0.00  0.00      PROA  
ATOM   1355 HG13 VAL P 131      -2.132 -30.001  19.258  0.00  0.00      PROA  
ATOM   1356  CG2 VAL P 131      -2.474 -32.564  18.060  0.00  0.00      PROA  
ATOM   1357 HG21 VAL P 131      -2.741 -33.147  17.153  0.00  0.00      PROA  
ATOM   1358 HG22 VAL P 131      -3.391 -32.207  18.576  0.00  0.00      PROA  
ATOM   1359 HG23 VAL P 131      -1.887 -33.107  18.831  0.00  0.00      PROA  
ATOM   1360  C   VAL P 131      -1.844 -29.161  16.572  0.00  0.00      PROA  
ATOM   1361  O   VAL P 131      -2.537 -28.369  17.176  0.00  0.00      PROA  
ATOM   1362  N   PRO P 132      -0.767 -28.841  15.906  0.00  0.00      PROA  
ATOM   1363  CD  PRO P 132       0.349 -29.730  15.569  0.00  0.00      PROA  
ATOM   1364  HD1 PRO P 132      -0.050 -30.360  14.746  0.00  0.00      PROA  
ATOM   1365  HD2 PRO P 132       0.757 -30.346  16.398  0.00  0.00      PROA  
ATOM   1366  CA  PRO P 132      -0.562 -27.489  15.404  0.00  0.00      PROA  
ATOM   1367  HA  PRO P 132      -0.168 -26.989  16.277  0.00  0.00      PROA  
ATOM   1368  CB  PRO P 132       0.533 -27.715  14.329  0.00  0.00      PROA  
ATOM   1369  HB1 PRO P 132       1.176 -26.813  14.251  0.00  0.00      PROA  
ATOM   1370  HB2 PRO P 132       0.042 -27.880  13.346  0.00  0.00      PROA  
ATOM   1371  CG  PRO P 132       1.387 -28.874  14.879  0.00  0.00      PROA  
ATOM   1372  HG1 PRO P 132       1.800 -29.449  14.023  0.00  0.00      PROA  
ATOM   1373  HG2 PRO P 132       2.139 -28.335  15.493  0.00  0.00      PROA  
ATOM   1374  C   PRO P 132      -1.717 -26.727  14.895  0.00  0.00      PROA  
ATOM   1375  O   PRO P 132      -2.003 -25.600  15.326  0.00  0.00      PROA  
ATOM   1376  N   CYS P 133      -2.506 -27.343  13.984  0.00  0.00      PROA  
ATOM   1377  HN  CYS P 133      -2.326 -28.261  13.638  0.00  0.00      PROA  
ATOM   1378  CA  CYS P 133      -3.766 -26.758  13.460  0.00  0.00      PROA  
ATOM   1379  HA  CYS P 133      -3.422 -25.789  13.129  0.00  0.00      PROA  
ATOM   1380  CB  CYS P 133      -4.319 -27.493  12.208  0.00  0.00      PROA  
ATOM   1381  HB1 CYS P 133      -4.781 -28.420  12.612  0.00  0.00      PROA  
ATOM   1382  HB2 CYS P 133      -3.472 -27.789  11.553  0.00  0.00      PROA  
ATOM   1383  SG  CYS P 133      -5.421 -26.545  11.176  0.00  0.00      PROA  
ATOM   1384  HG1 CYS P 133      -4.417 -26.114  10.426  0.00  0.00      PROA  
ATOM   1385  C   CYS P 133      -4.942 -26.617  14.449  0.00  0.00      PROA  
ATOM   1386  O   CYS P 133      -5.620 -25.581  14.325  0.00  0.00      PROA  
ATOM   1387  N   ILE P 134      -5.174 -27.502  15.436  0.00  0.00      PROA  
ATOM   1388  HN  ILE P 134      -4.620 -28.325  15.533  0.00  0.00      PROA  
ATOM   1389  CA  ILE P 134      -6.093 -27.361  16.578  0.00  0.00      PROA  
ATOM   1390  HA  ILE P 134      -7.128 -27.297  16.277  0.00  0.00      PROA  
ATOM   1391  CB  ILE P 134      -6.021 -28.679  17.353  0.00  0.00      PROA  
ATOM   1392  HB  ILE P 134      -4.955 -28.902  17.568  0.00  0.00      PROA  
ATOM   1393  CG2 ILE P 134      -6.868 -28.484  18.637  0.00  0.00      PROA  
ATOM   1394 HG21 ILE P 134      -7.868 -28.176  18.262  0.00  0.00      PROA  
ATOM   1395 HG22 ILE P 134      -6.420 -27.780  19.370  0.00  0.00      PROA  
ATOM   1396 HG23 ILE P 134      -6.993 -29.515  19.031  0.00  0.00      PROA  
ATOM   1397  CG1 ILE P 134      -6.582 -29.881  16.534  0.00  0.00      PROA  
ATOM   1398 HG11 ILE P 134      -6.114 -29.914  15.527  0.00  0.00      PROA  
ATOM   1399 HG12 ILE P 134      -7.661 -29.681  16.361  0.00  0.00      PROA  
ATOM   1400  CD  ILE P 134      -6.353 -31.283  17.171  0.00  0.00      PROA  
ATOM   1401  HD1 ILE P 134      -6.430 -32.006  16.331  0.00  0.00      PROA  
ATOM   1402  HD2 ILE P 134      -7.222 -31.453  17.842  0.00  0.00      PROA  
ATOM   1403  HD3 ILE P 134      -5.321 -31.370  17.574  0.00  0.00      PROA  
ATOM   1404  C   ILE P 134      -5.783 -26.089  17.362  0.00  0.00      PROA  
ATOM   1405  O   ILE P 134      -6.556 -25.190  17.582  0.00  0.00      PROA  
ATOM   1406  N   LYS P 135      -4.456 -25.900  17.647  0.00  0.00      PROA  
ATOM   1407  HN  LYS P 135      -3.789 -26.596  17.393  0.00  0.00      PROA  
ATOM   1408  CA  LYS P 135      -3.921 -24.750  18.322  0.00  0.00      PROA  
ATOM   1409  HA  LYS P 135      -4.498 -24.435  19.179  0.00  0.00      PROA  
ATOM   1410  CB  LYS P 135      -2.453 -24.977  18.795  0.00  0.00      PROA  
ATOM   1411  HB1 LYS P 135      -2.026 -24.126  19.368  0.00  0.00      PROA  
ATOM   1412  HB2 LYS P 135      -1.761 -25.161  17.946  0.00  0.00      PROA  
ATOM   1413  CG  LYS P 135      -2.282 -26.168  19.764  0.00  0.00      PROA  
ATOM   1414  HG1 LYS P 135      -1.203 -26.099  20.020  0.00  0.00      PROA  
ATOM   1415  HG2 LYS P 135      -2.446 -27.107  19.193  0.00  0.00      PROA  
ATOM   1416  CD  LYS P 135      -3.184 -26.129  21.078  0.00  0.00      PROA  
ATOM   1417  HD1 LYS P 135      -4.209 -25.895  20.720  0.00  0.00      PROA  
ATOM   1418  HD2 LYS P 135      -2.715 -25.366  21.737  0.00  0.00      PROA  
ATOM   1419  CE  LYS P 135      -2.956 -27.464  21.758  0.00  0.00      PROA  
ATOM   1420  HE1 LYS P 135      -1.866 -27.623  21.902  0.00  0.00      PROA  
ATOM   1421  HE2 LYS P 135      -3.341 -28.268  21.095  0.00  0.00      PROA  
ATOM   1422  NZ  LYS P 135      -3.680 -27.561  23.091  0.00  0.00      PROA  
ATOM   1423  HZ1 LYS P 135      -3.337 -26.809  23.723  0.00  0.00      PROA  
ATOM   1424  HZ2 LYS P 135      -3.535 -28.524  23.457  0.00  0.00      PROA  
ATOM   1425  HZ3 LYS P 135      -4.697 -27.518  22.878  0.00  0.00      PROA  
ATOM   1426  C   LYS P 135      -3.992 -23.481  17.511  0.00  0.00      PROA  
ATOM   1427  O   LYS P 135      -4.497 -22.460  18.023  0.00  0.00      PROA  
ATOM   1428  N   SER P 136      -3.731 -23.508  16.202  0.00  0.00      PROA  
ATOM   1429  HN  SER P 136      -3.351 -24.330  15.784  0.00  0.00      PROA  
ATOM   1430  CA  SER P 136      -3.895 -22.423  15.270  0.00  0.00      PROA  
ATOM   1431  HA  SER P 136      -3.440 -21.559  15.733  0.00  0.00      PROA  
ATOM   1432  CB  SER P 136      -3.323 -22.860  13.886  0.00  0.00      PROA  
ATOM   1433  HB1 SER P 136      -3.857 -23.718  13.425  0.00  0.00      PROA  
ATOM   1434  HB2 SER P 136      -2.311 -23.275  14.084  0.00  0.00      PROA  
ATOM   1435  OG  SER P 136      -3.218 -21.814  12.927  0.00  0.00      PROA  
ATOM   1436  HG1 SER P 136      -2.772 -22.243  12.193  0.00  0.00      PROA  
ATOM   1437  C   SER P 136      -5.364 -22.079  15.095  0.00  0.00      PROA  
ATOM   1438  O   SER P 136      -5.779 -20.934  14.967  0.00  0.00      PROA  
ATOM   1439  N   PHE P 137      -6.399 -23.040  15.176  0.00  0.00      PROA  
ATOM   1440  HN  PHE P 137      -6.119 -23.972  14.962  0.00  0.00      PROA  
ATOM   1441  CA  PHE P 137      -7.783 -22.662  15.217  0.00  0.00      PROA  
ATOM   1442  HA  PHE P 137      -7.972 -21.822  14.565  0.00  0.00      PROA  
ATOM   1443  CB  PHE P 137      -8.668 -23.864  14.762  0.00  0.00      PROA  
ATOM   1444  HB1 PHE P 137      -8.475 -24.731  15.430  0.00  0.00      PROA  
ATOM   1445  HB2 PHE P 137      -8.502 -24.157  13.703  0.00  0.00      PROA  
ATOM   1446  CG  PHE P 137     -10.177 -23.632  14.767  0.00  0.00      PROA  
ATOM   1447  CD1 PHE P 137     -11.050 -24.329  15.508  0.00  0.00      PROA  
ATOM   1448  HD1 PHE P 137     -10.692 -25.069  16.209  0.00  0.00      PROA  
ATOM   1449  CE1 PHE P 137     -12.464 -24.144  15.483  0.00  0.00      PROA  
ATOM   1450  HE1 PHE P 137     -13.127 -24.624  16.188  0.00  0.00      PROA  
ATOM   1451  CZ  PHE P 137     -12.990 -23.197  14.609  0.00  0.00      PROA  
ATOM   1452  HZ  PHE P 137     -14.047 -23.012  14.492  0.00  0.00      PROA  
ATOM   1453  CD2 PHE P 137     -10.701 -22.628  13.925  0.00  0.00      PROA  
ATOM   1454  HD2 PHE P 137     -10.075 -21.895  13.437  0.00  0.00      PROA  
ATOM   1455  CE2 PHE P 137     -12.084 -22.478  13.801  0.00  0.00      PROA  
ATOM   1456  HE2 PHE P 137     -12.443 -21.739  13.099  0.00  0.00      PROA  
ATOM   1457  C   PHE P 137      -8.259 -22.065  16.590  0.00  0.00      PROA  
ATOM   1458  O   PHE P 137      -8.981 -21.077  16.580  0.00  0.00      PROA  
ATOM   1459  N   LEU P 138      -7.778 -22.550  17.752  0.00  0.00      PROA  
ATOM   1460  HN  LEU P 138      -7.429 -23.473  17.893  0.00  0.00      PROA  
ATOM   1461  CA  LEU P 138      -7.954 -21.914  19.050  0.00  0.00      PROA  
ATOM   1462  HA  LEU P 138      -8.997 -21.982  19.320  0.00  0.00      PROA  
ATOM   1463  CB  LEU P 138      -7.145 -22.733  20.088  0.00  0.00      PROA  
ATOM   1464  HB1 LEU P 138      -6.068 -22.614  19.843  0.00  0.00      PROA  
ATOM   1465  HB2 LEU P 138      -7.476 -23.783  19.937  0.00  0.00      PROA  
ATOM   1466  CG  LEU P 138      -7.355 -22.400  21.541  0.00  0.00      PROA  
ATOM   1467  HG  LEU P 138      -7.196 -21.337  21.825  0.00  0.00      PROA  
ATOM   1468  CD1 LEU P 138      -8.727 -22.715  21.995  0.00  0.00      PROA  
ATOM   1469 HD11 LEU P 138      -8.738 -22.557  23.095  0.00  0.00      PROA  
ATOM   1470 HD12 LEU P 138      -9.045 -23.743  21.718  0.00  0.00      PROA  
ATOM   1471 HD13 LEU P 138      -9.483 -22.053  21.523  0.00  0.00      PROA  
ATOM   1472  CD2 LEU P 138      -6.233 -23.042  22.437  0.00  0.00      PROA  
ATOM   1473 HD21 LEU P 138      -5.242 -22.729  22.046  0.00  0.00      PROA  
ATOM   1474 HD22 LEU P 138      -6.354 -24.143  22.512  0.00  0.00      PROA  
ATOM   1475 HD23 LEU P 138      -6.222 -22.586  23.450  0.00  0.00      PROA  
ATOM   1476  C   LEU P 138      -7.635 -20.417  19.118  0.00  0.00      PROA  
ATOM   1477  O   LEU P 138      -8.325 -19.633  19.811  0.00  0.00      PROA  
ATOM   1478  N   ILE P 139      -6.648 -19.890  18.354  0.00  0.00      PROA  
ATOM   1479  HN  ILE P 139      -6.072 -20.494  17.807  0.00  0.00      PROA  
ATOM   1480  CA  ILE P 139      -6.419 -18.470  18.253  0.00  0.00      PROA  
ATOM   1481  HA  ILE P 139      -6.366 -18.073  19.256  0.00  0.00      PROA  
ATOM   1482  CB  ILE P 139      -5.123 -18.172  17.423  0.00  0.00      PROA  
ATOM   1483  HB  ILE P 139      -5.017 -18.765  16.489  0.00  0.00      PROA  
ATOM   1484  CG2 ILE P 139      -5.012 -16.616  17.175  0.00  0.00      PROA  
ATOM   1485 HG21 ILE P 139      -5.192 -16.086  18.135  0.00  0.00      PROA  
ATOM   1486 HG22 ILE P 139      -5.774 -16.334  16.417  0.00  0.00      PROA  
ATOM   1487 HG23 ILE P 139      -4.008 -16.406  16.749  0.00  0.00      PROA  
ATOM   1488  CG1 ILE P 139      -3.958 -18.703  18.266  0.00  0.00      PROA  
ATOM   1489 HG11 ILE P 139      -3.954 -19.791  18.488  0.00  0.00      PROA  
ATOM   1490 HG12 ILE P 139      -3.943 -18.107  19.203  0.00  0.00      PROA  
ATOM   1491  CD  ILE P 139      -2.572 -18.479  17.715  0.00  0.00      PROA  
ATOM   1492  HD1 ILE P 139      -1.769 -18.958  18.314  0.00  0.00      PROA  
ATOM   1493  HD2 ILE P 139      -2.229 -17.422  17.732  0.00  0.00      PROA  
ATOM   1494  HD3 ILE P 139      -2.411 -18.902  16.700  0.00  0.00      PROA  
ATOM   1495  C   ILE P 139      -7.659 -17.686  17.723  0.00  0.00      PROA  
ATOM   1496  O   ILE P 139      -8.063 -16.666  18.318  0.00  0.00      PROA  
ATOM   1497  N   GLU P 140      -8.351 -18.152  16.660  0.00  0.00      PROA  
ATOM   1498  HN  GLU P 140      -8.160 -19.072  16.326  0.00  0.00      PROA  
ATOM   1499  CA  GLU P 140      -9.597 -17.631  16.040  0.00  0.00      PROA  
ATOM   1500  HA  GLU P 140      -9.461 -16.608  15.721  0.00  0.00      PROA  
ATOM   1501  CB  GLU P 140     -10.092 -18.408  14.702  0.00  0.00      PROA  
ATOM   1502  HB1 GLU P 140     -10.926 -17.902  14.170  0.00  0.00      PROA  
ATOM   1503  HB2 GLU P 140     -10.341 -19.466  14.929  0.00  0.00      PROA  
ATOM   1504  CG  GLU P 140      -8.872 -18.517  13.733  0.00  0.00      PROA  
ATOM   1505  HG1 GLU P 140      -9.105 -19.233  12.916  0.00  0.00      PROA  
ATOM   1506  HG2 GLU P 140      -8.076 -18.939  14.383  0.00  0.00      PROA  
ATOM   1507  CD  GLU P 140      -8.386 -17.183  13.118  0.00  0.00      PROA  
ATOM   1508  OE1 GLU P 140      -7.163 -16.907  13.408  0.00  0.00      PROA  
ATOM   1509  OE2 GLU P 140      -9.127 -16.488  12.393  0.00  0.00      PROA  
ATOM   1510  C   GLU P 140     -10.672 -17.710  17.078  0.00  0.00      PROA  
ATOM   1511  O   GLU P 140     -11.390 -16.770  17.390  0.00  0.00      PROA  
ATOM   1512  N   ILE P 141     -10.771 -18.896  17.707  0.00  0.00      PROA  
ATOM   1513  HN  ILE P 141     -10.268 -19.703  17.408  0.00  0.00      PROA  
ATOM   1514  CA  ILE P 141     -11.813 -19.162  18.663  0.00  0.00      PROA  
ATOM   1515  HA  ILE P 141     -12.782 -18.858  18.295  0.00  0.00      PROA  
ATOM   1516  CB  ILE P 141     -11.777 -20.610  19.007  0.00  0.00      PROA  
ATOM   1517  HB  ILE P 141     -10.703 -20.770  19.241  0.00  0.00      PROA  
ATOM   1518  CG2 ILE P 141     -12.530 -20.926  20.308  0.00  0.00      PROA  
ATOM   1519 HG21 ILE P 141     -12.050 -20.360  21.135  0.00  0.00      PROA  
ATOM   1520 HG22 ILE P 141     -12.572 -21.946  20.747  0.00  0.00      PROA  
ATOM   1521 HG23 ILE P 141     -13.608 -20.662  20.263  0.00  0.00      PROA  
ATOM   1522  CG1 ILE P 141     -12.249 -21.540  17.831  0.00  0.00      PROA  
ATOM   1523 HG11 ILE P 141     -12.405 -22.541  18.286  0.00  0.00      PROA  
ATOM   1524 HG12 ILE P 141     -11.431 -21.481  17.082  0.00  0.00      PROA  
ATOM   1525  CD  ILE P 141     -13.611 -21.193  17.323  0.00  0.00      PROA  
ATOM   1526  HD1 ILE P 141     -13.536 -20.177  16.880  0.00  0.00      PROA  
ATOM   1527  HD2 ILE P 141     -14.364 -21.067  18.130  0.00  0.00      PROA  
ATOM   1528  HD3 ILE P 141     -13.998 -21.919  16.577  0.00  0.00      PROA  
ATOM   1529  C   ILE P 141     -11.731 -18.237  19.816  0.00  0.00      PROA  
ATOM   1530  O   ILE P 141     -12.719 -17.620  20.179  0.00  0.00      PROA  
ATOM   1531  N   GLN P 142     -10.584 -17.909  20.362  0.00  0.00      PROA  
ATOM   1532  HN  GLN P 142      -9.852 -18.492  20.017  0.00  0.00      PROA  
ATOM   1533  CA  GLN P 142     -10.432 -16.943  21.430  0.00  0.00      PROA  
ATOM   1534  HA  GLN P 142     -11.204 -17.189  22.144  0.00  0.00      PROA  
ATOM   1535  CB  GLN P 142      -9.045 -17.008  22.177  0.00  0.00      PROA  
ATOM   1536  HB1 GLN P 142      -8.926 -16.151  22.873  0.00  0.00      PROA  
ATOM   1537  HB2 GLN P 142      -8.203 -16.986  21.452  0.00  0.00      PROA  
ATOM   1538  CG  GLN P 142      -8.794 -18.309  22.936  0.00  0.00      PROA  
ATOM   1539  HG1 GLN P 142      -7.843 -18.249  23.508  0.00  0.00      PROA  
ATOM   1540  HG2 GLN P 142      -8.660 -19.243  22.348  0.00  0.00      PROA  
ATOM   1541  CD  GLN P 142     -10.037 -18.730  23.780  0.00  0.00      PROA  
ATOM   1542  OE1 GLN P 142     -10.674 -19.726  23.527  0.00  0.00      PROA  
ATOM   1543  NE2 GLN P 142     -10.538 -17.857  24.690  0.00  0.00      PROA  
ATOM   1544 HE21 GLN P 142     -10.070 -17.061  25.074  0.00  0.00      PROA  
ATOM   1545 HE22 GLN P 142     -11.468 -17.952  25.045  0.00  0.00      PROA  
ATOM   1546  C   GLN P 142     -10.752 -15.443  21.155  0.00  0.00      PROA  
ATOM   1547  O   GLN P 142     -11.500 -14.730  21.819  0.00  0.00      PROA  
ATOM   1548  N   CYS P 143     -10.261 -14.854  19.963  0.00  0.00      PROA  
ATOM   1549  HN  CYS P 143      -9.665 -15.452  19.434  0.00  0.00      PROA  
ATOM   1550  CA  CYS P 143     -10.786 -13.607  19.510  0.00  0.00      PROA  
ATOM   1551  HA  CYS P 143     -10.521 -12.823  20.204  0.00  0.00      PROA  
ATOM   1552  CB  CYS P 143     -10.034 -13.310  18.169  0.00  0.00      PROA  
ATOM   1553  HB1 CYS P 143     -10.382 -12.344  17.744  0.00  0.00      PROA  
ATOM   1554  HB2 CYS P 143     -10.366 -13.964  17.334  0.00  0.00      PROA  
ATOM   1555  SG  CYS P 143      -8.275 -13.560  18.324  0.00  0.00      PROA  
ATOM   1556  HG1 CYS P 143      -8.017 -14.851  18.172  0.00  0.00      PROA  
ATOM   1557  C   CYS P 143     -12.276 -13.567  19.187  0.00  0.00      PROA  
ATOM   1558  O   CYS P 143     -12.953 -12.573  19.464  0.00  0.00      PROA  
ATOM   1559  N   ILE P 144     -12.819 -14.589  18.489  0.00  0.00      PROA  
ATOM   1560  HN  ILE P 144     -12.299 -15.412  18.272  0.00  0.00      PROA  
ATOM   1561  CA  ILE P 144     -14.172 -14.630  17.955  0.00  0.00      PROA  
ATOM   1562  HA  ILE P 144     -14.287 -13.648  17.521  0.00  0.00      PROA  
ATOM   1563  CB  ILE P 144     -14.255 -15.626  16.816  0.00  0.00      PROA  
ATOM   1564  HB  ILE P 144     -13.729 -16.502  17.254  0.00  0.00      PROA  
ATOM   1565  CG2 ILE P 144     -15.738 -16.052  16.455  0.00  0.00      PROA  
ATOM   1566 HG21 ILE P 144     -16.148 -15.032  16.295  0.00  0.00      PROA  
ATOM   1567 HG22 ILE P 144     -16.150 -16.595  17.333  0.00  0.00      PROA  
ATOM   1568 HG23 ILE P 144     -15.750 -16.661  15.525  0.00  0.00      PROA  
ATOM   1569  CG1 ILE P 144     -13.344 -15.173  15.615  0.00  0.00      PROA  
ATOM   1570 HG11 ILE P 144     -13.337 -16.026  14.902  0.00  0.00      PROA  
ATOM   1571 HG12 ILE P 144     -12.323 -14.947  15.989  0.00  0.00      PROA  
ATOM   1572  CD  ILE P 144     -13.771 -13.826  14.930  0.00  0.00      PROA  
ATOM   1573  HD1 ILE P 144     -14.874 -13.709  14.980  0.00  0.00      PROA  
ATOM   1574  HD2 ILE P 144     -13.502 -13.769  13.853  0.00  0.00      PROA  
ATOM   1575  HD3 ILE P 144     -13.321 -12.979  15.491  0.00  0.00      PROA  
ATOM   1576  C   ILE P 144     -15.208 -14.868  19.070  0.00  0.00      PROA  
ATOM   1577  O   ILE P 144     -16.409 -14.534  18.980  0.00  0.00      PROA  
ATOM   1578  N   SER P 145     -14.749 -15.365  20.221  0.00  0.00      PROA  
ATOM   1579  HN  SER P 145     -13.869 -15.826  20.141  0.00  0.00      PROA  
ATOM   1580  CA  SER P 145     -15.520 -15.478  21.448  0.00  0.00      PROA  
ATOM   1581  HA  SER P 145     -16.412 -16.053  21.247  0.00  0.00      PROA  
ATOM   1582  CB  SER P 145     -14.728 -16.111  22.627  0.00  0.00      PROA  
ATOM   1583  HB1 SER P 145     -13.852 -15.464  22.853  0.00  0.00      PROA  
ATOM   1584  HB2 SER P 145     -14.322 -17.053  22.200  0.00  0.00      PROA  
ATOM   1585  OG  SER P 145     -15.472 -16.355  23.807  0.00  0.00      PROA  
ATOM   1586  HG1 SER P 145     -16.370 -16.525  23.513  0.00  0.00      PROA  
ATOM   1587  C   SER P 145     -16.104 -14.080  21.924  0.00  0.00      PROA  
ATOM   1588  O   SER P 145     -17.264 -13.926  22.343  0.00  0.00      PROA  
ATOM   1589  N   ARG P 146     -15.271 -13.111  21.844  0.00  0.00      PROA  
ATOM   1590  HN  ARG P 146     -14.341 -13.189  21.496  0.00  0.00      PROA  
ATOM   1591  CA  ARG P 146     -15.782 -11.716  22.067  0.00  0.00      PROA  
ATOM   1592  HA  ARG P 146     -16.446 -11.757  22.918  0.00  0.00      PROA  
ATOM   1593  CB  ARG P 146     -14.591 -10.774  22.361  0.00  0.00      PROA  
ATOM   1594  HB1 ARG P 146     -14.740  -9.675  22.290  0.00  0.00      PROA  
ATOM   1595  HB2 ARG P 146     -13.703 -10.996  21.731  0.00  0.00      PROA  
ATOM   1596  CG  ARG P 146     -13.909 -10.979  23.700  0.00  0.00      PROA  
ATOM   1597  HG1 ARG P 146     -14.757 -11.057  24.413  0.00  0.00      PROA  
ATOM   1598  HG2 ARG P 146     -13.401 -10.027  23.963  0.00  0.00      PROA  
ATOM   1599  CD  ARG P 146     -12.995 -12.202  23.916  0.00  0.00      PROA  
ATOM   1600  HD1 ARG P 146     -12.431 -12.354  22.972  0.00  0.00      PROA  
ATOM   1601  HD2 ARG P 146     -13.552 -13.127  24.178  0.00  0.00      PROA  
ATOM   1602  NE  ARG P 146     -12.080 -12.021  25.037  0.00  0.00      PROA  
ATOM   1603  HE  ARG P 146     -12.175 -11.249  25.664  0.00  0.00      PROA  
ATOM   1604  CZ  ARG P 146     -11.145 -12.930  25.401  0.00  0.00      PROA  
ATOM   1605  NH1 ARG P 146     -10.975 -14.114  24.841  0.00  0.00      PROA  
ATOM   1606 HH11 ARG P 146     -11.377 -14.269  23.938  0.00  0.00      PROA  
ATOM   1607 HH12 ARG P 146     -10.278 -14.754  25.163  0.00  0.00      PROA  
ATOM   1608  NH2 ARG P 146     -10.356 -12.711  26.433  0.00  0.00      PROA  
ATOM   1609 HH21 ARG P 146     -10.252 -11.732  26.608  0.00  0.00      PROA  
ATOM   1610 HH22 ARG P 146      -9.683 -13.339  26.823  0.00  0.00      PROA  
ATOM   1611  C   ARG P 146     -16.802 -11.145  20.978  0.00  0.00      PROA  
ATOM   1612  O   ARG P 146     -17.777 -10.533  21.264  0.00  0.00      PROA  
ATOM   1613  N   VAL P 147     -16.464 -11.428  19.670  0.00  0.00      PROA  
ATOM   1614  HN  VAL P 147     -15.777 -12.125  19.478  0.00  0.00      PROA  
ATOM   1615  CA  VAL P 147     -17.176 -11.010  18.465  0.00  0.00      PROA  
ATOM   1616  HA  VAL P 147     -17.379  -9.949  18.505  0.00  0.00      PROA  
ATOM   1617  CB  VAL P 147     -16.482 -11.517  17.107  0.00  0.00      PROA  
ATOM   1618  HB  VAL P 147     -16.309 -12.607  17.240  0.00  0.00      PROA  
ATOM   1619  CG1 VAL P 147     -17.517 -11.280  15.985  0.00  0.00      PROA  
ATOM   1620 HG11 VAL P 147     -17.869 -10.226  15.958  0.00  0.00      PROA  
ATOM   1621 HG12 VAL P 147     -18.359 -11.995  16.103  0.00  0.00      PROA  
ATOM   1622 HG13 VAL P 147     -17.058 -11.439  14.986  0.00  0.00      PROA  
ATOM   1623  CG2 VAL P 147     -15.138 -10.779  16.886  0.00  0.00      PROA  
ATOM   1624 HG21 VAL P 147     -15.357  -9.693  16.810  0.00  0.00      PROA  
ATOM   1625 HG22 VAL P 147     -14.618 -11.224  16.011  0.00  0.00      PROA  
ATOM   1626 HG23 VAL P 147     -14.558 -10.860  17.830  0.00  0.00      PROA  
ATOM   1627  C   VAL P 147     -18.636 -11.610  18.565  0.00  0.00      PROA  
ATOM   1628  O   VAL P 147     -19.628 -10.910  18.489  0.00  0.00      PROA  
ATOM   1629  N   TYR P 148     -18.765 -12.889  18.977  0.00  0.00      PROA  
ATOM   1630  HN  TYR P 148     -17.995 -13.513  19.088  0.00  0.00      PROA  
ATOM   1631  CA  TYR P 148     -19.989 -13.550  19.295  0.00  0.00      PROA  
ATOM   1632  HA  TYR P 148     -20.691 -13.244  18.532  0.00  0.00      PROA  
ATOM   1633  CB  TYR P 148     -19.986 -15.144  19.318  0.00  0.00      PROA  
ATOM   1634  HB1 TYR P 148     -21.027 -15.529  19.262  0.00  0.00      PROA  
ATOM   1635  HB2 TYR P 148     -19.461 -15.458  20.245  0.00  0.00      PROA  
ATOM   1636  CG  TYR P 148     -19.600 -15.858  18.087  0.00  0.00      PROA  
ATOM   1637  CD1 TYR P 148     -19.246 -17.177  18.318  0.00  0.00      PROA  
ATOM   1638  HD1 TYR P 148     -19.312 -17.627  19.297  0.00  0.00      PROA  
ATOM   1639  CE1 TYR P 148     -18.732 -17.964  17.273  0.00  0.00      PROA  
ATOM   1640  HE1 TYR P 148     -18.359 -18.953  17.494  0.00  0.00      PROA  
ATOM   1641  CZ  TYR P 148     -18.610 -17.315  15.994  0.00  0.00      PROA  
ATOM   1642  OH  TYR P 148     -18.217 -18.121  14.921  0.00  0.00      PROA  
ATOM   1643  HH  TYR P 148     -18.081 -17.652  14.095  0.00  0.00      PROA  
ATOM   1644  CD2 TYR P 148     -19.576 -15.204  16.843  0.00  0.00      PROA  
ATOM   1645  HD2 TYR P 148     -19.934 -14.190  16.743  0.00  0.00      PROA  
ATOM   1646  CE2 TYR P 148     -18.987 -15.942  15.769  0.00  0.00      PROA  
ATOM   1647  HE2 TYR P 148     -18.942 -15.589  14.749  0.00  0.00      PROA  
ATOM   1648  C   TYR P 148     -20.730 -13.062  20.563  0.00  0.00      PROA  
ATOM   1649  O   TYR P 148     -21.925 -12.869  20.624  0.00  0.00      PROA  
ATOM   1650  N   SER P 149     -20.035 -12.795  21.644  0.00  0.00      PROA  
ATOM   1651  HN  SER P 149     -19.073 -13.025  21.519  0.00  0.00      PROA  
ATOM   1652  CA  SER P 149     -20.526 -12.027  22.822  0.00  0.00      PROA  
ATOM   1653  HA  SER P 149     -21.272 -12.624  23.326  0.00  0.00      PROA  
ATOM   1654  CB  SER P 149     -19.438 -11.872  23.903  0.00  0.00      PROA  
ATOM   1655  HB1 SER P 149     -18.616 -11.273  23.454  0.00  0.00      PROA  
ATOM   1656  HB2 SER P 149     -19.100 -12.912  24.099  0.00  0.00      PROA  
ATOM   1657  OG  SER P 149     -19.853 -11.103  25.033  0.00  0.00      PROA  
ATOM   1658  HG1 SER P 149     -20.766 -11.281  25.270  0.00  0.00      PROA  
ATOM   1659  C   SER P 149     -21.111 -10.662  22.406  0.00  0.00      PROA  
ATOM   1660  O   SER P 149     -22.086 -10.205  22.967  0.00  0.00      PROA  
ATOM   1661  N   ILE P 150     -20.401  -9.901  21.494  0.00  0.00      PROA  
ATOM   1662  HN  ILE P 150     -19.514 -10.236  21.187  0.00  0.00      PROA  
ATOM   1663  CA  ILE P 150     -20.777  -8.575  21.074  0.00  0.00      PROA  
ATOM   1664  HA  ILE P 150     -21.017  -7.964  21.931  0.00  0.00      PROA  
ATOM   1665  CB  ILE P 150     -19.621  -7.843  20.289  0.00  0.00      PROA  
ATOM   1666  HB  ILE P 150     -19.097  -8.603  19.670  0.00  0.00      PROA  
ATOM   1667  CG2 ILE P 150     -20.027  -6.659  19.313  0.00  0.00      PROA  
ATOM   1668 HG21 ILE P 150     -20.296  -5.767  19.918  0.00  0.00      PROA  
ATOM   1669 HG22 ILE P 150     -20.961  -6.860  18.745  0.00  0.00      PROA  
ATOM   1670 HG23 ILE P 150     -19.133  -6.364  18.722  0.00  0.00      PROA  
ATOM   1671  CG1 ILE P 150     -18.474  -7.368  21.262  0.00  0.00      PROA  
ATOM   1672 HG11 ILE P 150     -18.359  -8.230  21.954  0.00  0.00      PROA  
ATOM   1673 HG12 ILE P 150     -18.749  -6.486  21.879  0.00  0.00      PROA  
ATOM   1674  CD  ILE P 150     -17.120  -7.146  20.621  0.00  0.00      PROA  
ATOM   1675  HD1 ILE P 150     -17.123  -6.273  19.934  0.00  0.00      PROA  
ATOM   1676  HD2 ILE P 150     -16.876  -8.082  20.075  0.00  0.00      PROA  
ATOM   1677  HD3 ILE P 150     -16.332  -6.920  21.371  0.00  0.00      PROA  
ATOM   1678  C   ILE P 150     -22.083  -8.514  20.332  0.00  0.00      PROA  
ATOM   1679  O   ILE P 150     -22.909  -7.623  20.474  0.00  0.00      PROA  
ATOM   1680  N   TYR P 151     -22.208  -9.496  19.375  0.00  0.00      PROA  
ATOM   1681  HN  TYR P 151     -21.407 -10.070  19.224  0.00  0.00      PROA  
ATOM   1682  CA  TYR P 151     -23.398  -9.617  18.579  0.00  0.00      PROA  
ATOM   1683  HA  TYR P 151     -23.687  -8.614  18.303  0.00  0.00      PROA  
ATOM   1684  CB  TYR P 151     -23.211 -10.465  17.215  0.00  0.00      PROA  
ATOM   1685  HB1 TYR P 151     -24.203 -10.617  16.739  0.00  0.00      PROA  
ATOM   1686  HB2 TYR P 151     -22.689 -11.399  17.516  0.00  0.00      PROA  
ATOM   1687  CG  TYR P 151     -22.304  -9.772  16.292  0.00  0.00      PROA  
ATOM   1688  CD1 TYR P 151     -21.457 -10.498  15.473  0.00  0.00      PROA  
ATOM   1689  HD1 TYR P 151     -21.323 -11.545  15.702  0.00  0.00      PROA  
ATOM   1690  CE1 TYR P 151     -20.867  -9.951  14.338  0.00  0.00      PROA  
ATOM   1691  HE1 TYR P 151     -20.231 -10.656  13.824  0.00  0.00      PROA  
ATOM   1692  CZ  TYR P 151     -20.990  -8.580  14.021  0.00  0.00      PROA  
ATOM   1693  OH  TYR P 151     -20.325  -8.141  12.853  0.00  0.00      PROA  
ATOM   1694  HH  TYR P 151     -19.675  -8.797  12.589  0.00  0.00      PROA  
ATOM   1695  CD2 TYR P 151     -22.418  -8.364  15.996  0.00  0.00      PROA  
ATOM   1696  HD2 TYR P 151     -23.059  -7.749  16.611  0.00  0.00      PROA  
ATOM   1697  CE2 TYR P 151     -21.807  -7.790  14.893  0.00  0.00      PROA  
ATOM   1698  HE2 TYR P 151     -22.021  -6.757  14.662  0.00  0.00      PROA  
ATOM   1699  C   TYR P 151     -24.531 -10.022  19.501  0.00  0.00      PROA  
ATOM   1700  O   TYR P 151     -25.671  -9.585  19.304  0.00  0.00      PROA  
ATOM   1701  N   VAL P 152     -24.304 -10.791  20.557  0.00  0.00      PROA  
ATOM   1702  HN  VAL P 152     -23.416 -11.216  20.716  0.00  0.00      PROA  
ATOM   1703  CA  VAL P 152     -25.327 -11.022  21.568  0.00  0.00      PROA  
ATOM   1704  HA  VAL P 152     -26.198 -11.317  21.002  0.00  0.00      PROA  
ATOM   1705  CB  VAL P 152     -24.986 -12.140  22.586  0.00  0.00      PROA  
ATOM   1706  HB  VAL P 152     -23.960 -12.001  22.988  0.00  0.00      PROA  
ATOM   1707  CG1 VAL P 152     -25.880 -12.334  23.866  0.00  0.00      PROA  
ATOM   1708 HG11 VAL P 152     -26.960 -12.476  23.645  0.00  0.00      PROA  
ATOM   1709 HG12 VAL P 152     -25.735 -11.550  24.639  0.00  0.00      PROA  
ATOM   1710 HG13 VAL P 152     -25.532 -13.213  24.451  0.00  0.00      PROA  
ATOM   1711  CG2 VAL P 152     -24.924 -13.522  21.798  0.00  0.00      PROA  
ATOM   1712 HG21 VAL P 152     -24.848 -14.391  22.487  0.00  0.00      PROA  
ATOM   1713 HG22 VAL P 152     -24.067 -13.495  21.092  0.00  0.00      PROA  
ATOM   1714 HG23 VAL P 152     -25.844 -13.609  21.181  0.00  0.00      PROA  
ATOM   1715  C   VAL P 152     -25.772  -9.820  22.317  0.00  0.00      PROA  
ATOM   1716  O   VAL P 152     -26.955  -9.506  22.369  0.00  0.00      PROA  
ATOM   1717  N   HSD P 153     -24.802  -9.078  22.839  0.00  0.00      PROA  
ATOM   1718  HN  HSD P 153     -23.871  -9.401  22.687  0.00  0.00      PROA  
ATOM   1719  CA  HSD P 153     -24.952  -7.830  23.493  0.00  0.00      PROA  
ATOM   1720  HA  HSD P 153     -25.594  -8.057  24.332  0.00  0.00      PROA  
ATOM   1721  CB  HSD P 153     -23.649  -7.219  24.131  0.00  0.00      PROA  
ATOM   1722  HB1 HSD P 153     -23.822  -6.181  24.488  0.00  0.00      PROA  
ATOM   1723  HB2 HSD P 153     -22.888  -7.148  23.325  0.00  0.00      PROA  
ATOM   1724  ND1 HSD P 153     -23.823  -8.306  26.445  0.00  0.00      PROA  
ATOM   1725  HD1 HSD P 153     -24.778  -8.063  26.615  0.00  0.00      PROA  
ATOM   1726  CG  HSD P 153     -23.125  -8.033  25.275  0.00  0.00      PROA  
ATOM   1727  CE1 HSD P 153     -23.063  -9.057  27.222  0.00  0.00      PROA  
ATOM   1728  HE1 HSD P 153     -23.478  -9.411  28.165  0.00  0.00      PROA  
ATOM   1729  NE2 HSD P 153     -21.895  -9.263  26.676  0.00  0.00      PROA  
ATOM   1730  CD2 HSD P 153     -21.938  -8.654  25.463  0.00  0.00      PROA  
ATOM   1731  HD2 HSD P 153     -21.034  -8.651  24.867  0.00  0.00      PROA  
ATOM   1732  C   HSD P 153     -25.633  -6.717  22.729  0.00  0.00      PROA  
ATOM   1733  O   HSD P 153     -26.547  -6.031  23.206  0.00  0.00      PROA  
ATOM   1734  N   THR P 154     -25.251  -6.584  21.437  0.00  0.00      PROA  
ATOM   1735  HN  THR P 154     -24.597  -7.195  20.996  0.00  0.00      PROA  
ATOM   1736  CA  THR P 154     -25.777  -5.600  20.474  0.00  0.00      PROA  
ATOM   1737  HA  THR P 154     -25.623  -4.618  20.898  0.00  0.00      PROA  
ATOM   1738  CB  THR P 154     -25.059  -5.602  19.177  0.00  0.00      PROA  
ATOM   1739  HB  THR P 154     -24.879  -6.660  18.889  0.00  0.00      PROA  
ATOM   1740  OG1 THR P 154     -23.862  -4.912  19.418  0.00  0.00      PROA  
ATOM   1741  HG1 THR P 154     -23.489  -5.514  20.065  0.00  0.00      PROA  
ATOM   1742  CG2 THR P 154     -25.845  -4.973  18.051  0.00  0.00      PROA  
ATOM   1743 HG21 THR P 154     -25.263  -4.730  17.137  0.00  0.00      PROA  
ATOM   1744 HG22 THR P 154     -26.249  -4.007  18.422  0.00  0.00      PROA  
ATOM   1745 HG23 THR P 154     -26.649  -5.657  17.707  0.00  0.00      PROA  
ATOM   1746  C   THR P 154     -27.297  -5.397  20.288  0.00  0.00      PROA  
ATOM   1747  O   THR P 154     -27.809  -4.273  20.370  0.00  0.00      PROA  
ATOM   1748  N   VAL P 155     -28.062  -6.508  20.231  0.00  0.00      PROA  
ATOM   1749  HN  VAL P 155     -27.640  -7.411  20.241  0.00  0.00      PROA  
ATOM   1750  CA  VAL P 155     -29.539  -6.469  20.107  0.00  0.00      PROA  
ATOM   1751  HA  VAL P 155     -29.961  -5.592  20.574  0.00  0.00      PROA  
ATOM   1752  CB  VAL P 155     -29.945  -6.417  18.650  0.00  0.00      PROA  
ATOM   1753  HB  VAL P 155     -29.463  -5.533  18.181  0.00  0.00      PROA  
ATOM   1754  CG1 VAL P 155     -29.331  -7.592  17.833  0.00  0.00      PROA  
ATOM   1755 HG11 VAL P 155     -29.745  -8.537  18.244  0.00  0.00      PROA  
ATOM   1756 HG12 VAL P 155     -28.224  -7.497  17.827  0.00  0.00      PROA  
ATOM   1757 HG13 VAL P 155     -29.707  -7.516  16.790  0.00  0.00      PROA  
ATOM   1758  CG2 VAL P 155     -31.396  -6.317  18.425  0.00  0.00      PROA  
ATOM   1759 HG21 VAL P 155     -31.510  -6.412  17.324  0.00  0.00      PROA  
ATOM   1760 HG22 VAL P 155     -31.748  -5.279  18.604  0.00  0.00      PROA  
ATOM   1761 HG23 VAL P 155     -32.061  -7.009  18.986  0.00  0.00      PROA  
ATOM   1762  C   VAL P 155     -30.213  -7.619  20.845  0.00  0.00      PROA  
ATOM   1763  O   VAL P 155     -31.389  -7.557  21.195  0.00  0.00      PROA  
ATOM   1764  N   CYS P 156     -29.537  -8.753  21.190  0.00  0.00      PROA  
ATOM   1765  HN  CYS P 156     -28.581  -8.954  20.995  0.00  0.00      PROA  
ATOM   1766  CA  CYS P 156     -30.290  -9.929  21.723  0.00  0.00      PROA  
ATOM   1767  HA  CYS P 156     -31.232 -10.029  21.206  0.00  0.00      PROA  
ATOM   1768  CB  CYS P 156     -29.582 -11.272  21.462  0.00  0.00      PROA  
ATOM   1769  HB1 CYS P 156     -30.347 -12.078  21.501  0.00  0.00      PROA  
ATOM   1770  HB2 CYS P 156     -28.821 -11.588  22.207  0.00  0.00      PROA  
ATOM   1771  SG  CYS P 156     -28.711 -11.429  19.808  0.00  0.00      PROA  
ATOM   1772  HG1 CYS P 156     -29.798 -11.339  19.056  0.00  0.00      PROA  
ATOM   1773  C   CYS P 156     -30.602  -9.681  23.178  0.00  0.00      PROA  
ATOM   1774  O   CYS P 156     -31.734  -9.856  23.536  0.00  0.00      PROA  
ATOM   1775  N   ASP P 157     -29.547  -9.334  23.978  0.00  0.00      PROA  
ATOM   1776  HN  ASP P 157     -28.684  -9.162  23.509  0.00  0.00      PROA  
ATOM   1777  CA  ASP P 157     -29.496  -8.951  25.385  0.00  0.00      PROA  
ATOM   1778  HA  ASP P 157     -29.843  -9.785  25.977  0.00  0.00      PROA  
ATOM   1779  CB  ASP P 157     -28.052  -8.714  25.793  0.00  0.00      PROA  
ATOM   1780  HB1 ASP P 157     -27.558  -8.118  24.995  0.00  0.00      PROA  
ATOM   1781  HB2 ASP P 157     -27.558  -9.699  25.647  0.00  0.00      PROA  
ATOM   1782  CG  ASP P 157     -27.645  -8.155  27.131  0.00  0.00      PROA  
ATOM   1783  OD1 ASP P 157     -26.429  -7.917  27.352  0.00  0.00      PROA  
ATOM   1784  OD2 ASP P 157     -28.525  -7.993  28.010  0.00  0.00      PROA  
ATOM   1785  C   ASP P 157     -30.533  -7.784  25.596  0.00  0.00      PROA  
ATOM   1786  O   ASP P 157     -31.381  -7.996  26.457  0.00  0.00      PROA  
ATOM   1787  N   PRO P 158     -30.645  -6.637  24.850  0.00  0.00      PROA  
ATOM   1788  CD  PRO P 158     -29.513  -5.947  24.319  0.00  0.00      PROA  
ATOM   1789  HD1 PRO P 158     -29.184  -6.541  23.439  0.00  0.00      PROA  
ATOM   1790  HD2 PRO P 158     -28.624  -5.940  24.986  0.00  0.00      PROA  
ATOM   1791  CA  PRO P 158     -31.799  -5.756  24.806  0.00  0.00      PROA  
ATOM   1792  HA  PRO P 158     -31.850  -5.125  25.682  0.00  0.00      PROA  
ATOM   1793  CB  PRO P 158     -31.507  -4.828  23.644  0.00  0.00      PROA  
ATOM   1794  HB1 PRO P 158     -32.232  -3.992  23.741  0.00  0.00      PROA  
ATOM   1795  HB2 PRO P 158     -31.651  -5.385  22.694  0.00  0.00      PROA  
ATOM   1796  CG  PRO P 158     -30.059  -4.526  23.879  0.00  0.00      PROA  
ATOM   1797  HG1 PRO P 158     -29.577  -4.262  22.914  0.00  0.00      PROA  
ATOM   1798  HG2 PRO P 158     -29.828  -3.789  24.678  0.00  0.00      PROA  
ATOM   1799  C   PRO P 158     -33.156  -6.382  24.759  0.00  0.00      PROA  
ATOM   1800  O   PRO P 158     -33.936  -5.957  25.555  0.00  0.00      PROA  
ATOM   1801  N   LEU P 159     -33.394  -7.300  23.862  0.00  0.00      PROA  
ATOM   1802  HN  LEU P 159     -32.682  -7.717  23.301  0.00  0.00      PROA  
ATOM   1803  CA  LEU P 159     -34.691  -8.041  23.926  0.00  0.00      PROA  
ATOM   1804  HA  LEU P 159     -35.434  -7.262  24.016  0.00  0.00      PROA  
ATOM   1805  CB  LEU P 159     -34.875  -8.855  22.665  0.00  0.00      PROA  
ATOM   1806  HB1 LEU P 159     -33.970  -9.490  22.554  0.00  0.00      PROA  
ATOM   1807  HB2 LEU P 159     -34.939  -8.154  21.805  0.00  0.00      PROA  
ATOM   1808  CG  LEU P 159     -36.229  -9.625  22.669  0.00  0.00      PROA  
ATOM   1809  HG  LEU P 159     -36.279 -10.243  23.591  0.00  0.00      PROA  
ATOM   1810  CD1 LEU P 159     -37.533  -8.782  22.730  0.00  0.00      PROA  
ATOM   1811 HD11 LEU P 159     -38.333  -9.550  22.791  0.00  0.00      PROA  
ATOM   1812 HD12 LEU P 159     -37.607  -8.254  21.755  0.00  0.00      PROA  
ATOM   1813 HD13 LEU P 159     -37.511  -8.089  23.598  0.00  0.00      PROA  
ATOM   1814  CD2 LEU P 159     -36.276 -10.545  21.423  0.00  0.00      PROA  
ATOM   1815 HD21 LEU P 159     -36.096  -9.928  20.517  0.00  0.00      PROA  
ATOM   1816 HD22 LEU P 159     -37.247 -11.076  21.327  0.00  0.00      PROA  
ATOM   1817 HD23 LEU P 159     -35.475 -11.313  21.459  0.00  0.00      PROA  
ATOM   1818  C   LEU P 159     -34.829  -8.825  25.195  0.00  0.00      PROA  
ATOM   1819  O   LEU P 159     -35.809  -8.695  25.922  0.00  0.00      PROA  
ATOM   1820  N   PHE P 160     -33.848  -9.620  25.676  0.00  0.00      PROA  
ATOM   1821  HN  PHE P 160     -32.972  -9.552  25.205  0.00  0.00      PROA  
ATOM   1822  CA  PHE P 160     -33.998 -10.488  26.839  0.00  0.00      PROA  
ATOM   1823  HA  PHE P 160     -34.912 -11.061  26.788  0.00  0.00      PROA  
ATOM   1824  CB  PHE P 160     -32.851 -11.501  26.888  0.00  0.00      PROA  
ATOM   1825  HB1 PHE P 160     -33.038 -12.261  27.676  0.00  0.00      PROA  
ATOM   1826  HB2 PHE P 160     -31.927 -10.997  27.244  0.00  0.00      PROA  
ATOM   1827  CG  PHE P 160     -32.597 -12.415  25.714  0.00  0.00      PROA  
ATOM   1828  CD1 PHE P 160     -31.244 -12.922  25.579  0.00  0.00      PROA  
ATOM   1829  HD1 PHE P 160     -30.532 -12.667  26.350  0.00  0.00      PROA  
ATOM   1830  CE1 PHE P 160     -30.829 -13.790  24.504  0.00  0.00      PROA  
ATOM   1831  HE1 PHE P 160     -29.848 -14.241  24.504  0.00  0.00      PROA  
ATOM   1832  CZ  PHE P 160     -31.790 -14.097  23.587  0.00  0.00      PROA  
ATOM   1833  HZ  PHE P 160     -31.623 -14.793  22.778  0.00  0.00      PROA  
ATOM   1834  CD2 PHE P 160     -33.449 -12.681  24.664  0.00  0.00      PROA  
ATOM   1835  HD2 PHE P 160     -34.426 -12.234  24.551  0.00  0.00      PROA  
ATOM   1836  CE2 PHE P 160     -33.057 -13.489  23.579  0.00  0.00      PROA  
ATOM   1837  HE2 PHE P 160     -33.795 -13.715  22.823  0.00  0.00      PROA  
ATOM   1838  C   PHE P 160     -34.093  -9.695  28.185  0.00  0.00      PROA  
ATOM   1839  O   PHE P 160     -34.805 -10.036  29.158  0.00  0.00      PROA  
ATOM   1840  N   GLU P 161     -33.513  -8.483  28.105  0.00  0.00      PROA  
ATOM   1841  HN  GLU P 161     -33.063  -8.219  27.255  0.00  0.00      PROA  
ATOM   1842  CA  GLU P 161     -33.701  -7.606  29.258  0.00  0.00      PROA  
ATOM   1843  HA  GLU P 161     -33.396  -8.093  30.173  0.00  0.00      PROA  
ATOM   1844  CB  GLU P 161     -32.748  -6.414  29.067  0.00  0.00      PROA  
ATOM   1845  HB1 GLU P 161     -33.047  -5.790  28.198  0.00  0.00      PROA  
ATOM   1846  HB2 GLU P 161     -31.676  -6.681  28.952  0.00  0.00      PROA  
ATOM   1847  CG  GLU P 161     -32.746  -5.492  30.324  0.00  0.00      PROA  
ATOM   1848  HG1 GLU P 161     -32.638  -6.005  31.303  0.00  0.00      PROA  
ATOM   1849  HG2 GLU P 161     -33.748  -5.014  30.297  0.00  0.00      PROA  
ATOM   1850  CD  GLU P 161     -31.616  -4.510  30.135  0.00  0.00      PROA  
ATOM   1851  OE1 GLU P 161     -30.451  -4.979  30.113  0.00  0.00      PROA  
ATOM   1852  OE2 GLU P 161     -31.815  -3.253  29.969  0.00  0.00      PROA  
ATOM   1853  C   GLU P 161     -35.213  -7.165  29.464  0.00  0.00      PROA  
ATOM   1854  O   GLU P 161     -35.767  -7.090  30.586  0.00  0.00      PROA  
ATOM   1855  N   ALA P 162     -35.903  -6.820  28.395  0.00  0.00      PROA  
ATOM   1856  HN  ALA P 162     -35.422  -6.889  27.524  0.00  0.00      PROA  
ATOM   1857  CA  ALA P 162     -37.222  -6.309  28.330  0.00  0.00      PROA  
ATOM   1858  HA  ALA P 162     -37.330  -5.503  29.041  0.00  0.00      PROA  
ATOM   1859  CB  ALA P 162     -37.415  -5.819  26.878  0.00  0.00      PROA  
ATOM   1860  HB1 ALA P 162     -36.588  -5.135  26.591  0.00  0.00      PROA  
ATOM   1861  HB2 ALA P 162     -38.395  -5.312  26.747  0.00  0.00      PROA  
ATOM   1862  HB3 ALA P 162     -37.291  -6.674  26.179  0.00  0.00      PROA  
ATOM   1863  C   ALA P 162     -38.187  -7.439  28.594  0.00  0.00      PROA  
ATOM   1864  O   ALA P 162     -39.176  -7.186  29.284  0.00  0.00      PROA  
ATOM   1865  N   VAL P 163     -37.926  -8.692  28.126  0.00  0.00      PROA  
ATOM   1866  HN  VAL P 163     -37.215  -8.693  27.428  0.00  0.00      PROA  
ATOM   1867  CA  VAL P 163     -38.575  -9.923  28.672  0.00  0.00      PROA  
ATOM   1868  HA  VAL P 163     -39.623  -9.848  28.421  0.00  0.00      PROA  
ATOM   1869  CB  VAL P 163     -38.088 -11.112  27.921  0.00  0.00      PROA  
ATOM   1870  HB  VAL P 163     -36.983 -11.185  28.015  0.00  0.00      PROA  
ATOM   1871  CG1 VAL P 163     -38.685 -12.459  28.422  0.00  0.00      PROA  
ATOM   1872 HG11 VAL P 163     -39.792 -12.543  28.378  0.00  0.00      PROA  
ATOM   1873 HG12 VAL P 163     -38.465 -12.623  29.499  0.00  0.00      PROA  
ATOM   1874 HG13 VAL P 163     -38.200 -13.241  27.799  0.00  0.00      PROA  
ATOM   1875  CG2 VAL P 163     -38.505 -11.073  26.479  0.00  0.00      PROA  
ATOM   1876 HG21 VAL P 163     -38.069 -10.173  25.996  0.00  0.00      PROA  
ATOM   1877 HG22 VAL P 163     -39.607 -11.013  26.359  0.00  0.00      PROA  
ATOM   1878 HG23 VAL P 163     -38.270 -12.010  25.930  0.00  0.00      PROA  
ATOM   1879  C   VAL P 163     -38.527 -10.037  30.145  0.00  0.00      PROA  
ATOM   1880  O   VAL P 163     -39.526 -10.215  30.837  0.00  0.00      PROA  
ATOM   1881  N   GLY P 164     -37.325  -9.901  30.781  0.00  0.00      PROA  
ATOM   1882  HN  GLY P 164     -36.479  -9.692  30.298  0.00  0.00      PROA  
ATOM   1883  CA  GLY P 164     -37.081 -10.070  32.139  0.00  0.00      PROA  
ATOM   1884  HA1 GLY P 164     -36.052  -9.778  32.290  0.00  0.00      PROA  
ATOM   1885  HA2 GLY P 164     -37.370 -11.085  32.368  0.00  0.00      PROA  
ATOM   1886  C   GLY P 164     -37.911  -9.134  33.041  0.00  0.00      PROA  
ATOM   1887  O   GLY P 164     -38.266  -9.434  34.187  0.00  0.00      PROA  
ATOM   1888  N   LYS P 165     -38.309  -7.963  32.476  0.00  0.00      PROA  
ATOM   1889  HN  LYS P 165     -38.060  -7.724  31.541  0.00  0.00      PROA  
ATOM   1890  CA  LYS P 165     -39.142  -6.987  33.220  0.00  0.00      PROA  
ATOM   1891  HA  LYS P 165     -38.821  -6.999  34.251  0.00  0.00      PROA  
ATOM   1892  CB  LYS P 165     -39.104  -5.599  32.704  0.00  0.00      PROA  
ATOM   1893  HB1 LYS P 165     -39.787  -4.924  33.262  0.00  0.00      PROA  
ATOM   1894  HB2 LYS P 165     -39.421  -5.514  31.643  0.00  0.00      PROA  
ATOM   1895  CG  LYS P 165     -37.692  -4.953  32.745  0.00  0.00      PROA  
ATOM   1896  HG1 LYS P 165     -36.882  -5.690  32.557  0.00  0.00      PROA  
ATOM   1897  HG2 LYS P 165     -37.441  -4.527  33.740  0.00  0.00      PROA  
ATOM   1898  CD  LYS P 165     -37.655  -3.804  31.727  0.00  0.00      PROA  
ATOM   1899  HD1 LYS P 165     -38.115  -2.911  32.201  0.00  0.00      PROA  
ATOM   1900  HD2 LYS P 165     -38.275  -3.978  30.822  0.00  0.00      PROA  
ATOM   1901  CE  LYS P 165     -36.308  -3.381  31.096  0.00  0.00      PROA  
ATOM   1902  HE1 LYS P 165     -36.044  -4.218  30.415  0.00  0.00      PROA  
ATOM   1903  HE2 LYS P 165     -35.501  -3.192  31.836  0.00  0.00      PROA  
ATOM   1904  NZ  LYS P 165     -36.489  -2.191  30.229  0.00  0.00      PROA  
ATOM   1905  HZ1 LYS P 165     -36.815  -1.355  30.756  0.00  0.00      PROA  
ATOM   1906  HZ2 LYS P 165     -37.270  -2.364  29.565  0.00  0.00      PROA  
ATOM   1907  HZ3 LYS P 165     -35.601  -2.095  29.696  0.00  0.00      PROA  
ATOM   1908  C   LYS P 165     -40.662  -7.299  33.313  0.00  0.00      PROA  
ATOM   1909  O   LYS P 165     -41.424  -6.596  33.965  0.00  0.00      PROA  
ATOM   1910  N   ILE P 166     -41.225  -8.292  32.591  0.00  0.00      PROA  
ATOM   1911  HN  ILE P 166     -40.683  -8.778  31.910  0.00  0.00      PROA  
ATOM   1912  CA  ILE P 166     -42.568  -8.853  32.798  0.00  0.00      PROA  
ATOM   1913  HA  ILE P 166     -43.325  -8.084  32.755  0.00  0.00      PROA  
ATOM   1914  CB  ILE P 166     -42.853 -10.039  31.806  0.00  0.00      PROA  
ATOM   1915  HB  ILE P 166     -42.202 -10.891  32.096  0.00  0.00      PROA  
ATOM   1916  CG2 ILE P 166     -44.291 -10.613  31.879  0.00  0.00      PROA  
ATOM   1917 HG21 ILE P 166     -45.102  -9.924  31.557  0.00  0.00      PROA  
ATOM   1918 HG22 ILE P 166     -44.630 -10.934  32.887  0.00  0.00      PROA  
ATOM   1919 HG23 ILE P 166     -44.471 -11.441  31.160  0.00  0.00      PROA  
ATOM   1920  CG1 ILE P 166     -42.586  -9.584  30.284  0.00  0.00      PROA  
ATOM   1921 HG11 ILE P 166     -41.522  -9.275  30.214  0.00  0.00      PROA  
ATOM   1922 HG12 ILE P 166     -43.190  -8.718  29.937  0.00  0.00      PROA  
ATOM   1923  CD  ILE P 166     -42.564 -10.781  29.374  0.00  0.00      PROA  
ATOM   1924  HD1 ILE P 166     -43.650 -10.956  29.217  0.00  0.00      PROA  
ATOM   1925  HD2 ILE P 166     -42.054 -11.698  29.739  0.00  0.00      PROA  
ATOM   1926  HD3 ILE P 166     -42.070 -10.550  28.406  0.00  0.00      PROA  
ATOM   1927  C   ILE P 166     -42.684  -9.395  34.210  0.00  0.00      PROA  
ATOM   1928  O   ILE P 166     -43.684  -9.257  34.968  0.00  0.00      PROA  
ATOM   1929  N   PHE P 167     -41.634 -10.113  34.591  0.00  0.00      PROA  
ATOM   1930  HN  PHE P 167     -40.811 -10.204  34.036  0.00  0.00      PROA  
ATOM   1931  CA  PHE P 167     -41.715 -10.951  35.759  0.00  0.00      PROA  
ATOM   1932  HA  PHE P 167     -42.743 -11.050  36.075  0.00  0.00      PROA  
ATOM   1933  CB  PHE P 167     -41.078 -12.289  35.361  0.00  0.00      PROA  
ATOM   1934  HB1 PHE P 167     -41.191 -12.931  36.261  0.00  0.00      PROA  
ATOM   1935  HB2 PHE P 167     -39.976 -12.212  35.241  0.00  0.00      PROA  
ATOM   1936  CG  PHE P 167     -41.777 -12.938  34.285  0.00  0.00      PROA  
ATOM   1937  CD1 PHE P 167     -43.134 -13.333  34.487  0.00  0.00      PROA  
ATOM   1938  HD1 PHE P 167     -43.604 -13.159  35.443  0.00  0.00      PROA  
ATOM   1939  CE1 PHE P 167     -43.745 -13.989  33.334  0.00  0.00      PROA  
ATOM   1940  HE1 PHE P 167     -44.792 -14.242  33.408  0.00  0.00      PROA  
ATOM   1941  CZ  PHE P 167     -43.095 -14.156  32.124  0.00  0.00      PROA  
ATOM   1942  HZ  PHE P 167     -43.624 -14.552  31.270  0.00  0.00      PROA  
ATOM   1943  CD2 PHE P 167     -41.093 -13.297  33.115  0.00  0.00      PROA  
ATOM   1944  HD2 PHE P 167     -40.105 -12.881  32.989  0.00  0.00      PROA  
ATOM   1945  CE2 PHE P 167     -41.795 -13.742  32.005  0.00  0.00      PROA  
ATOM   1946  HE2 PHE P 167     -41.187 -13.887  31.124  0.00  0.00      PROA  
ATOM   1947  C   PHE P 167     -41.200 -10.374  37.000  0.00  0.00      PROA  
ATOM   1948  O   PHE P 167     -41.147 -11.082  37.987  0.00  0.00      PROA  
ATOM   1949  N   SER P 168     -40.867  -9.021  37.011  0.00  0.00      PROA  
ATOM   1950  HN  SER P 168     -40.767  -8.457  36.195  0.00  0.00      PROA  
ATOM   1951  CA  SER P 168     -40.250  -8.388  38.147  0.00  0.00      PROA  
ATOM   1952  HA  SER P 168     -39.678  -9.128  38.686  0.00  0.00      PROA  
ATOM   1953  CB  SER P 168     -39.270  -7.284  37.795  0.00  0.00      PROA  
ATOM   1954  HB1 SER P 168     -38.880  -6.695  38.653  0.00  0.00      PROA  
ATOM   1955  HB2 SER P 168     -39.644  -6.554  37.045  0.00  0.00      PROA  
ATOM   1956  OG  SER P 168     -38.118  -7.946  37.200  0.00  0.00      PROA  
ATOM   1957  HG1 SER P 168     -37.929  -8.681  37.789  0.00  0.00      PROA  
ATOM   1958  C   SER P 168     -41.282  -7.709  39.121  0.00  0.00      PROA  
ATOM   1959  O   SER P 168     -40.847  -7.038  40.030  0.00  0.00      PROA  
ATOM   1960  N   ASN P 169     -42.602  -7.803  38.940  0.00  0.00      PROA  
ATOM   1961  HN  ASN P 169     -43.079  -7.880  38.067  0.00  0.00      PROA  
ATOM   1962  CA  ASN P 169     -43.481  -7.245  39.941  0.00  0.00      PROA  
ATOM   1963  HA  ASN P 169     -43.035  -7.209  40.924  0.00  0.00      PROA  
ATOM   1964  CB  ASN P 169     -43.730  -5.744  39.644  0.00  0.00      PROA  
ATOM   1965  HB1 ASN P 169     -44.477  -5.584  38.837  0.00  0.00      PROA  
ATOM   1966  HB2 ASN P 169     -42.797  -5.267  39.275  0.00  0.00      PROA  
ATOM   1967  CG  ASN P 169     -44.035  -4.907  40.940  0.00  0.00      PROA  
ATOM   1968  OD1 ASN P 169     -43.536  -5.220  42.017  0.00  0.00      PROA  
ATOM   1969  ND2 ASN P 169     -44.838  -3.836  40.790  0.00  0.00      PROA  
ATOM   1970 HD21 ASN P 169     -45.084  -3.439  41.675  0.00  0.00      PROA  
ATOM   1971 HD22 ASN P 169     -45.156  -3.579  39.878  0.00  0.00      PROA  
ATOM   1972  C   ASN P 169     -44.828  -7.987  40.031  0.00  0.00      PROA  
ATOM   1973  O   ASN P 169     -45.849  -7.414  40.299  0.00  0.00      PROA  
ATOM   1974  N   VAL P 170     -44.822  -9.330  39.818  0.00  0.00      PROA  
ATOM   1975  HN  VAL P 170     -43.985  -9.769  39.503  0.00  0.00      PROA  
ATOM   1976  CA  VAL P 170     -45.972 -10.187  39.978  0.00  0.00      PROA  
ATOM   1977  HA  VAL P 170     -46.714  -9.856  39.267  0.00  0.00      PROA  
ATOM   1978  CB  VAL P 170     -45.588 -11.599  39.552  0.00  0.00      PROA  
ATOM   1979  HB  VAL P 170     -44.623 -11.879  40.026  0.00  0.00      PROA  
ATOM   1980  CG1 VAL P 170     -46.711 -12.590  39.796  0.00  0.00      PROA  
ATOM   1981 HG11 VAL P 170     -47.609 -12.340  39.191  0.00  0.00      PROA  
ATOM   1982 HG12 VAL P 170     -46.862 -12.687  40.892  0.00  0.00      PROA  
ATOM   1983 HG13 VAL P 170     -46.452 -13.615  39.455  0.00  0.00      PROA  
ATOM   1984  CG2 VAL P 170     -45.250 -11.484  38.051  0.00  0.00      PROA  
ATOM   1985 HG21 VAL P 170     -45.182 -12.550  37.747  0.00  0.00      PROA  
ATOM   1986 HG22 VAL P 170     -44.211 -11.122  37.903  0.00  0.00      PROA  
ATOM   1987 HG23 VAL P 170     -45.981 -10.869  37.483  0.00  0.00      PROA  
ATOM   1988  C   VAL P 170     -46.615 -10.063  41.336  0.00  0.00      PROA  
ATOM   1989  O   VAL P 170     -45.930 -10.037  42.350  0.00  0.00      PROA  
ATOM   1990  N   ARG P 171     -47.918 -10.034  41.429  0.00  0.00      PROA  
ATOM   1991  HN  ARG P 171     -48.446  -9.993  40.584  0.00  0.00      PROA  
ATOM   1992  CA  ARG P 171     -48.639  -9.930  42.785  0.00  0.00      PROA  
ATOM   1993  HA  ARG P 171     -47.887  -9.898  43.559  0.00  0.00      PROA  
ATOM   1994  CB  ARG P 171     -49.477  -8.623  42.877  0.00  0.00      PROA  
ATOM   1995  HB1 ARG P 171     -49.991  -8.644  43.862  0.00  0.00      PROA  
ATOM   1996  HB2 ARG P 171     -50.313  -8.443  42.168  0.00  0.00      PROA  
ATOM   1997  CG  ARG P 171     -48.594  -7.409  42.703  0.00  0.00      PROA  
ATOM   1998  HG1 ARG P 171     -48.238  -7.452  41.652  0.00  0.00      PROA  
ATOM   1999  HG2 ARG P 171     -47.756  -7.486  43.428  0.00  0.00      PROA  
ATOM   2000  CD  ARG P 171     -49.422  -6.071  42.831  0.00  0.00      PROA  
ATOM   2001  HD1 ARG P 171     -50.095  -6.079  41.946  0.00  0.00      PROA  
ATOM   2002  HD2 ARG P 171     -48.801  -5.165  42.670  0.00  0.00      PROA  
ATOM   2003  NE  ARG P 171     -50.181  -5.965  44.126  0.00  0.00      PROA  
ATOM   2004  HE  ARG P 171     -51.158  -6.168  44.190  0.00  0.00      PROA  
ATOM   2005  CZ  ARG P 171     -49.553  -6.106  45.245  0.00  0.00      PROA  
ATOM   2006  NH1 ARG P 171     -48.230  -6.108  45.397  0.00  0.00      PROA  
ATOM   2007 HH11 ARG P 171     -47.684  -5.714  44.658  0.00  0.00      PROA  
ATOM   2008 HH12 ARG P 171     -47.968  -6.276  46.348  0.00  0.00      PROA  
ATOM   2009  NH2 ARG P 171     -50.261  -6.466  46.346  0.00  0.00      PROA  
ATOM   2010 HH21 ARG P 171     -51.184  -6.753  46.089  0.00  0.00      PROA  
ATOM   2011 HH22 ARG P 171     -49.698  -6.965  47.005  0.00  0.00      PROA  
ATOM   2012  C   ARG P 171     -49.471 -11.184  43.000  0.00  0.00      PROA  
ATOM   2013  O   ARG P 171     -50.470 -11.287  42.278  0.00  0.00      PROA  
ATOM   2014  N   ILE P 172     -49.126 -12.086  43.871  0.00  0.00      PROA  
ATOM   2015  HN  ILE P 172     -48.506 -11.817  44.603  0.00  0.00      PROA  
ATOM   2016  CA  ILE P 172     -49.835 -13.405  43.930  0.00  0.00      PROA  
ATOM   2017  HA  ILE P 172     -50.629 -13.464  43.201  0.00  0.00      PROA  
ATOM   2018  CB  ILE P 172     -49.049 -14.601  43.478  0.00  0.00      PROA  
ATOM   2019  HB  ILE P 172     -48.724 -14.510  42.419  0.00  0.00      PROA  
ATOM   2020  CG2 ILE P 172     -47.817 -14.866  44.317  0.00  0.00      PROA  
ATOM   2021 HG21 ILE P 172     -48.105 -14.810  45.388  0.00  0.00      PROA  
ATOM   2022 HG22 ILE P 172     -47.063 -14.138  43.950  0.00  0.00      PROA  
ATOM   2023 HG23 ILE P 172     -47.390 -15.867  44.091  0.00  0.00      PROA  
ATOM   2024  CG1 ILE P 172     -49.987 -15.787  43.615  0.00  0.00      PROA  
ATOM   2025 HG11 ILE P 172     -50.927 -15.606  43.052  0.00  0.00      PROA  
ATOM   2026 HG12 ILE P 172     -50.151 -16.064  44.678  0.00  0.00      PROA  
ATOM   2027  CD  ILE P 172     -49.510 -17.021  42.843  0.00  0.00      PROA  
ATOM   2028  HD1 ILE P 172     -49.146 -16.750  41.829  0.00  0.00      PROA  
ATOM   2029  HD2 ILE P 172     -50.498 -17.472  42.610  0.00  0.00      PROA  
ATOM   2030  HD3 ILE P 172     -48.905 -17.839  43.288  0.00  0.00      PROA  
ATOM   2031  C   ILE P 172     -50.451 -13.449  45.274  0.00  0.00      PROA  
ATOM   2032  O   ILE P 172     -49.854 -13.247  46.374  0.00  0.00      PROA  
ATOM   2033  N   ASN P 173     -51.755 -13.678  45.202  0.00  0.00      PROA  
ATOM   2034  HN  ASN P 173     -52.215 -13.617  44.320  0.00  0.00      PROA  
ATOM   2035  CA  ASN P 173     -52.666 -13.700  46.315  0.00  0.00      PROA  
ATOM   2036  HA  ASN P 173     -52.155 -13.213  47.133  0.00  0.00      PROA  
ATOM   2037  CB  ASN P 173     -53.889 -12.946  45.795  0.00  0.00      PROA  
ATOM   2038  HB1 ASN P 173     -54.303 -13.545  44.955  0.00  0.00      PROA  
ATOM   2039  HB2 ASN P 173     -53.554 -11.924  45.516  0.00  0.00      PROA  
ATOM   2040  CG  ASN P 173     -54.889 -12.809  46.929  0.00  0.00      PROA  
ATOM   2041  OD1 ASN P 173     -54.867 -13.567  47.909  0.00  0.00      PROA  
ATOM   2042  ND2 ASN P 173     -55.860 -11.879  46.774  0.00  0.00      PROA  
ATOM   2043 HD21 ASN P 173     -55.913 -11.342  45.933  0.00  0.00      PROA  
ATOM   2044 HD22 ASN P 173     -56.291 -11.458  47.573  0.00  0.00      PROA  
ATOM   2045  C   ASN P 173     -52.844 -15.228  46.574  0.00  0.00      PROA  
ATOM   2046  O   ASN P 173     -53.394 -15.952  45.728  0.00  0.00      PROA  
ATOM   2047  N   LEU P 174     -52.215 -15.753  47.661  0.00  0.00      PROA  
ATOM   2048  HN  LEU P 174     -51.778 -15.223  48.383  0.00  0.00      PROA  
ATOM   2049  CA  LEU P 174     -51.990 -17.201  47.832  0.00  0.00      PROA  
ATOM   2050  HA  LEU P 174     -51.893 -17.705  46.882  0.00  0.00      PROA  
ATOM   2051  CB  LEU P 174     -50.809 -17.690  48.674  0.00  0.00      PROA  
ATOM   2052  HB1 LEU P 174     -50.731 -18.780  48.877  0.00  0.00      PROA  
ATOM   2053  HB2 LEU P 174     -50.828 -17.185  49.663  0.00  0.00      PROA  
ATOM   2054  CG  LEU P 174     -49.415 -17.217  48.252  0.00  0.00      PROA  
ATOM   2055  HG  LEU P 174     -49.478 -16.132  48.022  0.00  0.00      PROA  
ATOM   2056  CD1 LEU P 174     -48.479 -17.361  49.481  0.00  0.00      PROA  
ATOM   2057 HD11 LEU P 174     -47.411 -17.254  49.195  0.00  0.00      PROA  
ATOM   2058 HD12 LEU P 174     -48.520 -18.409  49.849  0.00  0.00      PROA  
ATOM   2059 HD13 LEU P 174     -48.755 -16.601  50.243  0.00  0.00      PROA  
ATOM   2060  CD2 LEU P 174     -48.858 -17.980  47.072  0.00  0.00      PROA  
ATOM   2061 HD21 LEU P 174     -48.577 -18.976  47.476  0.00  0.00      PROA  
ATOM   2062 HD22 LEU P 174     -47.943 -17.401  46.822  0.00  0.00      PROA  
ATOM   2063 HD23 LEU P 174     -49.597 -18.057  46.246  0.00  0.00      PROA  
ATOM   2064  C   LEU P 174     -53.197 -17.933  48.403  0.00  0.00      PROA  
ATOM   2065  O   LEU P 174     -53.896 -17.497  49.294  0.00  0.00      PROA  
ATOM   2066  N   GLN P 175     -53.479 -19.136  47.956  0.00  0.00      PROA  
ATOM   2067  HN  GLN P 175     -52.801 -19.538  47.347  0.00  0.00      PROA  
ATOM   2068  CA  GLN P 175     -54.402 -20.165  48.595  0.00  0.00      PROA  
ATOM   2069  HA  GLN P 175     -55.386 -19.735  48.714  0.00  0.00      PROA  
ATOM   2070  CB  GLN P 175     -54.524 -21.506  47.756  0.00  0.00      PROA  
ATOM   2071  HB1 GLN P 175     -54.928 -21.270  46.749  0.00  0.00      PROA  
ATOM   2072  HB2 GLN P 175     -55.190 -22.233  48.269  0.00  0.00      PROA  
ATOM   2073  CG  GLN P 175     -53.269 -22.241  47.300  0.00  0.00      PROA  
ATOM   2074  HG1 GLN P 175     -52.989 -21.775  46.331  0.00  0.00      PROA  
ATOM   2075  HG2 GLN P 175     -53.441 -23.327  47.138  0.00  0.00      PROA  
ATOM   2076  CD  GLN P 175     -52.035 -21.941  48.127  0.00  0.00      PROA  
ATOM   2077  OE1 GLN P 175     -51.263 -21.003  48.052  0.00  0.00      PROA  
ATOM   2078  NE2 GLN P 175     -51.719 -22.963  48.976  0.00  0.00      PROA  
ATOM   2079 HE21 GLN P 175     -52.207 -23.835  49.009  0.00  0.00      PROA  
ATOM   2080 HE22 GLN P 175     -50.945 -22.854  49.599  0.00  0.00      PROA  
ATOM   2081  C   GLN P 175     -54.160 -20.414  50.125  0.00  0.00      PROA  
ATOM   2082  O   GLN P 175     -52.981 -20.503  50.432  0.00  0.00      PROA  
ATOM   2083  N   LYS P 176     -55.182 -20.559  51.012  0.00  0.00      PROA  
ATOM   2084  HN  LYS P 176     -56.111 -20.351  50.715  0.00  0.00      PROA  
ATOM   2085  CA  LYS P 176     -55.050 -20.919  52.436  0.00  0.00      PROA  
ATOM   2086  HA  LYS P 176     -54.424 -20.158  52.878  0.00  0.00      PROA  
ATOM   2087  CB  LYS P 176     -56.406 -20.882  53.234  0.00  0.00      PROA  
ATOM   2088  HB1 LYS P 176     -56.314 -21.134  54.312  0.00  0.00      PROA  
ATOM   2089  HB2 LYS P 176     -57.009 -21.712  52.807  0.00  0.00      PROA  
ATOM   2090  CG  LYS P 176     -57.119 -19.555  53.232  0.00  0.00      PROA  
ATOM   2091  HG1 LYS P 176     -57.227 -19.224  52.177  0.00  0.00      PROA  
ATOM   2092  HG2 LYS P 176     -56.490 -18.764  53.694  0.00  0.00      PROA  
ATOM   2093  CD  LYS P 176     -58.461 -19.677  53.986  0.00  0.00      PROA  
ATOM   2094  HD1 LYS P 176     -58.342 -19.931  55.062  0.00  0.00      PROA  
ATOM   2095  HD2 LYS P 176     -59.071 -20.475  53.512  0.00  0.00      PROA  
ATOM   2096  CE  LYS P 176     -59.247 -18.418  53.776  0.00  0.00      PROA  
ATOM   2097  HE1 LYS P 176     -60.197 -18.529  54.342  0.00  0.00      PROA  
ATOM   2098  HE2 LYS P 176     -59.437 -18.018  52.757  0.00  0.00      PROA  
ATOM   2099  NZ  LYS P 176     -58.574 -17.376  54.529  0.00  0.00      PROA  
ATOM   2100  HZ1 LYS P 176     -57.922 -16.893  53.879  0.00  0.00      PROA  
ATOM   2101  HZ2 LYS P 176     -58.156 -17.709  55.421  0.00  0.00      PROA  
ATOM   2102  HZ3 LYS P 176     -59.213 -16.574  54.697  0.00  0.00      PROA  
ATOM   2103  C   LYS P 176     -54.413 -22.253  52.657  0.00  0.00      PROA  
ATOM   2104  O   LYS P 176     -54.500 -23.162  51.885  0.00  0.00      PROA  
ATOM   2105  N   GLU P 177     -53.588 -22.363  53.758  0.00  0.00      PROA  
ATOM   2106  HN  GLU P 177     -53.636 -21.688  54.491  0.00  0.00      PROA  
ATOM   2107  CA  GLU P 177     -52.843 -23.541  54.076  0.00  0.00      PROA  
ATOM   2108  HA  GLU P 177     -52.456 -23.901  53.134  0.00  0.00      PROA  
ATOM   2109  CB  GLU P 177     -51.572 -23.338  54.929  0.00  0.00      PROA  
ATOM   2110  HB1 GLU P 177     -51.191 -24.143  55.594  0.00  0.00      PROA  
ATOM   2111  HB2 GLU P 177     -51.892 -22.615  55.709  0.00  0.00      PROA  
ATOM   2112  CG  GLU P 177     -50.447 -22.652  54.101  0.00  0.00      PROA  
ATOM   2113  HG1 GLU P 177     -50.772 -22.351  53.083  0.00  0.00      PROA  
ATOM   2114  HG2 GLU P 177     -49.718 -23.476  53.948  0.00  0.00      PROA  
ATOM   2115  CD  GLU P 177     -49.605 -21.580  54.792  0.00  0.00      PROA  
ATOM   2116  OE1 GLU P 177     -49.848 -20.350  54.555  0.00  0.00      PROA  
ATOM   2117  OE2 GLU P 177     -48.758 -21.994  55.639  0.00  0.00      PROA  
ATOM   2118  C   GLU P 177     -53.763 -24.559  54.753  0.00  0.00      PROA  
ATOM   2119  OT1 GLU P 177     -54.392 -24.201  55.810  0.00  0.00      PROA  
ATOM   2120  OT2 GLU P 177     -53.967 -25.694  54.271  0.00  0.00      PROA  
ATOM   2121  N   ILE P  49     -19.075 -81.233  29.101  0.00  0.00      PROB  
ATOM   2122  HT1 ILE P  49     -19.293 -80.263  28.796  0.00  0.00      PROB  
ATOM   2123  HT2 ILE P  49     -19.481 -81.867  28.383  0.00  0.00      PROB  
ATOM   2124  HT3 ILE P  49     -18.058 -81.447  29.115  0.00  0.00      PROB  
ATOM   2125  CA  ILE P  49     -19.912 -81.513  30.391  0.00  0.00      PROB  
ATOM   2126  HA  ILE P  49     -19.474 -82.402  30.821  0.00  0.00      PROB  
ATOM   2127  CB  ILE P  49     -19.720 -80.354  31.420  0.00  0.00      PROB  
ATOM   2128  HB  ILE P  49     -20.162 -79.383  31.107  0.00  0.00      PROB  
ATOM   2129  CG2 ILE P  49     -20.465 -80.827  32.751  0.00  0.00      PROB  
ATOM   2130 HG21 ILE P  49     -21.569 -80.719  32.684  0.00  0.00      PROB  
ATOM   2131 HG22 ILE P  49     -20.136 -80.231  33.629  0.00  0.00      PROB  
ATOM   2132 HG23 ILE P  49     -20.017 -81.825  32.946  0.00  0.00      PROB  
ATOM   2133  CG1 ILE P  49     -18.193 -80.076  31.742  0.00  0.00      PROB  
ATOM   2134 HG11 ILE P  49     -18.063 -79.108  32.273  0.00  0.00      PROB  
ATOM   2135 HG12 ILE P  49     -17.651 -79.948  30.780  0.00  0.00      PROB  
ATOM   2136  CD  ILE P  49     -17.472 -81.192  32.508  0.00  0.00      PROB  
ATOM   2137  HD1 ILE P  49     -17.882 -81.301  33.535  0.00  0.00      PROB  
ATOM   2138  HD2 ILE P  49     -16.377 -81.139  32.688  0.00  0.00      PROB  
ATOM   2139  HD3 ILE P  49     -17.728 -82.162  32.030  0.00  0.00      PROB  
ATOM   2140  C   ILE P  49     -21.341 -81.686  30.008  0.00  0.00      PROB  
ATOM   2141  O   ILE P  49     -21.859 -80.898  29.248  0.00  0.00      PROB  
ATOM   2142  N   ASP P  50     -22.095 -82.708  30.553  0.00  0.00      PROB  
ATOM   2143  HN  ASP P  50     -21.626 -83.270  31.230  0.00  0.00      PROB  
ATOM   2144  CA  ASP P  50     -23.517 -82.960  30.325  0.00  0.00      PROB  
ATOM   2145  HA  ASP P  50     -23.642 -82.488  29.362  0.00  0.00      PROB  
ATOM   2146  CB  ASP P  50     -23.814 -84.467  30.040  0.00  0.00      PROB  
ATOM   2147  HB1 ASP P  50     -23.717 -84.995  31.013  0.00  0.00      PROB  
ATOM   2148  HB2 ASP P  50     -23.042 -84.954  29.406  0.00  0.00      PROB  
ATOM   2149  CG  ASP P  50     -25.130 -84.733  29.348  0.00  0.00      PROB  
ATOM   2150  OD1 ASP P  50     -25.745 -83.812  28.765  0.00  0.00      PROB  
ATOM   2151  OD2 ASP P  50     -25.492 -85.958  29.230  0.00  0.00      PROB  
ATOM   2152  C   ASP P  50     -24.411 -82.199  31.301  0.00  0.00      PROB  
ATOM   2153  O   ASP P  50     -24.028 -81.917  32.406  0.00  0.00      PROB  
ATOM   2154  N   LEU P  51     -25.593 -81.774  30.890  0.00  0.00      PROB  
ATOM   2155  HN  LEU P  51     -25.950 -82.261  30.097  0.00  0.00      PROB  
ATOM   2156  CA  LEU P  51     -26.494 -80.856  31.558  0.00  0.00      PROB  
ATOM   2157  HA  LEU P  51     -26.336 -80.928  32.624  0.00  0.00      PROB  
ATOM   2158  CB  LEU P  51     -26.174 -79.452  31.133  0.00  0.00      PROB  
ATOM   2159  HB1 LEU P  51     -26.292 -79.256  30.046  0.00  0.00      PROB  
ATOM   2160  HB2 LEU P  51     -25.070 -79.365  31.227  0.00  0.00      PROB  
ATOM   2161  CG  LEU P  51     -26.886 -78.411  31.933  0.00  0.00      PROB  
ATOM   2162  HG  LEU P  51     -27.986 -78.503  31.802  0.00  0.00      PROB  
ATOM   2163  CD1 LEU P  51     -26.624 -78.480  33.515  0.00  0.00      PROB  
ATOM   2164 HD11 LEU P  51     -26.982 -79.455  33.908  0.00  0.00      PROB  
ATOM   2165 HD12 LEU P  51     -26.903 -77.512  33.983  0.00  0.00      PROB  
ATOM   2166 HD13 LEU P  51     -25.522 -78.529  33.645  0.00  0.00      PROB  
ATOM   2167  CD2 LEU P  51     -26.425 -77.042  31.331  0.00  0.00      PROB  
ATOM   2168 HD21 LEU P  51     -26.517 -76.332  32.181  0.00  0.00      PROB  
ATOM   2169 HD22 LEU P  51     -27.195 -76.905  30.542  0.00  0.00      PROB  
ATOM   2170 HD23 LEU P  51     -25.374 -77.120  30.982  0.00  0.00      PROB  
ATOM   2171  C   LEU P  51     -27.887 -81.287  31.038  0.00  0.00      PROB  
ATOM   2172  O   LEU P  51     -28.012 -81.348  29.858  0.00  0.00      PROB  
ATOM   2173  N   VAL P  52     -28.925 -81.469  31.930  0.00  0.00      PROB  
ATOM   2174  HN  VAL P  52     -28.900 -81.398  32.924  0.00  0.00      PROB  
ATOM   2175  CA  VAL P  52     -30.173 -81.769  31.416  0.00  0.00      PROB  
ATOM   2176  HA  VAL P  52     -30.081 -82.486  30.614  0.00  0.00      PROB  
ATOM   2177  CB  VAL P  52     -31.157 -82.431  32.365  0.00  0.00      PROB  
ATOM   2178  HB  VAL P  52     -31.314 -81.836  33.289  0.00  0.00      PROB  
ATOM   2179  CG1 VAL P  52     -32.636 -82.638  31.854  0.00  0.00      PROB  
ATOM   2180 HG11 VAL P  52     -32.517 -83.360  31.018  0.00  0.00      PROB  
ATOM   2181 HG12 VAL P  52     -33.213 -81.749  31.521  0.00  0.00      PROB  
ATOM   2182 HG13 VAL P  52     -33.233 -83.215  32.593  0.00  0.00      PROB  
ATOM   2183  CG2 VAL P  52     -30.587 -83.796  32.887  0.00  0.00      PROB  
ATOM   2184 HG21 VAL P  52     -30.840 -84.616  32.181  0.00  0.00      PROB  
ATOM   2185 HG22 VAL P  52     -31.094 -84.151  33.810  0.00  0.00      PROB  
ATOM   2186 HG23 VAL P  52     -29.478 -83.809  32.942  0.00  0.00      PROB  
ATOM   2187  C   VAL P  52     -30.914 -80.668  30.544  0.00  0.00      PROB  
ATOM   2188  O   VAL P  52     -31.481 -80.953  29.514  0.00  0.00      PROB  
ATOM   2189  N   ASN P  53     -30.750 -79.440  31.082  0.00  0.00      PROB  
ATOM   2190  HN  ASN P  53     -30.303 -79.276  31.958  0.00  0.00      PROB  
ATOM   2191  CA  ASN P  53     -31.238 -78.284  30.369  0.00  0.00      PROB  
ATOM   2192  HA  ASN P  53     -32.265 -78.558  30.176  0.00  0.00      PROB  
ATOM   2193  CB  ASN P  53     -31.579 -77.078  31.328  0.00  0.00      PROB  
ATOM   2194  HB1 ASN P  53     -30.639 -76.650  31.737  0.00  0.00      PROB  
ATOM   2195  HB2 ASN P  53     -32.204 -77.559  32.110  0.00  0.00      PROB  
ATOM   2196  CG  ASN P  53     -32.320 -75.822  30.913  0.00  0.00      PROB  
ATOM   2197  OD1 ASN P  53     -32.642 -75.758  29.718  0.00  0.00      PROB  
ATOM   2198  ND2 ASN P  53     -32.334 -74.778  31.778  0.00  0.00      PROB  
ATOM   2199 HD21 ASN P  53     -32.787 -73.922  31.528  0.00  0.00      PROB  
ATOM   2200 HD22 ASN P  53     -32.130 -75.027  32.724  0.00  0.00      PROB  
ATOM   2201  C   ASN P  53     -30.569 -77.808  29.041  0.00  0.00      PROB  
ATOM   2202  O   ASN P  53     -29.428 -77.435  28.967  0.00  0.00      PROB  
ATOM   2203  N   ARG P  54     -31.388 -77.792  27.890  0.00  0.00      PROB  
ATOM   2204  HN  ARG P  54     -32.316 -78.151  27.949  0.00  0.00      PROB  
ATOM   2205  CA  ARG P  54     -30.857 -77.347  26.667  0.00  0.00      PROB  
ATOM   2206  HA  ARG P  54     -29.792 -77.511  26.598  0.00  0.00      PROB  
ATOM   2207  CB  ARG P  54     -31.551 -78.234  25.523  0.00  0.00      PROB  
ATOM   2208  HB1 ARG P  54     -31.168 -77.893  24.537  0.00  0.00      PROB  
ATOM   2209  HB2 ARG P  54     -32.626 -77.983  25.643  0.00  0.00      PROB  
ATOM   2210  CG  ARG P  54     -31.255 -79.765  25.737  0.00  0.00      PROB  
ATOM   2211  HG1 ARG P  54     -31.742 -80.104  26.677  0.00  0.00      PROB  
ATOM   2212  HG2 ARG P  54     -30.162 -79.866  25.909  0.00  0.00      PROB  
ATOM   2213  CD  ARG P  54     -31.812 -80.562  24.509  0.00  0.00      PROB  
ATOM   2214  HD1 ARG P  54     -31.313 -80.298  23.553  0.00  0.00      PROB  
ATOM   2215  HD2 ARG P  54     -32.888 -80.305  24.401  0.00  0.00      PROB  
ATOM   2216  NE  ARG P  54     -31.631 -81.975  24.811  0.00  0.00      PROB  
ATOM   2217  HE  ARG P  54     -31.464 -82.239  25.761  0.00  0.00      PROB  
ATOM   2218  CZ  ARG P  54     -31.688 -83.001  24.021  0.00  0.00      PROB  
ATOM   2219  NH1 ARG P  54     -31.956 -82.827  22.727  0.00  0.00      PROB  
ATOM   2220 HH11 ARG P  54     -32.304 -81.950  22.394  0.00  0.00      PROB  
ATOM   2221 HH12 ARG P  54     -32.364 -83.601  22.244  0.00  0.00      PROB  
ATOM   2222  NH2 ARG P  54     -31.642 -84.290  24.432  0.00  0.00      PROB  
ATOM   2223 HH21 ARG P  54     -31.523 -84.527  25.396  0.00  0.00      PROB  
ATOM   2224 HH22 ARG P  54     -31.610 -85.064  23.800  0.00  0.00      PROB  
ATOM   2225  C   ARG P  54     -31.048 -75.899  26.304  0.00  0.00      PROB  
ATOM   2226  O   ARG P  54     -30.514 -75.402  25.308  0.00  0.00      PROB  
ATOM   2227  N   ASP P  55     -31.648 -75.143  27.132  0.00  0.00      PROB  
ATOM   2228  HN  ASP P  55     -31.935 -75.640  27.947  0.00  0.00      PROB  
ATOM   2229  CA  ASP P  55     -31.611 -73.666  27.157  0.00  0.00      PROB  
ATOM   2230  HA  ASP P  55     -30.993 -73.277  26.361  0.00  0.00      PROB  
ATOM   2231  CB  ASP P  55     -33.052 -73.067  26.831  0.00  0.00      PROB  
ATOM   2232  HB1 ASP P  55     -33.705 -73.507  27.614  0.00  0.00      PROB  
ATOM   2233  HB2 ASP P  55     -33.456 -73.325  25.828  0.00  0.00      PROB  
ATOM   2234  CG  ASP P  55     -33.282 -71.605  26.933  0.00  0.00      PROB  
ATOM   2235  OD1 ASP P  55     -32.276 -70.839  26.949  0.00  0.00      PROB  
ATOM   2236  OD2 ASP P  55     -34.471 -71.142  26.901  0.00  0.00      PROB  
ATOM   2237  C   ASP P  55     -31.027 -73.039  28.485  0.00  0.00      PROB  
ATOM   2238  O   ASP P  55     -31.644 -72.365  29.248  0.00  0.00      PROB  
ATOM   2239  N   PRO P  56     -29.677 -73.175  28.800  0.00  0.00      PROB  
ATOM   2240  CD  PRO P  56     -28.801 -73.960  27.955  0.00  0.00      PROB  
ATOM   2241  HD1 PRO P  56     -28.805 -73.499  26.944  0.00  0.00      PROB  
ATOM   2242  HD2 PRO P  56     -29.136 -75.018  27.995  0.00  0.00      PROB  
ATOM   2243  CA  PRO P  56     -29.093 -72.758  30.030  0.00  0.00      PROB  
ATOM   2244  HA  PRO P  56     -29.787 -72.806  30.856  0.00  0.00      PROB  
ATOM   2245  CB  PRO P  56     -27.861 -73.646  30.088  0.00  0.00      PROB  
ATOM   2246  HB1 PRO P  56     -28.183 -74.607  30.542  0.00  0.00      PROB  
ATOM   2247  HB2 PRO P  56     -26.945 -73.319  30.626  0.00  0.00      PROB  
ATOM   2248  CG  PRO P  56     -27.492 -73.985  28.640  0.00  0.00      PROB  
ATOM   2249  HG1 PRO P  56     -26.937 -73.105  28.249  0.00  0.00      PROB  
ATOM   2250  HG2 PRO P  56     -26.844 -74.884  28.706  0.00  0.00      PROB  
ATOM   2251  C   PRO P  56     -28.649 -71.248  29.955  0.00  0.00      PROB  
ATOM   2252  O   PRO P  56     -28.249 -70.651  30.965  0.00  0.00      PROB  
ATOM   2253  N   LYS P  57     -28.730 -70.551  28.810  0.00  0.00      PROB  
ATOM   2254  HN  LYS P  57     -28.986 -71.004  27.959  0.00  0.00      PROB  
ATOM   2255  CA  LYS P  57     -28.583 -69.049  28.709  0.00  0.00      PROB  
ATOM   2256  HA  LYS P  57     -27.890 -68.739  29.477  0.00  0.00      PROB  
ATOM   2257  CB  LYS P  57     -27.802 -68.619  27.481  0.00  0.00      PROB  
ATOM   2258  HB1 LYS P  57     -28.567 -68.524  26.681  0.00  0.00      PROB  
ATOM   2259  HB2 LYS P  57     -27.028 -69.356  27.178  0.00  0.00      PROB  
ATOM   2260  CG  LYS P  57     -27.105 -67.235  27.596  0.00  0.00      PROB  
ATOM   2261  HG1 LYS P  57     -27.942 -66.510  27.686  0.00  0.00      PROB  
ATOM   2262  HG2 LYS P  57     -26.565 -67.057  26.642  0.00  0.00      PROB  
ATOM   2263  CD  LYS P  57     -26.218 -67.012  28.792  0.00  0.00      PROB  
ATOM   2264  HD1 LYS P  57     -26.837 -66.903  29.708  0.00  0.00      PROB  
ATOM   2265  HD2 LYS P  57     -25.776 -65.997  28.698  0.00  0.00      PROB  
ATOM   2266  CE  LYS P  57     -25.097 -68.007  28.969  0.00  0.00      PROB  
ATOM   2267  HE1 LYS P  57     -25.360 -69.087  28.951  0.00  0.00      PROB  
ATOM   2268  HE2 LYS P  57     -24.709 -67.886  30.003  0.00  0.00      PROB  
ATOM   2269  NZ  LYS P  57     -23.971 -67.761  28.071  0.00  0.00      PROB  
ATOM   2270  HZ1 LYS P  57     -23.675 -66.766  28.128  0.00  0.00      PROB  
ATOM   2271  HZ2 LYS P  57     -24.281 -67.894  27.087  0.00  0.00      PROB  
ATOM   2272  HZ3 LYS P  57     -23.246 -68.489  28.235  0.00  0.00      PROB  
ATOM   2273  C   LYS P  57     -29.898 -68.237  28.928  0.00  0.00      PROB  
ATOM   2274  O   LYS P  57     -29.889 -67.080  29.417  0.00  0.00      PROB  
ATOM   2275  N   HSD P  58     -31.018 -68.855  28.659  0.00  0.00      PROB  
ATOM   2276  HN  HSD P  58     -31.071 -69.768  28.261  0.00  0.00      PROB  
ATOM   2277  CA  HSD P  58     -32.316 -68.348  29.081  0.00  0.00      PROB  
ATOM   2278  HA  HSD P  58     -32.819 -69.284  29.275  0.00  0.00      PROB  
ATOM   2279  CB  HSD P  58     -32.410 -67.561  30.446  0.00  0.00      PROB  
ATOM   2280  HB1 HSD P  58     -33.487 -67.428  30.683  0.00  0.00      PROB  
ATOM   2281  HB2 HSD P  58     -31.907 -66.571  30.425  0.00  0.00      PROB  
ATOM   2282  ND1 HSD P  58     -32.337 -69.762  31.952  0.00  0.00      PROB  
ATOM   2283  HD1 HSD P  58     -32.941 -70.344  31.408  0.00  0.00      PROB  
ATOM   2284  CG  HSD P  58     -31.857 -68.530  31.494  0.00  0.00      PROB  
ATOM   2285  CE1 HSD P  58     -31.543 -70.224  32.915  0.00  0.00      PROB  
ATOM   2286  HE1 HSD P  58     -31.761 -71.183  33.385  0.00  0.00      PROB  
ATOM   2287  NE2 HSD P  58     -30.552 -69.424  33.144  0.00  0.00      PROB  
ATOM   2288  CD2 HSD P  58     -30.734 -68.351  32.305  0.00  0.00      PROB  
ATOM   2289  HD2 HSD P  58     -30.120 -67.460  32.328  0.00  0.00      PROB  
ATOM   2290  C   HSD P  58     -33.042 -67.613  27.966  0.00  0.00      PROB  
ATOM   2291  O   HSD P  58     -33.616 -66.509  28.130  0.00  0.00      PROB  
ATOM   2292  N   LEU P  59     -32.961 -68.179  26.739  0.00  0.00      PROB  
ATOM   2293  HN  LEU P  59     -32.654 -69.126  26.693  0.00  0.00      PROB  
ATOM   2294  CA  LEU P  59     -33.195 -67.478  25.476  0.00  0.00      PROB  
ATOM   2295  HA  LEU P  59     -33.014 -66.450  25.752  0.00  0.00      PROB  
ATOM   2296  CB  LEU P  59     -32.326 -67.963  24.205  0.00  0.00      PROB  
ATOM   2297  HB1 LEU P  59     -32.593 -67.311  23.346  0.00  0.00      PROB  
ATOM   2298  HB2 LEU P  59     -32.614 -69.013  23.984  0.00  0.00      PROB  
ATOM   2299  CG  LEU P  59     -30.774 -67.857  24.362  0.00  0.00      PROB  
ATOM   2300  HG  LEU P  59     -30.442 -68.602  25.117  0.00  0.00      PROB  
ATOM   2301  CD1 LEU P  59     -30.023 -68.096  23.013  0.00  0.00      PROB  
ATOM   2302 HD11 LEU P  59     -29.992 -69.158  22.689  0.00  0.00      PROB  
ATOM   2303 HD12 LEU P  59     -28.946 -67.840  23.105  0.00  0.00      PROB  
ATOM   2304 HD13 LEU P  59     -30.460 -67.499  22.184  0.00  0.00      PROB  
ATOM   2305  CD2 LEU P  59     -30.417 -66.545  25.054  0.00  0.00      PROB  
ATOM   2306 HD21 LEU P  59     -30.817 -65.676  24.490  0.00  0.00      PROB  
ATOM   2307 HD22 LEU P  59     -29.312 -66.574  25.161  0.00  0.00      PROB  
ATOM   2308 HD23 LEU P  59     -30.951 -66.540  26.029  0.00  0.00      PROB  
ATOM   2309  C   LEU P  59     -34.610 -67.555  25.029  0.00  0.00      PROB  
ATOM   2310  O   LEU P  59     -35.140 -66.671  24.335  0.00  0.00      PROB  
ATOM   2311  N   ASN P  60     -35.244 -68.673  25.394  0.00  0.00      PROB  
ATOM   2312  HN  ASN P  60     -34.760 -69.443  25.803  0.00  0.00      PROB  
ATOM   2313  CA  ASN P  60     -36.563 -68.875  25.009  0.00  0.00      PROB  
ATOM   2314  HA  ASN P  60     -36.831 -68.403  24.075  0.00  0.00      PROB  
ATOM   2315  CB  ASN P  60     -36.873 -70.394  24.975  0.00  0.00      PROB  
ATOM   2316  HB1 ASN P  60     -37.914 -70.564  24.627  0.00  0.00      PROB  
ATOM   2317  HB2 ASN P  60     -36.816 -70.862  25.981  0.00  0.00      PROB  
ATOM   2318  CG  ASN P  60     -35.999 -70.970  23.907  0.00  0.00      PROB  
ATOM   2319  OD1 ASN P  60     -36.370 -70.883  22.734  0.00  0.00      PROB  
ATOM   2320  ND2 ASN P  60     -34.931 -71.797  24.157  0.00  0.00      PROB  
ATOM   2321 HD21 ASN P  60     -34.435 -72.100  23.343  0.00  0.00      PROB  
ATOM   2322 HD22 ASN P  60     -34.654 -71.949  25.106  0.00  0.00      PROB  
ATOM   2323  C   ASN P  60     -37.592 -68.179  25.964  0.00  0.00      PROB  
ATOM   2324  O   ASN P  60     -37.579 -68.453  27.141  0.00  0.00      PROB  
ATOM   2325  N   ASP P  61     -38.506 -67.362  25.517  0.00  0.00      PROB  
ATOM   2326  HN  ASP P  61     -38.349 -66.953  24.621  0.00  0.00      PROB  
ATOM   2327  CA  ASP P  61     -39.656 -66.844  26.138  0.00  0.00      PROB  
ATOM   2328  HA  ASP P  61     -39.259 -66.440  27.058  0.00  0.00      PROB  
ATOM   2329  CB  ASP P  61     -40.301 -65.588  25.426  0.00  0.00      PROB  
ATOM   2330  HB1 ASP P  61     -41.083 -65.915  24.707  0.00  0.00      PROB  
ATOM   2331  HB2 ASP P  61     -39.633 -64.901  24.865  0.00  0.00      PROB  
ATOM   2332  CG  ASP P  61     -41.108 -64.716  26.436  0.00  0.00      PROB  
ATOM   2333  OD1 ASP P  61     -41.745 -63.755  25.974  0.00  0.00      PROB  
ATOM   2334  OD2 ASP P  61     -41.236 -65.051  27.638  0.00  0.00      PROB  
ATOM   2335  C   ASP P  61     -40.600 -67.972  26.459  0.00  0.00      PROB  
ATOM   2336  O   ASP P  61     -40.906 -68.854  25.668  0.00  0.00      PROB  
ATOM   2337  N   ASP P  62     -41.256 -67.851  27.636  0.00  0.00      PROB  
ATOM   2338  HN  ASP P  62     -41.240 -67.005  28.164  0.00  0.00      PROB  
ATOM   2339  CA  ASP P  62     -42.120 -68.946  28.066  0.00  0.00      PROB  
ATOM   2340  HA  ASP P  62     -41.653 -69.865  27.744  0.00  0.00      PROB  
ATOM   2341  CB  ASP P  62     -42.244 -68.967  29.641  0.00  0.00      PROB  
ATOM   2342  HB1 ASP P  62     -42.787 -69.885  29.952  0.00  0.00      PROB  
ATOM   2343  HB2 ASP P  62     -42.739 -68.091  30.113  0.00  0.00      PROB  
ATOM   2344  CG  ASP P  62     -40.931 -69.283  30.296  0.00  0.00      PROB  
ATOM   2345  OD1 ASP P  62     -40.119 -69.936  29.599  0.00  0.00      PROB  
ATOM   2346  OD2 ASP P  62     -40.715 -69.126  31.545  0.00  0.00      PROB  
ATOM   2347  C   ASP P  62     -43.495 -68.949  27.463  0.00  0.00      PROB  
ATOM   2348  O   ASP P  62     -44.182 -69.964  27.561  0.00  0.00      PROB  
ATOM   2349  N   VAL P  63     -43.886 -67.898  26.816  0.00  0.00      PROB  
ATOM   2350  HN  VAL P  63     -43.257 -67.133  26.700  0.00  0.00      PROB  
ATOM   2351  CA  VAL P  63     -45.256 -67.732  26.355  0.00  0.00      PROB  
ATOM   2352  HA  VAL P  63     -45.937 -68.327  26.945  0.00  0.00      PROB  
ATOM   2353  CB  VAL P  63     -45.750 -66.316  26.497  0.00  0.00      PROB  
ATOM   2354  HB  VAL P  63     -45.349 -65.857  27.426  0.00  0.00      PROB  
ATOM   2355  CG1 VAL P  63     -45.163 -65.367  25.390  0.00  0.00      PROB  
ATOM   2356 HG11 VAL P  63     -45.548 -64.333  25.523  0.00  0.00      PROB  
ATOM   2357 HG12 VAL P  63     -45.413 -65.635  24.341  0.00  0.00      PROB  
ATOM   2358 HG13 VAL P  63     -44.056 -65.323  25.466  0.00  0.00      PROB  
ATOM   2359  CG2 VAL P  63     -47.337 -66.356  26.505  0.00  0.00      PROB  
ATOM   2360 HG21 VAL P  63     -47.676 -66.536  25.463  0.00  0.00      PROB  
ATOM   2361 HG22 VAL P  63     -47.526 -65.307  26.820  0.00  0.00      PROB  
ATOM   2362 HG23 VAL P  63     -47.804 -67.097  27.189  0.00  0.00      PROB  
ATOM   2363  C   VAL P  63     -45.360 -68.249  24.891  0.00  0.00      PROB  
ATOM   2364  O   VAL P  63     -46.476 -68.560  24.474  0.00  0.00      PROB  
ATOM   2365  N   VAL P  64     -44.287 -68.630  24.259  0.00  0.00      PROB  
ATOM   2366  HN  VAL P  64     -43.389 -68.662  24.690  0.00  0.00      PROB  
ATOM   2367  CA  VAL P  64     -44.260 -69.128  22.862  0.00  0.00      PROB  
ATOM   2368  HA  VAL P  64     -45.153 -68.813  22.343  0.00  0.00      PROB  
ATOM   2369  CB  VAL P  64     -43.033 -68.637  21.994  0.00  0.00      PROB  
ATOM   2370  HB  VAL P  64     -43.265 -68.861  20.931  0.00  0.00      PROB  
ATOM   2371  CG1 VAL P  64     -42.933 -67.105  22.173  0.00  0.00      PROB  
ATOM   2372 HG11 VAL P  64     -42.160 -66.729  21.469  0.00  0.00      PROB  
ATOM   2373 HG12 VAL P  64     -42.603 -66.925  23.219  0.00  0.00      PROB  
ATOM   2374 HG13 VAL P  64     -43.863 -66.507  22.067  0.00  0.00      PROB  
ATOM   2375  CG2 VAL P  64     -41.711 -69.320  22.357  0.00  0.00      PROB  
ATOM   2376 HG21 VAL P  64     -41.015 -68.964  21.567  0.00  0.00      PROB  
ATOM   2377 HG22 VAL P  64     -41.780 -70.429  22.351  0.00  0.00      PROB  
ATOM   2378 HG23 VAL P  64     -41.428 -68.949  23.365  0.00  0.00      PROB  
ATOM   2379  C   VAL P  64     -44.369 -70.585  22.713  0.00  0.00      PROB  
ATOM   2380  O   VAL P  64     -44.153 -71.175  21.649  0.00  0.00      PROB  
ATOM   2381  N   LYS P  65     -44.578 -71.275  23.902  0.00  0.00      PROB  
ATOM   2382  HN  LYS P  65     -44.466 -70.810  24.777  0.00  0.00      PROB  
ATOM   2383  CA  LYS P  65     -44.807 -72.734  23.996  0.00  0.00      PROB  
ATOM   2384  HA  LYS P  65     -43.924 -73.168  23.550  0.00  0.00      PROB  
ATOM   2385  CB  LYS P  65     -44.838 -73.187  25.447  0.00  0.00      PROB  
ATOM   2386  HB1 LYS P  65     -45.631 -72.651  26.011  0.00  0.00      PROB  
ATOM   2387  HB2 LYS P  65     -43.871 -72.878  25.900  0.00  0.00      PROB  
ATOM   2388  CG  LYS P  65     -45.252 -74.673  25.750  0.00  0.00      PROB  
ATOM   2389  HG1 LYS P  65     -44.623 -75.279  25.064  0.00  0.00      PROB  
ATOM   2390  HG2 LYS P  65     -46.294 -74.869  25.420  0.00  0.00      PROB  
ATOM   2391  CD  LYS P  65     -44.978 -75.104  27.121  0.00  0.00      PROB  
ATOM   2392  HD1 LYS P  65     -45.650 -74.474  27.742  0.00  0.00      PROB  
ATOM   2393  HD2 LYS P  65     -43.955 -74.798  27.429  0.00  0.00      PROB  
ATOM   2394  CE  LYS P  65     -45.358 -76.569  27.399  0.00  0.00      PROB  
ATOM   2395  HE1 LYS P  65     -45.162 -76.883  28.446  0.00  0.00      PROB  
ATOM   2396  HE2 LYS P  65     -44.858 -77.259  26.686  0.00  0.00      PROB  
ATOM   2397  NZ  LYS P  65     -46.733 -76.793  27.187  0.00  0.00      PROB  
ATOM   2398  HZ1 LYS P  65     -47.434 -76.087  27.491  0.00  0.00      PROB  
ATOM   2399  HZ2 LYS P  65     -46.883 -77.649  27.758  0.00  0.00      PROB  
ATOM   2400  HZ3 LYS P  65     -46.995 -77.133  26.240  0.00  0.00      PROB  
ATOM   2401  C   LYS P  65     -46.046 -73.169  23.307  0.00  0.00      PROB  
ATOM   2402  O   LYS P  65     -47.083 -72.746  23.618  0.00  0.00      PROB  
ATOM   2403  N   ILE P  66     -45.856 -74.147  22.376  0.00  0.00      PROB  
ATOM   2404  HN  ILE P  66     -44.943 -74.513  22.211  0.00  0.00      PROB  
ATOM   2405  CA  ILE P  66     -46.888 -74.479  21.433  0.00  0.00      PROB  
ATOM   2406  HA  ILE P  66     -47.704 -73.775  21.509  0.00  0.00      PROB  
ATOM   2407  CB  ILE P  66     -46.477 -74.369  19.994  0.00  0.00      PROB  
ATOM   2408  HB  ILE P  66     -45.626 -75.075  19.884  0.00  0.00      PROB  
ATOM   2409  CG2 ILE P  66     -47.521 -74.781  18.905  0.00  0.00      PROB  
ATOM   2410 HG21 ILE P  66     -47.584 -75.887  18.991  0.00  0.00      PROB  
ATOM   2411 HG22 ILE P  66     -47.248 -74.520  17.860  0.00  0.00      PROB  
ATOM   2412 HG23 ILE P  66     -48.600 -74.545  19.028  0.00  0.00      PROB  
ATOM   2413  CG1 ILE P  66     -46.001 -72.930  19.680  0.00  0.00      PROB  
ATOM   2414 HG11 ILE P  66     -45.675 -72.817  18.624  0.00  0.00      PROB  
ATOM   2415 HG12 ILE P  66     -45.082 -72.723  20.270  0.00  0.00      PROB  
ATOM   2416  CD  ILE P  66     -47.005 -71.857  19.899  0.00  0.00      PROB  
ATOM   2417  HD1 ILE P  66     -47.007 -71.070  19.115  0.00  0.00      PROB  
ATOM   2418  HD2 ILE P  66     -46.998 -71.359  20.892  0.00  0.00      PROB  
ATOM   2419  HD3 ILE P  66     -48.028 -72.239  19.693  0.00  0.00      PROB  
ATOM   2420  C   ILE P  66     -47.371 -75.924  21.627  0.00  0.00      PROB  
ATOM   2421  O   ILE P  66     -46.607 -76.860  21.949  0.00  0.00      PROB  
ATOM   2422  N   ASP P  67     -48.730 -76.085  21.524  0.00  0.00      PROB  
ATOM   2423  HN  ASP P  67     -49.268 -75.352  21.115  0.00  0.00      PROB  
ATOM   2424  CA  ASP P  67     -49.466 -77.330  21.671  0.00  0.00      PROB  
ATOM   2425  HA  ASP P  67     -48.910 -78.143  21.227  0.00  0.00      PROB  
ATOM   2426  CB  ASP P  67     -49.782 -77.726  23.167  0.00  0.00      PROB  
ATOM   2427  HB1 ASP P  67     -50.463 -78.602  23.206  0.00  0.00      PROB  
ATOM   2428  HB2 ASP P  67     -50.197 -76.843  23.699  0.00  0.00      PROB  
ATOM   2429  CG  ASP P  67     -48.555 -78.143  23.939  0.00  0.00      PROB  
ATOM   2430  OD1 ASP P  67     -48.296 -77.533  24.979  0.00  0.00      PROB  
ATOM   2431  OD2 ASP P  67     -48.041 -79.287  23.731  0.00  0.00      PROB  
ATOM   2432  C   ASP P  67     -50.752 -77.122  20.923  0.00  0.00      PROB  
ATOM   2433  O   ASP P  67     -51.126 -76.026  20.619  0.00  0.00      PROB  
ATOM   2434  N   PHE P  68     -51.530 -78.154  20.677  0.00  0.00      PROB  
ATOM   2435  HN  PHE P  68     -51.229 -79.044  21.011  0.00  0.00      PROB  
ATOM   2436  CA  PHE P  68     -52.849 -77.938  19.971  0.00  0.00      PROB  
ATOM   2437  HA  PHE P  68     -52.562 -77.394  19.083  0.00  0.00      PROB  
ATOM   2438  CB  PHE P  68     -53.412 -79.364  19.704  0.00  0.00      PROB  
ATOM   2439  HB1 PHE P  68     -53.415 -80.047  20.580  0.00  0.00      PROB  
ATOM   2440  HB2 PHE P  68     -52.829 -79.841  18.887  0.00  0.00      PROB  
ATOM   2441  CG  PHE P  68     -54.822 -79.487  19.018  0.00  0.00      PROB  
ATOM   2442  CD1 PHE P  68     -55.014 -78.978  17.765  0.00  0.00      PROB  
ATOM   2443  HD1 PHE P  68     -54.224 -78.463  17.239  0.00  0.00      PROB  
ATOM   2444  CE1 PHE P  68     -56.254 -79.003  17.138  0.00  0.00      PROB  
ATOM   2445  HE1 PHE P  68     -56.540 -78.553  16.200  0.00  0.00      PROB  
ATOM   2446  CZ  PHE P  68     -57.287 -79.584  17.799  0.00  0.00      PROB  
ATOM   2447  HZ  PHE P  68     -58.241 -79.722  17.311  0.00  0.00      PROB  
ATOM   2448  CD2 PHE P  68     -55.919 -80.131  19.670  0.00  0.00      PROB  
ATOM   2449  HD2 PHE P  68     -55.699 -80.595  20.620  0.00  0.00      PROB  
ATOM   2450  CE2 PHE P  68     -57.153 -80.293  19.037  0.00  0.00      PROB  
ATOM   2451  HE2 PHE P  68     -57.950 -80.806  19.554  0.00  0.00      PROB  
ATOM   2452  C   PHE P  68     -53.916 -77.181  20.724  0.00  0.00      PROB  
ATOM   2453  O   PHE P  68     -54.302 -76.061  20.317  0.00  0.00      PROB  
ATOM   2454  N   GLU P  69     -54.407 -77.724  21.861  0.00  0.00      PROB  
ATOM   2455  HN  GLU P  69     -54.327 -78.684  22.118  0.00  0.00      PROB  
ATOM   2456  CA  GLU P  69     -55.382 -77.063  22.767  0.00  0.00      PROB  
ATOM   2457  HA  GLU P  69     -56.267 -76.911  22.166  0.00  0.00      PROB  
ATOM   2458  CB  GLU P  69     -56.004 -77.863  23.912  0.00  0.00      PROB  
ATOM   2459  HB1 GLU P  69     -56.618 -77.263  24.617  0.00  0.00      PROB  
ATOM   2460  HB2 GLU P  69     -55.161 -78.303  24.485  0.00  0.00      PROB  
ATOM   2461  CG  GLU P  69     -56.849 -79.074  23.362  0.00  0.00      PROB  
ATOM   2462  HG1 GLU P  69     -56.203 -79.894  22.982  0.00  0.00      PROB  
ATOM   2463  HG2 GLU P  69     -57.501 -78.652  22.567  0.00  0.00      PROB  
ATOM   2464  CD  GLU P  69     -57.728 -79.749  24.390  0.00  0.00      PROB  
ATOM   2465  OE1 GLU P  69     -58.941 -79.626  24.207  0.00  0.00      PROB  
ATOM   2466  OE2 GLU P  69     -57.262 -80.394  25.381  0.00  0.00      PROB  
ATOM   2467  C   GLU P  69     -54.905 -75.720  23.343  0.00  0.00      PROB  
ATOM   2468  O   GLU P  69     -55.713 -74.836  23.631  0.00  0.00      PROB  
ATOM   2469  N   ASP P  70     -53.591 -75.429  23.448  0.00  0.00      PROB  
ATOM   2470  HN  ASP P  70     -52.819 -76.060  23.440  0.00  0.00      PROB  
ATOM   2471  CA  ASP P  70     -53.133 -74.098  23.766  0.00  0.00      PROB  
ATOM   2472  HA  ASP P  70     -53.857 -73.703  24.463  0.00  0.00      PROB  
ATOM   2473  CB  ASP P  70     -51.755 -74.180  24.448  0.00  0.00      PROB  
ATOM   2474  HB1 ASP P  70     -51.256 -73.189  24.400  0.00  0.00      PROB  
ATOM   2475  HB2 ASP P  70     -51.066 -74.830  23.867  0.00  0.00      PROB  
ATOM   2476  CG  ASP P  70     -51.770 -74.653  25.896  0.00  0.00      PROB  
ATOM   2477  OD1 ASP P  70     -52.621 -75.479  26.188  0.00  0.00      PROB  
ATOM   2478  OD2 ASP P  70     -50.872 -74.394  26.711  0.00  0.00      PROB  
ATOM   2479  C   ASP P  70     -52.994 -73.016  22.546  0.00  0.00      PROB  
ATOM   2480  O   ASP P  70     -52.622 -71.816  22.719  0.00  0.00      PROB  
ATOM   2481  N   VAL P  71     -53.488 -73.381  21.367  0.00  0.00      PROB  
ATOM   2482  HN  VAL P  71     -53.727 -74.327  21.159  0.00  0.00      PROB  
ATOM   2483  CA  VAL P  71     -53.596 -72.640  20.168  0.00  0.00      PROB  
ATOM   2484  HA  VAL P  71     -53.379 -71.597  20.345  0.00  0.00      PROB  
ATOM   2485  CB  VAL P  71     -52.650 -73.295  19.123  0.00  0.00      PROB  
ATOM   2486  HB  VAL P  71     -52.743 -74.395  19.249  0.00  0.00      PROB  
ATOM   2487  CG1 VAL P  71     -52.989 -72.870  17.645  0.00  0.00      PROB  
ATOM   2488 HG11 VAL P  71     -53.936 -73.276  17.229  0.00  0.00      PROB  
ATOM   2489 HG12 VAL P  71     -52.179 -73.072  16.911  0.00  0.00      PROB  
ATOM   2490 HG13 VAL P  71     -53.198 -71.779  17.638  0.00  0.00      PROB  
ATOM   2491  CG2 VAL P  71     -51.164 -73.016  19.470  0.00  0.00      PROB  
ATOM   2492 HG21 VAL P  71     -50.654 -73.695  18.753  0.00  0.00      PROB  
ATOM   2493 HG22 VAL P  71     -51.017 -73.450  20.482  0.00  0.00      PROB  
ATOM   2494 HG23 VAL P  71     -50.925 -71.936  19.363  0.00  0.00      PROB  
ATOM   2495  C   VAL P  71     -55.013 -72.598  19.681  0.00  0.00      PROB  
ATOM   2496  O   VAL P  71     -55.484 -71.522  19.392  0.00  0.00      PROB  
ATOM   2497  N   ILE P  72     -55.699 -73.791  19.660  0.00  0.00      PROB  
ATOM   2498  HN  ILE P  72     -55.353 -74.702  19.871  0.00  0.00      PROB  
ATOM   2499  CA  ILE P  72     -57.135 -73.940  19.247  0.00  0.00      PROB  
ATOM   2500  HA  ILE P  72     -57.341 -73.079  18.629  0.00  0.00      PROB  
ATOM   2501  CB  ILE P  72     -57.362 -75.073  18.268  0.00  0.00      PROB  
ATOM   2502  HB  ILE P  72     -57.248 -76.084  18.714  0.00  0.00      PROB  
ATOM   2503  CG2 ILE P  72     -58.801 -74.881  17.763  0.00  0.00      PROB  
ATOM   2504 HG21 ILE P  72     -58.891 -73.973  17.130  0.00  0.00      PROB  
ATOM   2505 HG22 ILE P  72     -59.435 -74.777  18.669  0.00  0.00      PROB  
ATOM   2506 HG23 ILE P  72     -59.242 -75.692  17.144  0.00  0.00      PROB  
ATOM   2507  CG1 ILE P  72     -56.305 -75.132  17.081  0.00  0.00      PROB  
ATOM   2508 HG11 ILE P  72     -56.407 -76.091  16.531  0.00  0.00      PROB  
ATOM   2509 HG12 ILE P  72     -55.286 -75.209  17.517  0.00  0.00      PROB  
ATOM   2510  CD  ILE P  72     -56.310 -73.973  16.128  0.00  0.00      PROB  
ATOM   2511  HD1 ILE P  72     -56.329 -73.007  16.676  0.00  0.00      PROB  
ATOM   2512  HD2 ILE P  72     -57.184 -74.102  15.454  0.00  0.00      PROB  
ATOM   2513  HD3 ILE P  72     -55.382 -74.011  15.519  0.00  0.00      PROB  
ATOM   2514  C   ILE P  72     -58.092 -74.068  20.400  0.00  0.00      PROB  
ATOM   2515  O   ILE P  72     -58.085 -75.024  21.114  0.00  0.00      PROB  
ATOM   2516  N   ALA P  73     -58.935 -72.996  20.555  0.00  0.00      PROB  
ATOM   2517  HN  ALA P  73     -58.951 -72.138  20.048  0.00  0.00      PROB  
ATOM   2518  CA  ALA P  73     -59.785 -72.839  21.730  0.00  0.00      PROB  
ATOM   2519  HA  ALA P  73     -60.004 -73.739  22.285  0.00  0.00      PROB  
ATOM   2520  CB  ALA P  73     -59.090 -71.735  22.640  0.00  0.00      PROB  
ATOM   2521  HB1 ALA P  73     -58.087 -72.178  22.822  0.00  0.00      PROB  
ATOM   2522  HB2 ALA P  73     -59.616 -71.572  23.605  0.00  0.00      PROB  
ATOM   2523  HB3 ALA P  73     -59.059 -70.690  22.265  0.00  0.00      PROB  
ATOM   2524  C   ALA P  73     -61.146 -72.291  21.363  0.00  0.00      PROB  
ATOM   2525  O   ALA P  73     -61.301 -71.204  20.796  0.00  0.00      PROB  
ATOM   2526  N   GLU P  74     -62.221 -73.080  21.676  0.00  0.00      PROB  
ATOM   2527  HN  GLU P  74     -62.102 -73.890  22.245  0.00  0.00      PROB  
ATOM   2528  CA  GLU P  74     -63.515 -72.911  21.126  0.00  0.00      PROB  
ATOM   2529  HA  GLU P  74     -63.547 -72.142  20.369  0.00  0.00      PROB  
ATOM   2530  CB  GLU P  74     -64.120 -74.202  20.568  0.00  0.00      PROB  
ATOM   2531  HB1 GLU P  74     -65.025 -74.079  19.935  0.00  0.00      PROB  
ATOM   2532  HB2 GLU P  74     -64.358 -74.831  21.452  0.00  0.00      PROB  
ATOM   2533  CG  GLU P  74     -63.014 -75.019  19.726  0.00  0.00      PROB  
ATOM   2534  HG1 GLU P  74     -62.177 -75.368  20.369  0.00  0.00      PROB  
ATOM   2535  HG2 GLU P  74     -62.755 -74.281  18.937  0.00  0.00      PROB  
ATOM   2536  CD  GLU P  74     -63.731 -76.201  19.014  0.00  0.00      PROB  
ATOM   2537  OE1 GLU P  74     -64.054 -77.213  19.613  0.00  0.00      PROB  
ATOM   2538  OE2 GLU P  74     -63.952 -75.954  17.813  0.00  0.00      PROB  
ATOM   2539  C   GLU P  74     -64.425 -72.406  22.217  0.00  0.00      PROB  
ATOM   2540  O   GLU P  74     -64.176 -72.588  23.407  0.00  0.00      PROB  
ATOM   2541  N   PRO P  75     -65.541 -71.759  21.866  0.00  0.00      PROB  
ATOM   2542  CD  PRO P  75     -65.731 -71.093  20.552  0.00  0.00      PROB  
ATOM   2543  HD1 PRO P  75     -66.143 -71.826  19.826  0.00  0.00      PROB  
ATOM   2544  HD2 PRO P  75     -64.844 -70.508  20.227  0.00  0.00      PROB  
ATOM   2545  CA  PRO P  75     -66.690 -71.667  22.721  0.00  0.00      PROB  
ATOM   2546  HA  PRO P  75     -66.463 -71.139  23.635  0.00  0.00      PROB  
ATOM   2547  CB  PRO P  75     -67.803 -71.024  21.845  0.00  0.00      PROB  
ATOM   2548  HB1 PRO P  75     -68.525 -70.427  22.441  0.00  0.00      PROB  
ATOM   2549  HB2 PRO P  75     -68.364 -71.742  21.209  0.00  0.00      PROB  
ATOM   2550  CG  PRO P  75     -66.962 -70.202  20.812  0.00  0.00      PROB  
ATOM   2551  HG1 PRO P  75     -67.557 -70.029  19.890  0.00  0.00      PROB  
ATOM   2552  HG2 PRO P  75     -66.810 -69.249  21.363  0.00  0.00      PROB  
ATOM   2553  C   PRO P  75     -67.176 -73.026  23.373  0.00  0.00      PROB  
ATOM   2554  O   PRO P  75     -67.181 -74.098  22.755  0.00  0.00      PROB  
ATOM   2555  N   GLU P  76     -67.658 -72.858  24.609  0.00  0.00      PROB  
ATOM   2556  HN  GLU P  76     -67.763 -71.922  24.934  0.00  0.00      PROB  
ATOM   2557  CA  GLU P  76     -68.052 -73.954  25.474  0.00  0.00      PROB  
ATOM   2558  HA  GLU P  76     -67.160 -74.563  25.499  0.00  0.00      PROB  
ATOM   2559  CB  GLU P  76     -68.249 -73.349  26.772  0.00  0.00      PROB  
ATOM   2560  HB1 GLU P  76     -68.648 -74.187  27.382  0.00  0.00      PROB  
ATOM   2561  HB2 GLU P  76     -69.009 -72.541  26.694  0.00  0.00      PROB  
ATOM   2562  CG  GLU P  76     -66.992 -72.593  27.407  0.00  0.00      PROB  
ATOM   2563  HG1 GLU P  76     -66.006 -73.013  27.115  0.00  0.00      PROB  
ATOM   2564  HG2 GLU P  76     -67.030 -72.631  28.517  0.00  0.00      PROB  
ATOM   2565  CD  GLU P  76     -66.828 -71.054  27.124  0.00  0.00      PROB  
ATOM   2566  OE1 GLU P  76     -67.413 -70.565  26.117  0.00  0.00      PROB  
ATOM   2567  OE2 GLU P  76     -66.047 -70.410  27.816  0.00  0.00      PROB  
ATOM   2568  C   GLU P  76     -69.204 -74.804  24.966  0.00  0.00      PROB  
ATOM   2569  O   GLU P  76     -69.194 -76.039  25.034  0.00  0.00      PROB  
ATOM   2570  N   GLY P  77     -70.250 -74.168  24.458  0.00  0.00      PROB  
ATOM   2571  HN  GLY P  77     -70.431 -73.194  24.348  0.00  0.00      PROB  
ATOM   2572  CA  GLY P  77     -71.360 -74.810  23.928  0.00  0.00      PROB  
ATOM   2573  HA1 GLY P  77     -72.244 -74.196  24.018  0.00  0.00      PROB  
ATOM   2574  HA2 GLY P  77     -71.581 -75.766  24.381  0.00  0.00      PROB  
ATOM   2575  C   GLY P  77     -71.318 -75.160  22.499  0.00  0.00      PROB  
ATOM   2576  O   GLY P  77     -72.040 -76.072  22.047  0.00  0.00      PROB  
ATOM   2577  N   THR P  78     -70.455 -74.543  21.674  0.00  0.00      PROB  
ATOM   2578  HN  THR P  78     -69.875 -73.768  21.913  0.00  0.00      PROB  
ATOM   2579  CA  THR P  78     -70.615 -74.734  20.179  0.00  0.00      PROB  
ATOM   2580  HA  THR P  78     -71.159 -75.606  19.849  0.00  0.00      PROB  
ATOM   2581  CB  THR P  78     -71.062 -73.468  19.477  0.00  0.00      PROB  
ATOM   2582  HB  THR P  78     -70.546 -72.549  19.827  0.00  0.00      PROB  
ATOM   2583  OG1 THR P  78     -72.483 -73.319  19.727  0.00  0.00      PROB  
ATOM   2584  HG1 THR P  78     -72.598 -73.141  20.663  0.00  0.00      PROB  
ATOM   2585  CG2 THR P  78     -71.025 -73.627  17.883  0.00  0.00      PROB  
ATOM   2586 HG21 THR P  78     -70.041 -73.246  17.535  0.00  0.00      PROB  
ATOM   2587 HG22 THR P  78     -71.721 -72.882  17.442  0.00  0.00      PROB  
ATOM   2588 HG23 THR P  78     -71.283 -74.650  17.534  0.00  0.00      PROB  
ATOM   2589  C   THR P  78     -69.263 -75.001  19.611  0.00  0.00      PROB  
ATOM   2590  O   THR P  78     -68.513 -74.082  19.437  0.00  0.00      PROB  
ATOM   2591  N   HSD P  79     -68.959 -76.228  19.177  0.00  0.00      PROB  
ATOM   2592  HN  HSD P  79     -69.588 -76.950  19.456  0.00  0.00      PROB  
ATOM   2593  CA  HSD P  79     -67.557 -76.712  19.186  0.00  0.00      PROB  
ATOM   2594  HA  HSD P  79     -66.933 -75.914  18.811  0.00  0.00      PROB  
ATOM   2595  CB  HSD P  79     -67.012 -77.229  20.584  0.00  0.00      PROB  
ATOM   2596  HB1 HSD P  79     -66.638 -76.371  21.183  0.00  0.00      PROB  
ATOM   2597  HB2 HSD P  79     -66.043 -77.742  20.409  0.00  0.00      PROB  
ATOM   2598  ND1 HSD P  79     -68.751 -77.540  22.421  0.00  0.00      PROB  
ATOM   2599  HD1 HSD P  79     -68.964 -76.567  22.514  0.00  0.00      PROB  
ATOM   2600  CG  HSD P  79     -67.924 -78.062  21.382  0.00  0.00      PROB  
ATOM   2601  CE1 HSD P  79     -69.216 -78.597  23.079  0.00  0.00      PROB  
ATOM   2602  HE1 HSD P  79     -69.992 -78.509  23.840  0.00  0.00      PROB  
ATOM   2603  NE2 HSD P  79     -68.730 -79.714  22.554  0.00  0.00      PROB  
ATOM   2604  CD2 HSD P  79     -67.867 -79.344  21.586  0.00  0.00      PROB  
ATOM   2605  HD2 HSD P  79     -67.307 -80.107  21.059  0.00  0.00      PROB  
ATOM   2606  C   HSD P  79     -67.351 -77.801  18.083  0.00  0.00      PROB  
ATOM   2607  O   HSD P  79     -68.253 -78.179  17.408  0.00  0.00      PROB  
ATOM   2608  N   SER P  80     -66.122 -78.190  17.826  0.00  0.00      PROB  
ATOM   2609  HN  SER P  80     -65.337 -77.728  18.231  0.00  0.00      PROB  
ATOM   2610  CA  SER P  80     -65.751 -79.255  16.895  0.00  0.00      PROB  
ATOM   2611  HA  SER P  80     -66.410 -79.191  16.042  0.00  0.00      PROB  
ATOM   2612  CB  SER P  80     -64.312 -79.198  16.390  0.00  0.00      PROB  
ATOM   2613  HB1 SER P  80     -64.039 -80.082  15.776  0.00  0.00      PROB  
ATOM   2614  HB2 SER P  80     -63.687 -79.129  17.306  0.00  0.00      PROB  
ATOM   2615  OG  SER P  80     -64.112 -78.061  15.610  0.00  0.00      PROB  
ATOM   2616  HG1 SER P  80     -63.880 -77.354  16.216  0.00  0.00      PROB  
ATOM   2617  C   SER P  80     -66.066 -80.665  17.421  0.00  0.00      PROB  
ATOM   2618  O   SER P  80     -65.943 -80.927  18.619  0.00  0.00      PROB  
ATOM   2619  N   PHE P  81     -66.504 -81.556  16.468  0.00  0.00      PROB  
ATOM   2620  HN  PHE P  81     -66.565 -81.159  15.555  0.00  0.00      PROB  
ATOM   2621  CA  PHE P  81     -66.868 -82.952  16.794  0.00  0.00      PROB  
ATOM   2622  HA  PHE P  81     -67.679 -82.909  17.506  0.00  0.00      PROB  
ATOM   2623  CB  PHE P  81     -67.428 -83.775  15.643  0.00  0.00      PROB  
ATOM   2624  HB1 PHE P  81     -67.695 -84.803  15.967  0.00  0.00      PROB  
ATOM   2625  HB2 PHE P  81     -66.631 -83.975  14.895  0.00  0.00      PROB  
ATOM   2626  CG  PHE P  81     -68.585 -83.187  14.909  0.00  0.00      PROB  
ATOM   2627  CD1 PHE P  81     -69.795 -83.555  15.447  0.00  0.00      PROB  
ATOM   2628  HD1 PHE P  81     -69.864 -84.214  16.300  0.00  0.00      PROB  
ATOM   2629  CE1 PHE P  81     -70.911 -83.554  14.698  0.00  0.00      PROB  
ATOM   2630  HE1 PHE P  81     -71.793 -84.063  15.057  0.00  0.00      PROB  
ATOM   2631  CZ  PHE P  81     -70.956 -82.961  13.425  0.00  0.00      PROB  
ATOM   2632  HZ  PHE P  81     -71.892 -82.832  12.902  0.00  0.00      PROB  
ATOM   2633  CD2 PHE P  81     -68.555 -82.669  13.643  0.00  0.00      PROB  
ATOM   2634  HD2 PHE P  81     -67.617 -82.378  13.194  0.00  0.00      PROB  
ATOM   2635  CE2 PHE P  81     -69.816 -82.447  12.980  0.00  0.00      PROB  
ATOM   2636  HE2 PHE P  81     -69.912 -81.988  12.006  0.00  0.00      PROB  
ATOM   2637  C   PHE P  81     -65.715 -83.785  17.365  0.00  0.00      PROB  
ATOM   2638  O   PHE P  81     -64.535 -83.587  17.034  0.00  0.00      PROB  
ATOM   2639  N   ASP P  82     -66.008 -84.717  18.271  0.00  0.00      PROB  
ATOM   2640  HN  ASP P  82     -66.934 -85.085  18.305  0.00  0.00      PROB  
ATOM   2641  CA  ASP P  82     -65.025 -85.393  19.084  0.00  0.00      PROB  
ATOM   2642  HA  ASP P  82     -64.394 -84.644  19.538  0.00  0.00      PROB  
ATOM   2643  CB  ASP P  82     -65.609 -86.320  20.169  0.00  0.00      PROB  
ATOM   2644  HB1 ASP P  82     -64.841 -86.930  20.691  0.00  0.00      PROB  
ATOM   2645  HB2 ASP P  82     -66.297 -87.049  19.690  0.00  0.00      PROB  
ATOM   2646  CG  ASP P  82     -66.334 -85.582  21.302  0.00  0.00      PROB  
ATOM   2647  OD1 ASP P  82     -66.109 -84.380  21.613  0.00  0.00      PROB  
ATOM   2648  OD2 ASP P  82     -67.178 -86.215  22.034  0.00  0.00      PROB  
ATOM   2649  C   ASP P  82     -63.941 -86.299  18.326  0.00  0.00      PROB  
ATOM   2650  O   ASP P  82     -62.751 -86.129  18.622  0.00  0.00      PROB  
ATOM   2651  N   GLY P  83     -64.398 -87.073  17.322  0.00  0.00      PROB  
ATOM   2652  HN  GLY P  83     -65.374 -87.251  17.230  0.00  0.00      PROB  
ATOM   2653  CA  GLY P  83     -63.560 -87.866  16.389  0.00  0.00      PROB  
ATOM   2654  HA1 GLY P  83     -64.197 -88.241  15.602  0.00  0.00      PROB  
ATOM   2655  HA2 GLY P  83     -63.072 -88.683  16.899  0.00  0.00      PROB  
ATOM   2656  C   GLY P  83     -62.569 -86.895  15.788  0.00  0.00      PROB  
ATOM   2657  O   GLY P  83     -61.354 -87.116  15.798  0.00  0.00      PROB  
ATOM   2658  N   ILE P  84     -63.092 -85.790  15.275  0.00  0.00      PROB  
ATOM   2659  HN  ILE P  84     -64.050 -85.606  15.482  0.00  0.00      PROB  
ATOM   2660  CA  ILE P  84     -62.348 -84.817  14.605  0.00  0.00      PROB  
ATOM   2661  HA  ILE P  84     -61.625 -85.276  13.947  0.00  0.00      PROB  
ATOM   2662  CB  ILE P  84     -63.308 -83.887  13.835  0.00  0.00      PROB  
ATOM   2663  HB  ILE P  84     -64.102 -83.580  14.548  0.00  0.00      PROB  
ATOM   2664  CG2 ILE P  84     -62.546 -82.660  13.280  0.00  0.00      PROB  
ATOM   2665 HG21 ILE P  84     -62.273 -81.976  14.112  0.00  0.00      PROB  
ATOM   2666 HG22 ILE P  84     -63.308 -82.130  12.671  0.00  0.00      PROB  
ATOM   2667 HG23 ILE P  84     -61.728 -82.783  12.538  0.00  0.00      PROB  
ATOM   2668  CG1 ILE P  84     -63.920 -84.734  12.647  0.00  0.00      PROB  
ATOM   2669 HG11 ILE P  84     -63.333 -85.594  12.259  0.00  0.00      PROB  
ATOM   2670 HG12 ILE P  84     -64.058 -84.017  11.810  0.00  0.00      PROB  
ATOM   2671  CD  ILE P  84     -65.307 -85.196  13.028  0.00  0.00      PROB  
ATOM   2672  HD1 ILE P  84     -65.757 -85.827  12.232  0.00  0.00      PROB  
ATOM   2673  HD2 ILE P  84     -65.943 -84.299  13.185  0.00  0.00      PROB  
ATOM   2674  HD3 ILE P  84     -65.295 -85.825  13.944  0.00  0.00      PROB  
ATOM   2675  C   ILE P  84     -61.373 -84.095  15.531  0.00  0.00      PROB  
ATOM   2676  O   ILE P  84     -60.256 -83.891  15.158  0.00  0.00      PROB  
ATOM   2677  N   TRP P  85     -61.673 -83.686  16.758  0.00  0.00      PROB  
ATOM   2678  HN  TRP P  85     -62.631 -83.627  17.028  0.00  0.00      PROB  
ATOM   2679  CA  TRP P  85     -60.774 -83.175  17.758  0.00  0.00      PROB  
ATOM   2680  HA  TRP P  85     -60.235 -82.383  17.259  0.00  0.00      PROB  
ATOM   2681  CB  TRP P  85     -61.667 -82.561  18.879  0.00  0.00      PROB  
ATOM   2682  HB1 TRP P  85     -62.134 -83.416  19.414  0.00  0.00      PROB  
ATOM   2683  HB2 TRP P  85     -62.545 -82.009  18.481  0.00  0.00      PROB  
ATOM   2684  CG  TRP P  85     -60.904 -81.652  19.804  0.00  0.00      PROB  
ATOM   2685  CD1 TRP P  85     -60.283 -81.898  21.048  0.00  0.00      PROB  
ATOM   2686  HD1 TRP P  85     -60.360 -82.863  21.528  0.00  0.00      PROB  
ATOM   2687  NE1 TRP P  85     -59.790 -80.695  21.608  0.00  0.00      PROB  
ATOM   2688  HE1 TRP P  85     -59.600 -80.445  22.532  0.00  0.00      PROB  
ATOM   2689  CE2 TRP P  85     -60.001 -79.670  20.690  0.00  0.00      PROB  
ATOM   2690  CD2 TRP P  85     -60.752 -80.238  19.583  0.00  0.00      PROB  
ATOM   2691  CE3 TRP P  85     -61.064 -79.403  18.523  0.00  0.00      PROB  
ATOM   2692  HE3 TRP P  85     -61.424 -79.917  17.643  0.00  0.00      PROB  
ATOM   2693  CZ3 TRP P  85     -60.620 -78.117  18.530  0.00  0.00      PROB  
ATOM   2694  HZ3 TRP P  85     -60.688 -77.463  17.674  0.00  0.00      PROB  
ATOM   2695  CZ2 TRP P  85     -59.891 -78.323  20.881  0.00  0.00      PROB  
ATOM   2696  HZ2 TRP P  85     -59.374 -77.887  21.723  0.00  0.00      PROB  
ATOM   2697  CH2 TRP P  85     -60.105 -77.602  19.733  0.00  0.00      PROB  
ATOM   2698  HH2 TRP P  85     -59.819 -76.563  19.667  0.00  0.00      PROB  
ATOM   2699  C   TRP P  85     -59.724 -84.094  18.339  0.00  0.00      PROB  
ATOM   2700  O   TRP P  85     -58.597 -83.678  18.500  0.00  0.00      PROB  
ATOM   2701  N   LYS P  86     -60.065 -85.379  18.606  0.00  0.00      PROB  
ATOM   2702  HN  LYS P  86     -60.997 -85.732  18.607  0.00  0.00      PROB  
ATOM   2703  CA  LYS P  86     -59.115 -86.350  18.837  0.00  0.00      PROB  
ATOM   2704  HA  LYS P  86     -58.446 -86.112  19.650  0.00  0.00      PROB  
ATOM   2705  CB  LYS P  86     -59.799 -87.674  19.212  0.00  0.00      PROB  
ATOM   2706  HB1 LYS P  86     -59.019 -88.466  19.184  0.00  0.00      PROB  
ATOM   2707  HB2 LYS P  86     -60.643 -87.866  18.515  0.00  0.00      PROB  
ATOM   2708  CG  LYS P  86     -60.274 -87.655  20.666  0.00  0.00      PROB  
ATOM   2709  HG1 LYS P  86     -61.150 -86.971  20.695  0.00  0.00      PROB  
ATOM   2710  HG2 LYS P  86     -59.494 -87.242  21.340  0.00  0.00      PROB  
ATOM   2711  CD  LYS P  86     -60.502 -89.091  21.227  0.00  0.00      PROB  
ATOM   2712  HD1 LYS P  86     -59.557 -89.597  20.933  0.00  0.00      PROB  
ATOM   2713  HD2 LYS P  86     -61.257 -89.684  20.668  0.00  0.00      PROB  
ATOM   2714  CE  LYS P  86     -60.791 -89.183  22.755  0.00  0.00      PROB  
ATOM   2715  HE1 LYS P  86     -60.382 -88.197  23.062  0.00  0.00      PROB  
ATOM   2716  HE2 LYS P  86     -60.352 -90.132  23.131  0.00  0.00      PROB  
ATOM   2717  NZ  LYS P  86     -62.217 -89.199  23.171  0.00  0.00      PROB  
ATOM   2718  HZ1 LYS P  86     -62.893 -89.745  22.598  0.00  0.00      PROB  
ATOM   2719  HZ2 LYS P  86     -62.561 -88.232  23.004  0.00  0.00      PROB  
ATOM   2720  HZ3 LYS P  86     -62.290 -89.395  24.189  0.00  0.00      PROB  
ATOM   2721  C   LYS P  86     -58.131 -86.587  17.726  0.00  0.00      PROB  
ATOM   2722  O   LYS P  86     -56.929 -86.714  17.981  0.00  0.00      PROB  
ATOM   2723  N   ALA P  87     -58.623 -86.657  16.467  0.00  0.00      PROB  
ATOM   2724  HN  ALA P  87     -59.601 -86.748  16.296  0.00  0.00      PROB  
ATOM   2725  CA  ALA P  87     -57.792 -86.675  15.269  0.00  0.00      PROB  
ATOM   2726  HA  ALA P  87     -57.221 -87.587  15.363  0.00  0.00      PROB  
ATOM   2727  CB  ALA P  87     -58.737 -86.831  14.058  0.00  0.00      PROB  
ATOM   2728  HB1 ALA P  87     -59.222 -85.845  13.893  0.00  0.00      PROB  
ATOM   2729  HB2 ALA P  87     -59.614 -87.482  14.262  0.00  0.00      PROB  
ATOM   2730  HB3 ALA P  87     -58.214 -86.998  13.092  0.00  0.00      PROB  
ATOM   2731  C   ALA P  87     -57.014 -85.333  15.182  0.00  0.00      PROB  
ATOM   2732  O   ALA P  87     -55.837 -85.303  14.797  0.00  0.00      PROB  
ATOM   2733  N   SER P  88     -57.583 -84.209  15.397  0.00  0.00      PROB  
ATOM   2734  HN  SER P  88     -58.570 -84.175  15.535  0.00  0.00      PROB  
ATOM   2735  CA  SER P  88     -56.915 -82.803  15.336  0.00  0.00      PROB  
ATOM   2736  HA  SER P  88     -56.407 -82.714  14.387  0.00  0.00      PROB  
ATOM   2737  CB  SER P  88     -57.882 -81.624  15.231  0.00  0.00      PROB  
ATOM   2738  HB1 SER P  88     -57.394 -80.626  15.213  0.00  0.00      PROB  
ATOM   2739  HB2 SER P  88     -58.507 -81.608  16.149  0.00  0.00      PROB  
ATOM   2740  OG  SER P  88     -58.631 -81.935  14.092  0.00  0.00      PROB  
ATOM   2741  HG1 SER P  88     -59.286 -82.614  14.268  0.00  0.00      PROB  
ATOM   2742  C   SER P  88     -55.836 -82.589  16.289  0.00  0.00      PROB  
ATOM   2743  O   SER P  88     -54.769 -82.195  15.803  0.00  0.00      PROB  
ATOM   2744  N   PHE P  89     -55.927 -83.041  17.582  0.00  0.00      PROB  
ATOM   2745  HN  PHE P  89     -56.841 -83.238  17.928  0.00  0.00      PROB  
ATOM   2746  CA  PHE P  89     -54.803 -83.145  18.488  0.00  0.00      PROB  
ATOM   2747  HA  PHE P  89     -54.337 -82.195  18.703  0.00  0.00      PROB  
ATOM   2748  CB  PHE P  89     -55.257 -83.819  19.818  0.00  0.00      PROB  
ATOM   2749  HB1 PHE P  89     -55.810 -84.748  19.561  0.00  0.00      PROB  
ATOM   2750  HB2 PHE P  89     -56.000 -83.151  20.302  0.00  0.00      PROB  
ATOM   2751  CG  PHE P  89     -54.084 -84.046  20.746  0.00  0.00      PROB  
ATOM   2752  CD1 PHE P  89     -53.555 -83.091  21.579  0.00  0.00      PROB  
ATOM   2753  HD1 PHE P  89     -53.997 -82.115  21.716  0.00  0.00      PROB  
ATOM   2754  CE1 PHE P  89     -52.563 -83.435  22.500  0.00  0.00      PROB  
ATOM   2755  HE1 PHE P  89     -52.222 -82.748  23.260  0.00  0.00      PROB  
ATOM   2756  CZ  PHE P  89     -52.018 -84.710  22.478  0.00  0.00      PROB  
ATOM   2757  HZ  PHE P  89     -51.329 -84.972  23.268  0.00  0.00      PROB  
ATOM   2758  CD2 PHE P  89     -53.502 -85.360  20.662  0.00  0.00      PROB  
ATOM   2759  HD2 PHE P  89     -54.028 -86.112  20.092  0.00  0.00      PROB  
ATOM   2760  CE2 PHE P  89     -52.473 -85.665  21.613  0.00  0.00      PROB  
ATOM   2761  HE2 PHE P  89     -52.116 -86.685  21.638  0.00  0.00      PROB  
ATOM   2762  C   PHE P  89     -53.620 -83.960  17.824  0.00  0.00      PROB  
ATOM   2763  O   PHE P  89     -52.517 -83.445  17.656  0.00  0.00      PROB  
ATOM   2764  N   THR P  90     -54.005 -85.198  17.437  0.00  0.00      PROB  
ATOM   2765  HN  THR P  90     -54.913 -85.512  17.704  0.00  0.00      PROB  
ATOM   2766  CA  THR P  90     -53.088 -86.154  16.919  0.00  0.00      PROB  
ATOM   2767  HA  THR P  90     -52.222 -86.311  17.546  0.00  0.00      PROB  
ATOM   2768  CB  THR P  90     -53.725 -87.477  16.543  0.00  0.00      PROB  
ATOM   2769  HB  THR P  90     -54.529 -87.366  15.785  0.00  0.00      PROB  
ATOM   2770  OG1 THR P  90     -54.298 -87.996  17.656  0.00  0.00      PROB  
ATOM   2771  HG1 THR P  90     -55.202 -88.270  17.487  0.00  0.00      PROB  
ATOM   2772  CG2 THR P  90     -52.711 -88.473  15.962  0.00  0.00      PROB  
ATOM   2773 HG21 THR P  90     -51.684 -88.264  16.330  0.00  0.00      PROB  
ATOM   2774 HG22 THR P  90     -52.567 -88.408  14.863  0.00  0.00      PROB  
ATOM   2775 HG23 THR P  90     -52.986 -89.525  16.194  0.00  0.00      PROB  
ATOM   2776  C   THR P  90     -52.454 -85.599  15.633  0.00  0.00      PROB  
ATOM   2777  O   THR P  90     -51.254 -85.715  15.480  0.00  0.00      PROB  
ATOM   2778  N   THR P  91     -53.242 -84.926  14.768  0.00  0.00      PROB  
ATOM   2779  HN  THR P  91     -54.226 -84.970  14.924  0.00  0.00      PROB  
ATOM   2780  CA  THR P  91     -52.698 -84.283  13.557  0.00  0.00      PROB  
ATOM   2781  HA  THR P  91     -52.230 -85.106  13.038  0.00  0.00      PROB  
ATOM   2782  CB  THR P  91     -53.873 -83.897  12.617  0.00  0.00      PROB  
ATOM   2783  HB  THR P  91     -54.572 -83.185  13.105  0.00  0.00      PROB  
ATOM   2784  OG1 THR P  91     -54.617 -85.069  12.223  0.00  0.00      PROB  
ATOM   2785  HG1 THR P  91     -55.278 -85.138  12.916  0.00  0.00      PROB  
ATOM   2786  CG2 THR P  91     -53.298 -83.378  11.284  0.00  0.00      PROB  
ATOM   2787 HG21 THR P  91     -52.543 -84.111  10.926  0.00  0.00      PROB  
ATOM   2788 HG22 THR P  91     -52.806 -82.382  11.298  0.00  0.00      PROB  
ATOM   2789 HG23 THR P  91     -54.158 -83.273  10.589  0.00  0.00      PROB  
ATOM   2790  C   THR P  91     -51.746 -83.149  13.745  0.00  0.00      PROB  
ATOM   2791  O   THR P  91     -50.653 -83.158  13.195  0.00  0.00      PROB  
ATOM   2792  N   PHE P  92     -52.093 -82.124  14.487  0.00  0.00      PROB  
ATOM   2793  HN  PHE P  92     -53.023 -82.080  14.845  0.00  0.00      PROB  
ATOM   2794  CA  PHE P  92     -51.216 -81.060  14.975  0.00  0.00      PROB  
ATOM   2795  HA  PHE P  92     -50.854 -80.608  14.064  0.00  0.00      PROB  
ATOM   2796  CB  PHE P  92     -52.007 -80.048  15.890  0.00  0.00      PROB  
ATOM   2797  HB1 PHE P  92     -52.205 -80.490  16.890  0.00  0.00      PROB  
ATOM   2798  HB2 PHE P  92     -52.980 -79.857  15.389  0.00  0.00      PROB  
ATOM   2799  CG  PHE P  92     -51.414 -78.692  16.172  0.00  0.00      PROB  
ATOM   2800  CD1 PHE P  92     -50.287 -78.539  16.942  0.00  0.00      PROB  
ATOM   2801  HD1 PHE P  92     -49.581 -79.333  17.138  0.00  0.00      PROB  
ATOM   2802  CE1 PHE P  92     -49.888 -77.299  17.521  0.00  0.00      PROB  
ATOM   2803  HE1 PHE P  92     -48.931 -77.178  18.008  0.00  0.00      PROB  
ATOM   2804  CZ  PHE P  92     -50.633 -76.194  17.189  0.00  0.00      PROB  
ATOM   2805  HZ  PHE P  92     -50.301 -75.271  17.642  0.00  0.00      PROB  
ATOM   2806  CD2 PHE P  92     -52.220 -77.514  15.970  0.00  0.00      PROB  
ATOM   2807  HD2 PHE P  92     -53.152 -77.558  15.427  0.00  0.00      PROB  
ATOM   2808  CE2 PHE P  92     -51.821 -76.263  16.453  0.00  0.00      PROB  
ATOM   2809  HE2 PHE P  92     -52.511 -75.432  16.447  0.00  0.00      PROB  
ATOM   2810  C   PHE P  92     -50.040 -81.578  15.712  0.00  0.00      PROB  
ATOM   2811  O   PHE P  92     -48.868 -81.408  15.257  0.00  0.00      PROB  
ATOM   2812  N   THR P  93     -50.133 -82.384  16.810  0.00  0.00      PROB  
ATOM   2813  HN  THR P  93     -51.006 -82.618  17.229  0.00  0.00      PROB  
ATOM   2814  CA  THR P  93     -49.051 -82.932  17.590  0.00  0.00      PROB  
ATOM   2815  HA  THR P  93     -48.539 -82.071  17.994  0.00  0.00      PROB  
ATOM   2816  CB  THR P  93     -49.519 -83.879  18.690  0.00  0.00      PROB  
ATOM   2817  HB  THR P  93     -50.065 -84.660  18.118  0.00  0.00      PROB  
ATOM   2818  OG1 THR P  93     -50.361 -83.246  19.633  0.00  0.00      PROB  
ATOM   2819  HG1 THR P  93     -51.261 -83.329  19.310  0.00  0.00      PROB  
ATOM   2820  CG2 THR P  93     -48.340 -84.413  19.566  0.00  0.00      PROB  
ATOM   2821 HG21 THR P  93     -47.808 -83.465  19.795  0.00  0.00      PROB  
ATOM   2822 HG22 THR P  93     -47.622 -85.163  19.172  0.00  0.00      PROB  
ATOM   2823 HG23 THR P  93     -48.730 -84.760  20.547  0.00  0.00      PROB  
ATOM   2824  C   THR P  93     -47.966 -83.713  16.810  0.00  0.00      PROB  
ATOM   2825  O   THR P  93     -46.813 -83.333  16.880  0.00  0.00      PROB  
ATOM   2826  N   VAL P  94     -48.366 -84.770  16.008  0.00  0.00      PROB  
ATOM   2827  HN  VAL P  94     -49.332 -85.016  15.970  0.00  0.00      PROB  
ATOM   2828  CA  VAL P  94     -47.459 -85.620  15.350  0.00  0.00      PROB  
ATOM   2829  HA  VAL P  94     -46.759 -85.986  16.086  0.00  0.00      PROB  
ATOM   2830  CB  VAL P  94     -48.214 -86.837  14.793  0.00  0.00      PROB  
ATOM   2831  HB  VAL P  94     -49.161 -86.441  14.367  0.00  0.00      PROB  
ATOM   2832  CG1 VAL P  94     -47.327 -87.697  13.775  0.00  0.00      PROB  
ATOM   2833 HG11 VAL P  94     -46.259 -87.726  14.080  0.00  0.00      PROB  
ATOM   2834 HG12 VAL P  94     -47.334 -87.281  12.745  0.00  0.00      PROB  
ATOM   2835 HG13 VAL P  94     -47.772 -88.715  13.781  0.00  0.00      PROB  
ATOM   2836  CG2 VAL P  94     -48.566 -87.805  15.978  0.00  0.00      PROB  
ATOM   2837 HG21 VAL P  94     -49.447 -87.375  16.502  0.00  0.00      PROB  
ATOM   2838 HG22 VAL P  94     -47.655 -87.942  16.599  0.00  0.00      PROB  
ATOM   2839 HG23 VAL P  94     -48.672 -88.871  15.681  0.00  0.00      PROB  
ATOM   2840  C   VAL P  94     -46.672 -84.926  14.229  0.00  0.00      PROB  
ATOM   2841  O   VAL P  94     -45.449 -84.958  14.148  0.00  0.00      PROB  
ATOM   2842  N   THR P  95     -47.345 -84.147  13.392  0.00  0.00      PROB  
ATOM   2843  HN  THR P  95     -48.327 -84.098  13.554  0.00  0.00      PROB  
ATOM   2844  CA  THR P  95     -46.700 -83.284  12.448  0.00  0.00      PROB  
ATOM   2845  HA  THR P  95     -46.110 -83.932  11.816  0.00  0.00      PROB  
ATOM   2846  CB  THR P  95     -47.751 -82.530  11.503  0.00  0.00      PROB  
ATOM   2847  HB  THR P  95     -47.265 -81.765  10.860  0.00  0.00      PROB  
ATOM   2848  OG1 THR P  95     -48.681 -81.697  12.134  0.00  0.00      PROB  
ATOM   2849  HG1 THR P  95     -49.302 -82.295  12.555  0.00  0.00      PROB  
ATOM   2850  CG2 THR P  95     -48.276 -83.609  10.570  0.00  0.00      PROB  
ATOM   2851 HG21 THR P  95     -47.439 -83.973   9.937  0.00  0.00      PROB  
ATOM   2852 HG22 THR P  95     -49.154 -83.256   9.987  0.00  0.00      PROB  
ATOM   2853 HG23 THR P  95     -48.659 -84.475  11.151  0.00  0.00      PROB  
ATOM   2854  C   THR P  95     -45.749 -82.214  13.053  0.00  0.00      PROB  
ATOM   2855  O   THR P  95     -44.613 -81.929  12.596  0.00  0.00      PROB  
ATOM   2856  N   LYS P  96     -46.208 -81.592  14.176  0.00  0.00      PROB  
ATOM   2857  HN  LYS P  96     -47.106 -81.849  14.524  0.00  0.00      PROB  
ATOM   2858  CA  LYS P  96     -45.402 -80.636  14.888  0.00  0.00      PROB  
ATOM   2859  HA  LYS P  96     -45.092 -79.847  14.218  0.00  0.00      PROB  
ATOM   2860  CB  LYS P  96     -46.318 -79.957  15.968  0.00  0.00      PROB  
ATOM   2861  HB1 LYS P  96     -46.944 -80.743  16.443  0.00  0.00      PROB  
ATOM   2862  HB2 LYS P  96     -47.116 -79.385  15.447  0.00  0.00      PROB  
ATOM   2863  CG  LYS P  96     -45.711 -78.979  16.971  0.00  0.00      PROB  
ATOM   2864  HG1 LYS P  96     -44.983 -79.582  17.555  0.00  0.00      PROB  
ATOM   2865  HG2 LYS P  96     -46.491 -78.612  17.671  0.00  0.00      PROB  
ATOM   2866  CD  LYS P  96     -45.013 -77.798  16.321  0.00  0.00      PROB  
ATOM   2867  HD1 LYS P  96     -45.706 -77.345  15.579  0.00  0.00      PROB  
ATOM   2868  HD2 LYS P  96     -44.100 -78.181  15.817  0.00  0.00      PROB  
ATOM   2869  CE  LYS P  96     -44.520 -76.763  17.354  0.00  0.00      PROB  
ATOM   2870  HE1 LYS P  96     -45.299 -76.089  17.768  0.00  0.00      PROB  
ATOM   2871  HE2 LYS P  96     -43.868 -76.095  16.752  0.00  0.00      PROB  
ATOM   2872  NZ  LYS P  96     -43.650 -77.212  18.408  0.00  0.00      PROB  
ATOM   2873  HZ1 LYS P  96     -42.901 -77.839  18.051  0.00  0.00      PROB  
ATOM   2874  HZ2 LYS P  96     -44.076 -77.786  19.164  0.00  0.00      PROB  
ATOM   2875  HZ3 LYS P  96     -43.109 -76.453  18.868  0.00  0.00      PROB  
ATOM   2876  C   LYS P  96     -44.141 -81.164  15.566  0.00  0.00      PROB  
ATOM   2877  O   LYS P  96     -43.051 -80.544  15.482  0.00  0.00      PROB  
ATOM   2878  N   TYR P  97     -44.174 -82.261  16.252  0.00  0.00      PROB  
ATOM   2879  HN  TYR P  97     -45.008 -82.807  16.297  0.00  0.00      PROB  
ATOM   2880  CA  TYR P  97     -43.013 -82.911  16.830  0.00  0.00      PROB  
ATOM   2881  HA  TYR P  97     -42.427 -82.134  17.298  0.00  0.00      PROB  
ATOM   2882  CB  TYR P  97     -43.531 -83.908  17.889  0.00  0.00      PROB  
ATOM   2883  HB1 TYR P  97     -44.289 -84.512  17.347  0.00  0.00      PROB  
ATOM   2884  HB2 TYR P  97     -43.990 -83.304  18.701  0.00  0.00      PROB  
ATOM   2885  CG  TYR P  97     -42.462 -84.759  18.566  0.00  0.00      PROB  
ATOM   2886  CD1 TYR P  97     -41.077 -84.383  18.667  0.00  0.00      PROB  
ATOM   2887  HD1 TYR P  97     -40.727 -83.478  18.193  0.00  0.00      PROB  
ATOM   2888  CE1 TYR P  97     -40.242 -85.051  19.546  0.00  0.00      PROB  
ATOM   2889  HE1 TYR P  97     -39.261 -84.609  19.640  0.00  0.00      PROB  
ATOM   2890  CZ  TYR P  97     -40.666 -86.219  20.137  0.00  0.00      PROB  
ATOM   2891  OH  TYR P  97     -39.693 -86.926  20.928  0.00  0.00      PROB  
ATOM   2892  HH  TYR P  97     -38.989 -86.387  21.296  0.00  0.00      PROB  
ATOM   2893  CD2 TYR P  97     -42.814 -86.000  19.049  0.00  0.00      PROB  
ATOM   2894  HD2 TYR P  97     -43.834 -86.334  18.936  0.00  0.00      PROB  
ATOM   2895  CE2 TYR P  97     -41.888 -86.725  19.855  0.00  0.00      PROB  
ATOM   2896  HE2 TYR P  97     -42.153 -87.695  20.248  0.00  0.00      PROB  
ATOM   2897  C   TYR P  97     -42.182 -83.620  15.733  0.00  0.00      PROB  
ATOM   2898  O   TYR P  97     -40.985 -83.304  15.586  0.00  0.00      PROB  
ATOM   2899  N   TRP P  98     -42.795 -84.548  14.924  0.00  0.00      PROB  
ATOM   2900  HN  TRP P  98     -43.760 -84.794  14.959  0.00  0.00      PROB  
ATOM   2901  CA  TRP P  98     -41.960 -85.398  14.075  0.00  0.00      PROB  
ATOM   2902  HA  TRP P  98     -41.176 -85.888  14.634  0.00  0.00      PROB  
ATOM   2903  CB  TRP P  98     -42.709 -86.540  13.494  0.00  0.00      PROB  
ATOM   2904  HB1 TRP P  98     -42.043 -87.097  12.801  0.00  0.00      PROB  
ATOM   2905  HB2 TRP P  98     -43.538 -86.127  12.879  0.00  0.00      PROB  
ATOM   2906  CG  TRP P  98     -43.207 -87.508  14.552  0.00  0.00      PROB  
ATOM   2907  CD1 TRP P  98     -43.118 -87.492  15.932  0.00  0.00      PROB  
ATOM   2908  HD1 TRP P  98     -42.516 -86.806  16.509  0.00  0.00      PROB  
ATOM   2909  NE1 TRP P  98     -43.556 -88.687  16.418  0.00  0.00      PROB  
ATOM   2910  HE1 TRP P  98     -43.493 -89.037  17.327  0.00  0.00      PROB  
ATOM   2911  CE2 TRP P  98     -43.946 -89.489  15.440  0.00  0.00      PROB  
ATOM   2912  CD2 TRP P  98     -43.727 -88.772  14.232  0.00  0.00      PROB  
ATOM   2913  CE3 TRP P  98     -43.968 -89.398  13.055  0.00  0.00      PROB  
ATOM   2914  HE3 TRP P  98     -43.940 -88.835  12.134  0.00  0.00      PROB  
ATOM   2915  CZ3 TRP P  98     -44.463 -90.700  12.963  0.00  0.00      PROB  
ATOM   2916  HZ3 TRP P  98     -44.783 -91.209  12.066  0.00  0.00      PROB  
ATOM   2917  CZ2 TRP P  98     -44.291 -90.773  15.419  0.00  0.00      PROB  
ATOM   2918  HZ2 TRP P  98     -44.383 -91.292  16.361  0.00  0.00      PROB  
ATOM   2919  CH2 TRP P  98     -44.547 -91.383  14.165  0.00  0.00      PROB  
ATOM   2920  HH2 TRP P  98     -44.911 -92.399  14.145  0.00  0.00      PROB  
ATOM   2921  C   TRP P  98     -41.319 -84.615  12.954  0.00  0.00      PROB  
ATOM   2922  O   TRP P  98     -40.191 -84.939  12.482  0.00  0.00      PROB  
ATOM   2923  N   PHE P  99     -41.932 -83.657  12.288  0.00  0.00      PROB  
ATOM   2924  HN  PHE P  99     -42.849 -83.420  12.597  0.00  0.00      PROB  
ATOM   2925  CA  PHE P  99     -41.222 -82.850  11.233  0.00  0.00      PROB  
ATOM   2926  HA  PHE P  99     -40.688 -83.511  10.567  0.00  0.00      PROB  
ATOM   2927  CB  PHE P  99     -42.291 -81.968  10.422  0.00  0.00      PROB  
ATOM   2928  HB1 PHE P  99     -42.891 -81.284  11.059  0.00  0.00      PROB  
ATOM   2929  HB2 PHE P  99     -43.082 -82.704  10.160  0.00  0.00      PROB  
ATOM   2930  CG  PHE P  99     -41.746 -81.110   9.269  0.00  0.00      PROB  
ATOM   2931  CD1 PHE P  99     -40.623 -81.591   8.542  0.00  0.00      PROB  
ATOM   2932  HD1 PHE P  99     -40.028 -82.455   8.796  0.00  0.00      PROB  
ATOM   2933  CE1 PHE P  99     -40.166 -80.880   7.477  0.00  0.00      PROB  
ATOM   2934  HE1 PHE P  99     -39.242 -81.064   6.951  0.00  0.00      PROB  
ATOM   2935  CZ  PHE P  99     -40.788 -79.720   7.038  0.00  0.00      PROB  
ATOM   2936  HZ  PHE P  99     -40.386 -79.256   6.149  0.00  0.00      PROB  
ATOM   2937  CD2 PHE P  99     -42.423 -79.900   8.805  0.00  0.00      PROB  
ATOM   2938  HD2 PHE P  99     -43.328 -79.643   9.335  0.00  0.00      PROB  
ATOM   2939  CE2 PHE P  99     -42.022 -79.282   7.650  0.00  0.00      PROB  
ATOM   2940  HE2 PHE P  99     -42.488 -78.373   7.298  0.00  0.00      PROB  
ATOM   2941  C   PHE P  99     -40.086 -81.993  11.872  0.00  0.00      PROB  
ATOM   2942  O   PHE P  99     -38.952 -81.912  11.340  0.00  0.00      PROB  
ATOM   2943  N   TYR P 100     -40.304 -81.392  13.080  0.00  0.00      PROB  
ATOM   2944  HN  TYR P 100     -41.167 -81.473  13.572  0.00  0.00      PROB  
ATOM   2945  CA  TYR P 100     -39.135 -80.829  13.787  0.00  0.00      PROB  
ATOM   2946  HA  TYR P 100     -38.648 -80.125  13.129  0.00  0.00      PROB  
ATOM   2947  CB  TYR P 100     -39.582 -80.154  15.017  0.00  0.00      PROB  
ATOM   2948  HB1 TYR P 100     -40.152 -80.890  15.622  0.00  0.00      PROB  
ATOM   2949  HB2 TYR P 100     -40.395 -79.469  14.695  0.00  0.00      PROB  
ATOM   2950  CG  TYR P 100     -38.582 -79.634  15.975  0.00  0.00      PROB  
ATOM   2951  CD1 TYR P 100     -38.091 -78.360  15.760  0.00  0.00      PROB  
ATOM   2952  HD1 TYR P 100     -38.556 -77.661  15.082  0.00  0.00      PROB  
ATOM   2953  CE1 TYR P 100     -36.832 -77.945  16.330  0.00  0.00      PROB  
ATOM   2954  HE1 TYR P 100     -36.450 -76.980  16.031  0.00  0.00      PROB  
ATOM   2955  CZ  TYR P 100     -36.185 -78.809  17.224  0.00  0.00      PROB  
ATOM   2956  OH  TYR P 100     -34.868 -78.484  17.706  0.00  0.00      PROB  
ATOM   2957  HH  TYR P 100     -34.702 -79.144  18.382  0.00  0.00      PROB  
ATOM   2958  CD2 TYR P 100     -37.915 -80.444  16.859  0.00  0.00      PROB  
ATOM   2959  HD2 TYR P 100     -38.159 -81.495  16.905  0.00  0.00      PROB  
ATOM   2960  CE2 TYR P 100     -36.673 -80.064  17.533  0.00  0.00      PROB  
ATOM   2961  HE2 TYR P 100     -36.175 -80.774  18.176  0.00  0.00      PROB  
ATOM   2962  C   TYR P 100     -37.933 -81.813  14.049  0.00  0.00      PROB  
ATOM   2963  O   TYR P 100     -36.797 -81.526  13.709  0.00  0.00      PROB  
ATOM   2964  N   ARG P 101     -38.266 -83.043  14.490  0.00  0.00      PROB  
ATOM   2965  HN  ARG P 101     -39.190 -83.347  14.708  0.00  0.00      PROB  
ATOM   2966  CA  ARG P 101     -37.369 -84.152  14.633  0.00  0.00      PROB  
ATOM   2967  HA  ARG P 101     -36.626 -83.791  15.328  0.00  0.00      PROB  
ATOM   2968  CB  ARG P 101     -38.082 -85.406  15.112  0.00  0.00      PROB  
ATOM   2969  HB1 ARG P 101     -37.581 -86.346  14.795  0.00  0.00      PROB  
ATOM   2970  HB2 ARG P 101     -39.164 -85.472  14.866  0.00  0.00      PROB  
ATOM   2971  CG  ARG P 101     -37.935 -85.479  16.606  0.00  0.00      PROB  
ATOM   2972  HG1 ARG P 101     -38.645 -86.319  16.766  0.00  0.00      PROB  
ATOM   2973  HG2 ARG P 101     -38.294 -84.566  17.125  0.00  0.00      PROB  
ATOM   2974  CD  ARG P 101     -36.522 -85.798  17.123  0.00  0.00      PROB  
ATOM   2975  HD1 ARG P 101     -35.915 -84.890  16.921  0.00  0.00      PROB  
ATOM   2976  HD2 ARG P 101     -36.054 -86.568  16.473  0.00  0.00      PROB  
ATOM   2977  NE  ARG P 101     -36.479 -86.109  18.589  0.00  0.00      PROB  
ATOM   2978  HE  ARG P 101     -36.309 -85.391  19.265  0.00  0.00      PROB  
ATOM   2979  CZ  ARG P 101     -36.930 -87.219  19.161  0.00  0.00      PROB  
ATOM   2980  NH1 ARG P 101     -37.745 -88.067  18.694  0.00  0.00      PROB  
ATOM   2981 HH11 ARG P 101     -38.222 -87.986  17.819  0.00  0.00      PROB  
ATOM   2982 HH12 ARG P 101     -38.111 -88.714  19.363  0.00  0.00      PROB  
ATOM   2983  NH2 ARG P 101     -36.497 -87.488  20.386  0.00  0.00      PROB  
ATOM   2984 HH21 ARG P 101     -35.866 -86.918  20.912  0.00  0.00      PROB  
ATOM   2985 HH22 ARG P 101     -36.794 -88.324  20.847  0.00  0.00      PROB  
ATOM   2986  C   ARG P 101     -36.689 -84.565  13.339  0.00  0.00      PROB  
ATOM   2987  O   ARG P 101     -35.469 -84.682  13.298  0.00  0.00      PROB  
ATOM   2988  N   LEU P 102     -37.457 -84.718  12.258  0.00  0.00      PROB  
ATOM   2989  HN  LEU P 102     -38.418 -84.453  12.298  0.00  0.00      PROB  
ATOM   2990  CA  LEU P 102     -36.826 -84.992  10.944  0.00  0.00      PROB  
ATOM   2991  HA  LEU P 102     -36.240 -85.894  11.038  0.00  0.00      PROB  
ATOM   2992  CB  LEU P 102     -38.009 -85.063   9.936  0.00  0.00      PROB  
ATOM   2993  HB1 LEU P 102     -38.816 -84.332  10.158  0.00  0.00      PROB  
ATOM   2994  HB2 LEU P 102     -38.501 -86.048  10.082  0.00  0.00      PROB  
ATOM   2995  CG  LEU P 102     -37.678 -85.118   8.372  0.00  0.00      PROB  
ATOM   2996  HG  LEU P 102     -37.086 -84.211   8.124  0.00  0.00      PROB  
ATOM   2997  CD1 LEU P 102     -36.855 -86.390   8.062  0.00  0.00      PROB  
ATOM   2998 HD11 LEU P 102     -35.875 -86.404   8.586  0.00  0.00      PROB  
ATOM   2999 HD12 LEU P 102     -36.535 -86.500   7.003  0.00  0.00      PROB  
ATOM   3000 HD13 LEU P 102     -37.420 -87.269   8.436  0.00  0.00      PROB  
ATOM   3001  CD2 LEU P 102     -38.990 -85.074   7.631  0.00  0.00      PROB  
ATOM   3002 HD21 LEU P 102     -38.875 -84.721   6.584  0.00  0.00      PROB  
ATOM   3003 HD22 LEU P 102     -39.729 -84.426   8.149  0.00  0.00      PROB  
ATOM   3004 HD23 LEU P 102     -39.407 -86.098   7.517  0.00  0.00      PROB  
ATOM   3005  C   LEU P 102     -35.850 -83.921  10.469  0.00  0.00      PROB  
ATOM   3006  O   LEU P 102     -34.810 -84.218   9.929  0.00  0.00      PROB  
ATOM   3007  N   LEU P 103     -36.172 -82.650  10.706  0.00  0.00      PROB  
ATOM   3008  HN  LEU P 103     -37.047 -82.396  11.111  0.00  0.00      PROB  
ATOM   3009  CA  LEU P 103     -35.306 -81.498  10.400  0.00  0.00      PROB  
ATOM   3010  HA  LEU P 103     -34.817 -81.579   9.441  0.00  0.00      PROB  
ATOM   3011  CB  LEU P 103     -36.128 -80.221  10.522  0.00  0.00      PROB  
ATOM   3012  HB1 LEU P 103     -35.356 -79.424  10.570  0.00  0.00      PROB  
ATOM   3013  HB2 LEU P 103     -36.541 -80.210  11.553  0.00  0.00      PROB  
ATOM   3014  CG  LEU P 103     -37.213 -79.939   9.494  0.00  0.00      PROB  
ATOM   3015  HG  LEU P 103     -37.793 -80.864   9.291  0.00  0.00      PROB  
ATOM   3016  CD1 LEU P 103     -38.227 -78.969  10.015  0.00  0.00      PROB  
ATOM   3017 HD11 LEU P 103     -37.741 -77.997  10.247  0.00  0.00      PROB  
ATOM   3018 HD12 LEU P 103     -38.644 -79.257  11.004  0.00  0.00      PROB  
ATOM   3019 HD13 LEU P 103     -39.044 -78.863   9.270  0.00  0.00      PROB  
ATOM   3020  CD2 LEU P 103     -36.635 -79.189   8.263  0.00  0.00      PROB  
ATOM   3021 HD21 LEU P 103     -36.316 -78.173   8.579  0.00  0.00      PROB  
ATOM   3022 HD22 LEU P 103     -37.480 -79.219   7.542  0.00  0.00      PROB  
ATOM   3023 HD23 LEU P 103     -35.699 -79.720   7.987  0.00  0.00      PROB  
ATOM   3024  C   LEU P 103     -34.032 -81.398  11.215  0.00  0.00      PROB  
ATOM   3025  O   LEU P 103     -32.925 -81.250  10.650  0.00  0.00      PROB  
ATOM   3026  N   SER P 104     -34.142 -81.533  12.540  0.00  0.00      PROB  
ATOM   3027  HN  SER P 104     -35.010 -81.765  12.972  0.00  0.00      PROB  
ATOM   3028  CA  SER P 104     -33.037 -81.524  13.386  0.00  0.00      PROB  
ATOM   3029  HA  SER P 104     -32.472 -80.626  13.181  0.00  0.00      PROB  
ATOM   3030  CB  SER P 104     -33.376 -81.256  14.873  0.00  0.00      PROB  
ATOM   3031  HB1 SER P 104     -33.757 -80.212  14.874  0.00  0.00      PROB  
ATOM   3032  HB2 SER P 104     -32.442 -81.262  15.475  0.00  0.00      PROB  
ATOM   3033  OG  SER P 104     -34.427 -82.186  15.271  0.00  0.00      PROB  
ATOM   3034  HG1 SER P 104     -35.218 -81.769  14.923  0.00  0.00      PROB  
ATOM   3035  C   SER P 104     -32.117 -82.654  13.237  0.00  0.00      PROB  
ATOM   3036  O   SER P 104     -30.943 -82.418  13.204  0.00  0.00      PROB  
ATOM   3037  N   ALA P 105     -32.610 -83.870  12.961  0.00  0.00      PROB  
ATOM   3038  HN  ALA P 105     -33.573 -84.117  13.042  0.00  0.00      PROB  
ATOM   3039  CA  ALA P 105     -31.863 -85.031  12.585  0.00  0.00      PROB  
ATOM   3040  HA  ALA P 105     -31.318 -85.489  13.397  0.00  0.00      PROB  
ATOM   3041  CB  ALA P 105     -32.890 -86.136  12.386  0.00  0.00      PROB  
ATOM   3042  HB1 ALA P 105     -33.416 -86.315  13.348  0.00  0.00      PROB  
ATOM   3043  HB2 ALA P 105     -32.437 -87.102  12.074  0.00  0.00      PROB  
ATOM   3044  HB3 ALA P 105     -33.690 -85.849  11.670  0.00  0.00      PROB  
ATOM   3045  C   ALA P 105     -31.018 -84.987  11.336  0.00  0.00      PROB  
ATOM   3046  O   ALA P 105     -29.853 -85.422  11.343  0.00  0.00      PROB  
ATOM   3047  N   LEU P 106     -31.559 -84.470  10.236  0.00  0.00      PROB  
ATOM   3048  HN  LEU P 106     -32.477 -84.083  10.199  0.00  0.00      PROB  
ATOM   3049  CA  LEU P 106     -30.745 -84.364   9.070  0.00  0.00      PROB  
ATOM   3050  HA  LEU P 106     -30.129 -85.251   9.046  0.00  0.00      PROB  
ATOM   3051  CB  LEU P 106     -31.605 -84.252   7.744  0.00  0.00      PROB  
ATOM   3052  HB1 LEU P 106     -30.960 -83.960   6.887  0.00  0.00      PROB  
ATOM   3053  HB2 LEU P 106     -32.355 -83.440   7.850  0.00  0.00      PROB  
ATOM   3054  CG  LEU P 106     -32.438 -85.539   7.323  0.00  0.00      PROB  
ATOM   3055  HG  LEU P 106     -32.924 -85.936   8.240  0.00  0.00      PROB  
ATOM   3056  CD1 LEU P 106     -33.564 -85.205   6.379  0.00  0.00      PROB  
ATOM   3057 HD11 LEU P 106     -33.163 -85.011   5.361  0.00  0.00      PROB  
ATOM   3058 HD12 LEU P 106     -34.186 -84.337   6.687  0.00  0.00      PROB  
ATOM   3059 HD13 LEU P 106     -34.246 -86.066   6.214  0.00  0.00      PROB  
ATOM   3060  CD2 LEU P 106     -31.528 -86.639   6.767  0.00  0.00      PROB  
ATOM   3061 HD21 LEU P 106     -31.096 -86.300   5.802  0.00  0.00      PROB  
ATOM   3062 HD22 LEU P 106     -31.984 -87.619   6.507  0.00  0.00      PROB  
ATOM   3063 HD23 LEU P 106     -30.652 -86.862   7.413  0.00  0.00      PROB  
ATOM   3064  C   LEU P 106     -29.768 -83.194   9.081  0.00  0.00      PROB  
ATOM   3065  O   LEU P 106     -28.554 -83.366   8.871  0.00  0.00      PROB  
ATOM   3066  N   PHE P 107     -30.266 -81.972   9.378  0.00  0.00      PROB  
ATOM   3067  HN  PHE P 107     -31.204 -81.862   9.696  0.00  0.00      PROB  
ATOM   3068  CA  PHE P 107     -29.489 -80.679   9.367  0.00  0.00      PROB  
ATOM   3069  HA  PHE P 107     -28.718 -80.789   8.620  0.00  0.00      PROB  
ATOM   3070  CB  PHE P 107     -30.532 -79.623   8.953  0.00  0.00      PROB  
ATOM   3071  HB1 PHE P 107     -30.009 -78.643   8.929  0.00  0.00      PROB  
ATOM   3072  HB2 PHE P 107     -31.424 -79.549   9.612  0.00  0.00      PROB  
ATOM   3073  CG  PHE P 107     -31.094 -79.795   7.557  0.00  0.00      PROB  
ATOM   3074  CD1 PHE P 107     -30.252 -80.057   6.490  0.00  0.00      PROB  
ATOM   3075  HD1 PHE P 107     -29.178 -79.984   6.578  0.00  0.00      PROB  
ATOM   3076  CE1 PHE P 107     -30.689 -80.581   5.208  0.00  0.00      PROB  
ATOM   3077  HE1 PHE P 107     -29.960 -80.624   4.412  0.00  0.00      PROB  
ATOM   3078  CZ  PHE P 107     -32.039 -80.526   4.984  0.00  0.00      PROB  
ATOM   3079  HZ  PHE P 107     -32.388 -80.747   3.986  0.00  0.00      PROB  
ATOM   3080  CD2 PHE P 107     -32.462 -79.885   7.328  0.00  0.00      PROB  
ATOM   3081  HD2 PHE P 107     -33.206 -79.621   8.064  0.00  0.00      PROB  
ATOM   3082  CE2 PHE P 107     -32.938 -80.310   5.998  0.00  0.00      PROB  
ATOM   3083  HE2 PHE P 107     -33.994 -80.413   5.794  0.00  0.00      PROB  
ATOM   3084  C   PHE P 107     -28.812 -80.224  10.580  0.00  0.00      PROB  
ATOM   3085  O   PHE P 107     -28.081 -79.307  10.476  0.00  0.00      PROB  
ATOM   3086  N   GLY P 108     -29.048 -80.808  11.782  0.00  0.00      PROB  
ATOM   3087  HN  GLY P 108     -29.659 -81.593  11.850  0.00  0.00      PROB  
ATOM   3088  CA  GLY P 108     -28.320 -80.370  13.021  0.00  0.00      PROB  
ATOM   3089  HA1 GLY P 108     -28.314 -81.069  13.845  0.00  0.00      PROB  
ATOM   3090  HA2 GLY P 108     -28.614 -79.363  13.276  0.00  0.00      PROB  
ATOM   3091  C   GLY P 108     -26.829 -80.162  12.967  0.00  0.00      PROB  
ATOM   3092  O   GLY P 108     -26.369 -79.077  13.242  0.00  0.00      PROB  
ATOM   3093  N   ILE P 109     -26.151 -81.306  12.643  0.00  0.00      PROB  
ATOM   3094  HN  ILE P 109     -26.690 -82.109  12.402  0.00  0.00      PROB  
ATOM   3095  CA  ILE P 109     -24.676 -81.452  12.491  0.00  0.00      PROB  
ATOM   3096  HA  ILE P 109     -24.258 -80.965  13.360  0.00  0.00      PROB  
ATOM   3097  CB  ILE P 109     -24.124 -82.875  12.301  0.00  0.00      PROB  
ATOM   3098  HB  ILE P 109     -24.484 -83.390  11.385  0.00  0.00      PROB  
ATOM   3099  CG2 ILE P 109     -22.611 -82.860  12.145  0.00  0.00      PROB  
ATOM   3100 HG21 ILE P 109     -22.244 -82.171  11.355  0.00  0.00      PROB  
ATOM   3101 HG22 ILE P 109     -22.221 -83.849  11.822  0.00  0.00      PROB  
ATOM   3102 HG23 ILE P 109     -22.114 -82.799  13.136  0.00  0.00      PROB  
ATOM   3103  CG1 ILE P 109     -24.496 -83.729  13.606  0.00  0.00      PROB  
ATOM   3104 HG11 ILE P 109     -25.591 -83.631  13.767  0.00  0.00      PROB  
ATOM   3105 HG12 ILE P 109     -23.965 -83.352  14.506  0.00  0.00      PROB  
ATOM   3106  CD  ILE P 109     -24.133 -85.194  13.454  0.00  0.00      PROB  
ATOM   3107  HD1 ILE P 109     -23.065 -85.291  13.165  0.00  0.00      PROB  
ATOM   3108  HD2 ILE P 109     -24.788 -85.709  12.719  0.00  0.00      PROB  
ATOM   3109  HD3 ILE P 109     -24.223 -85.710  14.434  0.00  0.00      PROB  
ATOM   3110  C   ILE P 109     -24.271 -80.553  11.267  0.00  0.00      PROB  
ATOM   3111  O   ILE P 109     -23.249 -79.828  11.407  0.00  0.00      PROB  
ATOM   3112  N   PRO P 110     -24.996 -80.421  10.175  0.00  0.00      PROB  
ATOM   3113  CD  PRO P 110     -25.827 -81.468   9.560  0.00  0.00      PROB  
ATOM   3114  HD1 PRO P 110     -26.873 -81.463   9.937  0.00  0.00      PROB  
ATOM   3115  HD2 PRO P 110     -25.306 -82.434   9.732  0.00  0.00      PROB  
ATOM   3116  CA  PRO P 110     -24.609 -79.493   9.139  0.00  0.00      PROB  
ATOM   3117  HA  PRO P 110     -23.584 -79.690   8.859  0.00  0.00      PROB  
ATOM   3118  CB  PRO P 110     -25.474 -79.756   7.815  0.00  0.00      PROB  
ATOM   3119  HB1 PRO P 110     -24.927 -79.522   6.876  0.00  0.00      PROB  
ATOM   3120  HB2 PRO P 110     -26.442 -79.218   7.899  0.00  0.00      PROB  
ATOM   3121  CG  PRO P 110     -25.842 -81.313   7.950  0.00  0.00      PROB  
ATOM   3122  HG1 PRO P 110     -26.821 -81.582   7.499  0.00  0.00      PROB  
ATOM   3123  HG2 PRO P 110     -25.030 -81.924   7.502  0.00  0.00      PROB  
ATOM   3124  C   PRO P 110     -24.701 -78.080   9.434  0.00  0.00      PROB  
ATOM   3125  O   PRO P 110     -23.881 -77.276   9.001  0.00  0.00      PROB  
ATOM   3126  N   MET P 111     -25.721 -77.734  10.273  0.00  0.00      PROB  
ATOM   3127  HN  MET P 111     -26.491 -78.353  10.409  0.00  0.00      PROB  
ATOM   3128  CA  MET P 111     -25.969 -76.436  10.857  0.00  0.00      PROB  
ATOM   3129  HA  MET P 111     -26.018 -75.738  10.035  0.00  0.00      PROB  
ATOM   3130  CB  MET P 111     -27.371 -76.298  11.671  0.00  0.00      PROB  
ATOM   3131  HB1 MET P 111     -27.309 -75.437  12.371  0.00  0.00      PROB  
ATOM   3132  HB2 MET P 111     -27.592 -77.182  12.307  0.00  0.00      PROB  
ATOM   3133  CG  MET P 111     -28.580 -76.052  10.710  0.00  0.00      PROB  
ATOM   3134  HG1 MET P 111     -29.474 -75.819  11.328  0.00  0.00      PROB  
ATOM   3135  HG2 MET P 111     -28.821 -76.937  10.084  0.00  0.00      PROB  
ATOM   3136  SD  MET P 111     -28.511 -74.699   9.479  0.00  0.00      PROB  
ATOM   3137  CE  MET P 111     -29.754 -75.333   8.350  0.00  0.00      PROB  
ATOM   3138  HE1 MET P 111     -30.441 -74.532   8.004  0.00  0.00      PROB  
ATOM   3139  HE2 MET P 111     -30.378 -76.071   8.898  0.00  0.00      PROB  
ATOM   3140  HE3 MET P 111     -29.379 -75.927   7.489  0.00  0.00      PROB  
ATOM   3141  C   MET P 111     -24.911 -75.986  11.772  0.00  0.00      PROB  
ATOM   3142  O   MET P 111     -24.351 -74.909  11.678  0.00  0.00      PROB  
ATOM   3143  N   ALA P 112     -24.443 -76.889  12.660  0.00  0.00      PROB  
ATOM   3144  HN  ALA P 112     -24.905 -77.763  12.785  0.00  0.00      PROB  
ATOM   3145  CA  ALA P 112     -23.329 -76.665  13.571  0.00  0.00      PROB  
ATOM   3146  HA  ALA P 112     -23.553 -75.800  14.179  0.00  0.00      PROB  
ATOM   3147  CB  ALA P 112     -23.243 -77.953  14.415  0.00  0.00      PROB  
ATOM   3148  HB1 ALA P 112     -22.409 -77.971  15.149  0.00  0.00      PROB  
ATOM   3149  HB2 ALA P 112     -23.213 -78.894  13.826  0.00  0.00      PROB  
ATOM   3150  HB3 ALA P 112     -24.209 -78.061  14.953  0.00  0.00      PROB  
ATOM   3151  C   ALA P 112     -21.968 -76.298  12.881  0.00  0.00      PROB  
ATOM   3152  O   ALA P 112     -21.248 -75.439  13.405  0.00  0.00      PROB  
ATOM   3153  N   LEU P 113     -21.614 -77.090  11.841  0.00  0.00      PROB  
ATOM   3154  HN  LEU P 113     -22.171 -77.896  11.657  0.00  0.00      PROB  
ATOM   3155  CA  LEU P 113     -20.390 -76.907  11.008  0.00  0.00      PROB  
ATOM   3156  HA  LEU P 113     -19.611 -76.997  11.750  0.00  0.00      PROB  
ATOM   3157  CB  LEU P 113     -20.198 -78.015   9.960  0.00  0.00      PROB  
ATOM   3158  HB1 LEU P 113     -20.989 -78.138   9.190  0.00  0.00      PROB  
ATOM   3159  HB2 LEU P 113     -20.144 -78.981  10.507  0.00  0.00      PROB  
ATOM   3160  CG  LEU P 113     -18.772 -77.867   9.251  0.00  0.00      PROB  
ATOM   3161  HG  LEU P 113     -18.195 -77.361  10.054  0.00  0.00      PROB  
ATOM   3162  CD1 LEU P 113     -17.993 -79.127   9.123  0.00  0.00      PROB  
ATOM   3163 HD11 LEU P 113     -17.950 -79.523  10.160  0.00  0.00      PROB  
ATOM   3164 HD12 LEU P 113     -16.938 -78.969   8.814  0.00  0.00      PROB  
ATOM   3165 HD13 LEU P 113     -18.426 -79.951   8.515  0.00  0.00      PROB  
ATOM   3166  CD2 LEU P 113     -18.735 -77.095   7.861  0.00  0.00      PROB  
ATOM   3167 HD21 LEU P 113     -17.767 -76.564   7.733  0.00  0.00      PROB  
ATOM   3168 HD22 LEU P 113     -19.503 -76.297   7.948  0.00  0.00      PROB  
ATOM   3169 HD23 LEU P 113     -18.946 -77.794   7.024  0.00  0.00      PROB  
ATOM   3170  C   LEU P 113     -20.327 -75.600  10.336  0.00  0.00      PROB  
ATOM   3171  O   LEU P 113     -19.356 -74.844  10.414  0.00  0.00      PROB  
ATOM   3172  N   ILE P 114     -21.376 -75.145   9.686  0.00  0.00      PROB  
ATOM   3173  HN  ILE P 114     -22.160 -75.744   9.829  0.00  0.00      PROB  
ATOM   3174  CA  ILE P 114     -21.596 -73.839   9.099  0.00  0.00      PROB  
ATOM   3175  HA  ILE P 114     -20.763 -73.638   8.442  0.00  0.00      PROB  
ATOM   3176  CB  ILE P 114     -22.927 -73.867   8.295  0.00  0.00      PROB  
ATOM   3177  HB  ILE P 114     -23.772 -74.340   8.842  0.00  0.00      PROB  
ATOM   3178  CG2 ILE P 114     -23.437 -72.459   7.892  0.00  0.00      PROB  
ATOM   3179 HG21 ILE P 114     -24.380 -72.594   7.321  0.00  0.00      PROB  
ATOM   3180 HG22 ILE P 114     -22.628 -72.059   7.245  0.00  0.00      PROB  
ATOM   3181 HG23 ILE P 114     -23.667 -71.808   8.763  0.00  0.00      PROB  
ATOM   3182  CG1 ILE P 114     -22.793 -74.730   7.029  0.00  0.00      PROB  
ATOM   3183 HG11 ILE P 114     -22.090 -75.580   7.164  0.00  0.00      PROB  
ATOM   3184 HG12 ILE P 114     -22.249 -74.220   6.205  0.00  0.00      PROB  
ATOM   3185  CD  ILE P 114     -24.220 -75.173   6.472  0.00  0.00      PROB  
ATOM   3186  HD1 ILE P 114     -24.059 -75.580   5.451  0.00  0.00      PROB  
ATOM   3187  HD2 ILE P 114     -24.873 -74.290   6.302  0.00  0.00      PROB  
ATOM   3188  HD3 ILE P 114     -24.653 -75.946   7.142  0.00  0.00      PROB  
ATOM   3189  C   ILE P 114     -21.533 -72.672  10.125  0.00  0.00      PROB  
ATOM   3190  O   ILE P 114     -20.881 -71.627   9.883  0.00  0.00      PROB  
ATOM   3191  N   TRP P 115     -22.279 -72.810  11.237  0.00  0.00      PROB  
ATOM   3192  HN  TRP P 115     -22.978 -73.518  11.301  0.00  0.00      PROB  
ATOM   3193  CA  TRP P 115     -22.304 -71.815  12.289  0.00  0.00      PROB  
ATOM   3194  HA  TRP P 115     -22.247 -70.808  11.902  0.00  0.00      PROB  
ATOM   3195  CB  TRP P 115     -23.529 -72.027  13.263  0.00  0.00      PROB  
ATOM   3196  HB1 TRP P 115     -23.350 -71.312  14.095  0.00  0.00      PROB  
ATOM   3197  HB2 TRP P 115     -23.433 -73.053  13.678  0.00  0.00      PROB  
ATOM   3198  CG  TRP P 115     -24.852 -71.804  12.753  0.00  0.00      PROB  
ATOM   3199  CD1 TRP P 115     -26.005 -72.554  12.951  0.00  0.00      PROB  
ATOM   3200  HD1 TRP P 115     -26.081 -73.522  13.424  0.00  0.00      PROB  
ATOM   3201  NE1 TRP P 115     -27.066 -72.008  12.254  0.00  0.00      PROB  
ATOM   3202  HE1 TRP P 115     -27.961 -72.362  12.088  0.00  0.00      PROB  
ATOM   3203  CE2 TRP P 115     -26.669 -70.879  11.598  0.00  0.00      PROB  
ATOM   3204  CD2 TRP P 115     -25.304 -70.645  11.984  0.00  0.00      PROB  
ATOM   3205  CE3 TRP P 115     -24.764 -69.461  11.583  0.00  0.00      PROB  
ATOM   3206  HE3 TRP P 115     -23.741 -69.196  11.808  0.00  0.00      PROB  
ATOM   3207  CZ3 TRP P 115     -25.541 -68.523  10.839  0.00  0.00      PROB  
ATOM   3208  HZ3 TRP P 115     -25.132 -67.568  10.542  0.00  0.00      PROB  
ATOM   3209  CZ2 TRP P 115     -27.456 -70.072  10.855  0.00  0.00      PROB  
ATOM   3210  HZ2 TRP P 115     -28.493 -70.215  10.593  0.00  0.00      PROB  
ATOM   3211  CH2 TRP P 115     -26.853 -68.801  10.484  0.00  0.00      PROB  
ATOM   3212  HH2 TRP P 115     -27.396 -67.973  10.054  0.00  0.00      PROB  
ATOM   3213  C   TRP P 115     -20.979 -71.777  13.047  0.00  0.00      PROB  
ATOM   3214  O   TRP P 115     -20.538 -70.678  13.412  0.00  0.00      PROB  
ATOM   3215  N   GLY P 116     -20.242 -72.902  13.231  0.00  0.00      PROB  
ATOM   3216  HN  GLY P 116     -20.714 -73.772  13.109  0.00  0.00      PROB  
ATOM   3217  CA  GLY P 116     -18.909 -72.903  13.705  0.00  0.00      PROB  
ATOM   3218  HA1 GLY P 116     -18.617 -73.939  13.616  0.00  0.00      PROB  
ATOM   3219  HA2 GLY P 116     -18.892 -72.540  14.722  0.00  0.00      PROB  
ATOM   3220  C   GLY P 116     -17.914 -72.175  12.903  0.00  0.00      PROB  
ATOM   3221  O   GLY P 116     -17.155 -71.443  13.502  0.00  0.00      PROB  
ATOM   3222  N   ILE P 117     -17.989 -72.298  11.516  0.00  0.00      PROB  
ATOM   3223  HN  ILE P 117     -18.714 -72.935  11.266  0.00  0.00      PROB  
ATOM   3224  CA  ILE P 117     -17.223 -71.444  10.630  0.00  0.00      PROB  
ATOM   3225  HA  ILE P 117     -16.215 -71.458  11.017  0.00  0.00      PROB  
ATOM   3226  CB  ILE P 117     -17.379 -71.895   9.154  0.00  0.00      PROB  
ATOM   3227  HB  ILE P 117     -18.412 -72.040   8.771  0.00  0.00      PROB  
ATOM   3228  CG2 ILE P 117     -16.689 -70.812   8.190  0.00  0.00      PROB  
ATOM   3229 HG21 ILE P 117     -17.204 -69.837   8.052  0.00  0.00      PROB  
ATOM   3230 HG22 ILE P 117     -16.485 -71.147   7.150  0.00  0.00      PROB  
ATOM   3231 HG23 ILE P 117     -15.711 -70.602   8.674  0.00  0.00      PROB  
ATOM   3232  CG1 ILE P 117     -16.716 -73.284   8.948  0.00  0.00      PROB  
ATOM   3233 HG11 ILE P 117     -17.072 -73.696   7.980  0.00  0.00      PROB  
ATOM   3234 HG12 ILE P 117     -17.194 -73.976   9.674  0.00  0.00      PROB  
ATOM   3235  CD  ILE P 117     -15.248 -73.359   9.327  0.00  0.00      PROB  
ATOM   3236  HD1 ILE P 117     -14.910 -74.417   9.306  0.00  0.00      PROB  
ATOM   3237  HD2 ILE P 117     -15.024 -73.013  10.359  0.00  0.00      PROB  
ATOM   3238  HD3 ILE P 117     -14.583 -72.832   8.610  0.00  0.00      PROB  
ATOM   3239  C   ILE P 117     -17.705 -70.051  10.750  0.00  0.00      PROB  
ATOM   3240  O   ILE P 117     -16.934 -69.126  10.977  0.00  0.00      PROB  
ATOM   3241  N   TYR P 118     -19.021 -69.736  10.685  0.00  0.00      PROB  
ATOM   3242  HN  TYR P 118     -19.707 -70.380  10.355  0.00  0.00      PROB  
ATOM   3243  CA  TYR P 118     -19.464 -68.337  10.812  0.00  0.00      PROB  
ATOM   3244  HA  TYR P 118     -18.965 -67.854   9.985  0.00  0.00      PROB  
ATOM   3245  CB  TYR P 118     -20.972 -68.278  10.542  0.00  0.00      PROB  
ATOM   3246  HB1 TYR P 118     -21.470 -69.015  11.208  0.00  0.00      PROB  
ATOM   3247  HB2 TYR P 118     -21.233 -68.684   9.542  0.00  0.00      PROB  
ATOM   3248  CG  TYR P 118     -21.577 -66.953  10.791  0.00  0.00      PROB  
ATOM   3249  CD1 TYR P 118     -22.242 -66.661  11.999  0.00  0.00      PROB  
ATOM   3250  HD1 TYR P 118     -22.294 -67.317  12.855  0.00  0.00      PROB  
ATOM   3251  CE1 TYR P 118     -22.929 -65.444  12.147  0.00  0.00      PROB  
ATOM   3252  HE1 TYR P 118     -23.338 -65.073  13.075  0.00  0.00      PROB  
ATOM   3253  CZ  TYR P 118     -22.892 -64.555  11.143  0.00  0.00      PROB  
ATOM   3254  OH  TYR P 118     -23.695 -63.449  11.297  0.00  0.00      PROB  
ATOM   3255  HH  TYR P 118     -23.711 -63.029  10.434  0.00  0.00      PROB  
ATOM   3256  CD2 TYR P 118     -21.445 -65.896   9.910  0.00  0.00      PROB  
ATOM   3257  HD2 TYR P 118     -20.834 -66.053   9.034  0.00  0.00      PROB  
ATOM   3258  CE2 TYR P 118     -22.162 -64.769  10.007  0.00  0.00      PROB  
ATOM   3259  HE2 TYR P 118     -22.121 -63.979   9.272  0.00  0.00      PROB  
ATOM   3260  C   TYR P 118     -19.140 -67.612  12.108  0.00  0.00      PROB  
ATOM   3261  O   TYR P 118     -18.617 -66.545  12.128  0.00  0.00      PROB  
ATOM   3262  N   PHE P 119     -19.265 -68.185  13.307  0.00  0.00      PROB  
ATOM   3263  HN  PHE P 119     -19.731 -69.031  13.553  0.00  0.00      PROB  
ATOM   3264  CA  PHE P 119     -18.804 -67.533  14.518  0.00  0.00      PROB  
ATOM   3265  HA  PHE P 119     -19.086 -66.490  14.517  0.00  0.00      PROB  
ATOM   3266  CB  PHE P 119     -19.320 -68.122  15.843  0.00  0.00      PROB  
ATOM   3267  HB1 PHE P 119     -18.782 -67.786  16.755  0.00  0.00      PROB  
ATOM   3268  HB2 PHE P 119     -19.273 -69.232  15.886  0.00  0.00      PROB  
ATOM   3269  CG  PHE P 119     -20.774 -67.711  16.111  0.00  0.00      PROB  
ATOM   3270  CD1 PHE P 119     -21.788 -68.567  15.774  0.00  0.00      PROB  
ATOM   3271  HD1 PHE P 119     -21.565 -69.469  15.224  0.00  0.00      PROB  
ATOM   3272  CE1 PHE P 119     -23.213 -68.209  15.844  0.00  0.00      PROB  
ATOM   3273  HE1 PHE P 119     -24.026 -68.843  15.521  0.00  0.00      PROB  
ATOM   3274  CZ  PHE P 119     -23.537 -66.943  16.336  0.00  0.00      PROB  
ATOM   3275  HZ  PHE P 119     -24.581 -66.674  16.410  0.00  0.00      PROB  
ATOM   3276  CD2 PHE P 119     -21.145 -66.444  16.591  0.00  0.00      PROB  
ATOM   3277  HD2 PHE P 119     -20.447 -65.688  16.917  0.00  0.00      PROB  
ATOM   3278  CE2 PHE P 119     -22.473 -66.083  16.701  0.00  0.00      PROB  
ATOM   3279  HE2 PHE P 119     -22.727 -65.094  17.054  0.00  0.00      PROB  
ATOM   3280  C   PHE P 119     -17.287 -67.296  14.602  0.00  0.00      PROB  
ATOM   3281  O   PHE P 119     -16.841 -66.241  15.086  0.00  0.00      PROB  
ATOM   3282  N   ALA P 120     -16.493 -68.254  14.027  0.00  0.00      PROB  
ATOM   3283  HN  ALA P 120     -16.871 -69.129  13.736  0.00  0.00      PROB  
ATOM   3284  CA  ALA P 120     -15.073 -68.106  13.805  0.00  0.00      PROB  
ATOM   3285  HA  ALA P 120     -14.721 -67.808  14.782  0.00  0.00      PROB  
ATOM   3286  CB  ALA P 120     -14.432 -69.498  13.522  0.00  0.00      PROB  
ATOM   3287  HB1 ALA P 120     -13.397 -69.371  13.139  0.00  0.00      PROB  
ATOM   3288  HB2 ALA P 120     -14.977 -70.050  12.726  0.00  0.00      PROB  
ATOM   3289  HB3 ALA P 120     -14.394 -70.074  14.470  0.00  0.00      PROB  
ATOM   3290  C   ALA P 120     -14.694 -67.038  12.823  0.00  0.00      PROB  
ATOM   3291  O   ALA P 120     -13.828 -66.216  13.101  0.00  0.00      PROB  
ATOM   3292  N   ILE P 121     -15.417 -66.817  11.694  0.00  0.00      PROB  
ATOM   3293  HN  ILE P 121     -16.053 -67.541  11.439  0.00  0.00      PROB  
ATOM   3294  CA  ILE P 121     -15.385 -65.510  10.971  0.00  0.00      PROB  
ATOM   3295  HA  ILE P 121     -14.372 -65.277  10.677  0.00  0.00      PROB  
ATOM   3296  CB  ILE P 121     -16.118 -65.627   9.625  0.00  0.00      PROB  
ATOM   3297  HB  ILE P 121     -17.171 -65.929   9.812  0.00  0.00      PROB  
ATOM   3298  CG2 ILE P 121     -16.047 -64.227   8.840  0.00  0.00      PROB  
ATOM   3299 HG21 ILE P 121     -16.246 -63.335   9.473  0.00  0.00      PROB  
ATOM   3300 HG22 ILE P 121     -16.685 -64.153   7.933  0.00  0.00      PROB  
ATOM   3301 HG23 ILE P 121     -15.004 -64.177   8.462  0.00  0.00      PROB  
ATOM   3302  CG1 ILE P 121     -15.474 -66.738   8.665  0.00  0.00      PROB  
ATOM   3303 HG11 ILE P 121     -15.526 -67.734   9.154  0.00  0.00      PROB  
ATOM   3304 HG12 ILE P 121     -14.388 -66.589   8.481  0.00  0.00      PROB  
ATOM   3305  CD  ILE P 121     -16.128 -67.115   7.379  0.00  0.00      PROB  
ATOM   3306  HD1 ILE P 121     -16.337 -66.200   6.785  0.00  0.00      PROB  
ATOM   3307  HD2 ILE P 121     -17.065 -67.647   7.651  0.00  0.00      PROB  
ATOM   3308  HD3 ILE P 121     -15.446 -67.701   6.727  0.00  0.00      PROB  
ATOM   3309  C   ILE P 121     -15.801 -64.213  11.680  0.00  0.00      PROB  
ATOM   3310  O   ILE P 121     -15.152 -63.177  11.699  0.00  0.00      PROB  
ATOM   3311  N   LEU P 122     -16.929 -64.214  12.416  0.00  0.00      PROB  
ATOM   3312  HN  LEU P 122     -17.464 -65.054  12.381  0.00  0.00      PROB  
ATOM   3313  CA  LEU P 122     -17.426 -63.084  13.112  0.00  0.00      PROB  
ATOM   3314  HA  LEU P 122     -17.349 -62.233  12.452  0.00  0.00      PROB  
ATOM   3315  CB  LEU P 122     -18.724 -63.505  13.751  0.00  0.00      PROB  
ATOM   3316  HB1 LEU P 122     -18.611 -64.435  14.348  0.00  0.00      PROB  
ATOM   3317  HB2 LEU P 122     -19.398 -63.771  12.909  0.00  0.00      PROB  
ATOM   3318  CG  LEU P 122     -19.543 -62.455  14.577  0.00  0.00      PROB  
ATOM   3319  HG  LEU P 122     -19.067 -62.293  15.568  0.00  0.00      PROB  
ATOM   3320  CD1 LEU P 122     -19.637 -61.067  13.899  0.00  0.00      PROB  
ATOM   3321 HD11 LEU P 122     -20.184 -61.192  12.940  0.00  0.00      PROB  
ATOM   3322 HD12 LEU P 122     -18.607 -60.716  13.676  0.00  0.00      PROB  
ATOM   3323 HD13 LEU P 122     -20.209 -60.477  14.647  0.00  0.00      PROB  
ATOM   3324  CD2 LEU P 122     -21.010 -62.987  14.743  0.00  0.00      PROB  
ATOM   3325 HD21 LEU P 122     -21.002 -64.013  15.170  0.00  0.00      PROB  
ATOM   3326 HD22 LEU P 122     -21.440 -63.110  13.726  0.00  0.00      PROB  
ATOM   3327 HD23 LEU P 122     -21.477 -62.210  15.386  0.00  0.00      PROB  
ATOM   3328  C   LEU P 122     -16.517 -62.667  14.282  0.00  0.00      PROB  
ATOM   3329  O   LEU P 122     -16.266 -61.459  14.568  0.00  0.00      PROB  
ATOM   3330  N   SER P 123     -16.089 -63.655  15.114  0.00  0.00      PROB  
ATOM   3331  HN  SER P 123     -16.431 -64.560  14.872  0.00  0.00      PROB  
ATOM   3332  CA  SER P 123     -15.165 -63.335  16.136  0.00  0.00      PROB  
ATOM   3333  HA  SER P 123     -15.568 -62.509  16.703  0.00  0.00      PROB  
ATOM   3334  CB  SER P 123     -14.840 -64.487  17.137  0.00  0.00      PROB  
ATOM   3335  HB1 SER P 123     -15.781 -64.612  17.714  0.00  0.00      PROB  
ATOM   3336  HB2 SER P 123     -14.115 -64.334  17.966  0.00  0.00      PROB  
ATOM   3337  OG  SER P 123     -14.576 -65.701  16.408  0.00  0.00      PROB  
ATOM   3338  HG1 SER P 123     -15.315 -65.874  15.819  0.00  0.00      PROB  
ATOM   3339  C   SER P 123     -13.786 -62.909  15.693  0.00  0.00      PROB  
ATOM   3340  O   SER P 123     -13.192 -61.980  16.276  0.00  0.00      PROB  
ATOM   3341  N   PHE P 124     -13.100 -63.444  14.676  0.00  0.00      PROB  
ATOM   3342  HN  PHE P 124     -13.548 -64.177  14.170  0.00  0.00      PROB  
ATOM   3343  CA  PHE P 124     -11.896 -62.896  14.093  0.00  0.00      PROB  
ATOM   3344  HA  PHE P 124     -11.155 -62.873  14.878  0.00  0.00      PROB  
ATOM   3345  CB  PHE P 124     -11.430 -63.988  13.071  0.00  0.00      PROB  
ATOM   3346  HB1 PHE P 124     -12.346 -64.183  12.472  0.00  0.00      PROB  
ATOM   3347  HB2 PHE P 124     -11.084 -64.826  13.714  0.00  0.00      PROB  
ATOM   3348  CG  PHE P 124     -10.204 -63.591  12.282  0.00  0.00      PROB  
ATOM   3349  CD1 PHE P 124      -8.897 -63.826  12.838  0.00  0.00      PROB  
ATOM   3350  HD1 PHE P 124      -8.697 -64.203  13.831  0.00  0.00      PROB  
ATOM   3351  CE1 PHE P 124      -7.753 -63.452  12.089  0.00  0.00      PROB  
ATOM   3352  HE1 PHE P 124      -6.782 -63.495  12.560  0.00  0.00      PROB  
ATOM   3353  CZ  PHE P 124      -7.910 -62.789  10.802  0.00  0.00      PROB  
ATOM   3354  HZ  PHE P 124      -7.026 -62.550  10.229  0.00  0.00      PROB  
ATOM   3355  CD2 PHE P 124     -10.257 -63.034  10.998  0.00  0.00      PROB  
ATOM   3356  HD2 PHE P 124     -11.243 -63.039  10.557  0.00  0.00      PROB  
ATOM   3357  CE2 PHE P 124      -9.146 -62.578  10.301  0.00  0.00      PROB  
ATOM   3358  HE2 PHE P 124      -9.316 -62.137   9.330  0.00  0.00      PROB  
ATOM   3359  C   PHE P 124     -12.057 -61.528  13.534  0.00  0.00      PROB  
ATOM   3360  O   PHE P 124     -11.065 -60.743  13.685  0.00  0.00      PROB  
ATOM   3361  N   LEU P 125     -13.211 -61.199  12.908  0.00  0.00      PROB  
ATOM   3362  HN  LEU P 125     -13.823 -61.961  12.708  0.00  0.00      PROB  
ATOM   3363  CA  LEU P 125     -13.515 -59.902  12.431  0.00  0.00      PROB  
ATOM   3364  HA  LEU P 125     -12.626 -59.672  11.863  0.00  0.00      PROB  
ATOM   3365  CB  LEU P 125     -14.816 -60.077  11.614  0.00  0.00      PROB  
ATOM   3366  HB1 LEU P 125     -15.534 -60.746  12.135  0.00  0.00      PROB  
ATOM   3367  HB2 LEU P 125     -14.661 -60.684  10.696  0.00  0.00      PROB  
ATOM   3368  CG  LEU P 125     -15.511 -58.771  11.242  0.00  0.00      PROB  
ATOM   3369  HG  LEU P 125     -15.609 -58.160  12.165  0.00  0.00      PROB  
ATOM   3370  CD1 LEU P 125     -14.718 -58.107  10.151  0.00  0.00      PROB  
ATOM   3371 HD11 LEU P 125     -15.321 -57.249   9.785  0.00  0.00      PROB  
ATOM   3372 HD12 LEU P 125     -14.629 -58.705   9.219  0.00  0.00      PROB  
ATOM   3373 HD13 LEU P 125     -13.774 -57.696  10.568  0.00  0.00      PROB  
ATOM   3374  CD2 LEU P 125     -17.038 -59.066  10.894  0.00  0.00      PROB  
ATOM   3375 HD21 LEU P 125     -17.554 -59.807  11.541  0.00  0.00      PROB  
ATOM   3376 HD22 LEU P 125     -17.167 -59.343   9.826  0.00  0.00      PROB  
ATOM   3377 HD23 LEU P 125     -17.573 -58.096  10.980  0.00  0.00      PROB  
ATOM   3378  C   LEU P 125     -13.602 -58.895  13.560  0.00  0.00      PROB  
ATOM   3379  O   LEU P 125     -13.121 -57.823  13.403  0.00  0.00      PROB  
ATOM   3380  N   HSD P 126     -14.217 -59.260  14.741  0.00  0.00      PROB  
ATOM   3381  HN  HSD P 126     -14.688 -60.139  14.736  0.00  0.00      PROB  
ATOM   3382  CA  HSD P 126     -14.278 -58.521  15.980  0.00  0.00      PROB  
ATOM   3383  HA  HSD P 126     -14.885 -57.643  15.810  0.00  0.00      PROB  
ATOM   3384  CB  HSD P 126     -15.073 -59.264  17.109  0.00  0.00      PROB  
ATOM   3385  HB1 HSD P 126     -14.521 -60.149  17.493  0.00  0.00      PROB  
ATOM   3386  HB2 HSD P 126     -15.959 -59.699  16.599  0.00  0.00      PROB  
ATOM   3387  ND1 HSD P 126     -16.748 -57.659  18.153  0.00  0.00      PROB  
ATOM   3388  HD1 HSD P 126     -17.441 -57.732  17.436  0.00  0.00      PROB  
ATOM   3389  CG  HSD P 126     -15.548 -58.314  18.207  0.00  0.00      PROB  
ATOM   3390  CE1 HSD P 126     -16.774 -56.744  19.215  0.00  0.00      PROB  
ATOM   3391  HE1 HSD P 126     -17.582 -56.057  19.464  0.00  0.00      PROB  
ATOM   3392  NE2 HSD P 126     -15.730 -56.872  19.990  0.00  0.00      PROB  
ATOM   3393  CD2 HSD P 126     -14.933 -57.879  19.319  0.00  0.00      PROB  
ATOM   3394  HD2 HSD P 126     -13.992 -58.022  19.837  0.00  0.00      PROB  
ATOM   3395  C   HSD P 126     -12.853 -58.194  16.486  0.00  0.00      PROB  
ATOM   3396  O   HSD P 126     -12.466 -57.075  16.787  0.00  0.00      PROB  
ATOM   3397  N   ILE P 127     -12.026 -59.176  16.591  0.00  0.00      PROB  
ATOM   3398  HN  ILE P 127     -12.323 -60.082  16.299  0.00  0.00      PROB  
ATOM   3399  CA  ILE P 127     -10.721 -59.076  17.102  0.00  0.00      PROB  
ATOM   3400  HA  ILE P 127     -10.731 -58.524  18.030  0.00  0.00      PROB  
ATOM   3401  CB  ILE P 127     -10.273 -60.407  17.690  0.00  0.00      PROB  
ATOM   3402  HB  ILE P 127     -10.332 -61.022  16.767  0.00  0.00      PROB  
ATOM   3403  CG2 ILE P 127      -8.925 -60.246  18.426  0.00  0.00      PROB  
ATOM   3404 HG21 ILE P 127      -8.025 -59.964  17.838  0.00  0.00      PROB  
ATOM   3405 HG22 ILE P 127      -8.681 -61.087  19.109  0.00  0.00      PROB  
ATOM   3406 HG23 ILE P 127      -9.015 -59.448  19.193  0.00  0.00      PROB  
ATOM   3407  CG1 ILE P 127     -11.331 -60.961  18.652  0.00  0.00      PROB  
ATOM   3408 HG11 ILE P 127     -12.381 -60.843  18.307  0.00  0.00      PROB  
ATOM   3409 HG12 ILE P 127     -11.231 -60.399  19.605  0.00  0.00      PROB  
ATOM   3410  CD  ILE P 127     -11.299 -62.440  18.966  0.00  0.00      PROB  
ATOM   3411  HD1 ILE P 127     -11.493 -63.112  18.104  0.00  0.00      PROB  
ATOM   3412  HD2 ILE P 127     -12.056 -62.681  19.743  0.00  0.00      PROB  
ATOM   3413  HD3 ILE P 127     -10.374 -62.695  19.526  0.00  0.00      PROB  
ATOM   3414  C   ILE P 127      -9.620 -58.394  16.216  0.00  0.00      PROB  
ATOM   3415  O   ILE P 127      -8.887 -57.553  16.653  0.00  0.00      PROB  
ATOM   3416  N   TRP P 128      -9.438 -58.845  14.974  0.00  0.00      PROB  
ATOM   3417  HN  TRP P 128     -10.069 -59.392  14.429  0.00  0.00      PROB  
ATOM   3418  CA  TRP P 128      -8.295 -58.549  14.163  0.00  0.00      PROB  
ATOM   3419  HA  TRP P 128      -7.472 -58.084  14.686  0.00  0.00      PROB  
ATOM   3420  CB  TRP P 128      -7.768 -59.877  13.438  0.00  0.00      PROB  
ATOM   3421  HB1 TRP P 128      -6.994 -59.676  12.666  0.00  0.00      PROB  
ATOM   3422  HB2 TRP P 128      -8.580 -60.261  12.784  0.00  0.00      PROB  
ATOM   3423  CG  TRP P 128      -7.193 -60.937  14.462  0.00  0.00      PROB  
ATOM   3424  CD1 TRP P 128      -8.013 -61.779  15.249  0.00  0.00      PROB  
ATOM   3425  HD1 TRP P 128      -9.085 -61.809  15.125  0.00  0.00      PROB  
ATOM   3426  NE1 TRP P 128      -7.241 -62.542  16.068  0.00  0.00      PROB  
ATOM   3427  HE1 TRP P 128      -7.573 -63.191  16.718  0.00  0.00      PROB  
ATOM   3428  CE2 TRP P 128      -5.920 -62.273  15.815  0.00  0.00      PROB  
ATOM   3429  CD2 TRP P 128      -5.822 -61.264  14.813  0.00  0.00      PROB  
ATOM   3430  CE3 TRP P 128      -4.667 -60.695  14.431  0.00  0.00      PROB  
ATOM   3431  HE3 TRP P 128      -4.584 -59.938  13.665  0.00  0.00      PROB  
ATOM   3432  CZ3 TRP P 128      -3.506 -61.137  15.110  0.00  0.00      PROB  
ATOM   3433  HZ3 TRP P 128      -2.552 -60.685  14.879  0.00  0.00      PROB  
ATOM   3434  CZ2 TRP P 128      -4.730 -62.827  16.361  0.00  0.00      PROB  
ATOM   3435  HZ2 TRP P 128      -4.750 -63.637  17.075  0.00  0.00      PROB  
ATOM   3436  CH2 TRP P 128      -3.553 -62.255  15.918  0.00  0.00      PROB  
ATOM   3437  HH2 TRP P 128      -2.660 -62.683  16.351  0.00  0.00      PROB  
ATOM   3438  C   TRP P 128      -8.702 -57.437  13.175  0.00  0.00      PROB  
ATOM   3439  O   TRP P 128      -8.015 -57.011  12.262  0.00  0.00      PROB  
ATOM   3440  N   ALA P 129      -9.918 -56.811  13.297  0.00  0.00      PROB  
ATOM   3441  HN  ALA P 129     -10.578 -57.233  13.912  0.00  0.00      PROB  
ATOM   3442  CA  ALA P 129     -10.361 -55.631  12.584  0.00  0.00      PROB  
ATOM   3443  HA  ALA P 129      -9.470 -55.026  12.505  0.00  0.00      PROB  
ATOM   3444  CB  ALA P 129     -11.056 -55.947  11.271  0.00  0.00      PROB  
ATOM   3445  HB1 ALA P 129     -11.954 -56.594  11.373  0.00  0.00      PROB  
ATOM   3446  HB2 ALA P 129     -10.342 -56.435  10.574  0.00  0.00      PROB  
ATOM   3447  HB3 ALA P 129     -11.351 -55.070  10.656  0.00  0.00      PROB  
ATOM   3448  C   ALA P 129     -11.243 -54.739  13.416  0.00  0.00      PROB  
ATOM   3449  O   ALA P 129     -10.796 -53.645  13.753  0.00  0.00      PROB  
ATOM   3450  N   VAL P 130     -12.537 -55.085  13.649  0.00  0.00      PROB  
ATOM   3451  HN  VAL P 130     -12.979 -55.937  13.378  0.00  0.00      PROB  
ATOM   3452  CA  VAL P 130     -13.514 -54.249  14.249  0.00  0.00      PROB  
ATOM   3453  HA  VAL P 130     -13.700 -53.425  13.576  0.00  0.00      PROB  
ATOM   3454  CB  VAL P 130     -14.844 -54.905  14.592  0.00  0.00      PROB  
ATOM   3455  HB  VAL P 130     -14.566 -55.859  15.088  0.00  0.00      PROB  
ATOM   3456  CG1 VAL P 130     -15.684 -54.049  15.578  0.00  0.00      PROB  
ATOM   3457 HG11 VAL P 130     -15.332 -54.175  16.624  0.00  0.00      PROB  
ATOM   3458 HG12 VAL P 130     -16.726 -54.426  15.659  0.00  0.00      PROB  
ATOM   3459 HG13 VAL P 130     -15.886 -53.018  15.218  0.00  0.00      PROB  
ATOM   3460  CG2 VAL P 130     -15.587 -55.399  13.304  0.00  0.00      PROB  
ATOM   3461 HG21 VAL P 130     -16.417 -56.099  13.540  0.00  0.00      PROB  
ATOM   3462 HG22 VAL P 130     -14.821 -55.883  12.661  0.00  0.00      PROB  
ATOM   3463 HG23 VAL P 130     -16.138 -54.605  12.754  0.00  0.00      PROB  
ATOM   3464  C   VAL P 130     -13.052 -53.488  15.498  0.00  0.00      PROB  
ATOM   3465  O   VAL P 130     -13.166 -52.249  15.566  0.00  0.00      PROB  
ATOM   3466  N   VAL P 131     -12.533 -54.116  16.564  0.00  0.00      PROB  
ATOM   3467  HN  VAL P 131     -12.410 -55.106  16.561  0.00  0.00      PROB  
ATOM   3468  CA  VAL P 131     -12.012 -53.419  17.747  0.00  0.00      PROB  
ATOM   3469  HA  VAL P 131     -12.765 -52.699  18.031  0.00  0.00      PROB  
ATOM   3470  CB  VAL P 131     -11.956 -54.368  18.957  0.00  0.00      PROB  
ATOM   3471  HB  VAL P 131     -11.794 -55.412  18.612  0.00  0.00      PROB  
ATOM   3472  CG1 VAL P 131     -10.890 -53.978  20.022  0.00  0.00      PROB  
ATOM   3473 HG11 VAL P 131      -9.884 -53.867  19.563  0.00  0.00      PROB  
ATOM   3474 HG12 VAL P 131     -10.849 -54.851  20.708  0.00  0.00      PROB  
ATOM   3475 HG13 VAL P 131     -11.152 -53.077  20.616  0.00  0.00      PROB  
ATOM   3476  CG2 VAL P 131     -13.310 -54.518  19.713  0.00  0.00      PROB  
ATOM   3477 HG21 VAL P 131     -14.129 -54.836  19.032  0.00  0.00      PROB  
ATOM   3478 HG22 VAL P 131     -13.481 -53.472  20.046  0.00  0.00      PROB  
ATOM   3479 HG23 VAL P 131     -13.268 -55.312  20.488  0.00  0.00      PROB  
ATOM   3480  C   VAL P 131     -10.810 -52.488  17.409  0.00  0.00      PROB  
ATOM   3481  O   VAL P 131     -10.894 -51.302  17.695  0.00  0.00      PROB  
ATOM   3482  N   PRO P 132      -9.726 -52.795  16.685  0.00  0.00      PROB  
ATOM   3483  CD  PRO P 132      -9.161 -54.157  16.587  0.00  0.00      PROB  
ATOM   3484  HD1 PRO P 132      -9.941 -54.820  16.155  0.00  0.00      PROB  
ATOM   3485  HD2 PRO P 132      -8.894 -54.534  17.598  0.00  0.00      PROB  
ATOM   3486  CA  PRO P 132      -8.925 -51.902  15.888  0.00  0.00      PROB  
ATOM   3487  HA  PRO P 132      -8.341 -51.421  16.658  0.00  0.00      PROB  
ATOM   3488  CB  PRO P 132      -7.994 -52.774  14.949  0.00  0.00      PROB  
ATOM   3489  HB1 PRO P 132      -6.984 -52.322  14.854  0.00  0.00      PROB  
ATOM   3490  HB2 PRO P 132      -8.439 -53.004  13.957  0.00  0.00      PROB  
ATOM   3491  CG  PRO P 132      -7.924 -54.101  15.663  0.00  0.00      PROB  
ATOM   3492  HG1 PRO P 132      -7.947 -54.931  14.924  0.00  0.00      PROB  
ATOM   3493  HG2 PRO P 132      -7.019 -54.139  16.306  0.00  0.00      PROB  
ATOM   3494  C   PRO P 132      -9.602 -50.737  15.170  0.00  0.00      PROB  
ATOM   3495  O   PRO P 132      -9.267 -49.592  15.357  0.00  0.00      PROB  
ATOM   3496  N   CYS P 133     -10.687 -50.909  14.398  0.00  0.00      PROB  
ATOM   3497  HN  CYS P 133     -10.869 -51.865  14.182  0.00  0.00      PROB  
ATOM   3498  CA  CYS P 133     -11.468 -49.834  13.756  0.00  0.00      PROB  
ATOM   3499  HA  CYS P 133     -10.747 -49.306  13.149  0.00  0.00      PROB  
ATOM   3500  CB  CYS P 133     -12.560 -50.526  12.846  0.00  0.00      PROB  
ATOM   3501  HB1 CYS P 133     -13.176 -49.672  12.492  0.00  0.00      PROB  
ATOM   3502  HB2 CYS P 133     -13.221 -51.188  13.446  0.00  0.00      PROB  
ATOM   3503  SG  CYS P 133     -11.925 -51.483  11.422  0.00  0.00      PROB  
ATOM   3504  HG1 CYS P 133     -11.781 -50.349  10.753  0.00  0.00      PROB  
ATOM   3505  C   CYS P 133     -12.099 -48.981  14.825  0.00  0.00      PROB  
ATOM   3506  O   CYS P 133     -11.981 -47.720  14.840  0.00  0.00      PROB  
ATOM   3507  N   ILE P 134     -12.684 -49.493  15.977  0.00  0.00      PROB  
ATOM   3508  HN  ILE P 134     -12.792 -50.477  16.094  0.00  0.00      PROB  
ATOM   3509  CA  ILE P 134     -13.056 -48.696  17.116  0.00  0.00      PROB  
ATOM   3510  HA  ILE P 134     -13.733 -47.945  16.736  0.00  0.00      PROB  
ATOM   3511  CB  ILE P 134     -13.903 -49.593  18.000  0.00  0.00      PROB  
ATOM   3512  HB  ILE P 134     -13.314 -50.485  18.305  0.00  0.00      PROB  
ATOM   3513  CG2 ILE P 134     -14.370 -48.891  19.340  0.00  0.00      PROB  
ATOM   3514 HG21 ILE P 134     -14.694 -49.721  20.004  0.00  0.00      PROB  
ATOM   3515 HG22 ILE P 134     -15.232 -48.219  19.144  0.00  0.00      PROB  
ATOM   3516 HG23 ILE P 134     -13.521 -48.342  19.800  0.00  0.00      PROB  
ATOM   3517  CG1 ILE P 134     -15.225 -50.189  17.332  0.00  0.00      PROB  
ATOM   3518 HG11 ILE P 134     -14.946 -50.513  16.307  0.00  0.00      PROB  
ATOM   3519 HG12 ILE P 134     -15.985 -49.385  17.236  0.00  0.00      PROB  
ATOM   3520  CD  ILE P 134     -15.730 -51.442  18.077  0.00  0.00      PROB  
ATOM   3521  HD1 ILE P 134     -16.536 -51.976  17.530  0.00  0.00      PROB  
ATOM   3522  HD2 ILE P 134     -16.133 -51.183  19.080  0.00  0.00      PROB  
ATOM   3523  HD3 ILE P 134     -14.839 -52.104  18.084  0.00  0.00      PROB  
ATOM   3524  C   ILE P 134     -11.900 -47.978  17.856  0.00  0.00      PROB  
ATOM   3525  O   ILE P 134     -12.062 -46.830  18.301  0.00  0.00      PROB  
ATOM   3526  N   LYS P 135     -10.755 -48.669  18.049  0.00  0.00      PROB  
ATOM   3527  HN  LYS P 135     -10.747 -49.616  17.738  0.00  0.00      PROB  
ATOM   3528  CA  LYS P 135      -9.591 -48.077  18.650  0.00  0.00      PROB  
ATOM   3529  HA  LYS P 135      -9.908 -47.553  19.539  0.00  0.00      PROB  
ATOM   3530  CB  LYS P 135      -8.632 -49.262  19.047  0.00  0.00      PROB  
ATOM   3531  HB1 LYS P 135      -7.636 -48.800  19.217  0.00  0.00      PROB  
ATOM   3532  HB2 LYS P 135      -8.455 -49.983  18.220  0.00  0.00      PROB  
ATOM   3533  CG  LYS P 135      -9.109 -50.092  20.353  0.00  0.00      PROB  
ATOM   3534  HG1 LYS P 135      -8.214 -50.675  20.660  0.00  0.00      PROB  
ATOM   3535  HG2 LYS P 135      -9.916 -50.809  20.089  0.00  0.00      PROB  
ATOM   3536  CD  LYS P 135      -9.764 -49.178  21.508  0.00  0.00      PROB  
ATOM   3537  HD1 LYS P 135     -10.705 -48.643  21.257  0.00  0.00      PROB  
ATOM   3538  HD2 LYS P 135      -8.940 -48.445  21.639  0.00  0.00      PROB  
ATOM   3539  CE  LYS P 135     -10.015 -49.899  22.868  0.00  0.00      PROB  
ATOM   3540  HE1 LYS P 135     -10.340 -50.941  22.662  0.00  0.00      PROB  
ATOM   3541  HE2 LYS P 135     -10.878 -49.373  23.328  0.00  0.00      PROB  
ATOM   3542  NZ  LYS P 135      -8.900 -49.743  23.767  0.00  0.00      PROB  
ATOM   3543  HZ1 LYS P 135      -9.208 -49.285  24.648  0.00  0.00      PROB  
ATOM   3544  HZ2 LYS P 135      -8.031 -49.335  23.366  0.00  0.00      PROB  
ATOM   3545  HZ3 LYS P 135      -8.584 -50.645  24.176  0.00  0.00      PROB  
ATOM   3546  C   LYS P 135      -8.996 -46.931  17.835  0.00  0.00      PROB  
ATOM   3547  O   LYS P 135      -8.437 -45.972  18.316  0.00  0.00      PROB  
ATOM   3548  N   SER P 136      -9.208 -46.990  16.513  0.00  0.00      PROB  
ATOM   3549  HN  SER P 136      -9.571 -47.754  15.985  0.00  0.00      PROB  
ATOM   3550  CA  SER P 136      -8.911 -45.837  15.627  0.00  0.00      PROB  
ATOM   3551  HA  SER P 136      -7.907 -45.477  15.801  0.00  0.00      PROB  
ATOM   3552  CB  SER P 136      -9.039 -46.106  14.113  0.00  0.00      PROB  
ATOM   3553  HB1 SER P 136     -10.117 -46.136  13.847  0.00  0.00      PROB  
ATOM   3554  HB2 SER P 136      -8.501 -47.033  13.822  0.00  0.00      PROB  
ATOM   3555  OG  SER P 136      -8.376 -45.018  13.346  0.00  0.00      PROB  
ATOM   3556  HG1 SER P 136      -8.882 -44.239  13.591  0.00  0.00      PROB  
ATOM   3557  C   SER P 136      -9.877 -44.654  15.909  0.00  0.00      PROB  
ATOM   3558  O   SER P 136      -9.493 -43.458  16.017  0.00  0.00      PROB  
ATOM   3559  N   PHE P 137     -11.132 -44.965  16.127  0.00  0.00      PROB  
ATOM   3560  HN  PHE P 137     -11.439 -45.914  16.123  0.00  0.00      PROB  
ATOM   3561  CA  PHE P 137     -12.169 -43.968  16.432  0.00  0.00      PROB  
ATOM   3562  HA  PHE P 137     -12.047 -43.248  15.636  0.00  0.00      PROB  
ATOM   3563  CB  PHE P 137     -13.596 -44.592  16.431  0.00  0.00      PROB  
ATOM   3564  HB1 PHE P 137     -13.649 -45.482  17.094  0.00  0.00      PROB  
ATOM   3565  HB2 PHE P 137     -13.756 -44.872  15.368  0.00  0.00      PROB  
ATOM   3566  CG  PHE P 137     -14.662 -43.606  16.696  0.00  0.00      PROB  
ATOM   3567  CD1 PHE P 137     -15.306 -43.035  15.549  0.00  0.00      PROB  
ATOM   3568  HD1 PHE P 137     -15.054 -43.257  14.523  0.00  0.00      PROB  
ATOM   3569  CE1 PHE P 137     -16.420 -42.305  15.717  0.00  0.00      PROB  
ATOM   3570  HE1 PHE P 137     -16.923 -41.989  14.816  0.00  0.00      PROB  
ATOM   3571  CZ  PHE P 137     -16.938 -42.023  16.967  0.00  0.00      PROB  
ATOM   3572  HZ  PHE P 137     -17.910 -41.560  17.049  0.00  0.00      PROB  
ATOM   3573  CD2 PHE P 137     -15.143 -43.304  18.003  0.00  0.00      PROB  
ATOM   3574  HD2 PHE P 137     -14.622 -43.664  18.878  0.00  0.00      PROB  
ATOM   3575  CE2 PHE P 137     -16.428 -42.663  18.107  0.00  0.00      PROB  
ATOM   3576  HE2 PHE P 137     -16.874 -42.538  19.083  0.00  0.00      PROB  
ATOM   3577  C   PHE P 137     -11.898 -43.198  17.742  0.00  0.00      PROB  
ATOM   3578  O   PHE P 137     -11.903 -41.961  17.781  0.00  0.00      PROB  
ATOM   3579  N   LEU P 138     -11.668 -43.944  18.890  0.00  0.00      PROB  
ATOM   3580  HN  LEU P 138     -11.798 -44.929  18.816  0.00  0.00      PROB  
ATOM   3581  CA  LEU P 138     -11.216 -43.492  20.215  0.00  0.00      PROB  
ATOM   3582  HA  LEU P 138     -12.025 -42.974  20.709  0.00  0.00      PROB  
ATOM   3583  CB  LEU P 138     -10.898 -44.816  21.031  0.00  0.00      PROB  
ATOM   3584  HB1 LEU P 138     -10.125 -45.401  20.488  0.00  0.00      PROB  
ATOM   3585  HB2 LEU P 138     -11.774 -45.499  21.003  0.00  0.00      PROB  
ATOM   3586  CG  LEU P 138     -10.267 -44.679  22.490  0.00  0.00      PROB  
ATOM   3587  HG  LEU P 138      -9.339 -44.081  22.369  0.00  0.00      PROB  
ATOM   3588  CD1 LEU P 138     -11.229 -44.079  23.480  0.00  0.00      PROB  
ATOM   3589 HD11 LEU P 138     -12.016 -44.828  23.717  0.00  0.00      PROB  
ATOM   3590 HD12 LEU P 138     -11.594 -43.097  23.111  0.00  0.00      PROB  
ATOM   3591 HD13 LEU P 138     -10.634 -43.925  24.405  0.00  0.00      PROB  
ATOM   3592  CD2 LEU P 138      -9.778 -46.042  22.999  0.00  0.00      PROB  
ATOM   3593 HD21 LEU P 138      -9.329 -46.019  24.015  0.00  0.00      PROB  
ATOM   3594 HD22 LEU P 138      -8.942 -46.374  22.348  0.00  0.00      PROB  
ATOM   3595 HD23 LEU P 138     -10.584 -46.803  23.080  0.00  0.00      PROB  
ATOM   3596  C   LEU P 138     -10.020 -42.512  20.175  0.00  0.00      PROB  
ATOM   3597  O   LEU P 138     -10.101 -41.461  20.726  0.00  0.00      PROB  
ATOM   3598  N   ILE P 139      -8.881 -42.847  19.458  0.00  0.00      PROB  
ATOM   3599  HN  ILE P 139      -8.813 -43.704  18.953  0.00  0.00      PROB  
ATOM   3600  CA  ILE P 139      -7.856 -41.862  19.256  0.00  0.00      PROB  
ATOM   3601  HA  ILE P 139      -7.634 -41.510  20.253  0.00  0.00      PROB  
ATOM   3602  CB  ILE P 139      -6.656 -42.425  18.472  0.00  0.00      PROB  
ATOM   3603  HB  ILE P 139      -7.168 -42.795  17.558  0.00  0.00      PROB  
ATOM   3604  CG2 ILE P 139      -5.633 -41.400  18.016  0.00  0.00      PROB  
ATOM   3605 HG21 ILE P 139      -4.832 -41.902  17.432  0.00  0.00      PROB  
ATOM   3606 HG22 ILE P 139      -5.172 -40.814  18.840  0.00  0.00      PROB  
ATOM   3607 HG23 ILE P 139      -6.071 -40.792  17.196  0.00  0.00      PROB  
ATOM   3608  CG1 ILE P 139      -5.868 -43.518  19.260  0.00  0.00      PROB  
ATOM   3609 HG11 ILE P 139      -6.554 -43.957  20.015  0.00  0.00      PROB  
ATOM   3610 HG12 ILE P 139      -4.969 -43.035  19.699  0.00  0.00      PROB  
ATOM   3611  CD  ILE P 139      -5.378 -44.674  18.392  0.00  0.00      PROB  
ATOM   3612  HD1 ILE P 139      -4.566 -44.412  17.680  0.00  0.00      PROB  
ATOM   3613  HD2 ILE P 139      -6.152 -45.104  17.720  0.00  0.00      PROB  
ATOM   3614  HD3 ILE P 139      -4.904 -45.448  19.031  0.00  0.00      PROB  
ATOM   3615  C   ILE P 139      -8.351 -40.683  18.397  0.00  0.00      PROB  
ATOM   3616  O   ILE P 139      -8.176 -39.529  18.780  0.00  0.00      PROB  
ATOM   3617  N   GLU P 140      -9.038 -40.964  17.247  0.00  0.00      PROB  
ATOM   3618  HN  GLU P 140      -9.100 -41.892  16.889  0.00  0.00      PROB  
ATOM   3619  CA  GLU P 140      -9.558 -39.943  16.346  0.00  0.00      PROB  
ATOM   3620  HA  GLU P 140      -8.687 -39.319  16.213  0.00  0.00      PROB  
ATOM   3621  CB  GLU P 140      -9.971 -40.448  14.954  0.00  0.00      PROB  
ATOM   3622  HB1 GLU P 140     -10.291 -39.614  14.294  0.00  0.00      PROB  
ATOM   3623  HB2 GLU P 140     -10.705 -41.278  15.036  0.00  0.00      PROB  
ATOM   3624  CG  GLU P 140      -8.812 -40.984  14.112  0.00  0.00      PROB  
ATOM   3625  HG1 GLU P 140      -8.237 -41.756  14.667  0.00  0.00      PROB  
ATOM   3626  HG2 GLU P 140      -7.997 -40.247  13.946  0.00  0.00      PROB  
ATOM   3627  CD  GLU P 140      -9.222 -41.559  12.789  0.00  0.00      PROB  
ATOM   3628  OE1 GLU P 140      -9.333 -40.871  11.740  0.00  0.00      PROB  
ATOM   3629  OE2 GLU P 140      -9.617 -42.764  12.837  0.00  0.00      PROB  
ATOM   3630  C   GLU P 140     -10.609 -38.970  16.883  0.00  0.00      PROB  
ATOM   3631  O   GLU P 140     -10.372 -37.753  16.724  0.00  0.00      PROB  
ATOM   3632  N   ILE P 141     -11.670 -39.345  17.622  0.00  0.00      PROB  
ATOM   3633  HN  ILE P 141     -11.822 -40.328  17.697  0.00  0.00      PROB  
ATOM   3634  CA  ILE P 141     -12.596 -38.355  18.166  0.00  0.00      PROB  
ATOM   3635  HA  ILE P 141     -12.902 -37.708  17.358  0.00  0.00      PROB  
ATOM   3636  CB  ILE P 141     -13.903 -38.970  18.800  0.00  0.00      PROB  
ATOM   3637  HB  ILE P 141     -14.284 -39.517  17.911  0.00  0.00      PROB  
ATOM   3638  CG2 ILE P 141     -13.450 -39.856  19.922  0.00  0.00      PROB  
ATOM   3639 HG21 ILE P 141     -12.813 -40.719  19.630  0.00  0.00      PROB  
ATOM   3640 HG22 ILE P 141     -14.361 -40.355  20.316  0.00  0.00      PROB  
ATOM   3641 HG23 ILE P 141     -12.953 -39.323  20.760  0.00  0.00      PROB  
ATOM   3642  CG1 ILE P 141     -14.980 -37.856  19.212  0.00  0.00      PROB  
ATOM   3643 HG11 ILE P 141     -14.529 -37.279  20.047  0.00  0.00      PROB  
ATOM   3644 HG12 ILE P 141     -15.901 -38.316  19.628  0.00  0.00      PROB  
ATOM   3645  CD  ILE P 141     -15.458 -36.861  18.122  0.00  0.00      PROB  
ATOM   3646  HD1 ILE P 141     -14.864 -35.925  18.055  0.00  0.00      PROB  
ATOM   3647  HD2 ILE P 141     -16.483 -36.583  18.450  0.00  0.00      PROB  
ATOM   3648  HD3 ILE P 141     -15.422 -37.452  17.182  0.00  0.00      PROB  
ATOM   3649  C   ILE P 141     -11.920 -37.363  19.189  0.00  0.00      PROB  
ATOM   3650  O   ILE P 141     -12.411 -36.317  19.543  0.00  0.00      PROB  
ATOM   3651  N   GLN P 142     -10.599 -37.648  19.624  0.00  0.00      PROB  
ATOM   3652  HN  GLN P 142     -10.085 -38.423  19.266  0.00  0.00      PROB  
ATOM   3653  CA  GLN P 142      -9.804 -36.752  20.431  0.00  0.00      PROB  
ATOM   3654  HA  GLN P 142     -10.458 -36.008  20.860  0.00  0.00      PROB  
ATOM   3655  CB  GLN P 142      -9.105 -37.484  21.621  0.00  0.00      PROB  
ATOM   3656  HB1 GLN P 142      -8.573 -36.738  22.250  0.00  0.00      PROB  
ATOM   3657  HB2 GLN P 142      -8.319 -38.147  21.202  0.00  0.00      PROB  
ATOM   3658  CG  GLN P 142     -10.099 -38.212  22.576  0.00  0.00      PROB  
ATOM   3659  HG1 GLN P 142      -9.578 -38.447  23.528  0.00  0.00      PROB  
ATOM   3660  HG2 GLN P 142     -10.380 -39.176  22.100  0.00  0.00      PROB  
ATOM   3661  CD  GLN P 142     -11.424 -37.421  22.875  0.00  0.00      PROB  
ATOM   3662  OE1 GLN P 142     -11.462 -36.216  23.140  0.00  0.00      PROB  
ATOM   3663  NE2 GLN P 142     -12.503 -38.224  22.897  0.00  0.00      PROB  
ATOM   3664 HE21 GLN P 142     -12.421 -39.216  22.808  0.00  0.00      PROB  
ATOM   3665 HE22 GLN P 142     -13.320 -37.909  23.380  0.00  0.00      PROB  
ATOM   3666  C   GLN P 142      -8.760 -35.973  19.683  0.00  0.00      PROB  
ATOM   3667  O   GLN P 142      -8.784 -34.752  19.870  0.00  0.00      PROB  
ATOM   3668  N   CYS P 143      -7.914 -36.672  18.919  0.00  0.00      PROB  
ATOM   3669  HN  CYS P 143      -7.906 -37.669  18.913  0.00  0.00      PROB  
ATOM   3670  CA  CYS P 143      -6.860 -36.029  18.120  0.00  0.00      PROB  
ATOM   3671  HA  CYS P 143      -6.397 -35.271  18.734  0.00  0.00      PROB  
ATOM   3672  CB  CYS P 143      -5.789 -37.055  17.740  0.00  0.00      PROB  
ATOM   3673  HB1 CYS P 143      -5.018 -36.604  17.080  0.00  0.00      PROB  
ATOM   3674  HB2 CYS P 143      -6.245 -37.882  17.154  0.00  0.00      PROB  
ATOM   3675  SG  CYS P 143      -4.983 -37.781  19.172  0.00  0.00      PROB  
ATOM   3676  HG1 CYS P 143      -4.838 -36.602  19.759  0.00  0.00      PROB  
ATOM   3677  C   CYS P 143      -7.342 -35.276  16.917  0.00  0.00      PROB  
ATOM   3678  O   CYS P 143      -6.814 -34.238  16.627  0.00  0.00      PROB  
ATOM   3679  N   ILE P 144      -8.350 -35.739  16.115  0.00  0.00      PROB  
ATOM   3680  HN  ILE P 144      -8.795 -36.617  16.277  0.00  0.00      PROB  
ATOM   3681  CA  ILE P 144      -8.804 -35.063  14.926  0.00  0.00      PROB  
ATOM   3682  HA  ILE P 144      -7.915 -34.715  14.422  0.00  0.00      PROB  
ATOM   3683  CB  ILE P 144      -9.640 -36.063  14.110  0.00  0.00      PROB  
ATOM   3684  HB  ILE P 144     -10.555 -36.415  14.634  0.00  0.00      PROB  
ATOM   3685  CG2 ILE P 144     -10.126 -35.524  12.729  0.00  0.00      PROB  
ATOM   3686 HG21 ILE P 144      -9.293 -35.242  12.052  0.00  0.00      PROB  
ATOM   3687 HG22 ILE P 144     -10.846 -34.698  12.913  0.00  0.00      PROB  
ATOM   3688 HG23 ILE P 144     -10.716 -36.291  12.182  0.00  0.00      PROB  
ATOM   3689  CG1 ILE P 144      -8.841 -37.376  13.800  0.00  0.00      PROB  
ATOM   3690 HG11 ILE P 144      -9.418 -37.867  12.987  0.00  0.00      PROB  
ATOM   3691 HG12 ILE P 144      -8.780 -38.015  14.706  0.00  0.00      PROB  
ATOM   3692  CD  ILE P 144      -7.348 -37.188  13.351  0.00  0.00      PROB  
ATOM   3693  HD1 ILE P 144      -6.876 -38.024  12.792  0.00  0.00      PROB  
ATOM   3694  HD2 ILE P 144      -6.785 -37.145  14.309  0.00  0.00      PROB  
ATOM   3695  HD3 ILE P 144      -7.308 -36.235  12.782  0.00  0.00      PROB  
ATOM   3696  C   ILE P 144      -9.617 -33.782  15.213  0.00  0.00      PROB  
ATOM   3697  O   ILE P 144     -10.354 -33.704  16.201  0.00  0.00      PROB  
ATOM   3698  N   SER P 145      -9.499 -32.798  14.287  0.00  0.00      PROB  
ATOM   3699  HN  SER P 145      -9.034 -32.900  13.412  0.00  0.00      PROB  
ATOM   3700  CA  SER P 145     -10.019 -31.448  14.513  0.00  0.00      PROB  
ATOM   3701  HA  SER P 145      -9.818 -31.320  15.566  0.00  0.00      PROB  
ATOM   3702  CB  SER P 145      -9.293 -30.304  13.725  0.00  0.00      PROB  
ATOM   3703  HB1 SER P 145      -9.547 -30.163  12.653  0.00  0.00      PROB  
ATOM   3704  HB2 SER P 145      -8.199 -30.493  13.696  0.00  0.00      PROB  
ATOM   3705  OG  SER P 145      -9.431 -29.115  14.453  0.00  0.00      PROB  
ATOM   3706  HG1 SER P 145      -8.909 -28.459  13.986  0.00  0.00      PROB  
ATOM   3707  C   SER P 145     -11.581 -31.395  14.198  0.00  0.00      PROB  
ATOM   3708  O   SER P 145     -11.949 -31.597  13.007  0.00  0.00      PROB  
ATOM   3709  N   ARG P 146     -12.526 -31.007  15.085  0.00  0.00      PROB  
ATOM   3710  HN  ARG P 146     -12.248 -30.643  15.970  0.00  0.00      PROB  
ATOM   3711  CA  ARG P 146     -13.983 -30.842  14.755  0.00  0.00      PROB  
ATOM   3712  HA  ARG P 146     -14.217 -31.261  13.788  0.00  0.00      PROB  
ATOM   3713  CB  ARG P 146     -14.827 -31.623  15.757  0.00  0.00      PROB  
ATOM   3714  HB1 ARG P 146     -15.858 -31.534  15.353  0.00  0.00      PROB  
ATOM   3715  HB2 ARG P 146     -14.890 -31.089  16.729  0.00  0.00      PROB  
ATOM   3716  CG  ARG P 146     -14.442 -33.032  15.943  0.00  0.00      PROB  
ATOM   3717  HG1 ARG P 146     -15.103 -33.364  16.772  0.00  0.00      PROB  
ATOM   3718  HG2 ARG P 146     -13.409 -33.111  16.345  0.00  0.00      PROB  
ATOM   3719  CD  ARG P 146     -14.589 -33.819  14.626  0.00  0.00      PROB  
ATOM   3720  HD1 ARG P 146     -13.953 -33.376  13.830  0.00  0.00      PROB  
ATOM   3721  HD2 ARG P 146     -15.645 -33.834  14.280  0.00  0.00      PROB  
ATOM   3722  NE  ARG P 146     -14.062 -35.195  14.885  0.00  0.00      PROB  
ATOM   3723  HE  ARG P 146     -13.438 -35.211  15.665  0.00  0.00      PROB  
ATOM   3724  CZ  ARG P 146     -14.185 -36.403  14.229  0.00  0.00      PROB  
ATOM   3725  NH1 ARG P 146     -15.123 -36.615  13.373  0.00  0.00      PROB  
ATOM   3726 HH11 ARG P 146     -15.536 -35.745  13.101  0.00  0.00      PROB  
ATOM   3727 HH12 ARG P 146     -15.295 -37.507  12.956  0.00  0.00      PROB  
ATOM   3728  NH2 ARG P 146     -13.435 -37.338  14.780  0.00  0.00      PROB  
ATOM   3729 HH21 ARG P 146     -12.694 -37.112  15.412  0.00  0.00      PROB  
ATOM   3730 HH22 ARG P 146     -13.713 -38.288  14.634  0.00  0.00      PROB  
ATOM   3731  C   ARG P 146     -14.221 -29.354  14.734  0.00  0.00      PROB  
ATOM   3732  O   ARG P 146     -14.189 -28.756  15.821  0.00  0.00      PROB  
ATOM   3733  N   VAL P 147     -14.424 -28.727  13.595  0.00  0.00      PROB  
ATOM   3734  HN  VAL P 147     -14.414 -29.243  12.742  0.00  0.00      PROB  
ATOM   3735  CA  VAL P 147     -14.656 -27.287  13.518  0.00  0.00      PROB  
ATOM   3736  HA  VAL P 147     -14.017 -26.866  14.280  0.00  0.00      PROB  
ATOM   3737  CB  VAL P 147     -14.135 -26.516  12.275  0.00  0.00      PROB  
ATOM   3738  HB  VAL P 147     -14.633 -25.524  12.299  0.00  0.00      PROB  
ATOM   3739  CG1 VAL P 147     -12.633 -26.459  12.312  0.00  0.00      PROB  
ATOM   3740 HG11 VAL P 147     -12.227 -27.493  12.334  0.00  0.00      PROB  
ATOM   3741 HG12 VAL P 147     -12.185 -25.909  13.168  0.00  0.00      PROB  
ATOM   3742 HG13 VAL P 147     -12.200 -25.841  11.495  0.00  0.00      PROB  
ATOM   3743  CG2 VAL P 147     -14.541 -27.233  10.981  0.00  0.00      PROB  
ATOM   3744 HG21 VAL P 147     -15.631 -27.443  10.941  0.00  0.00      PROB  
ATOM   3745 HG22 VAL P 147     -14.071 -28.240  10.952  0.00  0.00      PROB  
ATOM   3746 HG23 VAL P 147     -14.186 -26.655  10.101  0.00  0.00      PROB  
ATOM   3747  C   VAL P 147     -16.154 -26.846  13.782  0.00  0.00      PROB  
ATOM   3748  O   VAL P 147     -16.398 -25.731  14.101  0.00  0.00      PROB  
ATOM   3749  N   TYR P 148     -17.087 -27.784  13.444  0.00  0.00      PROB  
ATOM   3750  HN  TYR P 148     -16.949 -28.669  13.006  0.00  0.00      PROB  
ATOM   3751  CA  TYR P 148     -18.501 -27.407  13.484  0.00  0.00      PROB  
ATOM   3752  HA  TYR P 148     -18.590 -26.385  13.146  0.00  0.00      PROB  
ATOM   3753  CB  TYR P 148     -19.334 -28.254  12.515  0.00  0.00      PROB  
ATOM   3754  HB1 TYR P 148     -19.216 -29.350  12.654  0.00  0.00      PROB  
ATOM   3755  HB2 TYR P 148     -19.020 -28.231  11.450  0.00  0.00      PROB  
ATOM   3756  CG  TYR P 148     -20.777 -28.044  12.631  0.00  0.00      PROB  
ATOM   3757  CD1 TYR P 148     -21.179 -26.746  12.624  0.00  0.00      PROB  
ATOM   3758  HD1 TYR P 148     -20.518 -25.892  12.604  0.00  0.00      PROB  
ATOM   3759  CE1 TYR P 148     -22.535 -26.415  12.639  0.00  0.00      PROB  
ATOM   3760  HE1 TYR P 148     -22.970 -25.428  12.687  0.00  0.00      PROB  
ATOM   3761  CZ  TYR P 148     -23.440 -27.469  12.924  0.00  0.00      PROB  
ATOM   3762  OH  TYR P 148     -24.801 -27.088  13.104  0.00  0.00      PROB  
ATOM   3763  HH  TYR P 148     -24.815 -26.130  13.149  0.00  0.00      PROB  
ATOM   3764  CD2 TYR P 148     -21.730 -29.080  12.765  0.00  0.00      PROB  
ATOM   3765  HD2 TYR P 148     -21.312 -30.058  12.578  0.00  0.00      PROB  
ATOM   3766  CE2 TYR P 148     -23.073 -28.799  12.881  0.00  0.00      PROB  
ATOM   3767  HE2 TYR P 148     -23.795 -29.584  13.050  0.00  0.00      PROB  
ATOM   3768  C   TYR P 148     -19.051 -27.308  14.875  0.00  0.00      PROB  
ATOM   3769  O   TYR P 148     -19.655 -26.353  15.289  0.00  0.00      PROB  
ATOM   3770  N   SER P 149     -18.880 -28.329  15.684  0.00  0.00      PROB  
ATOM   3771  HN  SER P 149     -18.392 -29.101  15.284  0.00  0.00      PROB  
ATOM   3772  CA  SER P 149     -19.219 -28.454  17.101  0.00  0.00      PROB  
ATOM   3773  HA  SER P 149     -20.235 -28.114  17.232  0.00  0.00      PROB  
ATOM   3774  CB  SER P 149     -19.054 -29.907  17.785  0.00  0.00      PROB  
ATOM   3775  HB1 SER P 149     -19.911 -30.505  17.408  0.00  0.00      PROB  
ATOM   3776  HB2 SER P 149     -19.194 -29.865  18.886  0.00  0.00      PROB  
ATOM   3777  OG  SER P 149     -17.820 -30.531  17.471  0.00  0.00      PROB  
ATOM   3778  HG1 SER P 149     -17.812 -30.823  16.557  0.00  0.00      PROB  
ATOM   3779  C   SER P 149     -18.487 -27.452  17.996  0.00  0.00      PROB  
ATOM   3780  O   SER P 149     -19.158 -26.893  18.844  0.00  0.00      PROB  
ATOM   3781  N   ILE P 150     -17.222 -27.211  17.764  0.00  0.00      PROB  
ATOM   3782  HN  ILE P 150     -16.758 -27.635  16.989  0.00  0.00      PROB  
ATOM   3783  CA  ILE P 150     -16.576 -26.068  18.402  0.00  0.00      PROB  
ATOM   3784  HA  ILE P 150     -16.779 -25.981  19.459  0.00  0.00      PROB  
ATOM   3785  CB  ILE P 150     -15.045 -26.010  18.192  0.00  0.00      PROB  
ATOM   3786  HB  ILE P 150     -14.690 -25.987  17.139  0.00  0.00      PROB  
ATOM   3787  CG2 ILE P 150     -14.412 -24.741  18.916  0.00  0.00      PROB  
ATOM   3788 HG21 ILE P 150     -14.719 -24.531  19.963  0.00  0.00      PROB  
ATOM   3789 HG22 ILE P 150     -14.627 -23.839  18.304  0.00  0.00      PROB  
ATOM   3790 HG23 ILE P 150     -13.305 -24.826  18.967  0.00  0.00      PROB  
ATOM   3791  CG1 ILE P 150     -14.489 -27.338  18.817  0.00  0.00      PROB  
ATOM   3792 HG11 ILE P 150     -15.060 -28.141  18.305  0.00  0.00      PROB  
ATOM   3793 HG12 ILE P 150     -14.757 -27.373  19.895  0.00  0.00      PROB  
ATOM   3794  CD  ILE P 150     -13.019 -27.561  18.488  0.00  0.00      PROB  
ATOM   3795  HD1 ILE P 150     -12.380 -26.891  19.102  0.00  0.00      PROB  
ATOM   3796  HD2 ILE P 150     -12.903 -27.439  17.390  0.00  0.00      PROB  
ATOM   3797  HD3 ILE P 150     -12.728 -28.589  18.790  0.00  0.00      PROB  
ATOM   3798  C   ILE P 150     -17.163 -24.733  18.091  0.00  0.00      PROB  
ATOM   3799  O   ILE P 150     -17.553 -23.936  18.984  0.00  0.00      PROB  
ATOM   3800  N   TYR P 151     -17.446 -24.308  16.769  0.00  0.00      PROB  
ATOM   3801  HN  TYR P 151     -17.183 -24.848  15.974  0.00  0.00      PROB  
ATOM   3802  CA  TYR P 151     -18.242 -23.104  16.448  0.00  0.00      PROB  
ATOM   3803  HA  TYR P 151     -17.696 -22.236  16.786  0.00  0.00      PROB  
ATOM   3804  CB  TYR P 151     -18.355 -23.233  14.899  0.00  0.00      PROB  
ATOM   3805  HB1 TYR P 151     -18.491 -24.294  14.597  0.00  0.00      PROB  
ATOM   3806  HB2 TYR P 151     -17.428 -22.809  14.458  0.00  0.00      PROB  
ATOM   3807  CG  TYR P 151     -19.467 -22.409  14.277  0.00  0.00      PROB  
ATOM   3808  CD1 TYR P 151     -20.306 -22.902  13.269  0.00  0.00      PROB  
ATOM   3809  HD1 TYR P 151     -20.208 -23.890  12.844  0.00  0.00      PROB  
ATOM   3810  CE1 TYR P 151     -21.384 -22.151  12.711  0.00  0.00      PROB  
ATOM   3811  HE1 TYR P 151     -22.061 -22.652  12.036  0.00  0.00      PROB  
ATOM   3812  CZ  TYR P 151     -21.549 -20.851  13.195  0.00  0.00      PROB  
ATOM   3813  OH  TYR P 151     -22.584 -20.023  12.740  0.00  0.00      PROB  
ATOM   3814  HH  TYR P 151     -23.126 -20.485  12.097  0.00  0.00      PROB  
ATOM   3815  CD2 TYR P 151     -19.666 -21.046  14.640  0.00  0.00      PROB  
ATOM   3816  HD2 TYR P 151     -19.005 -20.555  15.339  0.00  0.00      PROB  
ATOM   3817  CE2 TYR P 151     -20.648 -20.304  14.065  0.00  0.00      PROB  
ATOM   3818  HE2 TYR P 151     -20.809 -19.265  14.314  0.00  0.00      PROB  
ATOM   3819  C   TYR P 151     -19.599 -22.994  17.125  0.00  0.00      PROB  
ATOM   3820  O   TYR P 151     -19.920 -21.943  17.685  0.00  0.00      PROB  
ATOM   3821  N   VAL P 152     -20.403 -24.068  17.182  0.00  0.00      PROB  
ATOM   3822  HN  VAL P 152     -20.140 -24.997  16.934  0.00  0.00      PROB  
ATOM   3823  CA  VAL P 152     -21.711 -23.961  17.724  0.00  0.00      PROB  
ATOM   3824  HA  VAL P 152     -22.218 -23.134  17.248  0.00  0.00      PROB  
ATOM   3825  CB  VAL P 152     -22.565 -25.193  17.413  0.00  0.00      PROB  
ATOM   3826  HB  VAL P 152     -21.955 -26.040  17.793  0.00  0.00      PROB  
ATOM   3827  CG1 VAL P 152     -23.985 -25.090  17.969  0.00  0.00      PROB  
ATOM   3828 HG11 VAL P 152     -24.079 -25.315  19.053  0.00  0.00      PROB  
ATOM   3829 HG12 VAL P 152     -24.706 -25.811  17.527  0.00  0.00      PROB  
ATOM   3830 HG13 VAL P 152     -24.371 -24.091  17.673  0.00  0.00      PROB  
ATOM   3831  CG2 VAL P 152     -22.713 -25.318  15.910  0.00  0.00      PROB  
ATOM   3832 HG21 VAL P 152     -23.178 -24.455  15.386  0.00  0.00      PROB  
ATOM   3833 HG22 VAL P 152     -23.247 -26.262  15.670  0.00  0.00      PROB  
ATOM   3834 HG23 VAL P 152     -21.798 -25.517  15.313  0.00  0.00      PROB  
ATOM   3835  C   VAL P 152     -21.694 -23.806  19.206  0.00  0.00      PROB  
ATOM   3836  O   VAL P 152     -22.440 -23.109  19.814  0.00  0.00      PROB  
ATOM   3837  N   HSD P 153     -20.733 -24.452  19.927  0.00  0.00      PROB  
ATOM   3838  HN  HSD P 153     -20.017 -24.983  19.482  0.00  0.00      PROB  
ATOM   3839  CA  HSD P 153     -20.560 -24.400  21.327  0.00  0.00      PROB  
ATOM   3840  HA  HSD P 153     -21.461 -24.528  21.909  0.00  0.00      PROB  
ATOM   3841  CB  HSD P 153     -19.478 -25.336  21.930  0.00  0.00      PROB  
ATOM   3842  HB1 HSD P 153     -18.543 -25.109  21.374  0.00  0.00      PROB  
ATOM   3843  HB2 HSD P 153     -19.802 -26.393  21.821  0.00  0.00      PROB  
ATOM   3844  ND1 HSD P 153     -18.268 -24.441  24.081  0.00  0.00      PROB  
ATOM   3845  HD1 HSD P 153     -17.777 -23.768  23.527  0.00  0.00      PROB  
ATOM   3846  CG  HSD P 153     -19.221 -25.232  23.494  0.00  0.00      PROB  
ATOM   3847  CE1 HSD P 153     -18.138 -24.819  25.391  0.00  0.00      PROB  
ATOM   3848  HE1 HSD P 153     -17.346 -24.381  25.999  0.00  0.00      PROB  
ATOM   3849  NE2 HSD P 153     -18.932 -25.863  25.656  0.00  0.00      PROB  
ATOM   3850  CD2 HSD P 153     -19.605 -26.139  24.416  0.00  0.00      PROB  
ATOM   3851  HD2 HSD P 153     -20.201 -27.036  24.302  0.00  0.00      PROB  
ATOM   3852  C   HSD P 153     -20.107 -23.041  21.673  0.00  0.00      PROB  
ATOM   3853  O   HSD P 153     -20.472 -22.447  22.683  0.00  0.00      PROB  
ATOM   3854  N   THR P 154     -19.291 -22.353  20.896  0.00  0.00      PROB  
ATOM   3855  HN  THR P 154     -19.099 -22.800  20.026  0.00  0.00      PROB  
ATOM   3856  CA  THR P 154     -18.854 -21.029  20.990  0.00  0.00      PROB  
ATOM   3857  HA  THR P 154     -18.369 -20.906  21.947  0.00  0.00      PROB  
ATOM   3858  CB  THR P 154     -17.684 -20.715  20.024  0.00  0.00      PROB  
ATOM   3859  HB  THR P 154     -17.949 -20.715  18.946  0.00  0.00      PROB  
ATOM   3860  OG1 THR P 154     -16.683 -21.669  20.187  0.00  0.00      PROB  
ATOM   3861  HG1 THR P 154     -17.035 -22.464  19.780  0.00  0.00      PROB  
ATOM   3862  CG2 THR P 154     -17.000 -19.378  20.398  0.00  0.00      PROB  
ATOM   3863 HG21 THR P 154     -16.569 -19.379  21.422  0.00  0.00      PROB  
ATOM   3864 HG22 THR P 154     -17.757 -18.567  20.341  0.00  0.00      PROB  
ATOM   3865 HG23 THR P 154     -16.163 -19.124  19.713  0.00  0.00      PROB  
ATOM   3866  C   THR P 154     -19.966 -20.013  20.810  0.00  0.00      PROB  
ATOM   3867  O   THR P 154     -20.123 -19.085  21.583  0.00  0.00      PROB  
ATOM   3868  N   VAL P 155     -20.822 -20.334  19.803  0.00  0.00      PROB  
ATOM   3869  HN  VAL P 155     -20.653 -21.107  19.196  0.00  0.00      PROB  
ATOM   3870  CA  VAL P 155     -22.089 -19.668  19.547  0.00  0.00      PROB  
ATOM   3871  HA  VAL P 155     -21.688 -18.696  19.299  0.00  0.00      PROB  
ATOM   3872  CB  VAL P 155     -22.732 -20.127  18.278  0.00  0.00      PROB  
ATOM   3873  HB  VAL P 155     -22.791 -21.236  18.230  0.00  0.00      PROB  
ATOM   3874  CG1 VAL P 155     -24.185 -19.568  18.211  0.00  0.00      PROB  
ATOM   3875 HG11 VAL P 155     -24.693 -19.732  17.237  0.00  0.00      PROB  
ATOM   3876 HG12 VAL P 155     -24.352 -18.471  18.283  0.00  0.00      PROB  
ATOM   3877 HG13 VAL P 155     -24.858 -20.029  18.965  0.00  0.00      PROB  
ATOM   3878  CG2 VAL P 155     -21.811 -19.603  17.167  0.00  0.00      PROB  
ATOM   3879 HG21 VAL P 155     -20.749 -19.919  17.248  0.00  0.00      PROB  
ATOM   3880 HG22 VAL P 155     -21.717 -18.496  17.163  0.00  0.00      PROB  
ATOM   3881 HG23 VAL P 155     -22.099 -19.947  16.151  0.00  0.00      PROB  
ATOM   3882  C   VAL P 155     -23.033 -19.591  20.775  0.00  0.00      PROB  
ATOM   3883  O   VAL P 155     -23.788 -18.594  21.036  0.00  0.00      PROB  
ATOM   3884  N   CYS P 156     -23.113 -20.797  21.377  0.00  0.00      PROB  
ATOM   3885  HN  CYS P 156     -22.507 -21.535  21.091  0.00  0.00      PROB  
ATOM   3886  CA  CYS P 156     -24.041 -21.122  22.476  0.00  0.00      PROB  
ATOM   3887  HA  CYS P 156     -25.000 -20.695  22.221  0.00  0.00      PROB  
ATOM   3888  CB  CYS P 156     -24.191 -22.656  22.663  0.00  0.00      PROB  
ATOM   3889  HB1 CYS P 156     -24.818 -22.716  23.578  0.00  0.00      PROB  
ATOM   3890  HB2 CYS P 156     -23.225 -23.173  22.845  0.00  0.00      PROB  
ATOM   3891  SG  CYS P 156     -25.087 -23.498  21.233  0.00  0.00      PROB  
ATOM   3892  HG1 CYS P 156     -24.344 -23.096  20.213  0.00  0.00      PROB  
ATOM   3893  C   CYS P 156     -23.707 -20.492  23.824  0.00  0.00      PROB  
ATOM   3894  O   CYS P 156     -24.579 -20.112  24.626  0.00  0.00      PROB  
ATOM   3895  N   ASP P 157     -22.369 -20.345  24.051  0.00  0.00      PROB  
ATOM   3896  HN  ASP P 157     -21.819 -20.546  23.244  0.00  0.00      PROB  
ATOM   3897  CA  ASP P 157     -21.835 -19.775  25.351  0.00  0.00      PROB  
ATOM   3898  HA  ASP P 157     -22.135 -20.520  26.073  0.00  0.00      PROB  
ATOM   3899  CB  ASP P 157     -20.391 -19.929  25.279  0.00  0.00      PROB  
ATOM   3900  HB1 ASP P 157     -19.888 -19.725  24.309  0.00  0.00      PROB  
ATOM   3901  HB2 ASP P 157     -20.181 -21.020  25.260  0.00  0.00      PROB  
ATOM   3902  CG  ASP P 157     -19.503 -19.189  26.284  0.00  0.00      PROB  
ATOM   3903  OD1 ASP P 157     -18.244 -19.438  26.298  0.00  0.00      PROB  
ATOM   3904  OD2 ASP P 157     -20.025 -18.552  27.241  0.00  0.00      PROB  
ATOM   3905  C   ASP P 157     -22.518 -18.422  25.835  0.00  0.00      PROB  
ATOM   3906  O   ASP P 157     -23.277 -18.415  26.782  0.00  0.00      PROB  
ATOM   3907  N   PRO P 158     -22.493 -17.281  25.038  0.00  0.00      PROB  
ATOM   3908  CD  PRO P 158     -21.544 -17.121  23.895  0.00  0.00      PROB  
ATOM   3909  HD1 PRO P 158     -22.012 -17.605  23.011  0.00  0.00      PROB  
ATOM   3910  HD2 PRO P 158     -20.504 -17.482  24.041  0.00  0.00      PROB  
ATOM   3911  CA  PRO P 158     -23.148 -16.083  25.436  0.00  0.00      PROB  
ATOM   3912  HA  PRO P 158     -23.033 -15.950  26.501  0.00  0.00      PROB  
ATOM   3913  CB  PRO P 158     -22.335 -14.983  24.617  0.00  0.00      PROB  
ATOM   3914  HB1 PRO P 158     -21.613 -14.629  25.384  0.00  0.00      PROB  
ATOM   3915  HB2 PRO P 158     -22.857 -14.033  24.375  0.00  0.00      PROB  
ATOM   3916  CG  PRO P 158     -21.565 -15.681  23.496  0.00  0.00      PROB  
ATOM   3917  HG1 PRO P 158     -22.172 -15.563  22.573  0.00  0.00      PROB  
ATOM   3918  HG2 PRO P 158     -20.555 -15.258  23.305  0.00  0.00      PROB  
ATOM   3919  C   PRO P 158     -24.622 -16.010  25.151  0.00  0.00      PROB  
ATOM   3920  O   PRO P 158     -25.288 -15.316  25.878  0.00  0.00      PROB  
ATOM   3921  N   LEU P 159     -25.113 -16.698  24.082  0.00  0.00      PROB  
ATOM   3922  HN  LEU P 159     -24.535 -17.252  23.489  0.00  0.00      PROB  
ATOM   3923  CA  LEU P 159     -26.488 -16.719  23.747  0.00  0.00      PROB  
ATOM   3924  HA  LEU P 159     -26.841 -15.720  23.534  0.00  0.00      PROB  
ATOM   3925  CB  LEU P 159     -26.740 -17.469  22.395  0.00  0.00      PROB  
ATOM   3926  HB1 LEU P 159     -26.336 -18.502  22.457  0.00  0.00      PROB  
ATOM   3927  HB2 LEU P 159     -26.165 -16.893  21.640  0.00  0.00      PROB  
ATOM   3928  CG  LEU P 159     -28.169 -17.609  21.859  0.00  0.00      PROB  
ATOM   3929  HG  LEU P 159     -28.811 -18.126  22.604  0.00  0.00      PROB  
ATOM   3930  CD1 LEU P 159     -28.781 -16.267  21.506  0.00  0.00      PROB  
ATOM   3931 HD11 LEU P 159     -29.797 -16.354  21.066  0.00  0.00      PROB  
ATOM   3932 HD12 LEU P 159     -28.079 -15.675  20.881  0.00  0.00      PROB  
ATOM   3933 HD13 LEU P 159     -28.931 -15.630  22.404  0.00  0.00      PROB  
ATOM   3934  CD2 LEU P 159     -28.278 -18.649  20.665  0.00  0.00      PROB  
ATOM   3935 HD21 LEU P 159     -29.350 -18.899  20.514  0.00  0.00      PROB  
ATOM   3936 HD22 LEU P 159     -27.711 -19.556  20.963  0.00  0.00      PROB  
ATOM   3937 HD23 LEU P 159     -27.858 -18.155  19.763  0.00  0.00      PROB  
ATOM   3938  C   LEU P 159     -27.385 -17.296  24.819  0.00  0.00      PROB  
ATOM   3939  O   LEU P 159     -28.330 -16.673  25.257  0.00  0.00      PROB  
ATOM   3940  N   PHE P 160     -27.181 -18.462  25.345  0.00  0.00      PROB  
ATOM   3941  HN  PHE P 160     -26.364 -18.929  25.015  0.00  0.00      PROB  
ATOM   3942  CA  PHE P 160     -27.996 -19.065  26.384  0.00  0.00      PROB  
ATOM   3943  HA  PHE P 160     -29.033 -18.815  26.217  0.00  0.00      PROB  
ATOM   3944  CB  PHE P 160     -27.943 -20.580  26.350  0.00  0.00      PROB  
ATOM   3945  HB1 PHE P 160     -28.327 -21.055  27.278  0.00  0.00      PROB  
ATOM   3946  HB2 PHE P 160     -26.847 -20.742  26.265  0.00  0.00      PROB  
ATOM   3947  CG  PHE P 160     -28.595 -21.160  25.054  0.00  0.00      PROB  
ATOM   3948  CD1 PHE P 160     -29.877 -20.669  24.789  0.00  0.00      PROB  
ATOM   3949  HD1 PHE P 160     -30.548 -20.186  25.484  0.00  0.00      PROB  
ATOM   3950  CE1 PHE P 160     -30.534 -21.050  23.610  0.00  0.00      PROB  
ATOM   3951  HE1 PHE P 160     -31.564 -20.874  23.335  0.00  0.00      PROB  
ATOM   3952  CZ  PHE P 160     -29.740 -21.763  22.608  0.00  0.00      PROB  
ATOM   3953  HZ  PHE P 160     -30.191 -22.044  21.667  0.00  0.00      PROB  
ATOM   3954  CD2 PHE P 160     -27.887 -21.892  24.133  0.00  0.00      PROB  
ATOM   3955  HD2 PHE P 160     -26.868 -22.180  24.345  0.00  0.00      PROB  
ATOM   3956  CE2 PHE P 160     -28.412 -22.071  22.867  0.00  0.00      PROB  
ATOM   3957  HE2 PHE P 160     -27.846 -22.588  22.106  0.00  0.00      PROB  
ATOM   3958  C   PHE P 160     -27.692 -18.515  27.792  0.00  0.00      PROB  
ATOM   3959  O   PHE P 160     -28.516 -18.556  28.717  0.00  0.00      PROB  
ATOM   3960  N   GLU P 161     -26.511 -17.918  28.071  0.00  0.00      PROB  
ATOM   3961  HN  GLU P 161     -25.829 -17.932  27.344  0.00  0.00      PROB  
ATOM   3962  CA  GLU P 161     -26.201 -17.081  29.287  0.00  0.00      PROB  
ATOM   3963  HA  GLU P 161     -26.214 -17.763  30.125  0.00  0.00      PROB  
ATOM   3964  CB  GLU P 161     -24.777 -16.539  29.252  0.00  0.00      PROB  
ATOM   3965  HB1 GLU P 161     -24.699 -15.776  28.448  0.00  0.00      PROB  
ATOM   3966  HB2 GLU P 161     -24.118 -17.384  28.962  0.00  0.00      PROB  
ATOM   3967  CG  GLU P 161     -24.244 -15.970  30.576  0.00  0.00      PROB  
ATOM   3968  HG1 GLU P 161     -24.251 -16.804  31.310  0.00  0.00      PROB  
ATOM   3969  HG2 GLU P 161     -24.652 -15.017  30.977  0.00  0.00      PROB  
ATOM   3970  CD  GLU P 161     -22.750 -15.643  30.497  0.00  0.00      PROB  
ATOM   3971  OE1 GLU P 161     -22.121 -15.713  29.363  0.00  0.00      PROB  
ATOM   3972  OE2 GLU P 161     -22.179 -15.391  31.610  0.00  0.00      PROB  
ATOM   3973  C   GLU P 161     -27.237 -15.995  29.461  0.00  0.00      PROB  
ATOM   3974  O   GLU P 161     -28.022 -15.829  30.432  0.00  0.00      PROB  
ATOM   3975  N   ALA P 162     -27.377 -15.173  28.370  0.00  0.00      PROB  
ATOM   3976  HN  ALA P 162     -26.899 -15.382  27.520  0.00  0.00      PROB  
ATOM   3977  CA  ALA P 162     -28.310 -14.091  28.264  0.00  0.00      PROB  
ATOM   3978  HA  ALA P 162     -28.074 -13.406  29.065  0.00  0.00      PROB  
ATOM   3979  CB  ALA P 162     -28.062 -13.312  26.970  0.00  0.00      PROB  
ATOM   3980  HB1 ALA P 162     -26.975 -13.236  26.756  0.00  0.00      PROB  
ATOM   3981  HB2 ALA P 162     -28.391 -12.251  26.974  0.00  0.00      PROB  
ATOM   3982  HB3 ALA P 162     -28.549 -13.872  26.143  0.00  0.00      PROB  
ATOM   3983  C   ALA P 162     -29.767 -14.503  28.410  0.00  0.00      PROB  
ATOM   3984  O   ALA P 162     -30.512 -13.847  29.101  0.00  0.00      PROB  
ATOM   3985  N   VAL P 163     -30.255 -15.617  27.832  0.00  0.00      PROB  
ATOM   3986  HN  VAL P 163     -29.597 -16.148  27.304  0.00  0.00      PROB  
ATOM   3987  CA  VAL P 163     -31.659 -16.033  27.994  0.00  0.00      PROB  
ATOM   3988  HA  VAL P 163     -32.362 -15.249  27.755  0.00  0.00      PROB  
ATOM   3989  CB  VAL P 163     -31.888 -17.300  27.091  0.00  0.00      PROB  
ATOM   3990  HB  VAL P 163     -30.981 -17.919  27.258  0.00  0.00      PROB  
ATOM   3991  CG1 VAL P 163     -33.227 -17.888  27.469  0.00  0.00      PROB  
ATOM   3992 HG11 VAL P 163     -33.219 -18.444  28.431  0.00  0.00      PROB  
ATOM   3993 HG12 VAL P 163     -33.376 -18.711  26.738  0.00  0.00      PROB  
ATOM   3994 HG13 VAL P 163     -34.106 -17.208  27.462  0.00  0.00      PROB  
ATOM   3995  CG2 VAL P 163     -31.760 -16.951  25.565  0.00  0.00      PROB  
ATOM   3996 HG21 VAL P 163     -30.720 -16.609  25.376  0.00  0.00      PROB  
ATOM   3997 HG22 VAL P 163     -32.460 -16.116  25.346  0.00  0.00      PROB  
ATOM   3998 HG23 VAL P 163     -31.958 -17.786  24.859  0.00  0.00      PROB  
ATOM   3999  C   VAL P 163     -31.910 -16.412  29.481  0.00  0.00      PROB  
ATOM   4000  O   VAL P 163     -32.985 -16.434  30.000  0.00  0.00      PROB  
ATOM   4001  N   GLY P 164     -30.867 -16.722  30.263  0.00  0.00      PROB  
ATOM   4002  HN  GLY P 164     -29.935 -16.516  29.975  0.00  0.00      PROB  
ATOM   4003  CA  GLY P 164     -30.817 -16.840  31.718  0.00  0.00      PROB  
ATOM   4004  HA1 GLY P 164     -29.804 -17.094  31.992  0.00  0.00      PROB  
ATOM   4005  HA2 GLY P 164     -31.576 -17.567  31.965  0.00  0.00      PROB  
ATOM   4006  C   GLY P 164     -31.061 -15.604  32.505  0.00  0.00      PROB  
ATOM   4007  O   GLY P 164     -31.488 -15.705  33.653  0.00  0.00      PROB  
ATOM   4008  N   LYS P 165     -30.742 -14.402  31.993  0.00  0.00      PROB  
ATOM   4009  HN  LYS P 165     -30.283 -14.305  31.113  0.00  0.00      PROB  
ATOM   4010  CA  LYS P 165     -31.000 -13.103  32.608  0.00  0.00      PROB  
ATOM   4011  HA  LYS P 165     -30.521 -13.221  33.568  0.00  0.00      PROB  
ATOM   4012  CB  LYS P 165     -30.440 -11.914  31.787  0.00  0.00      PROB  
ATOM   4013  HB1 LYS P 165     -30.660 -10.989  32.361  0.00  0.00      PROB  
ATOM   4014  HB2 LYS P 165     -31.020 -11.875  30.840  0.00  0.00      PROB  
ATOM   4015  CG  LYS P 165     -28.902 -11.956  31.538  0.00  0.00      PROB  
ATOM   4016  HG1 LYS P 165     -28.747 -11.120  30.824  0.00  0.00      PROB  
ATOM   4017  HG2 LYS P 165     -28.576 -12.955  31.177  0.00  0.00      PROB  
ATOM   4018  CD  LYS P 165     -28.137 -11.630  32.844  0.00  0.00      PROB  
ATOM   4019  HD1 LYS P 165     -28.450 -12.375  33.606  0.00  0.00      PROB  
ATOM   4020  HD2 LYS P 165     -28.487 -10.638  33.200  0.00  0.00      PROB  
ATOM   4021  CE  LYS P 165     -26.614 -11.734  32.789  0.00  0.00      PROB  
ATOM   4022  HE1 LYS P 165     -26.177 -12.709  32.486  0.00  0.00      PROB  
ATOM   4023  HE2 LYS P 165     -26.068 -11.527  33.734  0.00  0.00      PROB  
ATOM   4024  NZ  LYS P 165     -26.140 -10.751  31.792  0.00  0.00      PROB  
ATOM   4025  HZ1 LYS P 165     -25.112 -10.611  31.869  0.00  0.00      PROB  
ATOM   4026  HZ2 LYS P 165     -26.527  -9.807  31.993  0.00  0.00      PROB  
ATOM   4027  HZ3 LYS P 165     -26.414 -11.031  30.828  0.00  0.00      PROB  
ATOM   4028  C   LYS P 165     -32.430 -12.828  32.790  0.00  0.00      PROB  
ATOM   4029  O   LYS P 165     -32.865 -12.243  33.773  0.00  0.00      PROB  
ATOM   4030  N   ILE P 166     -33.329 -13.461  31.950  0.00  0.00      PROB  
ATOM   4031  HN  ILE P 166     -32.962 -14.082  31.262  0.00  0.00      PROB  
ATOM   4032  CA  ILE P 166     -34.789 -13.326  32.244  0.00  0.00      PROB  
ATOM   4033  HA  ILE P 166     -35.036 -12.275  32.253  0.00  0.00      PROB  
ATOM   4034  CB  ILE P 166     -35.639 -14.059  31.180  0.00  0.00      PROB  
ATOM   4035  HB  ILE P 166     -35.254 -15.098  31.265  0.00  0.00      PROB  
ATOM   4036  CG2 ILE P 166     -37.164 -14.064  31.449  0.00  0.00      PROB  
ATOM   4037 HG21 ILE P 166     -37.455 -14.510  32.425  0.00  0.00      PROB  
ATOM   4038 HG22 ILE P 166     -37.592 -14.762  30.698  0.00  0.00      PROB  
ATOM   4039 HG23 ILE P 166     -37.593 -13.040  31.489  0.00  0.00      PROB  
ATOM   4040  CG1 ILE P 166     -35.332 -13.563  29.731  0.00  0.00      PROB  
ATOM   4041 HG11 ILE P 166     -34.241 -13.402  29.595  0.00  0.00      PROB  
ATOM   4042 HG12 ILE P 166     -35.748 -12.537  29.642  0.00  0.00      PROB  
ATOM   4043  CD  ILE P 166     -35.674 -14.493  28.505  0.00  0.00      PROB  
ATOM   4044  HD1 ILE P 166     -36.758 -14.659  28.330  0.00  0.00      PROB  
ATOM   4045  HD2 ILE P 166     -35.262 -15.497  28.748  0.00  0.00      PROB  
ATOM   4046  HD3 ILE P 166     -35.180 -14.159  27.567  0.00  0.00      PROB  
ATOM   4047  C   ILE P 166     -35.187 -13.920  33.560  0.00  0.00      PROB  
ATOM   4048  O   ILE P 166     -35.907 -13.338  34.355  0.00  0.00      PROB  
ATOM   4049  N   PHE P 167     -34.626 -15.096  33.867  0.00  0.00      PROB  
ATOM   4050  HN  PHE P 167     -34.007 -15.606  33.275  0.00  0.00      PROB  
ATOM   4051  CA  PHE P 167     -34.961 -15.793  35.084  0.00  0.00      PROB  
ATOM   4052  HA  PHE P 167     -36.023 -15.858  35.272  0.00  0.00      PROB  
ATOM   4053  CB  PHE P 167     -34.524 -17.292  34.967  0.00  0.00      PROB  
ATOM   4054  HB1 PHE P 167     -34.685 -17.862  35.907  0.00  0.00      PROB  
ATOM   4055  HB2 PHE P 167     -33.463 -17.410  34.659  0.00  0.00      PROB  
ATOM   4056  CG  PHE P 167     -35.341 -17.982  33.886  0.00  0.00      PROB  
ATOM   4057  CD1 PHE P 167     -36.564 -18.647  34.236  0.00  0.00      PROB  
ATOM   4058  HD1 PHE P 167     -37.046 -18.491  35.190  0.00  0.00      PROB  
ATOM   4059  CE1 PHE P 167     -37.271 -19.423  33.368  0.00  0.00      PROB  
ATOM   4060  HE1 PHE P 167     -38.165 -19.924  33.709  0.00  0.00      PROB  
ATOM   4061  CZ  PHE P 167     -36.819 -19.518  32.027  0.00  0.00      PROB  
ATOM   4062  HZ  PHE P 167     -37.404 -20.124  31.350  0.00  0.00      PROB  
ATOM   4063  CD2 PHE P 167     -34.919 -18.140  32.538  0.00  0.00      PROB  
ATOM   4064  HD2 PHE P 167     -34.072 -17.609  32.129  0.00  0.00      PROB  
ATOM   4065  CE2 PHE P 167     -35.648 -18.910  31.598  0.00  0.00      PROB  
ATOM   4066  HE2 PHE P 167     -35.363 -18.845  30.559  0.00  0.00      PROB  
ATOM   4067  C   PHE P 167     -34.130 -15.234  36.325  0.00  0.00      PROB  
ATOM   4068  O   PHE P 167     -34.388 -15.687  37.484  0.00  0.00      PROB  
ATOM   4069  N   SER P 168     -33.229 -14.281  36.161  0.00  0.00      PROB  
ATOM   4070  HN  SER P 168     -33.277 -13.781  35.300  0.00  0.00      PROB  
ATOM   4071  CA  SER P 168     -32.461 -13.777  37.247  0.00  0.00      PROB  
ATOM   4072  HA  SER P 168     -32.281 -14.539  37.991  0.00  0.00      PROB  
ATOM   4073  CB  SER P 168     -31.109 -13.204  36.648  0.00  0.00      PROB  
ATOM   4074  HB1 SER P 168     -30.443 -12.883  37.478  0.00  0.00      PROB  
ATOM   4075  HB2 SER P 168     -31.352 -12.297  36.053  0.00  0.00      PROB  
ATOM   4076  OG  SER P 168     -30.395 -14.119  35.867  0.00  0.00      PROB  
ATOM   4077  HG1 SER P 168     -30.536 -15.012  36.188  0.00  0.00      PROB  
ATOM   4078  C   SER P 168     -33.045 -12.552  37.915  0.00  0.00      PROB  
ATOM   4079  O   SER P 168     -32.529 -12.042  38.936  0.00  0.00      PROB  
ATOM   4080  N   ASN P 169     -34.171 -12.072  37.354  0.00  0.00      PROB  
ATOM   4081  HN  ASN P 169     -34.437 -12.513  36.500  0.00  0.00      PROB  
ATOM   4082  CA  ASN P 169     -34.709 -10.763  37.795  0.00  0.00      PROB  
ATOM   4083  HA  ASN P 169     -34.117 -10.434  38.637  0.00  0.00      PROB  
ATOM   4084  CB  ASN P 169     -34.674  -9.767  36.595  0.00  0.00      PROB  
ATOM   4085  HB1 ASN P 169     -35.312  -8.891  36.836  0.00  0.00      PROB  
ATOM   4086  HB2 ASN P 169     -34.919 -10.270  35.635  0.00  0.00      PROB  
ATOM   4087  CG  ASN P 169     -33.257  -9.041  36.542  0.00  0.00      PROB  
ATOM   4088  OD1 ASN P 169     -32.248  -9.505  37.135  0.00  0.00      PROB  
ATOM   4089  ND2 ASN P 169     -33.156  -7.816  35.957  0.00  0.00      PROB  
ATOM   4090 HD21 ASN P 169     -32.385  -7.193  36.092  0.00  0.00      PROB  
ATOM   4091 HD22 ASN P 169     -33.881  -7.412  35.399  0.00  0.00      PROB  
ATOM   4092  C   ASN P 169     -36.182 -10.869  38.323  0.00  0.00      PROB  
ATOM   4093  O   ASN P 169     -37.010  -9.945  38.556  0.00  0.00      PROB  
ATOM   4094  N   VAL P 170     -36.577 -12.144  38.548  0.00  0.00      PROB  
ATOM   4095  HN  VAL P 170     -35.976 -12.928  38.419  0.00  0.00      PROB  
ATOM   4096  CA  VAL P 170     -37.890 -12.530  39.023  0.00  0.00      PROB  
ATOM   4097  HA  VAL P 170     -38.533 -12.083  38.279  0.00  0.00      PROB  
ATOM   4098  CB  VAL P 170     -38.042 -14.008  38.899  0.00  0.00      PROB  
ATOM   4099  HB  VAL P 170     -37.103 -14.483  39.257  0.00  0.00      PROB  
ATOM   4100  CG1 VAL P 170     -39.107 -14.683  39.799  0.00  0.00      PROB  
ATOM   4101 HG11 VAL P 170     -39.173 -15.781  39.641  0.00  0.00      PROB  
ATOM   4102 HG12 VAL P 170     -40.093 -14.241  39.541  0.00  0.00      PROB  
ATOM   4103 HG13 VAL P 170     -38.928 -14.602  40.892  0.00  0.00      PROB  
ATOM   4104  CG2 VAL P 170     -38.364 -14.396  37.429  0.00  0.00      PROB  
ATOM   4105 HG21 VAL P 170     -37.451 -14.170  36.837  0.00  0.00      PROB  
ATOM   4106 HG22 VAL P 170     -39.200 -13.755  37.077  0.00  0.00      PROB  
ATOM   4107 HG23 VAL P 170     -38.678 -15.461  37.452  0.00  0.00      PROB  
ATOM   4108  C   VAL P 170     -38.178 -12.000  40.440  0.00  0.00      PROB  
ATOM   4109  O   VAL P 170     -37.437 -12.385  41.367  0.00  0.00      PROB  
ATOM   4110  N   ARG P 171     -39.188 -11.095  40.640  0.00  0.00      PROB  
ATOM   4111  HN  ARG P 171     -39.766 -10.606  39.992  0.00  0.00      PROB  
ATOM   4112  CA  ARG P 171     -39.485 -10.569  42.032  0.00  0.00      PROB  
ATOM   4113  HA  ARG P 171     -39.022 -11.109  42.844  0.00  0.00      PROB  
ATOM   4114  CB  ARG P 171     -39.055  -9.054  42.156  0.00  0.00      PROB  
ATOM   4115  HB1 ARG P 171     -39.475  -8.785  43.148  0.00  0.00      PROB  
ATOM   4116  HB2 ARG P 171     -39.601  -8.652  41.275  0.00  0.00      PROB  
ATOM   4117  CG  ARG P 171     -37.564  -8.673  42.178  0.00  0.00      PROB  
ATOM   4118  HG1 ARG P 171     -37.114  -8.410  41.197  0.00  0.00      PROB  
ATOM   4119  HG2 ARG P 171     -37.022  -9.509  42.670  0.00  0.00      PROB  
ATOM   4120  CD  ARG P 171     -37.225  -7.380  43.055  0.00  0.00      PROB  
ATOM   4121  HD1 ARG P 171     -37.536  -7.319  44.120  0.00  0.00      PROB  
ATOM   4122  HD2 ARG P 171     -37.504  -6.478  42.470  0.00  0.00      PROB  
ATOM   4123  NE  ARG P 171     -35.717  -7.447  43.091  0.00  0.00      PROB  
ATOM   4124  HE  ARG P 171     -35.357  -8.239  42.599  0.00  0.00      PROB  
ATOM   4125  CZ  ARG P 171     -34.864  -6.621  43.666  0.00  0.00      PROB  
ATOM   4126  NH1 ARG P 171     -35.144  -5.456  44.154  0.00  0.00      PROB  
ATOM   4127 HH11 ARG P 171     -36.102  -5.209  44.299  0.00  0.00      PROB  
ATOM   4128 HH12 ARG P 171     -34.400  -4.972  44.614  0.00  0.00      PROB  
ATOM   4129  NH2 ARG P 171     -33.601  -6.994  43.610  0.00  0.00      PROB  
ATOM   4130 HH21 ARG P 171     -33.370  -7.905  43.268  0.00  0.00      PROB  
ATOM   4131 HH22 ARG P 171     -32.958  -6.406  44.101  0.00  0.00      PROB  
ATOM   4132  C   ARG P 171     -41.012 -10.775  42.140  0.00  0.00      PROB  
ATOM   4133  O   ARG P 171     -41.794 -10.557  41.195  0.00  0.00      PROB  
ATOM   4134  N   ILE P 172     -41.408 -11.417  43.290  0.00  0.00      PROB  
ATOM   4135  HN  ILE P 172     -40.692 -11.630  43.949  0.00  0.00      PROB  
ATOM   4136  CA  ILE P 172     -42.811 -11.854  43.441  0.00  0.00      PROB  
ATOM   4137  HA  ILE P 172     -43.464 -11.489  42.662  0.00  0.00      PROB  
ATOM   4138  CB  ILE P 172     -42.731 -13.411  43.697  0.00  0.00      PROB  
ATOM   4139  HB  ILE P 172     -42.249 -13.610  44.677  0.00  0.00      PROB  
ATOM   4140  CG2 ILE P 172     -44.181 -13.988  43.602  0.00  0.00      PROB  
ATOM   4141 HG21 ILE P 172     -44.178 -15.076  43.374  0.00  0.00      PROB  
ATOM   4142 HG22 ILE P 172     -44.687 -13.530  42.726  0.00  0.00      PROB  
ATOM   4143 HG23 ILE P 172     -44.788 -13.737  44.498  0.00  0.00      PROB  
ATOM   4144  CG1 ILE P 172     -41.745 -14.007  42.620  0.00  0.00      PROB  
ATOM   4145 HG11 ILE P 172     -40.693 -13.800  42.913  0.00  0.00      PROB  
ATOM   4146 HG12 ILE P 172     -41.958 -13.490  41.661  0.00  0.00      PROB  
ATOM   4147  CD  ILE P 172     -41.834 -15.504  42.252  0.00  0.00      PROB  
ATOM   4148  HD1 ILE P 172     -42.058 -16.233  43.060  0.00  0.00      PROB  
ATOM   4149  HD2 ILE P 172     -40.879 -15.690  41.716  0.00  0.00      PROB  
ATOM   4150  HD3 ILE P 172     -42.604 -15.719  41.479  0.00  0.00      PROB  
ATOM   4151  C   ILE P 172     -43.258 -11.271  44.781  0.00  0.00      PROB  
ATOM   4152  O   ILE P 172     -42.441 -11.216  45.712  0.00  0.00      PROB  
ATOM   4153  N   ASN P 173     -44.540 -10.803  44.848  0.00  0.00      PROB  
ATOM   4154  HN  ASN P 173     -45.135 -10.818  44.048  0.00  0.00      PROB  
ATOM   4155  CA  ASN P 173     -45.063 -10.222  46.095  0.00  0.00      PROB  
ATOM   4156  HA  ASN P 173     -44.267 -10.039  46.802  0.00  0.00      PROB  
ATOM   4157  CB  ASN P 173     -45.759  -8.833  46.016  0.00  0.00      PROB  
ATOM   4158  HB1 ASN P 173     -45.830  -8.459  47.059  0.00  0.00      PROB  
ATOM   4159  HB2 ASN P 173     -46.744  -8.745  45.509  0.00  0.00      PROB  
ATOM   4160  CG  ASN P 173     -44.908  -7.752  45.341  0.00  0.00      PROB  
ATOM   4161  OD1 ASN P 173     -44.220  -6.922  46.005  0.00  0.00      PROB  
ATOM   4162  ND2 ASN P 173     -44.905  -7.757  44.020  0.00  0.00      PROB  
ATOM   4163 HD21 ASN P 173     -44.353  -7.035  43.602  0.00  0.00      PROB  
ATOM   4164 HD22 ASN P 173     -45.420  -8.467  43.540  0.00  0.00      PROB  
ATOM   4165  C   ASN P 173     -46.009 -11.300  46.517  0.00  0.00      PROB  
ATOM   4166  O   ASN P 173     -46.894 -11.686  45.763  0.00  0.00      PROB  
ATOM   4167  N   LEU P 174     -45.913 -11.936  47.708  0.00  0.00      PROB  
ATOM   4168  HN  LEU P 174     -45.153 -11.776  48.333  0.00  0.00      PROB  
ATOM   4169  CA  LEU P 174     -46.736 -13.007  48.216  0.00  0.00      PROB  
ATOM   4170  HA  LEU P 174     -47.342 -13.489  47.463  0.00  0.00      PROB  
ATOM   4171  CB  LEU P 174     -45.995 -14.022  49.058  0.00  0.00      PROB  
ATOM   4172  HB1 LEU P 174     -46.604 -14.823  49.529  0.00  0.00      PROB  
ATOM   4173  HB2 LEU P 174     -45.424 -13.453  49.823  0.00  0.00      PROB  
ATOM   4174  CG  LEU P 174     -44.931 -14.786  48.363  0.00  0.00      PROB  
ATOM   4175  HG  LEU P 174     -44.263 -14.050  47.868  0.00  0.00      PROB  
ATOM   4176  CD1 LEU P 174     -44.097 -15.513  49.489  0.00  0.00      PROB  
ATOM   4177 HD11 LEU P 174     -43.262 -14.850  49.799  0.00  0.00      PROB  
ATOM   4178 HD12 LEU P 174     -43.682 -16.493  49.170  0.00  0.00      PROB  
ATOM   4179 HD13 LEU P 174     -44.755 -15.764  50.349  0.00  0.00      PROB  
ATOM   4180  CD2 LEU P 174     -45.392 -15.689  47.154  0.00  0.00      PROB  
ATOM   4181 HD21 LEU P 174     -45.887 -15.158  46.313  0.00  0.00      PROB  
ATOM   4182 HD22 LEU P 174     -46.095 -16.448  47.559  0.00  0.00      PROB  
ATOM   4183 HD23 LEU P 174     -44.560 -16.248  46.676  0.00  0.00      PROB  
ATOM   4184  C   LEU P 174     -47.689 -12.337  49.144  0.00  0.00      PROB  
ATOM   4185  O   LEU P 174     -47.278 -11.659  50.092  0.00  0.00      PROB  
ATOM   4186  N   GLN P 175     -49.070 -12.598  49.009  0.00  0.00      PROB  
ATOM   4187  HN  GLN P 175     -49.389 -13.107  48.213  0.00  0.00      PROB  
ATOM   4188  CA  GLN P 175     -50.119 -11.932  49.764  0.00  0.00      PROB  
ATOM   4189  HA  GLN P 175     -49.653 -11.364  50.555  0.00  0.00      PROB  
ATOM   4190  CB  GLN P 175     -50.903 -10.917  48.833  0.00  0.00      PROB  
ATOM   4191  HB1 GLN P 175     -51.060 -11.201  47.771  0.00  0.00      PROB  
ATOM   4192  HB2 GLN P 175     -50.183 -10.080  48.713  0.00  0.00      PROB  
ATOM   4193  CG  GLN P 175     -52.311 -10.426  49.261  0.00  0.00      PROB  
ATOM   4194  HG1 GLN P 175     -52.321  -9.807  50.184  0.00  0.00      PROB  
ATOM   4195  HG2 GLN P 175     -53.089 -11.177  49.515  0.00  0.00      PROB  
ATOM   4196  CD  GLN P 175     -53.010  -9.517  48.251  0.00  0.00      PROB  
ATOM   4197  OE1 GLN P 175     -54.197  -9.212  48.456  0.00  0.00      PROB  
ATOM   4198  NE2 GLN P 175     -52.370  -9.196  47.146  0.00  0.00      PROB  
ATOM   4199 HE21 GLN P 175     -51.398  -9.415  47.055  0.00  0.00      PROB  
ATOM   4200 HE22 GLN P 175     -52.804  -8.540  46.528  0.00  0.00      PROB  
ATOM   4201  C   GLN P 175     -51.032 -13.072  50.286  0.00  0.00      PROB  
ATOM   4202  O   GLN P 175     -51.588 -13.797  49.516  0.00  0.00      PROB  
ATOM   4203  N   LYS P 176     -51.025 -13.239  51.637  0.00  0.00      PROB  
ATOM   4204  HN  LYS P 176     -50.367 -12.781  52.229  0.00  0.00      PROB  
ATOM   4205  CA  LYS P 176     -51.857 -14.291  52.325  0.00  0.00      PROB  
ATOM   4206  HA  LYS P 176     -52.341 -14.843  51.532  0.00  0.00      PROB  
ATOM   4207  CB  LYS P 176     -51.016 -15.107  53.338  0.00  0.00      PROB  
ATOM   4208  HB1 LYS P 176     -51.627 -15.816  53.936  0.00  0.00      PROB  
ATOM   4209  HB2 LYS P 176     -50.521 -14.431  54.068  0.00  0.00      PROB  
ATOM   4210  CG  LYS P 176     -49.905 -15.845  52.591  0.00  0.00      PROB  
ATOM   4211  HG1 LYS P 176     -49.105 -15.222  52.138  0.00  0.00      PROB  
ATOM   4212  HG2 LYS P 176     -50.391 -16.515  51.849  0.00  0.00      PROB  
ATOM   4213  CD  LYS P 176     -49.218 -16.760  53.725  0.00  0.00      PROB  
ATOM   4214  HD1 LYS P 176     -49.979 -17.439  54.165  0.00  0.00      PROB  
ATOM   4215  HD2 LYS P 176     -48.876 -16.041  54.500  0.00  0.00      PROB  
ATOM   4216  CE  LYS P 176     -48.112 -17.636  53.277  0.00  0.00      PROB  
ATOM   4217  HE1 LYS P 176     -47.296 -17.006  52.863  0.00  0.00      PROB  
ATOM   4218  HE2 LYS P 176     -48.447 -18.308  52.458  0.00  0.00      PROB  
ATOM   4219  NZ  LYS P 176     -47.616 -18.553  54.354  0.00  0.00      PROB  
ATOM   4220  HZ1 LYS P 176     -46.686 -18.922  54.072  0.00  0.00      PROB  
ATOM   4221  HZ2 LYS P 176     -48.184 -19.409  54.519  0.00  0.00      PROB  
ATOM   4222  HZ3 LYS P 176     -47.548 -17.985  55.222  0.00  0.00      PROB  
ATOM   4223  C   LYS P 176     -52.926 -13.565  53.034  0.00  0.00      PROB  
ATOM   4224  O   LYS P 176     -52.587 -12.637  53.834  0.00  0.00      PROB  
ATOM   4225  N   GLU P 177     -54.200 -13.834  52.754  0.00  0.00      PROB  
ATOM   4226  HN  GLU P 177     -54.330 -14.561  52.084  0.00  0.00      PROB  
ATOM   4227  CA  GLU P 177     -55.337 -13.100  53.295  0.00  0.00      PROB  
ATOM   4228  HA  GLU P 177     -54.942 -12.163  53.658  0.00  0.00      PROB  
ATOM   4229  CB  GLU P 177     -56.466 -12.880  52.249  0.00  0.00      PROB  
ATOM   4230  HB1 GLU P 177     -57.366 -12.424  52.715  0.00  0.00      PROB  
ATOM   4231  HB2 GLU P 177     -56.721 -13.872  51.819  0.00  0.00      PROB  
ATOM   4232  CG  GLU P 177     -55.875 -12.007  51.012  0.00  0.00      PROB  
ATOM   4233  HG1 GLU P 177     -55.296 -12.612  50.283  0.00  0.00      PROB  
ATOM   4234  HG2 GLU P 177     -55.131 -11.214  51.237  0.00  0.00      PROB  
ATOM   4235  CD  GLU P 177     -57.034 -11.328  50.287  0.00  0.00      PROB  
ATOM   4236  OE1 GLU P 177     -57.474 -10.195  50.734  0.00  0.00      PROB  
ATOM   4237  OE2 GLU P 177     -57.587 -11.969  49.382  0.00  0.00      PROB  
ATOM   4238  C   GLU P 177     -55.940 -13.933  54.498  0.00  0.00      PROB  
ATOM   4239  OT1 GLU P 177     -56.617 -13.315  55.407  0.00  0.00      PROB  
ATOM   4240  OT2 GLU P 177     -55.659 -15.132  54.632  0.00  0.00      PROB  
ATOM   4241  N   ILE P  49     -76.901 -89.106  24.299  0.00  0.00      PROC  
ATOM   4242  HT1 ILE P  49     -77.734 -89.679  24.544  0.00  0.00      PROC  
ATOM   4243  HT2 ILE P  49     -76.235 -89.679  23.743  0.00  0.00      PROC  
ATOM   4244  HT3 ILE P  49     -77.198 -88.357  23.642  0.00  0.00      PROC  
ATOM   4245  CA  ILE P  49     -76.250 -88.542  25.585  0.00  0.00      PROC  
ATOM   4246  HA  ILE P  49     -76.951 -88.745  26.381  0.00  0.00      PROC  
ATOM   4247  CB  ILE P  49     -74.995 -89.320  25.860  0.00  0.00      PROC  
ATOM   4248  HB  ILE P  49     -74.210 -89.187  25.085  0.00  0.00      PROC  
ATOM   4249  CG2 ILE P  49     -74.410 -88.762  27.118  0.00  0.00      PROC  
ATOM   4250 HG21 ILE P  49     -73.499 -89.364  27.320  0.00  0.00      PROC  
ATOM   4251 HG22 ILE P  49     -75.018 -88.840  28.044  0.00  0.00      PROC  
ATOM   4252 HG23 ILE P  49     -73.997 -87.741  26.978  0.00  0.00      PROC  
ATOM   4253  CG1 ILE P  49     -75.172 -90.928  26.003  0.00  0.00      PROC  
ATOM   4254 HG11 ILE P  49     -74.279 -91.311  26.543  0.00  0.00      PROC  
ATOM   4255 HG12 ILE P  49     -75.310 -91.427  25.021  0.00  0.00      PROC  
ATOM   4256  CD  ILE P  49     -76.294 -91.321  26.863  0.00  0.00      PROC  
ATOM   4257  HD1 ILE P  49     -76.154 -90.715  27.784  0.00  0.00      PROC  
ATOM   4258  HD2 ILE P  49     -76.237 -92.405  27.100  0.00  0.00      PROC  
ATOM   4259  HD3 ILE P  49     -77.324 -91.256  26.453  0.00  0.00      PROC  
ATOM   4260  C   ILE P  49     -76.005 -87.022  25.379  0.00  0.00      PROC  
ATOM   4261  O   ILE P  49     -75.672 -86.486  24.286  0.00  0.00      PROC  
ATOM   4262  N   ASP P  50     -76.194 -86.202  26.459  0.00  0.00      PROC  
ATOM   4263  HN  ASP P  50     -76.615 -86.671  27.232  0.00  0.00      PROC  
ATOM   4264  CA  ASP P  50     -75.956 -84.764  26.494  0.00  0.00      PROC  
ATOM   4265  HA  ASP P  50     -76.625 -84.282  25.796  0.00  0.00      PROC  
ATOM   4266  CB  ASP P  50     -76.324 -84.181  27.835  0.00  0.00      PROC  
ATOM   4267  HB1 ASP P  50     -76.044 -83.109  27.910  0.00  0.00      PROC  
ATOM   4268  HB2 ASP P  50     -75.684 -84.662  28.605  0.00  0.00      PROC  
ATOM   4269  CG  ASP P  50     -77.752 -84.377  28.384  0.00  0.00      PROC  
ATOM   4270  OD1 ASP P  50     -78.538 -85.143  27.712  0.00  0.00      PROC  
ATOM   4271  OD2 ASP P  50     -78.076 -83.886  29.451  0.00  0.00      PROC  
ATOM   4272  C   ASP P  50     -74.502 -84.295  26.140  0.00  0.00      PROC  
ATOM   4273  O   ASP P  50     -73.459 -84.948  26.396  0.00  0.00      PROC  
ATOM   4274  N   LEU P  51     -74.404 -83.144  25.452  0.00  0.00      PROC  
ATOM   4275  HN  LEU P  51     -75.201 -82.561  25.311  0.00  0.00      PROC  
ATOM   4276  CA  LEU P  51     -73.160 -82.522  24.959  0.00  0.00      PROC  
ATOM   4277  HA  LEU P  51     -72.617 -83.272  24.403  0.00  0.00      PROC  
ATOM   4278  CB  LEU P  51     -73.517 -81.287  24.062  0.00  0.00      PROC  
ATOM   4279  HB1 LEU P  51     -74.061 -80.655  24.796  0.00  0.00      PROC  
ATOM   4280  HB2 LEU P  51     -74.279 -81.544  23.295  0.00  0.00      PROC  
ATOM   4281  CG  LEU P  51     -72.380 -80.436  23.478  0.00  0.00      PROC  
ATOM   4282  HG  LEU P  51     -71.468 -80.297  24.097  0.00  0.00      PROC  
ATOM   4283  CD1 LEU P  51     -71.829 -81.052  22.188  0.00  0.00      PROC  
ATOM   4284 HD11 LEU P  51     -72.540 -81.256  21.359  0.00  0.00      PROC  
ATOM   4285 HD12 LEU P  51     -71.368 -82.030  22.442  0.00  0.00      PROC  
ATOM   4286 HD13 LEU P  51     -71.070 -80.342  21.796  0.00  0.00      PROC  
ATOM   4287  CD2 LEU P  51     -72.940 -79.090  23.128  0.00  0.00      PROC  
ATOM   4288 HD21 LEU P  51     -72.353 -78.652  22.292  0.00  0.00      PROC  
ATOM   4289 HD22 LEU P  51     -72.999 -78.561  24.103  0.00  0.00      PROC  
ATOM   4290 HD23 LEU P  51     -73.951 -79.043  22.669  0.00  0.00      PROC  
ATOM   4291  C   LEU P  51     -72.143 -82.184  26.123  0.00  0.00      PROC  
ATOM   4292  O   LEU P  51     -72.638 -81.939  27.237  0.00  0.00      PROC  
ATOM   4293  N   VAL P  52     -70.783 -82.294  25.915  0.00  0.00      PROC  
ATOM   4294  HN  VAL P  52     -70.319 -82.517  25.061  0.00  0.00      PROC  
ATOM   4295  CA  VAL P  52     -69.784 -82.082  27.013  0.00  0.00      PROC  
ATOM   4296  HA  VAL P  52     -70.290 -81.893  27.948  0.00  0.00      PROC  
ATOM   4297  CB  VAL P  52     -68.767 -83.207  27.237  0.00  0.00      PROC  
ATOM   4298  HB  VAL P  52     -68.173 -83.294  26.302  0.00  0.00      PROC  
ATOM   4299  CG1 VAL P  52     -67.738 -82.896  28.303  0.00  0.00      PROC  
ATOM   4300 HG11 VAL P  52     -67.372 -81.847  28.318  0.00  0.00      PROC  
ATOM   4301 HG12 VAL P  52     -67.003 -83.685  28.568  0.00  0.00      PROC  
ATOM   4302 HG13 VAL P  52     -68.391 -82.955  29.200  0.00  0.00      PROC  
ATOM   4303  CG2 VAL P  52     -69.540 -84.417  27.591  0.00  0.00      PROC  
ATOM   4304 HG21 VAL P  52     -70.353 -84.342  28.345  0.00  0.00      PROC  
ATOM   4305 HG22 VAL P  52     -68.786 -85.153  27.944  0.00  0.00      PROC  
ATOM   4306 HG23 VAL P  52     -69.960 -84.963  26.720  0.00  0.00      PROC  
ATOM   4307  C   VAL P  52     -69.012 -80.797  26.580  0.00  0.00      PROC  
ATOM   4308  O   VAL P  52     -68.413 -80.681  25.577  0.00  0.00      PROC  
ATOM   4309  N   ASN P  53     -69.037 -79.724  27.437  0.00  0.00      PROC  
ATOM   4310  HN  ASN P  53     -69.205 -79.763  28.419  0.00  0.00      PROC  
ATOM   4311  CA  ASN P  53     -68.624 -78.390  27.027  0.00  0.00      PROC  
ATOM   4312  HA  ASN P  53     -68.922 -78.270  25.995  0.00  0.00      PROC  
ATOM   4313  CB  ASN P  53     -69.000 -77.356  28.130  0.00  0.00      PROC  
ATOM   4314  HB1 ASN P  53     -68.700 -76.332  27.821  0.00  0.00      PROC  
ATOM   4315  HB2 ASN P  53     -68.545 -77.750  29.064  0.00  0.00      PROC  
ATOM   4316  CG  ASN P  53     -70.507 -77.359  28.216  0.00  0.00      PROC  
ATOM   4317  OD1 ASN P  53     -71.103 -77.712  29.247  0.00  0.00      PROC  
ATOM   4318  ND2 ASN P  53     -71.171 -76.843  27.181  0.00  0.00      PROC  
ATOM   4319 HD21 ASN P  53     -72.096 -76.609  27.481  0.00  0.00      PROC  
ATOM   4320 HD22 ASN P  53     -70.677 -76.528  26.371  0.00  0.00      PROC  
ATOM   4321  C   ASN P  53     -67.062 -78.277  26.839  0.00  0.00      PROC  
ATOM   4322  O   ASN P  53     -66.322 -78.875  27.609  0.00  0.00      PROC  
ATOM   4323  N   ARG P  54     -66.519 -77.485  25.956  0.00  0.00      PROC  
ATOM   4324  HN  ARG P  54     -67.155 -77.008  25.355  0.00  0.00      PROC  
ATOM   4325  CA  ARG P  54     -65.116 -77.388  25.748  0.00  0.00      PROC  
ATOM   4326  HA  ARG P  54     -64.869 -78.398  25.456  0.00  0.00      PROC  
ATOM   4327  CB  ARG P  54     -64.862 -76.365  24.548  0.00  0.00      PROC  
ATOM   4328  HB1 ARG P  54     -65.330 -75.416  24.886  0.00  0.00      PROC  
ATOM   4329  HB2 ARG P  54     -65.441 -76.863  23.742  0.00  0.00      PROC  
ATOM   4330  CG  ARG P  54     -63.407 -76.232  24.077  0.00  0.00      PROC  
ATOM   4331  HG1 ARG P  54     -62.825 -75.840  24.938  0.00  0.00      PROC  
ATOM   4332  HG2 ARG P  54     -63.475 -75.399  23.346  0.00  0.00      PROC  
ATOM   4333  CD  ARG P  54     -62.614 -77.449  23.487  0.00  0.00      PROC  
ATOM   4334  HD1 ARG P  54     -62.475 -78.254  24.240  0.00  0.00      PROC  
ATOM   4335  HD2 ARG P  54     -61.638 -77.126  23.066  0.00  0.00      PROC  
ATOM   4336  NE  ARG P  54     -63.495 -77.942  22.361  0.00  0.00      PROC  
ATOM   4337  HE  ARG P  54     -63.865 -77.318  21.674  0.00  0.00      PROC  
ATOM   4338  CZ  ARG P  54     -63.611 -79.221  22.099  0.00  0.00      PROC  
ATOM   4339  NH1 ARG P  54     -63.163 -80.206  22.862  0.00  0.00      PROC  
ATOM   4340 HH11 ARG P  54     -62.892 -80.064  23.814  0.00  0.00      PROC  
ATOM   4341 HH12 ARG P  54     -63.388 -81.170  22.718  0.00  0.00      PROC  
ATOM   4342  NH2 ARG P  54     -64.220 -79.597  20.994  0.00  0.00      PROC  
ATOM   4343 HH21 ARG P  54     -64.011 -78.895  20.313  0.00  0.00      PROC  
ATOM   4344 HH22 ARG P  54     -64.283 -80.583  20.834  0.00  0.00      PROC  
ATOM   4345  C   ARG P  54     -64.335 -76.907  26.943  0.00  0.00      PROC  
ATOM   4346  O   ARG P  54     -64.708 -75.973  27.633  0.00  0.00      PROC  
ATOM   4347  N   ASP P  55     -63.131 -77.518  27.120  0.00  0.00      PROC  
ATOM   4348  HN  ASP P  55     -62.871 -78.210  26.451  0.00  0.00      PROC  
ATOM   4349  CA  ASP P  55     -62.334 -77.310  28.308  0.00  0.00      PROC  
ATOM   4350  HA  ASP P  55     -62.956 -77.610  29.138  0.00  0.00      PROC  
ATOM   4351  CB  ASP P  55     -61.126 -78.321  28.275  0.00  0.00      PROC  
ATOM   4352  HB1 ASP P  55     -60.555 -78.197  29.220  0.00  0.00      PROC  
ATOM   4353  HB2 ASP P  55     -60.512 -78.204  27.356  0.00  0.00      PROC  
ATOM   4354  CG  ASP P  55     -61.453 -79.752  28.220  0.00  0.00      PROC  
ATOM   4355  OD1 ASP P  55     -62.591 -80.187  28.643  0.00  0.00      PROC  
ATOM   4356  OD2 ASP P  55     -60.531 -80.574  27.836  0.00  0.00      PROC  
ATOM   4357  C   ASP P  55     -61.811 -75.761  28.552  0.00  0.00      PROC  
ATOM   4358  O   ASP P  55     -61.566 -75.115  27.580  0.00  0.00      PROC  
ATOM   4359  N   PRO P  56     -61.744 -75.223  29.809  0.00  0.00      PROC  
ATOM   4360  CD  PRO P  56     -61.839 -76.013  31.040  0.00  0.00      PROC  
ATOM   4361  HD1 PRO P  56     -61.456 -77.030  30.808  0.00  0.00      PROC  
ATOM   4362  HD2 PRO P  56     -62.895 -76.067  31.383  0.00  0.00      PROC  
ATOM   4363  CA  PRO P  56     -61.057 -73.942  29.997  0.00  0.00      PROC  
ATOM   4364  HA  PRO P  56     -61.682 -73.156  29.599  0.00  0.00      PROC  
ATOM   4365  CB  PRO P  56     -61.098 -73.738  31.506  0.00  0.00      PROC  
ATOM   4366  HB1 PRO P  56     -62.095 -73.267  31.642  0.00  0.00      PROC  
ATOM   4367  HB2 PRO P  56     -60.337 -73.012  31.863  0.00  0.00      PROC  
ATOM   4368  CG  PRO P  56     -60.985 -75.201  32.012  0.00  0.00      PROC  
ATOM   4369  HG1 PRO P  56     -59.946 -75.593  32.055  0.00  0.00      PROC  
ATOM   4370  HG2 PRO P  56     -61.271 -75.236  33.085  0.00  0.00      PROC  
ATOM   4371  C   PRO P  56     -59.660 -73.830  29.440  0.00  0.00      PROC  
ATOM   4372  O   PRO P  56     -58.880 -74.772  29.501  0.00  0.00      PROC  
ATOM   4373  N   LYS P  57     -59.282 -72.669  28.936  0.00  0.00      PROC  
ATOM   4374  HN  LYS P  57     -59.977 -71.956  28.983  0.00  0.00      PROC  
ATOM   4375  CA  LYS P  57     -57.938 -72.460  28.464  0.00  0.00      PROC  
ATOM   4376  HA  LYS P  57     -57.241 -73.033  29.058  0.00  0.00      PROC  
ATOM   4377  CB  LYS P  57     -57.825 -72.762  27.007  0.00  0.00      PROC  
ATOM   4378  HB1 LYS P  57     -58.540 -72.119  26.450  0.00  0.00      PROC  
ATOM   4379  HB2 LYS P  57     -58.309 -73.749  26.848  0.00  0.00      PROC  
ATOM   4380  CG  LYS P  57     -56.367 -72.650  26.411  0.00  0.00      PROC  
ATOM   4381  HG1 LYS P  57     -56.026 -71.595  26.348  0.00  0.00      PROC  
ATOM   4382  HG2 LYS P  57     -56.354 -73.104  25.397  0.00  0.00      PROC  
ATOM   4383  CD  LYS P  57     -55.383 -73.438  27.214  0.00  0.00      PROC  
ATOM   4384  HD1 LYS P  57     -55.223 -73.035  28.237  0.00  0.00      PROC  
ATOM   4385  HD2 LYS P  57     -54.411 -73.255  26.707  0.00  0.00      PROC  
ATOM   4386  CE  LYS P  57     -55.673 -74.960  27.340  0.00  0.00      PROC  
ATOM   4387  HE1 LYS P  57     -55.695 -75.502  26.371  0.00  0.00      PROC  
ATOM   4388  HE2 LYS P  57     -56.601 -75.127  27.929  0.00  0.00      PROC  
ATOM   4389  NZ  LYS P  57     -54.580 -75.580  28.059  0.00  0.00      PROC  
ATOM   4390  HZ1 LYS P  57     -54.482 -75.082  28.967  0.00  0.00      PROC  
ATOM   4391  HZ2 LYS P  57     -53.711 -75.554  27.489  0.00  0.00      PROC  
ATOM   4392  HZ3 LYS P  57     -54.850 -76.584  28.085  0.00  0.00      PROC  
ATOM   4393  C   LYS P  57     -57.564 -71.007  28.709  0.00  0.00      PROC  
ATOM   4394  O   LYS P  57     -56.399 -70.651  28.583  0.00  0.00      PROC  
ATOM   4395  N   HSD P  58     -58.487 -70.052  28.988  0.00  0.00      PROC  
ATOM   4396  HN  HSD P  58     -59.338 -70.306  29.443  0.00  0.00      PROC  
ATOM   4397  CA  HSD P  58     -58.176 -68.639  29.166  0.00  0.00      PROC  
ATOM   4398  HA  HSD P  58     -59.124 -68.135  29.286  0.00  0.00      PROC  
ATOM   4399  CB  HSD P  58     -57.169 -68.296  30.404  0.00  0.00      PROC  
ATOM   4400  HB1 HSD P  58     -57.246 -67.197  30.544  0.00  0.00      PROC  
ATOM   4401  HB2 HSD P  58     -56.157 -68.470  29.980  0.00  0.00      PROC  
ATOM   4402  ND1 HSD P  58     -58.623 -68.912  32.309  0.00  0.00      PROC  
ATOM   4403  HD1 HSD P  58     -59.363 -68.321  31.987  0.00  0.00      PROC  
ATOM   4404  CG  HSD P  58     -57.448 -68.937  31.636  0.00  0.00      PROC  
ATOM   4405  CE1 HSD P  58     -58.403 -69.464  33.555  0.00  0.00      PROC  
ATOM   4406  HE1 HSD P  58     -59.117 -69.621  34.363  0.00  0.00      PROC  
ATOM   4407  NE2 HSD P  58     -57.182 -69.965  33.626  0.00  0.00      PROC  
ATOM   4408  CD2 HSD P  58     -56.581 -69.594  32.437  0.00  0.00      PROC  
ATOM   4409  HD2 HSD P  58     -55.517 -69.793  32.441  0.00  0.00      PROC  
ATOM   4410  C   HSD P  58     -57.742 -67.961  27.847  0.00  0.00      PROC  
ATOM   4411  O   HSD P  58     -56.763 -67.184  27.865  0.00  0.00      PROC  
ATOM   4412  N   LEU P  59     -58.232 -68.418  26.666  0.00  0.00      PROC  
ATOM   4413  HN  LEU P  59     -59.001 -69.051  26.716  0.00  0.00      PROC  
ATOM   4414  CA  LEU P  59     -57.790 -67.920  25.358  0.00  0.00      PROC  
ATOM   4415  HA  LEU P  59     -57.371 -66.947  25.567  0.00  0.00      PROC  
ATOM   4416  CB  LEU P  59     -56.787 -68.870  24.706  0.00  0.00      PROC  
ATOM   4417  HB1 LEU P  59     -57.320 -69.791  24.384  0.00  0.00      PROC  
ATOM   4418  HB2 LEU P  59     -55.968 -69.184  25.388  0.00  0.00      PROC  
ATOM   4419  CG  LEU P  59     -56.138 -68.387  23.379  0.00  0.00      PROC  
ATOM   4420  HG  LEU P  59     -56.958 -68.049  22.709  0.00  0.00      PROC  
ATOM   4421  CD1 LEU P  59     -55.272 -67.068  23.546  0.00  0.00      PROC  
ATOM   4422 HD11 LEU P  59     -55.883 -66.235  23.957  0.00  0.00      PROC  
ATOM   4423 HD12 LEU P  59     -54.759 -66.849  22.585  0.00  0.00      PROC  
ATOM   4424 HD13 LEU P  59     -54.543 -67.292  24.353  0.00  0.00      PROC  
ATOM   4425  CD2 LEU P  59     -55.390 -69.509  22.714  0.00  0.00      PROC  
ATOM   4426 HD21 LEU P  59     -55.116 -69.302  21.657  0.00  0.00      PROC  
ATOM   4427 HD22 LEU P  59     -56.074 -70.368  22.550  0.00  0.00      PROC  
ATOM   4428 HD23 LEU P  59     -54.591 -69.915  23.370  0.00  0.00      PROC  
ATOM   4429  C   LEU P  59     -58.901 -67.593  24.409  0.00  0.00      PROC  
ATOM   4430  O   LEU P  59     -58.809 -66.685  23.657  0.00  0.00      PROC  
ATOM   4431  N   ASN P  60     -60.102 -68.266  24.411  0.00  0.00      PROC  
ATOM   4432  HN  ASN P  60     -60.178 -69.119  24.922  0.00  0.00      PROC  
ATOM   4433  CA  ASN P  60     -61.239 -67.909  23.539  0.00  0.00      PROC  
ATOM   4434  HA  ASN P  60     -60.811 -67.574  22.605  0.00  0.00      PROC  
ATOM   4435  CB  ASN P  60     -62.199 -69.146  23.423  0.00  0.00      PROC  
ATOM   4436  HB1 ASN P  60     -62.535 -69.478  24.428  0.00  0.00      PROC  
ATOM   4437  HB2 ASN P  60     -61.648 -69.985  22.948  0.00  0.00      PROC  
ATOM   4438  CG  ASN P  60     -63.462 -68.812  22.612  0.00  0.00      PROC  
ATOM   4439  OD1 ASN P  60     -64.570 -68.724  23.100  0.00  0.00      PROC  
ATOM   4440  ND2 ASN P  60     -63.281 -68.612  21.315  0.00  0.00      PROC  
ATOM   4441 HD21 ASN P  60     -64.059 -68.191  20.849  0.00  0.00      PROC  
ATOM   4442 HD22 ASN P  60     -62.409 -68.477  20.844  0.00  0.00      PROC  
ATOM   4443  C   ASN P  60     -62.056 -66.679  24.064  0.00  0.00      PROC  
ATOM   4444  O   ASN P  60     -62.718 -66.710  25.124  0.00  0.00      PROC  
ATOM   4445  N   ASP P  61     -62.120 -65.522  23.368  0.00  0.00      PROC  
ATOM   4446  HN  ASP P  61     -61.689 -65.484  22.469  0.00  0.00      PROC  
ATOM   4447  CA  ASP P  61     -62.765 -64.287  23.917  0.00  0.00      PROC  
ATOM   4448  HA  ASP P  61     -62.642 -64.186  24.985  0.00  0.00      PROC  
ATOM   4449  CB  ASP P  61     -62.163 -63.095  23.209  0.00  0.00      PROC  
ATOM   4450  HB1 ASP P  61     -62.832 -62.212  23.286  0.00  0.00      PROC  
ATOM   4451  HB2 ASP P  61     -62.206 -63.286  22.115  0.00  0.00      PROC  
ATOM   4452  CG  ASP P  61     -60.815 -62.870  23.623  0.00  0.00      PROC  
ATOM   4453  OD1 ASP P  61     -60.056 -62.206  22.852  0.00  0.00      PROC  
ATOM   4454  OD2 ASP P  61     -60.446 -63.223  24.818  0.00  0.00      PROC  
ATOM   4455  C   ASP P  61     -64.286 -64.233  23.843  0.00  0.00      PROC  
ATOM   4456  O   ASP P  61     -64.849 -64.844  22.965  0.00  0.00      PROC  
ATOM   4457  N   ASP P  62     -64.940 -63.459  24.752  0.00  0.00      PROC  
ATOM   4458  HN  ASP P  62     -64.395 -63.084  25.499  0.00  0.00      PROC  
ATOM   4459  CA  ASP P  62     -66.357 -63.462  24.999  0.00  0.00      PROC  
ATOM   4460  HA  ASP P  62     -66.673 -64.485  25.135  0.00  0.00      PROC  
ATOM   4461  CB  ASP P  62     -66.894 -62.492  26.115  0.00  0.00      PROC  
ATOM   4462  HB1 ASP P  62     -67.984 -62.478  26.331  0.00  0.00      PROC  
ATOM   4463  HB2 ASP P  62     -66.562 -61.476  25.815  0.00  0.00      PROC  
ATOM   4464  CG  ASP P  62     -66.212 -62.727  27.472  0.00  0.00      PROC  
ATOM   4465  OD1 ASP P  62     -66.646 -62.003  28.453  0.00  0.00      PROC  
ATOM   4466  OD2 ASP P  62     -65.283 -63.566  27.605  0.00  0.00      PROC  
ATOM   4467  C   ASP P  62     -67.096 -62.921  23.741  0.00  0.00      PROC  
ATOM   4468  O   ASP P  62     -68.244 -63.229  23.496  0.00  0.00      PROC  
ATOM   4469  N   VAL P  63     -66.410 -62.186  22.898  0.00  0.00      PROC  
ATOM   4470  HN  VAL P  63     -65.488 -62.043  23.251  0.00  0.00      PROC  
ATOM   4471  CA  VAL P  63     -66.877 -61.730  21.546  0.00  0.00      PROC  
ATOM   4472  HA  VAL P  63     -67.581 -60.942  21.765  0.00  0.00      PROC  
ATOM   4473  CB  VAL P  63     -65.676 -60.952  20.894  0.00  0.00      PROC  
ATOM   4474  HB  VAL P  63     -65.988 -60.402  19.981  0.00  0.00      PROC  
ATOM   4475  CG1 VAL P  63     -65.184 -59.934  22.004  0.00  0.00      PROC  
ATOM   4476 HG11 VAL P  63     -64.535 -60.413  22.768  0.00  0.00      PROC  
ATOM   4477 HG12 VAL P  63     -66.012 -59.370  22.484  0.00  0.00      PROC  
ATOM   4478 HG13 VAL P  63     -64.437 -59.188  21.660  0.00  0.00      PROC  
ATOM   4479  CG2 VAL P  63     -64.492 -61.956  20.468  0.00  0.00      PROC  
ATOM   4480 HG21 VAL P  63     -64.120 -62.422  21.405  0.00  0.00      PROC  
ATOM   4481 HG22 VAL P  63     -63.623 -61.389  20.068  0.00  0.00      PROC  
ATOM   4482 HG23 VAL P  63     -64.905 -62.708  19.763  0.00  0.00      PROC  
ATOM   4483  C   VAL P  63     -67.422 -62.791  20.542  0.00  0.00      PROC  
ATOM   4484  O   VAL P  63     -68.435 -62.500  19.837  0.00  0.00      PROC  
ATOM   4485  N   VAL P  64     -66.861 -64.016  20.454  0.00  0.00      PROC  
ATOM   4486  HN  VAL P  64     -65.993 -64.225  20.897  0.00  0.00      PROC  
ATOM   4487  CA  VAL P  64     -67.358 -65.091  19.615  0.00  0.00      PROC  
ATOM   4488  HA  VAL P  64     -67.895 -64.622  18.803  0.00  0.00      PROC  
ATOM   4489  CB  VAL P  64     -66.312 -65.878  18.881  0.00  0.00      PROC  
ATOM   4490  HB  VAL P  64     -66.770 -66.623  18.196  0.00  0.00      PROC  
ATOM   4491  CG1 VAL P  64     -65.531 -65.081  17.852  0.00  0.00      PROC  
ATOM   4492 HG11 VAL P  64     -66.239 -64.635  17.121  0.00  0.00      PROC  
ATOM   4493 HG12 VAL P  64     -64.840 -65.748  17.293  0.00  0.00      PROC  
ATOM   4494 HG13 VAL P  64     -64.922 -64.296  18.348  0.00  0.00      PROC  
ATOM   4495  CG2 VAL P  64     -65.331 -66.622  19.842  0.00  0.00      PROC  
ATOM   4496 HG21 VAL P  64     -65.799 -66.950  20.795  0.00  0.00      PROC  
ATOM   4497 HG22 VAL P  64     -64.532 -65.921  20.167  0.00  0.00      PROC  
ATOM   4498 HG23 VAL P  64     -64.917 -67.481  19.272  0.00  0.00      PROC  
ATOM   4499  C   VAL P  64     -68.370 -66.051  20.324  0.00  0.00      PROC  
ATOM   4500  O   VAL P  64     -68.871 -66.965  19.682  0.00  0.00      PROC  
ATOM   4501  N   LYS P  65     -68.731 -65.715  21.630  0.00  0.00      PROC  
ATOM   4502  HN  LYS P  65     -68.454 -64.935  22.187  0.00  0.00      PROC  
ATOM   4503  CA  LYS P  65     -69.549 -66.756  22.335  0.00  0.00      PROC  
ATOM   4504  HA  LYS P  65     -69.552 -67.764  21.948  0.00  0.00      PROC  
ATOM   4505  CB  LYS P  65     -69.096 -66.924  23.784  0.00  0.00      PROC  
ATOM   4506  HB1 LYS P  65     -69.686 -67.774  24.190  0.00  0.00      PROC  
ATOM   4507  HB2 LYS P  65     -69.267 -65.981  24.346  0.00  0.00      PROC  
ATOM   4508  CG  LYS P  65     -67.606 -67.446  24.089  0.00  0.00      PROC  
ATOM   4509  HG1 LYS P  65     -66.865 -66.749  23.643  0.00  0.00      PROC  
ATOM   4510  HG2 LYS P  65     -67.410 -68.501  23.798  0.00  0.00      PROC  
ATOM   4511  CD  LYS P  65     -67.293 -67.322  25.593  0.00  0.00      PROC  
ATOM   4512  HD1 LYS P  65     -67.938 -68.088  26.073  0.00  0.00      PROC  
ATOM   4513  HD2 LYS P  65     -67.658 -66.357  26.005  0.00  0.00      PROC  
ATOM   4514  CE  LYS P  65     -65.840 -67.370  25.878  0.00  0.00      PROC  
ATOM   4515  HE1 LYS P  65     -65.546 -67.001  26.884  0.00  0.00      PROC  
ATOM   4516  HE2 LYS P  65     -65.243 -66.730  25.192  0.00  0.00      PROC  
ATOM   4517  NZ  LYS P  65     -65.350 -68.688  25.773  0.00  0.00      PROC  
ATOM   4518  HZ1 LYS P  65     -64.781 -68.813  24.912  0.00  0.00      PROC  
ATOM   4519  HZ2 LYS P  65     -66.170 -69.327  25.788  0.00  0.00      PROC  
ATOM   4520  HZ3 LYS P  65     -64.722 -68.951  26.560  0.00  0.00      PROC  
ATOM   4521  C   LYS P  65     -71.000 -66.333  22.289  0.00  0.00      PROC  
ATOM   4522  O   LYS P  65     -71.810 -66.688  23.148  0.00  0.00      PROC  
ATOM   4523  N   ILE P  66     -71.322 -65.430  21.350  0.00  0.00      PROC  
ATOM   4524  HN  ILE P  66     -70.655 -65.047  20.716  0.00  0.00      PROC  
ATOM   4525  CA  ILE P  66     -72.587 -64.716  21.271  0.00  0.00      PROC  
ATOM   4526  HA  ILE P  66     -72.665 -64.361  22.288  0.00  0.00      PROC  
ATOM   4527  CB  ILE P  66     -72.606 -63.554  20.327  0.00  0.00      PROC  
ATOM   4528  HB  ILE P  66     -73.634 -63.277  20.011  0.00  0.00      PROC  
ATOM   4529  CG2 ILE P  66     -71.811 -62.393  20.948  0.00  0.00      PROC  
ATOM   4530 HG21 ILE P  66     -72.094 -61.409  20.518  0.00  0.00      PROC  
ATOM   4531 HG22 ILE P  66     -70.704 -62.495  20.952  0.00  0.00      PROC  
ATOM   4532 HG23 ILE P  66     -72.097 -62.291  22.017  0.00  0.00      PROC  
ATOM   4533  CG1 ILE P  66     -71.991 -63.875  18.951  0.00  0.00      PROC  
ATOM   4534 HG11 ILE P  66     -72.721 -64.547  18.451  0.00  0.00      PROC  
ATOM   4535 HG12 ILE P  66     -71.067 -64.482  19.065  0.00  0.00      PROC  
ATOM   4536  CD  ILE P  66     -71.793 -62.566  18.112  0.00  0.00      PROC  
ATOM   4537  HD1 ILE P  66     -71.137 -61.805  18.586  0.00  0.00      PROC  
ATOM   4538  HD2 ILE P  66     -72.788 -62.138  17.866  0.00  0.00      PROC  
ATOM   4539  HD3 ILE P  66     -71.296 -62.853  17.160  0.00  0.00      PROC  
ATOM   4540  C   ILE P  66     -73.941 -65.471  21.066  0.00  0.00      PROC  
ATOM   4541  O   ILE P  66     -74.221 -66.040  20.011  0.00  0.00      PROC  
ATOM   4542  N   ASP P  67     -74.822 -65.448  22.056  0.00  0.00      PROC  
ATOM   4543  HN  ASP P  67     -74.541 -64.967  22.882  0.00  0.00      PROC  
ATOM   4544  CA  ASP P  67     -76.190 -65.755  21.962  0.00  0.00      PROC  
ATOM   4545  HA  ASP P  67     -76.208 -66.683  21.411  0.00  0.00      PROC  
ATOM   4546  CB  ASP P  67     -76.843 -65.816  23.358  0.00  0.00      PROC  
ATOM   4547  HB1 ASP P  67     -77.947 -65.916  23.282  0.00  0.00      PROC  
ATOM   4548  HB2 ASP P  67     -76.724 -64.834  23.863  0.00  0.00      PROC  
ATOM   4549  CG  ASP P  67     -76.345 -66.987  24.212  0.00  0.00      PROC  
ATOM   4550  OD1 ASP P  67     -75.930 -68.011  23.659  0.00  0.00      PROC  
ATOM   4551  OD2 ASP P  67     -76.329 -66.870  25.443  0.00  0.00      PROC  
ATOM   4552  C   ASP P  67     -76.869 -64.690  21.092  0.00  0.00      PROC  
ATOM   4553  O   ASP P  67     -76.475 -63.553  20.958  0.00  0.00      PROC  
ATOM   4554  N   PHE P  68     -78.033 -65.182  20.479  0.00  0.00      PROC  
ATOM   4555  HN  PHE P  68     -78.292 -66.140  20.580  0.00  0.00      PROC  
ATOM   4556  CA  PHE P  68     -79.012 -64.281  19.891  0.00  0.00      PROC  
ATOM   4557  HA  PHE P  68     -78.517 -63.834  19.042  0.00  0.00      PROC  
ATOM   4558  CB  PHE P  68     -80.321 -65.113  19.401  0.00  0.00      PROC  
ATOM   4559  HB1 PHE P  68     -80.845 -65.525  20.290  0.00  0.00      PROC  
ATOM   4560  HB2 PHE P  68     -80.133 -65.917  18.658  0.00  0.00      PROC  
ATOM   4561  CG  PHE P  68     -81.305 -64.186  18.695  0.00  0.00      PROC  
ATOM   4562  CD1 PHE P  68     -81.200 -63.824  17.300  0.00  0.00      PROC  
ATOM   4563  HD1 PHE P  68     -80.273 -64.130  16.838  0.00  0.00      PROC  
ATOM   4564  CE1 PHE P  68     -82.311 -63.311  16.581  0.00  0.00      PROC  
ATOM   4565  HE1 PHE P  68     -82.297 -62.982  15.553  0.00  0.00      PROC  
ATOM   4566  CZ  PHE P  68     -83.465 -62.870  17.252  0.00  0.00      PROC  
ATOM   4567  HZ  PHE P  68     -84.318 -62.346  16.848  0.00  0.00      PROC  
ATOM   4568  CD2 PHE P  68     -82.603 -63.842  19.282  0.00  0.00      PROC  
ATOM   4569  HD2 PHE P  68     -82.843 -64.177  20.281  0.00  0.00      PROC  
ATOM   4570  CE2 PHE P  68     -83.660 -63.279  18.581  0.00  0.00      PROC  
ATOM   4571  HE2 PHE P  68     -84.615 -62.952  18.966  0.00  0.00      PROC  
ATOM   4572  C   PHE P  68     -79.399 -63.106  20.821  0.00  0.00      PROC  
ATOM   4573  O   PHE P  68     -79.455 -62.008  20.378  0.00  0.00      PROC  
ATOM   4574  N   GLU P  69     -79.606 -63.420  22.128  0.00  0.00      PROC  
ATOM   4575  HN  GLU P  69     -79.788 -64.372  22.362  0.00  0.00      PROC  
ATOM   4576  CA  GLU P  69     -79.835 -62.495  23.206  0.00  0.00      PROC  
ATOM   4577  HA  GLU P  69     -80.786 -61.996  23.098  0.00  0.00      PROC  
ATOM   4578  CB  GLU P  69     -80.099 -63.241  24.553  0.00  0.00      PROC  
ATOM   4579  HB1 GLU P  69     -80.021 -62.543  25.414  0.00  0.00      PROC  
ATOM   4580  HB2 GLU P  69     -79.213 -63.901  24.667  0.00  0.00      PROC  
ATOM   4581  CG  GLU P  69     -81.398 -63.929  24.644  0.00  0.00      PROC  
ATOM   4582  HG1 GLU P  69     -81.776 -64.166  23.626  0.00  0.00      PROC  
ATOM   4583  HG2 GLU P  69     -82.137 -63.180  24.999  0.00  0.00      PROC  
ATOM   4584  CD  GLU P  69     -81.434 -65.250  25.467  0.00  0.00      PROC  
ATOM   4585  OE1 GLU P  69     -80.414 -65.792  25.913  0.00  0.00      PROC  
ATOM   4586  OE2 GLU P  69     -82.573 -65.762  25.443  0.00  0.00      PROC  
ATOM   4587  C   GLU P  69     -78.701 -61.476  23.412  0.00  0.00      PROC  
ATOM   4588  O   GLU P  69     -78.897 -60.339  23.862  0.00  0.00      PROC  
ATOM   4589  N   ASP P  70     -77.444 -61.851  23.125  0.00  0.00      PROC  
ATOM   4590  HN  ASP P  70     -77.186 -62.776  22.854  0.00  0.00      PROC  
ATOM   4591  CA  ASP P  70     -76.302 -60.971  23.373  0.00  0.00      PROC  
ATOM   4592  HA  ASP P  70     -76.496 -60.478  24.314  0.00  0.00      PROC  
ATOM   4593  CB  ASP P  70     -75.071 -61.948  23.463  0.00  0.00      PROC  
ATOM   4594  HB1 ASP P  70     -74.089 -61.458  23.291  0.00  0.00      PROC  
ATOM   4595  HB2 ASP P  70     -75.061 -62.739  22.682  0.00  0.00      PROC  
ATOM   4596  CG  ASP P  70     -74.942 -62.699  24.739  0.00  0.00      PROC  
ATOM   4597  OD1 ASP P  70     -74.443 -63.864  24.558  0.00  0.00      PROC  
ATOM   4598  OD2 ASP P  70     -75.092 -62.218  25.878  0.00  0.00      PROC  
ATOM   4599  C   ASP P  70     -75.944 -59.963  22.249  0.00  0.00      PROC  
ATOM   4600  O   ASP P  70     -75.100 -59.083  22.248  0.00  0.00      PROC  
ATOM   4601  N   VAL P  71     -76.727 -60.063  21.175  0.00  0.00      PROC  
ATOM   4602  HN  VAL P  71     -77.453 -60.746  21.157  0.00  0.00      PROC  
ATOM   4603  CA  VAL P  71     -76.710 -59.407  19.970  0.00  0.00      PROC  
ATOM   4604  HA  VAL P  71     -75.919 -58.680  19.853  0.00  0.00      PROC  
ATOM   4605  CB  VAL P  71     -76.287 -60.286  18.809  0.00  0.00      PROC  
ATOM   4606  HB  VAL P  71     -76.946 -61.181  18.799  0.00  0.00      PROC  
ATOM   4607  CG1 VAL P  71     -76.318 -59.692  17.418  0.00  0.00      PROC  
ATOM   4608 HG11 VAL P  71     -77.336 -59.323  17.167  0.00  0.00      PROC  
ATOM   4609 HG12 VAL P  71     -76.100 -60.406  16.595  0.00  0.00      PROC  
ATOM   4610 HG13 VAL P  71     -75.593 -58.855  17.334  0.00  0.00      PROC  
ATOM   4611  CG2 VAL P  71     -74.879 -60.831  19.030  0.00  0.00      PROC  
ATOM   4612 HG21 VAL P  71     -74.107 -60.070  18.784  0.00  0.00      PROC  
ATOM   4613 HG22 VAL P  71     -74.718 -61.738  18.409  0.00  0.00      PROC  
ATOM   4614 HG23 VAL P  71     -74.689 -61.087  20.095  0.00  0.00      PROC  
ATOM   4615  C   VAL P  71     -77.946 -58.730  19.627  0.00  0.00      PROC  
ATOM   4616  O   VAL P  71     -77.887 -57.595  19.073  0.00  0.00      PROC  
ATOM   4617  N   ILE P  72     -79.147 -59.330  19.890  0.00  0.00      PROC  
ATOM   4618  HN  ILE P  72     -79.365 -60.199  20.326  0.00  0.00      PROC  
ATOM   4619  CA  ILE P  72     -80.404 -58.788  19.407  0.00  0.00      PROC  
ATOM   4620  HA  ILE P  72     -80.207 -57.910  18.811  0.00  0.00      PROC  
ATOM   4621  CB  ILE P  72     -81.065 -59.774  18.559  0.00  0.00      PROC  
ATOM   4622  HB  ILE P  72     -81.316 -60.710  19.104  0.00  0.00      PROC  
ATOM   4623  CG2 ILE P  72     -82.473 -59.225  18.198  0.00  0.00      PROC  
ATOM   4624 HG21 ILE P  72     -82.392 -58.304  17.582  0.00  0.00      PROC  
ATOM   4625 HG22 ILE P  72     -83.191 -59.182  19.046  0.00  0.00      PROC  
ATOM   4626 HG23 ILE P  72     -82.980 -59.948  17.524  0.00  0.00      PROC  
ATOM   4627  CG1 ILE P  72     -80.108 -60.128  17.305  0.00  0.00      PROC  
ATOM   4628 HG11 ILE P  72     -80.719 -60.902  16.792  0.00  0.00      PROC  
ATOM   4629 HG12 ILE P  72     -79.193 -60.639  17.674  0.00  0.00      PROC  
ATOM   4630  CD  ILE P  72     -79.817 -59.013  16.314  0.00  0.00      PROC  
ATOM   4631  HD1 ILE P  72     -79.237 -58.162  16.729  0.00  0.00      PROC  
ATOM   4632  HD2 ILE P  72     -80.753 -58.506  15.995  0.00  0.00      PROC  
ATOM   4633  HD3 ILE P  72     -79.284 -59.394  15.416  0.00  0.00      PROC  
ATOM   4634  C   ILE P  72     -81.132 -58.541  20.697  0.00  0.00      PROC  
ATOM   4635  O   ILE P  72     -81.135 -59.344  21.598  0.00  0.00      PROC  
ATOM   4636  N   ALA P  73     -81.855 -57.470  20.739  0.00  0.00      PROC  
ATOM   4637  HN  ALA P  73     -81.733 -56.831  19.983  0.00  0.00      PROC  
ATOM   4638  CA  ALA P  73     -82.733 -57.129  21.802  0.00  0.00      PROC  
ATOM   4639  HA  ALA P  73     -83.284 -58.046  21.953  0.00  0.00      PROC  
ATOM   4640  CB  ALA P  73     -81.927 -56.545  22.966  0.00  0.00      PROC  
ATOM   4641  HB1 ALA P  73     -82.577 -56.409  23.856  0.00  0.00      PROC  
ATOM   4642  HB2 ALA P  73     -81.442 -55.596  22.651  0.00  0.00      PROC  
ATOM   4643  HB3 ALA P  73     -81.153 -57.266  23.305  0.00  0.00      PROC  
ATOM   4644  C   ALA P  73     -83.653 -56.049  21.436  0.00  0.00      PROC  
ATOM   4645  O   ALA P  73     -83.374 -55.172  20.580  0.00  0.00      PROC  
ATOM   4646  N   GLU P  74     -84.832 -56.038  22.027  0.00  0.00      PROC  
ATOM   4647  HN  GLU P  74     -85.077 -56.596  22.816  0.00  0.00      PROC  
ATOM   4648  CA  GLU P  74     -85.890 -55.082  21.604  0.00  0.00      PROC  
ATOM   4649  HA  GLU P  74     -85.495 -54.414  20.853  0.00  0.00      PROC  
ATOM   4650  CB  GLU P  74     -87.157 -55.792  21.130  0.00  0.00      PROC  
ATOM   4651  HB1 GLU P  74     -87.991 -55.059  21.088  0.00  0.00      PROC  
ATOM   4652  HB2 GLU P  74     -87.407 -56.509  21.940  0.00  0.00      PROC  
ATOM   4653  CG  GLU P  74     -87.047 -56.648  19.802  0.00  0.00      PROC  
ATOM   4654  HG1 GLU P  74     -86.289 -57.460  19.785  0.00  0.00      PROC  
ATOM   4655  HG2 GLU P  74     -86.591 -56.005  19.018  0.00  0.00      PROC  
ATOM   4656  CD  GLU P  74     -88.324 -56.987  19.103  0.00  0.00      PROC  
ATOM   4657  OE1 GLU P  74     -89.130 -57.803  19.641  0.00  0.00      PROC  
ATOM   4658  OE2 GLU P  74     -88.534 -56.461  18.008  0.00  0.00      PROC  
ATOM   4659  C   GLU P  74     -86.453 -54.174  22.649  0.00  0.00      PROC  
ATOM   4660  O   GLU P  74     -86.459 -54.492  23.812  0.00  0.00      PROC  
ATOM   4661  N   PRO P  75     -86.915 -52.984  22.285  0.00  0.00      PROC  
ATOM   4662  CD  PRO P  75     -86.708 -52.368  21.014  0.00  0.00      PROC  
ATOM   4663  HD1 PRO P  75     -87.546 -52.649  20.341  0.00  0.00      PROC  
ATOM   4664  HD2 PRO P  75     -85.745 -52.595  20.509  0.00  0.00      PROC  
ATOM   4665  CA  PRO P  75     -87.715 -52.119  23.188  0.00  0.00      PROC  
ATOM   4666  HA  PRO P  75     -87.008 -52.105  24.005  0.00  0.00      PROC  
ATOM   4667  CB  PRO P  75     -87.895 -50.886  22.268  0.00  0.00      PROC  
ATOM   4668  HB1 PRO P  75     -87.907 -50.012  22.953  0.00  0.00      PROC  
ATOM   4669  HB2 PRO P  75     -88.797 -50.932  21.621  0.00  0.00      PROC  
ATOM   4670  CG  PRO P  75     -86.749 -50.877  21.283  0.00  0.00      PROC  
ATOM   4671  HG1 PRO P  75     -87.052 -50.317  20.372  0.00  0.00      PROC  
ATOM   4672  HG2 PRO P  75     -85.843 -50.512  21.812  0.00  0.00      PROC  
ATOM   4673  C   PRO P  75     -89.020 -52.721  23.659  0.00  0.00      PROC  
ATOM   4674  O   PRO P  75     -89.574 -53.446  22.841  0.00  0.00      PROC  
ATOM   4675  N   GLU P  76     -89.450 -52.626  24.962  0.00  0.00      PROC  
ATOM   4676  HN  GLU P  76     -88.761 -52.363  25.634  0.00  0.00      PROC  
ATOM   4677  CA  GLU P  76     -90.597 -53.343  25.525  0.00  0.00      PROC  
ATOM   4678  HA  GLU P  76     -90.549 -54.412  25.380  0.00  0.00      PROC  
ATOM   4679  CB  GLU P  76     -90.723 -53.173  27.069  0.00  0.00      PROC  
ATOM   4680  HB1 GLU P  76     -91.648 -53.776  27.191  0.00  0.00      PROC  
ATOM   4681  HB2 GLU P  76     -91.106 -52.170  27.355  0.00  0.00      PROC  
ATOM   4682  CG  GLU P  76     -89.527 -53.792  27.744  0.00  0.00      PROC  
ATOM   4683  HG1 GLU P  76     -88.639 -53.148  27.567  0.00  0.00      PROC  
ATOM   4684  HG2 GLU P  76     -89.320 -54.792  27.309  0.00  0.00      PROC  
ATOM   4685  CD  GLU P  76     -89.681 -53.797  29.228  0.00  0.00      PROC  
ATOM   4686  OE1 GLU P  76     -89.243 -52.747  29.873  0.00  0.00      PROC  
ATOM   4687  OE2 GLU P  76     -90.171 -54.807  29.774  0.00  0.00      PROC  
ATOM   4688  C   GLU P  76     -91.853 -52.924  24.812  0.00  0.00      PROC  
ATOM   4689  O   GLU P  76     -92.715 -53.724  24.551  0.00  0.00      PROC  
ATOM   4690  N   GLY P  77     -91.993 -51.634  24.408  0.00  0.00      PROC  
ATOM   4691  HN  GLY P  77     -91.275 -50.948  24.496  0.00  0.00      PROC  
ATOM   4692  CA  GLY P  77     -93.179 -51.136  23.762  0.00  0.00      PROC  
ATOM   4693  HA1 GLY P  77     -93.082 -50.064  23.670  0.00  0.00      PROC  
ATOM   4694  HA2 GLY P  77     -94.058 -51.370  24.345  0.00  0.00      PROC  
ATOM   4695  C   GLY P  77     -93.280 -51.694  22.337  0.00  0.00      PROC  
ATOM   4696  O   GLY P  77     -94.187 -52.492  21.984  0.00  0.00      PROC  
ATOM   4697  N   THR P  78     -92.331 -51.355  21.406  0.00  0.00      PROC  
ATOM   4698  HN  THR P  78     -91.549 -50.812  21.699  0.00  0.00      PROC  
ATOM   4699  CA  THR P  78     -92.375 -51.662  20.000  0.00  0.00      PROC  
ATOM   4700  HA  THR P  78     -93.359 -51.904  19.628  0.00  0.00      PROC  
ATOM   4701  CB  THR P  78     -91.855 -50.406  19.122  0.00  0.00      PROC  
ATOM   4702  HB  THR P  78     -90.819 -50.181  19.453  0.00  0.00      PROC  
ATOM   4703  OG1 THR P  78     -92.612 -49.196  19.331  0.00  0.00      PROC  
ATOM   4704  HG1 THR P  78     -92.587 -48.878  20.236  0.00  0.00      PROC  
ATOM   4705  CG2 THR P  78     -91.844 -50.619  17.637  0.00  0.00      PROC  
ATOM   4706 HG21 THR P  78     -91.590 -49.656  17.146  0.00  0.00      PROC  
ATOM   4707 HG22 THR P  78     -92.881 -50.934  17.392  0.00  0.00      PROC  
ATOM   4708 HG23 THR P  78     -91.115 -51.389  17.308  0.00  0.00      PROC  
ATOM   4709  C   THR P  78     -91.533 -52.840  19.656  0.00  0.00      PROC  
ATOM   4710  O   THR P  78     -90.314 -52.807  19.564  0.00  0.00      PROC  
ATOM   4711  N   HSD P  79     -92.177 -53.984  19.488  0.00  0.00      PROC  
ATOM   4712  HN  HSD P  79     -93.173 -53.947  19.456  0.00  0.00      PROC  
ATOM   4713  CA  HSD P  79     -91.481 -55.273  19.477  0.00  0.00      PROC  
ATOM   4714  HA  HSD P  79     -90.439 -55.088  19.261  0.00  0.00      PROC  
ATOM   4715  CB  HSD P  79     -91.626 -56.029  20.799  0.00  0.00      PROC  
ATOM   4716  HB1 HSD P  79     -91.277 -55.319  21.579  0.00  0.00      PROC  
ATOM   4717  HB2 HSD P  79     -90.948 -56.908  20.826  0.00  0.00      PROC  
ATOM   4718  ND1 HSD P  79     -93.819 -55.737  22.231  0.00  0.00      PROC  
ATOM   4719  HD1 HSD P  79     -93.889 -54.773  22.487  0.00  0.00      PROC  
ATOM   4720  CG  HSD P  79     -93.026 -56.348  21.242  0.00  0.00      PROC  
ATOM   4721  CE1 HSD P  79     -94.835 -56.574  22.556  0.00  0.00      PROC  
ATOM   4722  HE1 HSD P  79     -95.683 -56.300  23.184  0.00  0.00      PROC  
ATOM   4723  NE2 HSD P  79     -94.735 -57.671  21.875  0.00  0.00      PROC  
ATOM   4724  CD2 HSD P  79     -93.631 -57.561  21.093  0.00  0.00      PROC  
ATOM   4725  HD2 HSD P  79     -93.274 -58.436  20.563  0.00  0.00      PROC  
ATOM   4726  C   HSD P  79     -92.115 -56.093  18.345  0.00  0.00      PROC  
ATOM   4727  O   HSD P  79     -93.164 -55.854  17.781  0.00  0.00      PROC  
ATOM   4728  N   SER P  80     -91.271 -57.031  17.927  0.00  0.00      PROC  
ATOM   4729  HN  SER P  80     -90.355 -57.146  18.302  0.00  0.00      PROC  
ATOM   4730  CA  SER P  80     -91.561 -57.946  16.881  0.00  0.00      PROC  
ATOM   4731  HA  SER P  80     -91.945 -57.355  16.062  0.00  0.00      PROC  
ATOM   4732  CB  SER P  80     -90.447 -58.819  16.321  0.00  0.00      PROC  
ATOM   4733  HB1 SER P  80     -90.761 -59.335  15.389  0.00  0.00      PROC  
ATOM   4734  HB2 SER P  80     -89.979 -59.590  16.970  0.00  0.00      PROC  
ATOM   4735  OG  SER P  80     -89.402 -57.893  15.908  0.00  0.00      PROC  
ATOM   4736  HG1 SER P  80     -89.026 -57.518  16.708  0.00  0.00      PROC  
ATOM   4737  C   SER P  80     -92.716 -58.976  17.273  0.00  0.00      PROC  
ATOM   4738  O   SER P  80     -92.858 -59.297  18.460  0.00  0.00      PROC  
ATOM   4739  N   PHE P  81     -93.479 -59.481  16.292  0.00  0.00      PROC  
ATOM   4740  HN  PHE P  81     -93.441 -59.195  15.338  0.00  0.00      PROC  
ATOM   4741  CA  PHE P  81     -94.365 -60.621  16.546  0.00  0.00      PROC  
ATOM   4742  HA  PHE P  81     -95.211 -60.220  17.085  0.00  0.00      PROC  
ATOM   4743  CB  PHE P  81     -94.902 -61.011  15.178  0.00  0.00      PROC  
ATOM   4744  HB1 PHE P  81     -95.465 -61.969  15.137  0.00  0.00      PROC  
ATOM   4745  HB2 PHE P  81     -94.005 -61.209  14.554  0.00  0.00      PROC  
ATOM   4746  CG  PHE P  81     -95.798 -60.006  14.553  0.00  0.00      PROC  
ATOM   4747  CD1 PHE P  81     -95.584 -59.617  13.218  0.00  0.00      PROC  
ATOM   4748  HD1 PHE P  81     -94.747 -60.088  12.724  0.00  0.00      PROC  
ATOM   4749  CE1 PHE P  81     -96.420 -58.725  12.563  0.00  0.00      PROC  
ATOM   4750  HE1 PHE P  81     -96.274 -58.476  11.522  0.00  0.00      PROC  
ATOM   4751  CZ  PHE P  81     -97.472 -58.194  13.214  0.00  0.00      PROC  
ATOM   4752  HZ  PHE P  81     -98.265 -57.610  12.770  0.00  0.00      PROC  
ATOM   4753  CD2 PHE P  81     -96.881 -59.409  15.268  0.00  0.00      PROC  
ATOM   4754  HD2 PHE P  81     -97.023 -59.605  16.320  0.00  0.00      PROC  
ATOM   4755  CE2 PHE P  81     -97.692 -58.559  14.599  0.00  0.00      PROC  
ATOM   4756  HE2 PHE P  81     -98.555 -58.154  15.107  0.00  0.00      PROC  
ATOM   4757  C   PHE P  81     -93.720 -61.758  17.227  0.00  0.00      PROC  
ATOM   4758  O   PHE P  81     -92.617 -62.195  16.964  0.00  0.00      PROC  
ATOM   4759  N   ASP P  82     -94.385 -62.424  18.218  0.00  0.00      PROC  
ATOM   4760  HN  ASP P  82     -95.324 -62.171  18.437  0.00  0.00      PROC  
ATOM   4761  CA  ASP P  82     -93.758 -63.376  19.027  0.00  0.00      PROC  
ATOM   4762  HA  ASP P  82     -92.799 -63.015  19.369  0.00  0.00      PROC  
ATOM   4763  CB  ASP P  82     -94.550 -63.788  20.239  0.00  0.00      PROC  
ATOM   4764  HB1 ASP P  82     -94.006 -64.639  20.700  0.00  0.00      PROC  
ATOM   4765  HB2 ASP P  82     -95.476 -64.215  19.796  0.00  0.00      PROC  
ATOM   4766  CG  ASP P  82     -94.934 -62.692  21.237  0.00  0.00      PROC  
ATOM   4767  OD1 ASP P  82     -95.430 -63.039  22.348  0.00  0.00      PROC  
ATOM   4768  OD2 ASP P  82     -94.456 -61.534  21.002  0.00  0.00      PROC  
ATOM   4769  C   ASP P  82     -93.411 -64.629  18.262  0.00  0.00      PROC  
ATOM   4770  O   ASP P  82     -92.314 -65.128  18.537  0.00  0.00      PROC  
ATOM   4771  N   GLY P  83     -94.268 -65.193  17.335  0.00  0.00      PROC  
ATOM   4772  HN  GLY P  83     -95.216 -64.916  17.197  0.00  0.00      PROC  
ATOM   4773  CA  GLY P  83     -93.934 -66.345  16.555  0.00  0.00      PROC  
ATOM   4774  HA1 GLY P  83     -94.729 -66.598  15.870  0.00  0.00      PROC  
ATOM   4775  HA2 GLY P  83     -93.502 -67.076  17.224  0.00  0.00      PROC  
ATOM   4776  C   GLY P  83     -92.691 -66.124  15.639  0.00  0.00      PROC  
ATOM   4777  O   GLY P  83     -91.821 -66.968  15.535  0.00  0.00      PROC  
ATOM   4778  N   ILE P  84     -92.641 -64.954  14.977  0.00  0.00      PROC  
ATOM   4779  HN  ILE P  84     -93.474 -64.415  15.068  0.00  0.00      PROC  
ATOM   4780  CA  ILE P  84     -91.578 -64.476  14.081  0.00  0.00      PROC  
ATOM   4781  HA  ILE P  84     -91.260 -65.299  13.459  0.00  0.00      PROC  
ATOM   4782  CB  ILE P  84     -91.887 -63.179  13.326  0.00  0.00      PROC  
ATOM   4783  HB  ILE P  84     -92.541 -62.566  13.981  0.00  0.00      PROC  
ATOM   4784  CG2 ILE P  84     -90.592 -62.277  12.882  0.00  0.00      PROC  
ATOM   4785 HG21 ILE P  84     -90.953 -61.425  12.268  0.00  0.00      PROC  
ATOM   4786 HG22 ILE P  84     -89.672 -62.719  12.443  0.00  0.00      PROC  
ATOM   4787 HG23 ILE P  84     -90.227 -61.792  13.812  0.00  0.00      PROC  
ATOM   4788  CG1 ILE P  84     -92.668 -63.491  12.035  0.00  0.00      PROC  
ATOM   4789 HG11 ILE P  84     -93.045 -62.573  11.535  0.00  0.00      PROC  
ATOM   4790 HG12 ILE P  84     -93.502 -64.180  12.289  0.00  0.00      PROC  
ATOM   4791  CD  ILE P  84     -91.903 -64.188  10.892  0.00  0.00      PROC  
ATOM   4792  HD1 ILE P  84     -91.304 -65.062  11.225  0.00  0.00      PROC  
ATOM   4793  HD2 ILE P  84     -91.134 -63.477  10.522  0.00  0.00      PROC  
ATOM   4794  HD3 ILE P  84     -92.647 -64.490  10.123  0.00  0.00      PROC  
ATOM   4795  C   ILE P  84     -90.258 -64.336  14.892  0.00  0.00      PROC  
ATOM   4796  O   ILE P  84     -89.186 -64.575  14.450  0.00  0.00      PROC  
ATOM   4797  N   TRP P  85     -90.432 -63.807  16.155  0.00  0.00      PROC  
ATOM   4798  HN  TRP P  85     -91.385 -63.698  16.428  0.00  0.00      PROC  
ATOM   4799  CA  TRP P  85     -89.374 -63.586  17.055  0.00  0.00      PROC  
ATOM   4800  HA  TRP P  85     -88.640 -62.899  16.658  0.00  0.00      PROC  
ATOM   4801  CB  TRP P  85     -89.838 -62.850  18.334  0.00  0.00      PROC  
ATOM   4802  HB1 TRP P  85     -90.700 -63.483  18.636  0.00  0.00      PROC  
ATOM   4803  HB2 TRP P  85     -90.273 -61.883  18.000  0.00  0.00      PROC  
ATOM   4804  CG  TRP P  85     -88.845 -62.704  19.405  0.00  0.00      PROC  
ATOM   4805  CD1 TRP P  85     -88.826 -63.442  20.580  0.00  0.00      PROC  
ATOM   4806  HD1 TRP P  85     -89.512 -64.238  20.828  0.00  0.00      PROC  
ATOM   4807  NE1 TRP P  85     -87.770 -63.066  21.309  0.00  0.00      PROC  
ATOM   4808  HE1 TRP P  85     -87.613 -63.394  22.215  0.00  0.00      PROC  
ATOM   4809  CE2 TRP P  85     -87.014 -62.112  20.702  0.00  0.00      PROC  
ATOM   4810  CD2 TRP P  85     -87.641 -61.804  19.495  0.00  0.00      PROC  
ATOM   4811  CE3 TRP P  85     -87.081 -60.805  18.726  0.00  0.00      PROC  
ATOM   4812  HE3 TRP P  85     -87.647 -60.385  17.907  0.00  0.00      PROC  
ATOM   4813  CZ3 TRP P  85     -85.875 -60.197  19.115  0.00  0.00      PROC  
ATOM   4814  HZ3 TRP P  85     -85.495 -59.431  18.456  0.00  0.00      PROC  
ATOM   4815  CZ2 TRP P  85     -85.873 -61.547  21.173  0.00  0.00      PROC  
ATOM   4816  HZ2 TRP P  85     -85.515 -61.882  22.136  0.00  0.00      PROC  
ATOM   4817  CH2 TRP P  85     -85.319 -60.537  20.355  0.00  0.00      PROC  
ATOM   4818  HH2 TRP P  85     -84.504 -59.913  20.692  0.00  0.00      PROC  
ATOM   4819  C   TRP P  85     -88.651 -64.877  17.417  0.00  0.00      PROC  
ATOM   4820  O   TRP P  85     -87.454 -64.961  17.102  0.00  0.00      PROC  
ATOM   4821  N   LYS P  86     -89.370 -65.952  17.825  0.00  0.00      PROC  
ATOM   4822  HN  LYS P  86     -90.332 -65.772  18.016  0.00  0.00      PROC  
ATOM   4823  CA  LYS P  86     -89.085 -67.345  18.103  0.00  0.00      PROC  
ATOM   4824  HA  LYS P  86     -88.351 -67.339  18.896  0.00  0.00      PROC  
ATOM   4825  CB  LYS P  86     -90.351 -68.040  18.577  0.00  0.00      PROC  
ATOM   4826  HB1 LYS P  86     -90.155 -69.130  18.661  0.00  0.00      PROC  
ATOM   4827  HB2 LYS P  86     -91.112 -68.058  17.768  0.00  0.00      PROC  
ATOM   4828  CG  LYS P  86     -90.808 -67.627  19.987  0.00  0.00      PROC  
ATOM   4829  HG1 LYS P  86     -90.797 -66.516  19.992  0.00  0.00      PROC  
ATOM   4830  HG2 LYS P  86     -90.105 -68.127  20.687  0.00  0.00      PROC  
ATOM   4831  CD  LYS P  86     -92.133 -68.191  20.394  0.00  0.00      PROC  
ATOM   4832  HD1 LYS P  86     -92.222 -69.275  20.168  0.00  0.00      PROC  
ATOM   4833  HD2 LYS P  86     -92.867 -67.640  19.769  0.00  0.00      PROC  
ATOM   4834  CE  LYS P  86     -92.456 -67.905  21.853  0.00  0.00      PROC  
ATOM   4835  HE1 LYS P  86     -92.182 -66.836  21.980  0.00  0.00      PROC  
ATOM   4836  HE2 LYS P  86     -91.800 -68.442  22.571  0.00  0.00      PROC  
ATOM   4837  NZ  LYS P  86     -93.873 -68.191  22.075  0.00  0.00      PROC  
ATOM   4838  HZ1 LYS P  86     -94.513 -67.803  21.353  0.00  0.00      PROC  
ATOM   4839  HZ2 LYS P  86     -94.194 -67.770  22.970  0.00  0.00      PROC  
ATOM   4840  HZ3 LYS P  86     -94.063 -69.211  22.148  0.00  0.00      PROC  
ATOM   4841  C   LYS P  86     -88.474 -68.011  16.915  0.00  0.00      PROC  
ATOM   4842  O   LYS P  86     -87.458 -68.695  17.091  0.00  0.00      PROC  
ATOM   4843  N   ALA P  87     -88.927 -67.756  15.672  0.00  0.00      PROC  
ATOM   4844  HN  ALA P  87     -89.787 -67.258  15.600  0.00  0.00      PROC  
ATOM   4845  CA  ALA P  87     -88.292 -68.199  14.459  0.00  0.00      PROC  
ATOM   4846  HA  ALA P  87     -88.187 -69.273  14.509  0.00  0.00      PROC  
ATOM   4847  CB  ALA P  87     -89.274 -67.959  13.404  0.00  0.00      PROC  
ATOM   4848  HB1 ALA P  87     -88.886 -68.594  12.579  0.00  0.00      PROC  
ATOM   4849  HB2 ALA P  87     -89.351 -66.871  13.195  0.00  0.00      PROC  
ATOM   4850  HB3 ALA P  87     -90.268 -68.338  13.725  0.00  0.00      PROC  
ATOM   4851  C   ALA P  87     -86.969 -67.606  14.111  0.00  0.00      PROC  
ATOM   4852  O   ALA P  87     -86.132 -68.283  13.526  0.00  0.00      PROC  
ATOM   4853  N   SER P  88     -86.814 -66.351  14.453  0.00  0.00      PROC  
ATOM   4854  HN  SER P  88     -87.640 -65.903  14.787  0.00  0.00      PROC  
ATOM   4855  CA  SER P  88     -85.499 -65.582  14.416  0.00  0.00      PROC  
ATOM   4856  HA  SER P  88     -85.034 -65.730  13.452  0.00  0.00      PROC  
ATOM   4857  CB  SER P  88     -85.807 -64.046  14.539  0.00  0.00      PROC  
ATOM   4858  HB1 SER P  88     -84.851 -63.513  14.348  0.00  0.00      PROC  
ATOM   4859  HB2 SER P  88     -86.101 -63.700  15.553  0.00  0.00      PROC  
ATOM   4860  OG  SER P  88     -86.791 -63.574  13.607  0.00  0.00      PROC  
ATOM   4861  HG1 SER P  88     -87.648 -63.912  13.880  0.00  0.00      PROC  
ATOM   4862  C   SER P  88     -84.432 -66.020  15.351  0.00  0.00      PROC  
ATOM   4863  O   SER P  88     -83.320 -66.362  14.972  0.00  0.00      PROC  
ATOM   4864  N   PHE P  89     -84.829 -66.112  16.620  0.00  0.00      PROC  
ATOM   4865  HN  PHE P  89     -85.751 -65.871  16.911  0.00  0.00      PROC  
ATOM   4866  CA  PHE P  89     -84.090 -66.549  17.762  0.00  0.00      PROC  
ATOM   4867  HA  PHE P  89     -83.284 -65.860  17.969  0.00  0.00      PROC  
ATOM   4868  CB  PHE P  89     -85.053 -66.464  19.034  0.00  0.00      PROC  
ATOM   4869  HB1 PHE P  89     -86.082 -66.665  18.666  0.00  0.00      PROC  
ATOM   4870  HB2 PHE P  89     -84.957 -65.400  19.338  0.00  0.00      PROC  
ATOM   4871  CG  PHE P  89     -84.778 -67.475  20.161  0.00  0.00      PROC  
ATOM   4872  CD1 PHE P  89     -85.617 -68.599  20.330  0.00  0.00      PROC  
ATOM   4873  HD1 PHE P  89     -86.325 -68.825  19.547  0.00  0.00      PROC  
ATOM   4874  CE1 PHE P  89     -85.377 -69.520  21.368  0.00  0.00      PROC  
ATOM   4875  HE1 PHE P  89     -85.860 -70.477  21.500  0.00  0.00      PROC  
ATOM   4876  CZ  PHE P  89     -84.276 -69.355  22.177  0.00  0.00      PROC  
ATOM   4877  HZ  PHE P  89     -84.066 -70.099  22.931  0.00  0.00      PROC  
ATOM   4878  CD2 PHE P  89     -83.664 -67.257  21.016  0.00  0.00      PROC  
ATOM   4879  HD2 PHE P  89     -83.121 -66.344  20.821  0.00  0.00      PROC  
ATOM   4880  CE2 PHE P  89     -83.491 -68.215  22.058  0.00  0.00      PROC  
ATOM   4881  HE2 PHE P  89     -82.736 -68.034  22.808  0.00  0.00      PROC  
ATOM   4882  C   PHE P  89     -83.405 -67.920  17.640  0.00  0.00      PROC  
ATOM   4883  O   PHE P  89     -82.220 -68.114  17.877  0.00  0.00      PROC  
ATOM   4884  N   THR P  90     -84.291 -68.892  17.271  0.00  0.00      PROC  
ATOM   4885  HN  THR P  90     -85.263 -68.670  17.248  0.00  0.00      PROC  
ATOM   4886  CA  THR P  90     -83.929 -70.261  16.897  0.00  0.00      PROC  
ATOM   4887  HA  THR P  90     -83.246 -70.586  17.667  0.00  0.00      PROC  
ATOM   4888  CB  THR P  90     -85.099 -71.274  16.802  0.00  0.00      PROC  
ATOM   4889  HB  THR P  90     -84.607 -72.199  16.431  0.00  0.00      PROC  
ATOM   4890  OG1 THR P  90     -86.159 -70.863  15.951  0.00  0.00      PROC  
ATOM   4891  HG1 THR P  90     -86.847 -70.572  16.554  0.00  0.00      PROC  
ATOM   4892  CG2 THR P  90     -85.622 -71.507  18.184  0.00  0.00      PROC  
ATOM   4893 HG21 THR P  90     -84.800 -71.770  18.883  0.00  0.00      PROC  
ATOM   4894 HG22 THR P  90     -86.362 -72.335  18.219  0.00  0.00      PROC  
ATOM   4895 HG23 THR P  90     -86.292 -70.774  18.681  0.00  0.00      PROC  
ATOM   4896  C   THR P  90     -83.074 -70.263  15.619  0.00  0.00      PROC  
ATOM   4897  O   THR P  90     -82.050 -70.953  15.559  0.00  0.00      PROC  
ATOM   4898  N   THR P  91     -83.417 -69.469  14.556  0.00  0.00      PROC  
ATOM   4899  HN  THR P  91     -84.264 -68.944  14.533  0.00  0.00      PROC  
ATOM   4900  CA  THR P  91     -82.656 -69.564  13.360  0.00  0.00      PROC  
ATOM   4901  HA  THR P  91     -82.581 -70.622  13.158  0.00  0.00      PROC  
ATOM   4902  CB  THR P  91     -83.301 -68.782  12.206  0.00  0.00      PROC  
ATOM   4903  HB  THR P  91     -83.521 -67.737  12.512  0.00  0.00      PROC  
ATOM   4904  OG1 THR P  91     -84.498 -69.450  11.845  0.00  0.00      PROC  
ATOM   4905  HG1 THR P  91     -85.172 -69.184  12.476  0.00  0.00      PROC  
ATOM   4906  CG2 THR P  91     -82.393 -68.719  11.042  0.00  0.00      PROC  
ATOM   4907 HG21 THR P  91     -82.102 -69.766  10.810  0.00  0.00      PROC  
ATOM   4908 HG22 THR P  91     -81.419 -68.196  11.156  0.00  0.00      PROC  
ATOM   4909 HG23 THR P  91     -82.986 -68.409  10.155  0.00  0.00      PROC  
ATOM   4910  C   THR P  91     -81.138 -69.175  13.529  0.00  0.00      PROC  
ATOM   4911  O   THR P  91     -80.317 -69.951  12.974  0.00  0.00      PROC  
ATOM   4912  N   PHE P  92     -80.869 -68.065  14.226  0.00  0.00      PROC  
ATOM   4913  HN  PHE P  92     -81.633 -67.519  14.561  0.00  0.00      PROC  
ATOM   4914  CA  PHE P  92     -79.472 -67.597  14.421  0.00  0.00      PROC  
ATOM   4915  HA  PHE P  92     -79.027 -67.428  13.452  0.00  0.00      PROC  
ATOM   4916  CB  PHE P  92     -79.552 -66.418  15.412  0.00  0.00      PROC  
ATOM   4917  HB1 PHE P  92     -80.021 -66.725  16.371  0.00  0.00      PROC  
ATOM   4918  HB2 PHE P  92     -80.330 -65.744  14.995  0.00  0.00      PROC  
ATOM   4919  CG  PHE P  92     -78.218 -65.743  15.655  0.00  0.00      PROC  
ATOM   4920  CD1 PHE P  92     -77.554 -64.932  14.719  0.00  0.00      PROC  
ATOM   4921  HD1 PHE P  92     -78.052 -64.627  13.811  0.00  0.00      PROC  
ATOM   4922  CE1 PHE P  92     -76.259 -64.476  14.963  0.00  0.00      PROC  
ATOM   4923  HE1 PHE P  92     -75.796 -63.795  14.264  0.00  0.00      PROC  
ATOM   4924  CZ  PHE P  92     -75.721 -64.640  16.216  0.00  0.00      PROC  
ATOM   4925  HZ  PHE P  92     -74.737 -64.269  16.461  0.00  0.00      PROC  
ATOM   4926  CD2 PHE P  92     -77.632 -65.960  16.912  0.00  0.00      PROC  
ATOM   4927  HD2 PHE P  92     -78.190 -66.617  17.562  0.00  0.00      PROC  
ATOM   4928  CE2 PHE P  92     -76.409 -65.333  17.193  0.00  0.00      PROC  
ATOM   4929  HE2 PHE P  92     -75.944 -65.384  18.166  0.00  0.00      PROC  
ATOM   4930  C   PHE P  92     -78.594 -68.733  14.995  0.00  0.00      PROC  
ATOM   4931  O   PHE P  92     -77.528 -69.097  14.436  0.00  0.00      PROC  
ATOM   4932  N   THR P  93     -79.046 -69.404  16.098  0.00  0.00      PROC  
ATOM   4933  HN  THR P  93     -79.963 -69.257  16.459  0.00  0.00      PROC  
ATOM   4934  CA  THR P  93     -78.340 -70.470  16.735  0.00  0.00      PROC  
ATOM   4935  HA  THR P  93     -77.342 -70.138  16.982  0.00  0.00      PROC  
ATOM   4936  CB  THR P  93     -79.044 -70.830  18.077  0.00  0.00      PROC  
ATOM   4937  HB  THR P  93     -80.004 -71.323  17.813  0.00  0.00      PROC  
ATOM   4938  OG1 THR P  93     -79.140 -69.671  18.905  0.00  0.00      PROC  
ATOM   4939  HG1 THR P  93     -79.953 -69.737  19.410  0.00  0.00      PROC  
ATOM   4940  CG2 THR P  93     -78.197 -71.945  18.870  0.00  0.00      PROC  
ATOM   4941 HG21 THR P  93     -78.799 -72.242  19.755  0.00  0.00      PROC  
ATOM   4942 HG22 THR P  93     -77.213 -71.647  19.291  0.00  0.00      PROC  
ATOM   4943 HG23 THR P  93     -78.011 -72.868  18.281  0.00  0.00      PROC  
ATOM   4944  C   THR P  93     -78.280 -71.730  15.791  0.00  0.00      PROC  
ATOM   4945  O   THR P  93     -77.204 -72.311  15.613  0.00  0.00      PROC  
ATOM   4946  N   VAL P  94     -79.366 -72.050  15.212  0.00  0.00      PROC  
ATOM   4947  HN  VAL P  94     -80.261 -71.736  15.520  0.00  0.00      PROC  
ATOM   4948  CA  VAL P  94     -79.409 -73.203  14.365  0.00  0.00      PROC  
ATOM   4949  HA  VAL P  94     -78.922 -73.988  14.924  0.00  0.00      PROC  
ATOM   4950  CB  VAL P  94     -80.860 -73.662  14.096  0.00  0.00      PROC  
ATOM   4951  HB  VAL P  94     -81.391 -72.717  13.855  0.00  0.00      PROC  
ATOM   4952  CG1 VAL P  94     -81.042 -74.658  12.994  0.00  0.00      PROC  
ATOM   4953 HG11 VAL P  94     -80.491 -75.536  13.393  0.00  0.00      PROC  
ATOM   4954 HG12 VAL P  94     -80.725 -74.276  12.000  0.00  0.00      PROC  
ATOM   4955 HG13 VAL P  94     -82.111 -74.959  12.998  0.00  0.00      PROC  
ATOM   4956  CG2 VAL P  94     -81.428 -74.196  15.482  0.00  0.00      PROC  
ATOM   4957 HG21 VAL P  94     -82.521 -74.319  15.326  0.00  0.00      PROC  
ATOM   4958 HG22 VAL P  94     -81.267 -73.528  16.355  0.00  0.00      PROC  
ATOM   4959 HG23 VAL P  94     -80.986 -75.196  15.680  0.00  0.00      PROC  
ATOM   4960  C   VAL P  94     -78.575 -73.107  13.165  0.00  0.00      PROC  
ATOM   4961  O   VAL P  94     -77.886 -74.081  12.828  0.00  0.00      PROC  
ATOM   4962  N   THR P  95     -78.563 -71.986  12.428  0.00  0.00      PROC  
ATOM   4963  HN  THR P  95     -79.248 -71.317  12.707  0.00  0.00      PROC  
ATOM   4964  CA  THR P  95     -77.639 -71.678  11.329  0.00  0.00      PROC  
ATOM   4965  HA  THR P  95     -77.689 -72.527  10.663  0.00  0.00      PROC  
ATOM   4966  CB  THR P  95     -77.903 -70.346  10.584  0.00  0.00      PROC  
ATOM   4967  HB  THR P  95     -76.976 -70.113  10.016  0.00  0.00      PROC  
ATOM   4968  OG1 THR P  95     -78.175 -69.217  11.421  0.00  0.00      PROC  
ATOM   4969  HG1 THR P  95     -78.983 -69.505  11.851  0.00  0.00      PROC  
ATOM   4970  CG2 THR P  95     -79.052 -70.576   9.547  0.00  0.00      PROC  
ATOM   4971 HG21 THR P  95     -79.888 -71.139  10.015  0.00  0.00      PROC  
ATOM   4972 HG22 THR P  95     -78.595 -71.040   8.647  0.00  0.00      PROC  
ATOM   4973 HG23 THR P  95     -79.344 -69.534   9.293  0.00  0.00      PROC  
ATOM   4974  C   THR P  95     -76.169 -71.656  11.704  0.00  0.00      PROC  
ATOM   4975  O   THR P  95     -75.200 -72.133  11.003  0.00  0.00      PROC  
ATOM   4976  N   LYS P  96     -75.893 -71.021  12.863  0.00  0.00      PROC  
ATOM   4977  HN  LYS P  96     -76.605 -70.514  13.342  0.00  0.00      PROC  
ATOM   4978  CA  LYS P  96     -74.575 -70.898  13.516  0.00  0.00      PROC  
ATOM   4979  HA  LYS P  96     -74.029 -70.610  12.630  0.00  0.00      PROC  
ATOM   4980  CB  LYS P  96     -74.576 -69.787  14.628  0.00  0.00      PROC  
ATOM   4981  HB1 LYS P  96     -75.386 -70.037  15.345  0.00  0.00      PROC  
ATOM   4982  HB2 LYS P  96     -74.951 -68.901  14.073  0.00  0.00      PROC  
ATOM   4983  CG  LYS P  96     -73.183 -69.576  15.205  0.00  0.00      PROC  
ATOM   4984  HG1 LYS P  96     -72.384 -69.844  14.481  0.00  0.00      PROC  
ATOM   4985  HG2 LYS P  96     -73.191 -70.315  16.034  0.00  0.00      PROC  
ATOM   4986  CD  LYS P  96     -73.029 -68.199  15.890  0.00  0.00      PROC  
ATOM   4987  HD1 LYS P  96     -72.997 -67.509  15.020  0.00  0.00      PROC  
ATOM   4988  HD2 LYS P  96     -71.999 -68.075  16.288  0.00  0.00      PROC  
ATOM   4989  CE  LYS P  96     -74.060 -67.745  16.901  0.00  0.00      PROC  
ATOM   4990  HE1 LYS P  96     -75.092 -67.934  16.536  0.00  0.00      PROC  
ATOM   4991  HE2 LYS P  96     -74.033 -66.705  17.292  0.00  0.00      PROC  
ATOM   4992  NZ  LYS P  96     -73.898 -68.572  18.067  0.00  0.00      PROC  
ATOM   4993  HZ1 LYS P  96     -73.747 -69.563  17.791  0.00  0.00      PROC  
ATOM   4994  HZ2 LYS P  96     -74.768 -68.467  18.628  0.00  0.00      PROC  
ATOM   4995  HZ3 LYS P  96     -73.042 -68.311  18.597  0.00  0.00      PROC  
ATOM   4996  C   LYS P  96     -73.906 -72.187  14.027  0.00  0.00      PROC  
ATOM   4997  O   LYS P  96     -72.817 -72.528  13.589  0.00  0.00      PROC  
ATOM   4998  N   TYR P  97     -74.576 -72.986  14.862  0.00  0.00      PROC  
ATOM   4999  HN  TYR P  97     -75.485 -72.745  15.195  0.00  0.00      PROC  
ATOM   5000  CA  TYR P  97     -74.072 -74.235  15.319  0.00  0.00      PROC  
ATOM   5001  HA  TYR P  97     -73.130 -74.229  15.849  0.00  0.00      PROC  
ATOM   5002  CB  TYR P  97     -75.239 -74.854  16.260  0.00  0.00      PROC  
ATOM   5003  HB1 TYR P  97     -76.090 -75.077  15.583  0.00  0.00      PROC  
ATOM   5004  HB2 TYR P  97     -75.476 -74.004  16.936  0.00  0.00      PROC  
ATOM   5005  CG  TYR P  97     -74.827 -76.096  16.996  0.00  0.00      PROC  
ATOM   5006  CD1 TYR P  97     -75.275 -77.374  16.585  0.00  0.00      PROC  
ATOM   5007  HD1 TYR P  97     -75.929 -77.513  15.736  0.00  0.00      PROC  
ATOM   5008  CE1 TYR P  97     -74.846 -78.472  17.342  0.00  0.00      PROC  
ATOM   5009  HE1 TYR P  97     -75.107 -79.471  17.026  0.00  0.00      PROC  
ATOM   5010  CZ  TYR P  97     -74.050 -78.366  18.452  0.00  0.00      PROC  
ATOM   5011  OH  TYR P  97     -73.696 -79.595  18.990  0.00  0.00      PROC  
ATOM   5012  HH  TYR P  97     -74.055 -80.273  18.413  0.00  0.00      PROC  
ATOM   5013  CD2 TYR P  97     -74.052 -76.049  18.103  0.00  0.00      PROC  
ATOM   5014  HD2 TYR P  97     -73.607 -75.109  18.393  0.00  0.00      PROC  
ATOM   5015  CE2 TYR P  97     -73.581 -77.103  18.866  0.00  0.00      PROC  
ATOM   5016  HE2 TYR P  97     -72.916 -77.067  19.717  0.00  0.00      PROC  
ATOM   5017  C   TYR P  97     -73.949 -75.124  14.132  0.00  0.00      PROC  
ATOM   5018  O   TYR P  97     -72.935 -75.846  14.114  0.00  0.00      PROC  
ATOM   5019  N   TRP P  98     -74.921 -75.181  13.219  0.00  0.00      PROC  
ATOM   5020  HN  TRP P  98     -75.751 -74.629  13.252  0.00  0.00      PROC  
ATOM   5021  CA  TRP P  98     -74.861 -76.104  12.084  0.00  0.00      PROC  
ATOM   5022  HA  TRP P  98     -74.762 -77.108  12.469  0.00  0.00      PROC  
ATOM   5023  CB  TRP P  98     -76.277 -76.150  11.265  0.00  0.00      PROC  
ATOM   5024  HB1 TRP P  98     -76.461 -75.102  10.946  0.00  0.00      PROC  
ATOM   5025  HB2 TRP P  98     -77.025 -76.509  12.004  0.00  0.00      PROC  
ATOM   5026  CG  TRP P  98     -76.382 -76.935   9.942  0.00  0.00      PROC  
ATOM   5027  CD1 TRP P  98     -77.211 -78.050  10.022  0.00  0.00      PROC  
ATOM   5028  HD1 TRP P  98     -77.771 -78.375  10.886  0.00  0.00      PROC  
ATOM   5029  NE1 TRP P  98     -77.338 -78.598   8.840  0.00  0.00      PROC  
ATOM   5030  HE1 TRP P  98     -77.641 -79.525   8.796  0.00  0.00      PROC  
ATOM   5031  CE2 TRP P  98     -76.616 -77.794   7.960  0.00  0.00      PROC  
ATOM   5032  CD2 TRP P  98     -76.069 -76.745   8.645  0.00  0.00      PROC  
ATOM   5033  CE3 TRP P  98     -75.422 -75.695   7.966  0.00  0.00      PROC  
ATOM   5034  HE3 TRP P  98     -75.067 -74.855   8.545  0.00  0.00      PROC  
ATOM   5035  CZ3 TRP P  98     -75.306 -75.723   6.597  0.00  0.00      PROC  
ATOM   5036  HZ3 TRP P  98     -74.762 -74.957   6.063  0.00  0.00      PROC  
ATOM   5037  CZ2 TRP P  98     -76.614 -77.849   6.572  0.00  0.00      PROC  
ATOM   5038  HZ2 TRP P  98     -77.137 -78.613   6.016  0.00  0.00      PROC  
ATOM   5039  CH2 TRP P  98     -75.900 -76.805   5.859  0.00  0.00      PROC  
ATOM   5040  HH2 TRP P  98     -75.819 -76.943   4.791  0.00  0.00      PROC  
ATOM   5041  C   TRP P  98     -73.782 -75.959  11.088  0.00  0.00      PROC  
ATOM   5042  O   TRP P  98     -73.106 -76.854  10.646  0.00  0.00      PROC  
ATOM   5043  N   PHE P  99     -73.549 -74.667  10.693  0.00  0.00      PROC  
ATOM   5044  HN  PHE P  99     -74.233 -73.953  10.819  0.00  0.00      PROC  
ATOM   5045  CA  PHE P  99     -72.403 -74.325   9.876  0.00  0.00      PROC  
ATOM   5046  HA  PHE P  99     -72.340 -74.993   9.030  0.00  0.00      PROC  
ATOM   5047  CB  PHE P  99     -72.548 -72.859   9.294  0.00  0.00      PROC  
ATOM   5048  HB1 PHE P  99     -72.024 -72.209  10.026  0.00  0.00      PROC  
ATOM   5049  HB2 PHE P  99     -73.631 -72.648   9.167  0.00  0.00      PROC  
ATOM   5050  CG  PHE P  99     -72.107 -72.578   7.918  0.00  0.00      PROC  
ATOM   5051  CD1 PHE P  99     -70.739 -72.350   7.647  0.00  0.00      PROC  
ATOM   5052  HD1 PHE P  99     -70.127 -72.150   8.513  0.00  0.00      PROC  
ATOM   5053  CE1 PHE P  99     -70.238 -72.199   6.342  0.00  0.00      PROC  
ATOM   5054  HE1 PHE P  99     -69.166 -72.093   6.267  0.00  0.00      PROC  
ATOM   5055  CZ  PHE P  99     -71.138 -72.327   5.305  0.00  0.00      PROC  
ATOM   5056  HZ  PHE P  99     -70.832 -72.220   4.274  0.00  0.00      PROC  
ATOM   5057  CD2 PHE P  99     -72.964 -72.708   6.868  0.00  0.00      PROC  
ATOM   5058  HD2 PHE P  99     -73.968 -72.952   7.182  0.00  0.00      PROC  
ATOM   5059  CE2 PHE P  99     -72.470 -72.537   5.581  0.00  0.00      PROC  
ATOM   5060  HE2 PHE P  99     -73.113 -72.762   4.743  0.00  0.00      PROC  
ATOM   5061  C   PHE P  99     -71.090 -74.460  10.643  0.00  0.00      PROC  
ATOM   5062  O   PHE P  99     -70.108 -74.963  10.119  0.00  0.00      PROC
[truncated: 32,542,396 more chars]
