# Supplementary material for: Seeking the Membrane-Bound Structure of the Caveolin 8S Complex
Source: J Phys Chem B. 2025 Jul 25;129(31):7932–8. doi: 10.1021/acs.jpcb.5c01585 (PMC12337093; doi:10.1021/acs.jpcb.5c01585)
Supplement: Supplementary file 2 [file jp5c01585_si_002.zip › FinalPDBfiles/6.16A.GLU.pdb]

CRYST1  178.395  178.395  118.046  90.00  90.00  90.00 P 1           1
ATOM      1  N   ILE P  49      44.878   4.417  23.649  0.00  0.00      PROA  
ATOM      2  HT1 ILE P  49      45.285   4.157  24.570  0.00  0.00      PROA  
ATOM      3  HT2 ILE P  49      44.153   5.142  23.823  0.00  0.00      PROA  
ATOM      4  HT3 ILE P  49      45.680   4.898  23.195  0.00  0.00      PROA  
ATOM      5  CA  ILE P  49      44.263   3.362  22.843  0.00  0.00      PROA  
ATOM      6  HA  ILE P  49      43.483   3.871  22.297  0.00  0.00      PROA  
ATOM      7  CB  ILE P  49      45.343   2.754  21.898  0.00  0.00      PROA  
ATOM      8  HB  ILE P  49      45.715   3.544  21.211  0.00  0.00      PROA  
ATOM      9  CG2 ILE P  49      46.578   2.051  22.636  0.00  0.00      PROA  
ATOM     10 HG21 ILE P  49      46.263   1.083  23.080  0.00  0.00      PROA  
ATOM     11 HG22 ILE P  49      46.814   2.786  23.434  0.00  0.00      PROA  
ATOM     12 HG23 ILE P  49      47.382   1.907  21.883  0.00  0.00      PROA  
ATOM     13  CG1 ILE P  49      44.681   1.704  20.957  0.00  0.00      PROA  
ATOM     14 HG11 ILE P  49      44.142   0.877  21.468  0.00  0.00      PROA  
ATOM     15 HG12 ILE P  49      45.595   1.393  20.407  0.00  0.00      PROA  
ATOM     16  CD  ILE P  49      43.676   2.421  19.971  0.00  0.00      PROA  
ATOM     17  HD1 ILE P  49      44.208   3.268  19.488  0.00  0.00      PROA  
ATOM     18  HD2 ILE P  49      42.781   2.801  20.509  0.00  0.00      PROA  
ATOM     19  HD3 ILE P  49      43.138   1.744  19.274  0.00  0.00      PROA  
ATOM     20  C   ILE P  49      43.699   2.285  23.761  0.00  0.00      PROA  
ATOM     21  O   ILE P  49      44.366   1.575  24.551  0.00  0.00      PROA  
ATOM     22  N   ASP P  50      42.304   2.199  23.844  0.00  0.00      PROA  
ATOM     23  HN  ASP P  50      41.781   2.905  23.374  0.00  0.00      PROA  
ATOM     24  CA  ASP P  50      41.667   1.169  24.623  0.00  0.00      PROA  
ATOM     25  HA  ASP P  50      42.279   0.791  25.429  0.00  0.00      PROA  
ATOM     26  CB  ASP P  50      40.414   1.794  25.316  0.00  0.00      PROA  
ATOM     27  HB1 ASP P  50      39.773   2.212  24.510  0.00  0.00      PROA  
ATOM     28  HB2 ASP P  50      40.757   2.516  26.087  0.00  0.00      PROA  
ATOM     29  CG  ASP P  50      39.694   0.888  26.252  0.00  0.00      PROA  
ATOM     30  OD1 ASP P  50      40.271  -0.154  26.644  0.00  0.00      PROA  
ATOM     31  OD2 ASP P  50      38.486   1.179  26.619  0.00  0.00      PROA  
ATOM     32  C   ASP P  50      41.191   0.057  23.649  0.00  0.00      PROA  
ATOM     33  O   ASP P  50      40.490   0.318  22.653  0.00  0.00      PROA  
ATOM     34  N   LEU P  51      41.459  -1.173  24.109  0.00  0.00      PROA  
ATOM     35  HN  LEU P  51      42.008  -1.382  24.915  0.00  0.00      PROA  
ATOM     36  CA  LEU P  51      40.837  -2.386  23.518  0.00  0.00      PROA  
ATOM     37  HA  LEU P  51      40.922  -2.210  22.455  0.00  0.00      PROA  
ATOM     38  CB  LEU P  51      41.612  -3.647  23.945  0.00  0.00      PROA  
ATOM     39  HB1 LEU P  51      41.257  -4.537  23.383  0.00  0.00      PROA  
ATOM     40  HB2 LEU P  51      41.454  -3.930  25.008  0.00  0.00      PROA  
ATOM     41  CG  LEU P  51      43.071  -3.452  23.728  0.00  0.00      PROA  
ATOM     42  HG  LEU P  51      43.509  -2.692  24.410  0.00  0.00      PROA  
ATOM     43  CD1 LEU P  51      43.809  -4.747  24.208  0.00  0.00      PROA  
ATOM     44 HD11 LEU P  51      43.520  -5.643  23.617  0.00  0.00      PROA  
ATOM     45 HD12 LEU P  51      43.546  -4.868  25.280  0.00  0.00      PROA  
ATOM     46 HD13 LEU P  51      44.908  -4.635  24.088  0.00  0.00      PROA  
ATOM     47  CD2 LEU P  51      43.559  -3.017  22.361  0.00  0.00      PROA  
ATOM     48 HD21 LEU P  51      43.215  -3.761  21.611  0.00  0.00      PROA  
ATOM     49 HD22 LEU P  51      44.659  -2.871  22.317  0.00  0.00      PROA  
ATOM     50 HD23 LEU P  51      43.135  -2.074  21.953  0.00  0.00      PROA  
ATOM     51  C   LEU P  51      39.370  -2.664  23.958  0.00  0.00      PROA  
ATOM     52  O   LEU P  51      38.530  -3.220  23.232  0.00  0.00      PROA  
ATOM     53  N   VAL P  52      39.018  -2.269  25.196  0.00  0.00      PROA  
ATOM     54  HN  VAL P  52      39.558  -1.667  25.779  0.00  0.00      PROA  
ATOM     55  CA  VAL P  52      37.757  -2.599  25.796  0.00  0.00      PROA  
ATOM     56  HA  VAL P  52      37.474  -3.610  25.539  0.00  0.00      PROA  
ATOM     57  CB  VAL P  52      37.719  -2.546  27.222  0.00  0.00      PROA  
ATOM     58  HB  VAL P  52      38.038  -1.544  27.581  0.00  0.00      PROA  
ATOM     59  CG1 VAL P  52      36.313  -2.790  27.865  0.00  0.00      PROA  
ATOM     60 HG11 VAL P  52      35.889  -3.785  27.612  0.00  0.00      PROA  
ATOM     61 HG12 VAL P  52      35.630  -1.944  27.636  0.00  0.00      PROA  
ATOM     62 HG13 VAL P  52      36.521  -2.840  28.956  0.00  0.00      PROA  
ATOM     63  CG2 VAL P  52      38.702  -3.626  27.767  0.00  0.00      PROA  
ATOM     64 HG21 VAL P  52      38.662  -3.584  28.877  0.00  0.00      PROA  
ATOM     65 HG22 VAL P  52      39.758  -3.390  27.516  0.00  0.00      PROA  
ATOM     66 HG23 VAL P  52      38.582  -4.663  27.386  0.00  0.00      PROA  
ATOM     67  C   VAL P  52      36.623  -1.788  25.176  0.00  0.00      PROA  
ATOM     68  O   VAL P  52      35.848  -2.270  24.318  0.00  0.00      PROA  
ATOM     69  N   ASN P  53      36.495  -0.496  25.596  0.00  0.00      PROA  
ATOM     70  HN  ASN P  53      37.132  -0.185  26.296  0.00  0.00      PROA  
ATOM     71  CA  ASN P  53      35.261   0.212  25.412  0.00  0.00      PROA  
ATOM     72  HA  ASN P  53      34.428  -0.466  25.297  0.00  0.00      PROA  
ATOM     73  CB  ASN P  53      35.038   1.183  26.562  0.00  0.00      PROA  
ATOM     74  HB1 ASN P  53      34.017   1.620  26.617  0.00  0.00      PROA  
ATOM     75  HB2 ASN P  53      35.656   2.097  26.434  0.00  0.00      PROA  
ATOM     76  CG  ASN P  53      35.217   0.520  27.911  0.00  0.00      PROA  
ATOM     77  OD1 ASN P  53      34.229  -0.016  28.496  0.00  0.00      PROA  
ATOM     78  ND2 ASN P  53      36.468   0.673  28.535  0.00  0.00      PROA  
ATOM     79 HD21 ASN P  53      36.701   0.084  29.308  0.00  0.00      PROA  
ATOM     80 HD22 ASN P  53      37.260   0.855  27.952  0.00  0.00      PROA  
ATOM     81  C   ASN P  53      35.358   0.888  24.056  0.00  0.00      PROA  
ATOM     82  O   ASN P  53      34.344   1.141  23.454  0.00  0.00      PROA  
ATOM     83  N   ARG P  54      36.611   1.179  23.606  0.00  0.00      PROA  
ATOM     84  HN  ARG P  54      37.381   0.942  24.193  0.00  0.00      PROA  
ATOM     85  CA  ARG P  54      36.967   1.751  22.322  0.00  0.00      PROA  
ATOM     86  HA  ARG P  54      38.027   1.957  22.304  0.00  0.00      PROA  
ATOM     87  CB  ARG P  54      36.806   0.790  21.073  0.00  0.00      PROA  
ATOM     88  HB1 ARG P  54      37.183   1.250  20.135  0.00  0.00      PROA  
ATOM     89  HB2 ARG P  54      35.723   0.574  20.954  0.00  0.00      PROA  
ATOM     90  CG  ARG P  54      37.551  -0.507  21.276  0.00  0.00      PROA  
ATOM     91  HG1 ARG P  54      37.296  -1.176  22.126  0.00  0.00      PROA  
ATOM     92  HG2 ARG P  54      38.567  -0.176  21.580  0.00  0.00      PROA  
ATOM     93  CD  ARG P  54      37.693  -1.318  20.036  0.00  0.00      PROA  
ATOM     94  HD1 ARG P  54      38.347  -0.721  19.367  0.00  0.00      PROA  
ATOM     95  HD2 ARG P  54      36.675  -1.460  19.613  0.00  0.00      PROA  
ATOM     96  NE  ARG P  54      38.266  -2.589  20.503  0.00  0.00      PROA  
ATOM     97  HE  ARG P  54      38.463  -2.663  21.481  0.00  0.00      PROA  
ATOM     98  CZ  ARG P  54      38.755  -3.585  19.748  0.00  0.00      PROA  
ATOM     99  NH1 ARG P  54      38.568  -3.613  18.498  0.00  0.00      PROA  
ATOM    100 HH11 ARG P  54      38.118  -2.887  17.979  0.00  0.00      PROA  
ATOM    101 HH12 ARG P  54      38.596  -4.497  18.032  0.00  0.00      PROA  
ATOM    102  NH2 ARG P  54      39.101  -4.639  20.472  0.00  0.00      PROA  
ATOM    103 HH21 ARG P  54      38.718  -4.661  21.396  0.00  0.00      PROA  
ATOM    104 HH22 ARG P  54      39.003  -5.562  20.100  0.00  0.00      PROA  
ATOM    105  C   ARG P  54      36.245   3.084  21.902  0.00  0.00      PROA  
ATOM    106  O   ARG P  54      35.978   3.194  20.720  0.00  0.00      PROA  
ATOM    107  N   ASP P  55      35.973   3.985  22.863  0.00  0.00      PROA  
ATOM    108  HN  ASP P  55      36.207   3.776  23.810  0.00  0.00      PROA  
ATOM    109  CA  ASP P  55      35.140   5.121  22.620  0.00  0.00      PROA  
ATOM    110  HA  ASP P  55      35.468   5.641  21.732  0.00  0.00      PROA  
ATOM    111  CB  ASP P  55      33.664   4.681  22.214  0.00  0.00      PROA  
ATOM    112  HB1 ASP P  55      33.356   3.778  22.783  0.00  0.00      PROA  
ATOM    113  HB2 ASP P  55      33.821   4.321  21.174  0.00  0.00      PROA  
ATOM    114  CG  ASP P  55      32.585   5.694  22.284  0.00  0.00      PROA  
ATOM    115  OD1 ASP P  55      32.869   6.889  22.003  0.00  0.00      PROA  
ATOM    116  OD2 ASP P  55      31.395   5.319  22.385  0.00  0.00      PROA  
ATOM    117  C   ASP P  55      35.267   6.045  23.864  0.00  0.00      PROA  
ATOM    118  O   ASP P  55      34.539   5.743  24.839  0.00  0.00      PROA  
ATOM    119  N   PRO P  56      36.071   7.016  23.930  0.00  0.00      PROA  
ATOM    120  CD  PRO P  56      37.143   7.196  22.862  0.00  0.00      PROA  
ATOM    121  HD1 PRO P  56      36.646   7.827  22.094  0.00  0.00      PROA  
ATOM    122  HD2 PRO P  56      37.465   6.252  22.372  0.00  0.00      PROA  
ATOM    123  CA  PRO P  56      36.452   7.693  25.128  0.00  0.00      PROA  
ATOM    124  HA  PRO P  56      36.776   7.009  25.898  0.00  0.00      PROA  
ATOM    125  CB  PRO P  56      37.705   8.570  24.768  0.00  0.00      PROA  
ATOM    126  HB1 PRO P  56      38.378   8.570  25.653  0.00  0.00      PROA  
ATOM    127  HB2 PRO P  56      37.368   9.613  24.592  0.00  0.00      PROA  
ATOM    128  CG  PRO P  56      38.346   7.906  23.567  0.00  0.00      PROA  
ATOM    129  HG1 PRO P  56      38.927   8.671  23.009  0.00  0.00      PROA  
ATOM    130  HG2 PRO P  56      39.052   7.086  23.815  0.00  0.00      PROA  
ATOM    131  C   PRO P  56      35.362   8.468  25.773  0.00  0.00      PROA  
ATOM    132  O   PRO P  56      35.357   8.622  27.011  0.00  0.00      PROA  
ATOM    133  N   LYS P  57      34.356   9.009  24.979  0.00  0.00      PROA  
ATOM    134  HN  LYS P  57      34.339   8.811  24.002  0.00  0.00      PROA  
ATOM    135  CA  LYS P  57      33.412  10.004  25.451  0.00  0.00      PROA  
ATOM    136  HA  LYS P  57      33.792  10.227  26.437  0.00  0.00      PROA  
ATOM    137  CB  LYS P  57      33.420  11.255  24.598  0.00  0.00      PROA  
ATOM    138  HB1 LYS P  57      32.641  11.880  25.086  0.00  0.00      PROA  
ATOM    139  HB2 LYS P  57      33.016  11.107  23.574  0.00  0.00      PROA  
ATOM    140  CG  LYS P  57      34.791  11.955  24.605  0.00  0.00      PROA  
ATOM    141  HG1 LYS P  57      35.641  11.453  24.095  0.00  0.00      PROA  
ATOM    142  HG2 LYS P  57      35.132  11.964  25.662  0.00  0.00      PROA  
ATOM    143  CD  LYS P  57      34.932  13.464  24.220  0.00  0.00      PROA  
ATOM    144  HD1 LYS P  57      34.546  13.391  23.181  0.00  0.00      PROA  
ATOM    145  HD2 LYS P  57      36.033  13.582  24.308  0.00  0.00      PROA  
ATOM    146  CE  LYS P  57      34.165  14.514  25.084  0.00  0.00      PROA  
ATOM    147  HE1 LYS P  57      34.317  14.313  26.166  0.00  0.00      PROA  
ATOM    148  HE2 LYS P  57      33.081  14.612  24.862  0.00  0.00      PROA  
ATOM    149  NZ  LYS P  57      34.761  15.857  24.820  0.00  0.00      PROA  
ATOM    150  HZ1 LYS P  57      34.030  16.578  24.651  0.00  0.00      PROA  
ATOM    151  HZ2 LYS P  57      35.292  16.000  23.937  0.00  0.00      PROA  
ATOM    152  HZ3 LYS P  57      35.245  16.172  25.685  0.00  0.00      PROA  
ATOM    153  C   LYS P  57      32.094   9.460  25.666  0.00  0.00      PROA  
ATOM    154  O   LYS P  57      31.292  10.067  26.386  0.00  0.00      PROA  
ATOM    155  N   HSD P  58      31.760   8.302  25.101  0.00  0.00      PROA  
ATOM    156  HN  HSD P  58      32.516   7.897  24.594  0.00  0.00      PROA  
ATOM    157  CA  HSD P  58      30.367   7.796  25.009  0.00  0.00      PROA  
ATOM    158  HA  HSD P  58      30.374   7.121  24.166  0.00  0.00      PROA  
ATOM    159  CB  HSD P  58      30.001   7.036  26.260  0.00  0.00      PROA  
ATOM    160  HB1 HSD P  58      28.926   6.777  26.151  0.00  0.00      PROA  
ATOM    161  HB2 HSD P  58      30.096   7.714  27.135  0.00  0.00      PROA  
ATOM    162  ND1 HSD P  58      31.638   5.088  25.665  0.00  0.00      PROA  
ATOM    163  HD1 HSD P  58      31.704   5.264  24.683  0.00  0.00      PROA  
ATOM    164  CG  HSD P  58      30.851   5.788  26.564  0.00  0.00      PROA  
ATOM    165  CE1 HSD P  58      32.353   4.194  26.413  0.00  0.00      PROA  
ATOM    166  HE1 HSD P  58      33.094   3.593  25.886  0.00  0.00      PROA  
ATOM    167  NE2 HSD P  58      32.166   4.275  27.727  0.00  0.00      PROA  
ATOM    168  CD2 HSD P  58      31.217   5.304  27.780  0.00  0.00      PROA  
ATOM    169  HD2 HSD P  58      31.066   5.738  28.760  0.00  0.00      PROA  
ATOM    170  C   HSD P  58      29.312   8.812  24.677  0.00  0.00      PROA  
ATOM    171  O   HSD P  58      28.432   9.000  25.507  0.00  0.00      PROA  
ATOM    172  N   LEU P  59      29.302   9.363  23.518  0.00  0.00      PROA  
ATOM    173  HN  LEU P  59      30.069   9.140  22.921  0.00  0.00      PROA  
ATOM    174  CA  LEU P  59      28.307  10.323  23.197  0.00  0.00      PROA  
ATOM    175  HA  LEU P  59      27.994  10.806  24.111  0.00  0.00      PROA  
ATOM    176  CB  LEU P  59      28.857  11.463  22.246  0.00  0.00      PROA  
ATOM    177  HB1 LEU P  59      29.502  10.980  21.481  0.00  0.00      PROA  
ATOM    178  HB2 LEU P  59      29.500  12.125  22.864  0.00  0.00      PROA  
ATOM    179  CG  LEU P  59      27.898  12.519  21.670  0.00  0.00      PROA  
ATOM    180  HG  LEU P  59      27.043  12.053  21.134  0.00  0.00      PROA  
ATOM    181  CD1 LEU P  59      27.271  13.276  22.843  0.00  0.00      PROA  
ATOM    182 HD11 LEU P  59      27.078  12.730  23.792  0.00  0.00      PROA  
ATOM    183 HD12 LEU P  59      26.275  13.662  22.536  0.00  0.00      PROA  
ATOM    184 HD13 LEU P  59      28.030  14.049  23.086  0.00  0.00      PROA  
ATOM    185  CD2 LEU P  59      28.528  13.487  20.688  0.00  0.00      PROA  
ATOM    186 HD21 LEU P  59      29.024  12.898  19.887  0.00  0.00      PROA  
ATOM    187 HD22 LEU P  59      29.214  14.157  21.248  0.00  0.00      PROA  
ATOM    188 HD23 LEU P  59      27.709  14.104  20.262  0.00  0.00      PROA  
ATOM    189  C   LEU P  59      27.116   9.610  22.629  0.00  0.00      PROA  
ATOM    190  O   LEU P  59      26.010  10.085  22.738  0.00  0.00      PROA  
ATOM    191  N   ASN P  60      27.245   8.440  21.919  0.00  0.00      PROA  
ATOM    192  HN  ASN P  60      28.062   7.872  21.874  0.00  0.00      PROA  
ATOM    193  CA  ASN P  60      26.155   7.862  21.115  0.00  0.00      PROA  
ATOM    194  HA  ASN P  60      25.388   8.616  21.013  0.00  0.00      PROA  
ATOM    195  CB  ASN P  60      26.719   7.569  19.721  0.00  0.00      PROA  
ATOM    196  HB1 ASN P  60      26.013   6.938  19.139  0.00  0.00      PROA  
ATOM    197  HB2 ASN P  60      27.747   7.148  19.732  0.00  0.00      PROA  
ATOM    198  CG  ASN P  60      26.885   8.793  18.830  0.00  0.00      PROA  
ATOM    199  OD1 ASN P  60      26.352   9.893  18.958  0.00  0.00      PROA  
ATOM    200  ND2 ASN P  60      27.577   8.586  17.701  0.00  0.00      PROA  
ATOM    201 HD21 ASN P  60      27.784   9.406  17.168  0.00  0.00      PROA  
ATOM    202 HD22 ASN P  60      27.961   7.674  17.555  0.00  0.00      PROA  
ATOM    203  C   ASN P  60      25.582   6.576  21.709  0.00  0.00      PROA  
ATOM    204  O   ASN P  60      24.667   6.050  21.139  0.00  0.00      PROA  
ATOM    205  N   ASP P  61      26.121   6.141  22.883  0.00  0.00      PROA  
ATOM    206  HN  ASP P  61      26.847   6.714  23.255  0.00  0.00      PROA  
ATOM    207  CA  ASP P  61      25.965   4.881  23.600  0.00  0.00      PROA  
ATOM    208  HA  ASP P  61      26.581   4.162  23.079  0.00  0.00      PROA  
ATOM    209  CB  ASP P  61      26.524   5.162  25.019  0.00  0.00      PROA  
ATOM    210  HB1 ASP P  61      25.916   5.824  25.672  0.00  0.00      PROA  
ATOM    211  HB2 ASP P  61      27.499   5.694  24.994  0.00  0.00      PROA  
ATOM    212  CG  ASP P  61      26.781   3.883  25.764  0.00  0.00      PROA  
ATOM    213  OD1 ASP P  61      26.641   3.845  27.066  0.00  0.00      PROA  
ATOM    214  OD2 ASP P  61      27.210   2.903  25.163  0.00  0.00      PROA  
ATOM    215  C   ASP P  61      24.518   4.270  23.525  0.00  0.00      PROA  
ATOM    216  O   ASP P  61      24.338   3.120  23.062  0.00  0.00      PROA  
ATOM    217  N   ASP P  62      23.523   5.026  23.909  0.00  0.00      PROA  
ATOM    218  HN  ASP P  62      23.619   5.967  24.223  0.00  0.00      PROA  
ATOM    219  CA  ASP P  62      22.136   4.658  23.899  0.00  0.00      PROA  
ATOM    220  HA  ASP P  62      22.109   3.701  24.397  0.00  0.00      PROA  
ATOM    221  CB  ASP P  62      21.248   5.613  24.754  0.00  0.00      PROA  
ATOM    222  HB1 ASP P  62      21.613   5.800  25.787  0.00  0.00      PROA  
ATOM    223  HB2 ASP P  62      20.209   5.220  24.725  0.00  0.00      PROA  
ATOM    224  CG  ASP P  62      21.268   7.019  24.171  0.00  0.00      PROA  
ATOM    225  OD1 ASP P  62      20.282   7.587  23.599  0.00  0.00      PROA  
ATOM    226  OD2 ASP P  62      22.396   7.619  24.205  0.00  0.00      PROA  
ATOM    227  C   ASP P  62      21.520   4.287  22.473  0.00  0.00      PROA  
ATOM    228  O   ASP P  62      20.703   3.396  22.375  0.00  0.00      PROA  
ATOM    229  N   VAL P  63      21.813   5.004  21.428  0.00  0.00      PROA  
ATOM    230  HN  VAL P  63      22.247   5.897  21.518  0.00  0.00      PROA  
ATOM    231  CA  VAL P  63      21.439   4.545  20.066  0.00  0.00      PROA  
ATOM    232  HA  VAL P  63      20.553   3.940  20.186  0.00  0.00      PROA  
ATOM    233  CB  VAL P  63      21.010   5.624  19.135  0.00  0.00      PROA  
ATOM    234  HB  VAL P  63      20.902   5.088  18.168  0.00  0.00      PROA  
ATOM    235  CG1 VAL P  63      19.536   6.112  19.369  0.00  0.00      PROA  
ATOM    236 HG11 VAL P  63      19.649   7.047  19.957  0.00  0.00      PROA  
ATOM    237 HG12 VAL P  63      18.926   5.288  19.799  0.00  0.00      PROA  
ATOM    238 HG13 VAL P  63      19.177   6.218  18.323  0.00  0.00      PROA  
ATOM    239  CG2 VAL P  63      22.050   6.749  19.006  0.00  0.00      PROA  
ATOM    240 HG21 VAL P  63      23.034   6.266  18.822  0.00  0.00      PROA  
ATOM    241 HG22 VAL P  63      22.095   7.415  19.894  0.00  0.00      PROA  
ATOM    242 HG23 VAL P  63      21.850   7.311  18.069  0.00  0.00      PROA  
ATOM    243  C   VAL P  63      22.458   3.592  19.442  0.00  0.00      PROA  
ATOM    244  O   VAL P  63      22.079   2.815  18.488  0.00  0.00      PROA  
ATOM    245  N   VAL P  64      23.740   3.520  19.943  0.00  0.00      PROA  
ATOM    246  HN  VAL P  64      24.040   3.975  20.777  0.00  0.00      PROA  
ATOM    247  CA  VAL P  64      24.703   2.758  19.176  0.00  0.00      PROA  
ATOM    248  HA  VAL P  64      24.530   2.896  18.119  0.00  0.00      PROA  
ATOM    249  CB  VAL P  64      26.100   3.242  19.396  0.00  0.00      PROA  
ATOM    250  HB  VAL P  64      26.082   4.333  19.606  0.00  0.00      PROA  
ATOM    251  CG1 VAL P  64      26.920   2.472  20.506  0.00  0.00      PROA  
ATOM    252 HG11 VAL P  64      27.796   3.095  20.789  0.00  0.00      PROA  
ATOM    253 HG12 VAL P  64      27.164   1.407  20.307  0.00  0.00      PROA  
ATOM    254 HG13 VAL P  64      26.238   2.428  21.382  0.00  0.00      PROA  
ATOM    255  CG2 VAL P  64      27.001   3.108  18.152  0.00  0.00      PROA  
ATOM    256 HG21 VAL P  64      27.168   2.060  17.822  0.00  0.00      PROA  
ATOM    257 HG22 VAL P  64      27.999   3.569  18.316  0.00  0.00      PROA  
ATOM    258 HG23 VAL P  64      26.582   3.665  17.286  0.00  0.00      PROA  
ATOM    259  C   VAL P  64      24.561   1.219  19.432  0.00  0.00      PROA  
ATOM    260  O   VAL P  64      25.042   0.342  18.720  0.00  0.00      PROA  
ATOM    261  N   LYS P  65      23.846   0.856  20.439  0.00  0.00      PROA  
ATOM    262  HN  LYS P  65      23.340   1.560  20.931  0.00  0.00      PROA  
ATOM    263  CA  LYS P  65      23.498  -0.519  20.757  0.00  0.00      PROA  
ATOM    264  HA  LYS P  65      24.097  -1.201  20.172  0.00  0.00      PROA  
ATOM    265  CB  LYS P  65      23.792  -0.760  22.285  0.00  0.00      PROA  
ATOM    266  HB1 LYS P  65      23.487  -1.767  22.642  0.00  0.00      PROA  
ATOM    267  HB2 LYS P  65      23.205  -0.039  22.893  0.00  0.00      PROA  
ATOM    268  CG  LYS P  65      25.255  -0.471  22.741  0.00  0.00      PROA  
ATOM    269  HG1 LYS P  65      25.643   0.492  22.346  0.00  0.00      PROA  
ATOM    270  HG2 LYS P  65      25.842  -1.333  22.359  0.00  0.00      PROA  
ATOM    271  CD  LYS P  65      25.489  -0.739  24.282  0.00  0.00      PROA  
ATOM    272  HD1 LYS P  65      26.552  -0.575  24.562  0.00  0.00      PROA  
ATOM    273  HD2 LYS P  65      25.272  -1.828  24.330  0.00  0.00      PROA  
ATOM    274  CE  LYS P  65      24.645  -0.150  25.421  0.00  0.00      PROA  
ATOM    275  HE1 LYS P  65      24.899  -0.425  26.467  0.00  0.00      PROA  
ATOM    276  HE2 LYS P  65      23.560  -0.380  25.346  0.00  0.00      PROA  
ATOM    277  NZ  LYS P  65      24.873   1.328  25.393  0.00  0.00      PROA  
ATOM    278  HZ1 LYS P  65      25.873   1.606  25.467  0.00  0.00      PROA  
ATOM    279  HZ2 LYS P  65      24.239   1.829  26.047  0.00  0.00      PROA  
ATOM    280  HZ3 LYS P  65      24.619   1.602  24.422  0.00  0.00      PROA  
ATOM    281  C   LYS P  65      21.974  -0.812  20.465  0.00  0.00      PROA  
ATOM    282  O   LYS P  65      21.118   0.028  20.757  0.00  0.00      PROA  
ATOM    283  N   ILE P  66      21.687  -1.995  19.917  0.00  0.00      PROA  
ATOM    284  HN  ILE P  66      22.435  -2.636  19.767  0.00  0.00      PROA  
ATOM    285  CA  ILE P  66      20.369  -2.373  19.456  0.00  0.00      PROA  
ATOM    286  HA  ILE P  66      19.581  -1.905  20.027  0.00  0.00      PROA  
ATOM    287  CB  ILE P  66      19.993  -2.301  17.962  0.00  0.00      PROA  
ATOM    288  HB  ILE P  66      19.130  -2.987  17.827  0.00  0.00      PROA  
ATOM    289  CG2 ILE P  66      19.306  -0.953  17.662  0.00  0.00      PROA  
ATOM    290 HG21 ILE P  66      18.832  -0.565  18.589  0.00  0.00      PROA  
ATOM    291 HG22 ILE P  66      18.640  -1.065  16.780  0.00  0.00      PROA  
ATOM    292 HG23 ILE P  66      20.105  -0.216  17.435  0.00  0.00      PROA  
ATOM    293  CG1 ILE P  66      21.168  -2.730  17.112  0.00  0.00      PROA  
ATOM    294 HG11 ILE P  66      21.612  -3.692  17.447  0.00  0.00      PROA  
ATOM    295 HG12 ILE P  66      21.835  -1.844  17.177  0.00  0.00      PROA  
ATOM    296  CD  ILE P  66      20.611  -3.018  15.700  0.00  0.00      PROA  
ATOM    297  HD1 ILE P  66      20.006  -3.949  15.690  0.00  0.00      PROA  
ATOM    298  HD2 ILE P  66      21.382  -3.092  14.903  0.00  0.00      PROA  
ATOM    299  HD3 ILE P  66      19.979  -2.202  15.289  0.00  0.00      PROA  
ATOM    300  C   ILE P  66      20.189  -3.814  19.835  0.00  0.00      PROA  
ATOM    301  O   ILE P  66      21.027  -4.677  19.555  0.00  0.00      PROA  
ATOM    302  N   ASP P  67      19.047  -4.142  20.534  0.00  0.00      PROA  
ATOM    303  HN  ASP P  67      18.399  -3.482  20.906  0.00  0.00      PROA  
ATOM    304  CA  ASP P  67      18.669  -5.541  20.741  0.00  0.00      PROA  
ATOM    305  HA  ASP P  67      19.525  -6.177  20.910  0.00  0.00      PROA  
ATOM    306  CB  ASP P  67      17.712  -5.592  21.864  0.00  0.00      PROA  
ATOM    307  HB1 ASP P  67      17.129  -6.535  21.942  0.00  0.00      PROA  
ATOM    308  HB2 ASP P  67      16.867  -4.877  21.770  0.00  0.00      PROA  
ATOM    309  CG  ASP P  67      18.336  -5.290  23.114  0.00  0.00      PROA  
ATOM    310  OD1 ASP P  67      19.613  -5.153  23.291  0.00  0.00      PROA  
ATOM    311  OD2 ASP P  67      17.575  -5.288  24.154  0.00  0.00      PROA  
ATOM    312  C   ASP P  67      18.002  -6.036  19.523  0.00  0.00      PROA  
ATOM    313  O   ASP P  67      17.532  -5.204  18.771  0.00  0.00      PROA  
ATOM    314  N   PHE P  68      17.897  -7.356  19.331  0.00  0.00      PROA  
ATOM    315  HN  PHE P  68      18.248  -8.015  19.992  0.00  0.00      PROA  
ATOM    316  CA  PHE P  68      17.028  -7.798  18.199  0.00  0.00      PROA  
ATOM    317  HA  PHE P  68      17.470  -7.377  17.309  0.00  0.00      PROA  
ATOM    318  CB  PHE P  68      17.125  -9.262  17.824  0.00  0.00      PROA  
ATOM    319  HB1 PHE P  68      16.823  -9.896  18.685  0.00  0.00      PROA  
ATOM    320  HB2 PHE P  68      18.194  -9.494  17.626  0.00  0.00      PROA  
ATOM    321  CG  PHE P  68      16.157  -9.754  16.678  0.00  0.00      PROA  
ATOM    322  CD1 PHE P  68      16.289  -9.076  15.432  0.00  0.00      PROA  
ATOM    323  HD1 PHE P  68      16.916  -8.208  15.295  0.00  0.00      PROA  
ATOM    324  CE1 PHE P  68      15.525  -9.435  14.308  0.00  0.00      PROA  
ATOM    325  HE1 PHE P  68      15.695  -8.855  13.413  0.00  0.00      PROA  
ATOM    326  CZ  PHE P  68      14.721 -10.608  14.345  0.00  0.00      PROA  
ATOM    327  HZ  PHE P  68      14.164 -10.967  13.492  0.00  0.00      PROA  
ATOM    328  CD2 PHE P  68      15.361 -10.894  16.779  0.00  0.00      PROA  
ATOM    329  HD2 PHE P  68      15.227 -11.467  17.684  0.00  0.00      PROA  
ATOM    330  CE2 PHE P  68      14.630 -11.274  15.580  0.00  0.00      PROA  
ATOM    331  HE2 PHE P  68      13.866 -12.034  15.658  0.00  0.00      PROA  
ATOM    332  C   PHE P  68      15.576  -7.370  18.343  0.00  0.00      PROA  
ATOM    333  O   PHE P  68      14.867  -6.969  17.378  0.00  0.00      PROA  
ATOM    334  N   GLU P  69      15.160  -7.369  19.642  0.00  0.00      PROA  
ATOM    335  HN  GLU P  69      15.811  -7.832  20.239  0.00  0.00      PROA  
ATOM    336  CA  GLU P  69      13.891  -6.728  20.064  0.00  0.00      PROA  
ATOM    337  HA  GLU P  69      13.088  -7.097  19.444  0.00  0.00      PROA  
ATOM    338  CB  GLU P  69      13.449  -7.316  21.458  0.00  0.00      PROA  
ATOM    339  HB1 GLU P  69      12.410  -6.974  21.654  0.00  0.00      PROA  
ATOM    340  HB2 GLU P  69      14.116  -6.875  22.229  0.00  0.00      PROA  
ATOM    341  CG  GLU P  69      13.388  -8.898  21.588  0.00  0.00      PROA  
ATOM    342  HG1 GLU P  69      13.499  -9.400  20.603  0.00  0.00      PROA  
ATOM    343  HG2 GLU P  69      12.332  -8.989  21.921  0.00  0.00      PROA  
ATOM    344  CD  GLU P  69      14.453  -9.425  22.564  0.00  0.00      PROA  
ATOM    345  OE1 GLU P  69      14.132 -10.236  23.492  0.00  0.00      PROA  
ATOM    346  OE2 GLU P  69      15.638  -9.010  22.405  0.00  0.00      PROA  
ATOM    347  C   GLU P  69      13.677  -5.238  19.950  0.00  0.00      PROA  
ATOM    348  O   GLU P  69      12.578  -4.748  19.745  0.00  0.00      PROA  
ATOM    349  N   ASP P  70      14.826  -4.556  20.035  0.00  0.00      PROA  
ATOM    350  HN  ASP P  70      15.698  -5.011  20.200  0.00  0.00      PROA  
ATOM    351  CA  ASP P  70      14.830  -3.144  19.648  0.00  0.00      PROA  
ATOM    352  HA  ASP P  70      14.095  -2.601  20.224  0.00  0.00      PROA  
ATOM    353  CB  ASP P  70      16.175  -2.408  20.076  0.00  0.00      PROA  
ATOM    354  HB1 ASP P  70      16.141  -1.403  19.603  0.00  0.00      PROA  
ATOM    355  HB2 ASP P  70      17.020  -2.983  19.640  0.00  0.00      PROA  
ATOM    356  CG  ASP P  70      16.319  -2.079  21.539  0.00  0.00      PROA  
ATOM    357  OD1 ASP P  70      15.296  -2.024  22.309  0.00  0.00      PROA  
ATOM    358  OD2 ASP P  70      17.450  -2.018  22.037  0.00  0.00      PROA  
ATOM    359  C   ASP P  70      14.503  -2.922  18.179  0.00  0.00      PROA  
ATOM    360  O   ASP P  70      13.844  -1.924  17.791  0.00  0.00      PROA  
ATOM    361  N   VAL P  71      14.906  -3.891  17.358  0.00  0.00      PROA  
ATOM    362  HN  VAL P  71      15.410  -4.673  17.716  0.00  0.00      PROA  
ATOM    363  CA  VAL P  71      14.693  -3.690  15.880  0.00  0.00      PROA  
ATOM    364  HA  VAL P  71      14.569  -2.640  15.661  0.00  0.00      PROA  
ATOM    365  CB  VAL P  71      15.938  -4.312  15.201  0.00  0.00      PROA  
ATOM    366  HB  VAL P  71      15.946  -5.329  15.647  0.00  0.00      PROA  
ATOM    367  CG1 VAL P  71      15.842  -4.354  13.667  0.00  0.00      PROA  
ATOM    368 HG11 VAL P  71      16.732  -4.861  13.237  0.00  0.00      PROA  
ATOM    369 HG12 VAL P  71      15.616  -3.329  13.302  0.00  0.00      PROA  
ATOM    370 HG13 VAL P  71      15.007  -5.044  13.421  0.00  0.00      PROA  
ATOM    371  CG2 VAL P  71      17.313  -3.671  15.570  0.00  0.00      PROA  
ATOM    372 HG21 VAL P  71      17.763  -4.199  16.438  0.00  0.00      PROA  
ATOM    373 HG22 VAL P  71      17.088  -2.633  15.896  0.00  0.00      PROA  
ATOM    374 HG23 VAL P  71      18.071  -3.728  14.760  0.00  0.00      PROA  
ATOM    375  C   VAL P  71      13.355  -4.289  15.498  0.00  0.00      PROA  
ATOM    376  O   VAL P  71      12.673  -3.625  14.790  0.00  0.00      PROA  
ATOM    377  N   ILE P  72      12.999  -5.527  15.915  0.00  0.00      PROA  
ATOM    378  HN  ILE P  72      13.567  -6.010  16.577  0.00  0.00      PROA  
ATOM    379  CA  ILE P  72      11.797  -6.204  15.429  0.00  0.00      PROA  
ATOM    380  HA  ILE P  72      11.228  -5.540  14.795  0.00  0.00      PROA  
ATOM    381  CB  ILE P  72      11.855  -7.379  14.479  0.00  0.00      PROA  
ATOM    382  HB  ILE P  72      12.274  -8.224  15.066  0.00  0.00      PROA  
ATOM    383  CG2 ILE P  72      10.471  -7.741  14.099  0.00  0.00      PROA  
ATOM    384 HG21 ILE P  72       9.916  -8.176  14.958  0.00  0.00      PROA  
ATOM    385 HG22 ILE P  72      10.419  -8.640  13.448  0.00  0.00      PROA  
ATOM    386 HG23 ILE P  72       9.923  -6.970  13.517  0.00  0.00      PROA  
ATOM    387  CG1 ILE P  72      12.788  -7.193  13.287  0.00  0.00      PROA  
ATOM    388 HG11 ILE P  72      12.839  -8.131  12.694  0.00  0.00      PROA  
ATOM    389 HG12 ILE P  72      13.825  -7.100  13.676  0.00  0.00      PROA  
ATOM    390  CD  ILE P  72      12.402  -6.034  12.393  0.00  0.00      PROA  
ATOM    391  HD1 ILE P  72      11.465  -6.408  11.928  0.00  0.00      PROA  
ATOM    392  HD2 ILE P  72      13.058  -6.058  11.496  0.00  0.00      PROA  
ATOM    393  HD3 ILE P  72      12.274  -5.080  12.948  0.00  0.00      PROA  
ATOM    394  C   ILE P  72      10.879  -6.498  16.612  0.00  0.00      PROA  
ATOM    395  O   ILE P  72      11.331  -7.122  17.546  0.00  0.00      PROA  
ATOM    396  N   ALA P  73       9.648  -5.968  16.616  0.00  0.00      PROA  
ATOM    397  HN  ALA P  73       9.386  -5.437  15.814  0.00  0.00      PROA  
ATOM    398  CA  ALA P  73       8.687  -6.220  17.661  0.00  0.00      PROA  
ATOM    399  HA  ALA P  73       9.006  -7.115  18.174  0.00  0.00      PROA  
ATOM    400  CB  ALA P  73       8.561  -4.959  18.573  0.00  0.00      PROA  
ATOM    401  HB1 ALA P  73       7.899  -4.110  18.300  0.00  0.00      PROA  
ATOM    402  HB2 ALA P  73       9.536  -4.593  18.961  0.00  0.00      PROA  
ATOM    403  HB3 ALA P  73       8.161  -5.281  19.558  0.00  0.00      PROA  
ATOM    404  C   ALA P  73       7.352  -6.561  17.017  0.00  0.00      PROA  
ATOM    405  O   ALA P  73       6.583  -5.848  16.389  0.00  0.00      PROA  
ATOM    406  N   GLU P  74       6.840  -7.768  17.302  0.00  0.00      PROA  
ATOM    407  HN  GLU P  74       7.293  -8.457  17.862  0.00  0.00      PROA  
ATOM    408  CA  GLU P  74       5.643  -8.249  16.616  0.00  0.00      PROA  
ATOM    409  HA  GLU P  74       5.492  -7.669  15.717  0.00  0.00      PROA  
ATOM    410  CB  GLU P  74       5.840  -9.742  16.196  0.00  0.00      PROA  
ATOM    411  HB1 GLU P  74       4.879  -9.895  15.661  0.00  0.00      PROA  
ATOM    412  HB2 GLU P  74       6.016 -10.303  17.139  0.00  0.00      PROA  
ATOM    413  CG  GLU P  74       7.053  -9.929  15.176  0.00  0.00      PROA  
ATOM    414  HG1 GLU P  74       8.041  -9.768  15.658  0.00  0.00      PROA  
ATOM    415  HG2 GLU P  74       6.860  -9.224  14.339  0.00  0.00      PROA  
ATOM    416  CD  GLU P  74       6.934 -11.358  14.721  0.00  0.00      PROA  
ATOM    417  OE1 GLU P  74       6.964 -12.257  15.654  0.00  0.00      PROA  
ATOM    418  OE2 GLU P  74       6.821 -11.651  13.554  0.00  0.00      PROA  
ATOM    419  C   GLU P  74       4.413  -8.102  17.608  0.00  0.00      PROA  
ATOM    420  O   GLU P  74       4.506  -8.446  18.840  0.00  0.00      PROA  
ATOM    421  N   PRO P  75       3.228  -7.720  17.128  0.00  0.00      PROA  
ATOM    422  CD  PRO P  75       3.000  -7.355  15.728  0.00  0.00      PROA  
ATOM    423  HD1 PRO P  75       3.080  -8.267  15.099  0.00  0.00      PROA  
ATOM    424  HD2 PRO P  75       3.875  -6.777  15.361  0.00  0.00      PROA  
ATOM    425  CA  PRO P  75       2.000  -7.614  17.854  0.00  0.00      PROA  
ATOM    426  HA  PRO P  75       2.113  -6.719  18.447  0.00  0.00      PROA  
ATOM    427  CB  PRO P  75       0.996  -7.528  16.718  0.00  0.00      PROA  
ATOM    428  HB1 PRO P  75       0.008  -7.098  16.992  0.00  0.00      PROA  
ATOM    429  HB2 PRO P  75       0.828  -8.554  16.327  0.00  0.00      PROA  
ATOM    430  CG  PRO P  75       1.635  -6.696  15.636  0.00  0.00      PROA  
ATOM    431  HG1 PRO P  75       1.165  -6.607  14.633  0.00  0.00      PROA  
ATOM    432  HG2 PRO P  75       1.753  -5.663  16.027  0.00  0.00      PROA  
ATOM    433  C   PRO P  75       1.652  -8.689  18.814  0.00  0.00      PROA  
ATOM    434  O   PRO P  75       2.137  -9.873  18.862  0.00  0.00      PROA  
ATOM    435  N   GLU P  76       0.716  -8.331  19.604  0.00  0.00      PROA  
ATOM    436  HN  GLU P  76       0.220  -7.470  19.517  0.00  0.00      PROA  
ATOM    437  CA  GLU P  76       0.149  -9.277  20.542  0.00  0.00      PROA  
ATOM    438  HA  GLU P  76       1.003  -9.653  21.086  0.00  0.00      PROA  
ATOM    439  CB  GLU P  76      -0.797  -8.525  21.483  0.00  0.00      PROA  
ATOM    440  HB1 GLU P  76      -1.351  -9.289  22.070  0.00  0.00      PROA  
ATOM    441  HB2 GLU P  76      -1.468  -7.937  20.821  0.00  0.00      PROA  
ATOM    442  CG  GLU P  76      -0.058  -7.715  22.577  0.00  0.00      PROA  
ATOM    443  HG1 GLU P  76       0.480  -6.862  22.111  0.00  0.00      PROA  
ATOM    444  HG2 GLU P  76       0.744  -8.231  23.147  0.00  0.00      PROA  
ATOM    445  CD  GLU P  76      -1.014  -7.115  23.588  0.00  0.00      PROA  
ATOM    446  OE1 GLU P  76      -1.236  -5.898  23.536  0.00  0.00      PROA  
ATOM    447  OE2 GLU P  76      -1.409  -7.784  24.571  0.00  0.00      PROA  
ATOM    448  C   GLU P  76      -0.499 -10.546  20.054  0.00  0.00      PROA  
ATOM    449  O   GLU P  76      -0.317 -11.699  20.585  0.00  0.00      PROA  
ATOM    450  N   GLY P  77      -1.314 -10.455  18.929  0.00  0.00      PROA  
ATOM    451  HN  GLY P  77      -1.483  -9.510  18.660  0.00  0.00      PROA  
ATOM    452  CA  GLY P  77      -2.211 -11.438  18.387  0.00  0.00      PROA  
ATOM    453  HA1 GLY P  77      -3.190 -11.024  18.198  0.00  0.00      PROA  
ATOM    454  HA2 GLY P  77      -2.233 -12.251  19.098  0.00  0.00      PROA  
ATOM    455  C   GLY P  77      -1.706 -11.894  17.023  0.00  0.00      PROA  
ATOM    456  O   GLY P  77      -2.176 -12.899  16.462  0.00  0.00      PROA  
ATOM    457  N   THR P  78      -0.661 -11.220  16.463  0.00  0.00      PROA  
ATOM    458  HN  THR P  78      -0.211 -10.531  17.026  0.00  0.00      PROA  
ATOM    459  CA  THR P  78      -0.148 -11.588  15.137  0.00  0.00      PROA  
ATOM    460  HA  THR P  78      -0.419 -12.622  14.979  0.00  0.00      PROA  
ATOM    461  CB  THR P  78      -0.704 -10.873  13.885  0.00  0.00      PROA  
ATOM    462  HB  THR P  78      -0.195 -11.297  12.994  0.00  0.00      PROA  
ATOM    463  OG1 THR P  78      -0.419  -9.510  13.952  0.00  0.00      PROA  
ATOM    464  HG1 THR P  78       0.360  -9.487  14.513  0.00  0.00      PROA  
ATOM    465  CG2 THR P  78      -2.268 -10.952  13.724  0.00  0.00      PROA  
ATOM    466 HG21 THR P  78      -2.655 -10.539  12.768  0.00  0.00      PROA  
ATOM    467 HG22 THR P  78      -2.793 -10.442  14.560  0.00  0.00      PROA  
ATOM    468 HG23 THR P  78      -2.493 -12.040  13.753  0.00  0.00      PROA  
ATOM    469  C   THR P  78       1.354 -11.577  15.195  0.00  0.00      PROA  
ATOM    470  O   THR P  78       1.875 -10.502  15.370  0.00  0.00      PROA  
ATOM    471  N   HSD P  79       1.987 -12.745  15.205  0.00  0.00      PROA  
ATOM    472  HN  HSD P  79       1.555 -13.629  15.050  0.00  0.00      PROA  
ATOM    473  CA  HSD P  79       3.410 -12.824  15.409  0.00  0.00      PROA  
ATOM    474  HA  HSD P  79       3.927 -12.059  14.847  0.00  0.00      PROA  
ATOM    475  CB  HSD P  79       3.936 -12.858  16.858  0.00  0.00      PROA  
ATOM    476  HB1 HSD P  79       3.876 -11.803  17.202  0.00  0.00      PROA  
ATOM    477  HB2 HSD P  79       4.938 -13.303  17.039  0.00  0.00      PROA  
ATOM    478  ND1 HSD P  79       2.031 -12.854  18.585  0.00  0.00      PROA  
ATOM    479  HD1 HSD P  79       1.949 -11.887  18.826  0.00  0.00      PROA  
ATOM    480  CG  HSD P  79       2.983 -13.512  17.839  0.00  0.00      PROA  
ATOM    481  CE1 HSD P  79       1.249 -13.817  19.094  0.00  0.00      PROA  
ATOM    482  HE1 HSD P  79       0.404 -13.787  19.782  0.00  0.00      PROA  
ATOM    483  NE2 HSD P  79       1.621 -15.025  18.754  0.00  0.00      PROA  
ATOM    484  CD2 HSD P  79       2.713 -14.843  17.942  0.00  0.00      PROA  
ATOM    485  HD2 HSD P  79       3.123 -15.632  17.324  0.00  0.00      PROA  
ATOM    486  C   HSD P  79       3.868 -14.118  14.794  0.00  0.00      PROA  
ATOM    487  O   HSD P  79       3.098 -15.019  14.599  0.00  0.00      PROA  
ATOM    488  N   SER P  80       5.119 -14.250  14.489  0.00  0.00      PROA  
ATOM    489  HN  SER P  80       5.706 -13.444  14.510  0.00  0.00      PROA  
ATOM    490  CA  SER P  80       5.730 -15.369  13.910  0.00  0.00      PROA  
ATOM    491  HA  SER P  80       5.006 -15.642  13.157  0.00  0.00      PROA  
ATOM    492  CB  SER P  80       7.133 -14.948  13.454  0.00  0.00      PROA  
ATOM    493  HB1 SER P  80       7.714 -15.820  13.086  0.00  0.00      PROA  
ATOM    494  HB2 SER P  80       7.607 -14.436  14.319  0.00  0.00      PROA  
ATOM    495  OG  SER P  80       7.036 -13.992  12.407  0.00  0.00      PROA  
ATOM    496  HG1 SER P  80       6.806 -13.107  12.701  0.00  0.00      PROA  
ATOM    497  C   SER P  80       5.803 -16.542  14.818  0.00  0.00      PROA  
ATOM    498  O   SER P  80       5.765 -16.414  16.054  0.00  0.00      PROA  
ATOM    499  N   PHE P  81       5.907 -17.725  14.174  0.00  0.00      PROA  
ATOM    500  HN  PHE P  81       6.107 -17.714  13.198  0.00  0.00      PROA  
ATOM    501  CA  PHE P  81       6.193 -18.954  14.849  0.00  0.00      PROA  
ATOM    502  HA  PHE P  81       5.380 -19.254  15.494  0.00  0.00      PROA  
ATOM    503  CB  PHE P  81       6.502 -20.052  13.789  0.00  0.00      PROA  
ATOM    504  HB1 PHE P  81       6.650 -20.981  14.379  0.00  0.00      PROA  
ATOM    505  HB2 PHE P  81       7.434 -19.832  13.226  0.00  0.00      PROA  
ATOM    506  CG  PHE P  81       5.424 -20.239  12.712  0.00  0.00      PROA  
ATOM    507  CD1 PHE P  81       4.478 -21.208  12.975  0.00  0.00      PROA  
ATOM    508  HD1 PHE P  81       4.587 -21.816  13.861  0.00  0.00      PROA  
ATOM    509  CE1 PHE P  81       3.358 -21.361  12.116  0.00  0.00      PROA  
ATOM    510  HE1 PHE P  81       2.643 -22.140  12.337  0.00  0.00      PROA  
ATOM    511  CZ  PHE P  81       3.281 -20.504  10.996  0.00  0.00      PROA  
ATOM    512  HZ  PHE P  81       2.484 -20.428  10.271  0.00  0.00      PROA  
ATOM    513  CD2 PHE P  81       5.351 -19.417  11.635  0.00  0.00      PROA  
ATOM    514  HD2 PHE P  81       6.139 -18.715  11.403  0.00  0.00      PROA  
ATOM    515  CE2 PHE P  81       4.249 -19.486  10.780  0.00  0.00      PROA  
ATOM    516  HE2 PHE P  81       4.148 -18.830   9.928  0.00  0.00      PROA  
ATOM    517  C   PHE P  81       7.539 -18.781  15.674  0.00  0.00      PROA  
ATOM    518  O   PHE P  81       8.450 -18.104  15.159  0.00  0.00      PROA  
ATOM    519  N   ASP P  82       7.672 -19.323  16.902  0.00  0.00      PROA  
ATOM    520  HN  ASP P  82       6.933 -19.910  17.221  0.00  0.00      PROA  
ATOM    521  CA  ASP P  82       8.870 -19.146  17.738  0.00  0.00      PROA  
ATOM    522  HA  ASP P  82       9.121 -18.100  17.832  0.00  0.00      PROA  
ATOM    523  CB  ASP P  82       8.733 -19.945  19.044  0.00  0.00      PROA  
ATOM    524  HB1 ASP P  82       9.690 -19.976  19.607  0.00  0.00      PROA  
ATOM    525  HB2 ASP P  82       8.298 -20.923  18.745  0.00  0.00      PROA  
ATOM    526  CG  ASP P  82       7.752 -19.302  19.975  0.00  0.00      PROA  
ATOM    527  OD1 ASP P  82       7.395 -18.150  19.911  0.00  0.00      PROA  
ATOM    528  OD2 ASP P  82       7.450 -19.997  21.030  0.00  0.00      PROA  
ATOM    529  C   ASP P  82      10.092 -19.674  17.054  0.00  0.00      PROA  
ATOM    530  O   ASP P  82      11.183 -19.117  17.227  0.00  0.00      PROA  
ATOM    531  N   GLY P  83       9.924 -20.723  16.242  0.00  0.00      PROA  
ATOM    532  HN  GLY P  83       9.023 -21.138  16.147  0.00  0.00      PROA  
ATOM    533  CA  GLY P  83      10.824 -21.413  15.352  0.00  0.00      PROA  
ATOM    534  HA1 GLY P  83      10.315 -22.311  15.035  0.00  0.00      PROA  
ATOM    535  HA2 GLY P  83      11.720 -21.644  15.909  0.00  0.00      PROA  
ATOM    536  C   GLY P  83      11.360 -20.630  14.189  0.00  0.00      PROA  
ATOM    537  O   GLY P  83      12.471 -20.753  13.761  0.00  0.00      PROA  
ATOM    538  N   ILE P  84      10.500 -19.799  13.544  0.00  0.00      PROA  
ATOM    539  HN  ILE P  84       9.563 -19.736  13.878  0.00  0.00      PROA  
ATOM    540  CA  ILE P  84      10.886 -18.762  12.504  0.00  0.00      PROA  
ATOM    541  HA  ILE P  84      11.640 -19.144  11.831  0.00  0.00      PROA  
ATOM    542  CB  ILE P  84       9.751 -18.189  11.662  0.00  0.00      PROA  
ATOM    543  HB  ILE P  84       8.891 -18.065  12.355  0.00  0.00      PROA  
ATOM    544  CG2 ILE P  84       9.988 -16.719  11.100  0.00  0.00      PROA  
ATOM    545 HG21 ILE P  84      10.050 -15.874  11.817  0.00  0.00      PROA  
ATOM    546 HG22 ILE P  84       9.207 -16.614  10.317  0.00  0.00      PROA  
ATOM    547 HG23 ILE P  84      10.971 -16.799  10.588  0.00  0.00      PROA  
ATOM    548  CG1 ILE P  84       9.288 -19.177  10.525  0.00  0.00      PROA  
ATOM    549 HG11 ILE P  84       8.248 -18.846  10.318  0.00  0.00      PROA  
ATOM    550 HG12 ILE P  84       9.118 -20.223  10.858  0.00  0.00      PROA  
ATOM    551  CD  ILE P  84      10.117 -19.095   9.253  0.00  0.00      PROA  
ATOM    552  HD1 ILE P  84      11.138 -19.529   9.201  0.00  0.00      PROA  
ATOM    553  HD2 ILE P  84      10.150 -18.020   8.971  0.00  0.00      PROA  
ATOM    554  HD3 ILE P  84       9.555 -19.572   8.422  0.00  0.00      PROA  
ATOM    555  C   ILE P  84      11.574 -17.629  13.247  0.00  0.00      PROA  
ATOM    556  O   ILE P  84      12.680 -17.259  12.800  0.00  0.00      PROA  
ATOM    557  N   TRP P  85      11.085 -17.128  14.394  0.00  0.00      PROA  
ATOM    558  HN  TRP P  85      10.235 -17.477  14.781  0.00  0.00      PROA  
ATOM    559  CA  TRP P  85      11.657 -16.031  15.197  0.00  0.00      PROA  
ATOM    560  HA  TRP P  85      11.770 -15.133  14.608  0.00  0.00      PROA  
ATOM    561  CB  TRP P  85      10.674 -15.696  16.383  0.00  0.00      PROA  
ATOM    562  HB1 TRP P  85      10.457 -16.571  17.032  0.00  0.00      PROA  
ATOM    563  HB2 TRP P  85       9.746 -15.347  15.883  0.00  0.00      PROA  
ATOM    564  CG  TRP P  85      11.086 -14.570  17.309  0.00  0.00      PROA  
ATOM    565  CD1 TRP P  85      11.784 -14.798  18.484  0.00  0.00      PROA  
ATOM    566  HD1 TRP P  85      11.733 -15.736  19.017  0.00  0.00      PROA  
ATOM    567  NE1 TRP P  85      12.083 -13.531  19.008  0.00  0.00      PROA  
ATOM    568  HE1 TRP P  85      12.760 -13.276  19.663  0.00  0.00      PROA  
ATOM    569  CE2 TRP P  85      11.710 -12.526  18.196  0.00  0.00      PROA  
ATOM    570  CD2 TRP P  85      11.070 -13.127  17.062  0.00  0.00      PROA  
ATOM    571  CE3 TRP P  85      10.710 -12.307  16.032  0.00  0.00      PROA  
ATOM    572  HE3 TRP P  85      10.222 -12.670  15.139  0.00  0.00      PROA  
ATOM    573  CZ3 TRP P  85      11.014 -10.956  15.977  0.00  0.00      PROA  
ATOM    574  HZ3 TRP P  85      10.788 -10.361  15.104  0.00  0.00      PROA  
ATOM    575  CZ2 TRP P  85      12.001 -11.149  18.241  0.00  0.00      PROA  
ATOM    576  HZ2 TRP P  85      12.569 -10.677  19.029  0.00  0.00      PROA  
ATOM    577  CH2 TRP P  85      11.611 -10.426  17.161  0.00  0.00      PROA  
ATOM    578  HH2 TRP P  85      12.060  -9.445  17.111  0.00  0.00      PROA  
ATOM    579  C   TRP P  85      13.036 -16.227  15.723  0.00  0.00      PROA  
ATOM    580  O   TRP P  85      13.854 -15.323  15.597  0.00  0.00      PROA  
ATOM    581  N   LYS P  86      13.332 -17.365  16.394  0.00  0.00      PROA  
ATOM    582  HN  LYS P  86      12.592 -17.984  16.647  0.00  0.00      PROA  
ATOM    583  CA  LYS P  86      14.654 -17.725  17.049  0.00  0.00      PROA  
ATOM    584  HA  LYS P  86      14.978 -16.891  17.654  0.00  0.00      PROA  
ATOM    585  CB  LYS P  86      14.663 -18.976  17.998  0.00  0.00      PROA  
ATOM    586  HB1 LYS P  86      15.690 -19.267  18.308  0.00  0.00      PROA  
ATOM    587  HB2 LYS P  86      14.321 -19.957  17.604  0.00  0.00      PROA  
ATOM    588  CG  LYS P  86      13.867 -18.791  19.306  0.00  0.00      PROA  
ATOM    589  HG1 LYS P  86      13.999 -19.726  19.891  0.00  0.00      PROA  
ATOM    590  HG2 LYS P  86      12.805 -18.744  18.983  0.00  0.00      PROA  
ATOM    591  CD  LYS P  86      14.318 -17.696  20.172  0.00  0.00      PROA  
ATOM    592  HD1 LYS P  86      14.118 -16.749  19.626  0.00  0.00      PROA  
ATOM    593  HD2 LYS P  86      15.404 -17.819  20.373  0.00  0.00      PROA  
ATOM    594  CE  LYS P  86      13.543 -17.689  21.548  0.00  0.00      PROA  
ATOM    595  HE1 LYS P  86      13.475 -18.668  22.068  0.00  0.00      PROA  
ATOM    596  HE2 LYS P  86      12.464 -17.449  21.433  0.00  0.00      PROA  
ATOM    597  NZ  LYS P  86      14.088 -16.805  22.552  0.00  0.00      PROA  
ATOM    598  HZ1 LYS P  86      14.884 -17.226  23.072  0.00  0.00      PROA  
ATOM    599  HZ2 LYS P  86      13.431 -16.553  23.317  0.00  0.00      PROA  
ATOM    600  HZ3 LYS P  86      14.261 -15.901  22.066  0.00  0.00      PROA  
ATOM    601  C   LYS P  86      15.689 -17.837  15.952  0.00  0.00      PROA  
ATOM    602  O   LYS P  86      16.755 -17.305  16.009  0.00  0.00      PROA  
ATOM    603  N   ALA P  87      15.367 -18.574  14.900  0.00  0.00      PROA  
ATOM    604  HN  ALA P  87      14.504 -19.072  14.874  0.00  0.00      PROA  
ATOM    605  CA  ALA P  87      16.141 -18.596  13.708  0.00  0.00      PROA  
ATOM    606  HA  ALA P  87      17.152 -18.866  13.977  0.00  0.00      PROA  
ATOM    607  CB  ALA P  87      15.579 -19.720  12.851  0.00  0.00      PROA  
ATOM    608  HB1 ALA P  87      14.480 -19.560  12.809  0.00  0.00      PROA  
ATOM    609  HB2 ALA P  87      15.703 -20.607  13.509  0.00  0.00      PROA  
ATOM    610  HB3 ALA P  87      15.971 -19.835  11.818  0.00  0.00      PROA  
ATOM    611  C   ALA P  87      16.311 -17.317  12.976  0.00  0.00      PROA  
ATOM    612  O   ALA P  87      17.454 -16.949  12.521  0.00  0.00      PROA  
ATOM    613  N   SER P  88      15.249 -16.449  12.875  0.00  0.00      PROA  
ATOM    614  HN  SER P  88      14.341 -16.785  13.115  0.00  0.00      PROA  
ATOM    615  CA  SER P  88      15.312 -15.076  12.401  0.00  0.00      PROA  
ATOM    616  HA  SER P  88      15.811 -14.957  11.451  0.00  0.00      PROA  
ATOM    617  CB  SER P  88      13.836 -14.380  12.383  0.00  0.00      PROA  
ATOM    618  HB1 SER P  88      13.930 -13.316  12.078  0.00  0.00      PROA  
ATOM    619  HB2 SER P  88      13.330 -14.311  13.371  0.00  0.00      PROA  
ATOM    620  OG  SER P  88      13.003 -15.098  11.455  0.00  0.00      PROA  
ATOM    621  HG1 SER P  88      12.807 -15.948  11.854  0.00  0.00      PROA  
ATOM    622  C   SER P  88      16.227 -14.242  13.215  0.00  0.00      PROA  
ATOM    623  O   SER P  88      17.048 -13.414  12.720  0.00  0.00      PROA  
ATOM    624  N   PHE P  89      16.187 -14.460  14.517  0.00  0.00      PROA  
ATOM    625  HN  PHE P  89      15.542 -15.146  14.845  0.00  0.00      PROA  
ATOM    626  CA  PHE P  89      17.043 -13.811  15.538  0.00  0.00      PROA  
ATOM    627  HA  PHE P  89      16.969 -12.739  15.426  0.00  0.00      PROA  
ATOM    628  CB  PHE P  89      16.390 -14.127  16.971  0.00  0.00      PROA  
ATOM    629  HB1 PHE P  89      15.973 -15.155  16.930  0.00  0.00      PROA  
ATOM    630  HB2 PHE P  89      15.517 -13.464  17.155  0.00  0.00      PROA  
ATOM    631  CG  PHE P  89      17.314 -14.047  18.088  0.00  0.00      PROA  
ATOM    632  CD1 PHE P  89      17.690 -15.230  18.742  0.00  0.00      PROA  
ATOM    633  HD1 PHE P  89      17.448 -16.146  18.223  0.00  0.00      PROA  
ATOM    634  CE1 PHE P  89      18.510 -15.154  19.889  0.00  0.00      PROA  
ATOM    635  HE1 PHE P  89      18.864 -16.109  20.247  0.00  0.00      PROA  
ATOM    636  CZ  PHE P  89      18.928 -13.911  20.400  0.00  0.00      PROA  
ATOM    637  HZ  PHE P  89      19.311 -13.812  21.405  0.00  0.00      PROA  
ATOM    638  CD2 PHE P  89      17.618 -12.836  18.735  0.00  0.00      PROA  
ATOM    639  HD2 PHE P  89      17.071 -11.967  18.403  0.00  0.00      PROA  
ATOM    640  CE2 PHE P  89      18.307 -12.787  19.939  0.00  0.00      PROA  
ATOM    641  HE2 PHE P  89      18.435 -11.895  20.534  0.00  0.00      PROA  
ATOM    642  C   PHE P  89      18.580 -14.062  15.377  0.00  0.00      PROA  
ATOM    643  O   PHE P  89      19.411 -13.120  15.297  0.00  0.00      PROA  
ATOM    644  N   THR P  90      18.896 -15.372  15.159  0.00  0.00      PROA  
ATOM    645  HN  THR P  90      18.160 -16.035  15.265  0.00  0.00      PROA  
ATOM    646  CA  THR P  90      20.317 -15.832  15.060  0.00  0.00      PROA  
ATOM    647  HA  THR P  90      20.966 -15.305  15.742  0.00  0.00      PROA  
ATOM    648  CB  THR P  90      20.416 -17.269  15.548  0.00  0.00      PROA  
ATOM    649  HB  THR P  90      19.514 -17.802  15.179  0.00  0.00      PROA  
ATOM    650  OG1 THR P  90      20.395 -17.326  16.998  0.00  0.00      PROA  
ATOM    651  HG1 THR P  90      20.044 -18.183  17.252  0.00  0.00      PROA  
ATOM    652  CG2 THR P  90      21.744 -17.951  15.112  0.00  0.00      PROA  
ATOM    653 HG21 THR P  90      21.699 -18.309  14.062  0.00  0.00      PROA  
ATOM    654 HG22 THR P  90      22.042 -18.783  15.785  0.00  0.00      PROA  
ATOM    655 HG23 THR P  90      22.483 -17.136  15.273  0.00  0.00      PROA  
ATOM    656  C   THR P  90      20.850 -15.595  13.608  0.00  0.00      PROA  
ATOM    657  O   THR P  90      21.956 -15.133  13.450  0.00  0.00      PROA  
ATOM    658  N   THR P  91      19.944 -15.646  12.575  0.00  0.00      PROA  
ATOM    659  HN  THR P  91      19.052 -16.080  12.681  0.00  0.00      PROA  
ATOM    660  CA  THR P  91      20.252 -15.140  11.175  0.00  0.00      PROA  
ATOM    661  HA  THR P  91      21.282 -15.437  11.050  0.00  0.00      PROA  
ATOM    662  CB  THR P  91      19.371 -15.724  10.073  0.00  0.00      PROA  
ATOM    663  HB  THR P  91      18.309 -15.405  10.150  0.00  0.00      PROA  
ATOM    664  OG1 THR P  91      19.276 -17.113  10.194  0.00  0.00      PROA  
ATOM    665  HG1 THR P  91      18.832 -17.199  11.041  0.00  0.00      PROA  
ATOM    666  CG2 THR P  91      19.748 -15.356   8.674  0.00  0.00      PROA  
ATOM    667 HG21 THR P  91      20.806 -15.623   8.464  0.00  0.00      PROA  
ATOM    668 HG22 THR P  91      19.552 -14.277   8.500  0.00  0.00      PROA  
ATOM    669 HG23 THR P  91      19.110 -15.918   7.959  0.00  0.00      PROA  
ATOM    670  C   THR P  91      20.433 -13.685  11.195  0.00  0.00      PROA  
ATOM    671  O   THR P  91      21.321 -13.113  10.524  0.00  0.00      PROA  
ATOM    672  N   PHE P  92      19.646 -12.847  11.970  0.00  0.00      PROA  
ATOM    673  HN  PHE P  92      19.039 -13.327  12.599  0.00  0.00      PROA  
ATOM    674  CA  PHE P  92      19.917 -11.438  12.004  0.00  0.00      PROA  
ATOM    675  HA  PHE P  92      20.012 -11.053  10.999  0.00  0.00      PROA  
ATOM    676  CB  PHE P  92      18.798 -10.622  12.657  0.00  0.00      PROA  
ATOM    677  HB1 PHE P  92      18.605 -10.950  13.701  0.00  0.00      PROA  
ATOM    678  HB2 PHE P  92      17.831 -10.750  12.126  0.00  0.00      PROA  
ATOM    679  CG  PHE P  92      19.063  -9.081  12.761  0.00  0.00      PROA  
ATOM    680  CD1 PHE P  92      19.161  -8.575  14.033  0.00  0.00      PROA  
ATOM    681  HD1 PHE P  92      19.149  -9.343  14.792  0.00  0.00      PROA  
ATOM    682  CE1 PHE P  92      19.328  -7.207  14.362  0.00  0.00      PROA  
ATOM    683  HE1 PHE P  92      19.561  -6.807  15.338  0.00  0.00      PROA  
ATOM    684  CZ  PHE P  92      19.476  -6.315  13.281  0.00  0.00      PROA  
ATOM    685  HZ  PHE P  92      19.699  -5.304  13.587  0.00  0.00      PROA  
ATOM    686  CD2 PHE P  92      19.020  -8.173  11.676  0.00  0.00      PROA  
ATOM    687  HD2 PHE P  92      18.730  -8.669  10.761  0.00  0.00      PROA  
ATOM    688  CE2 PHE P  92      19.286  -6.781  11.947  0.00  0.00      PROA  
ATOM    689  HE2 PHE P  92      19.415  -6.102  11.116  0.00  0.00      PROA  
ATOM    690  C   PHE P  92      21.273 -11.157  12.627  0.00  0.00      PROA  
ATOM    691  O   PHE P  92      22.102 -10.441  12.018  0.00  0.00      PROA  
ATOM    692  N   THR P  93      21.560 -11.752  13.876  0.00  0.00      PROA  
ATOM    693  HN  THR P  93      20.875 -12.391  14.219  0.00  0.00      PROA  
ATOM    694  CA  THR P  93      22.637 -11.316  14.760  0.00  0.00      PROA  
ATOM    695  HA  THR P  93      22.405 -10.263  14.811  0.00  0.00      PROA  
ATOM    696  CB  THR P  93      22.441 -11.826  16.220  0.00  0.00      PROA  
ATOM    697  HB  THR P  93      22.457 -12.936  16.263  0.00  0.00      PROA  
ATOM    698  OG1 THR P  93      21.187 -11.491  16.745  0.00  0.00      PROA  
ATOM    699  HG1 THR P  93      20.493 -12.071  16.425  0.00  0.00      PROA  
ATOM    700  CG2 THR P  93      23.516 -11.179  17.025  0.00  0.00      PROA  
ATOM    701 HG21 THR P  93      23.147 -11.332  18.061  0.00  0.00      PROA  
ATOM    702 HG22 THR P  93      23.452 -10.095  16.791  0.00  0.00      PROA  
ATOM    703 HG23 THR P  93      24.577 -11.440  16.826  0.00  0.00      PROA  
ATOM    704  C   THR P  93      23.960 -11.618  14.225  0.00  0.00      PROA  
ATOM    705  O   THR P  93      24.870 -10.819  14.138  0.00  0.00      PROA  
ATOM    706  N   VAL P  94      24.031 -12.825  13.708  0.00  0.00      PROA  
ATOM    707  HN  VAL P  94      23.261 -13.445  13.573  0.00  0.00      PROA  
ATOM    708  CA  VAL P  94      25.327 -13.397  13.226  0.00  0.00      PROA  
ATOM    709  HA  VAL P  94      26.055 -13.521  14.015  0.00  0.00      PROA  
ATOM    710  CB  VAL P  94      25.203 -14.933  12.890  0.00  0.00      PROA  
ATOM    711  HB  VAL P  94      24.411 -15.069  12.123  0.00  0.00      PROA  
ATOM    712  CG1 VAL P  94      26.628 -15.486  12.286  0.00  0.00      PROA  
ATOM    713 HG11 VAL P  94      26.556 -16.575  12.079  0.00  0.00      PROA  
ATOM    714 HG12 VAL P  94      27.429 -15.290  13.030  0.00  0.00      PROA  
ATOM    715 HG13 VAL P  94      26.790 -14.886  11.365  0.00  0.00      PROA  
ATOM    716  CG2 VAL P  94      24.889 -15.588  14.282  0.00  0.00      PROA  
ATOM    717 HG21 VAL P  94      24.646 -16.671  14.257  0.00  0.00      PROA  
ATOM    718 HG22 VAL P  94      24.067 -15.068  14.819  0.00  0.00      PROA  
ATOM    719 HG23 VAL P  94      25.871 -15.562  14.802  0.00  0.00      PROA  
ATOM    720  C   VAL P  94      25.920 -12.707  12.030  0.00  0.00      PROA  
ATOM    721  O   VAL P  94      27.076 -12.327  12.004  0.00  0.00      PROA  
ATOM    722  N   THR P  95      24.969 -12.505  11.080  0.00  0.00      PROA  
ATOM    723  HN  THR P  95      24.043 -12.551  11.447  0.00  0.00      PROA  
ATOM    724  CA  THR P  95      25.186 -11.890   9.839  0.00  0.00      PROA  
ATOM    725  HA  THR P  95      25.930 -12.450   9.291  0.00  0.00      PROA  
ATOM    726  CB  THR P  95      23.973 -11.754   8.969  0.00  0.00      PROA  
ATOM    727  HB  THR P  95      23.240 -11.082   9.464  0.00  0.00      PROA  
ATOM    728  OG1 THR P  95      23.453 -13.054   8.808  0.00  0.00      PROA  
ATOM    729  HG1 THR P  95      22.705 -13.068   9.410  0.00  0.00      PROA  
ATOM    730  CG2 THR P  95      24.383 -11.300   7.537  0.00  0.00      PROA  
ATOM    731 HG21 THR P  95      25.145 -11.943   7.046  0.00  0.00      PROA  
ATOM    732 HG22 THR P  95      24.660 -10.227   7.462  0.00  0.00      PROA  
ATOM    733 HG23 THR P  95      23.439 -11.356   6.954  0.00  0.00      PROA  
ATOM    734  C   THR P  95      25.785 -10.487   9.960  0.00  0.00      PROA  
ATOM    735  O   THR P  95      26.836 -10.187   9.394  0.00  0.00      PROA  
ATOM    736  N   LYS P  96      25.198  -9.609  10.809  0.00  0.00      PROA  
ATOM    737  HN  LYS P  96      24.345  -9.857  11.260  0.00  0.00      PROA  
ATOM    738  CA  LYS P  96      25.768  -8.302  10.995  0.00  0.00      PROA  
ATOM    739  HA  LYS P  96      25.945  -7.968   9.983  0.00  0.00      PROA  
ATOM    740  CB  LYS P  96      24.673  -7.435  11.677  0.00  0.00      PROA  
ATOM    741  HB1 LYS P  96      23.665  -7.746  11.328  0.00  0.00      PROA  
ATOM    742  HB2 LYS P  96      24.809  -6.364  11.417  0.00  0.00      PROA  
ATOM    743  CG  LYS P  96      24.558  -7.496  13.219  0.00  0.00      PROA  
ATOM    744  HG1 LYS P  96      25.568  -7.266  13.621  0.00  0.00      PROA  
ATOM    745  HG2 LYS P  96      24.310  -8.523  13.562  0.00  0.00      PROA  
ATOM    746  CD  LYS P  96      23.460  -6.534  13.649  0.00  0.00      PROA  
ATOM    747  HD1 LYS P  96      22.593  -6.744  12.986  0.00  0.00      PROA  
ATOM    748  HD2 LYS P  96      23.884  -5.524  13.461  0.00  0.00      PROA  
ATOM    749  CE  LYS P  96      23.006  -6.670  15.067  0.00  0.00      PROA  
ATOM    750  HE1 LYS P  96      22.646  -7.715  15.182  0.00  0.00      PROA  
ATOM    751  HE2 LYS P  96      22.200  -5.919  15.211  0.00  0.00      PROA  
ATOM    752  NZ  LYS P  96      24.109  -6.404  16.031  0.00  0.00      PROA  
ATOM    753  HZ1 LYS P  96      23.695  -5.902  16.842  0.00  0.00      PROA  
ATOM    754  HZ2 LYS P  96      24.882  -5.836  15.629  0.00  0.00      PROA  
ATOM    755  HZ3 LYS P  96      24.499  -7.302  16.382  0.00  0.00      PROA  
ATOM    756  C   LYS P  96      27.094  -8.187  11.666  0.00  0.00      PROA  
ATOM    757  O   LYS P  96      27.933  -7.355  11.292  0.00  0.00      PROA  
ATOM    758  N   TYR P  97      27.352  -9.089  12.638  0.00  0.00      PROA  
ATOM    759  HN  TYR P  97      26.665  -9.726  12.980  0.00  0.00      PROA  
ATOM    760  CA  TYR P  97      28.570  -9.079  13.464  0.00  0.00      PROA  
ATOM    761  HA  TYR P  97      28.876  -8.057  13.633  0.00  0.00      PROA  
ATOM    762  CB  TYR P  97      28.139  -9.749  14.846  0.00  0.00      PROA  
ATOM    763  HB1 TYR P  97      27.544 -10.639  14.548  0.00  0.00      PROA  
ATOM    764  HB2 TYR P  97      27.532  -8.961  15.341  0.00  0.00      PROA  
ATOM    765  CG  TYR P  97      29.368 -10.091  15.636  0.00  0.00      PROA  
ATOM    766  CD1 TYR P  97      30.448  -9.205  15.888  0.00  0.00      PROA  
ATOM    767  HD1 TYR P  97      30.403  -8.185  15.538  0.00  0.00      PROA  
ATOM    768  CE1 TYR P  97      31.592  -9.655  16.632  0.00  0.00      PROA  
ATOM    769  HE1 TYR P  97      32.394  -8.936  16.708  0.00  0.00      PROA  
ATOM    770  CZ  TYR P  97      31.723 -10.975  16.953  0.00  0.00      PROA  
ATOM    771  OH  TYR P  97      32.850 -11.416  17.642  0.00  0.00      PROA  
ATOM    772  HH  TYR P  97      32.694 -12.354  17.779  0.00  0.00      PROA  
ATOM    773  CD2 TYR P  97      29.533 -11.437  16.087  0.00  0.00      PROA  
ATOM    774  HD2 TYR P  97      28.818 -12.178  15.762  0.00  0.00      PROA  
ATOM    775  CE2 TYR P  97      30.704 -11.944  16.749  0.00  0.00      PROA  
ATOM    776  HE2 TYR P  97      30.754 -12.956  17.120  0.00  0.00      PROA  
ATOM    777  C   TYR P  97      29.673  -9.778  12.727  0.00  0.00      PROA  
ATOM    778  O   TYR P  97      30.773  -9.264  12.639  0.00  0.00      PROA  
ATOM    779  N   TRP P  98      29.372 -10.859  12.029  0.00  0.00      PROA  
ATOM    780  HN  TRP P  98      28.431 -11.180  12.101  0.00  0.00      PROA  
ATOM    781  CA  TRP P  98      30.347 -11.468  11.174  0.00  0.00      PROA  
ATOM    782  HA  TRP P  98      31.256 -11.677  11.719  0.00  0.00      PROA  
ATOM    783  CB  TRP P  98      29.925 -12.954  10.834  0.00  0.00      PROA  
ATOM    784  HB1 TRP P  98      30.587 -13.247   9.991  0.00  0.00      PROA  
ATOM    785  HB2 TRP P  98      28.895 -13.027  10.425  0.00  0.00      PROA  
ATOM    786  CG  TRP P  98      29.979 -13.970  11.951  0.00  0.00      PROA  
ATOM    787  CD1 TRP P  98      29.606 -13.752  13.271  0.00  0.00      PROA  
ATOM    788  HD1 TRP P  98      29.031 -12.896  13.592  0.00  0.00      PROA  
ATOM    789  NE1 TRP P  98      30.247 -14.717  14.035  0.00  0.00      PROA  
ATOM    790  HE1 TRP P  98      30.414 -14.567  14.985  0.00  0.00      PROA  
ATOM    791  CE2 TRP P  98      30.809 -15.646  13.196  0.00  0.00      PROA  
ATOM    792  CD2 TRP P  98      30.724 -15.172  11.864  0.00  0.00      PROA  
ATOM    793  CE3 TRP P  98      31.281 -15.868  10.732  0.00  0.00      PROA  
ATOM    794  HE3 TRP P  98      31.219 -15.340   9.792  0.00  0.00      PROA  
ATOM    795  CZ3 TRP P  98      32.051 -16.957  11.055  0.00  0.00      PROA  
ATOM    796  HZ3 TRP P  98      32.473 -17.541  10.251  0.00  0.00      PROA  
ATOM    797  CZ2 TRP P  98      31.314 -16.893  13.408  0.00  0.00      PROA  
ATOM    798  HZ2 TRP P  98      31.152 -17.420  14.337  0.00  0.00      PROA  
ATOM    799  CH2 TRP P  98      31.976 -17.518  12.339  0.00  0.00      PROA  
ATOM    800  HH2 TRP P  98      32.340 -18.478  12.674  0.00  0.00      PROA  
ATOM    801  C   TRP P  98      30.772 -10.694   9.951  0.00  0.00      PROA  
ATOM    802  O   TRP P  98      31.978 -10.562   9.683  0.00  0.00      PROA  
ATOM    803  N   PHE P  99      29.813 -10.158   9.212  0.00  0.00      PROA  
ATOM    804  HN  PHE P  99      28.822 -10.259   9.246  0.00  0.00      PROA  
ATOM    805  CA  PHE P  99      30.183  -9.302   8.086  0.00  0.00      PROA  
ATOM    806  HA  PHE P  99      30.962  -9.846   7.572  0.00  0.00      PROA  
ATOM    807  CB  PHE P  99      28.960  -9.035   7.149  0.00  0.00      PROA  
ATOM    808  HB1 PHE P  99      29.009  -8.190   6.430  0.00  0.00      PROA  
ATOM    809  HB2 PHE P  99      28.015  -9.006   7.733  0.00  0.00      PROA  
ATOM    810  CG  PHE P  99      28.714 -10.184   6.165  0.00  0.00      PROA  
ATOM    811  CD1 PHE P  99      27.491 -10.901   6.171  0.00  0.00      PROA  
ATOM    812  HD1 PHE P  99      26.695 -10.569   6.821  0.00  0.00      PROA  
ATOM    813  CE1 PHE P  99      27.323 -11.912   5.218  0.00  0.00      PROA  
ATOM    814  HE1 PHE P  99      26.372 -12.423   5.182  0.00  0.00      PROA  
ATOM    815  CZ  PHE P  99      28.284 -12.189   4.290  0.00  0.00      PROA  
ATOM    816  HZ  PHE P  99      28.075 -12.989   3.596  0.00  0.00      PROA  
ATOM    817  CD2 PHE P  99      29.688 -10.436   5.195  0.00  0.00      PROA  
ATOM    818  HD2 PHE P  99      30.566  -9.817   5.087  0.00  0.00      PROA  
ATOM    819  CE2 PHE P  99      29.469 -11.431   4.253  0.00  0.00      PROA  
ATOM    820  HE2 PHE P  99      30.266 -11.635   3.554  0.00  0.00      PROA  
ATOM    821  C   PHE P  99      31.040  -8.021   8.531  0.00  0.00      PROA  
ATOM    822  O   PHE P  99      32.005  -7.595   7.860  0.00  0.00      PROA  
ATOM    823  N   TYR P 100      30.696  -7.347   9.666  0.00  0.00      PROA  
ATOM    824  HN  TYR P 100      29.900  -7.535  10.236  0.00  0.00      PROA  
ATOM    825  CA  TYR P 100      31.387  -6.236  10.039  0.00  0.00      PROA  
ATOM    826  HA  TYR P 100      31.436  -5.519   9.233  0.00  0.00      PROA  
ATOM    827  CB  TYR P 100      30.773  -5.464  11.181  0.00  0.00      PROA  
ATOM    828  HB1 TYR P 100      30.329  -6.199  11.886  0.00  0.00      PROA  
ATOM    829  HB2 TYR P 100      29.894  -4.909  10.790  0.00  0.00      PROA  
ATOM    830  CG  TYR P 100      31.573  -4.527  12.029  0.00  0.00      PROA  
ATOM    831  CD1 TYR P 100      31.887  -3.313  11.496  0.00  0.00      PROA  
ATOM    832  HD1 TYR P 100      31.553  -3.117  10.488  0.00  0.00      PROA  
ATOM    833  CE1 TYR P 100      32.621  -2.311  12.127  0.00  0.00      PROA  
ATOM    834  HE1 TYR P 100      32.842  -1.334  11.724  0.00  0.00      PROA  
ATOM    835  CZ  TYR P 100      33.139  -2.623  13.415  0.00  0.00      PROA  
ATOM    836  OH  TYR P 100      33.935  -1.674  13.998  0.00  0.00      PROA  
ATOM    837  HH  TYR P 100      34.237  -1.972  14.859  0.00  0.00      PROA  
ATOM    838  CD2 TYR P 100      32.180  -4.876  13.260  0.00  0.00      PROA  
ATOM    839  HD2 TYR P 100      32.039  -5.813  13.778  0.00  0.00      PROA  
ATOM    840  CE2 TYR P 100      32.906  -3.887  13.989  0.00  0.00      PROA  
ATOM    841  HE2 TYR P 100      33.348  -4.095  14.952  0.00  0.00      PROA  
ATOM    842  C   TYR P 100      32.903  -6.597  10.281  0.00  0.00      PROA  
ATOM    843  O   TYR P 100      33.856  -5.898   9.901  0.00  0.00      PROA  
ATOM    844  N   ARG P 101      33.135  -7.634  11.066  0.00  0.00      PROA  
ATOM    845  HN  ARG P 101      32.377  -8.161  11.443  0.00  0.00      PROA  
ATOM    846  CA  ARG P 101      34.403  -8.153  11.301  0.00  0.00      PROA  
ATOM    847  HA  ARG P 101      34.999  -7.379  11.762  0.00  0.00      PROA  
ATOM    848  CB  ARG P 101      34.310  -9.301  12.361  0.00  0.00      PROA  
ATOM    849  HB1 ARG P 101      35.271  -9.850  12.264  0.00  0.00      PROA  
ATOM    850  HB2 ARG P 101      33.483  -9.989  12.081  0.00  0.00      PROA  
ATOM    851  CG  ARG P 101      34.315  -8.818  13.814  0.00  0.00      PROA  
ATOM    852  HG1 ARG P 101      33.281  -8.505  14.074  0.00  0.00      PROA  
ATOM    853  HG2 ARG P 101      35.057  -7.993  13.870  0.00  0.00      PROA  
ATOM    854  CD  ARG P 101      34.896  -9.813  14.868  0.00  0.00      PROA  
ATOM    855  HD1 ARG P 101      35.974  -9.884  14.610  0.00  0.00      PROA  
ATOM    856  HD2 ARG P 101      34.334 -10.764  14.979  0.00  0.00      PROA  
ATOM    857  NE  ARG P 101      34.890  -9.128  16.233  0.00  0.00      PROA  
ATOM    858  HE  ARG P 101      34.430  -8.244  16.321  0.00  0.00      PROA  
ATOM    859  CZ  ARG P 101      35.746  -9.452  17.225  0.00  0.00      PROA  
ATOM    860  NH1 ARG P 101      36.377 -10.584  17.277  0.00  0.00      PROA  
ATOM    861 HH11 ARG P 101      36.118 -11.230  16.559  0.00  0.00      PROA  
ATOM    862 HH12 ARG P 101      36.976 -10.793  18.050  0.00  0.00      PROA  
ATOM    863  NH2 ARG P 101      36.036  -8.606  18.210  0.00  0.00      PROA  
ATOM    864 HH21 ARG P 101      35.713  -7.659  18.220  0.00  0.00      PROA  
ATOM    865 HH22 ARG P 101      36.754  -8.864  18.857  0.00  0.00      PROA  
ATOM    866  C   ARG P 101      35.254  -8.620  10.140  0.00  0.00      PROA  
ATOM    867  O   ARG P 101      36.450  -8.358  10.091  0.00  0.00      PROA  
ATOM    868  N   LEU P 102      34.657  -9.287   9.088  0.00  0.00      PROA  
ATOM    869  HN  LEU P 102      33.812  -9.792   9.244  0.00  0.00      PROA  
ATOM    870  CA  LEU P 102      35.326  -9.399   7.778  0.00  0.00      PROA  
ATOM    871  HA  LEU P 102      36.264  -9.918   7.916  0.00  0.00      PROA  
ATOM    872  CB  LEU P 102      34.488 -10.174   6.747  0.00  0.00      PROA  
ATOM    873  HB1 LEU P 102      33.523  -9.631   6.655  0.00  0.00      PROA  
ATOM    874  HB2 LEU P 102      34.212 -11.113   7.274  0.00  0.00      PROA  
ATOM    875  CG  LEU P 102      35.080 -10.491   5.371  0.00  0.00      PROA  
ATOM    876  HG  LEU P 102      35.268  -9.529   4.847  0.00  0.00      PROA  
ATOM    877  CD1 LEU P 102      36.342 -11.313   5.557  0.00  0.00      PROA  
ATOM    878 HD11 LEU P 102      36.802 -11.599   4.587  0.00  0.00      PROA  
ATOM    879 HD12 LEU P 102      36.148 -12.294   6.041  0.00  0.00      PROA  
ATOM    880 HD13 LEU P 102      37.076 -10.753   6.175  0.00  0.00      PROA  
ATOM    881  CD2 LEU P 102      34.014 -11.303   4.622  0.00  0.00      PROA  
ATOM    882 HD21 LEU P 102      33.810 -12.168   5.289  0.00  0.00      PROA  
ATOM    883 HD22 LEU P 102      34.393 -11.735   3.670  0.00  0.00      PROA  
ATOM    884 HD23 LEU P 102      33.100 -10.672   4.613  0.00  0.00      PROA  
ATOM    885  C   LEU P 102      35.690  -8.064   7.085  0.00  0.00      PROA  
ATOM    886  O   LEU P 102      36.864  -7.983   6.702  0.00  0.00      PROA  
ATOM    887  N   LEU P 103      34.728  -7.077   7.047  0.00  0.00      PROA  
ATOM    888  HN  LEU P 103      33.869  -7.159   7.545  0.00  0.00      PROA  
ATOM    889  CA  LEU P 103      35.055  -5.850   6.256  0.00  0.00      PROA  
ATOM    890  HA  LEU P 103      35.506  -6.053   5.296  0.00  0.00      PROA  
ATOM    891  CB  LEU P 103      33.884  -4.935   6.153  0.00  0.00      PROA  
ATOM    892  HB1 LEU P 103      34.254  -3.942   5.817  0.00  0.00      PROA  
ATOM    893  HB2 LEU P 103      33.518  -4.607   7.149  0.00  0.00      PROA  
ATOM    894  CG  LEU P 103      32.776  -5.513   5.284  0.00  0.00      PROA  
ATOM    895  HG  LEU P 103      32.474  -6.534   5.601  0.00  0.00      PROA  
ATOM    896  CD1 LEU P 103      31.434  -4.713   5.429  0.00  0.00      PROA  
ATOM    897 HD11 LEU P 103      31.204  -4.473   6.489  0.00  0.00      PROA  
ATOM    898 HD12 LEU P 103      30.676  -5.339   4.911  0.00  0.00      PROA  
ATOM    899 HD13 LEU P 103      31.553  -3.772   4.850  0.00  0.00      PROA  
ATOM    900  CD2 LEU P 103      33.181  -5.548   3.793  0.00  0.00      PROA  
ATOM    901 HD21 LEU P 103      32.433  -6.111   3.194  0.00  0.00      PROA  
ATOM    902 HD22 LEU P 103      34.186  -5.986   3.611  0.00  0.00      PROA  
ATOM    903 HD23 LEU P 103      33.116  -4.545   3.320  0.00  0.00      PROA  
ATOM    904  C   LEU P 103      36.093  -5.021   6.955  0.00  0.00      PROA  
ATOM    905  O   LEU P 103      36.970  -4.429   6.321  0.00  0.00      PROA  
ATOM    906  N   SER P 104      36.089  -4.928   8.319  0.00  0.00      PROA  
ATOM    907  HN  SER P 104      35.351  -5.399   8.796  0.00  0.00      PROA  
ATOM    908  CA  SER P 104      37.101  -4.249   9.112  0.00  0.00      PROA  
ATOM    909  HA  SER P 104      37.215  -3.285   8.638  0.00  0.00      PROA  
ATOM    910  CB  SER P 104      36.772  -4.185  10.668  0.00  0.00      PROA  
ATOM    911  HB1 SER P 104      36.556  -5.207  11.049  0.00  0.00      PROA  
ATOM    912  HB2 SER P 104      35.821  -3.618  10.766  0.00  0.00      PROA  
ATOM    913  OG  SER P 104      37.761  -3.645  11.519  0.00  0.00      PROA  
ATOM    914  HG1 SER P 104      37.798  -2.704  11.332  0.00  0.00      PROA  
ATOM    915  C   SER P 104      38.474  -4.931   8.960  0.00  0.00      PROA  
ATOM    916  O   SER P 104      39.466  -4.318   8.720  0.00  0.00      PROA  
ATOM    917  N   ALA P 105      38.525  -6.306   9.069  0.00  0.00      PROA  
ATOM    918  HN  ALA P 105      37.670  -6.819   9.080  0.00  0.00      PROA  
ATOM    919  CA  ALA P 105      39.723  -7.073   8.897  0.00  0.00      PROA  
ATOM    920  HA  ALA P 105      40.434  -6.651   9.592  0.00  0.00      PROA  
ATOM    921  CB  ALA P 105      39.472  -8.540   9.211  0.00  0.00      PROA  
ATOM    922  HB1 ALA P 105      39.336  -8.691  10.303  0.00  0.00      PROA  
ATOM    923  HB2 ALA P 105      40.322  -9.193   8.918  0.00  0.00      PROA  
ATOM    924  HB3 ALA P 105      38.575  -8.999   8.743  0.00  0.00      PROA  
ATOM    925  C   ALA P 105      40.316  -6.843   7.492  0.00  0.00      PROA  
ATOM    926  O   ALA P 105      41.507  -6.581   7.327  0.00  0.00      PROA  
ATOM    927  N   LEU P 106      39.415  -6.835   6.406  0.00  0.00      PROA  
ATOM    928  HN  LEU P 106      38.519  -7.163   6.695  0.00  0.00      PROA  
ATOM    929  CA  LEU P 106      39.871  -6.668   5.069  0.00  0.00      PROA  
ATOM    930  HA  LEU P 106      40.730  -7.303   4.912  0.00  0.00      PROA  
ATOM    931  CB  LEU P 106      38.771  -7.135   4.022  0.00  0.00      PROA  
ATOM    932  HB1 LEU P 106      38.895  -6.580   3.067  0.00  0.00      PROA  
ATOM    933  HB2 LEU P 106      37.840  -6.678   4.419  0.00  0.00      PROA  
ATOM    934  CG  LEU P 106      38.595  -8.567   3.598  0.00  0.00      PROA  
ATOM    935  HG  LEU P 106      38.478  -9.298   4.426  0.00  0.00      PROA  
ATOM    936  CD1 LEU P 106      37.383  -8.849   2.620  0.00  0.00      PROA  
ATOM    937 HD11 LEU P 106      37.399  -8.200   1.719  0.00  0.00      PROA  
ATOM    938 HD12 LEU P 106      36.509  -8.604   3.260  0.00  0.00      PROA  
ATOM    939 HD13 LEU P 106      37.324  -9.900   2.264  0.00  0.00      PROA  
ATOM    940  CD2 LEU P 106      39.772  -8.856   2.645  0.00  0.00      PROA  
ATOM    941 HD21 LEU P 106      40.740  -8.579   3.114  0.00  0.00      PROA  
ATOM    942 HD22 LEU P 106      39.679  -8.150   1.792  0.00  0.00      PROA  
ATOM    943 HD23 LEU P 106      39.906  -9.929   2.392  0.00  0.00      PROA  
ATOM    944  C   LEU P 106      40.206  -5.148   4.604  0.00  0.00      PROA  
ATOM    945  O   LEU P 106      41.254  -4.764   4.115  0.00  0.00      PROA  
ATOM    946  N   PHE P 107      39.211  -4.289   4.812  0.00  0.00      PROA  
ATOM    947  HN  PHE P 107      38.336  -4.528   5.225  0.00  0.00      PROA  
ATOM    948  CA  PHE P 107      39.254  -2.922   4.230  0.00  0.00      PROA  
ATOM    949  HA  PHE P 107      39.922  -2.918   3.382  0.00  0.00      PROA  
ATOM    950  CB  PHE P 107      37.858  -2.385   3.739  0.00  0.00      PROA  
ATOM    951  HB1 PHE P 107      37.956  -1.387   3.260  0.00  0.00      PROA  
ATOM    952  HB2 PHE P 107      37.030  -2.253   4.469  0.00  0.00      PROA  
ATOM    953  CG  PHE P 107      37.515  -3.304   2.564  0.00  0.00      PROA  
ATOM    954  CD1 PHE P 107      36.630  -4.437   2.635  0.00  0.00      PROA  
ATOM    955  HD1 PHE P 107      36.112  -4.651   3.558  0.00  0.00      PROA  
ATOM    956  CE1 PHE P 107      36.311  -5.093   1.434  0.00  0.00      PROA  
ATOM    957  HE1 PHE P 107      35.721  -5.993   1.345  0.00  0.00      PROA  
ATOM    958  CZ  PHE P 107      36.952  -4.746   0.232  0.00  0.00      PROA  
ATOM    959  HZ  PHE P 107      36.732  -5.256  -0.695  0.00  0.00      PROA  
ATOM    960  CD2 PHE P 107      38.169  -2.966   1.367  0.00  0.00      PROA  
ATOM    961  HD2 PHE P 107      38.840  -2.121   1.329  0.00  0.00      PROA  
ATOM    962  CE2 PHE P 107      37.836  -3.682   0.247  0.00  0.00      PROA  
ATOM    963  HE2 PHE P 107      38.298  -3.387  -0.683  0.00  0.00      PROA  
ATOM    964  C   PHE P 107      39.657  -1.820   5.273  0.00  0.00      PROA  
ATOM    965  O   PHE P 107      39.855  -0.647   4.932  0.00  0.00      PROA  
ATOM    966  N   GLY P 108      39.778  -2.259   6.545  0.00  0.00      PROA  
ATOM    967  HN  GLY P 108      39.641  -3.236   6.688  0.00  0.00      PROA  
ATOM    968  CA  GLY P 108      39.907  -1.425   7.700  0.00  0.00      PROA  
ATOM    969  HA1 GLY P 108      39.805  -1.993   8.613  0.00  0.00      PROA  
ATOM    970  HA2 GLY P 108      39.160  -0.673   7.491  0.00  0.00      PROA  
ATOM    971  C   GLY P 108      41.235  -0.739   7.755  0.00  0.00      PROA  
ATOM    972  O   GLY P 108      41.247   0.463   7.904  0.00  0.00      PROA  
ATOM    973  N   ILE P 109      42.353  -1.460   7.624  0.00  0.00      PROA  
ATOM    974  HN  ILE P 109      42.391  -2.456   7.632  0.00  0.00      PROA  
ATOM    975  CA  ILE P 109      43.692  -0.950   7.627  0.00  0.00      PROA  
ATOM    976  HA  ILE P 109      43.834  -0.381   8.534  0.00  0.00      PROA  
ATOM    977  CB  ILE P 109      44.638  -2.158   7.668  0.00  0.00      PROA  
ATOM    978  HB  ILE P 109      44.270  -2.998   7.040  0.00  0.00      PROA  
ATOM    979  CG2 ILE P 109      46.153  -1.845   7.186  0.00  0.00      PROA  
ATOM    980 HG21 ILE P 109      46.545  -0.955   7.724  0.00  0.00      PROA  
ATOM    981 HG22 ILE P 109      46.162  -1.626   6.097  0.00  0.00      PROA  
ATOM    982 HG23 ILE P 109      46.856  -2.686   7.367  0.00  0.00      PROA  
ATOM    983  CG1 ILE P 109      44.663  -2.705   9.140  0.00  0.00      PROA  
ATOM    984 HG11 ILE P 109      43.637  -2.694   9.567  0.00  0.00      PROA  
ATOM    985 HG12 ILE P 109      45.284  -2.010   9.744  0.00  0.00      PROA  
ATOM    986  CD  ILE P 109      45.206  -4.207   9.244  0.00  0.00      PROA  
ATOM    987  HD1 ILE P 109      45.076  -4.446  10.321  0.00  0.00      PROA  
ATOM    988  HD2 ILE P 109      46.299  -4.113   9.067  0.00  0.00      PROA  
ATOM    989  HD3 ILE P 109      44.809  -4.998   8.573  0.00  0.00      PROA  
ATOM    990  C   ILE P 109      44.047  -0.001   6.473  0.00  0.00      PROA  
ATOM    991  O   ILE P 109      44.739   1.023   6.737  0.00  0.00      PROA  
ATOM    992  N   PRO P 110      43.645  -0.212   5.148  0.00  0.00      PROA  
ATOM    993  CD  PRO P 110      43.169  -1.498   4.525  0.00  0.00      PROA  
ATOM    994  HD1 PRO P 110      42.273  -2.031   4.908  0.00  0.00      PROA  
ATOM    995  HD2 PRO P 110      43.984  -2.252   4.478  0.00  0.00      PROA  
ATOM    996  CA  PRO P 110      44.019   0.790   4.065  0.00  0.00      PROA  
ATOM    997  HA  PRO P 110      45.028   1.154   4.193  0.00  0.00      PROA  
ATOM    998  CB  PRO P 110      43.763   0.119   2.758  0.00  0.00      PROA  
ATOM    999  HB1 PRO P 110      44.716  -0.337   2.416  0.00  0.00      PROA  
ATOM   1000  HB2 PRO P 110      43.242   0.762   2.017  0.00  0.00      PROA  
ATOM   1001  CG  PRO P 110      42.849  -1.092   3.088  0.00  0.00      PROA  
ATOM   1002  HG1 PRO P 110      41.818  -0.678   3.122  0.00  0.00      PROA  
ATOM   1003  HG2 PRO P 110      42.817  -1.927   2.357  0.00  0.00      PROA  
ATOM   1004  C   PRO P 110      43.175   2.011   4.313  0.00  0.00      PROA  
ATOM   1005  O   PRO P 110      43.598   3.147   4.087  0.00  0.00      PROA  
ATOM   1006  N   MET P 111      41.931   1.904   4.781  0.00  0.00      PROA  
ATOM   1007  HN  MET P 111      41.553   1.040   5.105  0.00  0.00      PROA  
ATOM   1008  CA  MET P 111      41.060   3.033   5.118  0.00  0.00      PROA  
ATOM   1009  HA  MET P 111      40.967   3.706   4.279  0.00  0.00      PROA  
ATOM   1010  CB  MET P 111      39.621   2.554   5.518  0.00  0.00      PROA  
ATOM   1011  HB1 MET P 111      39.565   1.745   6.277  0.00  0.00      PROA  
ATOM   1012  HB2 MET P 111      39.262   2.162   4.543  0.00  0.00      PROA  
ATOM   1013  CG  MET P 111      38.519   3.637   5.860  0.00  0.00      PROA  
ATOM   1014  HG1 MET P 111      38.896   4.391   6.583  0.00  0.00      PROA  
ATOM   1015  HG2 MET P 111      37.653   3.096   6.297  0.00  0.00      PROA  
ATOM   1016  SD  MET P 111      37.796   4.597   4.419  0.00  0.00      PROA  
ATOM   1017  CE  MET P 111      39.020   5.921   4.523  0.00  0.00      PROA  
ATOM   1018  HE1 MET P 111      39.383   6.127   5.553  0.00  0.00      PROA  
ATOM   1019  HE2 MET P 111      38.508   6.817   4.113  0.00  0.00      PROA  
ATOM   1020  HE3 MET P 111      39.890   5.610   3.907  0.00  0.00      PROA  
ATOM   1021  C   MET P 111      41.634   3.872   6.218  0.00  0.00      PROA  
ATOM   1022  O   MET P 111      41.713   5.100   6.150  0.00  0.00      PROA  
ATOM   1023  N   ALA P 112      42.178   3.232   7.259  0.00  0.00      PROA  
ATOM   1024  HN  ALA P 112      42.106   2.237   7.260  0.00  0.00      PROA  
ATOM   1025  CA  ALA P 112      42.878   3.867   8.338  0.00  0.00      PROA  
ATOM   1026  HA  ALA P 112      42.227   4.654   8.690  0.00  0.00      PROA  
ATOM   1027  CB  ALA P 112      43.040   2.917   9.488  0.00  0.00      PROA  
ATOM   1028  HB1 ALA P 112      42.072   2.507   9.844  0.00  0.00      PROA  
ATOM   1029  HB2 ALA P 112      43.539   3.350  10.381  0.00  0.00      PROA  
ATOM   1030  HB3 ALA P 112      43.652   2.056   9.145  0.00  0.00      PROA  
ATOM   1031  C   ALA P 112      44.239   4.433   7.937  0.00  0.00      PROA  
ATOM   1032  O   ALA P 112      44.685   5.443   8.436  0.00  0.00      PROA  
ATOM   1033  N   LEU P 113      44.939   3.845   6.959  0.00  0.00      PROA  
ATOM   1034  HN  LEU P 113      44.655   2.932   6.679  0.00  0.00      PROA  
ATOM   1035  CA  LEU P 113      46.128   4.360   6.248  0.00  0.00      PROA  
ATOM   1036  HA  LEU P 113      46.886   4.649   6.963  0.00  0.00      PROA  
ATOM   1037  CB  LEU P 113      46.818   3.248   5.368  0.00  0.00      PROA  
ATOM   1038  HB1 LEU P 113      46.032   2.990   4.626  0.00  0.00      PROA  
ATOM   1039  HB2 LEU P 113      47.004   2.303   5.922  0.00  0.00      PROA  
ATOM   1040  CG  LEU P 113      48.052   3.645   4.489  0.00  0.00      PROA  
ATOM   1041  HG  LEU P 113      47.591   4.167   3.624  0.00  0.00      PROA  
ATOM   1042  CD1 LEU P 113      49.191   4.418   5.092  0.00  0.00      PROA  
ATOM   1043 HD11 LEU P 113      49.587   5.261   4.485  0.00  0.00      PROA  
ATOM   1044 HD12 LEU P 113      50.015   3.728   5.372  0.00  0.00      PROA  
ATOM   1045 HD13 LEU P 113      48.901   4.911   6.045  0.00  0.00      PROA  
ATOM   1046  CD2 LEU P 113      48.698   2.319   3.905  0.00  0.00      PROA  
ATOM   1047 HD21 LEU P 113      47.909   1.592   3.613  0.00  0.00      PROA  
ATOM   1048 HD22 LEU P 113      49.204   1.700   4.677  0.00  0.00      PROA  
ATOM   1049 HD23 LEU P 113      49.368   2.577   3.058  0.00  0.00      PROA  
ATOM   1050  C   LEU P 113      45.940   5.592   5.426  0.00  0.00      PROA  
ATOM   1051  O   LEU P 113      46.723   6.603   5.501  0.00  0.00      PROA  
ATOM   1052  N   ILE P 114      44.929   5.612   4.648  0.00  0.00      PROA  
ATOM   1053  HN  ILE P 114      44.410   4.764   4.569  0.00  0.00      PROA  
ATOM   1054  CA  ILE P 114      44.446   6.728   3.848  0.00  0.00      PROA  
ATOM   1055  HA  ILE P 114      45.152   7.021   3.085  0.00  0.00      PROA  
ATOM   1056  CB  ILE P 114      43.295   6.196   3.048  0.00  0.00      PROA  
ATOM   1057  HB  ILE P 114      42.548   5.568   3.579  0.00  0.00      PROA  
ATOM   1058  CG2 ILE P 114      42.437   7.332   2.455  0.00  0.00      PROA  
ATOM   1059 HG21 ILE P 114      41.903   7.816   3.301  0.00  0.00      PROA  
ATOM   1060 HG22 ILE P 114      41.647   6.962   1.767  0.00  0.00      PROA  
ATOM   1061 HG23 ILE P 114      43.069   8.148   2.045  0.00  0.00      PROA  
ATOM   1062  CG1 ILE P 114      43.838   5.349   1.892  0.00  0.00      PROA  
ATOM   1063 HG11 ILE P 114      42.974   4.816   1.441  0.00  0.00      PROA  
ATOM   1064 HG12 ILE P 114      44.466   4.474   2.165  0.00  0.00      PROA  
ATOM   1065  CD  ILE P 114      44.641   6.188   0.731  0.00  0.00      PROA  
ATOM   1066  HD1 ILE P 114      44.981   5.446  -0.023  0.00  0.00      PROA  
ATOM   1067  HD2 ILE P 114      45.588   6.544   1.189  0.00  0.00      PROA  
ATOM   1068  HD3 ILE P 114      44.068   7.019   0.267  0.00  0.00      PROA  
ATOM   1069  C   ILE P 114      44.120   7.970   4.660  0.00  0.00      PROA  
ATOM   1070  O   ILE P 114      44.591   9.084   4.425  0.00  0.00      PROA  
ATOM   1071  N   TRP P 115      43.412   7.709   5.821  0.00  0.00      PROA  
ATOM   1072  HN  TRP P 115      43.130   6.777   6.035  0.00  0.00      PROA  
ATOM   1073  CA  TRP P 115      43.150   8.627   6.899  0.00  0.00      PROA  
ATOM   1074  HA  TRP P 115      42.561   9.457   6.535  0.00  0.00      PROA  
ATOM   1075  CB  TRP P 115      42.303   8.010   8.014  0.00  0.00      PROA  
ATOM   1076  HB1 TRP P 115      42.508   8.552   8.961  0.00  0.00      PROA  
ATOM   1077  HB2 TRP P 115      42.616   6.984   8.306  0.00  0.00      PROA  
ATOM   1078  CG  TRP P 115      40.834   8.036   7.823  0.00  0.00      PROA  
ATOM   1079  CD1 TRP P 115      39.930   7.045   8.134  0.00  0.00      PROA  
ATOM   1080  HD1 TRP P 115      40.136   6.107   8.627  0.00  0.00      PROA  
ATOM   1081  NE1 TRP P 115      38.686   7.371   7.748  0.00  0.00      PROA  
ATOM   1082  HE1 TRP P 115      37.930   6.754   7.739  0.00  0.00      PROA  
ATOM   1083  CE2 TRP P 115      38.716   8.684   7.310  0.00  0.00      PROA  
ATOM   1084  CD2 TRP P 115      40.061   9.116   7.323  0.00  0.00      PROA  
ATOM   1085  CE3 TRP P 115      40.328  10.420   6.955  0.00  0.00      PROA  
ATOM   1086  HE3 TRP P 115      41.308  10.868   7.022  0.00  0.00      PROA  
ATOM   1087  CZ3 TRP P 115      39.276  11.262   6.635  0.00  0.00      PROA  
ATOM   1088  HZ3 TRP P 115      39.524  12.269   6.333  0.00  0.00      PROA  
ATOM   1089  CZ2 TRP P 115      37.693   9.426   6.726  0.00  0.00      PROA  
ATOM   1090  HZ2 TRP P 115      36.688   9.087   6.524  0.00  0.00      PROA  
ATOM   1091  CH2 TRP P 115      38.008  10.717   6.333  0.00  0.00      PROA  
ATOM   1092  HH2 TRP P 115      37.145  11.251   5.965  0.00  0.00      PROA  
ATOM   1093  C   TRP P 115      44.396   9.290   7.573  0.00  0.00      PROA  
ATOM   1094  O   TRP P 115      44.412  10.502   7.747  0.00  0.00      PROA  
ATOM   1095  N   GLY P 116      45.443   8.524   7.844  0.00  0.00      PROA  
ATOM   1096  HN  GLY P 116      45.358   7.538   7.724  0.00  0.00      PROA  
ATOM   1097  CA  GLY P 116      46.703   9.052   8.245  0.00  0.00      PROA  
ATOM   1098  HA1 GLY P 116      47.312   8.170   8.379  0.00  0.00      PROA  
ATOM   1099  HA2 GLY P 116      46.602   9.601   9.170  0.00  0.00      PROA  
ATOM   1100  C   GLY P 116      47.360   9.962   7.209  0.00  0.00      PROA  
ATOM   1101  O   GLY P 116      47.858  11.031   7.546  0.00  0.00      PROA  
ATOM   1102  N   ILE P 117      47.332   9.571   5.935  0.00  0.00      PROA  
ATOM   1103  HN  ILE P 117      46.978   8.652   5.776  0.00  0.00      PROA  
ATOM   1104  CA  ILE P 117      47.821  10.419   4.780  0.00  0.00      PROA  
ATOM   1105  HA  ILE P 117      48.859  10.651   4.968  0.00  0.00      PROA  
ATOM   1106  CB  ILE P 117      47.854   9.675   3.454  0.00  0.00      PROA  
ATOM   1107  HB  ILE P 117      46.781   9.462   3.258  0.00  0.00      PROA  
ATOM   1108  CG2 ILE P 117      48.273  10.552   2.255  0.00  0.00      PROA  
ATOM   1109 HG21 ILE P 117      48.154   9.982   1.309  0.00  0.00      PROA  
ATOM   1110 HG22 ILE P 117      49.327  10.857   2.429  0.00  0.00      PROA  
ATOM   1111 HG23 ILE P 117      47.632  11.458   2.216  0.00  0.00      PROA  
ATOM   1112  CG1 ILE P 117      48.711   8.348   3.513  0.00  0.00      PROA  
ATOM   1113 HG11 ILE P 117      48.468   7.703   4.385  0.00  0.00      PROA  
ATOM   1114 HG12 ILE P 117      49.794   8.583   3.599  0.00  0.00      PROA  
ATOM   1115  CD  ILE P 117      48.608   7.474   2.307  0.00  0.00      PROA  
ATOM   1116  HD1 ILE P 117      48.917   7.952   1.353  0.00  0.00      PROA  
ATOM   1117  HD2 ILE P 117      47.633   6.951   2.200  0.00  0.00      PROA  
ATOM   1118  HD3 ILE P 117      49.311   6.624   2.444  0.00  0.00      PROA  
ATOM   1119  C   ILE P 117      46.949  11.717   4.660  0.00  0.00      PROA  
ATOM   1120  O   ILE P 117      47.470  12.789   4.509  0.00  0.00      PROA  
ATOM   1121  N   TYR P 118      45.552  11.631   4.721  0.00  0.00      PROA  
ATOM   1122  HN  TYR P 118      45.152  10.731   4.877  0.00  0.00      PROA  
ATOM   1123  CA  TYR P 118      44.682  12.797   4.606  0.00  0.00      PROA  
ATOM   1124  HA  TYR P 118      44.991  13.260   3.681  0.00  0.00      PROA  
ATOM   1125  CB  TYR P 118      43.176  12.362   4.418  0.00  0.00      PROA  
ATOM   1126  HB1 TYR P 118      42.823  11.737   5.265  0.00  0.00      PROA  
ATOM   1127  HB2 TYR P 118      43.002  11.806   3.472  0.00  0.00      PROA  
ATOM   1128  CG  TYR P 118      42.123  13.497   4.258  0.00  0.00      PROA  
ATOM   1129  CD1 TYR P 118      41.853  14.210   3.076  0.00  0.00      PROA  
ATOM   1130  HD1 TYR P 118      42.534  14.166   2.239  0.00  0.00      PROA  
ATOM   1131  CE1 TYR P 118      40.831  15.161   2.968  0.00  0.00      PROA  
ATOM   1132  HE1 TYR P 118      40.704  15.757   2.075  0.00  0.00      PROA  
ATOM   1133  CZ  TYR P 118      40.010  15.501   4.094  0.00  0.00      PROA  
ATOM   1134  OH  TYR P 118      38.999  16.533   4.034  0.00  0.00      PROA  
ATOM   1135  HH  TYR P 118      38.684  16.609   4.937  0.00  0.00      PROA  
ATOM   1136  CD2 TYR P 118      41.406  13.912   5.434  0.00  0.00      PROA  
ATOM   1137  HD2 TYR P 118      41.371  13.451   6.410  0.00  0.00      PROA  
ATOM   1138  CE2 TYR P 118      40.255  14.797   5.272  0.00  0.00      PROA  
ATOM   1139  HE2 TYR P 118      39.621  15.075   6.102  0.00  0.00      PROA  
ATOM   1140  C   TYR P 118      44.786  13.783   5.751  0.00  0.00      PROA  
ATOM   1141  O   TYR P 118      45.059  14.955   5.647  0.00  0.00      PROA  
ATOM   1142  N   PHE P 119      44.751  13.272   6.984  0.00  0.00      PROA  
ATOM   1143  HN  PHE P 119      44.304  12.401   7.173  0.00  0.00      PROA  
ATOM   1144  CA  PHE P 119      45.050  14.100   8.128  0.00  0.00      PROA  
ATOM   1145  HA  PHE P 119      44.383  14.945   8.049  0.00  0.00      PROA  
ATOM   1146  CB  PHE P 119      44.624  13.480   9.485  0.00  0.00      PROA  
ATOM   1147  HB1 PHE P 119      44.940  14.215  10.255  0.00  0.00      PROA  
ATOM   1148  HB2 PHE P 119      45.068  12.474   9.649  0.00  0.00      PROA  
ATOM   1149  CG  PHE P 119      43.085  13.321   9.639  0.00  0.00      PROA  
ATOM   1150  CD1 PHE P 119      42.325  14.499   9.548  0.00  0.00      PROA  
ATOM   1151  HD1 PHE P 119      42.776  15.478   9.482  0.00  0.00      PROA  
ATOM   1152  CE1 PHE P 119      40.923  14.480   9.306  0.00  0.00      PROA  
ATOM   1153  HE1 PHE P 119      40.395  15.418   9.220  0.00  0.00      PROA  
ATOM   1154  CZ  PHE P 119      40.240  13.270   9.424  0.00  0.00      PROA  
ATOM   1155  HZ  PHE P 119      39.170  13.299   9.280  0.00  0.00      PROA  
ATOM   1156  CD2 PHE P 119      42.410  12.090   9.757  0.00  0.00      PROA  
ATOM   1157  HD2 PHE P 119      43.028  11.210   9.856  0.00  0.00      PROA  
ATOM   1158  CE2 PHE P 119      40.962  12.039   9.652  0.00  0.00      PROA  
ATOM   1159  HE2 PHE P 119      40.470  11.080   9.712  0.00  0.00      PROA  
ATOM   1160  C   PHE P 119      46.493  14.661   8.317  0.00  0.00      PROA  
ATOM   1161  O   PHE P 119      46.618  15.783   8.792  0.00  0.00      PROA  
ATOM   1162  N   ALA P 120      47.514  13.868   7.915  0.00  0.00      PROA  
ATOM   1163  HN  ALA P 120      47.347  12.965   7.527  0.00  0.00      PROA  
ATOM   1164  CA  ALA P 120      48.887  14.377   7.782  0.00  0.00      PROA  
ATOM   1165  HA  ALA P 120      49.191  14.795   8.731  0.00  0.00      PROA  
ATOM   1166  CB  ALA P 120      49.867  13.324   7.256  0.00  0.00      PROA  
ATOM   1167  HB1 ALA P 120      49.710  12.960   6.218  0.00  0.00      PROA  
ATOM   1168  HB2 ALA P 120      49.754  12.501   7.994  0.00  0.00      PROA  
ATOM   1169  HB3 ALA P 120      50.899  13.734   7.261  0.00  0.00      PROA  
ATOM   1170  C   ALA P 120      48.959  15.606   6.877  0.00  0.00      PROA  
ATOM   1171  O   ALA P 120      49.500  16.583   7.351  0.00  0.00      PROA  
ATOM   1172  N   ILE P 121      48.388  15.641   5.665  0.00  0.00      PROA  
ATOM   1173  HN  ILE P 121      48.066  14.757   5.334  0.00  0.00      PROA  
ATOM   1174  CA  ILE P 121      48.326  16.922   4.893  0.00  0.00      PROA  
ATOM   1175  HA  ILE P 121      49.313  17.335   5.042  0.00  0.00      PROA  
ATOM   1176  CB  ILE P 121      48.034  16.577   3.419  0.00  0.00      PROA  
ATOM   1177  HB  ILE P 121      47.123  15.943   3.455  0.00  0.00      PROA  
ATOM   1178  CG2 ILE P 121      47.757  17.842   2.584  0.00  0.00      PROA  
ATOM   1179 HG21 ILE P 121      46.911  18.411   3.025  0.00  0.00      PROA  
ATOM   1180 HG22 ILE P 121      47.460  17.705   1.522  0.00  0.00      PROA  
ATOM   1181 HG23 ILE P 121      48.624  18.537   2.587  0.00  0.00      PROA  
ATOM   1182  CG1 ILE P 121      49.172  15.735   2.762  0.00  0.00      PROA  
ATOM   1183 HG11 ILE P 121      49.594  14.954   3.431  0.00  0.00      PROA  
ATOM   1184 HG12 ILE P 121      49.983  16.394   2.384  0.00  0.00      PROA  
ATOM   1185  CD  ILE P 121      48.736  14.853   1.644  0.00  0.00      PROA  
ATOM   1186  HD1 ILE P 121      48.296  15.440   0.811  0.00  0.00      PROA  
ATOM   1187  HD2 ILE P 121      47.985  14.132   2.033  0.00  0.00      PROA  
ATOM   1188  HD3 ILE P 121      49.653  14.305   1.339  0.00  0.00      PROA  
ATOM   1189  C   ILE P 121      47.445  18.001   5.514  0.00  0.00      PROA  
ATOM   1190  O   ILE P 121      47.823  19.178   5.600  0.00  0.00      PROA  
ATOM   1191  N   LEU P 122      46.232  17.631   5.931  0.00  0.00      PROA  
ATOM   1192  HN  LEU P 122      45.989  16.680   5.753  0.00  0.00      PROA  
ATOM   1193  CA  LEU P 122      45.247  18.505   6.489  0.00  0.00      PROA  
ATOM   1194  HA  LEU P 122      45.055  19.310   5.794  0.00  0.00      PROA  
ATOM   1195  CB  LEU P 122      43.906  17.746   6.790  0.00  0.00      PROA  
ATOM   1196  HB1 LEU P 122      44.084  17.062   7.647  0.00  0.00      PROA  
ATOM   1197  HB2 LEU P 122      43.698  17.149   5.876  0.00  0.00      PROA  
ATOM   1198  CG  LEU P 122      42.751  18.562   7.327  0.00  0.00      PROA  
ATOM   1199  HG  LEU P 122      43.064  19.119   8.236  0.00  0.00      PROA  
ATOM   1200  CD1 LEU P 122      42.276  19.519   6.161  0.00  0.00      PROA  
ATOM   1201 HD11 LEU P 122      42.873  20.453   6.083  0.00  0.00      PROA  
ATOM   1202 HD12 LEU P 122      41.247  19.837   6.434  0.00  0.00      PROA  
ATOM   1203 HD13 LEU P 122      42.064  18.982   5.212  0.00  0.00      PROA  
ATOM   1204  CD2 LEU P 122      41.587  17.612   7.674  0.00  0.00      PROA  
ATOM   1205 HD21 LEU P 122      41.800  17.243   8.700  0.00  0.00      PROA  
ATOM   1206 HD22 LEU P 122      41.552  16.866   6.852  0.00  0.00      PROA  
ATOM   1207 HD23 LEU P 122      40.670  18.230   7.789  0.00  0.00      PROA  
ATOM   1208  C   LEU P 122      45.754  19.103   7.833  0.00  0.00      PROA  
ATOM   1209  O   LEU P 122      45.693  20.327   8.009  0.00  0.00      PROA  
ATOM   1210  N   SER P 123      46.412  18.334   8.709  0.00  0.00      PROA  
ATOM   1211  HN  SER P 123      46.567  17.355   8.595  0.00  0.00      PROA  
ATOM   1212  CA  SER P 123      47.048  18.961   9.851  0.00  0.00      PROA  
ATOM   1213  HA  SER P 123      46.329  19.666  10.241  0.00  0.00      PROA  
ATOM   1214  CB  SER P 123      47.429  17.842  10.923  0.00  0.00      PROA  
ATOM   1215  HB1 SER P 123      46.479  17.271  10.989  0.00  0.00      PROA  
ATOM   1216  HB2 SER P 123      47.748  18.376  11.844  0.00  0.00      PROA  
ATOM   1217  OG  SER P 123      48.386  16.903  10.497  0.00  0.00      PROA  
ATOM   1218  HG1 SER P 123      48.003  16.234   9.925  0.00  0.00      PROA  
ATOM   1219  C   SER P 123      48.215  19.844   9.567  0.00  0.00      PROA  
ATOM   1220  O   SER P 123      48.363  20.935  10.102  0.00  0.00      PROA  
ATOM   1221  N   PHE P 124      49.062  19.490   8.607  0.00  0.00      PROA  
ATOM   1222  HN  PHE P 124      49.110  18.577   8.210  0.00  0.00      PROA  
ATOM   1223  CA  PHE P 124      50.178  20.349   8.134  0.00  0.00      PROA  
ATOM   1224  HA  PHE P 124      50.838  20.429   8.985  0.00  0.00      PROA  
ATOM   1225  CB  PHE P 124      51.028  19.507   7.133  0.00  0.00      PROA  
ATOM   1226  HB1 PHE P 124      50.506  19.081   6.250  0.00  0.00      PROA  
ATOM   1227  HB2 PHE P 124      51.397  18.572   7.607  0.00  0.00      PROA  
ATOM   1228  CG  PHE P 124      52.108  20.216   6.423  0.00  0.00      PROA  
ATOM   1229  CD1 PHE P 124      53.175  20.682   7.185  0.00  0.00      PROA  
ATOM   1230  HD1 PHE P 124      53.129  20.277   8.185  0.00  0.00      PROA  
ATOM   1231  CE1 PHE P 124      54.131  21.568   6.646  0.00  0.00      PROA  
ATOM   1232  HE1 PHE P 124      54.858  22.167   7.175  0.00  0.00      PROA  
ATOM   1233  CZ  PHE P 124      54.006  21.847   5.265  0.00  0.00      PROA  
ATOM   1234  HZ  PHE P 124      54.646  22.601   4.829  0.00  0.00      PROA  
ATOM   1235  CD2 PHE P 124      52.024  20.512   5.052  0.00  0.00      PROA  
ATOM   1236  HD2 PHE P 124      51.096  20.216   4.586  0.00  0.00      PROA  
ATOM   1237  CE2 PHE P 124      53.000  21.284   4.457  0.00  0.00      PROA  
ATOM   1238  HE2 PHE P 124      52.932  21.611   3.430  0.00  0.00      PROA  
ATOM   1239  C   PHE P 124      49.849  21.754   7.611  0.00  0.00      PROA  
ATOM   1240  O   PHE P 124      50.360  22.750   8.191  0.00  0.00      PROA  
ATOM   1241  N   LEU P 125      48.905  21.822   6.672  0.00  0.00      PROA  
ATOM   1242  HN  LEU P 125      48.443  21.043   6.255  0.00  0.00      PROA  
ATOM   1243  CA  LEU P 125      48.431  23.148   6.044  0.00  0.00      PROA  
ATOM   1244  HA  LEU P 125      49.358  23.701   6.018  0.00  0.00      PROA  
ATOM   1245  CB  LEU P 125      47.772  22.850   4.643  0.00  0.00      PROA  
ATOM   1246  HB1 LEU P 125      47.531  23.807   4.132  0.00  0.00      PROA  
ATOM   1247  HB2 LEU P 125      46.839  22.297   4.887  0.00  0.00      PROA  
ATOM   1248  CG  LEU P 125      48.638  22.189   3.619  0.00  0.00      PROA  
ATOM   1249  HG  LEU P 125      48.896  21.173   3.985  0.00  0.00      PROA  
ATOM   1250  CD1 LEU P 125      47.757  21.959   2.381  0.00  0.00      PROA  
ATOM   1251 HD11 LEU P 125      48.333  21.506   1.546  0.00  0.00      PROA  
ATOM   1252 HD12 LEU P 125      47.331  22.892   1.954  0.00  0.00      PROA  
ATOM   1253 HD13 LEU P 125      46.916  21.276   2.626  0.00  0.00      PROA  
ATOM   1254  CD2 LEU P 125      49.917  22.961   3.210  0.00  0.00      PROA  
ATOM   1255 HD21 LEU P 125      49.686  23.934   2.725  0.00  0.00      PROA  
ATOM   1256 HD22 LEU P 125      50.440  22.287   2.499  0.00  0.00      PROA  
ATOM   1257 HD23 LEU P 125      50.570  23.305   4.041  0.00  0.00      PROA  
ATOM   1258  C   LEU P 125      47.497  23.908   6.914  0.00  0.00      PROA  
ATOM   1259  O   LEU P 125      47.314  25.120   6.824  0.00  0.00      PROA  
ATOM   1260  N   HSD P 126      46.790  23.219   7.907  0.00  0.00      PROA  
ATOM   1261  HN  HSD P 126      46.865  22.225   7.927  0.00  0.00      PROA  
ATOM   1262  CA  HSD P 126      46.278  23.936   9.053  0.00  0.00      PROA  
ATOM   1263  HA  HSD P 126      45.645  24.732   8.689  0.00  0.00      PROA  
ATOM   1264  CB  HSD P 126      45.438  22.961   9.874  0.00  0.00      PROA  
ATOM   1265  HB1 HSD P 126      46.056  22.066  10.102  0.00  0.00      PROA  
ATOM   1266  HB2 HSD P 126      44.632  22.527   9.244  0.00  0.00      PROA  
ATOM   1267  ND1 HSD P 126      43.489  24.084  10.902  0.00  0.00      PROA  
ATOM   1268  HD1 HSD P 126      42.976  24.015  10.046  0.00  0.00      PROA  
ATOM   1269  CG  HSD P 126      44.701  23.464  11.055  0.00  0.00      PROA  
ATOM   1270  CE1 HSD P 126      42.964  24.257  12.158  0.00  0.00      PROA  
ATOM   1271  HE1 HSD P 126      41.977  24.714  12.222  0.00  0.00      PROA  
ATOM   1272  NE2 HSD P 126      43.827  23.777  13.062  0.00  0.00      PROA  
ATOM   1273  CD2 HSD P 126      44.911  23.273  12.337  0.00  0.00      PROA  
ATOM   1274  HD2 HSD P 126      45.728  22.796  12.863  0.00  0.00      PROA  
ATOM   1275  C   HSD P 126      47.366  24.711   9.948  0.00  0.00      PROA  
ATOM   1276  O   HSD P 126      47.274  25.946  10.115  0.00  0.00      PROA  
ATOM   1277  N   ILE P 127      48.408  23.999  10.428  0.00  0.00      PROA  
ATOM   1278  HN  ILE P 127      48.472  23.028  10.210  0.00  0.00      PROA  
ATOM   1279  CA  ILE P 127      49.489  24.607  11.197  0.00  0.00      PROA  
ATOM   1280  HA  ILE P 127      49.067  25.129  12.043  0.00  0.00      PROA  
ATOM   1281  CB  ILE P 127      50.473  23.568  11.868  0.00  0.00      PROA  
ATOM   1282  HB  ILE P 127      50.917  23.124  10.952  0.00  0.00      PROA  
ATOM   1283  CG2 ILE P 127      51.481  24.178  12.830  0.00  0.00      PROA  
ATOM   1284 HG21 ILE P 127      52.182  24.814  12.248  0.00  0.00      PROA  
ATOM   1285 HG22 ILE P 127      52.026  23.321  13.279  0.00  0.00      PROA  
ATOM   1286 HG23 ILE P 127      51.041  24.737  13.684  0.00  0.00      PROA  
ATOM   1287  CG1 ILE P 127      49.713  22.448  12.644  0.00  0.00      PROA  
ATOM   1288 HG11 ILE P 127      50.432  21.674  12.988  0.00  0.00      PROA  
ATOM   1289 HG12 ILE P 127      48.945  22.114  11.915  0.00  0.00      PROA  
ATOM   1290  CD  ILE P 127      48.901  22.897  13.881  0.00  0.00      PROA  
ATOM   1291  HD1 ILE P 127      49.666  23.141  14.649  0.00  0.00      PROA  
ATOM   1292  HD2 ILE P 127      48.173  22.142  14.244  0.00  0.00      PROA  
ATOM   1293  HD3 ILE P 127      48.261  23.778  13.662  0.00  0.00      PROA  
ATOM   1294  C   ILE P 127      50.260  25.698  10.571  0.00  0.00      PROA  
ATOM   1295  O   ILE P 127      50.442  26.753  11.121  0.00  0.00      PROA  
ATOM   1296  N   TRP P 128      50.646  25.450   9.324  0.00  0.00      PROA  
ATOM   1297  HN  TRP P 128      50.385  24.522   9.068  0.00  0.00      PROA  
ATOM   1298  CA  TRP P 128      51.657  26.217   8.479  0.00  0.00      PROA  
ATOM   1299  HA  TRP P 128      52.250  26.857   9.116  0.00  0.00      PROA  
ATOM   1300  CB  TRP P 128      52.848  25.350   7.896  0.00  0.00      PROA  
ATOM   1301  HB1 TRP P 128      53.501  25.964   7.240  0.00  0.00      PROA  
ATOM   1302  HB2 TRP P 128      52.371  24.574   7.260  0.00  0.00      PROA  
ATOM   1303  CG  TRP P 128      53.738  24.580   8.861  0.00  0.00      PROA  
ATOM   1304  CD1 TRP P 128      53.572  23.333   9.464  0.00  0.00      PROA  
ATOM   1305  HD1 TRP P 128      52.698  22.701   9.419  0.00  0.00      PROA  
ATOM   1306  NE1 TRP P 128      54.629  23.027  10.245  0.00  0.00      PROA  
ATOM   1307  HE1 TRP P 128      54.574  22.502  11.066  0.00  0.00      PROA  
ATOM   1308  CE2 TRP P 128      55.493  24.078  10.143  0.00  0.00      PROA  
ATOM   1309  CD2 TRP P 128      54.947  25.081   9.371  0.00  0.00      PROA  
ATOM   1310  CE3 TRP P 128      55.742  26.177   9.118  0.00  0.00      PROA  
ATOM   1311  HE3 TRP P 128      55.312  26.931   8.476  0.00  0.00      PROA  
ATOM   1312  CZ3 TRP P 128      56.993  26.197   9.687  0.00  0.00      PROA  
ATOM   1313  HZ3 TRP P 128      57.616  27.023   9.377  0.00  0.00      PROA  
ATOM   1314  CZ2 TRP P 128      56.739  24.105  10.777  0.00  0.00      PROA  
ATOM   1315  HZ2 TRP P 128      57.200  23.270  11.283  0.00  0.00      PROA  
ATOM   1316  CH2 TRP P 128      57.473  25.281  10.573  0.00  0.00      PROA  
ATOM   1317  HH2 TRP P 128      58.511  25.295  10.870  0.00  0.00      PROA  
ATOM   1318  C   TRP P 128      51.018  27.274   7.581  0.00  0.00      PROA  
ATOM   1319  O   TRP P 128      51.714  28.163   7.122  0.00  0.00      PROA  
ATOM   1320  N   ALA P 129      49.664  27.268   7.342  0.00  0.00      PROA  
ATOM   1321  HN  ALA P 129      49.051  26.538   7.636  0.00  0.00      PROA  
ATOM   1322  CA  ALA P 129      49.016  28.210   6.377  0.00  0.00      PROA  
ATOM   1323  HA  ALA P 129      49.639  29.063   6.151  0.00  0.00      PROA  
ATOM   1324  CB  ALA P 129      48.827  27.434   5.014  0.00  0.00      PROA  
ATOM   1325  HB1 ALA P 129      49.829  26.992   4.827  0.00  0.00      PROA  
ATOM   1326  HB2 ALA P 129      48.495  28.186   4.266  0.00  0.00      PROA  
ATOM   1327  HB3 ALA P 129      48.084  26.627   5.191  0.00  0.00      PROA  
ATOM   1328  C   ALA P 129      47.737  28.746   6.806  0.00  0.00      PROA  
ATOM   1329  O   ALA P 129      47.671  29.946   7.028  0.00  0.00      PROA  
ATOM   1330  N   VAL P 130      46.698  27.956   7.053  0.00  0.00      PROA  
ATOM   1331  HN  VAL P 130      46.821  26.979   6.897  0.00  0.00      PROA  
ATOM   1332  CA  VAL P 130      45.356  28.465   7.276  0.00  0.00      PROA  
ATOM   1333  HA  VAL P 130      45.127  29.150   6.473  0.00  0.00      PROA  
ATOM   1334  CB  VAL P 130      44.358  27.282   7.153  0.00  0.00      PROA  
ATOM   1335  HB  VAL P 130      44.832  26.393   7.621  0.00  0.00      PROA  
ATOM   1336  CG1 VAL P 130      42.974  27.452   7.853  0.00  0.00      PROA  
ATOM   1337 HG11 VAL P 130      42.592  28.429   7.488  0.00  0.00      PROA  
ATOM   1338 HG12 VAL P 130      43.090  27.598   8.948  0.00  0.00      PROA  
ATOM   1339 HG13 VAL P 130      42.247  26.685   7.508  0.00  0.00      PROA  
ATOM   1340  CG2 VAL P 130      44.020  26.904   5.745  0.00  0.00      PROA  
ATOM   1341 HG21 VAL P 130      43.546  27.685   5.114  0.00  0.00      PROA  
ATOM   1342 HG22 VAL P 130      43.226  26.127   5.769  0.00  0.00      PROA  
ATOM   1343 HG23 VAL P 130      44.890  26.471   5.206  0.00  0.00      PROA  
ATOM   1344  C   VAL P 130      45.211  29.279   8.547  0.00  0.00      PROA  
ATOM   1345  O   VAL P 130      44.592  30.336   8.494  0.00  0.00      PROA  
ATOM   1346  N   VAL P 131      45.942  28.813   9.626  0.00  0.00      PROA  
ATOM   1347  HN  VAL P 131      46.416  27.940   9.542  0.00  0.00      PROA  
ATOM   1348  CA  VAL P 131      45.823  29.442  10.890  0.00  0.00      PROA  
ATOM   1349  HA  VAL P 131      44.780  29.688  11.023  0.00  0.00      PROA  
ATOM   1350  CB  VAL P 131      46.151  28.400  11.962  0.00  0.00      PROA  
ATOM   1351  HB  VAL P 131      47.029  27.850  11.561  0.00  0.00      PROA  
ATOM   1352  CG1 VAL P 131      46.368  29.069  13.338  0.00  0.00      PROA  
ATOM   1353 HG11 VAL P 131      47.206  29.789  13.456  0.00  0.00      PROA  
ATOM   1354 HG12 VAL P 131      46.517  28.359  14.179  0.00  0.00      PROA  
ATOM   1355 HG13 VAL P 131      45.433  29.639  13.529  0.00  0.00      PROA  
ATOM   1356  CG2 VAL P 131      44.904  27.530  12.069  0.00  0.00      PROA  
ATOM   1357 HG21 VAL P 131      44.572  27.222  11.054  0.00  0.00      PROA  
ATOM   1358 HG22 VAL P 131      44.029  28.023  12.544  0.00  0.00      PROA  
ATOM   1359 HG23 VAL P 131      45.166  26.583  12.588  0.00  0.00      PROA  
ATOM   1360  C   VAL P 131      46.572  30.686  11.000  0.00  0.00      PROA  
ATOM   1361  O   VAL P 131      45.915  31.613  11.484  0.00  0.00      PROA  
ATOM   1362  N   PRO P 132      47.775  30.874  10.511  0.00  0.00      PROA  
ATOM   1363  CD  PRO P 132      48.820  29.804  10.439  0.00  0.00      PROA  
ATOM   1364  HD1 PRO P 132      48.527  28.956   9.784  0.00  0.00      PROA  
ATOM   1365  HD2 PRO P 132      49.137  29.366  11.410  0.00  0.00      PROA  
ATOM   1366  CA  PRO P 132      48.342  32.156   9.997  0.00  0.00      PROA  
ATOM   1367  HA  PRO P 132      48.731  32.654  10.873  0.00  0.00      PROA  
ATOM   1368  CB  PRO P 132      49.466  31.885   9.105  0.00  0.00      PROA  
ATOM   1369  HB1 PRO P 132      50.192  32.726   9.076  0.00  0.00      PROA  
ATOM   1370  HB2 PRO P 132      49.141  31.708   8.057  0.00  0.00      PROA  
ATOM   1371  CG  PRO P 132      49.995  30.579   9.728  0.00  0.00      PROA  
ATOM   1372  HG1 PRO P 132      50.555  30.162   8.864  0.00  0.00      PROA  
ATOM   1373  HG2 PRO P 132      50.916  30.816  10.303  0.00  0.00      PROA  
ATOM   1374  C   PRO P 132      47.444  33.152   9.411  0.00  0.00      PROA  
ATOM   1375  O   PRO P 132      47.425  34.325   9.831  0.00  0.00      PROA  
ATOM   1376  N   CYS P 133      46.538  32.812   8.453  0.00  0.00      PROA  
ATOM   1377  HN  CYS P 133      46.591  31.854   8.181  0.00  0.00      PROA  
ATOM   1378  CA  CYS P 133      45.533  33.785   7.864  0.00  0.00      PROA  
ATOM   1379  HA  CYS P 133      45.971  34.735   7.595  0.00  0.00      PROA  
ATOM   1380  CB  CYS P 133      44.727  33.238   6.669  0.00  0.00      PROA  
ATOM   1381  HB1 CYS P 133      43.766  33.732   6.408  0.00  0.00      PROA  
ATOM   1382  HB2 CYS P 133      44.315  32.281   7.055  0.00  0.00      PROA  
ATOM   1383  SG  CYS P 133      45.949  32.970   5.251  0.00  0.00      PROA  
ATOM   1384  HG1 CYS P 133      46.697  32.136   5.958  0.00  0.00      PROA  
ATOM   1385  C   CYS P 133      44.524  34.218   8.909  0.00  0.00      PROA  
ATOM   1386  O   CYS P 133      44.272  35.410   9.103  0.00  0.00      PROA  
ATOM   1387  N   ILE P 134      43.982  33.270   9.702  0.00  0.00      PROA  
ATOM   1388  HN  ILE P 134      44.132  32.296   9.550  0.00  0.00      PROA  
ATOM   1389  CA  ILE P 134      43.094  33.521  10.888  0.00  0.00      PROA  
ATOM   1390  HA  ILE P 134      42.344  34.146  10.426  0.00  0.00      PROA  
ATOM   1391  CB  ILE P 134      42.533  32.185  11.431  0.00  0.00      PROA  
ATOM   1392  HB  ILE P 134      43.417  31.515  11.495  0.00  0.00      PROA  
ATOM   1393  CG2 ILE P 134      41.997  32.366  12.881  0.00  0.00      PROA  
ATOM   1394 HG21 ILE P 134      41.719  31.355  13.248  0.00  0.00      PROA  
ATOM   1395 HG22 ILE P 134      41.168  33.106  12.862  0.00  0.00      PROA  
ATOM   1396 HG23 ILE P 134      42.712  32.783  13.622  0.00  0.00      PROA  
ATOM   1397  CG1 ILE P 134      41.504  31.569  10.422  0.00  0.00      PROA  
ATOM   1398 HG11 ILE P 134      41.811  31.598   9.354  0.00  0.00      PROA  
ATOM   1399 HG12 ILE P 134      40.578  32.178  10.497  0.00  0.00      PROA  
ATOM   1400  CD  ILE P 134      41.014  30.169  10.719  0.00  0.00      PROA  
ATOM   1401  HD1 ILE P 134      39.933  30.009  10.520  0.00  0.00      PROA  
ATOM   1402  HD2 ILE P 134      41.258  29.948  11.780  0.00  0.00      PROA  
ATOM   1403  HD3 ILE P 134      41.742  29.458  10.273  0.00  0.00      PROA  
ATOM   1404  C   ILE P 134      43.750  34.323  11.912  0.00  0.00      PROA  
ATOM   1405  O   ILE P 134      43.224  35.300  12.438  0.00  0.00      PROA  
ATOM   1406  N   LYS P 135      45.070  34.026  12.169  0.00  0.00      PROA  
ATOM   1407  HN  LYS P 135      45.429  33.244  11.665  0.00  0.00      PROA  
ATOM   1408  CA  LYS P 135      45.799  34.787  13.168  0.00  0.00      PROA  
ATOM   1409  HA  LYS P 135      45.256  34.919  14.093  0.00  0.00      PROA  
ATOM   1410  CB  LYS P 135      47.123  34.003  13.461  0.00  0.00      PROA  
ATOM   1411  HB1 LYS P 135      47.883  34.612  13.995  0.00  0.00      PROA  
ATOM   1412  HB2 LYS P 135      47.389  33.652  12.441  0.00  0.00      PROA  
ATOM   1413  CG  LYS P 135      46.916  32.691  14.201  0.00  0.00      PROA  
ATOM   1414  HG1 LYS P 135      47.912  32.201  14.240  0.00  0.00      PROA  
ATOM   1415  HG2 LYS P 135      46.183  32.030  13.692  0.00  0.00      PROA  
ATOM   1416  CD  LYS P 135      46.396  32.840  15.667  0.00  0.00      PROA  
ATOM   1417  HD1 LYS P 135      45.313  33.085  15.640  0.00  0.00      PROA  
ATOM   1418  HD2 LYS P 135      46.866  33.702  16.188  0.00  0.00      PROA  
ATOM   1419  CE  LYS P 135      46.641  31.591  16.486  0.00  0.00      PROA  
ATOM   1420  HE1 LYS P 135      46.406  30.639  15.964  0.00  0.00      PROA  
ATOM   1421  HE2 LYS P 135      46.164  31.600  17.489  0.00  0.00      PROA  
ATOM   1422  NZ  LYS P 135      48.012  31.476  16.817  0.00  0.00      PROA  
ATOM   1423  HZ1 LYS P 135      48.323  30.518  16.560  0.00  0.00      PROA  
ATOM   1424  HZ2 LYS P 135      48.051  31.498  17.856  0.00  0.00      PROA  
ATOM   1425  HZ3 LYS P 135      48.524  32.238  16.328  0.00  0.00      PROA  
ATOM   1426  C   LYS P 135      46.156  36.188  12.827  0.00  0.00      PROA  
ATOM   1427  O   LYS P 135      46.010  37.032  13.661  0.00  0.00      PROA  
ATOM   1428  N   SER P 136      46.529  36.315  11.526  0.00  0.00      PROA  
ATOM   1429  HN  SER P 136      46.483  35.461  11.014  0.00  0.00      PROA  
ATOM   1430  CA  SER P 136      46.853  37.515  10.843  0.00  0.00      PROA  
ATOM   1431  HA  SER P 136      47.607  38.043  11.407  0.00  0.00      PROA  
ATOM   1432  CB  SER P 136      47.518  37.213   9.491  0.00  0.00      PROA  
ATOM   1433  HB1 SER P 136      46.796  36.653   8.859  0.00  0.00      PROA  
ATOM   1434  HB2 SER P 136      48.394  36.557   9.684  0.00  0.00      PROA  
ATOM   1435  OG  SER P 136      47.898  38.476   8.857  0.00  0.00      PROA  
ATOM   1436  HG1 SER P 136      48.505  38.865   9.491  0.00  0.00      PROA  
ATOM   1437  C   SER P 136      45.618  38.411  10.713  0.00  0.00      PROA  
ATOM   1438  O   SER P 136      45.708  39.647  10.936  0.00  0.00      PROA  
ATOM   1439  N   PHE P 137      44.374  37.852  10.396  0.00  0.00      PROA  
ATOM   1440  HN  PHE P 137      44.406  36.923  10.037  0.00  0.00      PROA  
ATOM   1441  CA  PHE P 137      43.082  38.431  10.425  0.00  0.00      PROA  
ATOM   1442  HA  PHE P 137      42.894  39.315   9.835  0.00  0.00      PROA  
ATOM   1443  CB  PHE P 137      41.976  37.388  10.039  0.00  0.00      PROA  
ATOM   1444  HB1 PHE P 137      41.918  36.501  10.706  0.00  0.00      PROA  
ATOM   1445  HB2 PHE P 137      42.370  36.969   9.088  0.00  0.00      PROA  
ATOM   1446  CG  PHE P 137      40.513  37.896   9.937  0.00  0.00      PROA  
ATOM   1447  CD1 PHE P 137      40.205  38.975   9.080  0.00  0.00      PROA  
ATOM   1448  HD1 PHE P 137      41.009  39.603   8.728  0.00  0.00      PROA  
ATOM   1449  CE1 PHE P 137      38.859  39.343   8.837  0.00  0.00      PROA  
ATOM   1450  HE1 PHE P 137      38.663  40.234   8.258  0.00  0.00      PROA  
ATOM   1451  CZ  PHE P 137      37.833  38.617   9.414  0.00  0.00      PROA  
ATOM   1452  HZ  PHE P 137      36.816  38.952   9.267  0.00  0.00      PROA  
ATOM   1453  CD2 PHE P 137      39.449  37.219  10.519  0.00  0.00      PROA  
ATOM   1454  HD2 PHE P 137      39.605  36.427  11.236  0.00  0.00      PROA  
ATOM   1455  CE2 PHE P 137      38.125  37.527  10.236  0.00  0.00      PROA  
ATOM   1456  HE2 PHE P 137      37.337  37.061  10.810  0.00  0.00      PROA  
ATOM   1457  C   PHE P 137      42.710  38.940  11.879  0.00  0.00      PROA  
ATOM   1458  O   PHE P 137      42.295  40.102  12.052  0.00  0.00      PROA  
ATOM   1459  N   LEU P 138      42.821  38.119  12.902  0.00  0.00      PROA  
ATOM   1460  HN  LEU P 138      43.096  37.168  12.787  0.00  0.00      PROA  
ATOM   1461  CA  LEU P 138      42.470  38.397  14.288  0.00  0.00      PROA  
ATOM   1462  HA  LEU P 138      41.407  38.570  14.365  0.00  0.00      PROA  
ATOM   1463  CB  LEU P 138      42.696  37.075  15.155  0.00  0.00      PROA  
ATOM   1464  HB1 LEU P 138      43.664  36.553  14.999  0.00  0.00      PROA  
ATOM   1465  HB2 LEU P 138      41.986  36.320  14.754  0.00  0.00      PROA  
ATOM   1466  CG  LEU P 138      42.579  37.049  16.768  0.00  0.00      PROA  
ATOM   1467  HG  LEU P 138      43.460  37.538  17.237  0.00  0.00      PROA  
ATOM   1468  CD1 LEU P 138      41.332  37.757  17.348  0.00  0.00      PROA  
ATOM   1469 HD11 LEU P 138      41.246  38.738  16.834  0.00  0.00      PROA  
ATOM   1470 HD12 LEU P 138      41.410  37.820  18.454  0.00  0.00      PROA  
ATOM   1471 HD13 LEU P 138      40.381  37.197  17.228  0.00  0.00      PROA  
ATOM   1472  CD2 LEU P 138      42.615  35.660  17.289  0.00  0.00      PROA  
ATOM   1473 HD21 LEU P 138      41.679  35.106  17.061  0.00  0.00      PROA  
ATOM   1474 HD22 LEU P 138      42.706  35.638  18.396  0.00  0.00      PROA  
ATOM   1475 HD23 LEU P 138      43.415  35.083  16.777  0.00  0.00      PROA  
ATOM   1476  C   LEU P 138      43.150  39.511  14.957  0.00  0.00      PROA  
ATOM   1477  O   LEU P 138      42.555  40.384  15.512  0.00  0.00      PROA  
ATOM   1478  N   ILE P 139      44.470  39.689  14.827  0.00  0.00      PROA  
ATOM   1479  HN  ILE P 139      44.985  38.987  14.341  0.00  0.00      PROA  
ATOM   1480  CA  ILE P 139      45.204  40.853  15.314  0.00  0.00      PROA  
ATOM   1481  HA  ILE P 139      45.015  40.960  16.372  0.00  0.00      PROA  
ATOM   1482  CB  ILE P 139      46.712  40.549  15.253  0.00  0.00      PROA  
ATOM   1483  HB  ILE P 139      46.827  39.524  15.666  0.00  0.00      PROA  
ATOM   1484  CG2 ILE P 139      47.145  40.292  13.834  0.00  0.00      PROA  
ATOM   1485 HG21 ILE P 139      46.470  39.562  13.338  0.00  0.00      PROA  
ATOM   1486 HG22 ILE P 139      48.171  39.869  13.773  0.00  0.00      PROA  
ATOM   1487 HG23 ILE P 139      47.076  41.234  13.250  0.00  0.00      PROA  
ATOM   1488  CG1 ILE P 139      47.575  41.562  16.007  0.00  0.00      PROA  
ATOM   1489 HG11 ILE P 139      47.193  41.667  17.045  0.00  0.00      PROA  
ATOM   1490 HG12 ILE P 139      47.477  42.585  15.584  0.00  0.00      PROA  
ATOM   1491  CD  ILE P 139      49.061  41.241  16.090  0.00  0.00      PROA  
ATOM   1492  HD1 ILE P 139      49.666  41.855  16.790  0.00  0.00      PROA  
ATOM   1493  HD2 ILE P 139      49.490  41.290  15.066  0.00  0.00      PROA  
ATOM   1494  HD3 ILE P 139      49.134  40.201  16.475  0.00  0.00      PROA  
ATOM   1495  C   ILE P 139      44.767  42.231  14.751  0.00  0.00      PROA  
ATOM   1496  O   ILE P 139      44.663  43.227  15.388  0.00  0.00      PROA  
ATOM   1497  N   GLU P 140      44.408  42.219  13.435  0.00  0.00      PROA  
ATOM   1498  HN  GLU P 140      44.458  41.377  12.903  0.00  0.00      PROA  
ATOM   1499  CA  GLU P 140      44.054  43.491  12.743  0.00  0.00      PROA  
ATOM   1500  HA  GLU P 140      44.764  44.276  12.955  0.00  0.00      PROA  
ATOM   1501  CB  GLU P 140      44.112  43.291  11.245  0.00  0.00      PROA  
ATOM   1502  HB1 GLU P 140      43.749  44.245  10.805  0.00  0.00      PROA  
ATOM   1503  HB2 GLU P 140      43.399  42.526  10.868  0.00  0.00      PROA  
ATOM   1504  CG  GLU P 140      45.591  42.941  10.634  0.00  0.00      PROA  
ATOM   1505  HG1 GLU P 140      45.638  42.792   9.534  0.00  0.00      PROA  
ATOM   1506  HG2 GLU P 140      45.760  41.936  11.075  0.00  0.00      PROA  
ATOM   1507  CD  GLU P 140      46.648  43.801  11.187  0.00  0.00      PROA  
ATOM   1508  OE1 GLU P 140      47.599  43.301  11.846  0.00  0.00      PROA  
ATOM   1509  OE2 GLU P 140      46.495  45.047  10.989  0.00  0.00      PROA  
ATOM   1510  C   GLU P 140      42.637  43.912  13.082  0.00  0.00      PROA  
ATOM   1511  O   GLU P 140      42.355  45.084  13.316  0.00  0.00      PROA  
ATOM   1512  N   ILE P 141      41.723  42.896  13.199  0.00  0.00      PROA  
ATOM   1513  HN  ILE P 141      41.984  41.958  12.984  0.00  0.00      PROA  
ATOM   1514  CA  ILE P 141      40.371  42.941  13.839  0.00  0.00      PROA  
ATOM   1515  HA  ILE P 141      39.881  43.715  13.268  0.00  0.00      PROA  
ATOM   1516  CB  ILE P 141      39.640  41.577  13.670  0.00  0.00      PROA  
ATOM   1517  HB  ILE P 141      40.276  40.781  14.112  0.00  0.00      PROA  
ATOM   1518  CG2 ILE P 141      38.365  41.639  14.488  0.00  0.00      PROA  
ATOM   1519 HG21 ILE P 141      38.443  41.334  15.553  0.00  0.00      PROA  
ATOM   1520 HG22 ILE P 141      37.627  40.904  14.102  0.00  0.00      PROA  
ATOM   1521 HG23 ILE P 141      37.821  42.608  14.521  0.00  0.00      PROA  
ATOM   1522  CG1 ILE P 141      39.195  41.401  12.152  0.00  0.00      PROA  
ATOM   1523 HG11 ILE P 141      38.752  40.383  12.114  0.00  0.00      PROA  
ATOM   1524 HG12 ILE P 141      40.104  41.331  11.517  0.00  0.00      PROA  
ATOM   1525  CD  ILE P 141      38.175  42.430  11.636  0.00  0.00      PROA  
ATOM   1526  HD1 ILE P 141      38.462  43.503  11.616  0.00  0.00      PROA  
ATOM   1527  HD2 ILE P 141      37.262  42.477  12.268  0.00  0.00      PROA  
ATOM   1528  HD3 ILE P 141      37.819  42.044  10.656  0.00  0.00      PROA  
ATOM   1529  C   ILE P 141      40.407  43.467  15.293  0.00  0.00      PROA  
ATOM   1530  O   ILE P 141      39.599  44.306  15.751  0.00  0.00      PROA  
ATOM   1531  N   GLN P 142      41.404  42.960  16.060  0.00  0.00      PROA  
ATOM   1532  HN  GLN P 142      42.030  42.251  15.743  0.00  0.00      PROA  
ATOM   1533  CA  GLN P 142      41.672  43.522  17.346  0.00  0.00      PROA  
ATOM   1534  HA  GLN P 142      40.810  43.661  17.981  0.00  0.00      PROA  
ATOM   1535  CB  GLN P 142      42.682  42.688  18.252  0.00  0.00      PROA  
ATOM   1536  HB1 GLN P 142      42.771  43.282  19.187  0.00  0.00      PROA  
ATOM   1537  HB2 GLN P 142      43.680  42.640  17.767  0.00  0.00      PROA  
ATOM   1538  CG  GLN P 142      41.970  41.328  18.597  0.00  0.00      PROA  
ATOM   1539  HG1 GLN P 142      41.629  40.837  17.660  0.00  0.00      PROA  
ATOM   1540  HG2 GLN P 142      41.186  41.510  19.363  0.00  0.00      PROA  
ATOM   1541  CD  GLN P 142      42.975  40.366  19.136  0.00  0.00      PROA  
ATOM   1542  OE1 GLN P 142      44.021  40.145  18.541  0.00  0.00      PROA  
ATOM   1543  NE2 GLN P 142      42.768  39.836  20.427  0.00  0.00      PROA  
ATOM   1544 HE21 GLN P 142      41.953  40.195  20.881  0.00  0.00      PROA  
ATOM   1545 HE22 GLN P 142      43.294  39.125  20.894  0.00  0.00      PROA  
ATOM   1546  C   GLN P 142      42.052  45.025  17.349  0.00  0.00      PROA  
ATOM   1547  O   GLN P 142      41.532  45.825  18.115  0.00  0.00      PROA  
ATOM   1548  N   CYS P 143      42.894  45.411  16.406  0.00  0.00      PROA  
ATOM   1549  HN  CYS P 143      43.375  44.693  15.909  0.00  0.00      PROA  
ATOM   1550  CA  CYS P 143      43.233  46.765  16.116  0.00  0.00      PROA  
ATOM   1551  HA  CYS P 143      43.431  47.144  17.108  0.00  0.00      PROA  
ATOM   1552  CB  CYS P 143      44.550  46.952  15.218  0.00  0.00      PROA  
ATOM   1553  HB1 CYS P 143      44.600  47.992  14.831  0.00  0.00      PROA  
ATOM   1554  HB2 CYS P 143      44.186  46.405  14.322  0.00  0.00      PROA  
ATOM   1555  SG  CYS P 143      46.017  46.249  15.984  0.00  0.00      PROA  
ATOM   1556  HG1 CYS P 143      45.599  44.993  15.921  0.00  0.00      PROA  
ATOM   1557  C   CYS P 143      42.078  47.752  15.784  0.00  0.00      PROA  
ATOM   1558  O   CYS P 143      42.064  48.914  16.216  0.00  0.00      PROA  
ATOM   1559  N   ILE P 144      41.035  47.311  15.018  0.00  0.00      PROA  
ATOM   1560  HN  ILE P 144      40.853  46.351  14.820  0.00  0.00      PROA  
ATOM   1561  CA  ILE P 144      39.987  48.127  14.564  0.00  0.00      PROA  
ATOM   1562  HA  ILE P 144      40.301  49.153  14.444  0.00  0.00      PROA  
ATOM   1563  CB  ILE P 144      39.497  47.757  13.187  0.00  0.00      PROA  
ATOM   1564  HB  ILE P 144      40.409  47.570  12.581  0.00  0.00      PROA  
ATOM   1565  CG2 ILE P 144      38.725  46.422  13.337  0.00  0.00      PROA  
ATOM   1566 HG21 ILE P 144      39.261  45.658  13.940  0.00  0.00      PROA  
ATOM   1567 HG22 ILE P 144      38.493  45.952  12.358  0.00  0.00      PROA  
ATOM   1568 HG23 ILE P 144      37.799  46.620  13.919  0.00  0.00      PROA  
ATOM   1569  CG1 ILE P 144      38.734  48.895  12.567  0.00  0.00      PROA  
ATOM   1570 HG11 ILE P 144      38.029  49.388  13.270  0.00  0.00      PROA  
ATOM   1571 HG12 ILE P 144      38.188  48.434  11.717  0.00  0.00      PROA  
ATOM   1572  CD  ILE P 144      39.700  50.000  11.941  0.00  0.00      PROA  
ATOM   1573  HD1 ILE P 144      40.328  49.552  11.142  0.00  0.00      PROA  
ATOM   1574  HD2 ILE P 144      40.307  50.528  12.707  0.00  0.00      PROA  
ATOM   1575  HD3 ILE P 144      39.097  50.847  11.550  0.00  0.00      PROA  
ATOM   1576  C   ILE P 144      38.867  48.114  15.637  0.00  0.00      PROA  
ATOM   1577  O   ILE P 144      37.992  49.018  15.712  0.00  0.00      PROA  
ATOM   1578  N   SER P 145      38.947  47.183  16.617  0.00  0.00      PROA  
ATOM   1579  HN  SER P 145      39.778  46.632  16.610  0.00  0.00      PROA  
ATOM   1580  CA  SER P 145      37.966  47.090  17.631  0.00  0.00      PROA  
ATOM   1581  HA  SER P 145      36.989  47.085  17.170  0.00  0.00      PROA  
ATOM   1582  CB  SER P 145      38.074  45.729  18.510  0.00  0.00      PROA  
ATOM   1583  HB1 SER P 145      37.356  45.760  19.357  0.00  0.00      PROA  
ATOM   1584  HB2 SER P 145      39.126  45.841  18.849  0.00  0.00      PROA  
ATOM   1585  OG  SER P 145      37.733  44.604  17.676  0.00  0.00      PROA  
ATOM   1586  HG1 SER P 145      38.284  44.561  16.891  0.00  0.00      PROA  
ATOM   1587  C   SER P 145      38.097  48.200  18.660  0.00  0.00      PROA  
ATOM   1588  O   SER P 145      37.150  48.529  19.316  0.00  0.00      PROA  
ATOM   1589  N   ARG P 146      39.246  48.824  18.723  0.00  0.00      PROA  
ATOM   1590  HN  ARG P 146      40.047  48.316  18.416  0.00  0.00      PROA  
ATOM   1591  CA  ARG P 146      39.586  50.042  19.441  0.00  0.00      PROA  
ATOM   1592  HA  ARG P 146      39.190  49.966  20.443  0.00  0.00      PROA  
ATOM   1593  CB  ARG P 146      41.107  50.177  19.270  0.00  0.00      PROA  
ATOM   1594  HB1 ARG P 146      41.518  51.191  19.461  0.00  0.00      PROA  
ATOM   1595  HB2 ARG P 146      41.241  50.129  18.168  0.00  0.00      PROA  
ATOM   1596  CG  ARG P 146      42.043  49.072  19.897  0.00  0.00      PROA  
ATOM   1597  HG1 ARG P 146      41.604  48.074  19.684  0.00  0.00      PROA  
ATOM   1598  HG2 ARG P 146      42.001  49.224  20.996  0.00  0.00      PROA  
ATOM   1599  CD  ARG P 146      43.488  49.166  19.478  0.00  0.00      PROA  
ATOM   1600  HD1 ARG P 146      43.960  50.090  19.876  0.00  0.00      PROA  
ATOM   1601  HD2 ARG P 146      43.726  49.272  18.398  0.00  0.00      PROA  
ATOM   1602  NE  ARG P 146      44.113  47.949  20.008  0.00  0.00      PROA  
ATOM   1603  HE  ARG P 146      43.636  47.428  20.716  0.00  0.00      PROA  
ATOM   1604  CZ  ARG P 146      45.309  47.512  19.689  0.00  0.00      PROA  
ATOM   1605  NH1 ARG P 146      46.152  48.053  18.871  0.00  0.00      PROA  
ATOM   1606 HH11 ARG P 146      46.159  49.049  18.958  0.00  0.00      PROA  
ATOM   1607 HH12 ARG P 146      47.099  47.745  18.776  0.00  0.00      PROA  
ATOM   1608  NH2 ARG P 146      45.691  46.349  20.223  0.00  0.00      PROA  
ATOM   1609 HH21 ARG P 146      45.028  45.650  20.491  0.00  0.00      PROA  
ATOM   1610 HH22 ARG P 146      46.444  45.949  19.701  0.00  0.00      PROA  
ATOM   1611  C   ARG P 146      38.840  51.296  18.944  0.00  0.00      PROA  
ATOM   1612  O   ARG P 146      38.195  52.027  19.673  0.00  0.00      PROA  
ATOM   1613  N   VAL P 147      38.721  51.407  17.586  0.00  0.00      PROA  
ATOM   1614  HN  VAL P 147      39.209  50.705  17.073  0.00  0.00      PROA  
ATOM   1615  CA  VAL P 147      38.004  52.488  16.840  0.00  0.00      PROA  
ATOM   1616  HA  VAL P 147      38.159  53.467  17.269  0.00  0.00      PROA  
ATOM   1617  CB  VAL P 147      38.468  52.568  15.391  0.00  0.00      PROA  
ATOM   1618  HB  VAL P 147      38.209  51.656  14.813  0.00  0.00      PROA  
ATOM   1619  CG1 VAL P 147      37.899  53.921  14.727  0.00  0.00      PROA  
ATOM   1620 HG11 VAL P 147      36.813  53.907  14.494  0.00  0.00      PROA  
ATOM   1621 HG12 VAL P 147      38.491  54.110  13.805  0.00  0.00      PROA  
ATOM   1622 HG13 VAL P 147      38.008  54.698  15.513  0.00  0.00      PROA  
ATOM   1623  CG2 VAL P 147      40.084  52.536  15.347  0.00  0.00      PROA  
ATOM   1624 HG21 VAL P 147      40.395  52.541  14.280  0.00  0.00      PROA  
ATOM   1625 HG22 VAL P 147      40.352  51.563  15.811  0.00  0.00      PROA  
ATOM   1626 HG23 VAL P 147      40.631  53.302  15.938  0.00  0.00      PROA  
ATOM   1627  C   VAL P 147      36.533  52.390  17.008  0.00  0.00      PROA  
ATOM   1628  O   VAL P 147      35.827  53.373  17.127  0.00  0.00      PROA  
ATOM   1629  N   TYR P 148      35.991  51.084  16.990  0.00  0.00      PROA  
ATOM   1630  HN  TYR P 148      36.593  50.302  16.848  0.00  0.00      PROA  
ATOM   1631  CA  TYR P 148      34.682  50.750  17.356  0.00  0.00      PROA  
ATOM   1632  HA  TYR P 148      34.016  51.317  16.723  0.00  0.00      PROA  
ATOM   1633  CB  TYR P 148      34.376  49.193  17.092  0.00  0.00      PROA  
ATOM   1634  HB1 TYR P 148      35.215  48.634  17.559  0.00  0.00      PROA  
ATOM   1635  HB2 TYR P 148      34.245  49.089  15.994  0.00  0.00      PROA  
ATOM   1636  CG  TYR P 148      33.127  48.609  17.707  0.00  0.00      PROA  
ATOM   1637  CD1 TYR P 148      33.289  47.750  18.771  0.00  0.00      PROA  
ATOM   1638  HD1 TYR P 148      34.216  47.377  19.180  0.00  0.00      PROA  
ATOM   1639  CE1 TYR P 148      32.183  47.306  19.501  0.00  0.00      PROA  
ATOM   1640  HE1 TYR P 148      32.279  46.618  20.328  0.00  0.00      PROA  
ATOM   1641  CZ  TYR P 148      30.885  47.494  19.074  0.00  0.00      PROA  
ATOM   1642  OH  TYR P 148      29.821  46.916  19.860  0.00  0.00      PROA  
ATOM   1643  HH  TYR P 148      30.196  46.366  20.553  0.00  0.00      PROA  
ATOM   1644  CD2 TYR P 148      31.783  48.960  17.340  0.00  0.00      PROA  
ATOM   1645  HD2 TYR P 148      31.662  49.564  16.452  0.00  0.00      PROA  
ATOM   1646  CE2 TYR P 148      30.671  48.361  18.010  0.00  0.00      PROA  
ATOM   1647  HE2 TYR P 148      29.641  48.443  17.695  0.00  0.00      PROA  
ATOM   1648  C   TYR P 148      34.279  51.153  18.816  0.00  0.00      PROA  
ATOM   1649  O   TYR P 148      33.299  51.839  19.083  0.00  0.00      PROA  
ATOM   1650  N   SER P 149      35.149  50.820  19.798  0.00  0.00      PROA  
ATOM   1651  HN  SER P 149      35.901  50.191  19.617  0.00  0.00      PROA  
ATOM   1652  CA  SER P 149      34.937  51.268  21.146  0.00  0.00      PROA  
ATOM   1653  HA  SER P 149      34.050  50.761  21.498  0.00  0.00      PROA  
ATOM   1654  CB  SER P 149      36.100  50.744  22.059  0.00  0.00      PROA  
ATOM   1655  HB1 SER P 149      37.109  51.151  21.835  0.00  0.00      PROA  
ATOM   1656  HB2 SER P 149      36.099  49.656  21.836  0.00  0.00      PROA  
ATOM   1657  OG  SER P 149      35.967  51.014  23.430  0.00  0.00      PROA  
ATOM   1658  HG1 SER P 149      36.144  50.182  23.875  0.00  0.00      PROA  
ATOM   1659  C   SER P 149      34.889  52.771  21.333  0.00  0.00      PROA  
ATOM   1660  O   SER P 149      33.958  53.278  21.984  0.00  0.00      PROA  
ATOM   1661  N   ILE P 150      35.825  53.443  20.675  0.00  0.00      PROA  
ATOM   1662  HN  ILE P 150      36.613  52.954  20.308  0.00  0.00      PROA  
ATOM   1663  CA  ILE P 150      35.771  54.832  20.658  0.00  0.00      PROA  
ATOM   1664  HA  ILE P 150      35.842  55.254  21.650  0.00  0.00      PROA  
ATOM   1665  CB  ILE P 150      36.987  55.514  19.920  0.00  0.00      PROA  
ATOM   1666  HB  ILE P 150      37.140  54.948  18.977  0.00  0.00      PROA  
ATOM   1667  CG2 ILE P 150      36.756  56.931  19.554  0.00  0.00      PROA  
ATOM   1668 HG21 ILE P 150      37.657  57.382  19.085  0.00  0.00      PROA  
ATOM   1669 HG22 ILE P 150      36.442  57.575  20.403  0.00  0.00      PROA  
ATOM   1670 HG23 ILE P 150      35.874  57.137  18.911  0.00  0.00      PROA  
ATOM   1671  CG1 ILE P 150      38.156  55.398  20.944  0.00  0.00      PROA  
ATOM   1672 HG11 ILE P 150      38.170  54.365  21.351  0.00  0.00      PROA  
ATOM   1673 HG12 ILE P 150      38.086  56.085  21.814  0.00  0.00      PROA  
ATOM   1674  CD  ILE P 150      39.469  55.725  20.191  0.00  0.00      PROA  
ATOM   1675  HD1 ILE P 150      39.728  56.804  20.145  0.00  0.00      PROA  
ATOM   1676  HD2 ILE P 150      39.545  55.490  19.107  0.00  0.00      PROA  
ATOM   1677  HD3 ILE P 150      40.249  55.151  20.736  0.00  0.00      PROA  
ATOM   1678  C   ILE P 150      34.445  55.320  20.051  0.00  0.00      PROA  
ATOM   1679  O   ILE P 150      33.817  56.227  20.563  0.00  0.00      PROA  
ATOM   1680  N   TYR P 151      33.899  54.675  18.988  0.00  0.00      PROA  
ATOM   1681  HN  TYR P 151      34.378  53.854  18.688  0.00  0.00      PROA  
ATOM   1682  CA  TYR P 151      32.671  55.013  18.322  0.00  0.00      PROA  
ATOM   1683  HA  TYR P 151      32.724  56.064  18.080  0.00  0.00      PROA  
ATOM   1684  CB  TYR P 151      32.710  54.293  16.943  0.00  0.00      PROA  
ATOM   1685  HB1 TYR P 151      32.753  53.194  17.101  0.00  0.00      PROA  
ATOM   1686  HB2 TYR P 151      33.653  54.553  16.418  0.00  0.00      PROA  
ATOM   1687  CG  TYR P 151      31.529  54.608  15.997  0.00  0.00      PROA  
ATOM   1688  CD1 TYR P 151      30.372  53.800  16.038  0.00  0.00      PROA  
ATOM   1689  HD1 TYR P 151      30.338  53.002  16.765  0.00  0.00      PROA  
ATOM   1690  CE1 TYR P 151      29.291  54.103  15.153  0.00  0.00      PROA  
ATOM   1691  HE1 TYR P 151      28.367  53.555  15.259  0.00  0.00      PROA  
ATOM   1692  CZ  TYR P 151      29.447  55.122  14.207  0.00  0.00      PROA  
ATOM   1693  OH  TYR P 151      28.479  55.362  13.343  0.00  0.00      PROA  
ATOM   1694  HH  TYR P 151      27.933  54.583  13.214  0.00  0.00      PROA  
ATOM   1695  CD2 TYR P 151      31.656  55.622  15.088  0.00  0.00      PROA  
ATOM   1696  HD2 TYR P 151      32.414  56.392  15.090  0.00  0.00      PROA  
ATOM   1697  CE2 TYR P 151      30.584  55.905  14.203  0.00  0.00      PROA  
ATOM   1698  HE2 TYR P 151      30.772  56.750  13.557  0.00  0.00      PROA  
ATOM   1699  C   TYR P 151      31.339  54.871  19.120  0.00  0.00      PROA  
ATOM   1700  O   TYR P 151      30.518  55.786  19.181  0.00  0.00      PROA  
ATOM   1701  N   VAL P 152      31.172  53.756  19.796  0.00  0.00      PROA  
ATOM   1702  HN  VAL P 152      31.812  53.000  19.677  0.00  0.00      PROA  
ATOM   1703  CA  VAL P 152      30.118  53.390  20.741  0.00  0.00      PROA  
ATOM   1704  HA  VAL P 152      29.173  53.575  20.250  0.00  0.00      PROA  
ATOM   1705  CB  VAL P 152      30.230  51.987  21.136  0.00  0.00      PROA  
ATOM   1706  HB  VAL P 152      31.186  51.771  21.659  0.00  0.00      PROA  
ATOM   1707  CG1 VAL P 152      29.077  51.747  22.144  0.00  0.00      PROA  
ATOM   1708 HG11 VAL P 152      28.094  52.061  21.732  0.00  0.00      PROA  
ATOM   1709 HG12 VAL P 152      29.270  52.231  23.125  0.00  0.00      PROA  
ATOM   1710 HG13 VAL P 152      28.955  50.658  22.323  0.00  0.00      PROA  
ATOM   1711  CG2 VAL P 152      30.098  50.987  19.975  0.00  0.00      PROA  
ATOM   1712 HG21 VAL P 152      29.460  50.160  20.355  0.00  0.00      PROA  
ATOM   1713 HG22 VAL P 152      31.095  50.670  19.600  0.00  0.00      PROA  
ATOM   1714 HG23 VAL P 152      29.482  51.447  19.173  0.00  0.00      PROA  
ATOM   1715  C   VAL P 152      30.104  54.416  21.897  0.00  0.00      PROA  
ATOM   1716  O   VAL P 152      29.032  54.833  22.437  0.00  0.00      PROA  
ATOM   1717  N   HSD P 153      31.307  54.777  22.415  0.00  0.00      PROA  
ATOM   1718  HN  HSD P 153      32.068  54.327  21.955  0.00  0.00      PROA  
ATOM   1719  CA  HSD P 153      31.595  55.725  23.509  0.00  0.00      PROA  
ATOM   1720  HA  HSD P 153      30.968  55.605  24.379  0.00  0.00      PROA  
ATOM   1721  CB  HSD P 153      33.068  55.599  23.968  0.00  0.00      PROA  
ATOM   1722  HB1 HSD P 153      33.284  56.507  24.571  0.00  0.00      PROA  
ATOM   1723  HB2 HSD P 153      33.808  55.408  23.162  0.00  0.00      PROA  
ATOM   1724  ND1 HSD P 153      33.961  53.276  24.851  0.00  0.00      PROA  
ATOM   1725  HD1 HSD P 153      34.294  52.915  23.980  0.00  0.00      PROA  
ATOM   1726  CG  HSD P 153      33.332  54.491  25.000  0.00  0.00      PROA  
ATOM   1727  CE1 HSD P 153      34.281  52.730  26.074  0.00  0.00      PROA  
ATOM   1728  HE1 HSD P 153      34.945  51.870  26.161  0.00  0.00      PROA  
ATOM   1729  NE2 HSD P 153      33.880  53.528  27.070  0.00  0.00      PROA  
ATOM   1730  CD2 HSD P 153      33.283  54.639  26.423  0.00  0.00      PROA  
ATOM   1731  HD2 HSD P 153      32.981  55.598  26.824  0.00  0.00      PROA  
ATOM   1732  C   HSD P 153      31.362  57.148  23.127  0.00  0.00      PROA  
ATOM   1733  O   HSD P 153      31.202  58.055  23.994  0.00  0.00      PROA  
ATOM   1734  N   THR P 154      31.433  57.511  21.830  0.00  0.00      PROA  
ATOM   1735  HN  THR P 154      31.607  56.902  21.060  0.00  0.00      PROA  
ATOM   1736  CA  THR P 154      31.288  58.953  21.460  0.00  0.00      PROA  
ATOM   1737  HA  THR P 154      31.127  59.604  22.306  0.00  0.00      PROA  
ATOM   1738  CB  THR P 154      32.577  59.507  20.820  0.00  0.00      PROA  
ATOM   1739  HB  THR P 154      32.310  60.467  20.328  0.00  0.00      PROA  
ATOM   1740  OG1 THR P 154      33.125  58.666  19.804  0.00  0.00      PROA  
ATOM   1741  HG1 THR P 154      33.285  57.784  20.148  0.00  0.00      PROA  
ATOM   1742  CG2 THR P 154      33.653  59.770  21.850  0.00  0.00      PROA  
ATOM   1743 HG21 THR P 154      33.285  60.631  22.449  0.00  0.00      PROA  
ATOM   1744 HG22 THR P 154      34.642  60.060  21.433  0.00  0.00      PROA  
ATOM   1745 HG23 THR P 154      33.853  58.901  22.512  0.00  0.00      PROA  
ATOM   1746  C   THR P 154      30.122  59.251  20.591  0.00  0.00      PROA  
ATOM   1747  O   THR P 154      29.301  60.110  20.893  0.00  0.00      PROA  
ATOM   1748  N   VAL P 155      30.009  58.596  19.411  0.00  0.00      PROA  
ATOM   1749  HN  VAL P 155      30.737  58.037  19.021  0.00  0.00      PROA  
ATOM   1750  CA  VAL P 155      28.901  58.679  18.496  0.00  0.00      PROA  
ATOM   1751  HA  VAL P 155      28.668  59.695  18.213  0.00  0.00      PROA  
ATOM   1752  CB  VAL P 155      29.254  58.237  17.119  0.00  0.00      PROA  
ATOM   1753  HB  VAL P 155      29.551  57.167  17.114  0.00  0.00      PROA  
ATOM   1754  CG1 VAL P 155      28.016  58.345  16.206  0.00  0.00      PROA  
ATOM   1755 HG11 VAL P 155      28.351  58.218  15.154  0.00  0.00      PROA  
ATOM   1756 HG12 VAL P 155      27.557  59.346  16.354  0.00  0.00      PROA  
ATOM   1757 HG13 VAL P 155      27.165  57.650  16.369  0.00  0.00      PROA  
ATOM   1758  CG2 VAL P 155      30.457  59.108  16.722  0.00  0.00      PROA  
ATOM   1759 HG21 VAL P 155      31.420  58.783  17.172  0.00  0.00      PROA  
ATOM   1760 HG22 VAL P 155      30.363  60.194  16.933  0.00  0.00      PROA  
ATOM   1761 HG23 VAL P 155      30.584  59.000  15.624  0.00  0.00      PROA  
ATOM   1762  C   VAL P 155      27.579  58.005  18.995  0.00  0.00      PROA  
ATOM   1763  O   VAL P 155      26.499  58.549  18.829  0.00  0.00      PROA  
ATOM   1764  N   CYS P 156      27.559  56.815  19.681  0.00  0.00      PROA  
ATOM   1765  HN  CYS P 156      28.403  56.315  19.861  0.00  0.00      PROA  
ATOM   1766  CA  CYS P 156      26.373  56.260  20.151  0.00  0.00      PROA  
ATOM   1767  HA  CYS P 156      25.551  56.604  19.541  0.00  0.00      PROA  
ATOM   1768  CB  CYS P 156      26.454  54.732  19.958  0.00  0.00      PROA  
ATOM   1769  HB1 CYS P 156      25.465  54.307  20.234  0.00  0.00      PROA  
ATOM   1770  HB2 CYS P 156      27.301  54.392  20.591  0.00  0.00      PROA  
ATOM   1771  SG  CYS P 156      26.807  54.300  18.165  0.00  0.00      PROA  
ATOM   1772  HG1 CYS P 156      25.676  53.631  17.995  0.00  0.00      PROA  
ATOM   1773  C   CYS P 156      26.134  56.758  21.593  0.00  0.00      PROA  
ATOM   1774  O   CYS P 156      25.008  56.653  22.031  0.00  0.00      PROA  
ATOM   1775  N   ASP P 157      27.171  57.273  22.327  0.00  0.00      PROA  
ATOM   1776  HN  ASP P 157      28.059  57.260  21.874  0.00  0.00      PROA  
ATOM   1777  CA  ASP P 157      26.942  57.918  23.613  0.00  0.00      PROA  
ATOM   1778  HA  ASP P 157      26.773  57.207  24.408  0.00  0.00      PROA  
ATOM   1779  CB  ASP P 157      28.306  58.534  24.044  0.00  0.00      PROA  
ATOM   1780  HB1 ASP P 157      28.796  59.274  23.376  0.00  0.00      PROA  
ATOM   1781  HB2 ASP P 157      28.961  57.653  24.217  0.00  0.00      PROA  
ATOM   1782  CG  ASP P 157      28.335  59.316  25.362  0.00  0.00      PROA  
ATOM   1783  OD1 ASP P 157      27.804  58.799  26.362  0.00  0.00      PROA  
ATOM   1784  OD2 ASP P 157      28.841  60.453  25.439  0.00  0.00      PROA  
ATOM   1785  C   ASP P 157      25.596  58.811  23.739  0.00  0.00      PROA  
ATOM   1786  O   ASP P 157      24.741  58.556  24.619  0.00  0.00      PROA  
ATOM   1787  N   PRO P 158      25.389  59.806  22.835  0.00  0.00      PROA  
ATOM   1788  CD  PRO P 158      26.380  60.476  21.992  0.00  0.00      PROA  
ATOM   1789  HD1 PRO P 158      26.855  59.752  21.296  0.00  0.00      PROA  
ATOM   1790  HD2 PRO P 158      27.188  60.852  22.656  0.00  0.00      PROA  
ATOM   1791  CA  PRO P 158      24.255  60.703  23.032  0.00  0.00      PROA  
ATOM   1792  HA  PRO P 158      24.155  61.080  24.039  0.00  0.00      PROA  
ATOM   1793  CB  PRO P 158      24.576  61.934  22.116  0.00  0.00      PROA  
ATOM   1794  HB1 PRO P 158      24.810  62.808  22.761  0.00  0.00      PROA  
ATOM   1795  HB2 PRO P 158      23.686  62.316  21.573  0.00  0.00      PROA  
ATOM   1796  CG  PRO P 158      25.666  61.534  21.152  0.00  0.00      PROA  
ATOM   1797  HG1 PRO P 158      25.231  60.976  20.296  0.00  0.00      PROA  
ATOM   1798  HG2 PRO P 158      26.305  62.422  20.956  0.00  0.00      PROA  
ATOM   1799  C   PRO P 158      22.962  60.032  22.744  0.00  0.00      PROA  
ATOM   1800  O   PRO P 158      21.933  60.398  23.285  0.00  0.00      PROA  
ATOM   1801  N   LEU P 159      22.968  59.053  21.844  0.00  0.00      PROA  
ATOM   1802  HN  LEU P 159      23.821  58.755  21.424  0.00  0.00      PROA  
ATOM   1803  CA  LEU P 159      21.823  58.217  21.486  0.00  0.00      PROA  
ATOM   1804  HA  LEU P 159      20.949  58.848  21.424  0.00  0.00      PROA  
ATOM   1805  CB  LEU P 159      22.164  57.609  20.078  0.00  0.00      PROA  
ATOM   1806  HB1 LEU P 159      21.293  57.002  19.751  0.00  0.00      PROA  
ATOM   1807  HB2 LEU P 159      23.081  56.987  20.170  0.00  0.00      PROA  
ATOM   1808  CG  LEU P 159      22.479  58.528  18.905  0.00  0.00      PROA  
ATOM   1809  HG  LEU P 159      23.442  58.974  19.234  0.00  0.00      PROA  
ATOM   1810  CD1 LEU P 159      22.605  57.680  17.600  0.00  0.00      PROA  
ATOM   1811 HD11 LEU P 159      21.711  57.106  17.278  0.00  0.00      PROA  
ATOM   1812 HD12 LEU P 159      23.467  56.979  17.602  0.00  0.00      PROA  
ATOM   1813 HD13 LEU P 159      22.791  58.497  16.870  0.00  0.00      PROA  
ATOM   1814  CD2 LEU P 159      21.480  59.665  18.750  0.00  0.00      PROA  
ATOM   1815 HD21 LEU P 159      21.936  60.449  18.109  0.00  0.00      PROA  
ATOM   1816 HD22 LEU P 159      21.459  60.320  19.647  0.00  0.00      PROA  
ATOM   1817 HD23 LEU P 159      20.418  59.445  18.510  0.00  0.00      PROA  
ATOM   1818  C   LEU P 159      21.309  57.295  22.521  0.00  0.00      PROA  
ATOM   1819  O   LEU P 159      20.100  57.318  22.753  0.00  0.00      PROA  
ATOM   1820  N   PHE P 160      22.191  56.720  23.315  0.00  0.00      PROA  
ATOM   1821  HN  PHE P 160      23.142  56.884  23.065  0.00  0.00      PROA  
ATOM   1822  CA  PHE P 160      21.895  56.089  24.589  0.00  0.00      PROA  
ATOM   1823  HA  PHE P 160      21.096  55.380  24.433  0.00  0.00      PROA  
ATOM   1824  CB  PHE P 160      23.225  55.589  25.248  0.00  0.00      PROA  
ATOM   1825  HB1 PHE P 160      22.999  55.043  26.189  0.00  0.00      PROA  
ATOM   1826  HB2 PHE P 160      23.987  56.373  25.439  0.00  0.00      PROA  
ATOM   1827  CG  PHE P 160      23.971  54.596  24.373  0.00  0.00      PROA  
ATOM   1828  CD1 PHE P 160      25.403  54.469  24.399  0.00  0.00      PROA  
ATOM   1829  HD1 PHE P 160      25.975  55.119  25.045  0.00  0.00      PROA  
ATOM   1830  CE1 PHE P 160      26.104  53.600  23.577  0.00  0.00      PROA  
ATOM   1831  HE1 PHE P 160      27.142  53.313  23.665  0.00  0.00      PROA  
ATOM   1832  CZ  PHE P 160      25.367  52.753  22.780  0.00  0.00      PROA  
ATOM   1833  HZ  PHE P 160      25.810  51.993  22.154  0.00  0.00      PROA  
ATOM   1834  CD2 PHE P 160      23.283  53.727  23.461  0.00  0.00      PROA  
ATOM   1835  HD2 PHE P 160      22.209  53.803  23.378  0.00  0.00      PROA  
ATOM   1836  CE2 PHE P 160      23.971  52.836  22.647  0.00  0.00      PROA  
ATOM   1837  HE2 PHE P 160      23.483  52.254  21.879  0.00  0.00      PROA  
ATOM   1838  C   PHE P 160      21.249  57.060  25.576  0.00  0.00      PROA  
ATOM   1839  O   PHE P 160      20.187  56.811  26.073  0.00  0.00      PROA  
ATOM   1840  N   GLU P 161      21.840  58.208  25.754  0.00  0.00      PROA  
ATOM   1841  HN  GLU P 161      22.736  58.425  25.375  0.00  0.00      PROA  
ATOM   1842  CA  GLU P 161      21.366  59.192  26.664  0.00  0.00      PROA  
ATOM   1843  HA  GLU P 161      21.214  58.727  27.627  0.00  0.00      PROA  
ATOM   1844  CB  GLU P 161      22.336  60.333  26.830  0.00  0.00      PROA  
ATOM   1845  HB1 GLU P 161      21.724  61.024  27.449  0.00  0.00      PROA  
ATOM   1846  HB2 GLU P 161      22.531  60.799  25.841  0.00  0.00      PROA  
ATOM   1847  CG  GLU P 161      23.710  60.006  27.547  0.00  0.00      PROA  
ATOM   1848  HG1 GLU P 161      24.427  59.520  26.852  0.00  0.00      PROA  
ATOM   1849  HG2 GLU P 161      23.480  59.295  28.369  0.00  0.00      PROA  
ATOM   1850  CD  GLU P 161      24.209  61.314  28.070  0.00  0.00      PROA  
ATOM   1851  OE1 GLU P 161      23.548  61.849  28.972  0.00  0.00      PROA  
ATOM   1852  OE2 GLU P 161      25.175  61.854  27.469  0.00  0.00      PROA  
ATOM   1853  C   GLU P 161      19.943  59.666  26.310  0.00  0.00      PROA  
ATOM   1854  O   GLU P 161      19.164  59.897  27.288  0.00  0.00      PROA  
ATOM   1855  N   ALA P 162      19.676  59.803  25.012  0.00  0.00      PROA  
ATOM   1856  HN  ALA P 162      20.396  59.706  24.329  0.00  0.00      PROA  
ATOM   1857  CA  ALA P 162      18.387  60.295  24.523  0.00  0.00      PROA  
ATOM   1858  HA  ALA P 162      18.285  61.284  24.944  0.00  0.00      PROA  
ATOM   1859  CB  ALA P 162      18.458  60.533  23.015  0.00  0.00      PROA  
ATOM   1860  HB1 ALA P 162      17.638  61.198  22.670  0.00  0.00      PROA  
ATOM   1861  HB2 ALA P 162      18.327  59.538  22.537  0.00  0.00      PROA  
ATOM   1862  HB3 ALA P 162      19.463  60.846  22.660  0.00  0.00      PROA  
ATOM   1863  C   ALA P 162      17.223  59.430  24.923  0.00  0.00      PROA  
ATOM   1864  O   ALA P 162      16.136  59.949  25.374  0.00  0.00      PROA  
ATOM   1865  N   VAL P 163      17.352  58.077  24.873  0.00  0.00      PROA  
ATOM   1866  HN  VAL P 163      18.224  57.800  24.478  0.00  0.00      PROA  
ATOM   1867  CA  VAL P 163      16.371  57.093  25.357  0.00  0.00      PROA  
ATOM   1868  HA  VAL P 163      15.447  57.344  24.859  0.00  0.00      PROA  
ATOM   1869  CB  VAL P 163      16.839  55.775  25.022  0.00  0.00      PROA  
ATOM   1870  HB  VAL P 163      17.926  55.682  25.229  0.00  0.00      PROA  
ATOM   1871  CG1 VAL P 163      16.031  54.597  25.727  0.00  0.00      PROA  
ATOM   1872 HG11 VAL P 163      16.057  54.573  26.837  0.00  0.00      PROA  
ATOM   1873 HG12 VAL P 163      16.552  53.657  25.444  0.00  0.00      PROA  
ATOM   1874 HG13 VAL P 163      14.953  54.694  25.479  0.00  0.00      PROA  
ATOM   1875  CG2 VAL P 163      16.651  55.376  23.526  0.00  0.00      PROA  
ATOM   1876 HG21 VAL P 163      15.557  55.369  23.335  0.00  0.00      PROA  
ATOM   1877 HG22 VAL P 163      17.126  54.399  23.292  0.00  0.00      PROA  
ATOM   1878 HG23 VAL P 163      17.101  56.195  22.926  0.00  0.00      PROA  
ATOM   1879  C   VAL P 163      16.020  57.333  26.853  0.00  0.00      PROA  
ATOM   1880  O   VAL P 163      14.876  57.198  27.303  0.00  0.00      PROA  
ATOM   1881  N   GLY P 164      17.016  57.733  27.662  0.00  0.00      PROA  
ATOM   1882  HN  GLY P 164      17.939  57.922  27.335  0.00  0.00      PROA  
ATOM   1883  CA  GLY P 164      16.664  57.999  29.005  0.00  0.00      PROA  
ATOM   1884  HA1 GLY P 164      17.610  58.155  29.501  0.00  0.00      PROA  
ATOM   1885  HA2 GLY P 164      16.121  57.138  29.366  0.00  0.00      PROA  
ATOM   1886  C   GLY P 164      15.979  59.253  29.317  0.00  0.00      PROA  
ATOM   1887  O   GLY P 164      15.105  59.369  30.174  0.00  0.00      PROA  
ATOM   1888  N   LYS P 165      16.180  60.328  28.466  0.00  0.00      PROA  
ATOM   1889  HN  LYS P 165      16.897  60.211  27.784  0.00  0.00      PROA  
ATOM   1890  CA  LYS P 165      15.433  61.586  28.633  0.00  0.00      PROA  
ATOM   1891  HA  LYS P 165      15.352  61.839  29.680  0.00  0.00      PROA  
ATOM   1892  CB  LYS P 165      16.172  62.762  28.024  0.00  0.00      PROA  
ATOM   1893  HB1 LYS P 165      15.495  63.641  27.967  0.00  0.00      PROA  
ATOM   1894  HB2 LYS P 165      16.461  62.466  26.993  0.00  0.00      PROA  
ATOM   1895  CG  LYS P 165      17.412  63.318  28.893  0.00  0.00      PROA  
ATOM   1896  HG1 LYS P 165      17.935  62.554  29.507  0.00  0.00      PROA  
ATOM   1897  HG2 LYS P 165      16.800  63.778  29.698  0.00  0.00      PROA  
ATOM   1898  CD  LYS P 165      18.443  64.314  28.292  0.00  0.00      PROA  
ATOM   1899  HD1 LYS P 165      19.156  64.525  29.118  0.00  0.00      PROA  
ATOM   1900  HD2 LYS P 165      17.945  65.256  27.980  0.00  0.00      PROA  
ATOM   1901  CE  LYS P 165      19.193  63.621  27.218  0.00  0.00      PROA  
ATOM   1902  HE1 LYS P 165      18.472  63.268  26.450  0.00  0.00      PROA  
ATOM   1903  HE2 LYS P 165      19.821  62.811  27.647  0.00  0.00      PROA  
ATOM   1904  NZ  LYS P 165      20.227  64.535  26.602  0.00  0.00      PROA  
ATOM   1905  HZ1 LYS P 165      19.885  65.404  26.144  0.00  0.00      PROA  
ATOM   1906  HZ2 LYS P 165      20.646  64.054  25.780  0.00  0.00      PROA  
ATOM   1907  HZ3 LYS P 165      21.005  64.844  27.220  0.00  0.00      PROA  
ATOM   1908  C   LYS P 165      14.008  61.445  28.075  0.00  0.00      PROA  
ATOM   1909  O   LYS P 165      13.095  62.112  28.511  0.00  0.00      PROA  
ATOM   1910  N   ILE P 166      13.739  60.422  27.145  0.00  0.00      PROA  
ATOM   1911  HN  ILE P 166      14.539  60.019  26.706  0.00  0.00      PROA  
ATOM   1912  CA  ILE P 166      12.492  59.910  26.706  0.00  0.00      PROA  
ATOM   1913  HA  ILE P 166      11.745  60.635  26.418  0.00  0.00      PROA  
ATOM   1914  CB  ILE P 166      12.679  59.014  25.445  0.00  0.00      PROA  
ATOM   1915  HB  ILE P 166      13.675  58.539  25.567  0.00  0.00      PROA  
ATOM   1916  CG2 ILE P 166      11.662  57.841  25.437  0.00  0.00      PROA  
ATOM   1917 HG21 ILE P 166      10.633  58.252  25.513  0.00  0.00      PROA  
ATOM   1918 HG22 ILE P 166      11.817  57.122  26.270  0.00  0.00      PROA  
ATOM   1919 HG23 ILE P 166      11.870  57.136  24.604  0.00  0.00      PROA  
ATOM   1920  CG1 ILE P 166      12.654  59.839  24.129  0.00  0.00      PROA  
ATOM   1921 HG11 ILE P 166      13.485  60.556  24.298  0.00  0.00      PROA  
ATOM   1922 HG12 ILE P 166      11.661  60.327  24.029  0.00  0.00      PROA  
ATOM   1923  CD  ILE P 166      13.048  59.009  22.816  0.00  0.00      PROA  
ATOM   1924  HD1 ILE P 166      14.045  58.522  22.865  0.00  0.00      PROA  
ATOM   1925  HD2 ILE P 166      13.119  59.671  21.926  0.00  0.00      PROA  
ATOM   1926  HD3 ILE P 166      12.358  58.171  22.582  0.00  0.00      PROA  
ATOM   1927  C   ILE P 166      11.724  59.269  27.901  0.00  0.00      PROA  
ATOM   1928  O   ILE P 166      10.561  59.573  28.101  0.00  0.00      PROA  
ATOM   1929  N   PHE P 167      12.360  58.450  28.701  0.00  0.00      PROA  
ATOM   1930  HN  PHE P 167      13.284  58.188  28.433  0.00  0.00      PROA  
ATOM   1931  CA  PHE P 167      11.843  57.760  29.887  0.00  0.00      PROA  
ATOM   1932  HA  PHE P 167      10.835  57.501  29.598  0.00  0.00      PROA  
ATOM   1933  CB  PHE P 167      12.804  56.584  30.378  0.00  0.00      PROA  
ATOM   1934  HB1 PHE P 167      12.301  56.094  31.239  0.00  0.00      PROA  
ATOM   1935  HB2 PHE P 167      13.843  56.906  30.603  0.00  0.00      PROA  
ATOM   1936  CG  PHE P 167      12.773  55.404  29.448  0.00  0.00      PROA  
ATOM   1937  CD1 PHE P 167      14.004  54.841  29.228  0.00  0.00      PROA  
ATOM   1938  HD1 PHE P 167      14.872  55.239  29.732  0.00  0.00      PROA  
ATOM   1939  CE1 PHE P 167      14.188  53.700  28.411  0.00  0.00      PROA  
ATOM   1940  HE1 PHE P 167      15.082  53.098  28.477  0.00  0.00      PROA  
ATOM   1941  CZ  PHE P 167      13.011  53.081  27.915  0.00  0.00      PROA  
ATOM   1942  HZ  PHE P 167      13.117  52.165  27.351  0.00  0.00      PROA  
ATOM   1943  CD2 PHE P 167      11.568  54.820  28.896  0.00  0.00      PROA  
ATOM   1944  HD2 PHE P 167      10.640  55.323  29.126  0.00  0.00      PROA  
ATOM   1945  CE2 PHE P 167      11.736  53.645  28.208  0.00  0.00      PROA  
ATOM   1946  HE2 PHE P 167      10.887  53.073  27.863  0.00  0.00      PROA  
ATOM   1947  C   PHE P 167      11.571  58.647  31.114  0.00  0.00      PROA  
ATOM   1948  O   PHE P 167      10.489  58.567  31.684  0.00  0.00      PROA  
ATOM   1949  N   SER P 168      12.543  59.546  31.340  0.00  0.00      PROA  
ATOM   1950  HN  SER P 168      13.341  59.588  30.744  0.00  0.00      PROA  
ATOM   1951  CA  SER P 168      12.527  60.538  32.372  0.00  0.00      PROA  
ATOM   1952  HA  SER P 168      13.580  60.774  32.408  0.00  0.00      PROA  
ATOM   1953  CB  SER P 168      11.731  61.774  31.983  0.00  0.00      PROA  
ATOM   1954  HB1 SER P 168      10.638  61.571  31.994  0.00  0.00      PROA  
ATOM   1955  HB2 SER P 168      12.032  62.091  30.962  0.00  0.00      PROA  
ATOM   1956  OG  SER P 168      12.046  62.914  32.770  0.00  0.00      PROA  
ATOM   1957  HG1 SER P 168      11.782  63.680  32.255  0.00  0.00      PROA  
ATOM   1958  C   SER P 168      12.154  60.083  33.739  0.00  0.00      PROA  
ATOM   1959  O   SER P 168      12.624  59.073  34.238  0.00  0.00      PROA  
ATOM   1960  N   ASN P 169      11.262  60.849  34.405  0.00  0.00      PROA  
ATOM   1961  HN  ASN P 169      11.061  61.735  33.993  0.00  0.00      PROA  
ATOM   1962  CA  ASN P 169      10.599  60.498  35.669  0.00  0.00      PROA  
ATOM   1963  HA  ASN P 169      11.299  59.910  36.244  0.00  0.00      PROA  
ATOM   1964  CB  ASN P 169      10.194  61.712  36.481  0.00  0.00      PROA  
ATOM   1965  HB1 ASN P 169       9.472  62.352  35.930  0.00  0.00      PROA  
ATOM   1966  HB2 ASN P 169      10.990  62.480  36.579  0.00  0.00      PROA  
ATOM   1967  CG  ASN P 169       9.619  61.322  37.864  0.00  0.00      PROA  
ATOM   1968  OD1 ASN P 169       8.764  62.122  38.335  0.00  0.00      PROA  
ATOM   1969  ND2 ASN P 169       9.972  60.241  38.480  0.00  0.00      PROA  
ATOM   1970 HD21 ASN P 169       9.448  59.993  39.295  0.00  0.00      PROA  
ATOM   1971 HD22 ASN P 169      10.678  59.602  38.174  0.00  0.00      PROA  
ATOM   1972  C   ASN P 169       9.415  59.621  35.393  0.00  0.00      PROA  
ATOM   1973  O   ASN P 169       8.267  60.013  35.184  0.00  0.00      PROA  
ATOM   1974  N   VAL P 170       9.674  58.323  35.415  0.00  0.00      PROA  
ATOM   1975  HN  VAL P 170      10.571  58.056  35.759  0.00  0.00      PROA  
ATOM   1976  CA  VAL P 170       8.720  57.302  35.343  0.00  0.00      PROA  
ATOM   1977  HA  VAL P 170       8.088  57.477  34.484  0.00  0.00      PROA  
ATOM   1978  CB  VAL P 170       9.431  55.992  35.009  0.00  0.00      PROA  
ATOM   1979  HB  VAL P 170      10.252  55.799  35.732  0.00  0.00      PROA  
ATOM   1980  CG1 VAL P 170       8.463  54.828  35.072  0.00  0.00      PROA  
ATOM   1981 HG11 VAL P 170       8.174  54.504  36.094  0.00  0.00      PROA  
ATOM   1982 HG12 VAL P 170       8.838  53.942  34.515  0.00  0.00      PROA  
ATOM   1983 HG13 VAL P 170       7.423  54.991  34.717  0.00  0.00      PROA  
ATOM   1984  CG2 VAL P 170      10.078  56.028  33.603  0.00  0.00      PROA  
ATOM   1985 HG21 VAL P 170       9.336  56.008  32.777  0.00  0.00      PROA  
ATOM   1986 HG22 VAL P 170      10.557  55.052  33.375  0.00  0.00      PROA  
ATOM   1987 HG23 VAL P 170      10.816  56.858  33.632  0.00  0.00      PROA  
ATOM   1988  C   VAL P 170       8.001  57.174  36.606  0.00  0.00      PROA  
ATOM   1989  O   VAL P 170       8.686  57.129  37.654  0.00  0.00      PROA  
ATOM   1990  N   ARG P 171       6.670  57.173  36.605  0.00  0.00      PROA  
ATOM   1991  HN  ARG P 171       6.134  57.230  35.766  0.00  0.00      PROA  
ATOM   1992  CA  ARG P 171       5.951  57.011  37.834  0.00  0.00      PROA  
ATOM   1993  HA  ARG P 171       6.691  56.780  38.585  0.00  0.00      PROA  
ATOM   1994  CB  ARG P 171       5.170  58.396  38.009  0.00  0.00      PROA  
ATOM   1995  HB1 ARG P 171       4.355  58.165  38.727  0.00  0.00      PROA  
ATOM   1996  HB2 ARG P 171       4.563  58.692  37.127  0.00  0.00      PROA  
ATOM   1997  CG  ARG P 171       6.047  59.544  38.379  0.00  0.00      PROA  
ATOM   1998  HG1 ARG P 171       7.074  59.305  38.029  0.00  0.00      PROA  
ATOM   1999  HG2 ARG P 171       6.081  59.649  39.484  0.00  0.00      PROA  
ATOM   2000  CD  ARG P 171       5.566  60.933  37.969  0.00  0.00      PROA  
ATOM   2001  HD1 ARG P 171       6.072  61.710  38.581  0.00  0.00      PROA  
ATOM   2002  HD2 ARG P 171       4.480  61.164  38.023  0.00  0.00      PROA  
ATOM   2003  NE  ARG P 171       6.002  61.040  36.599  0.00  0.00      PROA  
ATOM   2004  HE  ARG P 171       6.868  60.616  36.334  0.00  0.00      PROA  
ATOM   2005  CZ  ARG P 171       5.431  61.783  35.639  0.00  0.00      PROA  
ATOM   2006  NH1 ARG P 171       4.313  62.418  35.802  0.00  0.00      PROA  
ATOM   2007 HH11 ARG P 171       3.938  62.542  36.721  0.00  0.00      PROA  
ATOM   2008 HH12 ARG P 171       3.848  62.894  35.055  0.00  0.00      PROA  
ATOM   2009  NH2 ARG P 171       6.080  61.769  34.559  0.00  0.00      PROA  
ATOM   2010 HH21 ARG P 171       6.984  61.341  34.587  0.00  0.00      PROA  
ATOM   2011 HH22 ARG P 171       5.847  62.362  33.789  0.00  0.00      PROA  
ATOM   2012  C   ARG P 171       5.122  55.778  37.755  0.00  0.00      PROA  
ATOM   2013  O   ARG P 171       4.108  55.676  37.087  0.00  0.00      PROA  
ATOM   2014  N   ILE P 172       5.674  54.757  38.391  0.00  0.00      PROA  
ATOM   2015  HN  ILE P 172       6.453  54.787  39.012  0.00  0.00      PROA  
ATOM   2016  CA  ILE P 172       4.930  53.491  38.526  0.00  0.00      PROA  
ATOM   2017  HA  ILE P 172       4.336  53.304  37.644  0.00  0.00      PROA  
ATOM   2018  CB  ILE P 172       5.892  52.310  38.802  0.00  0.00      PROA  
ATOM   2019  HB  ILE P 172       6.457  52.607  39.711  0.00  0.00      PROA  
ATOM   2020  CG2 ILE P 172       5.177  50.979  39.181  0.00  0.00      PROA  
ATOM   2021 HG21 ILE P 172       4.677  51.116  40.164  0.00  0.00      PROA  
ATOM   2022 HG22 ILE P 172       5.890  50.148  39.368  0.00  0.00      PROA  
ATOM   2023 HG23 ILE P 172       4.367  50.698  38.475  0.00  0.00      PROA  
ATOM   2024  CG1 ILE P 172       6.907  52.022  37.605  0.00  0.00      PROA  
ATOM   2025 HG11 ILE P 172       7.218  50.985  37.853  0.00  0.00      PROA  
ATOM   2026 HG12 ILE P 172       7.771  52.717  37.676  0.00  0.00      PROA  
ATOM   2027  CD  ILE P 172       6.325  52.172  36.183  0.00  0.00      PROA  
ATOM   2028  HD1 ILE P 172       5.328  51.690  36.095  0.00  0.00      PROA  
ATOM   2029  HD2 ILE P 172       7.006  51.559  35.554  0.00  0.00      PROA  
ATOM   2030  HD3 ILE P 172       6.270  53.244  35.896  0.00  0.00      PROA  
ATOM   2031  C   ILE P 172       4.049  53.619  39.748  0.00  0.00      PROA  
ATOM   2032  O   ILE P 172       4.534  54.093  40.742  0.00  0.00      PROA  
ATOM   2033  N   ASN P 173       2.778  53.191  39.605  0.00  0.00      PROA  
ATOM   2034  HN  ASN P 173       2.551  53.004  38.653  0.00  0.00      PROA  
ATOM   2035  CA  ASN P 173       1.753  53.298  40.653  0.00  0.00      PROA  
ATOM   2036  HA  ASN P 173       2.106  53.770  41.558  0.00  0.00      PROA  
ATOM   2037  CB  ASN P 173       0.328  53.924  40.310  0.00  0.00      PROA  
ATOM   2038  HB1 ASN P 173      -0.525  53.793  41.009  0.00  0.00      PROA  
ATOM   2039  HB2 ASN P 173       0.093  53.453  39.331  0.00  0.00      PROA  
ATOM   2040  CG  ASN P 173       0.484  55.434  40.050  0.00  0.00      PROA  
ATOM   2041  OD1 ASN P 173       1.583  55.859  39.627  0.00  0.00      PROA  
ATOM   2042  ND2 ASN P 173      -0.539  56.273  40.323  0.00  0.00      PROA  
ATOM   2043 HD21 ASN P 173      -0.338  57.235  40.138  0.00  0.00      PROA  
ATOM   2044 HD22 ASN P 173      -1.215  56.039  41.023  0.00  0.00      PROA  
ATOM   2045  C   ASN P 173       1.408  51.861  41.125  0.00  0.00      PROA  
ATOM   2046  O   ASN P 173       1.429  50.968  40.342  0.00  0.00      PROA  
ATOM   2047  N   LEU P 174       1.274  51.580  42.446  0.00  0.00      PROA  
ATOM   2048  HN  LEU P 174       1.434  52.326  43.087  0.00  0.00      PROA  
ATOM   2049  CA  LEU P 174       1.160  50.345  43.126  0.00  0.00      PROA  
ATOM   2050  HA  LEU P 174       1.235  49.552  42.397  0.00  0.00      PROA  
ATOM   2051  CB  LEU P 174       2.349  50.126  44.120  0.00  0.00      PROA  
ATOM   2052  HB1 LEU P 174       2.010  49.392  44.882  0.00  0.00      PROA  
ATOM   2053  HB2 LEU P 174       2.499  51.042  44.732  0.00  0.00      PROA  
ATOM   2054  CG  LEU P 174       3.616  49.452  43.481  0.00  0.00      PROA  
ATOM   2055  HG  LEU P 174       3.219  49.068  42.517  0.00  0.00      PROA  
ATOM   2056  CD1 LEU P 174       4.621  50.562  43.109  0.00  0.00      PROA  
ATOM   2057 HD11 LEU P 174       4.287  51.382  42.438  0.00  0.00      PROA  
ATOM   2058 HD12 LEU P 174       5.402  50.085  42.479  0.00  0.00      PROA  
ATOM   2059 HD13 LEU P 174       5.208  50.914  43.985  0.00  0.00      PROA  
ATOM   2060  CD2 LEU P 174       4.219  48.347  44.261  0.00  0.00      PROA  
ATOM   2061 HD21 LEU P 174       5.113  47.945  43.738  0.00  0.00      PROA  
ATOM   2062 HD22 LEU P 174       3.475  47.525  44.330  0.00  0.00      PROA  
ATOM   2063 HD23 LEU P 174       4.466  48.823  45.235  0.00  0.00      PROA  
ATOM   2064  C   LEU P 174      -0.127  50.388  43.931  0.00  0.00      PROA  
ATOM   2065  O   LEU P 174      -0.803  51.408  44.107  0.00  0.00      PROA  
ATOM   2066  N   GLN P 175      -0.473  49.241  44.611  0.00  0.00      PROA  
ATOM   2067  HN  GLN P 175       0.137  48.453  44.613  0.00  0.00      PROA  
ATOM   2068  CA  GLN P 175      -1.654  49.167  45.510  0.00  0.00      PROA  
ATOM   2069  HA  GLN P 175      -2.106  50.147  45.560  0.00  0.00      PROA  
ATOM   2070  CB  GLN P 175      -2.642  47.994  45.017  0.00  0.00      PROA  
ATOM   2071  HB1 GLN P 175      -3.639  48.028  45.505  0.00  0.00      PROA  
ATOM   2072  HB2 GLN P 175      -2.128  47.011  45.078  0.00  0.00      PROA  
ATOM   2073  CG  GLN P 175      -3.027  48.143  43.456  0.00  0.00      PROA  
ATOM   2074  HG1 GLN P 175      -3.471  47.168  43.162  0.00  0.00      PROA  
ATOM   2075  HG2 GLN P 175      -2.186  48.253  42.739  0.00  0.00      PROA  
ATOM   2076  CD  GLN P 175      -3.918  49.341  43.176  0.00  0.00      PROA  
ATOM   2077  OE1 GLN P 175      -5.097  49.165  42.769  0.00  0.00      PROA  
ATOM   2078  NE2 GLN P 175      -3.422  50.568  43.304  0.00  0.00      PROA  
ATOM   2079 HE21 GLN P 175      -2.438  50.682  43.442  0.00  0.00      PROA  
ATOM   2080 HE22 GLN P 175      -3.806  51.263  42.696  0.00  0.00      PROA  
ATOM   2081  C   GLN P 175      -1.294  48.883  46.879  0.00  0.00      PROA  
ATOM   2082  O   GLN P 175      -0.303  48.195  47.041  0.00  0.00      PROA  
ATOM   2083  N   LYS P 176      -1.966  49.444  47.909  0.00  0.00      PROA  
ATOM   2084  HN  LYS P 176      -2.738  50.029  47.673  0.00  0.00      PROA  
ATOM   2085  CA  LYS P 176      -1.681  49.374  49.323  0.00  0.00      PROA  
ATOM   2086  HA  LYS P 176      -0.724  49.847  49.491  0.00  0.00      PROA  
ATOM   2087  CB  LYS P 176      -2.711  50.229  50.127  0.00  0.00      PROA  
ATOM   2088  HB1 LYS P 176      -2.889  49.866  51.161  0.00  0.00      PROA  
ATOM   2089  HB2 LYS P 176      -3.692  50.126  49.615  0.00  0.00      PROA  
ATOM   2090  CG  LYS P 176      -2.257  51.705  50.127  0.00  0.00      PROA  
ATOM   2091  HG1 LYS P 176      -1.700  52.000  49.212  0.00  0.00      PROA  
ATOM   2092  HG2 LYS P 176      -1.455  51.673  50.895  0.00  0.00      PROA  
ATOM   2093  CD  LYS P 176      -3.441  52.638  50.530  0.00  0.00      PROA  
ATOM   2094  HD1 LYS P 176      -3.801  52.174  51.473  0.00  0.00      PROA  
ATOM   2095  HD2 LYS P 176      -4.261  52.669  49.780  0.00  0.00      PROA  
ATOM   2096  CE  LYS P 176      -2.844  53.967  50.889  0.00  0.00      PROA  
ATOM   2097  HE1 LYS P 176      -2.129  53.916  51.737  0.00  0.00      PROA  
ATOM   2098  HE2 LYS P 176      -3.680  54.609  51.242  0.00  0.00      PROA  
ATOM   2099  NZ  LYS P 176      -2.205  54.674  49.762  0.00  0.00      PROA  
ATOM   2100  HZ1 LYS P 176      -1.196  54.424  49.746  0.00  0.00      PROA  
ATOM   2101  HZ2 LYS P 176      -2.332  55.705  49.814  0.00  0.00      PROA  
ATOM   2102  HZ3 LYS P 176      -2.599  54.277  48.885  0.00  0.00      PROA  
ATOM   2103  C   LYS P 176      -1.571  47.937  49.906  0.00  0.00      PROA  
ATOM   2104  O   LYS P 176      -2.042  46.912  49.320  0.00  0.00      PROA  
ATOM   2105  N   GLU P 177      -0.865  47.817  51.100  0.00  0.00      PROA  
ATOM   2106  HN  GLU P 177      -0.579  48.714  51.429  0.00  0.00      PROA  
ATOM   2107  CA  GLU P 177      -0.410  46.556  51.731  0.00  0.00      PROA  
ATOM   2108  HA  GLU P 177      -0.539  45.768  51.004  0.00  0.00      PROA  
ATOM   2109  CB  GLU P 177       1.032  46.635  52.312  0.00  0.00      PROA  
ATOM   2110  HB1 GLU P 177       1.163  46.952  53.369  0.00  0.00      PROA  
ATOM   2111  HB2 GLU P 177       1.475  47.492  51.762  0.00  0.00      PROA  
ATOM   2112  CG  GLU P 177       1.890  45.269  52.185  0.00  0.00      PROA  
ATOM   2113  HG1 GLU P 177       1.299  44.374  52.475  0.00  0.00      PROA  
ATOM   2114  HG2 GLU P 177       2.745  45.297  52.895  0.00  0.00      PROA  
ATOM   2115  CD  GLU P 177       2.478  45.108  50.786  0.00  0.00      PROA  
ATOM   2116  OE1 GLU P 177       3.671  45.399  50.631  0.00  0.00      PROA  
ATOM   2117  OE2 GLU P 177       1.777  44.739  49.837  0.00  0.00      PROA  
ATOM   2118  C   GLU P 177      -1.340  46.202  52.903  0.00  0.00      PROA  
ATOM   2119  OT1 GLU P 177      -2.268  45.451  52.665  0.00  0.00      PROA  
ATOM   2120  OT2 GLU P 177      -1.204  46.790  54.028  0.00  0.00      PROA  
ATOM   2121  N   ILE P  49       9.562  -9.784  32.289  0.00  0.00      PROB  
ATOM   2122  HT1 ILE P  49      10.379 -10.406  32.121  0.00  0.00      PROB  
ATOM   2123  HT2 ILE P  49       9.043 -10.238  33.067  0.00  0.00      PROB  
ATOM   2124  HT3 ILE P  49       9.849  -8.864  32.682  0.00  0.00      PROB  
ATOM   2125  CA  ILE P  49       8.716  -9.654  31.096  0.00  0.00      PROB  
ATOM   2126  HA  ILE P  49       7.998  -8.875  31.307  0.00  0.00      PROB  
ATOM   2127  CB  ILE P  49       9.594  -9.275  29.858  0.00  0.00      PROB  
ATOM   2128  HB  ILE P  49       9.018  -9.357  28.911  0.00  0.00      PROB  
ATOM   2129  CG2 ILE P  49       9.936  -7.799  30.050  0.00  0.00      PROB  
ATOM   2130 HG21 ILE P  49       9.021  -7.174  30.132  0.00  0.00      PROB  
ATOM   2131 HG22 ILE P  49      10.448  -7.511  29.108  0.00  0.00      PROB  
ATOM   2132 HG23 ILE P  49      10.619  -7.569  30.896  0.00  0.00      PROB  
ATOM   2133  CG1 ILE P  49      10.901 -10.117  29.625  0.00  0.00      PROB  
ATOM   2134 HG11 ILE P  49      11.615 -10.110  30.476  0.00  0.00      PROB  
ATOM   2135 HG12 ILE P  49      11.428  -9.623  28.781  0.00  0.00      PROB  
ATOM   2136  CD  ILE P  49      10.570 -11.621  29.249  0.00  0.00      PROB  
ATOM   2137  HD1 ILE P  49       9.932 -11.601  28.339  0.00  0.00      PROB  
ATOM   2138  HD2 ILE P  49      10.198 -12.261  30.077  0.00  0.00      PROB  
ATOM   2139  HD3 ILE P  49      11.539 -12.096  28.988  0.00  0.00      PROB  
ATOM   2140  C   ILE P  49       7.899 -10.918  30.856  0.00  0.00      PROB  
ATOM   2141  O   ILE P  49       8.183 -11.946  31.529  0.00  0.00      PROB  
ATOM   2142  N   ASP P  50       6.995 -10.922  29.954  0.00  0.00      PROB  
ATOM   2143  HN  ASP P  50       6.831 -10.081  29.443  0.00  0.00      PROB  
ATOM   2144  CA  ASP P  50       6.026 -11.989  29.817  0.00  0.00      PROB  
ATOM   2145  HA  ASP P  50       5.654 -12.342  30.767  0.00  0.00      PROB  
ATOM   2146  CB  ASP P  50       4.719 -11.374  29.289  0.00  0.00      PROB  
ATOM   2147  HB1 ASP P  50       3.967 -12.169  29.099  0.00  0.00      PROB  
ATOM   2148  HB2 ASP P  50       4.981 -10.951  28.296  0.00  0.00      PROB  
ATOM   2149  CG  ASP P  50       4.023 -10.352  30.092  0.00  0.00      PROB  
ATOM   2150  OD1 ASP P  50       3.563  -9.375  29.467  0.00  0.00      PROB  
ATOM   2151  OD2 ASP P  50       4.036 -10.445  31.365  0.00  0.00      PROB  
ATOM   2152  C   ASP P  50       6.521 -13.270  29.018  0.00  0.00      PROB  
ATOM   2153  O   ASP P  50       7.292 -13.175  28.097  0.00  0.00      PROB  
ATOM   2154  N   LEU P  51       6.060 -14.502  29.369  0.00  0.00      PROB  
ATOM   2155  HN  LEU P  51       5.553 -14.680  30.209  0.00  0.00      PROB  
ATOM   2156  CA  LEU P  51       6.102 -15.718  28.607  0.00  0.00      PROB  
ATOM   2157  HA  LEU P  51       7.150 -15.951  28.486  0.00  0.00      PROB  
ATOM   2158  CB  LEU P  51       5.473 -16.853  29.482  0.00  0.00      PROB  
ATOM   2159  HB1 LEU P  51       4.397 -16.599  29.599  0.00  0.00      PROB  
ATOM   2160  HB2 LEU P  51       5.946 -16.971  30.481  0.00  0.00      PROB  
ATOM   2161  CG  LEU P  51       5.472 -18.237  28.797  0.00  0.00      PROB  
ATOM   2162  HG  LEU P  51       4.904 -18.138  27.847  0.00  0.00      PROB  
ATOM   2163  CD1 LEU P  51       6.888 -18.780  28.447  0.00  0.00      PROB  
ATOM   2164 HD11 LEU P  51       7.482 -18.967  29.368  0.00  0.00      PROB  
ATOM   2165 HD12 LEU P  51       7.493 -18.085  27.827  0.00  0.00      PROB  
ATOM   2166 HD13 LEU P  51       6.841 -19.775  27.955  0.00  0.00      PROB  
ATOM   2167  CD2 LEU P  51       4.609 -19.301  29.528  0.00  0.00      PROB  
ATOM   2168 HD21 LEU P  51       4.689 -20.191  28.868  0.00  0.00      PROB  
ATOM   2169 HD22 LEU P  51       3.546 -18.986  29.604  0.00  0.00      PROB  
ATOM   2170 HD23 LEU P  51       4.948 -19.524  30.562  0.00  0.00      PROB  
ATOM   2171  C   LEU P  51       5.466 -15.699  27.244  0.00  0.00      PROB  
ATOM   2172  O   LEU P  51       6.112 -16.081  26.284  0.00  0.00      PROB  
ATOM   2173  N   VAL P  52       4.270 -15.121  27.156  0.00  0.00      PROB  
ATOM   2174  HN  VAL P  52       4.003 -14.603  27.966  0.00  0.00      PROB  
ATOM   2175  CA  VAL P  52       3.358 -14.977  25.991  0.00  0.00      PROB  
ATOM   2176  HA  VAL P  52       3.640 -15.513  25.097  0.00  0.00      PROB  
ATOM   2177  CB  VAL P  52       1.919 -15.489  26.379  0.00  0.00      PROB  
ATOM   2178  HB  VAL P  52       1.223 -15.273  25.541  0.00  0.00      PROB  
ATOM   2179  CG1 VAL P  52       1.932 -17.016  26.541  0.00  0.00      PROB  
ATOM   2180 HG11 VAL P  52       0.891 -17.390  26.437  0.00  0.00      PROB  
ATOM   2181 HG12 VAL P  52       2.334 -17.333  27.527  0.00  0.00      PROB  
ATOM   2182 HG13 VAL P  52       2.471 -17.558  25.735  0.00  0.00      PROB  
ATOM   2183  CG2 VAL P  52       1.430 -14.890  27.671  0.00  0.00      PROB  
ATOM   2184 HG21 VAL P  52       1.394 -13.784  27.584  0.00  0.00      PROB  
ATOM   2185 HG22 VAL P  52       2.084 -15.125  28.538  0.00  0.00      PROB  
ATOM   2186 HG23 VAL P  52       0.459 -15.369  27.919  0.00  0.00      PROB  
ATOM   2187  C   VAL P  52       3.039 -13.459  25.579  0.00  0.00      PROB  
ATOM   2188  O   VAL P  52       2.969 -12.552  26.366  0.00  0.00      PROB  
ATOM   2189  N   ASN P  53       2.682 -13.199  24.297  0.00  0.00      PROB  
ATOM   2190  HN  ASN P  53       2.698 -13.998  23.701  0.00  0.00      PROB  
ATOM   2191  CA  ASN P  53       2.124 -12.050  23.627  0.00  0.00      PROB  
ATOM   2192  HA  ASN P  53       1.607 -12.407  22.749  0.00  0.00      PROB  
ATOM   2193  CB  ASN P  53       0.950 -11.321  24.374  0.00  0.00      PROB  
ATOM   2194  HB1 ASN P  53       0.485 -10.658  23.614  0.00  0.00      PROB  
ATOM   2195  HB2 ASN P  53       1.243 -10.779  25.298  0.00  0.00      PROB  
ATOM   2196  CG  ASN P  53      -0.062 -12.471  24.642  0.00  0.00      PROB  
ATOM   2197  OD1 ASN P  53      -0.218 -13.505  24.017  0.00  0.00      PROB  
ATOM   2198  ND2 ASN P  53      -0.811 -12.169  25.745  0.00  0.00      PROB  
ATOM   2199 HD21 ASN P  53      -1.346 -12.939  26.091  0.00  0.00      PROB  
ATOM   2200 HD22 ASN P  53      -0.826 -11.219  26.058  0.00  0.00      PROB  
ATOM   2201  C   ASN P  53       3.268 -11.077  23.172  0.00  0.00      PROB  
ATOM   2202  O   ASN P  53       3.023  -9.848  22.972  0.00  0.00      PROB  
ATOM   2203  N   ARG P  54       4.485 -11.730  22.928  0.00  0.00      PROB  
ATOM   2204  HN  ARG P  54       4.436 -12.691  23.190  0.00  0.00      PROB  
ATOM   2205  CA  ARG P  54       5.694 -11.124  22.415  0.00  0.00      PROB  
ATOM   2206  HA  ARG P  54       6.388 -11.909  22.679  0.00  0.00      PROB  
ATOM   2207  CB  ARG P  54       5.613 -10.937  20.889  0.00  0.00      PROB  
ATOM   2208  HB1 ARG P  54       6.527 -10.399  20.558  0.00  0.00      PROB  
ATOM   2209  HB2 ARG P  54       4.837 -10.272  20.455  0.00  0.00      PROB  
ATOM   2210  CG  ARG P  54       5.591 -12.307  20.188  0.00  0.00      PROB  
ATOM   2211  HG1 ARG P  54       5.766 -12.123  19.107  0.00  0.00      PROB  
ATOM   2212  HG2 ARG P  54       4.633 -12.856  20.311  0.00  0.00      PROB  
ATOM   2213  CD  ARG P  54       6.678 -13.306  20.634  0.00  0.00      PROB  
ATOM   2214  HD1 ARG P  54       6.628 -14.289  20.119  0.00  0.00      PROB  
ATOM   2215  HD2 ARG P  54       6.516 -13.630  21.684  0.00  0.00      PROB  
ATOM   2216  NE  ARG P  54       8.023 -12.656  20.463  0.00  0.00      PROB  
ATOM   2217  HE  ARG P  54       8.219 -12.605  19.483  0.00  0.00      PROB  
ATOM   2218  CZ  ARG P  54       9.019 -12.613  21.363  0.00  0.00      PROB  
ATOM   2219  NH1 ARG P  54       8.945 -13.035  22.629  0.00  0.00      PROB  
ATOM   2220 HH11 ARG P  54       8.481 -13.890  22.860  0.00  0.00      PROB  
ATOM   2221 HH12 ARG P  54       9.735 -12.950  23.236  0.00  0.00      PROB  
ATOM   2222  NH2 ARG P  54      10.123 -12.050  20.961  0.00  0.00      PROB  
ATOM   2223 HH21 ARG P  54      10.361 -11.864  20.008  0.00  0.00      PROB  
ATOM   2224 HH22 ARG P  54      10.848 -11.988  21.646  0.00  0.00      PROB  
ATOM   2225  C   ARG P  54       6.279  -9.876  23.159  0.00  0.00      PROB  
ATOM   2226  O   ARG P  54       6.089  -9.745  24.317  0.00  0.00      PROB  
ATOM   2227  N   ASP P  55       6.689  -8.839  22.349  0.00  0.00      PROB  
ATOM   2228  HN  ASP P  55       6.741  -9.167  21.409  0.00  0.00      PROB  
ATOM   2229  CA  ASP P  55       7.265  -7.520  22.550  0.00  0.00      PROB  
ATOM   2230  HA  ASP P  55       8.090  -7.459  21.855  0.00  0.00      PROB  
ATOM   2231  CB  ASP P  55       6.124  -6.591  22.098  0.00  0.00      PROB  
ATOM   2232  HB1 ASP P  55       5.197  -6.793  22.676  0.00  0.00      PROB  
ATOM   2233  HB2 ASP P  55       5.783  -6.800  21.062  0.00  0.00      PROB  
ATOM   2234  CG  ASP P  55       6.494  -5.112  22.127  0.00  0.00      PROB  
ATOM   2235  OD1 ASP P  55       7.715  -4.766  22.024  0.00  0.00      PROB  
ATOM   2236  OD2 ASP P  55       5.626  -4.280  22.321  0.00  0.00      PROB  
ATOM   2237  C   ASP P  55       7.803  -7.234  23.962  0.00  0.00      PROB  
ATOM   2238  O   ASP P  55       7.053  -6.592  24.706  0.00  0.00      PROB  
ATOM   2239  N   PRO P  56       9.016  -7.737  24.334  0.00  0.00      PROB  
ATOM   2240  CD  PRO P  56       9.789  -8.634  23.500  0.00  0.00      PROB  
ATOM   2241  HD1 PRO P  56      10.062  -8.212  22.509  0.00  0.00      PROB  
ATOM   2242  HD2 PRO P  56       9.087  -9.472  23.300  0.00  0.00      PROB  
ATOM   2243  CA  PRO P  56       9.616  -7.599  25.663  0.00  0.00      PROB  
ATOM   2244  HA  PRO P  56       8.847  -7.550  26.419  0.00  0.00      PROB  
ATOM   2245  CB  PRO P  56      10.699  -8.731  25.753  0.00  0.00      PROB  
ATOM   2246  HB1 PRO P  56      10.150  -9.620  26.130  0.00  0.00      PROB  
ATOM   2247  HB2 PRO P  56      11.574  -8.606  26.427  0.00  0.00      PROB  
ATOM   2248  CG  PRO P  56      11.090  -9.024  24.308  0.00  0.00      PROB  
ATOM   2249  HG1 PRO P  56      11.982  -8.426  24.022  0.00  0.00      PROB  
ATOM   2250  HG2 PRO P  56      11.275 -10.084  24.032  0.00  0.00      PROB  
ATOM   2251  C   PRO P  56      10.252  -6.262  25.932  0.00  0.00      PROB  
ATOM   2252  O   PRO P  56      10.505  -5.917  27.084  0.00  0.00      PROB  
ATOM   2253  N   LYS P  57      10.655  -5.466  24.914  0.00  0.00      PROB  
ATOM   2254  HN  LYS P  57      10.689  -5.804  23.976  0.00  0.00      PROB  
ATOM   2255  CA  LYS P  57      11.125  -4.188  25.035  0.00  0.00      PROB  
ATOM   2256  HA  LYS P  57      11.608  -4.049  25.991  0.00  0.00      PROB  
ATOM   2257  CB  LYS P  57      12.339  -3.812  24.027  0.00  0.00      PROB  
ATOM   2258  HB1 LYS P  57      12.634  -2.741  24.070  0.00  0.00      PROB  
ATOM   2259  HB2 LYS P  57      12.006  -3.929  22.973  0.00  0.00      PROB  
ATOM   2260  CG  LYS P  57      13.539  -4.768  24.043  0.00  0.00      PROB  
ATOM   2261  HG1 LYS P  57      14.136  -4.633  23.116  0.00  0.00      PROB  
ATOM   2262  HG2 LYS P  57      13.090  -5.784  24.014  0.00  0.00      PROB  
ATOM   2263  CD  LYS P  57      14.441  -4.685  25.352  0.00  0.00      PROB  
ATOM   2264  HD1 LYS P  57      15.201  -5.487  25.242  0.00  0.00      PROB  
ATOM   2265  HD2 LYS P  57      13.873  -4.751  26.305  0.00  0.00      PROB  
ATOM   2266  CE  LYS P  57      15.199  -3.337  25.524  0.00  0.00      PROB  
ATOM   2267  HE1 LYS P  57      15.607  -3.260  26.554  0.00  0.00      PROB  
ATOM   2268  HE2 LYS P  57      14.481  -2.497  25.413  0.00  0.00      PROB  
ATOM   2269  NZ  LYS P  57      16.202  -3.255  24.486  0.00  0.00      PROB  
ATOM   2270  HZ1 LYS P  57      15.753  -2.891  23.622  0.00  0.00      PROB  
ATOM   2271  HZ2 LYS P  57      16.866  -4.045  24.360  0.00  0.00      PROB  
ATOM   2272  HZ3 LYS P  57      16.787  -2.454  24.799  0.00  0.00      PROB  
ATOM   2273  C   LYS P  57      10.009  -3.109  24.952  0.00  0.00      PROB  
ATOM   2274  O   LYS P  57      10.231  -2.002  25.280  0.00  0.00      PROB  
ATOM   2275  N   HSD P  58       8.808  -3.442  24.477  0.00  0.00      PROB  
ATOM   2276  HN  HSD P  58       8.632  -4.345  24.093  0.00  0.00      PROB  
ATOM   2277  CA  HSD P  58       7.599  -2.609  24.501  0.00  0.00      PROB  
ATOM   2278  HA  HSD P  58       6.789  -3.288  24.280  0.00  0.00      PROB  
ATOM   2279  CB  HSD P  58       7.158  -2.018  25.834  0.00  0.00      PROB  
ATOM   2280  HB1 HSD P  58       6.096  -1.693  25.804  0.00  0.00      PROB  
ATOM   2281  HB2 HSD P  58       7.685  -1.113  26.206  0.00  0.00      PROB  
ATOM   2282  ND1 HSD P  58       7.022  -4.440  26.693  0.00  0.00      PROB  
ATOM   2283  HD1 HSD P  58       7.244  -4.997  25.893  0.00  0.00      PROB  
ATOM   2284  CG  HSD P  58       7.193  -3.108  26.920  0.00  0.00      PROB  
ATOM   2285  CE1 HSD P  58       7.220  -5.102  27.939  0.00  0.00      PROB  
ATOM   2286  HE1 HSD P  58       7.175  -6.188  28.010  0.00  0.00      PROB  
ATOM   2287  NE2 HSD P  58       7.591  -4.244  28.831  0.00  0.00      PROB  
ATOM   2288  CD2 HSD P  58       7.538  -3.000  28.216  0.00  0.00      PROB  
ATOM   2289  HD2 HSD P  58       7.753  -2.124  28.816  0.00  0.00      PROB  
ATOM   2290  C   HSD P  58       7.650  -1.556  23.433  0.00  0.00      PROB  
ATOM   2291  O   HSD P  58       7.344  -0.376  23.663  0.00  0.00      PROB  
ATOM   2292  N   LEU P  59       7.997  -1.999  22.235  0.00  0.00      PROB  
ATOM   2293  HN  LEU P  59       8.092  -2.983  22.101  0.00  0.00      PROB  
ATOM   2294  CA  LEU P  59       8.189  -1.113  21.097  0.00  0.00      PROB  
ATOM   2295  HA  LEU P  59       8.116  -0.110  21.491  0.00  0.00      PROB  
ATOM   2296  CB  LEU P  59       9.622  -1.196  20.659  0.00  0.00      PROB  
ATOM   2297  HB1 LEU P  59       9.849  -0.543  19.789  0.00  0.00      PROB  
ATOM   2298  HB2 LEU P  59       9.796  -2.255  20.371  0.00  0.00      PROB  
ATOM   2299  CG  LEU P  59      10.702  -0.986  21.685  0.00  0.00      PROB  
ATOM   2300  HG  LEU P  59      10.464  -1.679  22.520  0.00  0.00      PROB  
ATOM   2301  CD1 LEU P  59      12.054  -1.468  21.245  0.00  0.00      PROB  
ATOM   2302 HD11 LEU P  59      12.896  -1.189  21.914  0.00  0.00      PROB  
ATOM   2303 HD12 LEU P  59      12.317  -0.969  20.288  0.00  0.00      PROB  
ATOM   2304 HD13 LEU P  59      12.165  -2.537  20.964  0.00  0.00      PROB  
ATOM   2305  CD2 LEU P  59      10.702   0.475  22.249  0.00  0.00      PROB  
ATOM   2306 HD21 LEU P  59      11.349   0.657  23.134  0.00  0.00      PROB  
ATOM   2307 HD22 LEU P  59       9.639   0.703  22.479  0.00  0.00      PROB  
ATOM   2308 HD23 LEU P  59      10.997   1.069  21.358  0.00  0.00      PROB  
ATOM   2309  C   LEU P  59       7.199  -1.370  19.998  0.00  0.00      PROB  
ATOM   2310  O   LEU P  59       7.292  -0.733  18.918  0.00  0.00      PROB  
ATOM   2311  N   ASN P  60       6.322  -2.403  20.055  0.00  0.00      PROB  
ATOM   2312  HN  ASN P  60       6.210  -3.088  20.771  0.00  0.00      PROB  
ATOM   2313  CA  ASN P  60       5.263  -2.474  19.029  0.00  0.00      PROB  
ATOM   2314  HA  ASN P  60       5.636  -2.243  18.042  0.00  0.00      PROB  
ATOM   2315  CB  ASN P  60       4.676  -3.969  18.768  0.00  0.00      PROB  
ATOM   2316  HB1 ASN P  60       4.272  -4.164  19.785  0.00  0.00      PROB  
ATOM   2317  HB2 ASN P  60       5.501  -4.695  18.605  0.00  0.00      PROB  
ATOM   2318  CG  ASN P  60       3.634  -4.026  17.726  0.00  0.00      PROB  
ATOM   2319  OD1 ASN P  60       2.482  -4.439  17.907  0.00  0.00      PROB  
ATOM   2320  ND2 ASN P  60       3.910  -3.575  16.486  0.00  0.00      PROB  
ATOM   2321 HD21 ASN P  60       3.332  -3.822  15.709  0.00  0.00      PROB  
ATOM   2322 HD22 ASN P  60       4.793  -3.185  16.228  0.00  0.00      PROB  
ATOM   2323  C   ASN P  60       4.130  -1.424  19.338  0.00  0.00      PROB  
ATOM   2324  O   ASN P  60       3.377  -1.510  20.371  0.00  0.00      PROB  
ATOM   2325  N   ASP P  61       4.065  -0.398  18.410  0.00  0.00      PROB  
ATOM   2326  HN  ASP P  61       4.785  -0.401  17.721  0.00  0.00      PROB  
ATOM   2327  CA  ASP P  61       3.152   0.696  18.503  0.00  0.00      PROB  
ATOM   2328  HA  ASP P  61       3.216   1.251  19.428  0.00  0.00      PROB  
ATOM   2329  CB  ASP P  61       3.432   1.618  17.305  0.00  0.00      PROB  
ATOM   2330  HB1 ASP P  61       2.711   2.463  17.303  0.00  0.00      PROB  
ATOM   2331  HB2 ASP P  61       3.173   1.138  16.337  0.00  0.00      PROB  
ATOM   2332  CG  ASP P  61       4.865   2.042  17.230  0.00  0.00      PROB  
ATOM   2333  OD1 ASP P  61       5.440   2.258  18.326  0.00  0.00      PROB  
ATOM   2334  OD2 ASP P  61       5.463   2.104  16.130  0.00  0.00      PROB  
ATOM   2335  C   ASP P  61       1.676   0.223  18.479  0.00  0.00      PROB  
ATOM   2336  O   ASP P  61       1.333  -0.679  17.756  0.00  0.00      PROB  
ATOM   2337  N   ASP P  62       0.864   0.832  19.313  0.00  0.00      PROB  
ATOM   2338  HN  ASP P  62       1.088   1.675  19.795  0.00  0.00      PROB  
ATOM   2339  CA  ASP P  62      -0.358   0.261  19.729  0.00  0.00      PROB  
ATOM   2340  HA  ASP P  62      -0.387  -0.804  19.552  0.00  0.00      PROB  
ATOM   2341  CB  ASP P  62      -0.815   0.732  21.175  0.00  0.00      PROB  
ATOM   2342  HB1 ASP P  62      -1.874   0.453  21.357  0.00  0.00      PROB  
ATOM   2343  HB2 ASP P  62      -0.892   1.840  21.215  0.00  0.00      PROB  
ATOM   2344  CG  ASP P  62       0.131   0.286  22.215  0.00  0.00      PROB  
ATOM   2345  OD1 ASP P  62       0.871   1.182  22.807  0.00  0.00      PROB  
ATOM   2346  OD2 ASP P  62       0.285  -0.918  22.480  0.00  0.00      PROB  
ATOM   2347  C   ASP P  62      -1.467   0.658  18.682  0.00  0.00      PROB  
ATOM   2348  O   ASP P  62      -2.405  -0.096  18.503  0.00  0.00      PROB  
ATOM   2349  N   VAL P  63      -1.263   1.696  17.844  0.00  0.00      PROB  
ATOM   2350  HN  VAL P  63      -0.348   2.091  17.876  0.00  0.00      PROB  
ATOM   2351  CA  VAL P  63      -1.915   1.876  16.578  0.00  0.00      PROB  
ATOM   2352  HA  VAL P  63      -2.974   1.964  16.770  0.00  0.00      PROB  
ATOM   2353  CB  VAL P  63      -1.376   3.190  15.810  0.00  0.00      PROB  
ATOM   2354  HB  VAL P  63      -1.979   3.315  14.885  0.00  0.00      PROB  
ATOM   2355  CG1 VAL P  63      -1.526   4.391  16.721  0.00  0.00      PROB  
ATOM   2356 HG11 VAL P  63      -2.535   4.398  17.186  0.00  0.00      PROB  
ATOM   2357 HG12 VAL P  63      -1.479   5.435  16.343  0.00  0.00      PROB  
ATOM   2358 HG13 VAL P  63      -0.754   4.338  17.518  0.00  0.00      PROB  
ATOM   2359  CG2 VAL P  63       0.079   3.037  15.502  0.00  0.00      PROB  
ATOM   2360 HG21 VAL P  63       0.680   2.775  16.399  0.00  0.00      PROB  
ATOM   2361 HG22 VAL P  63       0.573   3.911  15.025  0.00  0.00      PROB  
ATOM   2362 HG23 VAL P  63       0.313   2.082  14.986  0.00  0.00      PROB  
ATOM   2363  C   VAL P  63      -1.716   0.766  15.548  0.00  0.00      PROB  
ATOM   2364  O   VAL P  63      -2.617   0.465  14.681  0.00  0.00      PROB  
ATOM   2365  N   VAL P  64      -0.648  -0.026  15.564  0.00  0.00      PROB  
ATOM   2366  HN  VAL P  64       0.079   0.183  16.213  0.00  0.00      PROB  
ATOM   2367  CA  VAL P  64      -0.517  -1.111  14.570  0.00  0.00      PROB  
ATOM   2368  HA  VAL P  64      -0.940  -0.851  13.611  0.00  0.00      PROB  
ATOM   2369  CB  VAL P  64       0.868  -1.591  14.494  0.00  0.00      PROB  
ATOM   2370  HB  VAL P  64       1.244  -2.034  15.442  0.00  0.00      PROB  
ATOM   2371  CG1 VAL P  64       1.164  -2.756  13.437  0.00  0.00      PROB  
ATOM   2372 HG11 VAL P  64       2.266  -2.891  13.477  0.00  0.00      PROB  
ATOM   2373 HG12 VAL P  64       0.786  -2.422  12.447  0.00  0.00      PROB  
ATOM   2374 HG13 VAL P  64       0.527  -3.605  13.765  0.00  0.00      PROB  
ATOM   2375  CG2 VAL P  64       1.782  -0.478  14.097  0.00  0.00      PROB  
ATOM   2376 HG21 VAL P  64       1.518  -0.322  13.030  0.00  0.00      PROB  
ATOM   2377 HG22 VAL P  64       2.865  -0.721  14.043  0.00  0.00      PROB  
ATOM   2378 HG23 VAL P  64       1.781   0.528  14.568  0.00  0.00      PROB  
ATOM   2379  C   VAL P  64      -1.450  -2.321  15.033  0.00  0.00      PROB  
ATOM   2380  O   VAL P  64      -1.980  -3.110  14.238  0.00  0.00      PROB  
ATOM   2381  N   LYS P  65      -1.690  -2.367  16.361  0.00  0.00      PROB  
ATOM   2382  HN  LYS P  65      -1.359  -1.650  16.970  0.00  0.00      PROB  
ATOM   2383  CA  LYS P  65      -2.562  -3.336  17.101  0.00  0.00      PROB  
ATOM   2384  HA  LYS P  65      -2.455  -4.271  16.571  0.00  0.00      PROB  
ATOM   2385  CB  LYS P  65      -2.045  -3.482  18.619  0.00  0.00      PROB  
ATOM   2386  HB1 LYS P  65      -2.909  -3.966  19.122  0.00  0.00      PROB  
ATOM   2387  HB2 LYS P  65      -1.913  -2.513  19.146  0.00  0.00      PROB  
ATOM   2388  CG  LYS P  65      -0.702  -4.226  18.711  0.00  0.00      PROB  
ATOM   2389  HG1 LYS P  65       0.190  -3.722  18.282  0.00  0.00      PROB  
ATOM   2390  HG2 LYS P  65      -0.719  -5.203  18.184  0.00  0.00      PROB  
ATOM   2391  CD  LYS P  65      -0.359  -4.638  20.113  0.00  0.00      PROB  
ATOM   2392  HD1 LYS P  65       0.656  -5.089  20.126  0.00  0.00      PROB  
ATOM   2393  HD2 LYS P  65      -1.107  -5.363  20.499  0.00  0.00      PROB  
ATOM   2394  CE  LYS P  65      -0.315  -3.464  21.145  0.00  0.00      PROB  
ATOM   2395  HE1 LYS P  65      -0.275  -3.972  22.132  0.00  0.00      PROB  
ATOM   2396  HE2 LYS P  65      -1.138  -2.718  21.142  0.00  0.00      PROB  
ATOM   2397  NZ  LYS P  65       0.929  -2.748  21.041  0.00  0.00      PROB  
ATOM   2398  HZ1 LYS P  65       1.736  -3.350  21.302  0.00  0.00      PROB  
ATOM   2399  HZ2 LYS P  65       0.879  -1.873  21.600  0.00  0.00      PROB  
ATOM   2400  HZ3 LYS P  65       1.159  -2.516  20.054  0.00  0.00      PROB  
ATOM   2401  C   LYS P  65      -4.065  -3.026  16.908  0.00  0.00      PROB  
ATOM   2402  O   LYS P  65      -4.713  -2.250  17.600  0.00  0.00      PROB  
ATOM   2403  N   ILE P  66      -4.673  -3.648  15.876  0.00  0.00      PROB  
ATOM   2404  HN  ILE P  66      -4.134  -4.287  15.333  0.00  0.00      PROB  
ATOM   2405  CA  ILE P  66      -6.081  -3.421  15.488  0.00  0.00      PROB  
ATOM   2406  HA  ILE P  66      -6.462  -2.653  16.145  0.00  0.00      PROB  
ATOM   2407  CB  ILE P  66      -6.347  -2.966  14.061  0.00  0.00      PROB  
ATOM   2408  HB  ILE P  66      -5.816  -3.744  13.473  0.00  0.00      PROB  
ATOM   2409  CG2 ILE P  66      -7.850  -3.088  13.654  0.00  0.00      PROB  
ATOM   2410 HG21 ILE P  66      -8.540  -2.490  14.286  0.00  0.00      PROB  
ATOM   2411 HG22 ILE P  66      -8.180  -4.142  13.771  0.00  0.00      PROB  
ATOM   2412 HG23 ILE P  66      -7.803  -2.871  12.565  0.00  0.00      PROB  
ATOM   2413  CG1 ILE P  66      -5.759  -1.485  13.789  0.00  0.00      PROB  
ATOM   2414 HG11 ILE P  66      -4.711  -1.526  14.157  0.00  0.00      PROB  
ATOM   2415 HG12 ILE P  66      -6.273  -0.833  14.527  0.00  0.00      PROB  
ATOM   2416  CD  ILE P  66      -5.753  -0.981  12.371  0.00  0.00      PROB  
ATOM   2417  HD1 ILE P  66      -5.379   0.065  12.352  0.00  0.00      PROB  
ATOM   2418  HD2 ILE P  66      -6.822  -0.876  12.089  0.00  0.00      PROB  
ATOM   2419  HD3 ILE P  66      -5.184  -1.660  11.701  0.00  0.00      PROB  
ATOM   2420  C   ILE P  66      -6.748  -4.773  15.825  0.00  0.00      PROB  
ATOM   2421  O   ILE P  66      -6.393  -5.810  15.237  0.00  0.00      PROB  
ATOM   2422  N   ASP P  67      -7.811  -4.804  16.678  0.00  0.00      PROB  
ATOM   2423  HN  ASP P  67      -8.105  -4.110  17.331  0.00  0.00      PROB  
ATOM   2424  CA  ASP P  67      -8.750  -5.913  16.819  0.00  0.00      PROB  
ATOM   2425  HA  ASP P  67      -8.407  -6.769  16.256  0.00  0.00      PROB  
ATOM   2426  CB  ASP P  67      -9.113  -6.095  18.385  0.00  0.00      PROB  
ATOM   2427  HB1 ASP P  67      -9.862  -6.915  18.393  0.00  0.00      PROB  
ATOM   2428  HB2 ASP P  67      -9.508  -5.130  18.770  0.00  0.00      PROB  
ATOM   2429  CG  ASP P  67      -7.875  -6.619  19.188  0.00  0.00      PROB  
ATOM   2430  OD1 ASP P  67      -6.899  -7.081  18.589  0.00  0.00      PROB  
ATOM   2431  OD2 ASP P  67      -7.931  -6.453  20.430  0.00  0.00      PROB  
ATOM   2432  C   ASP P  67     -10.024  -5.462  16.097  0.00  0.00      PROB  
ATOM   2433  O   ASP P  67     -10.277  -4.337  15.786  0.00  0.00      PROB  
ATOM   2434  N   PHE P  68     -10.934  -6.475  15.873  0.00  0.00      PROB  
ATOM   2435  HN  PHE P  68     -10.642  -7.428  15.854  0.00  0.00      PROB  
ATOM   2436  CA  PHE P  68     -12.184  -6.236  15.220  0.00  0.00      PROB  
ATOM   2437  HA  PHE P  68     -12.055  -6.167  14.150  0.00  0.00      PROB  
ATOM   2438  CB  PHE P  68     -13.017  -7.595  15.117  0.00  0.00      PROB  
ATOM   2439  HB1 PHE P  68     -13.108  -7.936  16.170  0.00  0.00      PROB  
ATOM   2440  HB2 PHE P  68     -12.406  -8.392  14.641  0.00  0.00      PROB  
ATOM   2441  CG  PHE P  68     -14.393  -7.415  14.491  0.00  0.00      PROB  
ATOM   2442  CD1 PHE P  68     -14.551  -7.271  13.072  0.00  0.00      PROB  
ATOM   2443  HD1 PHE P  68     -13.659  -7.233  12.465  0.00  0.00      PROB  
ATOM   2444  CE1 PHE P  68     -15.840  -7.211  12.572  0.00  0.00      PROB  
ATOM   2445  HE1 PHE P  68     -16.051  -7.049  11.525  0.00  0.00      PROB  
ATOM   2446  CZ  PHE P  68     -16.968  -7.346  13.423  0.00  0.00      PROB  
ATOM   2447  HZ  PHE P  68     -17.982  -7.318  13.052  0.00  0.00      PROB  
ATOM   2448  CD2 PHE P  68     -15.536  -7.547  15.279  0.00  0.00      PROB  
ATOM   2449  HD2 PHE P  68     -15.500  -7.682  16.350  0.00  0.00      PROB  
ATOM   2450  CE2 PHE P  68     -16.832  -7.567  14.789  0.00  0.00      PROB  
ATOM   2451  HE2 PHE P  68     -17.698  -7.595  15.433  0.00  0.00      PROB  
ATOM   2452  C   PHE P  68     -13.016  -5.032  15.813  0.00  0.00      PROB  
ATOM   2453  O   PHE P  68     -13.511  -4.258  14.980  0.00  0.00      PROB  
ATOM   2454  N   GLU P  69     -13.102  -4.936  17.126  0.00  0.00      PROB  
ATOM   2455  HN  GLU P  69     -12.636  -5.709  17.550  0.00  0.00      PROB  
ATOM   2456  CA  GLU P  69     -13.918  -3.936  17.810  0.00  0.00      PROB  
ATOM   2457  HA  GLU P  69     -14.857  -3.869  17.282  0.00  0.00      PROB  
ATOM   2458  CB  GLU P  69     -14.316  -4.322  19.193  0.00  0.00      PROB  
ATOM   2459  HB1 GLU P  69     -14.837  -3.475  19.686  0.00  0.00      PROB  
ATOM   2460  HB2 GLU P  69     -13.328  -4.414  19.692  0.00  0.00      PROB  
ATOM   2461  CG  GLU P  69     -15.156  -5.635  19.253  0.00  0.00      PROB  
ATOM   2462  HG1 GLU P  69     -14.829  -6.326  18.447  0.00  0.00      PROB  
ATOM   2463  HG2 GLU P  69     -16.223  -5.417  19.032  0.00  0.00      PROB  
ATOM   2464  CD  GLU P  69     -15.068  -6.312  20.627  0.00  0.00      PROB  
ATOM   2465  OE1 GLU P  69     -14.108  -6.990  20.988  0.00  0.00      PROB  
ATOM   2466  OE2 GLU P  69     -16.040  -6.015  21.377  0.00  0.00      PROB  
ATOM   2467  C   GLU P  69     -13.217  -2.543  17.702  0.00  0.00      PROB  
ATOM   2468  O   GLU P  69     -13.836  -1.532  17.912  0.00  0.00      PROB  
ATOM   2469  N   ASP P  70     -11.909  -2.470  17.274  0.00  0.00      PROB  
ATOM   2470  HN  ASP P  70     -11.435  -3.294  16.975  0.00  0.00      PROB  
ATOM   2471  CA  ASP P  70     -11.248  -1.179  17.136  0.00  0.00      PROB  
ATOM   2472  HA  ASP P  70     -11.579  -0.413  17.823  0.00  0.00      PROB  
ATOM   2473  CB  ASP P  70      -9.730  -1.350  17.388  0.00  0.00      PROB  
ATOM   2474  HB1 ASP P  70      -9.256  -0.346  17.339  0.00  0.00      PROB  
ATOM   2475  HB2 ASP P  70      -9.141  -1.861  16.597  0.00  0.00      PROB  
ATOM   2476  CG  ASP P  70      -9.415  -2.000  18.648  0.00  0.00      PROB  
ATOM   2477  OD1 ASP P  70      -9.899  -1.420  19.672  0.00  0.00      PROB  
ATOM   2478  OD2 ASP P  70      -8.540  -2.870  18.666  0.00  0.00      PROB  
ATOM   2479  C   ASP P  70     -11.482  -0.596  15.664  0.00  0.00      PROB  
ATOM   2480  O   ASP P  70     -11.190   0.540  15.399  0.00  0.00      PROB  
ATOM   2481  N   VAL P  71     -12.093  -1.357  14.726  0.00  0.00      PROB  
ATOM   2482  HN  VAL P  71     -12.282  -2.316  14.920  0.00  0.00      PROB  
ATOM   2483  CA  VAL P  71     -12.414  -0.699  13.422  0.00  0.00      PROB  
ATOM   2484  HA  VAL P  71     -12.269   0.370  13.469  0.00  0.00      PROB  
ATOM   2485  CB  VAL P  71     -11.847  -1.339  12.165  0.00  0.00      PROB  
ATOM   2486  HB  VAL P  71     -12.485  -1.132  11.279  0.00  0.00      PROB  
ATOM   2487  CG1 VAL P  71     -10.403  -0.784  11.874  0.00  0.00      PROB  
ATOM   2488 HG11 VAL P  71      -9.706  -1.021  12.706  0.00  0.00      PROB  
ATOM   2489 HG12 VAL P  71     -10.381   0.303  11.645  0.00  0.00      PROB  
ATOM   2490 HG13 VAL P  71      -9.977  -1.295  10.984  0.00  0.00      PROB  
ATOM   2491  CG2 VAL P  71     -11.590  -2.835  12.403  0.00  0.00      PROB  
ATOM   2492 HG21 VAL P  71     -10.715  -3.064  13.048  0.00  0.00      PROB  
ATOM   2493 HG22 VAL P  71     -11.349  -3.323  11.434  0.00  0.00      PROB  
ATOM   2494 HG23 VAL P  71     -12.476  -3.272  12.910  0.00  0.00      PROB  
ATOM   2495  C   VAL P  71     -13.928  -0.730  13.212  0.00  0.00      PROB  
ATOM   2496  O   VAL P  71     -14.444   0.091  12.410  0.00  0.00      PROB  
ATOM   2497  N   ILE P  72     -14.721  -1.621  13.760  0.00  0.00      PROB  
ATOM   2498  HN  ILE P  72     -14.308  -2.373  14.268  0.00  0.00      PROB  
ATOM   2499  CA  ILE P  72     -16.111  -1.796  13.354  0.00  0.00      PROB  
ATOM   2500  HA  ILE P  72     -16.460  -1.024  12.685  0.00  0.00      PROB  
ATOM   2501  CB  ILE P  72     -16.278  -3.151  12.665  0.00  0.00      PROB  
ATOM   2502  HB  ILE P  72     -15.865  -3.877  13.398  0.00  0.00      PROB  
ATOM   2503  CG2 ILE P  72     -17.744  -3.425  12.389  0.00  0.00      PROB  
ATOM   2504 HG21 ILE P  72     -17.730  -4.328  11.742  0.00  0.00      PROB  
ATOM   2505 HG22 ILE P  72     -18.131  -2.600  11.754  0.00  0.00      PROB  
ATOM   2506 HG23 ILE P  72     -18.365  -3.437  13.311  0.00  0.00      PROB  
ATOM   2507  CG1 ILE P  72     -15.375  -3.464  11.401  0.00  0.00      PROB  
ATOM   2508 HG11 ILE P  72     -15.496  -4.483  10.975  0.00  0.00      PROB  
ATOM   2509 HG12 ILE P  72     -14.287  -3.413  11.621  0.00  0.00      PROB  
ATOM   2510  CD  ILE P  72     -15.619  -2.491  10.211  0.00  0.00      PROB  
ATOM   2511  HD1 ILE P  72     -15.206  -1.482  10.424  0.00  0.00      PROB  
ATOM   2512  HD2 ILE P  72     -16.692  -2.465   9.924  0.00  0.00      PROB  
ATOM   2513  HD3 ILE P  72     -15.064  -2.860   9.322  0.00  0.00      PROB  
ATOM   2514  C   ILE P  72     -17.007  -1.596  14.572  0.00  0.00      PROB  
ATOM   2515  O   ILE P  72     -16.747  -2.236  15.604  0.00  0.00      PROB  
ATOM   2516  N   ALA P  73     -18.048  -0.766  14.513  0.00  0.00      PROB  
ATOM   2517  HN  ALA P  73     -18.346  -0.252  13.713  0.00  0.00      PROB  
ATOM   2518  CA  ALA P  73     -18.868  -0.616  15.673  0.00  0.00      PROB  
ATOM   2519  HA  ALA P  73     -19.017  -1.607  16.076  0.00  0.00      PROB  
ATOM   2520  CB  ALA P  73     -18.182   0.238  16.756  0.00  0.00      PROB  
ATOM   2521  HB1 ALA P  73     -17.736   1.213  16.463  0.00  0.00      PROB  
ATOM   2522  HB2 ALA P  73     -17.316  -0.366  17.101  0.00  0.00      PROB  
ATOM   2523  HB3 ALA P  73     -18.805   0.505  17.636  0.00  0.00      PROB  
ATOM   2524  C   ALA P  73     -20.274  -0.102  15.364  0.00  0.00      PROB  
ATOM   2525  O   ALA P  73     -20.505   0.576  14.378  0.00  0.00      PROB  
ATOM   2526  N   GLU P  74     -21.230  -0.550  16.164  0.00  0.00      PROB  
ATOM   2527  HN  GLU P  74     -21.118  -1.160  16.946  0.00  0.00      PROB  
ATOM   2528  CA  GLU P  74     -22.605  -0.325  15.769  0.00  0.00      PROB  
ATOM   2529  HA  GLU P  74     -22.675  -0.048  14.727  0.00  0.00      PROB  
ATOM   2530  CB  GLU P  74     -23.385  -1.634  15.739  0.00  0.00      PROB  
ATOM   2531  HB1 GLU P  74     -24.407  -1.422  15.358  0.00  0.00      PROB  
ATOM   2532  HB2 GLU P  74     -23.552  -2.137  16.716  0.00  0.00      PROB  
ATOM   2533  CG  GLU P  74     -22.732  -2.590  14.717  0.00  0.00      PROB  
ATOM   2534  HG1 GLU P  74     -21.865  -3.062  15.226  0.00  0.00      PROB  
ATOM   2535  HG2 GLU P  74     -22.244  -2.103  13.845  0.00  0.00      PROB  
ATOM   2536  CD  GLU P  74     -23.638  -3.709  14.257  0.00  0.00      PROB  
ATOM   2537  OE1 GLU P  74     -24.028  -4.553  15.061  0.00  0.00      PROB  
ATOM   2538  OE2 GLU P  74     -23.877  -3.831  13.033  0.00  0.00      PROB  
ATOM   2539  C   GLU P  74     -23.274   0.665  16.734  0.00  0.00      PROB  
ATOM   2540  O   GLU P  74     -23.085   0.609  17.933  0.00  0.00      PROB  
ATOM   2541  N   PRO P  75     -23.927   1.722  16.204  0.00  0.00      PROB  
ATOM   2542  CD  PRO P  75     -23.718   2.191  14.848  0.00  0.00      PROB  
ATOM   2543  HD1 PRO P  75     -24.439   1.804  14.096  0.00  0.00      PROB  
ATOM   2544  HD2 PRO P  75     -22.635   2.075  14.626  0.00  0.00      PROB  
ATOM   2545  CA  PRO P  75     -24.899   2.550  16.863  0.00  0.00      PROB  
ATOM   2546  HA  PRO P  75     -24.377   3.044  17.670  0.00  0.00      PROB  
ATOM   2547  CB  PRO P  75     -25.253   3.608  15.897  0.00  0.00      PROB  
ATOM   2548  HB1 PRO P  75     -25.472   4.598  16.352  0.00  0.00      PROB  
ATOM   2549  HB2 PRO P  75     -26.129   3.432  15.236  0.00  0.00      PROB  
ATOM   2550  CG  PRO P  75     -24.070   3.677  14.947  0.00  0.00      PROB  
ATOM   2551  HG1 PRO P  75     -24.130   4.292  14.024  0.00  0.00      PROB  
ATOM   2552  HG2 PRO P  75     -23.260   4.182  15.517  0.00  0.00      PROB  
ATOM   2553  C   PRO P  75     -26.024   1.821  17.553  0.00  0.00      PROB  
ATOM   2554  O   PRO P  75     -26.343   0.654  17.239  0.00  0.00      PROB  
ATOM   2555  N   GLU P  76     -26.600   2.444  18.607  0.00  0.00      PROB  
ATOM   2556  HN  GLU P  76     -26.304   3.370  18.828  0.00  0.00      PROB  
ATOM   2557  CA  GLU P  76     -27.633   1.881  19.527  0.00  0.00      PROB  
ATOM   2558  HA  GLU P  76     -27.265   0.912  19.832  0.00  0.00      PROB  
ATOM   2559  CB  GLU P  76     -27.634   2.589  20.935  0.00  0.00      PROB  
ATOM   2560  HB1 GLU P  76     -27.766   3.690  20.870  0.00  0.00      PROB  
ATOM   2561  HB2 GLU P  76     -26.640   2.324  21.355  0.00  0.00      PROB  
ATOM   2562  CG  GLU P  76     -28.811   2.036  21.817  0.00  0.00      PROB  
ATOM   2563  HG1 GLU P  76     -28.851   0.926  21.837  0.00  0.00      PROB  
ATOM   2564  HG2 GLU P  76     -29.846   2.364  21.585  0.00  0.00      PROB  
ATOM   2565  CD  GLU P  76     -28.520   2.505  23.247  0.00  0.00      PROB  
ATOM   2566  OE1 GLU P  76     -29.012   3.619  23.566  0.00  0.00      PROB  
ATOM   2567  OE2 GLU P  76     -27.816   1.804  23.977  0.00  0.00      PROB  
ATOM   2568  C   GLU P  76     -28.974   1.621  18.886  0.00  0.00      PROB  
ATOM   2569  O   GLU P  76     -29.702   2.455  18.398  0.00  0.00      PROB  
ATOM   2570  N   GLY P  77     -29.533   0.328  18.854  0.00  0.00      PROB  
ATOM   2571  HN  GLY P  77     -28.938  -0.377  19.233  0.00  0.00      PROB  
ATOM   2572  CA  GLY P  77     -30.828  -0.111  18.418  0.00  0.00      PROB  
ATOM   2573  HA1 GLY P  77     -31.583   0.546  18.824  0.00  0.00      PROB  
ATOM   2574  HA2 GLY P  77     -30.889  -1.126  18.781  0.00  0.00      PROB  
ATOM   2575  C   GLY P  77     -30.982  -0.150  16.847  0.00  0.00      PROB  
ATOM   2576  O   GLY P  77     -32.102  -0.084  16.337  0.00  0.00      PROB  
ATOM   2577  N   THR P  78     -29.823  -0.316  16.069  0.00  0.00      PROB  
ATOM   2578  HN  THR P  78     -28.962  -0.037  16.489  0.00  0.00      PROB  
ATOM   2579  CA  THR P  78     -29.845  -0.634  14.644  0.00  0.00      PROB  
ATOM   2580  HA  THR P  78     -30.681  -1.276  14.407  0.00  0.00      PROB  
ATOM   2581  CB  THR P  78     -29.923   0.570  13.682  0.00  0.00      PROB  
ATOM   2582  HB  THR P  78     -29.077   1.255  13.900  0.00  0.00      PROB  
ATOM   2583  OG1 THR P  78     -31.175   1.259  13.873  0.00  0.00      PROB  
ATOM   2584  HG1 THR P  78     -31.319   1.157  14.817  0.00  0.00      PROB  
ATOM   2585  CG2 THR P  78     -29.857   0.067  12.177  0.00  0.00      PROB  
ATOM   2586 HG21 THR P  78     -30.082   0.848  11.420  0.00  0.00      PROB  
ATOM   2587 HG22 THR P  78     -30.572  -0.782  12.131  0.00  0.00      PROB  
ATOM   2588 HG23 THR P  78     -28.893  -0.331  11.793  0.00  0.00      PROB  
ATOM   2589  C   THR P  78     -28.575  -1.477  14.415  0.00  0.00      PROB  
ATOM   2590  O   THR P  78     -27.652  -1.143  13.687  0.00  0.00      PROB  
ATOM   2591  N   HSD P  79     -28.573  -2.634  15.093  0.00  0.00      PROB  
ATOM   2592  HN  HSD P  79     -29.338  -2.986  15.627  0.00  0.00      PROB  
ATOM   2593  CA  HSD P  79     -27.479  -3.514  15.063  0.00  0.00      PROB  
ATOM   2594  HA  HSD P  79     -26.588  -2.930  14.884  0.00  0.00      PROB  
ATOM   2595  CB  HSD P  79     -27.403  -4.199  16.459  0.00  0.00      PROB  
ATOM   2596  HB1 HSD P  79     -26.497  -4.822  16.616  0.00  0.00      PROB  
ATOM   2597  HB2 HSD P  79     -28.356  -4.753  16.600  0.00  0.00      PROB  
ATOM   2598  ND1 HSD P  79     -26.493  -2.242  17.889  0.00  0.00      PROB  
ATOM   2599  HD1 HSD P  79     -25.704  -1.904  17.376  0.00  0.00      PROB  
ATOM   2600  CG  HSD P  79     -27.485  -3.189  17.581  0.00  0.00      PROB  
ATOM   2601  CE1 HSD P  79     -26.820  -1.720  19.120  0.00  0.00      PROB  
ATOM   2602  HE1 HSD P  79     -26.274  -0.943  19.655  0.00  0.00      PROB  
ATOM   2603  NE2 HSD P  79     -27.945  -2.207  19.540  0.00  0.00      PROB  
ATOM   2604  CD2 HSD P  79     -28.367  -3.097  18.612  0.00  0.00      PROB  
ATOM   2605  HD2 HSD P  79     -29.239  -3.721  18.764  0.00  0.00      PROB  
ATOM   2606  C   HSD P  79     -27.514  -4.721  14.022  0.00  0.00      PROB  
ATOM   2607  O   HSD P  79     -28.570  -5.066  13.542  0.00  0.00      PROB  
ATOM   2608  N   SER P  80     -26.344  -5.298  13.659  0.00  0.00      PROB  
ATOM   2609  HN  SER P  80     -25.478  -4.960  14.019  0.00  0.00      PROB  
ATOM   2610  CA  SER P  80     -26.358  -6.477  12.843  0.00  0.00      PROB  
ATOM   2611  HA  SER P  80     -26.949  -6.155  11.998  0.00  0.00      PROB  
ATOM   2612  CB  SER P  80     -24.969  -6.954  12.374  0.00  0.00      PROB  
ATOM   2613  HB1 SER P  80     -25.034  -7.815  11.675  0.00  0.00      PROB  
ATOM   2614  HB2 SER P  80     -24.404  -7.209  13.297  0.00  0.00      PROB  
ATOM   2615  OG  SER P  80     -24.229  -5.991  11.621  0.00  0.00      PROB  
ATOM   2616  HG1 SER P  80     -24.190  -5.191  12.150  0.00  0.00      PROB  
ATOM   2617  C   SER P  80     -27.026  -7.712  13.422  0.00  0.00      PROB  
ATOM   2618  O   SER P  80     -27.144  -7.870  14.611  0.00  0.00      PROB  
ATOM   2619  N   PHE P  81     -27.510  -8.672  12.590  0.00  0.00      PROB  
ATOM   2620  HN  PHE P  81     -27.599  -8.472  11.618  0.00  0.00      PROB  
ATOM   2621  CA  PHE P  81     -27.969  -9.940  13.054  0.00  0.00      PROB  
ATOM   2622  HA  PHE P  81     -28.772  -9.647  13.714  0.00  0.00      PROB  
ATOM   2623  CB  PHE P  81     -28.379 -10.850  11.852  0.00  0.00      PROB  
ATOM   2624  HB1 PHE P  81     -28.546 -11.914  12.124  0.00  0.00      PROB  
ATOM   2625  HB2 PHE P  81     -27.617 -10.715  11.055  0.00  0.00      PROB  
ATOM   2626  CG  PHE P  81     -29.666 -10.522  11.200  0.00  0.00      PROB  
ATOM   2627  CD1 PHE P  81     -30.830 -10.632  12.012  0.00  0.00      PROB  
ATOM   2628  HD1 PHE P  81     -30.793 -10.753  13.084  0.00  0.00      PROB  
ATOM   2629  CE1 PHE P  81     -32.051 -10.235  11.439  0.00  0.00      PROB  
ATOM   2630  HE1 PHE P  81     -32.921 -10.438  12.045  0.00  0.00      PROB  
ATOM   2631  CZ  PHE P  81     -32.231  -9.951  10.092  0.00  0.00      PROB  
ATOM   2632  HZ  PHE P  81     -33.209  -9.706   9.705  0.00  0.00      PROB  
ATOM   2633  CD2 PHE P  81     -29.842 -10.194   9.848  0.00  0.00      PROB  
ATOM   2634  HD2 PHE P  81     -28.983 -10.108   9.199  0.00  0.00      PROB  
ATOM   2635  CE2 PHE P  81     -31.074  -9.851   9.310  0.00  0.00      PROB  
ATOM   2636  HE2 PHE P  81     -31.130  -9.633   8.254  0.00  0.00      PROB  
ATOM   2637  C   PHE P  81     -26.835 -10.623  13.828  0.00  0.00      PROB  
ATOM   2638  O   PHE P  81     -25.760 -10.623  13.295  0.00  0.00      PROB  
ATOM   2639  N   ASP P  82     -27.112 -11.188  15.006  0.00  0.00      PROB  
ATOM   2640  HN  ASP P  82     -28.000 -11.070  15.443  0.00  0.00      PROB  
ATOM   2641  CA  ASP P  82     -26.146 -11.831  15.832  0.00  0.00      PROB  
ATOM   2642  HA  ASP P  82     -25.481 -11.044  16.156  0.00  0.00      PROB  
ATOM   2643  CB  ASP P  82     -26.796 -12.418  17.143  0.00  0.00      PROB  
ATOM   2644  HB1 ASP P  82     -26.043 -12.880  17.817  0.00  0.00      PROB  
ATOM   2645  HB2 ASP P  82     -27.524 -13.227  16.922  0.00  0.00      PROB  
ATOM   2646  CG  ASP P  82     -27.566 -11.295  17.945  0.00  0.00      PROB  
ATOM   2647  OD1 ASP P  82     -27.373 -10.092  17.695  0.00  0.00      PROB  
ATOM   2648  OD2 ASP P  82     -28.153 -11.762  18.947  0.00  0.00      PROB  
ATOM   2649  C   ASP P  82     -25.218 -12.893  15.282  0.00  0.00      PROB  
ATOM   2650  O   ASP P  82     -24.043 -12.855  15.632  0.00  0.00      PROB  
ATOM   2651  N   GLY P  83     -25.805 -13.764  14.354  0.00  0.00      PROB  
ATOM   2652  HN  GLY P  83     -26.795 -13.853  14.279  0.00  0.00      PROB  
ATOM   2653  CA  GLY P  83     -24.917 -14.698  13.640  0.00  0.00      PROB  
ATOM   2654  HA1 GLY P  83     -25.501 -15.307  12.966  0.00  0.00      PROB  
ATOM   2655  HA2 GLY P  83     -24.366 -15.300  14.348  0.00  0.00      PROB  
ATOM   2656  C   GLY P  83     -23.858 -14.091  12.705  0.00  0.00      PROB  
ATOM   2657  O   GLY P  83     -22.793 -14.678  12.485  0.00  0.00      PROB  
ATOM   2658  N   ILE P  84     -24.196 -12.942  12.093  0.00  0.00      PROB  
ATOM   2659  HN  ILE P  84     -25.036 -12.440  12.285  0.00  0.00      PROB  
ATOM   2660  CA  ILE P  84     -23.385 -12.320  11.054  0.00  0.00      PROB  
ATOM   2661  HA  ILE P  84     -22.831 -13.073  10.512  0.00  0.00      PROB  
ATOM   2662  CB  ILE P  84     -24.373 -11.407  10.214  0.00  0.00      PROB  
ATOM   2663  HB  ILE P  84     -24.848 -10.750  10.973  0.00  0.00      PROB  
ATOM   2664  CG2 ILE P  84     -23.634 -10.463   9.218  0.00  0.00      PROB  
ATOM   2665 HG21 ILE P  84     -22.744  -9.972   9.666  0.00  0.00      PROB  
ATOM   2666 HG22 ILE P  84     -24.350  -9.656   8.952  0.00  0.00      PROB  
ATOM   2667 HG23 ILE P  84     -23.123 -10.978   8.376  0.00  0.00      PROB  
ATOM   2668  CG1 ILE P  84     -25.520 -12.294   9.627  0.00  0.00      PROB  
ATOM   2669 HG11 ILE P  84     -26.263 -11.691   9.063  0.00  0.00      PROB  
ATOM   2670 HG12 ILE P  84     -26.147 -12.802  10.391  0.00  0.00      PROB  
ATOM   2671  CD  ILE P  84     -25.023 -13.315   8.624  0.00  0.00      PROB  
ATOM   2672  HD1 ILE P  84     -24.373 -14.045   9.152  0.00  0.00      PROB  
ATOM   2673  HD2 ILE P  84     -24.425 -12.904   7.783  0.00  0.00      PROB  
ATOM   2674  HD3 ILE P  84     -25.902 -13.856   8.212  0.00  0.00      PROB  
ATOM   2675  C   ILE P  84     -22.310 -11.466  11.755  0.00  0.00      PROB  
ATOM   2676  O   ILE P  84     -21.126 -11.457  11.356  0.00  0.00      PROB  
ATOM   2677  N   TRP P  85     -22.648 -10.945  12.922  0.00  0.00      PROB  
ATOM   2678  HN  TRP P  85     -23.599 -10.959  13.223  0.00  0.00      PROB  
ATOM   2679  CA  TRP P  85     -21.653 -10.283  13.738  0.00  0.00      PROB  
ATOM   2680  HA  TRP P  85     -21.145  -9.584  13.090  0.00  0.00      PROB  
ATOM   2681  CB  TRP P  85     -22.355  -9.552  14.949  0.00  0.00      PROB  
ATOM   2682  HB1 TRP P  85     -22.849 -10.355  15.538  0.00  0.00      PROB  
ATOM   2683  HB2 TRP P  85     -23.119  -8.948  14.414  0.00  0.00      PROB  
ATOM   2684  CG  TRP P  85     -21.553  -8.716  15.851  0.00  0.00      PROB  
ATOM   2685  CD1 TRP P  85     -21.345  -9.071  17.100  0.00  0.00      PROB  
ATOM   2686  HD1 TRP P  85     -21.839  -9.899  17.585  0.00  0.00      PROB  
ATOM   2687  NE1 TRP P  85     -20.700  -8.051  17.803  0.00  0.00      PROB  
ATOM   2688  HE1 TRP P  85     -20.569  -7.942  18.764  0.00  0.00      PROB  
ATOM   2689  CE2 TRP P  85     -20.356  -7.097  16.876  0.00  0.00      PROB  
ATOM   2690  CD2 TRP P  85     -20.917  -7.420  15.626  0.00  0.00      PROB  
ATOM   2691  CE3 TRP P  85     -20.953  -6.533  14.534  0.00  0.00      PROB  
ATOM   2692  HE3 TRP P  85     -21.345  -6.844  13.577  0.00  0.00      PROB  
ATOM   2693  CZ3 TRP P  85     -20.200  -5.344  14.765  0.00  0.00      PROB  
ATOM   2694  HZ3 TRP P  85     -20.046  -4.575  14.023  0.00  0.00      PROB  
ATOM   2695  CZ2 TRP P  85     -19.643  -5.885  17.041  0.00  0.00      PROB  
ATOM   2696  HZ2 TRP P  85     -19.025  -5.726  17.912  0.00  0.00      PROB  
ATOM   2697  CH2 TRP P  85     -19.598  -5.037  15.970  0.00  0.00      PROB  
ATOM   2698  HH2 TRP P  85     -18.871  -4.239  15.940  0.00  0.00      PROB  
ATOM   2699  C   TRP P  85     -20.507 -11.246  14.176  0.00  0.00      PROB  
ATOM   2700  O   TRP P  85     -19.290 -10.997  14.060  0.00  0.00      PROB  
ATOM   2701  N   LYS P  86     -20.975 -12.427  14.672  0.00  0.00      PROB  
ATOM   2702  HN  LYS P  86     -21.959 -12.500  14.810  0.00  0.00      PROB  
ATOM   2703  CA  LYS P  86     -20.089 -13.537  15.135  0.00  0.00      PROB  
ATOM   2704  HA  LYS P  86     -19.368 -13.009  15.742  0.00  0.00      PROB  
ATOM   2705  CB  LYS P  86     -20.969 -14.649  15.820  0.00  0.00      PROB  
ATOM   2706  HB1 LYS P  86     -20.403 -15.533  16.183  0.00  0.00      PROB  
ATOM   2707  HB2 LYS P  86     -21.627 -15.037  15.014  0.00  0.00      PROB  
ATOM   2708  CG  LYS P  86     -21.823 -14.122  17.008  0.00  0.00      PROB  
ATOM   2709  HG1 LYS P  86     -22.180 -13.077  16.883  0.00  0.00      PROB  
ATOM   2710  HG2 LYS P  86     -21.107 -14.017  17.851  0.00  0.00      PROB  
ATOM   2711  CD  LYS P  86     -22.999 -15.094  17.305  0.00  0.00      PROB  
ATOM   2712  HD1 LYS P  86     -23.563 -15.208  16.355  0.00  0.00      PROB  
ATOM   2713  HD2 LYS P  86     -23.692 -14.586  18.010  0.00  0.00      PROB  
ATOM   2714  CE  LYS P  86     -22.458 -16.371  17.901  0.00  0.00      PROB  
ATOM   2715  HE1 LYS P  86     -22.101 -16.347  18.952  0.00  0.00      PROB  
ATOM   2716  HE2 LYS P  86     -21.605 -16.745  17.294  0.00  0.00      PROB  
ATOM   2717  NZ  LYS P  86     -23.533 -17.365  17.959  0.00  0.00      PROB  
ATOM   2718  HZ1 LYS P  86     -23.231 -18.360  17.936  0.00  0.00      PROB  
ATOM   2719  HZ2 LYS P  86     -24.191 -17.176  17.177  0.00  0.00      PROB  
ATOM   2720  HZ3 LYS P  86     -24.088 -17.118  18.804  0.00  0.00      PROB  
ATOM   2721  C   LYS P  86     -19.267 -14.065  13.933  0.00  0.00      PROB  
ATOM   2722  O   LYS P  86     -18.069 -14.176  14.025  0.00  0.00      PROB  
ATOM   2723  N   ALA P  87     -19.847 -14.338  12.732  0.00  0.00      PROB  
ATOM   2724  HN  ALA P  87     -20.833 -14.294  12.592  0.00  0.00      PROB  
ATOM   2725  CA  ALA P  87     -19.112 -14.712  11.594  0.00  0.00      PROB  
ATOM   2726  HA  ALA P  87     -18.568 -15.630  11.757  0.00  0.00      PROB  
ATOM   2727  CB  ALA P  87     -20.080 -14.924  10.495  0.00  0.00      PROB  
ATOM   2728  HB1 ALA P  87     -20.653 -15.831  10.781  0.00  0.00      PROB  
ATOM   2729  HB2 ALA P  87     -19.580 -14.962   9.503  0.00  0.00      PROB  
ATOM   2730  HB3 ALA P  87     -20.900 -14.175  10.480  0.00  0.00      PROB  
ATOM   2731  C   ALA P  87     -18.125 -13.590  11.192  0.00  0.00      PROB  
ATOM   2732  O   ALA P  87     -16.993 -13.933  10.945  0.00  0.00      PROB  
ATOM   2733  N   SER P  88     -18.502 -12.304  11.184  0.00  0.00      PROB  
ATOM   2734  HN  SER P  88     -19.450 -12.112  11.425  0.00  0.00      PROB  
ATOM   2735  CA  SER P  88     -17.582 -11.223  10.831  0.00  0.00      PROB  
ATOM   2736  HA  SER P  88     -17.136 -11.415   9.866  0.00  0.00      PROB  
ATOM   2737  CB  SER P  88     -18.291  -9.841  10.762  0.00  0.00      PROB  
ATOM   2738  HB1 SER P  88     -17.577  -9.011  10.577  0.00  0.00      PROB  
ATOM   2739  HB2 SER P  88     -18.870  -9.573  11.672  0.00  0.00      PROB  
ATOM   2740  OG  SER P  88     -19.191  -9.784   9.689  0.00  0.00      PROB  
ATOM   2741  HG1 SER P  88     -19.963 -10.324   9.877  0.00  0.00      PROB  
ATOM   2742  C   SER P  88     -16.417 -11.007  11.741  0.00  0.00      PROB  
ATOM   2743  O   SER P  88     -15.293 -10.803  11.295  0.00  0.00      PROB  
ATOM   2744  N   PHE P  89     -16.598 -11.180  13.066  0.00  0.00      PROB  
ATOM   2745  HN  PHE P  89     -17.530 -11.135  13.417  0.00  0.00      PROB  
ATOM   2746  CA  PHE P  89     -15.588 -11.359  14.092  0.00  0.00      PROB  
ATOM   2747  HA  PHE P  89     -15.067 -10.413  14.082  0.00  0.00      PROB  
ATOM   2748  CB  PHE P  89     -16.333 -11.600  15.459  0.00  0.00      PROB  
ATOM   2749  HB1 PHE P  89     -17.168 -12.328  15.365  0.00  0.00      PROB  
ATOM   2750  HB2 PHE P  89     -16.818 -10.617  15.639  0.00  0.00      PROB  
ATOM   2751  CG  PHE P  89     -15.576 -11.946  16.640  0.00  0.00      PROB  
ATOM   2752  CD1 PHE P  89     -14.590 -11.049  17.086  0.00  0.00      PROB  
ATOM   2753  HD1 PHE P  89     -14.496 -10.141  16.509  0.00  0.00      PROB  
ATOM   2754  CE1 PHE P  89     -13.678 -11.379  18.153  0.00  0.00      PROB  
ATOM   2755  HE1 PHE P  89     -12.978 -10.631  18.496  0.00  0.00      PROB  
ATOM   2756  CZ  PHE P  89     -13.694 -12.675  18.636  0.00  0.00      PROB  
ATOM   2757  HZ  PHE P  89     -12.940 -12.896  19.377  0.00  0.00      PROB  
ATOM   2758  CD2 PHE P  89     -15.602 -13.252  17.271  0.00  0.00      PROB  
ATOM   2759  HD2 PHE P  89     -16.205 -14.065  16.894  0.00  0.00      PROB  
ATOM   2760  CE2 PHE P  89     -14.646 -13.606  18.223  0.00  0.00      PROB  
ATOM   2761  HE2 PHE P  89     -14.386 -14.629  18.452  0.00  0.00      PROB  
ATOM   2762  C   PHE P  89     -14.484 -12.346  13.846  0.00  0.00      PROB  
ATOM   2763  O   PHE P  89     -13.296 -11.954  13.937  0.00  0.00      PROB  
ATOM   2764  N   THR P  90     -14.838 -13.651  13.631  0.00  0.00      PROB  
ATOM   2765  HN  THR P  90     -15.811 -13.856  13.564  0.00  0.00      PROB  
ATOM   2766  CA  THR P  90     -13.966 -14.752  13.421  0.00  0.00      PROB  
ATOM   2767  HA  THR P  90     -13.177 -14.618  14.146  0.00  0.00      PROB  
ATOM   2768  CB  THR P  90     -14.605 -16.104  13.456  0.00  0.00      PROB  
ATOM   2769  HB  THR P  90     -13.939 -16.916  13.093  0.00  0.00      PROB  
ATOM   2770  OG1 THR P  90     -15.891 -16.152  12.816  0.00  0.00      PROB  
ATOM   2771  HG1 THR P  90     -16.555 -15.929  13.473  0.00  0.00      PROB  
ATOM   2772  CG2 THR P  90     -14.808 -16.421  14.916  0.00  0.00      PROB  
ATOM   2773 HG21 THR P  90     -15.032 -17.505  15.001  0.00  0.00      PROB  
ATOM   2774 HG22 THR P  90     -15.497 -15.796  15.523  0.00  0.00      PROB  
ATOM   2775 HG23 THR P  90     -13.904 -16.171  15.513  0.00  0.00      PROB  
ATOM   2776  C   THR P  90     -13.294 -14.562  12.028  0.00  0.00      PROB  
ATOM   2777  O   THR P  90     -12.039 -14.543  11.912  0.00  0.00      PROB  
ATOM   2778  N   THR P  91     -14.109 -14.191  11.001  0.00  0.00      PROB  
ATOM   2779  HN  THR P  91     -15.085 -14.142  11.200  0.00  0.00      PROB  
ATOM   2780  CA  THR P  91     -13.674 -14.052   9.600  0.00  0.00      PROB  
ATOM   2781  HA  THR P  91     -13.092 -14.891   9.251  0.00  0.00      PROB  
ATOM   2782  CB  THR P  91     -14.865 -13.709   8.621  0.00  0.00      PROB  
ATOM   2783  HB  THR P  91     -15.273 -12.721   8.925  0.00  0.00      PROB  
ATOM   2784  OG1 THR P  91     -15.961 -14.633   8.696  0.00  0.00      PROB  
ATOM   2785  HG1 THR P  91     -16.352 -14.570   9.571  0.00  0.00      PROB  
ATOM   2786  CG2 THR P  91     -14.476 -13.589   7.107  0.00  0.00      PROB  
ATOM   2787 HG21 THR P  91     -15.369 -13.330   6.499  0.00  0.00      PROB  
ATOM   2788 HG22 THR P  91     -14.092 -14.540   6.681  0.00  0.00      PROB  
ATOM   2789 HG23 THR P  91     -13.624 -12.878   7.057  0.00  0.00      PROB  
ATOM   2790  C   THR P  91     -12.533 -13.060   9.441  0.00  0.00      PROB  
ATOM   2791  O   THR P  91     -11.553 -13.246   8.731  0.00  0.00      PROB  
ATOM   2792  N   PHE P  92     -12.711 -11.882  10.074  0.00  0.00      PROB  
ATOM   2793  HN  PHE P  92     -13.575 -11.646  10.511  0.00  0.00      PROB  
ATOM   2794  CA  PHE P  92     -11.685 -10.871  10.229  0.00  0.00      PROB  
ATOM   2795  HA  PHE P  92     -11.270 -10.563   9.281  0.00  0.00      PROB  
ATOM   2796  CB  PHE P  92     -12.271  -9.510  10.781  0.00  0.00      PROB  
ATOM   2797  HB1 PHE P  92     -12.737  -9.605  11.785  0.00  0.00      PROB  
ATOM   2798  HB2 PHE P  92     -13.015  -9.236  10.002  0.00  0.00      PROB  
ATOM   2799  CG  PHE P  92     -11.261  -8.510  10.940  0.00  0.00      PROB  
ATOM   2800  CD1 PHE P  92     -11.060  -7.586   9.969  0.00  0.00      PROB  
ATOM   2801  HD1 PHE P  92     -11.660  -7.758   9.088  0.00  0.00      PROB  
ATOM   2802  CE1 PHE P  92     -10.260  -6.430  10.130  0.00  0.00      PROB  
ATOM   2803  HE1 PHE P  92     -10.179  -5.756   9.291  0.00  0.00      PROB  
ATOM   2804  CZ  PHE P  92      -9.432  -6.376  11.305  0.00  0.00      PROB  
ATOM   2805  HZ  PHE P  92      -8.740  -5.557  11.432  0.00  0.00      PROB  
ATOM   2806  CD2 PHE P  92     -10.639  -8.184  12.223  0.00  0.00      PROB  
ATOM   2807  HD2 PHE P  92     -10.846  -8.889  13.015  0.00  0.00      PROB  
ATOM   2808  CE2 PHE P  92      -9.782  -7.149  12.436  0.00  0.00      PROB  
ATOM   2809  HE2 PHE P  92      -9.219  -7.069  13.354  0.00  0.00      PROB  
ATOM   2810  C   PHE P  92     -10.446 -11.286  11.067  0.00  0.00      PROB  
ATOM   2811  O   PHE P  92      -9.290 -11.095  10.633  0.00  0.00      PROB  
ATOM   2812  N   THR P  93     -10.702 -11.896  12.212  0.00  0.00      PROB  
ATOM   2813  HN  THR P  93     -11.618 -12.175  12.489  0.00  0.00      PROB  
ATOM   2814  CA  THR P  93      -9.633 -12.326  13.092  0.00  0.00      PROB  
ATOM   2815  HA  THR P  93      -9.045 -11.430  13.227  0.00  0.00      PROB  
ATOM   2816  CB  THR P  93     -10.132 -12.685  14.428  0.00  0.00      PROB  
ATOM   2817  HB  THR P  93     -10.847 -13.530  14.326  0.00  0.00      PROB  
ATOM   2818  OG1 THR P  93     -10.732 -11.580  15.050  0.00  0.00      PROB  
ATOM   2819  HG1 THR P  93     -11.627 -11.565  14.704  0.00  0.00      PROB  
ATOM   2820  CG2 THR P  93      -9.007 -13.198  15.385  0.00  0.00      PROB  
ATOM   2821 HG21 THR P  93      -8.162 -12.488  15.520  0.00  0.00      PROB  
ATOM   2822 HG22 THR P  93      -8.605 -14.184  15.067  0.00  0.00      PROB  
ATOM   2823 HG23 THR P  93      -9.404 -13.336  16.414  0.00  0.00      PROB  
ATOM   2824  C   THR P  93      -8.759 -13.385  12.580  0.00  0.00      PROB  
ATOM   2825  O   THR P  93      -7.512 -13.367  12.677  0.00  0.00      PROB  
ATOM   2826  N   VAL P  94      -9.355 -14.418  11.966  0.00  0.00      PROB  
ATOM   2827  HN  VAL P  94     -10.351 -14.447  11.931  0.00  0.00      PROB  
ATOM   2828  CA  VAL P  94      -8.786 -15.581  11.340  0.00  0.00      PROB  
ATOM   2829  HA  VAL P  94      -8.153 -16.022  12.096  0.00  0.00      PROB  
ATOM   2830  CB  VAL P  94      -9.888 -16.476  10.813  0.00  0.00      PROB  
ATOM   2831  HB  VAL P  94     -10.668 -15.922  10.248  0.00  0.00      PROB  
ATOM   2832  CG1 VAL P  94      -9.528 -17.592   9.799  0.00  0.00      PROB  
ATOM   2833 HG11 VAL P  94      -9.699 -17.241   8.759  0.00  0.00      PROB  
ATOM   2834 HG12 VAL P  94     -10.373 -18.308   9.879  0.00  0.00      PROB  
ATOM   2835 HG13 VAL P  94      -8.578 -18.157   9.914  0.00  0.00      PROB  
ATOM   2836  CG2 VAL P  94     -10.566 -17.189  12.082  0.00  0.00      PROB  
ATOM   2837 HG21 VAL P  94     -10.694 -16.403  12.856  0.00  0.00      PROB  
ATOM   2838 HG22 VAL P  94     -10.057 -18.045  12.574  0.00  0.00      PROB  
ATOM   2839 HG23 VAL P  94     -11.570 -17.586  11.816  0.00  0.00      PROB  
ATOM   2840  C   VAL P  94      -7.955 -15.143  10.098  0.00  0.00      PROB  
ATOM   2841  O   VAL P  94      -6.857 -15.632   9.901  0.00  0.00      PROB  
ATOM   2842  N   THR P  95      -8.467 -14.235   9.229  0.00  0.00      PROB  
ATOM   2843  HN  THR P  95      -9.349 -13.788   9.359  0.00  0.00      PROB  
ATOM   2844  CA  THR P  95      -7.592 -13.740   8.134  0.00  0.00      PROB  
ATOM   2845  HA  THR P  95      -7.188 -14.574   7.580  0.00  0.00      PROB  
ATOM   2846  CB  THR P  95      -8.294 -12.908   7.116  0.00  0.00      PROB  
ATOM   2847  HB  THR P  95      -7.606 -12.415   6.397  0.00  0.00      PROB  
ATOM   2848  OG1 THR P  95      -9.225 -11.975   7.616  0.00  0.00      PROB  
ATOM   2849  HG1 THR P  95     -10.046 -12.430   7.813  0.00  0.00      PROB  
ATOM   2850  CG2 THR P  95      -9.167 -13.869   6.263  0.00  0.00      PROB  
ATOM   2851 HG21 THR P  95      -9.882 -14.524   6.804  0.00  0.00      PROB  
ATOM   2852 HG22 THR P  95      -8.431 -14.588   5.845  0.00  0.00      PROB  
ATOM   2853 HG23 THR P  95      -9.684 -13.315   5.450  0.00  0.00      PROB  
ATOM   2854  C   THR P  95      -6.441 -12.951   8.572  0.00  0.00      PROB  
ATOM   2855  O   THR P  95      -5.289 -13.193   8.195  0.00  0.00      PROB  
ATOM   2856  N   LYS P  96      -6.648 -12.022   9.494  0.00  0.00      PROB  
ATOM   2857  HN  LYS P  96      -7.540 -11.798   9.879  0.00  0.00      PROB  
ATOM   2858  CA  LYS P  96      -5.571 -11.159  10.025  0.00  0.00      PROB  
ATOM   2859  HA  LYS P  96      -5.160 -10.665   9.157  0.00  0.00      PROB  
ATOM   2860  CB  LYS P  96      -6.179 -10.118  10.939  0.00  0.00      PROB  
ATOM   2861  HB1 LYS P  96      -6.808 -10.588  11.725  0.00  0.00      PROB  
ATOM   2862  HB2 LYS P  96      -6.854  -9.564  10.252  0.00  0.00      PROB  
ATOM   2863  CG  LYS P  96      -5.202  -9.049  11.509  0.00  0.00      PROB  
ATOM   2864  HG1 LYS P  96      -4.718  -8.502  10.671  0.00  0.00      PROB  
ATOM   2865  HG2 LYS P  96      -4.427  -9.508  12.158  0.00  0.00      PROB  
ATOM   2866  CD  LYS P  96      -5.973  -7.978  12.379  0.00  0.00      PROB  
ATOM   2867  HD1 LYS P  96      -6.770  -7.562  11.727  0.00  0.00      PROB  
ATOM   2868  HD2 LYS P  96      -5.219  -7.188  12.584  0.00  0.00      PROB  
ATOM   2869  CE  LYS P  96      -6.662  -8.537  13.580  0.00  0.00      PROB  
ATOM   2870  HE1 LYS P  96      -7.211  -9.483  13.388  0.00  0.00      PROB  
ATOM   2871  HE2 LYS P  96      -7.353  -7.865  14.133  0.00  0.00      PROB  
ATOM   2872  NZ  LYS P  96      -5.577  -8.987  14.481  0.00  0.00      PROB  
ATOM   2873  HZ1 LYS P  96      -5.386 -10.005  14.388  0.00  0.00      PROB  
ATOM   2874  HZ2 LYS P  96      -6.117  -8.859  15.361  0.00  0.00      PROB  
ATOM   2875  HZ3 LYS P  96      -4.723  -8.406  14.602  0.00  0.00      PROB  
ATOM   2876  C   LYS P  96      -4.415 -11.901  10.700  0.00  0.00      PROB  
ATOM   2877  O   LYS P  96      -3.240 -11.616  10.582  0.00  0.00      PROB  
ATOM   2878  N   TYR P  97      -4.844 -13.002  11.319  0.00  0.00      PROB  
ATOM   2879  HN  TYR P  97      -5.821 -13.191  11.373  0.00  0.00      PROB  
ATOM   2880  CA  TYR P  97      -3.996 -14.029  11.945  0.00  0.00      PROB  
ATOM   2881  HA  TYR P  97      -3.213 -13.496  12.463  0.00  0.00      PROB  
ATOM   2882  CB  TYR P  97      -4.819 -14.971  12.938  0.00  0.00      PROB  
ATOM   2883  HB1 TYR P  97      -5.623 -15.392  12.297  0.00  0.00      PROB  
ATOM   2884  HB2 TYR P  97      -5.188 -14.305  13.747  0.00  0.00      PROB  
ATOM   2885  CG  TYR P  97      -4.030 -16.064  13.526  0.00  0.00      PROB  
ATOM   2886  CD1 TYR P  97      -2.745 -15.885  14.011  0.00  0.00      PROB  
ATOM   2887  HD1 TYR P  97      -2.337 -14.895  14.147  0.00  0.00      PROB  
ATOM   2888  CE1 TYR P  97      -1.926 -16.979  14.448  0.00  0.00      PROB  
ATOM   2889  HE1 TYR P  97      -0.893 -16.747  14.663  0.00  0.00      PROB  
ATOM   2890  CZ  TYR P  97      -2.428 -18.276  14.483  0.00  0.00      PROB  
ATOM   2891  OH  TYR P  97      -1.459 -19.271  14.748  0.00  0.00      PROB  
ATOM   2892  HH  TYR P  97      -1.785 -20.160  14.594  0.00  0.00      PROB  
ATOM   2893  CD2 TYR P  97      -4.519 -17.412  13.604  0.00  0.00      PROB  
ATOM   2894  HD2 TYR P  97      -5.432 -17.763  13.147  0.00  0.00      PROB  
ATOM   2895  CE2 TYR P  97      -3.736 -18.549  14.010  0.00  0.00      PROB  
ATOM   2896  HE2 TYR P  97      -4.271 -19.487  14.050  0.00  0.00      PROB  
ATOM   2897  C   TYR P  97      -3.252 -14.883  10.940  0.00  0.00      PROB  
ATOM   2898  O   TYR P  97      -2.064 -14.754  10.792  0.00  0.00      PROB  
ATOM   2899  N   TRP P  98      -3.921 -15.772  10.217  0.00  0.00      PROB  
ATOM   2900  HN  TRP P  98      -4.876 -15.888  10.478  0.00  0.00      PROB  
ATOM   2901  CA  TRP P  98      -3.325 -16.758   9.291  0.00  0.00      PROB  
ATOM   2902  HA  TRP P  98      -2.637 -17.377   9.847  0.00  0.00      PROB  
ATOM   2903  CB  TRP P  98      -4.467 -17.700   8.743  0.00  0.00      PROB  
ATOM   2904  HB1 TRP P  98      -4.120 -18.256   7.847  0.00  0.00      PROB  
ATOM   2905  HB2 TRP P  98      -5.403 -17.182   8.443  0.00  0.00      PROB  
ATOM   2906  CG  TRP P  98      -4.805 -18.790   9.754  0.00  0.00      PROB  
ATOM   2907  CD1 TRP P  98      -5.914 -18.888  10.529  0.00  0.00      PROB  
ATOM   2908  HD1 TRP P  98      -6.789 -18.256  10.560  0.00  0.00      PROB  
ATOM   2909  NE1 TRP P  98      -5.774 -19.897  11.426  0.00  0.00      PROB  
ATOM   2910  HE1 TRP P  98      -6.286 -20.204  12.198  0.00  0.00      PROB  
ATOM   2911  CE2 TRP P  98      -4.566 -20.511  11.155  0.00  0.00      PROB  
ATOM   2912  CD2 TRP P  98      -3.943 -19.871  10.086  0.00  0.00      PROB  
ATOM   2913  CE3 TRP P  98      -2.617 -20.205   9.755  0.00  0.00      PROB  
ATOM   2914  HE3 TRP P  98      -2.266 -19.730   8.851  0.00  0.00      PROB  
ATOM   2915  CZ3 TRP P  98      -1.969 -21.285  10.354  0.00  0.00      PROB  
ATOM   2916  HZ3 TRP P  98      -1.009 -21.569   9.950  0.00  0.00      PROB  
ATOM   2917  CZ2 TRP P  98      -3.960 -21.570  11.774  0.00  0.00      PROB  
ATOM   2918  HZ2 TRP P  98      -4.484 -22.110  12.549  0.00  0.00      PROB  
ATOM   2919  CH2 TRP P  98      -2.661 -21.971  11.370  0.00  0.00      PROB  
ATOM   2920  HH2 TRP P  98      -2.195 -22.805  11.873  0.00  0.00      PROB  
ATOM   2921  C   TRP P  98      -2.537 -16.169   8.144  0.00  0.00      PROB  
ATOM   2922  O   TRP P  98      -1.501 -16.753   7.705  0.00  0.00      PROB  
ATOM   2923  N   PHE P  99      -2.968 -15.028   7.569  0.00  0.00      PROB  
ATOM   2924  HN  PHE P  99      -3.676 -14.487   8.015  0.00  0.00      PROB  
ATOM   2925  CA  PHE P  99      -2.274 -14.493   6.376  0.00  0.00      PROB  
ATOM   2926  HA  PHE P  99      -1.941 -15.311   5.755  0.00  0.00      PROB  
ATOM   2927  CB  PHE P  99      -3.212 -13.556   5.559  0.00  0.00      PROB  
ATOM   2928  HB1 PHE P  99      -3.357 -12.699   6.252  0.00  0.00      PROB  
ATOM   2929  HB2 PHE P  99      -4.189 -14.058   5.393  0.00  0.00      PROB  
ATOM   2930  CG  PHE P  99      -2.632 -13.070   4.228  0.00  0.00      PROB  
ATOM   2931  CD1 PHE P  99      -3.052 -11.814   3.698  0.00  0.00      PROB  
ATOM   2932  HD1 PHE P  99      -3.851 -11.336   4.246  0.00  0.00      PROB  
ATOM   2933  CE1 PHE P  99      -2.538 -11.290   2.533  0.00  0.00      PROB  
ATOM   2934  HE1 PHE P  99      -2.921 -10.411   2.036  0.00  0.00      PROB  
ATOM   2935  CZ  PHE P  99      -1.551 -12.038   1.869  0.00  0.00      PROB  
ATOM   2936  HZ  PHE P  99      -1.043 -11.583   1.031  0.00  0.00      PROB  
ATOM   2937  CD2 PHE P  99      -1.583 -13.742   3.538  0.00  0.00      PROB  
ATOM   2938  HD2 PHE P  99      -1.304 -14.760   3.767  0.00  0.00      PROB  
ATOM   2939  CE2 PHE P  99      -1.041 -13.252   2.332  0.00  0.00      PROB  
ATOM   2940  HE2 PHE P  99      -0.212 -13.619   1.745  0.00  0.00      PROB  
ATOM   2941  C   PHE P  99      -0.932 -13.885   6.796  0.00  0.00      PROB  
ATOM   2942  O   PHE P  99       0.106 -14.209   6.207  0.00  0.00      PROB  
ATOM   2943  N   TYR P 100      -0.874 -13.211   8.003  0.00  0.00      PROB  
ATOM   2944  HN  TYR P 100      -1.725 -13.115   8.514  0.00  0.00      PROB  
ATOM   2945  CA  TYR P 100       0.370 -12.872   8.671  0.00  0.00      PROB  
ATOM   2946  HA  TYR P 100       0.834 -12.169   7.994  0.00  0.00      PROB  
ATOM   2947  CB  TYR P 100      -0.019 -12.210  10.041  0.00  0.00      PROB  
ATOM   2948  HB1 TYR P 100      -0.402 -12.915  10.809  0.00  0.00      PROB  
ATOM   2949  HB2 TYR P 100      -0.825 -11.480   9.814  0.00  0.00      PROB  
ATOM   2950  CG  TYR P 100       1.162 -11.524  10.679  0.00  0.00      PROB  
ATOM   2951  CD1 TYR P 100       1.156 -10.111  10.842  0.00  0.00      PROB  
ATOM   2952  HD1 TYR P 100       0.429  -9.464  10.374  0.00  0.00      PROB  
ATOM   2953  CE1 TYR P 100       2.256  -9.469  11.501  0.00  0.00      PROB  
ATOM   2954  HE1 TYR P 100       2.292  -8.401  11.659  0.00  0.00      PROB  
ATOM   2955  CZ  TYR P 100       3.348 -10.225  11.865  0.00  0.00      PROB  
ATOM   2956  OH  TYR P 100       4.471  -9.571  12.434  0.00  0.00      PROB  
ATOM   2957  HH  TYR P 100       5.017 -10.212  12.896  0.00  0.00      PROB  
ATOM   2958  CD2 TYR P 100       2.254 -12.266  11.129  0.00  0.00      PROB  
ATOM   2959  HD2 TYR P 100       2.181 -13.344  11.132  0.00  0.00      PROB  
ATOM   2960  CE2 TYR P 100       3.363 -11.605  11.739  0.00  0.00      PROB  
ATOM   2961  HE2 TYR P 100       4.192 -12.109  12.213  0.00  0.00      PROB  
ATOM   2962  C   TYR P 100       1.195 -14.099   8.885  0.00  0.00      PROB  
ATOM   2963  O   TYR P 100       2.365 -14.063   8.524  0.00  0.00      PROB  
ATOM   2964  N   ARG P 101       0.725 -15.335   9.340  0.00  0.00      PROB  
ATOM   2965  HN  ARG P 101      -0.220 -15.331   9.659  0.00  0.00      PROB  
ATOM   2966  CA  ARG P 101       1.518 -16.614   9.391  0.00  0.00      PROB  
ATOM   2967  HA  ARG P 101       2.399 -16.397   9.977  0.00  0.00      PROB  
ATOM   2968  CB  ARG P 101       0.681 -17.640  10.240  0.00  0.00      PROB  
ATOM   2969  HB1 ARG P 101       1.271 -18.538  10.522  0.00  0.00      PROB  
ATOM   2970  HB2 ARG P 101      -0.226 -17.973   9.692  0.00  0.00      PROB  
ATOM   2971  CG  ARG P 101       0.234 -17.098  11.626  0.00  0.00      PROB  
ATOM   2972  HG1 ARG P 101      -0.569 -17.788  11.965  0.00  0.00      PROB  
ATOM   2973  HG2 ARG P 101      -0.102 -16.042  11.554  0.00  0.00      PROB  
ATOM   2974  CD  ARG P 101       1.449 -17.068  12.595  0.00  0.00      PROB  
ATOM   2975  HD1 ARG P 101       1.177 -16.320  13.371  0.00  0.00      PROB  
ATOM   2976  HD2 ARG P 101       2.440 -16.778  12.186  0.00  0.00      PROB  
ATOM   2977  NE  ARG P 101       1.596 -18.437  13.278  0.00  0.00      PROB  
ATOM   2978  HE  ARG P 101       1.147 -19.261  12.933  0.00  0.00      PROB  
ATOM   2979  CZ  ARG P 101       2.012 -18.554  14.536  0.00  0.00      PROB  
ATOM   2980  NH1 ARG P 101       2.590 -17.597  15.202  0.00  0.00      PROB  
ATOM   2981 HH11 ARG P 101       2.987 -17.900  16.068  0.00  0.00      PROB  
ATOM   2982 HH12 ARG P 101       2.527 -16.654  14.875  0.00  0.00      PROB  
ATOM   2983  NH2 ARG P 101       2.081 -19.758  14.976  0.00  0.00      PROB  
ATOM   2984 HH21 ARG P 101       1.632 -20.533  14.531  0.00  0.00      PROB  
ATOM   2985 HH22 ARG P 101       2.371 -19.949  15.913  0.00  0.00      PROB  
ATOM   2986  C   ARG P 101       2.081 -17.221   8.002  0.00  0.00      PROB  
ATOM   2987  O   ARG P 101       3.193 -17.699   8.042  0.00  0.00      PROB  
ATOM   2988  N   LEU P 102       1.327 -17.096   6.898  0.00  0.00      PROB  
ATOM   2989  HN  LEU P 102       0.378 -16.798   6.966  0.00  0.00      PROB  
ATOM   2990  CA  LEU P 102       1.833 -17.426   5.522  0.00  0.00      PROB  
ATOM   2991  HA  LEU P 102       2.208 -18.439   5.542  0.00  0.00      PROB  
ATOM   2992  CB  LEU P 102       0.617 -17.208   4.461  0.00  0.00      PROB  
ATOM   2993  HB1 LEU P 102       0.205 -16.207   4.711  0.00  0.00      PROB  
ATOM   2994  HB2 LEU P 102      -0.156 -18.004   4.522  0.00  0.00      PROB  
ATOM   2995  CG  LEU P 102       0.999 -17.429   2.972  0.00  0.00      PROB  
ATOM   2996  HG  LEU P 102       1.672 -16.587   2.705  0.00  0.00      PROB  
ATOM   2997  CD1 LEU P 102       1.668 -18.757   2.702  0.00  0.00      PROB  
ATOM   2998 HD11 LEU P 102       1.211 -19.494   3.396  0.00  0.00      PROB  
ATOM   2999 HD12 LEU P 102       2.724 -18.715   3.047  0.00  0.00      PROB  
ATOM   3000 HD13 LEU P 102       1.541 -19.145   1.669  0.00  0.00      PROB  
ATOM   3001  CD2 LEU P 102      -0.279 -17.351   2.095  0.00  0.00      PROB  
ATOM   3002 HD21 LEU P 102      -1.042 -18.114   2.363  0.00  0.00      PROB  
ATOM   3003 HD22 LEU P 102      -0.051 -17.487   1.016  0.00  0.00      PROB  
ATOM   3004 HD23 LEU P 102      -0.756 -16.360   2.253  0.00  0.00      PROB  
ATOM   3005  C   LEU P 102       2.987 -16.551   5.065  0.00  0.00      PROB  
ATOM   3006  O   LEU P 102       4.051 -16.994   4.625  0.00  0.00      PROB  
ATOM   3007  N   LEU P 103       2.817 -15.235   5.300  0.00  0.00      PROB  
ATOM   3008  HN  LEU P 103       2.003 -14.956   5.805  0.00  0.00      PROB  
ATOM   3009  CA  LEU P 103       3.806 -14.178   5.131  0.00  0.00      PROB  
ATOM   3010  HA  LEU P 103       4.056 -14.235   4.082  0.00  0.00      PROB  
ATOM   3011  CB  LEU P 103       3.120 -12.808   5.344  0.00  0.00      PROB  
ATOM   3012  HB1 LEU P 103       3.852 -11.973   5.372  0.00  0.00      PROB  
ATOM   3013  HB2 LEU P 103       2.557 -12.783   6.302  0.00  0.00      PROB  
ATOM   3014  CG  LEU P 103       2.140 -12.449   4.163  0.00  0.00      PROB  
ATOM   3015  HG  LEU P 103       1.462 -13.309   3.974  0.00  0.00      PROB  
ATOM   3016  CD1 LEU P 103       1.274 -11.161   4.484  0.00  0.00      PROB  
ATOM   3017 HD11 LEU P 103       0.745 -11.113   5.460  0.00  0.00      PROB  
ATOM   3018 HD12 LEU P 103       0.478 -11.032   3.719  0.00  0.00      PROB  
ATOM   3019 HD13 LEU P 103       2.012 -10.332   4.440  0.00  0.00      PROB  
ATOM   3020  CD2 LEU P 103       2.725 -12.170   2.783  0.00  0.00      PROB  
ATOM   3021 HD21 LEU P 103       3.067 -13.133   2.346  0.00  0.00      PROB  
ATOM   3022 HD22 LEU P 103       3.727 -11.704   2.905  0.00  0.00      PROB  
ATOM   3023 HD23 LEU P 103       2.026 -11.715   2.049  0.00  0.00      PROB  
ATOM   3024  C   LEU P 103       5.054 -14.396   6.036  0.00  0.00      PROB  
ATOM   3025  O   LEU P 103       6.223 -14.155   5.635  0.00  0.00      PROB  
ATOM   3026  N   SER P 104       4.856 -14.793   7.339  0.00  0.00      PROB  
ATOM   3027  HN  SER P 104       3.899 -14.815   7.616  0.00  0.00      PROB  
ATOM   3028  CA  SER P 104       5.886 -15.215   8.252  0.00  0.00      PROB  
ATOM   3029  HA  SER P 104       6.582 -14.391   8.303  0.00  0.00      PROB  
ATOM   3030  CB  SER P 104       5.359 -15.520   9.731  0.00  0.00      PROB  
ATOM   3031  HB1 SER P 104       4.682 -16.400   9.703  0.00  0.00      PROB  
ATOM   3032  HB2 SER P 104       4.781 -14.699  10.206  0.00  0.00      PROB  
ATOM   3033  OG  SER P 104       6.445 -16.039  10.503  0.00  0.00      PROB  
ATOM   3034  HG1 SER P 104       6.869 -15.260  10.872  0.00  0.00      PROB  
ATOM   3035  C   SER P 104       6.710 -16.432   7.745  0.00  0.00      PROB  
ATOM   3036  O   SER P 104       7.892 -16.337   7.710  0.00  0.00      PROB  
ATOM   3037  N   ALA P 105       6.060 -17.524   7.400  0.00  0.00      PROB  
ATOM   3038  HN  ALA P 105       5.077 -17.572   7.559  0.00  0.00      PROB  
ATOM   3039  CA  ALA P 105       6.619 -18.680   6.862  0.00  0.00      PROB  
ATOM   3040  HA  ALA P 105       7.382 -19.079   7.514  0.00  0.00      PROB  
ATOM   3041  CB  ALA P 105       5.369 -19.581   6.557  0.00  0.00      PROB  
ATOM   3042  HB1 ALA P 105       5.677 -20.648   6.577  0.00  0.00      PROB  
ATOM   3043  HB2 ALA P 105       4.824 -19.376   5.611  0.00  0.00      PROB  
ATOM   3044  HB3 ALA P 105       4.649 -19.488   7.399  0.00  0.00      PROB  
ATOM   3045  C   ALA P 105       7.432 -18.476   5.532  0.00  0.00      PROB  
ATOM   3046  O   ALA P 105       8.548 -18.961   5.450  0.00  0.00      PROB  
ATOM   3047  N   LEU P 106       6.942 -17.665   4.565  0.00  0.00      PROB  
ATOM   3048  HN  LEU P 106       6.050 -17.227   4.638  0.00  0.00      PROB  
ATOM   3049  CA  LEU P 106       7.654 -17.410   3.319  0.00  0.00      PROB  
ATOM   3050  HA  LEU P 106       8.168 -18.309   3.013  0.00  0.00      PROB  
ATOM   3051  CB  LEU P 106       6.619 -16.889   2.253  0.00  0.00      PROB  
ATOM   3052  HB1 LEU P 106       7.078 -16.457   1.338  0.00  0.00      PROB  
ATOM   3053  HB2 LEU P 106       5.949 -16.103   2.663  0.00  0.00      PROB  
ATOM   3054  CG  LEU P 106       5.741 -18.095   1.791  0.00  0.00      PROB  
ATOM   3055  HG  LEU P 106       5.563 -18.742   2.677  0.00  0.00      PROB  
ATOM   3056  CD1 LEU P 106       4.408 -17.615   1.108  0.00  0.00      PROB  
ATOM   3057 HD11 LEU P 106       3.819 -18.499   0.785  0.00  0.00      PROB  
ATOM   3058 HD12 LEU P 106       4.749 -17.167   0.150  0.00  0.00      PROB  
ATOM   3059 HD13 LEU P 106       3.846 -16.957   1.806  0.00  0.00      PROB  
ATOM   3060  CD2 LEU P 106       6.439 -18.934   0.751  0.00  0.00      PROB  
ATOM   3061 HD21 LEU P 106       6.594 -18.264  -0.122  0.00  0.00      PROB  
ATOM   3062 HD22 LEU P 106       5.698 -19.724   0.504  0.00  0.00      PROB  
ATOM   3063 HD23 LEU P 106       7.437 -19.305   1.067  0.00  0.00      PROB  
ATOM   3064  C   LEU P 106       8.785 -16.395   3.406  0.00  0.00      PROB  
ATOM   3065  O   LEU P 106       9.804 -16.552   2.740  0.00  0.00      PROB  
ATOM   3066  N   PHE P 107       8.668 -15.353   4.274  0.00  0.00      PROB  
ATOM   3067  HN  PHE P 107       7.929 -15.254   4.935  0.00  0.00      PROB  
ATOM   3068  CA  PHE P 107       9.505 -14.175   4.151  0.00  0.00      PROB  
ATOM   3069  HA  PHE P 107      10.301 -14.334   3.440  0.00  0.00      PROB  
ATOM   3070  CB  PHE P 107       8.611 -12.946   3.681  0.00  0.00      PROB  
ATOM   3071  HB1 PHE P 107       9.105 -11.951   3.694  0.00  0.00      PROB  
ATOM   3072  HB2 PHE P 107       7.762 -12.678   4.345  0.00  0.00      PROB  
ATOM   3073  CG  PHE P 107       7.908 -13.105   2.372  0.00  0.00      PROB  
ATOM   3074  CD1 PHE P 107       8.601 -13.676   1.297  0.00  0.00      PROB  
ATOM   3075  HD1 PHE P 107       9.579 -14.109   1.448  0.00  0.00      PROB  
ATOM   3076  CE1 PHE P 107       7.929 -13.904   0.063  0.00  0.00      PROB  
ATOM   3077  HE1 PHE P 107       8.536 -14.223  -0.771  0.00  0.00      PROB  
ATOM   3078  CZ  PHE P 107       6.574 -13.547  -0.067  0.00  0.00      PROB  
ATOM   3079  HZ  PHE P 107       6.077 -13.809  -0.990  0.00  0.00      PROB  
ATOM   3080  CD2 PHE P 107       6.587 -12.647   2.230  0.00  0.00      PROB  
ATOM   3081  HD2 PHE P 107       6.076 -12.216   3.079  0.00  0.00      PROB  
ATOM   3082  CE2 PHE P 107       5.920 -12.892   1.011  0.00  0.00      PROB  
ATOM   3083  HE2 PHE P 107       4.861 -12.693   0.944  0.00  0.00      PROB  
ATOM   3084  C   PHE P 107      10.256 -13.676   5.500  0.00  0.00      PROB  
ATOM   3085  O   PHE P 107      10.978 -12.654   5.399  0.00  0.00      PROB  
ATOM   3086  N   GLY P 108      10.055 -14.319   6.689  0.00  0.00      PROB  
ATOM   3087  HN  GLY P 108       9.318 -14.974   6.834  0.00  0.00      PROB  
ATOM   3088  CA  GLY P 108      10.746 -13.998   7.976  0.00  0.00      PROB  
ATOM   3089  HA1 GLY P 108      10.382 -14.632   8.771  0.00  0.00      PROB  
ATOM   3090  HA2 GLY P 108      10.519 -12.966   8.198  0.00  0.00      PROB  
ATOM   3091  C   GLY P 108      12.253 -14.109   7.804  0.00  0.00      PROB  
ATOM   3092  O   GLY P 108      12.916 -13.128   7.902  0.00  0.00      PROB  
ATOM   3093  N   ILE P 109      12.731 -15.306   7.476  0.00  0.00      PROB  
ATOM   3094  HN  ILE P 109      12.112 -16.035   7.191  0.00  0.00      PROB  
ATOM   3095  CA  ILE P 109      14.127 -15.601   7.349  0.00  0.00      PROB  
ATOM   3096  HA  ILE P 109      14.564 -15.353   8.305  0.00  0.00      PROB  
ATOM   3097  CB  ILE P 109      14.218 -17.088   7.056  0.00  0.00      PROB  
ATOM   3098  HB  ILE P 109      13.669 -17.289   6.111  0.00  0.00      PROB  
ATOM   3099  CG2 ILE P 109      15.623 -17.542   6.767  0.00  0.00      PROB  
ATOM   3100 HG21 ILE P 109      15.697 -18.649   6.825  0.00  0.00      PROB  
ATOM   3101 HG22 ILE P 109      16.404 -17.073   7.402  0.00  0.00      PROB  
ATOM   3102 HG23 ILE P 109      15.882 -17.436   5.692  0.00  0.00      PROB  
ATOM   3103  CG1 ILE P 109      13.634 -17.900   8.252  0.00  0.00      PROB  
ATOM   3104 HG11 ILE P 109      13.673 -18.982   8.001  0.00  0.00      PROB  
ATOM   3105 HG12 ILE P 109      12.579 -17.594   8.417  0.00  0.00      PROB  
ATOM   3106  CD  ILE P 109      14.338 -17.752   9.576  0.00  0.00      PROB  
ATOM   3107  HD1 ILE P 109      13.938 -18.322  10.442  0.00  0.00      PROB  
ATOM   3108  HD2 ILE P 109      14.425 -16.672   9.824  0.00  0.00      PROB  
ATOM   3109  HD3 ILE P 109      15.412 -18.011   9.458  0.00  0.00      PROB  
ATOM   3110  C   ILE P 109      14.915 -14.829   6.271  0.00  0.00      PROB  
ATOM   3111  O   ILE P 109      16.019 -14.379   6.520  0.00  0.00      PROB  
ATOM   3112  N   PRO P 110      14.494 -14.506   5.068  0.00  0.00      PROB  
ATOM   3113  CD  PRO P 110      13.464 -15.273   4.300  0.00  0.00      PROB  
ATOM   3114  HD1 PRO P 110      12.536 -15.237   4.910  0.00  0.00      PROB  
ATOM   3115  HD2 PRO P 110      13.748 -16.325   4.088  0.00  0.00      PROB  
ATOM   3116  CA  PRO P 110      15.199 -13.591   4.187  0.00  0.00      PROB  
ATOM   3117  HA  PRO P 110      16.257 -13.811   4.201  0.00  0.00      PROB  
ATOM   3118  CB  PRO P 110      14.559 -13.800   2.769  0.00  0.00      PROB  
ATOM   3119  HB1 PRO P 110      15.206 -14.596   2.343  0.00  0.00      PROB  
ATOM   3120  HB2 PRO P 110      14.560 -12.916   2.096  0.00  0.00      PROB  
ATOM   3121  CG  PRO P 110      13.187 -14.447   3.048  0.00  0.00      PROB  
ATOM   3122  HG1 PRO P 110      12.448 -13.654   3.287  0.00  0.00      PROB  
ATOM   3123  HG2 PRO P 110      12.826 -15.081   2.210  0.00  0.00      PROB  
ATOM   3124  C   PRO P 110      15.111 -12.128   4.574  0.00  0.00      PROB  
ATOM   3125  O   PRO P 110      16.114 -11.439   4.360  0.00  0.00      PROB  
ATOM   3126  N   MET P 111      14.011 -11.538   5.116  0.00  0.00      PROB  
ATOM   3127  HN  MET P 111      13.268 -12.148   5.382  0.00  0.00      PROB  
ATOM   3128  CA  MET P 111      13.989 -10.239   5.676  0.00  0.00      PROB  
ATOM   3129  HA  MET P 111      14.361  -9.652   4.849  0.00  0.00      PROB  
ATOM   3130  CB  MET P 111      12.516  -9.827   6.191  0.00  0.00      PROB  
ATOM   3131  HB1 MET P 111      12.603  -8.940   6.855  0.00  0.00      PROB  
ATOM   3132  HB2 MET P 111      12.212 -10.725   6.770  0.00  0.00      PROB  
ATOM   3133  CG  MET P 111      11.528  -9.486   5.021  0.00  0.00      PROB  
ATOM   3134  HG1 MET P 111      10.519  -9.254   5.424  0.00  0.00      PROB  
ATOM   3135  HG2 MET P 111      11.360 -10.372   4.373  0.00  0.00      PROB  
ATOM   3136  SD  MET P 111      12.023  -8.100   3.949  0.00  0.00      PROB  
ATOM   3137  CE  MET P 111      12.844  -6.923   5.043  0.00  0.00      PROB  
ATOM   3138  HE1 MET P 111      13.482  -6.202   4.488  0.00  0.00      PROB  
ATOM   3139  HE2 MET P 111      13.486  -7.447   5.784  0.00  0.00      PROB  
ATOM   3140  HE3 MET P 111      12.175  -6.214   5.577  0.00  0.00      PROB  
ATOM   3141  C   MET P 111      15.026 -10.134   6.790  0.00  0.00      PROB  
ATOM   3142  O   MET P 111      15.835  -9.206   6.881  0.00  0.00      PROB  
ATOM   3143  N   ALA P 112      15.108 -11.211   7.635  0.00  0.00      PROB  
ATOM   3144  HN  ALA P 112      14.381 -11.893   7.675  0.00  0.00      PROB  
ATOM   3145  CA  ALA P 112      16.154 -11.334   8.665  0.00  0.00      PROB  
ATOM   3146  HA  ALA P 112      16.012 -10.553   9.398  0.00  0.00      PROB  
ATOM   3147  CB  ALA P 112      15.985 -12.690   9.433  0.00  0.00      PROB  
ATOM   3148  HB1 ALA P 112      14.942 -12.796   9.799  0.00  0.00      PROB  
ATOM   3149  HB2 ALA P 112      16.684 -12.596  10.291  0.00  0.00      PROB  
ATOM   3150  HB3 ALA P 112      16.275 -13.469   8.696  0.00  0.00      PROB  
ATOM   3151  C   ALA P 112      17.634 -11.178   8.024  0.00  0.00      PROB  
ATOM   3152  O   ALA P 112      18.495 -10.433   8.571  0.00  0.00      PROB  
ATOM   3153  N   LEU P 113      17.909 -11.925   6.937  0.00  0.00      PROB  
ATOM   3154  HN  LEU P 113      17.212 -12.526   6.553  0.00  0.00      PROB  
ATOM   3155  CA  LEU P 113      19.245 -11.915   6.346  0.00  0.00      PROB  
ATOM   3156  HA  LEU P 113      19.980 -12.203   7.083  0.00  0.00      PROB  
ATOM   3157  CB  LEU P 113      19.212 -13.018   5.249  0.00  0.00      PROB  
ATOM   3158  HB1 LEU P 113      18.272 -12.862   4.677  0.00  0.00      PROB  
ATOM   3159  HB2 LEU P 113      19.069 -14.022   5.702  0.00  0.00      PROB  
ATOM   3160  CG  LEU P 113      20.330 -13.257   4.226  0.00  0.00      PROB  
ATOM   3161  HG  LEU P 113      20.387 -14.268   3.769  0.00  0.00      PROB  
ATOM   3162  CD1 LEU P 113      20.271 -12.248   2.991  0.00  0.00      PROB  
ATOM   3163 HD11 LEU P 113      20.940 -12.545   2.155  0.00  0.00      PROB  
ATOM   3164 HD12 LEU P 113      20.635 -11.282   3.402  0.00  0.00      PROB  
ATOM   3165 HD13 LEU P 113      19.256 -12.069   2.576  0.00  0.00      PROB  
ATOM   3166  CD2 LEU P 113      21.688 -13.076   4.989  0.00  0.00      PROB  
ATOM   3167 HD21 LEU P 113      21.677 -13.865   5.772  0.00  0.00      PROB  
ATOM   3168 HD22 LEU P 113      21.816 -12.021   5.312  0.00  0.00      PROB  
ATOM   3169 HD23 LEU P 113      22.486 -13.402   4.288  0.00  0.00      PROB  
ATOM   3170  C   LEU P 113      19.459 -10.480   5.744  0.00  0.00      PROB  
ATOM   3171  O   LEU P 113      20.504  -9.931   5.900  0.00  0.00      PROB  
ATOM   3172  N   ILE P 114      18.450  -9.932   5.073  0.00  0.00      PROB  
ATOM   3173  HN  ILE P 114      17.627 -10.472   4.912  0.00  0.00      PROB  
ATOM   3174  CA  ILE P 114      18.495  -8.642   4.420  0.00  0.00      PROB  
ATOM   3175  HA  ILE P 114      19.363  -8.551   3.784  0.00  0.00      PROB  
ATOM   3176  CB  ILE P 114      17.280  -8.294   3.596  0.00  0.00      PROB  
ATOM   3177  HB  ILE P 114      16.365  -8.483   4.198  0.00  0.00      PROB  
ATOM   3178  CG2 ILE P 114      17.268  -6.696   3.245  0.00  0.00      PROB  
ATOM   3179 HG21 ILE P 114      17.156  -6.142   4.201  0.00  0.00      PROB  
ATOM   3180 HG22 ILE P 114      16.346  -6.431   2.684  0.00  0.00      PROB  
ATOM   3181 HG23 ILE P 114      18.204  -6.402   2.725  0.00  0.00      PROB  
ATOM   3182  CG1 ILE P 114      17.253  -9.148   2.285  0.00  0.00      PROB  
ATOM   3183 HG11 ILE P 114      17.432 -10.212   2.549  0.00  0.00      PROB  
ATOM   3184 HG12 ILE P 114      18.100  -8.823   1.644  0.00  0.00      PROB  
ATOM   3185  CD  ILE P 114      15.956  -9.081   1.552  0.00  0.00      PROB  
ATOM   3186  HD1 ILE P 114      15.842  -9.868   0.776  0.00  0.00      PROB  
ATOM   3187  HD2 ILE P 114      15.920  -8.115   1.006  0.00  0.00      PROB  
ATOM   3188  HD3 ILE P 114      15.081  -9.200   2.226  0.00  0.00      PROB  
ATOM   3189  C   ILE P 114      18.868  -7.543   5.413  0.00  0.00      PROB  
ATOM   3190  O   ILE P 114      19.836  -6.755   5.204  0.00  0.00      PROB  
ATOM   3191  N   TRP P 115      18.208  -7.459   6.598  0.00  0.00      PROB  
ATOM   3192  HN  TRP P 115      17.509  -8.137   6.812  0.00  0.00      PROB  
ATOM   3193  CA  TRP P 115      18.602  -6.551   7.625  0.00  0.00      PROB  
ATOM   3194  HA  TRP P 115      18.826  -5.618   7.128  0.00  0.00      PROB  
ATOM   3195  CB  TRP P 115      17.454  -6.162   8.657  0.00  0.00      PROB  
ATOM   3196  HB1 TRP P 115      17.753  -5.294   9.282  0.00  0.00      PROB  
ATOM   3197  HB2 TRP P 115      17.300  -7.066   9.284  0.00  0.00      PROB  
ATOM   3198  CG  TRP P 115      16.171  -5.766   8.031  0.00  0.00      PROB  
ATOM   3199  CD1 TRP P 115      14.906  -6.239   8.355  0.00  0.00      PROB  
ATOM   3200  HD1 TRP P 115      14.698  -7.098   8.975  0.00  0.00      PROB  
ATOM   3201  NE1 TRP P 115      13.944  -5.607   7.562  0.00  0.00      PROB  
ATOM   3202  HE1 TRP P 115      12.987  -5.791   7.604  0.00  0.00      PROB  
ATOM   3203  CE2 TRP P 115      14.551  -4.686   6.817  0.00  0.00      PROB  
ATOM   3204  CD2 TRP P 115      15.919  -4.739   7.029  0.00  0.00      PROB  
ATOM   3205  CE3 TRP P 115      16.752  -3.886   6.261  0.00  0.00      PROB  
ATOM   3206  HE3 TRP P 115      17.811  -4.003   6.436  0.00  0.00      PROB  
ATOM   3207  CZ3 TRP P 115      16.161  -3.017   5.355  0.00  0.00      PROB  
ATOM   3208  HZ3 TRP P 115      16.827  -2.319   4.869  0.00  0.00      PROB  
ATOM   3209  CZ2 TRP P 115      14.037  -3.780   5.857  0.00  0.00      PROB  
ATOM   3210  HZ2 TRP P 115      12.958  -3.756   5.804  0.00  0.00      PROB  
ATOM   3211  CH2 TRP P 115      14.823  -2.953   5.163  0.00  0.00      PROB  
ATOM   3212  HH2 TRP P 115      14.284  -2.240   4.557  0.00  0.00      PROB  
ATOM   3213  C   TRP P 115      20.036  -6.766   8.195  0.00  0.00      PROB  
ATOM   3214  O   TRP P 115      20.747  -5.813   8.470  0.00  0.00      PROB  
ATOM   3215  N   GLY P 116      20.398  -8.064   8.350  0.00  0.00      PROB  
ATOM   3216  HN  GLY P 116      19.841  -8.807   7.987  0.00  0.00      PROB  
ATOM   3217  CA  GLY P 116      21.741  -8.408   8.857  0.00  0.00      PROB  
ATOM   3218  HA1 GLY P 116      21.640  -9.481   8.936  0.00  0.00      PROB  
ATOM   3219  HA2 GLY P 116      21.947  -7.836   9.750  0.00  0.00      PROB  
ATOM   3220  C   GLY P 116      22.885  -8.109   7.897  0.00  0.00      PROB  
ATOM   3221  O   GLY P 116      23.968  -7.732   8.279  0.00  0.00      PROB  
ATOM   3222  N   ILE P 117      22.655  -8.219   6.651  0.00  0.00      PROB  
ATOM   3223  HN  ILE P 117      21.771  -8.602   6.394  0.00  0.00      PROB  
ATOM   3224  CA  ILE P 117      23.577  -7.633   5.611  0.00  0.00      PROB  
ATOM   3225  HA  ILE P 117      24.582  -8.000   5.758  0.00  0.00      PROB  
ATOM   3226  CB  ILE P 117      23.183  -8.082   4.175  0.00  0.00      PROB  
ATOM   3227  HB  ILE P 117      22.162  -7.681   3.998  0.00  0.00      PROB  
ATOM   3228  CG2 ILE P 117      24.118  -7.432   3.114  0.00  0.00      PROB  
ATOM   3229 HG21 ILE P 117      25.179  -7.565   3.416  0.00  0.00      PROB  
ATOM   3230 HG22 ILE P 117      23.863  -6.351   3.086  0.00  0.00      PROB  
ATOM   3231 HG23 ILE P 117      23.861  -7.749   2.080  0.00  0.00      PROB  
ATOM   3232  CG1 ILE P 117      23.148  -9.646   4.049  0.00  0.00      PROB  
ATOM   3233 HG11 ILE P 117      22.290  -9.875   3.382  0.00  0.00      PROB  
ATOM   3234 HG12 ILE P 117      22.811 -10.174   4.966  0.00  0.00      PROB  
ATOM   3235  CD  ILE P 117      24.465 -10.337   3.814  0.00  0.00      PROB  
ATOM   3236  HD1 ILE P 117      24.341 -11.439   3.745  0.00  0.00      PROB  
ATOM   3237  HD2 ILE P 117      25.142 -10.127   4.669  0.00  0.00      PROB  
ATOM   3238  HD3 ILE P 117      24.875  -9.862   2.897  0.00  0.00      PROB  
ATOM   3239  C   ILE P 117      23.733  -6.138   5.673  0.00  0.00      PROB  
ATOM   3240  O   ILE P 117      24.853  -5.673   5.782  0.00  0.00      PROB  
ATOM   3241  N   TYR P 118      22.593  -5.284   5.687  0.00  0.00      PROB  
ATOM   3242  HN  TYR P 118      21.733  -5.769   5.551  0.00  0.00      PROB  
ATOM   3243  CA  TYR P 118      22.591  -3.858   5.667  0.00  0.00      PROB  
ATOM   3244  HA  TYR P 118      22.998  -3.499   4.734  0.00  0.00      PROB  
ATOM   3245  CB  TYR P 118      21.077  -3.518   5.693  0.00  0.00      PROB  
ATOM   3246  HB1 TYR P 118      20.659  -4.073   6.560  0.00  0.00      PROB  
ATOM   3247  HB2 TYR P 118      20.726  -3.885   4.705  0.00  0.00      PROB  
ATOM   3248  CG  TYR P 118      20.848  -2.088   5.768  0.00  0.00      PROB  
ATOM   3249  CD1 TYR P 118      20.099  -1.552   6.787  0.00  0.00      PROB  
ATOM   3250  HD1 TYR P 118      19.823  -2.246   7.567  0.00  0.00      PROB  
ATOM   3251  CE1 TYR P 118      19.806  -0.118   6.742  0.00  0.00      PROB  
ATOM   3252  HE1 TYR P 118      19.221   0.239   7.576  0.00  0.00      PROB  
ATOM   3253  CZ  TYR P 118      20.309   0.687   5.774  0.00  0.00      PROB  
ATOM   3254  OH  TYR P 118      20.171   2.014   5.943  0.00  0.00      PROB  
ATOM   3255  HH  TYR P 118      19.549   2.141   6.663  0.00  0.00      PROB  
ATOM   3256  CD2 TYR P 118      21.272  -1.218   4.694  0.00  0.00      PROB  
ATOM   3257  HD2 TYR P 118      21.842  -1.730   3.933  0.00  0.00      PROB  
ATOM   3258  CE2 TYR P 118      21.035   0.175   4.668  0.00  0.00      PROB  
ATOM   3259  HE2 TYR P 118      21.481   0.796   3.906  0.00  0.00      PROB  
ATOM   3260  C   TYR P 118      23.348  -3.370   6.863  0.00  0.00      PROB  
ATOM   3261  O   TYR P 118      24.104  -2.445   6.785  0.00  0.00      PROB  
ATOM   3262  N   PHE P 119      23.042  -3.889   8.065  0.00  0.00      PROB  
ATOM   3263  HN  PHE P 119      22.351  -4.606   8.113  0.00  0.00      PROB  
ATOM   3264  CA  PHE P 119      23.666  -3.428   9.312  0.00  0.00      PROB  
ATOM   3265  HA  PHE P 119      23.589  -2.351   9.335  0.00  0.00      PROB  
ATOM   3266  CB  PHE P 119      22.865  -4.046  10.573  0.00  0.00      PROB  
ATOM   3267  HB1 PHE P 119      23.536  -4.189  11.447  0.00  0.00      PROB  
ATOM   3268  HB2 PHE P 119      22.319  -4.955  10.240  0.00  0.00      PROB  
ATOM   3269  CG  PHE P 119      21.959  -3.047  11.056  0.00  0.00      PROB  
ATOM   3270  CD1 PHE P 119      20.567  -3.332  10.981  0.00  0.00      PROB  
ATOM   3271  HD1 PHE P 119      20.160  -4.055  10.290  0.00  0.00      PROB  
ATOM   3272  CE1 PHE P 119      19.642  -2.489  11.655  0.00  0.00      PROB  
ATOM   3273  HE1 PHE P 119      18.600  -2.718  11.487  0.00  0.00      PROB  
ATOM   3274  CZ  PHE P 119      20.135  -1.556  12.588  0.00  0.00      PROB  
ATOM   3275  HZ  PHE P 119      19.394  -1.007  13.149  0.00  0.00      PROB  
ATOM   3276  CD2 PHE P 119      22.420  -2.150  12.026  0.00  0.00      PROB  
ATOM   3277  HD2 PHE P 119      23.485  -2.015  12.144  0.00  0.00      PROB  
ATOM   3278  CE2 PHE P 119      21.529  -1.306  12.658  0.00  0.00      PROB  
ATOM   3279  HE2 PHE P 119      21.935  -0.615  13.382  0.00  0.00      PROB  
ATOM   3280  C   PHE P 119      25.193  -3.725   9.396  0.00  0.00      PROB  
ATOM   3281  O   PHE P 119      25.906  -2.923  10.039  0.00  0.00      PROB  
ATOM   3282  N   ALA P 120      25.766  -4.708   8.765  0.00  0.00      PROB  
ATOM   3283  HN  ALA P 120      25.151  -5.245   8.194  0.00  0.00      PROB  
ATOM   3284  CA  ALA P 120      27.160  -4.793   8.590  0.00  0.00      PROB  
ATOM   3285  HA  ALA P 120      27.594  -4.911   9.572  0.00  0.00      PROB  
ATOM   3286  CB  ALA P 120      27.498  -6.137   8.003  0.00  0.00      PROB  
ATOM   3287  HB1 ALA P 120      27.034  -7.037   8.462  0.00  0.00      PROB  
ATOM   3288  HB2 ALA P 120      28.586  -6.353   8.056  0.00  0.00      PROB  
ATOM   3289  HB3 ALA P 120      27.210  -6.194   6.932  0.00  0.00      PROB  
ATOM   3290  C   ALA P 120      27.879  -3.662   7.826  0.00  0.00      PROB  
ATOM   3291  O   ALA P 120      28.921  -3.263   8.311  0.00  0.00      PROB  
ATOM   3292  N   ILE P 121      27.355  -3.266   6.707  0.00  0.00      PROB  
ATOM   3293  HN  ILE P 121      26.478  -3.611   6.381  0.00  0.00      PROB  
ATOM   3294  CA  ILE P 121      28.000  -2.271   5.879  0.00  0.00      PROB  
ATOM   3295  HA  ILE P 121      29.059  -2.383   6.059  0.00  0.00      PROB  
ATOM   3296  CB  ILE P 121      27.760  -2.539   4.372  0.00  0.00      PROB  
ATOM   3297  HB  ILE P 121      28.250  -3.504   4.121  0.00  0.00      PROB  
ATOM   3298  CG2 ILE P 121      26.250  -2.757   4.144  0.00  0.00      PROB  
ATOM   3299 HG21 ILE P 121      25.799  -3.650   4.627  0.00  0.00      PROB  
ATOM   3300 HG22 ILE P 121      26.191  -2.950   3.051  0.00  0.00      PROB  
ATOM   3301 HG23 ILE P 121      25.596  -1.897   4.402  0.00  0.00      PROB  
ATOM   3302  CG1 ILE P 121      28.336  -1.446   3.390  0.00  0.00      PROB  
ATOM   3303 HG11 ILE P 121      27.845  -0.469   3.587  0.00  0.00      PROB  
ATOM   3304 HG12 ILE P 121      27.953  -1.746   2.392  0.00  0.00      PROB  
ATOM   3305  CD  ILE P 121      29.894  -1.486   3.290  0.00  0.00      PROB  
ATOM   3306  HD1 ILE P 121      30.233  -1.082   4.268  0.00  0.00      PROB  
ATOM   3307  HD2 ILE P 121      30.353  -0.876   2.483  0.00  0.00      PROB  
ATOM   3308  HD3 ILE P 121      30.275  -2.511   3.092  0.00  0.00      PROB  
ATOM   3309  C   ILE P 121      27.519  -0.832   6.341  0.00  0.00      PROB  
ATOM   3310  O   ILE P 121      28.171   0.139   6.266  0.00  0.00      PROB  
ATOM   3311  N   LEU P 122      26.328  -0.736   6.956  0.00  0.00      PROB  
ATOM   3312  HN  LEU P 122      25.754  -1.551   6.971  0.00  0.00      PROB  
ATOM   3313  CA  LEU P 122      25.973   0.490   7.621  0.00  0.00      PROB  
ATOM   3314  HA  LEU P 122      25.995   1.330   6.943  0.00  0.00      PROB  
ATOM   3315  CB  LEU P 122      24.537   0.422   8.279  0.00  0.00      PROB  
ATOM   3316  HB1 LEU P 122      24.489  -0.140   9.237  0.00  0.00      PROB  
ATOM   3317  HB2 LEU P 122      23.800   0.066   7.529  0.00  0.00      PROB  
ATOM   3318  CG  LEU P 122      23.882   1.785   8.605  0.00  0.00      PROB  
ATOM   3319  HG  LEU P 122      24.464   2.374   9.345  0.00  0.00      PROB  
ATOM   3320  CD1 LEU P 122      23.701   2.635   7.350  0.00  0.00      PROB  
ATOM   3321 HD11 LEU P 122      23.384   3.686   7.521  0.00  0.00      PROB  
ATOM   3322 HD12 LEU P 122      22.965   2.080   6.729  0.00  0.00      PROB  
ATOM   3323 HD13 LEU P 122      24.614   2.595   6.719  0.00  0.00      PROB  
ATOM   3324  CD2 LEU P 122      22.499   1.476   9.188  0.00  0.00      PROB  
ATOM   3325 HD21 LEU P 122      22.565   0.946  10.162  0.00  0.00      PROB  
ATOM   3326 HD22 LEU P 122      21.872   0.755   8.621  0.00  0.00      PROB  
ATOM   3327 HD23 LEU P 122      22.045   2.469   9.396  0.00  0.00      PROB  
ATOM   3328  C   LEU P 122      26.892   0.785   8.775  0.00  0.00      PROB  
ATOM   3329  O   LEU P 122      27.407   1.886   8.863  0.00  0.00      PROB  
ATOM   3330  N   SER P 123      27.192  -0.270   9.673  0.00  0.00      PROB  
ATOM   3331  HN  SER P 123      26.771  -1.165   9.546  0.00  0.00      PROB  
ATOM   3332  CA  SER P 123      28.257  -0.113  10.715  0.00  0.00      PROB  
ATOM   3333  HA  SER P 123      28.031   0.809  11.229  0.00  0.00      PROB  
ATOM   3334  CB  SER P 123      28.142  -1.231  11.749  0.00  0.00      PROB  
ATOM   3335  HB1 SER P 123      27.176  -1.149  12.292  0.00  0.00      PROB  
ATOM   3336  HB2 SER P 123      28.879  -0.956  12.533  0.00  0.00      PROB  
ATOM   3337  OG  SER P 123      28.262  -2.596  11.270  0.00  0.00      PROB  
ATOM   3338  HG1 SER P 123      27.471  -2.723  10.741  0.00  0.00      PROB  
ATOM   3339  C   SER P 123      29.628   0.042  10.280  0.00  0.00      PROB  
ATOM   3340  O   SER P 123      30.335   0.854  10.750  0.00  0.00      PROB  
ATOM   3341  N   PHE P 124      30.130  -0.655   9.238  0.00  0.00      PROB  
ATOM   3342  HN  PHE P 124      29.599  -1.398   8.836  0.00  0.00      PROB  
ATOM   3343  CA  PHE P 124      31.436  -0.396   8.841  0.00  0.00      PROB  
ATOM   3344  HA  PHE P 124      32.072  -0.313   9.710  0.00  0.00      PROB  
ATOM   3345  CB  PHE P 124      31.732  -1.558   7.855  0.00  0.00      PROB  
ATOM   3346  HB1 PHE P 124      30.990  -1.485   7.032  0.00  0.00      PROB  
ATOM   3347  HB2 PHE P 124      31.650  -2.586   8.269  0.00  0.00      PROB  
ATOM   3348  CG  PHE P 124      33.223  -1.483   7.491  0.00  0.00      PROB  
ATOM   3349  CD1 PHE P 124      34.152  -1.696   8.485  0.00  0.00      PROB  
ATOM   3350  HD1 PHE P 124      33.865  -1.954   9.494  0.00  0.00      PROB  
ATOM   3351  CE1 PHE P 124      35.446  -1.239   8.349  0.00  0.00      PROB  
ATOM   3352  HE1 PHE P 124      36.153  -1.390   9.152  0.00  0.00      PROB  
ATOM   3353  CZ  PHE P 124      35.880  -0.695   7.105  0.00  0.00      PROB  
ATOM   3354  HZ  PHE P 124      36.864  -0.274   6.958  0.00  0.00      PROB  
ATOM   3355  CD2 PHE P 124      33.647  -1.173   6.166  0.00  0.00      PROB  
ATOM   3356  HD2 PHE P 124      32.925  -0.988   5.384  0.00  0.00      PROB  
ATOM   3357  CE2 PHE P 124      34.968  -0.754   6.027  0.00  0.00      PROB  
ATOM   3358  HE2 PHE P 124      35.352  -0.501   5.049  0.00  0.00      PROB  
ATOM   3359  C   PHE P 124      31.592   0.950   8.260  0.00  0.00      PROB  
ATOM   3360  O   PHE P 124      32.472   1.703   8.720  0.00  0.00      PROB  
ATOM   3361  N   LEU P 125      30.722   1.478   7.308  0.00  0.00      PROB  
ATOM   3362  HN  LEU P 125      29.953   0.946   6.961  0.00  0.00      PROB  
ATOM   3363  CA  LEU P 125      30.862   2.816   6.727  0.00  0.00      PROB  
ATOM   3364  HA  LEU P 125      31.909   2.908   6.480  0.00  0.00      PROB  
ATOM   3365  CB  LEU P 125      30.008   3.070   5.469  0.00  0.00      PROB  
ATOM   3366  HB1 LEU P 125      30.175   4.108   5.111  0.00  0.00      PROB  
ATOM   3367  HB2 LEU P 125      28.946   2.928   5.762  0.00  0.00      PROB  
ATOM   3368  CG  LEU P 125      30.233   2.066   4.319  0.00  0.00      PROB  
ATOM   3369  HG  LEU P 125      30.099   1.094   4.838  0.00  0.00      PROB  
ATOM   3370  CD1 LEU P 125      29.285   2.122   3.141  0.00  0.00      PROB  
ATOM   3371 HD11 LEU P 125      29.346   1.136   2.632  0.00  0.00      PROB  
ATOM   3372 HD12 LEU P 125      29.542   2.875   2.366  0.00  0.00      PROB  
ATOM   3373 HD13 LEU P 125      28.299   2.391   3.576  0.00  0.00      PROB  
ATOM   3374  CD2 LEU P 125      31.675   2.004   3.781  0.00  0.00      PROB  
ATOM   3375 HD21 LEU P 125      32.406   1.893   4.610  0.00  0.00      PROB  
ATOM   3376 HD22 LEU P 125      31.752   3.025   3.349  0.00  0.00      PROB  
ATOM   3377 HD23 LEU P 125      31.742   1.177   3.043  0.00  0.00      PROB  
ATOM   3378  C   LEU P 125      30.579   3.890   7.726  0.00  0.00      PROB  
ATOM   3379  O   LEU P 125      31.266   4.949   7.652  0.00  0.00      PROB  
ATOM   3380  N   HSD P 126      29.671   3.658   8.674  0.00  0.00      PROB  
ATOM   3381  HN  HSD P 126      29.003   2.924   8.582  0.00  0.00      PROB  
ATOM   3382  CA  HSD P 126      29.553   4.542   9.882  0.00  0.00      PROB  
ATOM   3383  HA  HSD P 126      29.290   5.528   9.529  0.00  0.00      PROB  
ATOM   3384  CB  HSD P 126      28.398   4.032  10.843  0.00  0.00      PROB  
ATOM   3385  HB1 HSD P 126      28.512   2.981  11.186  0.00  0.00      PROB  
ATOM   3386  HB2 HSD P 126      27.509   4.073  10.179  0.00  0.00      PROB  
ATOM   3387  ND1 HSD P 126      26.872   5.483  12.267  0.00  0.00      PROB  
ATOM   3388  HD1 HSD P 126      26.160   5.556  11.569  0.00  0.00      PROB  
ATOM   3389  CG  HSD P 126      28.162   4.919  12.095  0.00  0.00      PROB  
ATOM   3390  CE1 HSD P 126      26.769   5.783  13.592  0.00  0.00      PROB  
ATOM   3391  HE1 HSD P 126      25.779   6.095  13.926  0.00  0.00      PROB  
ATOM   3392  NE2 HSD P 126      27.814   5.457  14.277  0.00  0.00      PROB  
ATOM   3393  CD2 HSD P 126      28.735   4.860  13.363  0.00  0.00      PROB  
ATOM   3394  HD2 HSD P 126      29.631   4.369  13.724  0.00  0.00      PROB  
ATOM   3395  C   HSD P 126      30.852   4.703  10.692  0.00  0.00      PROB  
ATOM   3396  O   HSD P 126      31.436   5.746  10.730  0.00  0.00      PROB  
ATOM   3397  N   ILE P 127      31.359   3.565  11.316  0.00  0.00      PROB  
ATOM   3398  HN  ILE P 127      30.937   2.678  11.142  0.00  0.00      PROB  
ATOM   3399  CA  ILE P 127      32.470   3.548  12.198  0.00  0.00      PROB  
ATOM   3400  HA  ILE P 127      32.192   4.330  12.888  0.00  0.00      PROB  
ATOM   3401  CB  ILE P 127      32.655   2.243  13.016  0.00  0.00      PROB  
ATOM   3402  HB  ILE P 127      32.804   1.412  12.293  0.00  0.00      PROB  
ATOM   3403  CG2 ILE P 127      33.851   2.367  14.008  0.00  0.00      PROB  
ATOM   3404 HG21 ILE P 127      34.010   1.511  14.698  0.00  0.00      PROB  
ATOM   3405 HG22 ILE P 127      33.700   3.287  14.613  0.00  0.00      PROB  
ATOM   3406 HG23 ILE P 127      34.746   2.514  13.366  0.00  0.00      PROB  
ATOM   3407  CG1 ILE P 127      31.396   1.909  13.793  0.00  0.00      PROB  
ATOM   3408 HG11 ILE P 127      30.524   2.180  13.161  0.00  0.00      PROB  
ATOM   3409 HG12 ILE P 127      31.250   2.561  14.681  0.00  0.00      PROB  
ATOM   3410  CD  ILE P 127      31.365   0.419  14.118  0.00  0.00      PROB  
ATOM   3411  HD1 ILE P 127      31.614  -0.052  13.143  0.00  0.00      PROB  
ATOM   3412  HD2 ILE P 127      30.363   0.014  14.376  0.00  0.00      PROB  
ATOM   3413  HD3 ILE P 127      32.075   0.190  14.942  0.00  0.00      PROB  
ATOM   3414  C   ILE P 127      33.771   4.087  11.664  0.00  0.00      PROB  
ATOM   3415  O   ILE P 127      34.508   4.876  12.276  0.00  0.00      PROB  
ATOM   3416  N   TRP P 128      34.101   3.617  10.445  0.00  0.00      PROB  
ATOM   3417  HN  TRP P 128      33.397   3.172   9.898  0.00  0.00      PROB  
ATOM   3418  CA  TRP P 128      35.522   3.555   9.999  0.00  0.00      PROB  
ATOM   3419  HA  TRP P 128      36.304   3.744  10.720  0.00  0.00      PROB  
ATOM   3420  CB  TRP P 128      35.736   2.088   9.457  0.00  0.00      PROB  
ATOM   3421  HB1 TRP P 128      36.565   2.102   8.717  0.00  0.00      PROB  
ATOM   3422  HB2 TRP P 128      34.953   1.693   8.774  0.00  0.00      PROB  
ATOM   3423  CG  TRP P 128      35.934   1.127  10.590  0.00  0.00      PROB  
ATOM   3424  CD1 TRP P 128      35.077   0.316  11.248  0.00  0.00      PROB  
ATOM   3425  HD1 TRP P 128      34.027   0.561  11.182  0.00  0.00      PROB  
ATOM   3426  NE1 TRP P 128      35.765  -0.365  12.258  0.00  0.00      PROB  
ATOM   3427  HE1 TRP P 128      35.363  -0.900  12.969  0.00  0.00      PROB  
ATOM   3428  CE2 TRP P 128      37.100  -0.099  12.187  0.00  0.00      PROB  
ATOM   3429  CD2 TRP P 128      37.256   0.757  11.079  0.00  0.00      PROB  
ATOM   3430  CE3 TRP P 128      38.584   1.039  10.710  0.00  0.00      PROB  
ATOM   3431  HE3 TRP P 128      38.712   1.772   9.927  0.00  0.00      PROB  
ATOM   3432  CZ3 TRP P 128      39.672   0.487  11.404  0.00  0.00      PROB  
ATOM   3433  HZ3 TRP P 128      40.655   0.784  11.070  0.00  0.00      PROB  
ATOM   3434  CZ2 TRP P 128      38.191  -0.741  12.818  0.00  0.00      PROB  
ATOM   3435  HZ2 TRP P 128      38.042  -1.456  13.614  0.00  0.00      PROB  
ATOM   3436  CH2 TRP P 128      39.469  -0.392  12.435  0.00  0.00      PROB  
ATOM   3437  HH2 TRP P 128      40.347  -0.869  12.845  0.00  0.00      PROB  
ATOM   3438  C   TRP P 128      35.828   4.675   8.964  0.00  0.00      PROB  
ATOM   3439  O   TRP P 128      36.997   4.945   8.643  0.00  0.00      PROB  
ATOM   3440  N   ALA P 129      34.778   5.398   8.488  0.00  0.00      PROB  
ATOM   3441  HN  ALA P 129      33.907   5.179   8.921  0.00  0.00      PROB  
ATOM   3442  CA  ALA P 129      34.833   6.186   7.304  0.00  0.00      PROB  
ATOM   3443  HA  ALA P 129      35.854   6.481   7.115  0.00  0.00      PROB  
ATOM   3444  CB  ALA P 129      34.267   5.425   6.028  0.00  0.00      PROB  
ATOM   3445  HB1 ALA P 129      34.995   4.689   5.625  0.00  0.00      PROB  
ATOM   3446  HB2 ALA P 129      34.014   6.051   5.146  0.00  0.00      PROB  
ATOM   3447  HB3 ALA P 129      33.292   4.916   6.182  0.00  0.00      PROB  
ATOM   3448  C   ALA P 129      34.068   7.501   7.626  0.00  0.00      PROB  
ATOM   3449  O   ALA P 129      34.658   8.584   7.699  0.00  0.00      PROB  
ATOM   3450  N   VAL P 130      32.723   7.403   7.777  0.00  0.00      PROB  
ATOM   3451  HN  VAL P 130      32.258   6.523   7.717  0.00  0.00      PROB  
ATOM   3452  CA  VAL P 130      31.805   8.579   7.925  0.00  0.00      PROB  
ATOM   3453  HA  VAL P 130      32.063   9.099   7.014  0.00  0.00      PROB  
ATOM   3454  CB  VAL P 130      30.288   8.081   7.814  0.00  0.00      PROB  
ATOM   3455  HB  VAL P 130      30.221   7.117   8.363  0.00  0.00      PROB  
ATOM   3456  CG1 VAL P 130      29.380   9.003   8.570  0.00  0.00      PROB  
ATOM   3457 HG11 VAL P 130      28.291   8.803   8.490  0.00  0.00      PROB  
ATOM   3458 HG12 VAL P 130      29.423  10.020   8.124  0.00  0.00      PROB  
ATOM   3459 HG13 VAL P 130      29.647   9.087   9.646  0.00  0.00      PROB  
ATOM   3460  CG2 VAL P 130      29.961   7.946   6.342  0.00  0.00      PROB  
ATOM   3461 HG21 VAL P 130      28.913   7.612   6.188  0.00  0.00      PROB  
ATOM   3462 HG22 VAL P 130      30.629   7.203   5.856  0.00  0.00      PROB  
ATOM   3463 HG23 VAL P 130      30.100   8.905   5.799  0.00  0.00      PROB  
ATOM   3464  C   VAL P 130      31.997   9.423   9.177  0.00  0.00      PROB  
ATOM   3465  O   VAL P 130      32.163  10.628   9.092  0.00  0.00      PROB  
ATOM   3466  N   VAL P 131      32.123   8.729  10.360  0.00  0.00      PROB  
ATOM   3467  HN  VAL P 131      32.009   7.738  10.366  0.00  0.00      PROB  
ATOM   3468  CA  VAL P 131      32.406   9.402  11.637  0.00  0.00      PROB  
ATOM   3469  HA  VAL P 131      31.732  10.236  11.768  0.00  0.00      PROB  
ATOM   3470  CB  VAL P 131      32.210   8.443  12.828  0.00  0.00      PROB  
ATOM   3471  HB  VAL P 131      32.784   7.501  12.690  0.00  0.00      PROB  
ATOM   3472  CG1 VAL P 131      32.530   9.069  14.129  0.00  0.00      PROB  
ATOM   3473 HG11 VAL P 131      32.276  10.148  14.047  0.00  0.00      PROB  
ATOM   3474 HG12 VAL P 131      33.612   9.105  14.378  0.00  0.00      PROB  
ATOM   3475 HG13 VAL P 131      31.864   8.530  14.836  0.00  0.00      PROB  
ATOM   3476  CG2 VAL P 131      30.713   8.115  12.923  0.00  0.00      PROB  
ATOM   3477 HG21 VAL P 131      30.420   7.508  13.806  0.00  0.00      PROB  
ATOM   3478 HG22 VAL P 131      30.457   7.587  11.980  0.00  0.00      PROB  
ATOM   3479 HG23 VAL P 131      30.198   9.091  13.055  0.00  0.00      PROB  
ATOM   3480  C   VAL P 131      33.755  10.192  11.709  0.00  0.00      PROB  
ATOM   3481  O   VAL P 131      33.683  11.334  12.089  0.00  0.00      PROB  
ATOM   3482  N   PRO P 132      34.866   9.791  11.164  0.00  0.00      PROB  
ATOM   3483  CD  PRO P 132      35.238   8.403  11.041  0.00  0.00      PROB  
ATOM   3484  HD1 PRO P 132      34.620   8.013  10.204  0.00  0.00      PROB  
ATOM   3485  HD2 PRO P 132      34.956   7.812  11.939  0.00  0.00      PROB  
ATOM   3486  CA  PRO P 132      36.101  10.539  11.168  0.00  0.00      PROB  
ATOM   3487  HA  PRO P 132      36.334  10.755  12.200  0.00  0.00      PROB  
ATOM   3488  CB  PRO P 132      37.167   9.641  10.445  0.00  0.00      PROB  
ATOM   3489  HB1 PRO P 132      38.191   9.895  10.794  0.00  0.00      PROB  
ATOM   3490  HB2 PRO P 132      37.096   9.731   9.340  0.00  0.00      PROB  
ATOM   3491  CG  PRO P 132      36.709   8.263  10.856  0.00  0.00      PROB  
ATOM   3492  HG1 PRO P 132      36.900   7.516  10.055  0.00  0.00      PROB  
ATOM   3493  HG2 PRO P 132      37.232   7.931  11.778  0.00  0.00      PROB  
ATOM   3494  C   PRO P 132      36.077  11.918  10.503  0.00  0.00      PROB  
ATOM   3495  O   PRO P 132      36.704  12.924  10.807  0.00  0.00      PROB  
ATOM   3496  N   CYS P 133      35.218  11.895   9.429  0.00  0.00      PROB  
ATOM   3497  HN  CYS P 133      34.695  11.070   9.234  0.00  0.00      PROB  
ATOM   3498  CA  CYS P 133      35.005  13.030   8.533  0.00  0.00      PROB  
ATOM   3499  HA  CYS P 133      35.895  13.577   8.258  0.00  0.00      PROB  
ATOM   3500  CB  CYS P 133      34.369  12.393   7.257  0.00  0.00      PROB  
ATOM   3501  HB1 CYS P 133      33.456  11.825   7.538  0.00  0.00      PROB  
ATOM   3502  HB2 CYS P 133      35.056  11.582   6.932  0.00  0.00      PROB  
ATOM   3503  SG  CYS P 133      33.963  13.667   5.982  0.00  0.00      PROB  
ATOM   3504  HG1 CYS P 133      32.935  14.134   6.676  0.00  0.00      PROB  
ATOM   3505  C   CYS P 133      34.075  14.099   9.239  0.00  0.00      PROB  
ATOM   3506  O   CYS P 133      34.273  15.250   9.254  0.00  0.00      PROB  
ATOM   3507  N   ILE P 134      33.049  13.571   9.938  0.00  0.00      PROB  
ATOM   3508  HN  ILE P 134      32.750  12.627   9.823  0.00  0.00      PROB  
ATOM   3509  CA  ILE P 134      32.221  14.306  10.812  0.00  0.00      PROB  
ATOM   3510  HA  ILE P 134      31.911  15.181  10.261  0.00  0.00      PROB  
ATOM   3511  CB  ILE P 134      30.913  13.466  10.951  0.00  0.00      PROB  
ATOM   3512  HB  ILE P 134      31.175  12.391  11.048  0.00  0.00      PROB  
ATOM   3513  CG2 ILE P 134      30.226  13.877  12.303  0.00  0.00      PROB  
ATOM   3514 HG21 ILE P 134      29.276  13.331  12.483  0.00  0.00      PROB  
ATOM   3515 HG22 ILE P 134      30.026  14.966  12.388  0.00  0.00      PROB  
ATOM   3516 HG23 ILE P 134      30.866  13.595  13.167  0.00  0.00      PROB  
ATOM   3517  CG1 ILE P 134      29.982  13.450   9.649  0.00  0.00      PROB  
ATOM   3518 HG11 ILE P 134      29.238  12.632   9.754  0.00  0.00      PROB  
ATOM   3519 HG12 ILE P 134      30.707  13.277   8.826  0.00  0.00      PROB  
ATOM   3520  CD  ILE P 134      29.194  14.722   9.363  0.00  0.00      PROB  
ATOM   3521  HD1 ILE P 134      28.389  14.585   8.609  0.00  0.00      PROB  
ATOM   3522  HD2 ILE P 134      29.921  15.518   9.095  0.00  0.00      PROB  
ATOM   3523  HD3 ILE P 134      28.783  15.096  10.325  0.00  0.00      PROB  
ATOM   3524  C   ILE P 134      32.922  14.895  12.043  0.00  0.00      PROB  
ATOM   3525  O   ILE P 134      32.863  16.036  12.433  0.00  0.00      PROB  
ATOM   3526  N   LYS P 135      33.734  14.079  12.741  0.00  0.00      PROB  
ATOM   3527  HN  LYS P 135      33.759  13.114  12.493  0.00  0.00      PROB  
ATOM   3528  CA  LYS P 135      34.524  14.456  13.814  0.00  0.00      PROB  
ATOM   3529  HA  LYS P 135      33.892  14.987  14.511  0.00  0.00      PROB  
ATOM   3530  CB  LYS P 135      35.220  13.307  14.554  0.00  0.00      PROB  
ATOM   3531  HB1 LYS P 135      36.041  13.797  15.120  0.00  0.00      PROB  
ATOM   3532  HB2 LYS P 135      35.624  12.568  13.829  0.00  0.00      PROB  
ATOM   3533  CG  LYS P 135      34.398  12.490  15.481  0.00  0.00      PROB  
ATOM   3534  HG1 LYS P 135      35.140  11.797  15.932  0.00  0.00      PROB  
ATOM   3535  HG2 LYS P 135      33.646  11.929  14.886  0.00  0.00      PROB  
ATOM   3536  CD  LYS P 135      33.727  13.352  16.577  0.00  0.00      PROB  
ATOM   3537  HD1 LYS P 135      32.817  13.821  16.145  0.00  0.00      PROB  
ATOM   3538  HD2 LYS P 135      34.357  14.218  16.875  0.00  0.00      PROB  
ATOM   3539  CE  LYS P 135      33.287  12.597  17.864  0.00  0.00      PROB  
ATOM   3540  HE1 LYS P 135      32.587  11.737  17.787  0.00  0.00      PROB  
ATOM   3541  HE2 LYS P 135      32.756  13.340  18.496  0.00  0.00      PROB  
ATOM   3542  NZ  LYS P 135      34.452  12.149  18.620  0.00  0.00      PROB  
ATOM   3543  HZ1 LYS P 135      34.308  12.052  19.645  0.00  0.00      PROB  
ATOM   3544  HZ2 LYS P 135      35.126  12.937  18.535  0.00  0.00      PROB  
ATOM   3545  HZ3 LYS P 135      34.750  11.234  18.227  0.00  0.00      PROB  
ATOM   3546  C   LYS P 135      35.639  15.377  13.328  0.00  0.00      PROB  
ATOM   3547  O   LYS P 135      35.948  16.264  14.089  0.00  0.00      PROB  
ATOM   3548  N   SER P 136      36.253  15.222  12.119  0.00  0.00      PROB  
ATOM   3549  HN  SER P 136      36.047  14.425  11.558  0.00  0.00      PROB  
ATOM   3550  CA  SER P 136      37.153  16.337  11.609  0.00  0.00      PROB  
ATOM   3551  HA  SER P 136      37.899  16.523  12.367  0.00  0.00      PROB  
ATOM   3552  CB  SER P 136      37.948  15.964  10.373  0.00  0.00      PROB  
ATOM   3553  HB1 SER P 136      37.239  15.436   9.700  0.00  0.00      PROB  
ATOM   3554  HB2 SER P 136      38.752  15.261  10.679  0.00  0.00      PROB  
ATOM   3555  OG  SER P 136      38.484  17.024   9.561  0.00  0.00      PROB  
ATOM   3556  HG1 SER P 136      38.716  17.813  10.057  0.00  0.00      PROB  
ATOM   3557  C   SER P 136      36.428  17.631  11.443  0.00  0.00      PROB  
ATOM   3558  O   SER P 136      37.019  18.694  11.602  0.00  0.00      PROB  
ATOM   3559  N   PHE P 137      35.177  17.540  10.909  0.00  0.00      PROB  
ATOM   3560  HN  PHE P 137      34.602  16.769  10.645  0.00  0.00      PROB  
ATOM   3561  CA  PHE P 137      34.486  18.814  10.661  0.00  0.00      PROB  
ATOM   3562  HA  PHE P 137      35.211  19.480  10.218  0.00  0.00      PROB  
ATOM   3563  CB  PHE P 137      33.187  18.650   9.837  0.00  0.00      PROB  
ATOM   3564  HB1 PHE P 137      32.527  19.543   9.875  0.00  0.00      PROB  
ATOM   3565  HB2 PHE P 137      32.531  17.876  10.289  0.00  0.00      PROB  
ATOM   3566  CG  PHE P 137      33.481  18.211   8.423  0.00  0.00      PROB  
ATOM   3567  CD1 PHE P 137      32.324  17.862   7.709  0.00  0.00      PROB  
ATOM   3568  HD1 PHE P 137      31.367  17.838   8.209  0.00  0.00      PROB  
ATOM   3569  CE1 PHE P 137      32.419  17.258   6.475  0.00  0.00      PROB  
ATOM   3570  HE1 PHE P 137      31.553  16.822   6.000  0.00  0.00      PROB  
ATOM   3571  CZ  PHE P 137      33.667  17.195   5.866  0.00  0.00      PROB  
ATOM   3572  HZ  PHE P 137      33.728  16.771   4.874  0.00  0.00      PROB  
ATOM   3573  CD2 PHE P 137      34.740  18.184   7.773  0.00  0.00      PROB  
ATOM   3574  HD2 PHE P 137      35.625  18.478   8.318  0.00  0.00      PROB  
ATOM   3575  CE2 PHE P 137      34.853  17.621   6.482  0.00  0.00      PROB  
ATOM   3576  HE2 PHE P 137      35.757  17.591   5.892  0.00  0.00      PROB  
ATOM   3577  C   PHE P 137      34.174  19.554  11.950  0.00  0.00      PROB  
ATOM   3578  O   PHE P 137      34.463  20.728  12.129  0.00  0.00      PROB  
ATOM   3579  N   LEU P 138      33.730  18.694  12.976  0.00  0.00      PROB  
ATOM   3580  HN  LEU P 138      33.615  17.729  12.751  0.00  0.00      PROB  
ATOM   3581  CA  LEU P 138      33.542  19.025  14.339  0.00  0.00      PROB  
ATOM   3582  HA  LEU P 138      32.927  19.913  14.353  0.00  0.00      PROB  
ATOM   3583  CB  LEU P 138      32.870  17.858  15.196  0.00  0.00      PROB  
ATOM   3584  HB1 LEU P 138      33.445  16.909  15.259  0.00  0.00      PROB  
ATOM   3585  HB2 LEU P 138      31.835  17.703  14.822  0.00  0.00      PROB  
ATOM   3586  CG  LEU P 138      32.629  18.190  16.737  0.00  0.00      PROB  
ATOM   3587  HG  LEU P 138      33.605  18.528  17.145  0.00  0.00      PROB  
ATOM   3588  CD1 LEU P 138      31.630  19.369  16.849  0.00  0.00      PROB  
ATOM   3589 HD11 LEU P 138      30.663  19.033  16.417  0.00  0.00      PROB  
ATOM   3590 HD12 LEU P 138      31.989  20.222  16.234  0.00  0.00      PROB  
ATOM   3591 HD13 LEU P 138      31.460  19.634  17.914  0.00  0.00      PROB  
ATOM   3592  CD2 LEU P 138      32.248  16.975  17.613  0.00  0.00      PROB  
ATOM   3593 HD21 LEU P 138      31.338  16.421  17.300  0.00  0.00      PROB  
ATOM   3594 HD22 LEU P 138      31.959  17.311  18.632  0.00  0.00      PROB  
ATOM   3595 HD23 LEU P 138      33.101  16.305  17.850  0.00  0.00      PROB  
ATOM   3596  C   LEU P 138      34.812  19.564  14.980  0.00  0.00      PROB  
ATOM   3597  O   LEU P 138      34.757  20.571  15.663  0.00  0.00      PROB  
ATOM   3598  N   ILE P 139      36.040  19.021  14.755  0.00  0.00      PROB  
ATOM   3599  HN  ILE P 139      36.056  18.205  14.183  0.00  0.00      PROB  
ATOM   3600  CA  ILE P 139      37.258  19.681  15.255  0.00  0.00      PROB  
ATOM   3601  HA  ILE P 139      37.133  19.788  16.322  0.00  0.00      PROB  
ATOM   3602  CB  ILE P 139      38.479  18.713  15.115  0.00  0.00      PROB  
ATOM   3603  HB  ILE P 139      38.425  18.251  14.107  0.00  0.00      PROB  
ATOM   3604  CG2 ILE P 139      39.779  19.483  15.429  0.00  0.00      PROB  
ATOM   3605 HG21 ILE P 139      39.604  20.080  16.349  0.00  0.00      PROB  
ATOM   3606 HG22 ILE P 139      39.973  20.069  14.504  0.00  0.00      PROB  
ATOM   3607 HG23 ILE P 139      40.655  18.828  15.624  0.00  0.00      PROB  
ATOM   3608  CG1 ILE P 139      38.352  17.567  16.108  0.00  0.00      PROB  
ATOM   3609 HG11 ILE P 139      37.397  17.042  15.890  0.00  0.00      PROB  
ATOM   3610 HG12 ILE P 139      38.495  17.946  17.142  0.00  0.00      PROB  
ATOM   3611  CD  ILE P 139      39.452  16.520  15.962  0.00  0.00      PROB  
ATOM   3612  HD1 ILE P 139      40.438  16.936  16.261  0.00  0.00      PROB  
ATOM   3613  HD2 ILE P 139      39.652  16.076  14.964  0.00  0.00      PROB  
ATOM   3614  HD3 ILE P 139      39.287  15.679  16.669  0.00  0.00      PROB  
ATOM   3615  C   ILE P 139      37.486  21.063  14.680  0.00  0.00      PROB  
ATOM   3616  O   ILE P 139      37.732  21.989  15.443  0.00  0.00      PROB  
ATOM   3617  N   GLU P 140      37.285  21.448  13.396  0.00  0.00      PROB  
ATOM   3618  HN  GLU P 140      36.936  20.809  12.715  0.00  0.00      PROB  
ATOM   3619  CA  GLU P 140      37.284  22.827  12.871  0.00  0.00      PROB  
ATOM   3620  HA  GLU P 140      38.265  23.208  13.112  0.00  0.00      PROB  
ATOM   3621  CB  GLU P 140      37.086  22.912  11.355  0.00  0.00      PROB  
ATOM   3622  HB1 GLU P 140      37.177  23.980  11.063  0.00  0.00      PROB  
ATOM   3623  HB2 GLU P 140      36.077  22.516  11.111  0.00  0.00      PROB  
ATOM   3624  CG  GLU P 140      38.121  22.111  10.526  0.00  0.00      PROB  
ATOM   3625  HG1 GLU P 140      37.907  22.352   9.463  0.00  0.00      PROB  
ATOM   3626  HG2 GLU P 140      38.041  21.005  10.582  0.00  0.00      PROB  
ATOM   3627  CD  GLU P 140      39.473  22.515  10.799  0.00  0.00      PROB  
ATOM   3628  OE1 GLU P 140      40.375  21.643  11.098  0.00  0.00      PROB  
ATOM   3629  OE2 GLU P 140      39.701  23.734  10.779  0.00  0.00      PROB  
ATOM   3630  C   GLU P 140      36.264  23.714  13.506  0.00  0.00      PROB  
ATOM   3631  O   GLU P 140      36.509  24.875  13.773  0.00  0.00      PROB  
ATOM   3632  N   ILE P 141      35.071  23.182  13.891  0.00  0.00      PROB  
ATOM   3633  HN  ILE P 141      34.816  22.222  13.814  0.00  0.00      PROB  
ATOM   3634  CA  ILE P 141      34.156  23.930  14.784  0.00  0.00      PROB  
ATOM   3635  HA  ILE P 141      33.981  24.881  14.303  0.00  0.00      PROB  
ATOM   3636  CB  ILE P 141      32.730  23.212  14.943  0.00  0.00      PROB  
ATOM   3637  HB  ILE P 141      33.068  22.204  15.266  0.00  0.00      PROB  
ATOM   3638  CG2 ILE P 141      31.917  23.864  16.084  0.00  0.00      PROB  
ATOM   3639 HG21 ILE P 141      31.887  24.953  15.869  0.00  0.00      PROB  
ATOM   3640 HG22 ILE P 141      32.468  23.784  17.045  0.00  0.00      PROB  
ATOM   3641 HG23 ILE P 141      30.946  23.330  16.164  0.00  0.00      PROB  
ATOM   3642  CG1 ILE P 141      31.914  23.181  13.568  0.00  0.00      PROB  
ATOM   3643 HG11 ILE P 141      32.673  22.837  12.833  0.00  0.00      PROB  
ATOM   3644 HG12 ILE P 141      31.538  24.224  13.496  0.00  0.00      PROB  
ATOM   3645  CD  ILE P 141      30.763  22.138  13.594  0.00  0.00      PROB  
ATOM   3646  HD1 ILE P 141      30.006  22.487  14.328  0.00  0.00      PROB  
ATOM   3647  HD2 ILE P 141      31.093  21.130  13.924  0.00  0.00      PROB  
ATOM   3648  HD3 ILE P 141      30.329  22.010  12.579  0.00  0.00      PROB  
ATOM   3649  C   ILE P 141      34.715  24.211  16.169  0.00  0.00      PROB  
ATOM   3650  O   ILE P 141      34.576  25.290  16.728  0.00  0.00      PROB  
ATOM   3651  N   GLN P 142      35.453  23.306  16.781  0.00  0.00      PROB  
ATOM   3652  HN  GLN P 142      35.678  22.426  16.370  0.00  0.00      PROB  
ATOM   3653  CA  GLN P 142      36.065  23.503  18.086  0.00  0.00      PROB  
ATOM   3654  HA  GLN P 142      35.275  23.978  18.649  0.00  0.00      PROB  
ATOM   3655  CB  GLN P 142      36.346  22.060  18.681  0.00  0.00      PROB  
ATOM   3656  HB1 GLN P 142      36.936  22.094  19.621  0.00  0.00      PROB  
ATOM   3657  HB2 GLN P 142      36.918  21.482  17.923  0.00  0.00      PROB  
ATOM   3658  CG  GLN P 142      35.146  21.183  19.022  0.00  0.00      PROB  
ATOM   3659  HG1 GLN P 142      35.431  20.167  19.370  0.00  0.00      PROB  
ATOM   3660  HG2 GLN P 142      34.660  21.047  18.032  0.00  0.00      PROB  
ATOM   3661  CD  GLN P 142      34.082  21.847  19.942  0.00  0.00      PROB  
ATOM   3662  OE1 GLN P 142      34.407  22.766  20.762  0.00  0.00      PROB  
ATOM   3663  NE2 GLN P 142      32.865  21.321  19.854  0.00  0.00      PROB  
ATOM   3664 HE21 GLN P 142      32.662  20.419  19.474  0.00  0.00      PROB  
ATOM   3665 HE22 GLN P 142      32.212  21.644  20.539  0.00  0.00      PROB  
ATOM   3666  C   GLN P 142      37.275  24.397  18.042  0.00  0.00      PROB  
ATOM   3667  O   GLN P 142      37.670  25.059  19.024  0.00  0.00      PROB  
ATOM   3668  N   CYS P 143      37.869  24.549  16.892  0.00  0.00      PROB  
ATOM   3669  HN  CYS P 143      37.465  24.021  16.149  0.00  0.00      PROB  
ATOM   3670  CA  CYS P 143      39.158  25.245  16.632  0.00  0.00      PROB  
ATOM   3671  HA  CYS P 143      39.750  25.218  17.534  0.00  0.00      PROB  
ATOM   3672  CB  CYS P 143      40.030  24.506  15.543  0.00  0.00      PROB  
ATOM   3673  HB1 CYS P 143      40.929  25.103  15.279  0.00  0.00      PROB  
ATOM   3674  HB2 CYS P 143      39.545  24.306  14.564  0.00  0.00      PROB  
ATOM   3675  SG  CYS P 143      40.661  22.931  16.178  0.00  0.00      PROB  
ATOM   3676  HG1 CYS P 143      39.431  22.497  15.948  0.00  0.00      PROB  
ATOM   3677  C   CYS P 143      38.968  26.604  16.258  0.00  0.00      PROB  
ATOM   3678  O   CYS P 143      39.930  27.433  16.314  0.00  0.00      PROB  
ATOM   3679  N   ILE P 144      37.757  26.995  15.855  0.00  0.00      PROB  
ATOM   3680  HN  ILE P 144      37.051  26.298  15.757  0.00  0.00      PROB  
ATOM   3681  CA  ILE P 144      37.428  28.337  15.525  0.00  0.00      PROB  
ATOM   3682  HA  ILE P 144      38.282  28.997  15.481  0.00  0.00      PROB  
ATOM   3683  CB  ILE P 144      36.650  28.508  14.239  0.00  0.00      PROB  
ATOM   3684  HB  ILE P 144      37.118  27.759  13.566  0.00  0.00      PROB  
ATOM   3685  CG2 ILE P 144      35.141  28.044  14.393  0.00  0.00      PROB  
ATOM   3686 HG21 ILE P 144      35.271  26.969  14.638  0.00  0.00      PROB  
ATOM   3687 HG22 ILE P 144      34.588  28.160  13.436  0.00  0.00      PROB  
ATOM   3688 HG23 ILE P 144      34.538  28.579  15.157  0.00  0.00      PROB  
ATOM   3689  CG1 ILE P 144      36.764  29.895  13.631  0.00  0.00      PROB  
ATOM   3690 HG11 ILE P 144      36.270  30.518  14.407  0.00  0.00      PROB  
ATOM   3691 HG12 ILE P 144      36.175  29.920  12.690  0.00  0.00      PROB  
ATOM   3692  CD  ILE P 144      38.264  30.393  13.471  0.00  0.00      PROB  
ATOM   3693  HD1 ILE P 144      38.869  29.613  12.962  0.00  0.00      PROB  
ATOM   3694  HD2 ILE P 144      38.779  30.541  14.445  0.00  0.00      PROB  
ATOM   3695  HD3 ILE P 144      38.509  31.279  12.846  0.00  0.00      PROB  
ATOM   3696  C   ILE P 144      36.537  28.956  16.740  0.00  0.00      PROB  
ATOM   3697  O   ILE P 144      36.396  30.186  16.769  0.00  0.00      PROB  
ATOM   3698  N   SER P 145      36.078  28.139  17.659  0.00  0.00      PROB  
ATOM   3699  HN  SER P 145      36.158  27.151  17.545  0.00  0.00      PROB  
ATOM   3700  CA  SER P 145      35.207  28.450  18.795  0.00  0.00      PROB  
ATOM   3701  HA  SER P 145      34.226  28.673  18.404  0.00  0.00      PROB  
ATOM   3702  CB  SER P 145      34.946  27.166  19.650  0.00  0.00      PROB  
ATOM   3703  HB1 SER P 145      35.866  26.748  20.110  0.00  0.00      PROB  
ATOM   3704  HB2 SER P 145      34.499  26.384  18.999  0.00  0.00      PROB  
ATOM   3705  OG  SER P 145      34.100  27.582  20.709  0.00  0.00      PROB  
ATOM   3706  HG1 SER P 145      33.956  26.765  21.193  0.00  0.00      PROB  
ATOM   3707  C   SER P 145      35.596  29.665  19.620  0.00  0.00      PROB  
ATOM   3708  O   SER P 145      34.984  30.742  19.628  0.00  0.00      PROB  
ATOM   3709  N   ARG P 146      36.860  29.628  20.127  0.00  0.00      PROB  
ATOM   3710  HN  ARG P 146      37.299  28.734  20.139  0.00  0.00      PROB  
ATOM   3711  CA  ARG P 146      37.659  30.700  20.764  0.00  0.00      PROB  
ATOM   3712  HA  ARG P 146      37.149  31.001  21.667  0.00  0.00      PROB  
ATOM   3713  CB  ARG P 146      39.030  30.123  21.279  0.00  0.00      PROB  
ATOM   3714  HB1 ARG P 146      38.968  29.169  21.845  0.00  0.00      PROB  
ATOM   3715  HB2 ARG P 146      39.346  30.913  21.993  0.00  0.00      PROB  
ATOM   3716  CG  ARG P 146      40.000  29.861  20.086  0.00  0.00      PROB  
ATOM   3717  HG1 ARG P 146      40.335  30.821  19.639  0.00  0.00      PROB  
ATOM   3718  HG2 ARG P 146      39.601  29.360  19.178  0.00  0.00      PROB  
ATOM   3719  CD  ARG P 146      41.249  29.148  20.545  0.00  0.00      PROB  
ATOM   3720  HD1 ARG P 146      41.862  28.862  19.664  0.00  0.00      PROB  
ATOM   3721  HD2 ARG P 146      40.996  28.176  21.021  0.00  0.00      PROB  
ATOM   3722  NE  ARG P 146      41.939  30.030  21.472  0.00  0.00      PROB  
ATOM   3723  HE  ARG P 146      41.848  29.902  22.459  0.00  0.00      PROB  
ATOM   3724  CZ  ARG P 146      42.728  31.060  21.184  0.00  0.00      PROB  
ATOM   3725  NH1 ARG P 146      42.885  31.521  19.936  0.00  0.00      PROB  
ATOM   3726 HH11 ARG P 146      42.763  30.878  19.179  0.00  0.00      PROB  
ATOM   3727 HH12 ARG P 146      43.587  32.230  19.872  0.00  0.00      PROB  
ATOM   3728  NH2 ARG P 146      43.166  31.895  22.104  0.00  0.00      PROB  
ATOM   3729 HH21 ARG P 146      43.062  31.672  23.073  0.00  0.00      PROB  
ATOM   3730 HH22 ARG P 146      43.125  32.848  21.804  0.00  0.00      PROB  
ATOM   3731  C   ARG P 146      37.748  31.945  19.878  0.00  0.00      PROB  
ATOM   3732  O   ARG P 146      37.687  33.041  20.403  0.00  0.00      PROB  
ATOM   3733  N   VAL P 147      37.932  31.808  18.560  0.00  0.00      PROB  
ATOM   3734  HN  VAL P 147      37.892  30.937  18.077  0.00  0.00      PROB  
ATOM   3735  CA  VAL P 147      38.142  32.985  17.727  0.00  0.00      PROB  
ATOM   3736  HA  VAL P 147      38.775  33.682  18.257  0.00  0.00      PROB  
ATOM   3737  CB  VAL P 147      38.738  32.651  16.329  0.00  0.00      PROB  
ATOM   3738  HB  VAL P 147      38.009  31.953  15.864  0.00  0.00      PROB  
ATOM   3739  CG1 VAL P 147      39.008  33.887  15.432  0.00  0.00      PROB  
ATOM   3740 HG11 VAL P 147      39.439  34.625  16.142  0.00  0.00      PROB  
ATOM   3741 HG12 VAL P 147      38.095  34.297  14.950  0.00  0.00      PROB  
ATOM   3742 HG13 VAL P 147      39.665  33.709  14.553  0.00  0.00      PROB  
ATOM   3743  CG2 VAL P 147      40.047  32.001  16.526  0.00  0.00      PROB  
ATOM   3744 HG21 VAL P 147      40.114  31.104  17.178  0.00  0.00      PROB  
ATOM   3745 HG22 VAL P 147      40.825  32.608  17.037  0.00  0.00      PROB  
ATOM   3746 HG23 VAL P 147      40.433  31.766  15.512  0.00  0.00      PROB  
ATOM   3747  C   VAL P 147      36.724  33.776  17.553  0.00  0.00      PROB  
ATOM   3748  O   VAL P 147      36.573  34.976  17.678  0.00  0.00      PROB  
ATOM   3749  N   TYR P 148      35.604  32.980  17.471  0.00  0.00      PROB  
ATOM   3750  HN  TYR P 148      35.721  31.994  17.558  0.00  0.00      PROB  
ATOM   3751  CA  TYR P 148      34.258  33.548  17.496  0.00  0.00      PROB  
ATOM   3752  HA  TYR P 148      34.284  34.313  16.734  0.00  0.00      PROB  
ATOM   3753  CB  TYR P 148      33.301  32.367  17.006  0.00  0.00      PROB  
ATOM   3754  HB1 TYR P 148      33.677  31.390  17.378  0.00  0.00      PROB  
ATOM   3755  HB2 TYR P 148      33.389  32.330  15.899  0.00  0.00      PROB  
ATOM   3756  CG  TYR P 148      31.823  32.554  17.386  0.00  0.00      PROB  
ATOM   3757  CD1 TYR P 148      31.265  32.042  18.581  0.00  0.00      PROB  
ATOM   3758  HD1 TYR P 148      31.869  31.513  19.304  0.00  0.00      PROB  
ATOM   3759  CE1 TYR P 148      29.909  32.216  18.891  0.00  0.00      PROB  
ATOM   3760  HE1 TYR P 148      29.550  31.760  19.801  0.00  0.00      PROB  
ATOM   3761  CZ  TYR P 148      29.138  32.793  17.873  0.00  0.00      PROB  
ATOM   3762  OH  TYR P 148      27.845  33.079  18.178  0.00  0.00      PROB  
ATOM   3763  HH  TYR P 148      27.497  32.543  18.894  0.00  0.00      PROB  
ATOM   3764  CD2 TYR P 148      31.017  33.163  16.387  0.00  0.00      PROB  
ATOM   3765  HD2 TYR P 148      31.488  33.530  15.487  0.00  0.00      PROB  
ATOM   3766  CE2 TYR P 148      29.617  33.282  16.686  0.00  0.00      PROB  
ATOM   3767  HE2 TYR P 148      28.887  33.774  16.059  0.00  0.00      PROB  
ATOM   3768  C   TYR P 148      33.919  34.204  18.807  0.00  0.00      PROB  
ATOM   3769  O   TYR P 148      33.459  35.346  18.887  0.00  0.00      PROB  
ATOM   3770  N   SER P 149      34.198  33.444  19.834  0.00  0.00      PROB  
ATOM   3771  HN  SER P 149      34.490  32.516  19.617  0.00  0.00      PROB  
ATOM   3772  CA  SER P 149      34.020  33.906  21.233  0.00  0.00      PROB  
ATOM   3773  HA  SER P 149      32.960  34.087  21.329  0.00  0.00      PROB  
ATOM   3774  CB  SER P 149      34.457  32.728  22.159  0.00  0.00      PROB  
ATOM   3775  HB1 SER P 149      35.440  32.305  21.860  0.00  0.00      PROB  
ATOM   3776  HB2 SER P 149      33.755  31.904  21.910  0.00  0.00      PROB  
ATOM   3777  OG  SER P 149      34.385  33.062  23.496  0.00  0.00      PROB  
ATOM   3778  HG1 SER P 149      33.924  32.369  23.974  0.00  0.00      PROB  
ATOM   3779  C   SER P 149      34.783  35.208  21.609  0.00  0.00      PROB  
ATOM   3780  O   SER P 149      34.220  36.115  22.153  0.00  0.00      PROB  
ATOM   3781  N   ILE P 150      36.066  35.211  21.225  0.00  0.00      PROB  
ATOM   3782  HN  ILE P 150      36.545  34.434  20.825  0.00  0.00      PROB  
ATOM   3783  CA  ILE P 150      36.892  36.369  21.551  0.00  0.00      PROB  
ATOM   3784  HA  ILE P 150      36.838  36.595  22.606  0.00  0.00      PROB  
ATOM   3785  CB  ILE P 150      38.321  35.996  21.365  0.00  0.00      PROB  
ATOM   3786  HB  ILE P 150      38.558  35.503  20.398  0.00  0.00      PROB  
ATOM   3787  CG2 ILE P 150      39.215  37.277  21.454  0.00  0.00      PROB  
ATOM   3788 HG21 ILE P 150      40.195  36.939  21.054  0.00  0.00      PROB  
ATOM   3789 HG22 ILE P 150      39.270  37.822  22.421  0.00  0.00      PROB  
ATOM   3790 HG23 ILE P 150      38.829  37.938  20.649  0.00  0.00      PROB  
ATOM   3791  CG1 ILE P 150      38.775  34.943  22.450  0.00  0.00      PROB  
ATOM   3792 HG11 ILE P 150      38.018  34.163  22.677  0.00  0.00      PROB  
ATOM   3793 HG12 ILE P 150      38.930  35.592  23.339  0.00  0.00      PROB  
ATOM   3794  CD  ILE P 150      40.077  34.289  22.041  0.00  0.00      PROB  
ATOM   3795  HD1 ILE P 150      40.946  34.980  22.023  0.00  0.00      PROB  
ATOM   3796  HD2 ILE P 150      40.097  33.892  21.003  0.00  0.00      PROB  
ATOM   3797  HD3 ILE P 150      40.360  33.440  22.700  0.00  0.00      PROB  
ATOM   3798  C   ILE P 150      36.455  37.634  20.877  0.00  0.00      PROB  
ATOM   3799  O   ILE P 150      36.379  38.714  21.450  0.00  0.00      PROB  
ATOM   3800  N   TYR P 151      35.986  37.551  19.589  0.00  0.00      PROB  
ATOM   3801  HN  TYR P 151      36.046  36.715  19.048  0.00  0.00      PROB  
ATOM   3802  CA  TYR P 151      35.234  38.596  18.948  0.00  0.00      PROB  
ATOM   3803  HA  TYR P 151      35.805  39.513  18.946  0.00  0.00      PROB  
ATOM   3804  CB  TYR P 151      34.736  38.298  17.544  0.00  0.00      PROB  
ATOM   3805  HB1 TYR P 151      34.114  39.103  17.098  0.00  0.00      PROB  
ATOM   3806  HB2 TYR P 151      34.138  37.365  17.451  0.00  0.00      PROB  
ATOM   3807  CG  TYR P 151      35.849  38.011  16.580  0.00  0.00      PROB  
ATOM   3808  CD1 TYR P 151      37.036  38.768  16.599  0.00  0.00      PROB  
ATOM   3809  HD1 TYR P 151      37.294  39.468  17.380  0.00  0.00      PROB  
ATOM   3810  CE1 TYR P 151      38.037  38.540  15.614  0.00  0.00      PROB  
ATOM   3811  HE1 TYR P 151      38.978  39.054  15.740  0.00  0.00      PROB  
ATOM   3812  CZ  TYR P 151      37.863  37.628  14.580  0.00  0.00      PROB  
ATOM   3813  OH  TYR P 151      38.752  37.280  13.565  0.00  0.00      PROB  
ATOM   3814  HH  TYR P 151      39.527  37.780  13.831  0.00  0.00      PROB  
ATOM   3815  CD2 TYR P 151      35.659  37.126  15.531  0.00  0.00      PROB  
ATOM   3816  HD2 TYR P 151      34.708  36.625  15.423  0.00  0.00      PROB  
ATOM   3817  CE2 TYR P 151      36.620  36.938  14.520  0.00  0.00      PROB  
ATOM   3818  HE2 TYR P 151      36.461  36.288  13.672  0.00  0.00      PROB  
ATOM   3819  C   TYR P 151      33.956  39.043  19.653  0.00  0.00      PROB  
ATOM   3820  O   TYR P 151      33.827  40.214  19.901  0.00  0.00      PROB  
ATOM   3821  N   VAL P 152      33.101  38.070  19.908  0.00  0.00      PROB  
ATOM   3822  HN  VAL P 152      33.365  37.142  19.660  0.00  0.00      PROB  
ATOM   3823  CA  VAL P 152      31.794  38.244  20.524  0.00  0.00      PROB  
ATOM   3824  HA  VAL P 152      31.273  38.917  19.859  0.00  0.00      PROB  
ATOM   3825  CB  VAL P 152      30.926  36.922  20.673  0.00  0.00      PROB  
ATOM   3826  HB  VAL P 152      31.620  36.165  21.096  0.00  0.00      PROB  
ATOM   3827  CG1 VAL P 152      29.654  37.198  21.536  0.00  0.00      PROB  
ATOM   3828 HG11 VAL P 152      30.002  37.291  22.587  0.00  0.00      PROB  
ATOM   3829 HG12 VAL P 152      29.127  36.225  21.434  0.00  0.00      PROB  
ATOM   3830 HG13 VAL P 152      29.187  38.123  21.135  0.00  0.00      PROB  
ATOM   3831  CG2 VAL P 152      30.652  36.500  19.256  0.00  0.00      PROB  
ATOM   3832 HG21 VAL P 152      31.575  36.449  18.641  0.00  0.00      PROB  
ATOM   3833 HG22 VAL P 152      29.888  37.190  18.837  0.00  0.00      PROB  
ATOM   3834 HG23 VAL P 152      30.299  35.447  19.221  0.00  0.00      PROB  
ATOM   3835  C   VAL P 152      31.891  38.969  21.878  0.00  0.00      PROB  
ATOM   3836  O   VAL P 152      31.124  39.902  22.135  0.00  0.00      PROB  
ATOM   3837  N   HSD P 153      32.823  38.525  22.734  0.00  0.00      PROB  
ATOM   3838  HN  HSD P 153      33.463  37.835  22.404  0.00  0.00      PROB  
ATOM   3839  CA  HSD P 153      33.090  39.263  24.038  0.00  0.00      PROB  
ATOM   3840  HA  HSD P 153      32.119  39.319  24.507  0.00  0.00      PROB  
ATOM   3841  CB  HSD P 153      34.065  38.464  24.952  0.00  0.00      PROB  
ATOM   3842  HB1 HSD P 153      34.490  39.110  25.750  0.00  0.00      PROB  
ATOM   3843  HB2 HSD P 153      34.920  38.174  24.304  0.00  0.00      PROB  
ATOM   3844  ND1 HSD P 153      33.434  35.926  24.888  0.00  0.00      PROB  
ATOM   3845  HD1 HSD P 153      33.715  35.864  23.930  0.00  0.00      PROB  
ATOM   3846  CG  HSD P 153      33.483  37.104  25.609  0.00  0.00      PROB  
ATOM   3847  CE1 HSD P 153      32.906  35.019  25.783  0.00  0.00      PROB  
ATOM   3848  HE1 HSD P 153      32.697  33.971  25.568  0.00  0.00      PROB  
ATOM   3849  NE2 HSD P 153      32.614  35.570  26.935  0.00  0.00      PROB  
ATOM   3850  CD2 HSD P 153      33.041  36.863  26.844  0.00  0.00      PROB  
ATOM   3851  HD2 HSD P 153      32.895  37.586  27.637  0.00  0.00      PROB  
ATOM   3852  C   HSD P 153      33.572  40.695  23.804  0.00  0.00      PROB  
ATOM   3853  O   HSD P 153      33.103  41.642  24.438  0.00  0.00      PROB  
ATOM   3854  N   THR P 154      34.593  40.825  22.880  0.00  0.00      PROB  
ATOM   3855  HN  THR P 154      34.880  39.962  22.472  0.00  0.00      PROB  
ATOM   3856  CA  THR P 154      35.237  42.129  22.560  0.00  0.00      PROB  
ATOM   3857  HA  THR P 154      35.579  42.628  23.454  0.00  0.00      PROB  
ATOM   3858  CB  THR P 154      36.283  41.963  21.493  0.00  0.00      PROB  
ATOM   3859  HB  THR P 154      36.021  41.322  20.624  0.00  0.00      PROB  
ATOM   3860  OG1 THR P 154      37.350  41.264  22.132  0.00  0.00      PROB  
ATOM   3861  HG1 THR P 154      37.110  40.350  21.966  0.00  0.00      PROB  
ATOM   3862  CG2 THR P 154      36.951  43.105  20.855  0.00  0.00      PROB  
ATOM   3863 HG21 THR P 154      36.283  43.676  20.174  0.00  0.00      PROB  
ATOM   3864 HG22 THR P 154      37.832  42.770  20.269  0.00  0.00      PROB  
ATOM   3865 HG23 THR P 154      37.282  43.856  21.604  0.00  0.00      PROB  
ATOM   3866  C   THR P 154      34.287  43.176  22.035  0.00  0.00      PROB  
ATOM   3867  O   THR P 154      34.253  44.295  22.531  0.00  0.00      PROB  
ATOM   3868  N   VAL P 155      33.415  42.778  21.098  0.00  0.00      PROB  
ATOM   3869  HN  VAL P 155      33.431  41.849  20.738  0.00  0.00      PROB  
ATOM   3870  CA  VAL P 155      32.264  43.578  20.603  0.00  0.00      PROB  
ATOM   3871  HA  VAL P 155      32.723  44.522  20.347  0.00  0.00      PROB  
ATOM   3872  CB  VAL P 155      31.720  43.078  19.264  0.00  0.00      PROB  
ATOM   3873  HB  VAL P 155      31.836  41.974  19.235  0.00  0.00      PROB  
ATOM   3874  CG1 VAL P 155      30.224  43.407  19.147  0.00  0.00      PROB  
ATOM   3875 HG11 VAL P 155      30.000  44.495  19.130  0.00  0.00      PROB  
ATOM   3876 HG12 VAL P 155      29.563  42.947  19.913  0.00  0.00      PROB  
ATOM   3877 HG13 VAL P 155      29.755  43.067  18.198  0.00  0.00      PROB  
ATOM   3878  CG2 VAL P 155      32.424  43.736  18.080  0.00  0.00      PROB  
ATOM   3879 HG21 VAL P 155      33.395  43.226  17.900  0.00  0.00      PROB  
ATOM   3880 HG22 VAL P 155      32.652  44.787  18.358  0.00  0.00      PROB  
ATOM   3881 HG23 VAL P 155      31.755  43.859  17.201  0.00  0.00      PROB  
ATOM   3882  C   VAL P 155      31.229  43.925  21.629  0.00  0.00      PROB  
ATOM   3883  O   VAL P 155      30.835  45.084  21.661  0.00  0.00      PROB  
ATOM   3884  N   CYS P 156      30.899  42.953  22.529  0.00  0.00      PROB  
ATOM   3885  HN  CYS P 156      31.230  42.021  22.407  0.00  0.00      PROB  
ATOM   3886  CA  CYS P 156      29.984  43.182  23.603  0.00  0.00      PROB  
ATOM   3887  HA  CYS P 156      29.136  43.642  23.119  0.00  0.00      PROB  
ATOM   3888  CB  CYS P 156      29.519  41.884  24.282  0.00  0.00      PROB  
ATOM   3889  HB1 CYS P 156      28.903  42.057  25.190  0.00  0.00      PROB  
ATOM   3890  HB2 CYS P 156      30.337  41.186  24.560  0.00  0.00      PROB  
ATOM   3891  SG  CYS P 156      28.442  40.844  23.230  0.00  0.00      PROB  
ATOM   3892  HG1 CYS P 156      29.479  40.118  22.838  0.00  0.00      PROB  
ATOM   3893  C   CYS P 156      30.430  44.028  24.813  0.00  0.00      PROB  
ATOM   3894  O   CYS P 156      29.653  44.553  25.574  0.00  0.00      PROB  
ATOM   3895  N   ASP P 157      31.755  44.319  24.960  0.00  0.00      PROB  
ATOM   3896  HN  ASP P 157      32.471  43.951  24.372  0.00  0.00      PROB  
ATOM   3897  CA  ASP P 157      32.369  45.030  26.066  0.00  0.00      PROB  
ATOM   3898  HA  ASP P 157      32.111  44.580  27.013  0.00  0.00      PROB  
ATOM   3899  CB  ASP P 157      33.961  44.974  25.903  0.00  0.00      PROB  
ATOM   3900  HB1 ASP P 157      34.174  45.441  24.917  0.00  0.00      PROB  
ATOM   3901  HB2 ASP P 157      34.290  43.914  25.938  0.00  0.00      PROB  
ATOM   3902  CG  ASP P 157      34.681  45.687  27.085  0.00  0.00      PROB  
ATOM   3903  OD1 ASP P 157      34.549  45.191  28.226  0.00  0.00      PROB  
ATOM   3904  OD2 ASP P 157      35.493  46.617  26.903  0.00  0.00      PROB  
ATOM   3905  C   ASP P 157      31.792  46.450  26.241  0.00  0.00      PROB  
ATOM   3906  O   ASP P 157      31.237  46.733  27.302  0.00  0.00      PROB  
ATOM   3907  N   PRO P 158      31.665  47.332  25.250  0.00  0.00      PROB  
ATOM   3908  CD  PRO P 158      32.517  47.314  24.082  0.00  0.00      PROB  
ATOM   3909  HD1 PRO P 158      32.469  46.401  23.450  0.00  0.00      PROB  
ATOM   3910  HD2 PRO P 158      33.551  47.612  24.358  0.00  0.00      PROB  
ATOM   3911  CA  PRO P 158      30.925  48.603  25.496  0.00  0.00      PROB  
ATOM   3912  HA  PRO P 158      31.168  49.004  26.469  0.00  0.00      PROB  
ATOM   3913  CB  PRO P 158      31.476  49.408  24.310  0.00  0.00      PROB  
ATOM   3914  HB1 PRO P 158      32.414  49.931  24.593  0.00  0.00      PROB  
ATOM   3915  HB2 PRO P 158      30.727  50.096  23.864  0.00  0.00      PROB  
ATOM   3916  CG  PRO P 158      31.957  48.458  23.196  0.00  0.00      PROB  
ATOM   3917  HG1 PRO P 158      31.038  48.166  22.644  0.00  0.00      PROB  
ATOM   3918  HG2 PRO P 158      32.673  48.851  22.443  0.00  0.00      PROB  
ATOM   3919  C   PRO P 158      29.477  48.380  25.458  0.00  0.00      PROB  
ATOM   3920  O   PRO P 158      28.823  49.249  26.025  0.00  0.00      PROB  
ATOM   3921  N   LEU P 159      28.894  47.276  24.964  0.00  0.00      PROB  
ATOM   3922  HN  LEU P 159      29.474  46.502  24.720  0.00  0.00      PROB  
ATOM   3923  CA  LEU P 159      27.442  47.075  24.875  0.00  0.00      PROB  
ATOM   3924  HA  LEU P 159      27.070  48.020  24.508  0.00  0.00      PROB  
ATOM   3925  CB  LEU P 159      27.038  45.931  23.811  0.00  0.00      PROB  
ATOM   3926  HB1 LEU P 159      25.929  45.922  23.734  0.00  0.00      PROB  
ATOM   3927  HB2 LEU P 159      27.385  44.942  24.180  0.00  0.00      PROB  
ATOM   3928  CG  LEU P 159      27.607  46.158  22.407  0.00  0.00      PROB  
ATOM   3929  HG  LEU P 159      28.697  45.969  22.508  0.00  0.00      PROB  
ATOM   3930  CD1 LEU P 159      27.035  45.091  21.472  0.00  0.00      PROB  
ATOM   3931 HD11 LEU P 159      27.375  45.176  20.418  0.00  0.00      PROB  
ATOM   3932 HD12 LEU P 159      25.925  45.072  21.494  0.00  0.00      PROB  
ATOM   3933 HD13 LEU P 159      27.284  44.104  21.915  0.00  0.00      PROB  
ATOM   3934  CD2 LEU P 159      27.262  47.549  21.821  0.00  0.00      PROB  
ATOM   3935 HD21 LEU P 159      27.472  47.481  20.732  0.00  0.00      PROB  
ATOM   3936 HD22 LEU P 159      27.848  48.381  22.267  0.00  0.00      PROB  
ATOM   3937 HD23 LEU P 159      26.183  47.785  21.944  0.00  0.00      PROB  
ATOM   3938  C   LEU P 159      26.861  46.870  26.213  0.00  0.00      PROB  
ATOM   3939  O   LEU P 159      25.764  47.294  26.583  0.00  0.00      PROB  
ATOM   3940  N   PHE P 160      27.598  46.140  27.002  0.00  0.00      PROB  
ATOM   3941  HN  PHE P 160      28.509  45.819  26.755  0.00  0.00      PROB  
ATOM   3942  CA  PHE P 160      27.303  45.829  28.390  0.00  0.00      PROB  
ATOM   3943  HA  PHE P 160      26.322  45.380  28.431  0.00  0.00      PROB  
ATOM   3944  CB  PHE P 160      28.440  44.964  29.029  0.00  0.00      PROB  
ATOM   3945  HB1 PHE P 160      28.324  44.787  30.120  0.00  0.00      PROB  
ATOM   3946  HB2 PHE P 160      29.425  45.426  28.803  0.00  0.00      PROB  
ATOM   3947  CG  PHE P 160      28.552  43.561  28.423  0.00  0.00      PROB  
ATOM   3948  CD1 PHE P 160      29.809  42.965  28.232  0.00  0.00      PROB  
ATOM   3949  HD1 PHE P 160      30.721  43.513  28.421  0.00  0.00      PROB  
ATOM   3950  CE1 PHE P 160      29.915  41.724  27.747  0.00  0.00      PROB  
ATOM   3951  HE1 PHE P 160      30.892  41.298  27.572  0.00  0.00      PROB  
ATOM   3952  CZ  PHE P 160      28.767  40.901  27.559  0.00  0.00      PROB  
ATOM   3953  HZ  PHE P 160      28.865  39.899  27.170  0.00  0.00      PROB  
ATOM   3954  CD2 PHE P 160      27.426  42.867  28.061  0.00  0.00      PROB  
ATOM   3955  HD2 PHE P 160      26.441  43.306  28.113  0.00  0.00      PROB  
ATOM   3956  CE2 PHE P 160      27.540  41.531  27.738  0.00  0.00      PROB  
ATOM   3957  HE2 PHE P 160      26.601  41.050  27.508  0.00  0.00      PROB  
ATOM   3958  C   PHE P 160      27.180  47.149  29.197  0.00  0.00      PROB  
ATOM   3959  O   PHE P 160      26.333  47.240  30.081  0.00  0.00      PROB  
ATOM   3960  N   GLU P 161      28.032  48.153  28.998  0.00  0.00      PROB  
ATOM   3961  HN  GLU P 161      28.759  47.984  28.337  0.00  0.00      PROB  
ATOM   3962  CA  GLU P 161      27.960  49.408  29.719  0.00  0.00      PROB  
ATOM   3963  HA  GLU P 161      27.703  49.224  30.752  0.00  0.00      PROB  
ATOM   3964  CB  GLU P 161      29.302  50.127  29.912  0.00  0.00      PROB  
ATOM   3965  HB1 GLU P 161      29.125  50.937  30.651  0.00  0.00      PROB  
ATOM   3966  HB2 GLU P 161      29.656  50.645  28.995  0.00  0.00      PROB  
ATOM   3967  CG  GLU P 161      30.468  49.301  30.501  0.00  0.00      PROB  
ATOM   3968  HG1 GLU P 161      30.888  48.617  29.733  0.00  0.00      PROB  
ATOM   3969  HG2 GLU P 161      30.297  48.756  31.454  0.00  0.00      PROB  
ATOM   3970  CD  GLU P 161      31.645  50.243  30.674  0.00  0.00      PROB  
ATOM   3971  OE1 GLU P 161      32.279  50.142  31.758  0.00  0.00      PROB  
ATOM   3972  OE2 GLU P 161      31.996  51.044  29.790  0.00  0.00      PROB  
ATOM   3973  C   GLU P 161      26.975  50.390  29.157  0.00  0.00      PROB  
ATOM   3974  O   GLU P 161      26.423  51.233  29.870  0.00  0.00      PROB  
ATOM   3975  N   ALA P 162      26.705  50.350  27.823  0.00  0.00      PROB  
ATOM   3976  HN  ALA P 162      27.305  49.841  27.210  0.00  0.00      PROB  
ATOM   3977  CA  ALA P 162      25.711  51.131  27.078  0.00  0.00      PROB  
ATOM   3978  HA  ALA P 162      25.969  52.180  27.073  0.00  0.00      PROB  
ATOM   3979  CB  ALA P 162      25.573  50.657  25.633  0.00  0.00      PROB  
ATOM   3980  HB1 ALA P 162      25.409  49.562  25.537  0.00  0.00      PROB  
ATOM   3981  HB2 ALA P 162      26.495  50.800  25.031  0.00  0.00      PROB  
ATOM   3982  HB3 ALA P 162      24.740  51.183  25.119  0.00  0.00      PROB  
ATOM   3983  C   ALA P 162      24.277  51.012  27.679  0.00  0.00      PROB  
ATOM   3984  O   ALA P 162      23.577  52.004  27.639  0.00  0.00      PROB  
ATOM   3985  N   VAL P 163      23.737  49.825  28.117  0.00  0.00      PROB  
ATOM   3986  HN  VAL P 163      24.352  49.040  28.136  0.00  0.00      PROB  
ATOM   3987  CA  VAL P 163      22.474  49.719  28.854  0.00  0.00      PROB  
ATOM   3988  HA  VAL P 163      21.698  50.131  28.226  0.00  0.00      PROB  
ATOM   3989  CB  VAL P 163      21.913  48.312  29.002  0.00  0.00      PROB  
ATOM   3990  HB  VAL P 163      22.135  47.906  27.992  0.00  0.00      PROB  
ATOM   3991  CG1 VAL P 163      22.911  47.394  29.844  0.00  0.00      PROB  
ATOM   3992 HG11 VAL P 163      23.233  47.952  30.750  0.00  0.00      PROB  
ATOM   3993 HG12 VAL P 163      23.745  47.035  29.204  0.00  0.00      PROB  
ATOM   3994 HG13 VAL P 163      22.314  46.535  30.217  0.00  0.00      PROB  
ATOM   3995  CG2 VAL P 163      20.513  48.113  29.530  0.00  0.00      PROB  
ATOM   3996 HG21 VAL P 163      20.277  47.038  29.684  0.00  0.00      PROB  
ATOM   3997 HG22 VAL P 163      19.808  48.611  28.830  0.00  0.00      PROB  
ATOM   3998 HG23 VAL P 163      20.243  48.590  30.497  0.00  0.00      PROB  
ATOM   3999  C   VAL P 163      22.323  50.519  30.182  0.00  0.00      PROB  
ATOM   4000  O   VAL P 163      21.293  51.084  30.501  0.00  0.00      PROB  
ATOM   4001  N   GLY P 164      23.484  50.620  30.844  0.00  0.00      PROB  
ATOM   4002  HN  GLY P 164      24.276  50.128  30.491  0.00  0.00      PROB  
ATOM   4003  CA  GLY P 164      23.740  51.638  31.862  0.00  0.00      PROB  
ATOM   4004  HA1 GLY P 164      24.644  51.285  32.335  0.00  0.00      PROB  
ATOM   4005  HA2 GLY P 164      22.941  51.560  32.584  0.00  0.00      PROB  
ATOM   4006  C   GLY P 164      23.805  53.111  31.563  0.00  0.00      PROB  
ATOM   4007  O   GLY P 164      23.284  53.883  32.368  0.00  0.00      PROB  
ATOM   4008  N   LYS P 165      24.405  53.436  30.377  0.00  0.00      PROB  
ATOM   4009  HN  LYS P 165      24.761  52.700  29.806  0.00  0.00      PROB  
ATOM   4010  CA  LYS P 165      24.344  54.757  29.765  0.00  0.00      PROB  
ATOM   4011  HA  LYS P 165      24.691  55.547  30.415  0.00  0.00      PROB  
ATOM   4012  CB  LYS P 165      25.238  54.795  28.474  0.00  0.00      PROB  
ATOM   4013  HB1 LYS P 165      24.977  54.045  27.697  0.00  0.00      PROB  
ATOM   4014  HB2 LYS P 165      26.236  54.530  28.884  0.00  0.00      PROB  
ATOM   4015  CG  LYS P 165      25.483  56.174  27.928  0.00  0.00      PROB  
ATOM   4016  HG1 LYS P 165      24.510  56.629  27.645  0.00  0.00      PROB  
ATOM   4017  HG2 LYS P 165      26.036  55.982  26.984  0.00  0.00      PROB  
ATOM   4018  CD  LYS P 165      26.331  57.156  28.820  0.00  0.00      PROB  
ATOM   4019  HD1 LYS P 165      25.805  57.388  29.770  0.00  0.00      PROB  
ATOM   4020  HD2 LYS P 165      26.243  58.120  28.275  0.00  0.00      PROB  
ATOM   4021  CE  LYS P 165      27.781  56.756  29.154  0.00  0.00      PROB  
ATOM   4022  HE1 LYS P 165      27.823  55.746  29.614  0.00  0.00      PROB  
ATOM   4023  HE2 LYS P 165      28.336  57.511  29.750  0.00  0.00      PROB  
ATOM   4024  NZ  LYS P 165      28.453  56.604  27.853  0.00  0.00      PROB  
ATOM   4025  HZ1 LYS P 165      28.071  55.873  27.219  0.00  0.00      PROB  
ATOM   4026  HZ2 LYS P 165      29.480  56.535  28.005  0.00  0.00      PROB  
ATOM   4027  HZ3 LYS P 165      28.327  57.447  27.257  0.00  0.00      PROB  
ATOM   4028  C   LYS P 165      22.954  55.120  29.420  0.00  0.00      PROB  
ATOM   4029  O   LYS P 165      22.450  56.216  29.687  0.00  0.00      PROB  
ATOM   4030  N   ILE P 166      22.143  54.196  28.854  0.00  0.00      PROB  
ATOM   4031  HN  ILE P 166      22.606  53.446  28.388  0.00  0.00      PROB  
ATOM   4032  CA  ILE P 166      20.700  54.383  28.498  0.00  0.00      PROB  
ATOM   4033  HA  ILE P 166      20.667  55.203  27.796  0.00  0.00      PROB  
ATOM   4034  CB  ILE P 166      20.090  53.149  27.807  0.00  0.00      PROB  
ATOM   4035  HB  ILE P 166      20.587  52.275  28.280  0.00  0.00      PROB  
ATOM   4036  CG2 ILE P 166      18.530  53.018  28.120  0.00  0.00      PROB  
ATOM   4037 HG21 ILE P 166      17.974  53.948  27.873  0.00  0.00      PROB  
ATOM   4038 HG22 ILE P 166      18.357  52.861  29.206  0.00  0.00      PROB  
ATOM   4039 HG23 ILE P 166      18.202  52.085  27.614  0.00  0.00      PROB  
ATOM   4040  CG1 ILE P 166      20.380  53.089  26.300  0.00  0.00      PROB  
ATOM   4041 HG11 ILE P 166      21.482  53.135  26.168  0.00  0.00      PROB  
ATOM   4042 HG12 ILE P 166      19.992  54.066  25.940  0.00  0.00      PROB  
ATOM   4043  CD  ILE P 166      19.815  51.870  25.543  0.00  0.00      PROB  
ATOM   4044  HD1 ILE P 166      20.248  51.921  24.521  0.00  0.00      PROB  
ATOM   4045  HD2 ILE P 166      18.713  51.954  25.431  0.00  0.00      PROB  
ATOM   4046  HD3 ILE P 166      20.032  50.908  26.055  0.00  0.00      PROB  
ATOM   4047  C   ILE P 166      19.890  54.744  29.688  0.00  0.00      PROB  
ATOM   4048  O   ILE P 166      19.122  55.641  29.648  0.00  0.00      PROB  
ATOM   4049  N   PHE P 167      20.156  54.027  30.791  0.00  0.00      PROB  
ATOM   4050  HN  PHE P 167      20.669  53.174  30.843  0.00  0.00      PROB  
ATOM   4051  CA  PHE P 167      19.532  54.253  32.043  0.00  0.00      PROB  
ATOM   4052  HA  PHE P 167      18.516  54.480  31.756  0.00  0.00      PROB  
ATOM   4053  CB  PHE P 167      19.518  52.970  32.970  0.00  0.00      PROB  
ATOM   4054  HB1 PHE P 167      19.464  53.169  34.062  0.00  0.00      PROB  
ATOM   4055  HB2 PHE P 167      20.502  52.483  32.802  0.00  0.00      PROB  
ATOM   4056  CG  PHE P 167      18.473  52.004  32.423  0.00  0.00      PROB  
ATOM   4057  CD1 PHE P 167      18.695  50.641  32.325  0.00  0.00      PROB  
ATOM   4058  HD1 PHE P 167      19.729  50.344  32.423  0.00  0.00      PROB  
ATOM   4059  CE1 PHE P 167      17.629  49.747  31.881  0.00  0.00      PROB  
ATOM   4060  HE1 PHE P 167      17.813  48.683  31.852  0.00  0.00      PROB  
ATOM   4061  CZ  PHE P 167      16.359  50.222  31.764  0.00  0.00      PROB  
ATOM   4062  HZ  PHE P 167      15.493  49.625  31.519  0.00  0.00      PROB  
ATOM   4063  CD2 PHE P 167      17.149  52.440  32.331  0.00  0.00      PROB  
ATOM   4064  HD2 PHE P 167      16.892  53.476  32.497  0.00  0.00      PROB  
ATOM   4065  CE2 PHE P 167      16.127  51.620  31.882  0.00  0.00      PROB  
ATOM   4066  HE2 PHE P 167      15.147  52.070  31.828  0.00  0.00      PROB  
ATOM   4067  C   PHE P 167      19.862  55.530  32.788  0.00  0.00      PROB  
ATOM   4068  O   PHE P 167      19.107  55.946  33.656  0.00  0.00      PROB  
ATOM   4069  N   SER P 168      21.049  56.077  32.532  0.00  0.00      PROB  
ATOM   4070  HN  SER P 168      21.753  55.616  31.998  0.00  0.00      PROB  
ATOM   4071  CA  SER P 168      21.624  57.117  33.415  0.00  0.00      PROB  
ATOM   4072  HA  SER P 168      21.567  56.645  34.385  0.00  0.00      PROB  
ATOM   4073  CB  SER P 168      23.060  57.523  33.087  0.00  0.00      PROB  
ATOM   4074  HB1 SER P 168      23.585  56.563  33.274  0.00  0.00      PROB  
ATOM   4075  HB2 SER P 168      23.350  58.379  33.733  0.00  0.00      PROB  
ATOM   4076  OG  SER P 168      23.189  57.986  31.715  0.00  0.00      PROB  
ATOM   4077  HG1 SER P 168      22.783  57.318  31.158  0.00  0.00      PROB  
ATOM   4078  C   SER P 168      20.803  58.354  33.588  0.00  0.00      PROB  
ATOM   4079  O   SER P 168      20.748  58.922  34.718  0.00  0.00      PROB  
ATOM   4080  N   ASN P 169      20.018  58.809  32.599  0.00  0.00      PROB  
ATOM   4081  HN  ASN P 169      20.070  58.358  31.711  0.00  0.00      PROB  
ATOM   4082  CA  ASN P 169      19.055  59.944  32.707  0.00  0.00      PROB  
ATOM   4083  HA  ASN P 169      19.384  60.598  33.501  0.00  0.00      PROB  
ATOM   4084  CB  ASN P 169      19.024  60.682  31.381  0.00  0.00      PROB  
ATOM   4085  HB1 ASN P 169      18.193  61.419  31.422  0.00  0.00      PROB  
ATOM   4086  HB2 ASN P 169      18.699  59.986  30.578  0.00  0.00      PROB  
ATOM   4087  CG  ASN P 169      20.380  61.490  31.090  0.00  0.00      PROB  
ATOM   4088  OD1 ASN P 169      20.557  62.663  31.496  0.00  0.00      PROB  
ATOM   4089  ND2 ASN P 169      21.234  60.897  30.173  0.00  0.00      PROB  
ATOM   4090 HD21 ASN P 169      21.058  60.027  29.714  0.00  0.00      PROB  
ATOM   4091 HD22 ASN P 169      22.043  61.413  29.889  0.00  0.00      PROB  
ATOM   4092  C   ASN P 169      17.613  59.593  33.130  0.00  0.00      PROB  
ATOM   4093  O   ASN P 169      16.699  60.446  33.255  0.00  0.00      PROB  
ATOM   4094  N   VAL P 170      17.426  58.338  33.503  0.00  0.00      PROB  
ATOM   4095  HN  VAL P 170      18.017  57.578  33.243  0.00  0.00      PROB  
ATOM   4096  CA  VAL P 170      16.128  57.801  33.921  0.00  0.00      PROB  
ATOM   4097  HA  VAL P 170      15.401  58.341  33.332  0.00  0.00      PROB  
ATOM   4098  CB  VAL P 170      15.932  56.347  33.665  0.00  0.00      PROB  
ATOM   4099  HB  VAL P 170      16.609  55.703  34.266  0.00  0.00      PROB  
ATOM   4100  CG1 VAL P 170      14.522  55.928  33.994  0.00  0.00      PROB  
ATOM   4101 HG11 VAL P 170      13.735  56.549  33.515  0.00  0.00      PROB  
ATOM   4102 HG12 VAL P 170      14.251  55.837  35.068  0.00  0.00      PROB  
ATOM   4103 HG13 VAL P 170      14.244  54.981  33.485  0.00  0.00      PROB  
ATOM   4104  CG2 VAL P 170      16.191  56.073  32.155  0.00  0.00      PROB  
ATOM   4105 HG21 VAL P 170      17.283  56.171  31.975  0.00  0.00      PROB  
ATOM   4106 HG22 VAL P 170      15.525  56.642  31.472  0.00  0.00      PROB  
ATOM   4107 HG23 VAL P 170      15.916  55.013  31.969  0.00  0.00      PROB  
ATOM   4108  C   VAL P 170      15.947  57.943  35.456  0.00  0.00      PROB  
ATOM   4109  O   VAL P 170      16.903  57.796  36.197  0.00  0.00      PROB  
ATOM   4110  N   ARG P 171      14.800  58.303  36.058  0.00  0.00      PROB  
ATOM   4111  HN  ARG P 171      14.002  58.544  35.512  0.00  0.00      PROB  
ATOM   4112  CA  ARG P 171      14.581  58.543  37.467  0.00  0.00      PROB  
ATOM   4113  HA  ARG P 171      15.438  58.235  38.047  0.00  0.00      PROB  
ATOM   4114  CB  ARG P 171      14.281  60.029  37.737  0.00  0.00      PROB  
ATOM   4115  HB1 ARG P 171      13.986  60.221  38.791  0.00  0.00      PROB  
ATOM   4116  HB2 ARG P 171      13.379  60.365  37.182  0.00  0.00      PROB  
ATOM   4117  CG  ARG P 171      15.471  61.016  37.504  0.00  0.00      PROB  
ATOM   4118  HG1 ARG P 171      15.160  62.027  37.846  0.00  0.00      PROB  
ATOM   4119  HG2 ARG P 171      15.761  61.132  36.438  0.00  0.00      PROB  
ATOM   4120  CD  ARG P 171      16.804  60.819  38.180  0.00  0.00      PROB  
ATOM   4121  HD1 ARG P 171      17.583  61.593  38.014  0.00  0.00      PROB  
ATOM   4122  HD2 ARG P 171      17.190  59.803  37.950  0.00  0.00      PROB  
ATOM   4123  NE  ARG P 171      16.476  60.968  39.639  0.00  0.00      PROB  
ATOM   4124  HE  ARG P 171      15.511  60.869  39.880  0.00  0.00      PROB  
ATOM   4125  CZ  ARG P 171      17.266  60.697  40.657  0.00  0.00      PROB  
ATOM   4126  NH1 ARG P 171      18.542  60.660  40.525  0.00  0.00      PROB  
ATOM   4127 HH11 ARG P 171      18.877  61.027  39.657  0.00  0.00      PROB  
ATOM   4128 HH12 ARG P 171      19.068  60.530  41.366  0.00  0.00      PROB  
ATOM   4129  NH2 ARG P 171      16.706  60.363  41.793  0.00  0.00      PROB  
ATOM   4130 HH21 ARG P 171      15.715  60.483  41.860  0.00  0.00      PROB  
ATOM   4131 HH22 ARG P 171      17.222  60.096  42.607  0.00  0.00      PROB  
ATOM   4132  C   ARG P 171      13.379  57.662  37.734  0.00  0.00      PROB  
ATOM   4133  O   ARG P 171      12.228  58.001  37.383  0.00  0.00      PROB  
ATOM   4134  N   ILE P 172      13.472  56.462  38.322  0.00  0.00      PROB  
ATOM   4135  HN  ILE P 172      14.377  56.161  38.614  0.00  0.00      PROB  
ATOM   4136  CA  ILE P 172      12.369  55.614  38.740  0.00  0.00      PROB  
ATOM   4137  HA  ILE P 172      11.602  55.541  37.983  0.00  0.00      PROB  
ATOM   4138  CB  ILE P 172      12.769  54.126  39.033  0.00  0.00      PROB  
ATOM   4139  HB  ILE P 172      13.481  54.284  39.871  0.00  0.00      PROB  
ATOM   4140  CG2 ILE P 172      11.622  53.257  39.593  0.00  0.00      PROB  
ATOM   4141 HG21 ILE P 172      11.790  52.164  39.488  0.00  0.00      PROB  
ATOM   4142 HG22 ILE P 172      10.707  53.501  39.013  0.00  0.00      PROB  
ATOM   4143 HG23 ILE P 172      11.476  53.448  40.678  0.00  0.00      PROB  
ATOM   4144  CG1 ILE P 172      13.468  53.476  37.831  0.00  0.00      PROB  
ATOM   4145 HG11 ILE P 172      13.841  52.566  38.348  0.00  0.00      PROB  
ATOM   4146 HG12 ILE P 172      14.347  54.072  37.505  0.00  0.00      PROB  
ATOM   4147  CD  ILE P 172      12.639  53.204  36.562  0.00  0.00      PROB  
ATOM   4148  HD1 ILE P 172      13.288  52.668  35.837  0.00  0.00      PROB  
ATOM   4149  HD2 ILE P 172      12.461  54.220  36.148  0.00  0.00      PROB  
ATOM   4150  HD3 ILE P 172      11.664  52.706  36.746  0.00  0.00      PROB  
ATOM   4151  C   ILE P 172      11.551  56.127  39.955  0.00  0.00      PROB  
ATOM   4152  O   ILE P 172      12.105  56.389  41.018  0.00  0.00      PROB  
ATOM   4153  N   ASN P 173      10.197  56.142  39.832  0.00  0.00      PROB  
ATOM   4154  HN  ASN P 173       9.759  55.841  38.988  0.00  0.00      PROB  
ATOM   4155  CA  ASN P 173       9.264  56.335  40.934  0.00  0.00      PROB  
ATOM   4156  HA  ASN P 173       9.859  56.278  41.834  0.00  0.00      PROB  
ATOM   4157  CB  ASN P 173       8.624  57.761  40.916  0.00  0.00      PROB  
ATOM   4158  HB1 ASN P 173       8.135  57.984  39.944  0.00  0.00      PROB  
ATOM   4159  HB2 ASN P 173       9.419  58.533  40.831  0.00  0.00      PROB  
ATOM   4160  CG  ASN P 173       7.517  57.968  41.965  0.00  0.00      PROB  
ATOM   4161  OD1 ASN P 173       6.351  58.167  41.792  0.00  0.00      PROB  
ATOM   4162  ND2 ASN P 173       7.991  57.737  43.238  0.00  0.00      PROB  
ATOM   4163 HD21 ASN P 173       7.312  57.559  43.950  0.00  0.00      PROB  
ATOM   4164 HD22 ASN P 173       8.936  57.983  43.455  0.00  0.00      PROB  
ATOM   4165  C   ASN P 173       8.362  55.131  41.134  0.00  0.00      PROB  
ATOM   4166  O   ASN P 173       7.781  54.663  40.143  0.00  0.00      PROB  
ATOM   4167  N   LEU P 174       8.189  54.730  42.427  0.00  0.00      PROB  
ATOM   4168  HN  LEU P 174       8.735  55.090  43.179  0.00  0.00      PROB  
ATOM   4169  CA  LEU P 174       7.301  53.681  42.782  0.00  0.00      PROB  
ATOM   4170  HA  LEU P 174       6.802  53.407  41.864  0.00  0.00      PROB  
ATOM   4171  CB  LEU P 174       8.078  52.461  43.399  0.00  0.00      PROB  
ATOM   4172  HB1 LEU P 174       7.414  51.743  43.927  0.00  0.00      PROB  
ATOM   4173  HB2 LEU P 174       8.800  52.860  44.143  0.00  0.00      PROB  
ATOM   4174  CG  LEU P 174       8.974  51.672  42.391  0.00  0.00      PROB  
ATOM   4175  HG  LEU P 174       9.436  52.497  41.808  0.00  0.00      PROB  
ATOM   4176  CD1 LEU P 174       9.971  50.854  43.219  0.00  0.00      PROB  
ATOM   4177 HD11 LEU P 174      10.291  51.419  44.120  0.00  0.00      PROB  
ATOM   4178 HD12 LEU P 174      10.815  50.555  42.560  0.00  0.00      PROB  
ATOM   4179 HD13 LEU P 174       9.546  49.869  43.508  0.00  0.00      PROB  
ATOM   4180  CD2 LEU P 174       8.139  50.831  41.443  0.00  0.00      PROB  
ATOM   4181 HD21 LEU P 174       8.699  50.523  40.534  0.00  0.00      PROB  
ATOM   4182 HD22 LEU P 174       7.158  51.259  41.144  0.00  0.00      PROB  
ATOM   4183 HD23 LEU P 174       7.961  49.886  41.999  0.00  0.00      PROB  
ATOM   4184  C   LEU P 174       6.406  54.161  43.878  0.00  0.00      PROB  
ATOM   4185  O   LEU P 174       6.842  54.492  44.950  0.00  0.00      PROB  
ATOM   4186  N   GLN P 175       5.070  54.342  43.647  0.00  0.00      PROB  
ATOM   4187  HN  GLN P 175       4.614  54.202  42.771  0.00  0.00      PROB  
ATOM   4188  CA  GLN P 175       4.184  54.933  44.623  0.00  0.00      PROB  
ATOM   4189  HA  GLN P 175       4.640  54.954  45.602  0.00  0.00      PROB  
ATOM   4190  CB  GLN P 175       3.701  56.371  44.252  0.00  0.00      PROB  
ATOM   4191  HB1 GLN P 175       4.599  56.950  43.948  0.00  0.00      PROB  
ATOM   4192  HB2 GLN P 175       3.226  56.872  45.123  0.00  0.00      PROB  
ATOM   4193  CG  GLN P 175       2.791  56.430  43.015  0.00  0.00      PROB  
ATOM   4194  HG1 GLN P 175       1.853  55.901  43.287  0.00  0.00      PROB  
ATOM   4195  HG2 GLN P 175       3.233  55.801  42.213  0.00  0.00      PROB  
ATOM   4196  CD  GLN P 175       2.558  57.821  42.399  0.00  0.00      PROB  
ATOM   4197  OE1 GLN P 175       1.476  58.379  42.386  0.00  0.00      PROB  
ATOM   4198  NE2 GLN P 175       3.598  58.360  41.721  0.00  0.00      PROB  
ATOM   4199 HE21 GLN P 175       4.502  57.932  41.733  0.00  0.00      PROB  
ATOM   4200 HE22 GLN P 175       3.297  59.185  41.243  0.00  0.00      PROB  
ATOM   4201  C   GLN P 175       2.967  54.043  44.866  0.00  0.00      PROB  
ATOM   4202  O   GLN P 175       2.418  53.459  43.950  0.00  0.00      PROB  
ATOM   4203  N   LYS P 176       2.506  53.857  46.102  0.00  0.00      PROB  
ATOM   4204  HN  LYS P 176       3.059  54.155  46.877  0.00  0.00      PROB  
ATOM   4205  CA  LYS P 176       1.270  53.157  46.421  0.00  0.00      PROB  
ATOM   4206  HA  LYS P 176       1.118  52.386  45.680  0.00  0.00      PROB  
ATOM   4207  CB  LYS P 176       1.381  52.442  47.719  0.00  0.00      PROB  
ATOM   4208  HB1 LYS P 176       0.430  51.970  48.045  0.00  0.00      PROB  
ATOM   4209  HB2 LYS P 176       1.585  53.174  48.530  0.00  0.00      PROB  
ATOM   4210  CG  LYS P 176       2.471  51.344  47.748  0.00  0.00      PROB  
ATOM   4211  HG1 LYS P 176       3.437  51.813  48.030  0.00  0.00      PROB  
ATOM   4212  HG2 LYS P 176       2.679  50.999  46.712  0.00  0.00      PROB  
ATOM   4213  CD  LYS P 176       2.065  50.175  48.638  0.00  0.00      PROB  
ATOM   4214  HD1 LYS P 176       2.777  49.351  48.418  0.00  0.00      PROB  
ATOM   4215  HD2 LYS P 176       1.071  49.732  48.417  0.00  0.00      PROB  
ATOM   4216  CE  LYS P 176       2.132  50.294  50.192  0.00  0.00      PROB  
ATOM   4217  HE1 LYS P 176       1.667  49.383  50.625  0.00  0.00      PROB  
ATOM   4218  HE2 LYS P 176       1.655  51.257  50.477  0.00  0.00      PROB  
ATOM   4219  NZ  LYS P 176       3.535  50.283  50.726  0.00  0.00      PROB  
ATOM   4220  HZ1 LYS P 176       4.259  50.867  50.262  0.00  0.00      PROB  
ATOM   4221  HZ2 LYS P 176       3.960  49.334  50.737  0.00  0.00      PROB  
ATOM   4222  HZ3 LYS P 176       3.454  50.446  51.750  0.00  0.00      PROB  
ATOM   4223  C   LYS P 176       0.116  54.094  46.371  0.00  0.00      PROB  
ATOM   4224  O   LYS P 176       0.111  55.173  46.990  0.00  0.00      PROB  
ATOM   4225  N   GLU P 177      -0.979  53.753  45.691  0.00  0.00      PROB  
ATOM   4226  HN  GLU P 177      -1.029  52.964  45.085  0.00  0.00      PROB  
ATOM   4227  CA  GLU P 177      -2.124  54.651  45.605  0.00  0.00      PROB  
ATOM   4228  HA  GLU P 177      -1.842  55.660  45.340  0.00  0.00      PROB  
ATOM   4229  CB  GLU P 177      -3.033  54.075  44.465  0.00  0.00      PROB  
ATOM   4230  HB1 GLU P 177      -3.976  54.634  44.285  0.00  0.00      PROB  
ATOM   4231  HB2 GLU P 177      -3.349  53.034  44.687  0.00  0.00      PROB  
ATOM   4232  CG  GLU P 177      -2.303  54.239  43.070  0.00  0.00      PROB  
ATOM   4233  HG1 GLU P 177      -1.331  53.701  43.087  0.00  0.00      PROB  
ATOM   4234  HG2 GLU P 177      -1.916  55.276  43.161  0.00  0.00      PROB  
ATOM   4235  CD  GLU P 177      -3.193  54.014  41.852  0.00  0.00      PROB  
ATOM   4236  OE1 GLU P 177      -3.681  52.921  41.678  0.00  0.00      PROB  
ATOM   4237  OE2 GLU P 177      -3.256  54.974  41.085  0.00  0.00      PROB  
ATOM   4238  C   GLU P 177      -2.971  54.719  46.888  0.00  0.00      PROB  
ATOM   4239  OT1 GLU P 177      -3.315  53.639  47.527  0.00  0.00      PROB  
ATOM   4240  OT2 GLU P 177      -3.485  55.812  47.133  0.00  0.00      PROB  
ATOM   4241  N   ILE P  49     -15.563 -10.554  22.259  0.00  0.00      PROC  
ATOM   4242  HT1 ILE P  49     -14.659 -10.855  21.843  0.00  0.00      PROC  
ATOM   4243  HT2 ILE P  49     -16.042 -11.377  22.677  0.00  0.00      PROC  
ATOM   4244  HT3 ILE P  49     -15.292  -9.942  23.055  0.00  0.00      PROC  
ATOM   4245  CA  ILE P  49     -16.482  -9.821  21.322  0.00  0.00      PROC  
ATOM   4246  HA  ILE P  49     -16.017  -8.901  20.998  0.00  0.00      PROC  
ATOM   4247  CB  ILE P  49     -16.865 -10.712  20.066  0.00  0.00      PROC  
ATOM   4248  HB  ILE P  49     -16.005 -10.848  19.376  0.00  0.00      PROC  
ATOM   4249  CG2 ILE P  49     -17.299 -12.136  20.435  0.00  0.00      PROC  
ATOM   4250 HG21 ILE P  49     -17.439 -12.798  19.554  0.00  0.00      PROC  
ATOM   4251 HG22 ILE P  49     -18.275 -12.210  20.961  0.00  0.00      PROC  
ATOM   4252 HG23 ILE P  49     -16.471 -12.725  20.886  0.00  0.00      PROC  
ATOM   4253  CG1 ILE P  49     -17.886  -9.960  19.187  0.00  0.00      PROC  
ATOM   4254 HG11 ILE P  49     -18.823  -9.819  19.767  0.00  0.00      PROC  
ATOM   4255 HG12 ILE P  49     -18.035 -10.549  18.257  0.00  0.00      PROC  
ATOM   4256  CD  ILE P  49     -17.344  -8.622  18.605  0.00  0.00      PROC  
ATOM   4257  HD1 ILE P  49     -17.950  -8.260  17.747  0.00  0.00      PROC  
ATOM   4258  HD2 ILE P  49     -16.319  -8.764  18.202  0.00  0.00      PROC  
ATOM   4259  HD3 ILE P  49     -17.196  -7.806  19.345  0.00  0.00      PROC  
ATOM   4260  C   ILE P  49     -17.744  -9.341  22.039  0.00  0.00      PROC  
ATOM   4261  O   ILE P  49     -18.466 -10.158  22.693  0.00  0.00      PROC  
ATOM   4262  N   ASP P  50     -17.966  -7.967  22.016  0.00  0.00      PROC  
ATOM   4263  HN  ASP P  50     -17.386  -7.214  21.714  0.00  0.00      PROC  
ATOM   4264  CA  ASP P  50     -19.189  -7.551  22.688  0.00  0.00      PROC  
ATOM   4265  HA  ASP P  50     -19.282  -8.002  23.665  0.00  0.00      PROC  
ATOM   4266  CB  ASP P  50     -19.074  -6.017  22.887  0.00  0.00      PROC  
ATOM   4267  HB1 ASP P  50     -18.808  -5.443  21.974  0.00  0.00      PROC  
ATOM   4268  HB2 ASP P  50     -18.259  -5.850  23.624  0.00  0.00      PROC  
ATOM   4269  CG  ASP P  50     -20.216  -5.392  23.680  0.00  0.00      PROC  
ATOM   4270  OD1 ASP P  50     -20.621  -4.221  23.494  0.00  0.00      PROC  
ATOM   4271  OD2 ASP P  50     -20.640  -6.051  24.679  0.00  0.00      PROC  
ATOM   4272  C   ASP P  50     -20.490  -7.799  21.784  0.00  0.00      PROC  
ATOM   4273  O   ASP P  50     -20.416  -7.773  20.558  0.00  0.00      PROC  
ATOM   4274  N   LEU P  51     -21.692  -7.964  22.442  0.00  0.00      PROC  
ATOM   4275  HN  LEU P  51     -21.744  -7.942  23.437  0.00  0.00      PROC  
ATOM   4276  CA  LEU P  51     -22.916  -8.042  21.672  0.00  0.00      PROC  
ATOM   4277  HA  LEU P  51     -22.800  -7.585  20.701  0.00  0.00      PROC  
ATOM   4278  CB  LEU P  51     -23.564  -9.416  21.475  0.00  0.00      PROC  
ATOM   4279  HB1 LEU P  51     -24.530  -9.278  20.944  0.00  0.00      PROC  
ATOM   4280  HB2 LEU P  51     -23.861  -9.990  22.379  0.00  0.00      PROC  
ATOM   4281  CG  LEU P  51     -22.746 -10.363  20.580  0.00  0.00      PROC  
ATOM   4282  HG  LEU P  51     -22.026  -9.672  20.091  0.00  0.00      PROC  
ATOM   4283  CD1 LEU P  51     -21.866 -11.329  21.269  0.00  0.00      PROC  
ATOM   4284 HD11 LEU P  51     -21.118 -10.777  21.878  0.00  0.00      PROC  
ATOM   4285 HD12 LEU P  51     -21.296 -11.948  20.544  0.00  0.00      PROC  
ATOM   4286 HD13 LEU P  51     -22.412 -11.883  22.062  0.00  0.00      PROC  
ATOM   4287  CD2 LEU P  51     -23.653 -10.905  19.551  0.00  0.00      PROC  
ATOM   4288 HD21 LEU P  51     -24.496 -11.363  20.111  0.00  0.00      PROC  
ATOM   4289 HD22 LEU P  51     -23.159 -11.572  18.812  0.00  0.00      PROC  
ATOM   4290 HD23 LEU P  51     -24.155 -10.088  18.990  0.00  0.00      PROC  
ATOM   4291  C   LEU P  51     -24.007  -7.158  22.438  0.00  0.00      PROC  
ATOM   4292  O   LEU P  51     -25.202  -7.198  22.089  0.00  0.00      PROC  
ATOM   4293  N   VAL P  52     -23.526  -6.354  23.433  0.00  0.00      PROC  
ATOM   4294  HN  VAL P  52     -22.564  -6.329  23.696  0.00  0.00      PROC  
ATOM   4295  CA  VAL P  52     -24.304  -5.484  24.211  0.00  0.00      PROC  
ATOM   4296  HA  VAL P  52     -25.337  -5.799  24.178  0.00  0.00      PROC  
ATOM   4297  CB  VAL P  52     -23.790  -5.506  25.603  0.00  0.00      PROC  
ATOM   4298  HB  VAL P  52     -22.732  -5.167  25.610  0.00  0.00      PROC  
ATOM   4299  CG1 VAL P  52     -24.642  -4.534  26.505  0.00  0.00      PROC  
ATOM   4300 HG11 VAL P  52     -25.711  -4.763  26.309  0.00  0.00      PROC  
ATOM   4301 HG12 VAL P  52     -24.305  -3.487  26.347  0.00  0.00      PROC  
ATOM   4302 HG13 VAL P  52     -24.480  -4.723  27.588  0.00  0.00      PROC  
ATOM   4303  CG2 VAL P  52     -23.845  -6.958  26.183  0.00  0.00      PROC  
ATOM   4304 HG21 VAL P  52     -23.065  -7.512  25.617  0.00  0.00      PROC  
ATOM   4305 HG22 VAL P  52     -24.801  -7.477  25.955  0.00  0.00      PROC  
ATOM   4306 HG23 VAL P  52     -23.603  -6.942  27.267  0.00  0.00      PROC  
ATOM   4307  C   VAL P  52     -24.251  -4.104  23.514  0.00  0.00      PROC  
ATOM   4308  O   VAL P  52     -25.202  -3.830  22.785  0.00  0.00      PROC  
ATOM   4309  N   ASN P  53     -23.147  -3.298  23.612  0.00  0.00      PROC  
ATOM   4310  HN  ASN P  53     -22.287  -3.691  23.926  0.00  0.00      PROC  
ATOM   4311  CA  ASN P  53     -23.154  -1.920  23.124  0.00  0.00      PROC  
ATOM   4312  HA  ASN P  53     -24.191  -1.641  23.008  0.00  0.00      PROC  
ATOM   4313  CB  ASN P  53     -22.293  -1.152  24.163  0.00  0.00      PROC  
ATOM   4314  HB1 ASN P  53     -22.009  -0.152  23.769  0.00  0.00      PROC  
ATOM   4315  HB2 ASN P  53     -21.331  -1.703  24.230  0.00  0.00      PROC  
ATOM   4316  CG  ASN P  53     -22.961  -1.063  25.523  0.00  0.00      PROC  
ATOM   4317  OD1 ASN P  53     -24.209  -0.958  25.496  0.00  0.00      PROC  
ATOM   4318  ND2 ASN P  53     -22.252  -1.153  26.647  0.00  0.00      PROC  
ATOM   4319 HD21 ASN P  53     -21.290  -1.420  26.584  0.00  0.00      PROC  
ATOM   4320 HD22 ASN P  53     -22.781  -1.073  27.492  0.00  0.00      PROC  
ATOM   4321  C   ASN P  53     -22.489  -1.842  21.784  0.00  0.00      PROC  
ATOM   4322  O   ASN P  53     -22.837  -1.001  20.947  0.00  0.00      PROC  
ATOM   4323  N   ARG P  54     -21.624  -2.799  21.443  0.00  0.00      PROC  
ATOM   4324  HN  ARG P  54     -21.247  -3.391  22.151  0.00  0.00      PROC  
ATOM   4325  CA  ARG P  54     -20.930  -2.984  20.137  0.00  0.00      PROC  
ATOM   4326  HA  ARG P  54     -20.161  -3.725  20.299  0.00  0.00      PROC  
ATOM   4327  CB  ARG P  54     -21.847  -3.379  18.992  0.00  0.00      PROC  
ATOM   4328  HB1 ARG P  54     -21.392  -3.242  17.988  0.00  0.00      PROC  
ATOM   4329  HB2 ARG P  54     -22.714  -2.688  18.928  0.00  0.00      PROC  
ATOM   4330  CG  ARG P  54     -22.433  -4.763  19.280  0.00  0.00      PROC  
ATOM   4331  HG1 ARG P  54     -23.114  -4.784  20.158  0.00  0.00      PROC  
ATOM   4332  HG2 ARG P  54     -21.527  -5.374  19.479  0.00  0.00      PROC  
ATOM   4333  CD  ARG P  54     -23.099  -5.231  18.007  0.00  0.00      PROC  
ATOM   4334  HD1 ARG P  54     -22.471  -5.799  17.289  0.00  0.00      PROC  
ATOM   4335  HD2 ARG P  54     -23.640  -4.386  17.529  0.00  0.00      PROC  
ATOM   4336  NE  ARG P  54     -24.237  -6.148  18.424  0.00  0.00      PROC  
ATOM   4337  HE  ARG P  54     -24.651  -5.985  19.319  0.00  0.00      PROC  
ATOM   4338  CZ  ARG P  54     -24.883  -6.881  17.576  0.00  0.00      PROC  
ATOM   4339  NH1 ARG P  54     -24.599  -7.099  16.336  0.00  0.00      PROC  
ATOM   4340 HH11 ARG P  54     -24.053  -6.384  15.899  0.00  0.00      PROC  
ATOM   4341 HH12 ARG P  54     -25.292  -7.594  15.813  0.00  0.00      PROC  
ATOM   4342  NH2 ARG P  54     -25.976  -7.522  17.951  0.00  0.00      PROC  
ATOM   4343 HH21 ARG P  54     -26.165  -7.454  18.931  0.00  0.00      PROC  
ATOM   4344 HH22 ARG P  54     -26.402  -8.284  17.464  0.00  0.00      PROC  
ATOM   4345  C   ARG P  54     -20.036  -1.721  19.757  0.00  0.00      PROC  
ATOM   4346  O   ARG P  54     -19.769  -1.522  18.603  0.00  0.00      PROC  
ATOM   4347  N   ASP P  55     -19.602  -0.841  20.666  0.00  0.00      PROC  
ATOM   4348  HN  ASP P  55     -19.952  -1.017  21.583  0.00  0.00      PROC  
ATOM   4349  CA  ASP P  55     -18.887   0.365  20.446  0.00  0.00      PROC  
ATOM   4350  HA  ASP P  55     -18.257   0.229  19.580  0.00  0.00      PROC  
ATOM   4351  CB  ASP P  55     -19.816   1.645  20.374  0.00  0.00      PROC  
ATOM   4352  HB1 ASP P  55     -20.245   1.730  21.395  0.00  0.00      PROC  
ATOM   4353  HB2 ASP P  55     -20.556   1.403  19.581  0.00  0.00      PROC  
ATOM   4354  CG  ASP P  55     -19.076   2.882  19.934  0.00  0.00      PROC  
ATOM   4355  OD1 ASP P  55     -19.772   3.734  19.293  0.00  0.00      PROC  
ATOM   4356  OD2 ASP P  55     -17.844   3.051  20.182  0.00  0.00      PROC  
ATOM   4357  C   ASP P  55     -17.897   0.528  21.658  0.00  0.00      PROC  
ATOM   4358  O   ASP P  55     -18.358   0.580  22.782  0.00  0.00      PROC  
ATOM   4359  N   PRO P  56     -16.517   0.461  21.495  0.00  0.00      PROC  
ATOM   4360  CD  PRO P  56     -15.842  -0.288  20.375  0.00  0.00      PROC  
ATOM   4361  HD1 PRO P  56     -15.438   0.544  19.760  0.00  0.00      PROC  
ATOM   4362  HD2 PRO P  56     -16.576  -0.983  19.913  0.00  0.00      PROC  
ATOM   4363  CA  PRO P  56     -15.693   0.325  22.663  0.00  0.00      PROC  
ATOM   4364  HA  PRO P  56     -16.041  -0.373  23.410  0.00  0.00      PROC  
ATOM   4365  CB  PRO P  56     -14.281  -0.060  22.118  0.00  0.00      PROC  
ATOM   4366  HB1 PRO P  56     -13.750  -0.589  22.937  0.00  0.00      PROC  
ATOM   4367  HB2 PRO P  56     -13.728   0.811  21.707  0.00  0.00      PROC  
ATOM   4368  CG  PRO P  56     -14.659  -0.985  21.002  0.00  0.00      PROC  
ATOM   4369  HG1 PRO P  56     -13.885  -1.280  20.261  0.00  0.00      PROC  
ATOM   4370  HG2 PRO P  56     -15.065  -1.905  21.472  0.00  0.00      PROC  
ATOM   4371  C   PRO P  56     -15.576   1.587  23.520  0.00  0.00      PROC  
ATOM   4372  O   PRO P  56     -15.663   1.545  24.770  0.00  0.00      PROC  
ATOM   4373  N   LYS P  57     -15.276   2.678  22.811  0.00  0.00      PROC  
ATOM   4374  HN  LYS P  57     -15.179   2.592  21.822  0.00  0.00      PROC  
ATOM   4375  CA  LYS P  57     -15.124   3.955  23.509  0.00  0.00      PROC  
ATOM   4376  HA  LYS P  57     -15.104   3.775  24.573  0.00  0.00      PROC  
ATOM   4377  CB  LYS P  57     -13.862   4.625  23.152  0.00  0.00      PROC  
ATOM   4378  HB1 LYS P  57     -13.952   5.524  23.799  0.00  0.00      PROC  
ATOM   4379  HB2 LYS P  57     -13.807   4.986  22.103  0.00  0.00      PROC  
ATOM   4380  CG  LYS P  57     -12.569   3.881  23.567  0.00  0.00      PROC  
ATOM   4381  HG1 LYS P  57     -12.423   2.949  22.980  0.00  0.00      PROC  
ATOM   4382  HG2 LYS P  57     -12.687   3.409  24.566  0.00  0.00      PROC  
ATOM   4383  CD  LYS P  57     -11.320   4.694  23.367  0.00  0.00      PROC  
ATOM   4384  HD1 LYS P  57     -10.982   4.736  22.310  0.00  0.00      PROC  
ATOM   4385  HD2 LYS P  57     -10.481   4.297  23.978  0.00  0.00      PROC  
ATOM   4386  CE  LYS P  57     -11.437   6.161  23.825  0.00  0.00      PROC  
ATOM   4387  HE1 LYS P  57     -12.291   6.758  23.442  0.00  0.00      PROC  
ATOM   4388  HE2 LYS P  57     -10.544   6.724  23.478  0.00  0.00      PROC  
ATOM   4389  NZ  LYS P  57     -11.610   6.237  25.264  0.00  0.00      PROC  
ATOM   4390  HZ1 LYS P  57     -12.124   7.093  25.557  0.00  0.00      PROC  
ATOM   4391  HZ2 LYS P  57     -10.670   6.400  25.677  0.00  0.00      PROC  
ATOM   4392  HZ3 LYS P  57     -12.163   5.438  25.635  0.00  0.00      PROC  
ATOM   4393  C   LYS P  57     -16.338   4.958  23.296  0.00  0.00      PROC  
ATOM   4394  O   LYS P  57     -16.331   6.114  23.773  0.00  0.00      PROC  
ATOM   4395  N   HSD P  58     -17.411   4.518  22.689  0.00  0.00      PROC  
ATOM   4396  HN  HSD P  58     -17.332   3.621  22.261  0.00  0.00      PROC  
ATOM   4397  CA  HSD P  58     -18.564   5.311  22.349  0.00  0.00      PROC  
ATOM   4398  HA  HSD P  58     -19.336   4.650  21.985  0.00  0.00      PROC  
ATOM   4399  CB  HSD P  58     -19.173   5.964  23.628  0.00  0.00      PROC  
ATOM   4400  HB1 HSD P  58     -20.217   6.263  23.397  0.00  0.00      PROC  
ATOM   4401  HB2 HSD P  58     -18.494   6.786  23.939  0.00  0.00      PROC  
ATOM   4402  ND1 HSD P  58     -20.597   4.389  24.999  0.00  0.00      PROC  
ATOM   4403  HD1 HSD P  58     -21.352   4.282  24.352  0.00  0.00      PROC  
ATOM   4404  CG  HSD P  58     -19.348   4.992  24.749  0.00  0.00      PROC  
ATOM   4405  CE1 HSD P  58     -20.519   3.819  26.237  0.00  0.00      PROC  
ATOM   4406  HE1 HSD P  58     -21.302   3.133  26.561  0.00  0.00      PROC  
ATOM   4407  NE2 HSD P  58     -19.363   4.047  26.803  0.00  0.00      PROC  
ATOM   4408  CD2 HSD P  58     -18.589   4.712  25.862  0.00  0.00      PROC  
ATOM   4409  HD2 HSD P  58     -17.637   5.160  26.121  0.00  0.00      PROC  
ATOM   4410  C   HSD P  58     -18.299   6.362  21.238  0.00  0.00      PROC  
ATOM   4411  O   HSD P  58     -18.760   7.489  21.208  0.00  0.00      PROC  
ATOM   4412  N   LEU P  59     -17.478   6.081  20.247  0.00  0.00      PROC  
ATOM   4413  HN  LEU P  59     -17.143   5.145  20.176  0.00  0.00      PROC  
ATOM   4414  CA  LEU P  59     -17.040   7.034  19.173  0.00  0.00      PROC  
ATOM   4415  HA  LEU P  59     -17.127   7.980  19.687  0.00  0.00      PROC  
ATOM   4416  CB  LEU P  59     -15.590   6.673  18.762  0.00  0.00      PROC  
ATOM   4417  HB1 LEU P  59     -15.239   7.529  18.148  0.00  0.00      PROC  
ATOM   4418  HB2 LEU P  59     -15.626   5.769  18.116  0.00  0.00      PROC  
ATOM   4419  CG  LEU P  59     -14.686   6.438  19.885  0.00  0.00      PROC  
ATOM   4420  HG  LEU P  59     -15.020   5.461  20.296  0.00  0.00      PROC  
ATOM   4421  CD1 LEU P  59     -13.176   6.335  19.338  0.00  0.00      PROC  
ATOM   4422 HD11 LEU P  59     -12.591   5.935  20.194  0.00  0.00      PROC  
ATOM   4423 HD12 LEU P  59     -12.659   7.294  19.118  0.00  0.00      PROC  
ATOM   4424 HD13 LEU P  59     -13.246   5.501  18.607  0.00  0.00      PROC  
ATOM   4425  CD2 LEU P  59     -14.644   7.541  20.945  0.00  0.00      PROC  
ATOM   4426 HD21 LEU P  59     -15.649   7.658  21.406  0.00  0.00      PROC  
ATOM   4427 HD22 LEU P  59     -14.256   8.475  20.486  0.00  0.00      PROC  
ATOM   4428 HD23 LEU P  59     -13.964   7.253  21.775  0.00  0.00      PROC  
ATOM   4429  C   LEU P  59     -18.030   7.265  18.021  0.00  0.00      PROC  
ATOM   4430  O   LEU P  59     -18.419   8.346  17.515  0.00  0.00      PROC  
ATOM   4431  N   ASN P  60     -18.779   6.189  17.704  0.00  0.00      PROC  
ATOM   4432  HN  ASN P  60     -18.590   5.270  18.041  0.00  0.00      PROC  
ATOM   4433  CA  ASN P  60     -19.933   6.204  16.816  0.00  0.00      PROC  
ATOM   4434  HA  ASN P  60     -19.674   7.010  16.145  0.00  0.00      PROC  
ATOM   4435  CB  ASN P  60     -20.075   4.797  16.070  0.00  0.00      PROC  
ATOM   4436  HB1 ASN P  60     -20.973   4.672  15.428  0.00  0.00      PROC  
ATOM   4437  HB2 ASN P  60     -20.134   4.063  16.901  0.00  0.00      PROC  
ATOM   4438  CG  ASN P  60     -18.890   4.616  15.222  0.00  0.00      PROC  
ATOM   4439  OD1 ASN P  60     -18.283   5.580  14.811  0.00  0.00      PROC  
ATOM   4440  ND2 ASN P  60     -18.533   3.300  15.099  0.00  0.00      PROC  
ATOM   4441 HD21 ASN P  60     -17.888   3.043  14.380  0.00  0.00      PROC  
ATOM   4442 HD22 ASN P  60     -19.101   2.564  15.468  0.00  0.00      PROC  
ATOM   4443  C   ASN P  60     -21.227   6.581  17.522  0.00  0.00      PROC  
ATOM   4444  O   ASN P  60     -22.137   7.085  16.896  0.00  0.00      PROC  
ATOM   4445  N   ASP P  61     -21.276   6.367  18.858  0.00  0.00      PROC  
ATOM   4446  HN  ASP P  61     -20.625   5.786  19.341  0.00  0.00      PROC  
ATOM   4447  CA  ASP P  61     -22.345   6.998  19.594  0.00  0.00      PROC  
ATOM   4448  HA  ASP P  61     -23.290   6.589  19.267  0.00  0.00      PROC  
ATOM   4449  CB  ASP P  61     -22.042   6.591  21.072  0.00  0.00      PROC  
ATOM   4450  HB1 ASP P  61     -21.141   7.137  21.424  0.00  0.00      PROC  
ATOM   4451  HB2 ASP P  61     -21.735   5.526  21.146  0.00  0.00      PROC  
ATOM   4452  CG  ASP P  61     -23.166   6.794  22.028  0.00  0.00      PROC  
ATOM   4453  OD1 ASP P  61     -22.987   7.365  23.096  0.00  0.00      PROC  
ATOM   4454  OD2 ASP P  61     -24.261   6.288  21.677  0.00  0.00      PROC  
ATOM   4455  C   ASP P  61     -22.491   8.545  19.441  0.00  0.00      PROC  
ATOM   4456  O   ASP P  61     -23.627   9.096  19.285  0.00  0.00      PROC  
ATOM   4457  N   ASP P  62     -21.359   9.221  19.502  0.00  0.00      PROC  
ATOM   4458  HN  ASP P  62     -20.546   8.663  19.650  0.00  0.00      PROC  
ATOM   4459  CA  ASP P  62     -21.267  10.633  19.309  0.00  0.00      PROC  
ATOM   4460  HA  ASP P  62     -22.003  11.027  19.994  0.00  0.00      PROC  
ATOM   4461  CB  ASP P  62     -19.759  10.935  19.645  0.00  0.00      PROC  
ATOM   4462  HB1 ASP P  62     -19.094  10.228  19.106  0.00  0.00      PROC  
ATOM   4463  HB2 ASP P  62     -19.653  10.880  20.750  0.00  0.00      PROC  
ATOM   4464  CG  ASP P  62     -19.368  12.334  19.303  0.00  0.00      PROC  
ATOM   4465  OD1 ASP P  62     -19.947  13.271  19.942  0.00  0.00      PROC  
ATOM   4466  OD2 ASP P  62     -18.475  12.570  18.408  0.00  0.00      PROC  
ATOM   4467  C   ASP P  62     -21.689  11.069  17.914  0.00  0.00      PROC  
ATOM   4468  O   ASP P  62     -22.372  12.081  17.709  0.00  0.00      PROC  
ATOM   4469  N   VAL P  63     -21.213  10.440  16.832  0.00  0.00      PROC  
ATOM   4470  HN  VAL P  63     -20.544   9.736  17.060  0.00  0.00      PROC  
ATOM   4471  CA  VAL P  63     -21.373  10.863  15.467  0.00  0.00      PROC  
ATOM   4472  HA  VAL P  63     -21.550  11.928  15.431  0.00  0.00      PROC  
ATOM   4473  CB  VAL P  63     -20.111  10.586  14.619  0.00  0.00      PROC  
ATOM   4474  HB  VAL P  63     -19.903   9.500  14.728  0.00  0.00      PROC  
ATOM   4475  CG1 VAL P  63     -20.281  10.951  13.109  0.00  0.00      PROC  
ATOM   4476 HG11 VAL P  63     -21.226  10.558  12.678  0.00  0.00      PROC  
ATOM   4477 HG12 VAL P  63     -19.418  10.615  12.495  0.00  0.00      PROC  
ATOM   4478 HG13 VAL P  63     -20.249  12.036  12.870  0.00  0.00      PROC  
ATOM   4479  CG2 VAL P  63     -19.006  11.394  15.251  0.00  0.00      PROC  
ATOM   4480 HG21 VAL P  63     -17.987  11.327  14.814  0.00  0.00      PROC  
ATOM   4481 HG22 VAL P  63     -18.853  11.195  16.334  0.00  0.00      PROC  
ATOM   4482 HG23 VAL P  63     -19.321  12.454  15.145  0.00  0.00      PROC  
ATOM   4483  C   VAL P  63     -22.585  10.255  14.784  0.00  0.00      PROC  
ATOM   4484  O   VAL P  63     -23.380  11.001  14.260  0.00  0.00      PROC  
ATOM   4485  N   VAL P  64     -22.744   8.961  14.898  0.00  0.00      PROC  
ATOM   4486  HN  VAL P  64     -22.284   8.434  15.608  0.00  0.00      PROC  
ATOM   4487  CA  VAL P  64     -23.444   8.257  13.856  0.00  0.00      PROC  
ATOM   4488  HA  VAL P  64     -23.669   8.793  12.946  0.00  0.00      PROC  
ATOM   4489  CB  VAL P  64     -22.664   7.000  13.401  0.00  0.00      PROC  
ATOM   4490  HB  VAL P  64     -22.742   6.277  14.242  0.00  0.00      PROC  
ATOM   4491  CG1 VAL P  64     -23.177   6.209  12.134  0.00  0.00      PROC  
ATOM   4492 HG11 VAL P  64     -23.540   6.944  11.384  0.00  0.00      PROC  
ATOM   4493 HG12 VAL P  64     -24.091   5.671  12.466  0.00  0.00      PROC  
ATOM   4494 HG13 VAL P  64     -22.390   5.518  11.762  0.00  0.00      PROC  
ATOM   4495  CG2 VAL P  64     -21.162   7.275  13.237  0.00  0.00      PROC  
ATOM   4496 HG21 VAL P  64     -20.562   7.538  14.134  0.00  0.00      PROC  
ATOM   4497 HG22 VAL P  64     -20.974   8.018  12.432  0.00  0.00      PROC  
ATOM   4498 HG23 VAL P  64     -20.701   6.309  12.941  0.00  0.00      PROC  
ATOM   4499  C   VAL P  64     -24.843   7.833  14.335  0.00  0.00      PROC  
ATOM   4500  O   VAL P  64     -25.689   7.508  13.435  0.00  0.00      PROC  
ATOM   4501  N   LYS P  65     -25.086   7.824  15.673  0.00  0.00      PROC  
ATOM   4502  HN  LYS P  65     -24.408   8.224  16.286  0.00  0.00      PROC  
ATOM   4503  CA  LYS P  65     -26.377   7.536  16.268  0.00  0.00      PROC  
ATOM   4504  HA  LYS P  65     -26.648   6.515  16.044  0.00  0.00      PROC  
ATOM   4505  CB  LYS P  65     -26.176   7.732  17.783  0.00  0.00      PROC  
ATOM   4506  HB1 LYS P  65     -25.991   8.820  17.905  0.00  0.00      PROC  
ATOM   4507  HB2 LYS P  65     -25.256   7.241  18.165  0.00  0.00      PROC  
ATOM   4508  CG  LYS P  65     -27.450   7.314  18.514  0.00  0.00      PROC  
ATOM   4509  HG1 LYS P  65     -27.951   6.507  17.936  0.00  0.00      PROC  
ATOM   4510  HG2 LYS P  65     -28.274   8.059  18.537  0.00  0.00      PROC  
ATOM   4511  CD  LYS P  65     -27.147   6.852  19.993  0.00  0.00      PROC  
ATOM   4512  HD1 LYS P  65     -26.281   6.156  20.010  0.00  0.00      PROC  
ATOM   4513  HD2 LYS P  65     -28.046   6.313  20.360  0.00  0.00      PROC  
ATOM   4514  CE  LYS P  65     -26.950   8.126  20.810  0.00  0.00      PROC  
ATOM   4515  HE1 LYS P  65     -27.914   8.656  20.962  0.00  0.00      PROC  
ATOM   4516  HE2 LYS P  65     -26.072   8.655  20.382  0.00  0.00      PROC  
ATOM   4517  NZ  LYS P  65     -26.547   7.737  22.241  0.00  0.00      PROC  
ATOM   4518  HZ1 LYS P  65     -25.705   7.126  22.226  0.00  0.00      PROC  
ATOM   4519  HZ2 LYS P  65     -27.266   7.167  22.731  0.00  0.00      PROC  
ATOM   4520  HZ3 LYS P  65     -26.304   8.559  22.829  0.00  0.00      PROC  
ATOM   4521  C   LYS P  65     -27.501   8.446  15.774  0.00  0.00      PROC  
ATOM   4522  O   LYS P  65     -27.568   9.612  16.276  0.00  0.00      PROC  
ATOM   4523  N   ILE P  66     -28.422   7.989  14.968  0.00  0.00      PROC  
ATOM   4524  HN  ILE P  66     -28.188   7.069  14.664  0.00  0.00      PROC  
ATOM   4525  CA  ILE P  66     -29.562   8.633  14.364  0.00  0.00      PROC  
ATOM   4526  HA  ILE P  66     -29.800   9.503  14.957  0.00  0.00      PROC  
ATOM   4527  CB  ILE P  66     -29.259   9.157  12.947  0.00  0.00      PROC  
ATOM   4528  HB  ILE P  66     -28.716   8.274  12.548  0.00  0.00      PROC  
ATOM   4529  CG2 ILE P  66     -30.501   9.441  12.050  0.00  0.00      PROC  
ATOM   4530 HG21 ILE P  66     -30.948   8.502  11.659  0.00  0.00      PROC  
ATOM   4531 HG22 ILE P  66     -30.332  10.068  11.148  0.00  0.00      PROC  
ATOM   4532 HG23 ILE P  66     -31.172  10.108  12.631  0.00  0.00      PROC  
ATOM   4533  CG1 ILE P  66     -28.362  10.327  12.890  0.00  0.00      PROC  
ATOM   4534 HG11 ILE P  66     -28.293  10.492  11.794  0.00  0.00      PROC  
ATOM   4535 HG12 ILE P  66     -27.361   9.991  13.238  0.00  0.00      PROC  
ATOM   4536  CD  ILE P  66     -28.824  11.535  13.703  0.00  0.00      PROC  
ATOM   4537  HD1 ILE P  66     -28.841  11.356  14.800  0.00  0.00      PROC  
ATOM   4538  HD2 ILE P  66     -29.817  11.916  13.382  0.00  0.00      PROC  
ATOM   4539  HD3 ILE P  66     -28.053  12.335  13.696  0.00  0.00      PROC  
ATOM   4540  C   ILE P  66     -30.838   7.799  14.445  0.00  0.00      PROC  
ATOM   4541  O   ILE P  66     -30.887   6.693  14.021  0.00  0.00      PROC  
ATOM   4542  N   ASP P  67     -31.964   8.421  14.831  0.00  0.00      PROC  
ATOM   4543  HN  ASP P  67     -31.903   9.334  15.227  0.00  0.00      PROC  
ATOM   4544  CA  ASP P  67     -33.311   8.062  14.656  0.00  0.00      PROC  
ATOM   4545  HA  ASP P  67     -33.282   7.504  13.731  0.00  0.00      PROC  
ATOM   4546  CB  ASP P  67     -33.980   7.446  15.884  0.00  0.00      PROC  
ATOM   4547  HB1 ASP P  67     -35.081   7.590  15.929  0.00  0.00      PROC  
ATOM   4548  HB2 ASP P  67     -33.632   7.821  16.870  0.00  0.00      PROC  
ATOM   4549  CG  ASP P  67     -33.697   5.935  15.887  0.00  0.00      PROC  
ATOM   4550  OD1 ASP P  67     -33.168   5.406  16.868  0.00  0.00      PROC  
ATOM   4551  OD2 ASP P  67     -34.012   5.273  14.835  0.00  0.00      PROC  
ATOM   4552  C   ASP P  67     -34.085   9.263  14.191  0.00  0.00      PROC  
ATOM   4553  O   ASP P  67     -33.565  10.406  14.149  0.00  0.00      PROC  
ATOM   4554  N   PHE P  68     -35.326   9.024  13.759  0.00  0.00      PROC  
ATOM   4555  HN  PHE P  68     -35.638   8.098  13.955  0.00  0.00      PROC  
ATOM   4556  CA  PHE P  68     -36.245  10.040  13.176  0.00  0.00      PROC  
ATOM   4557  HA  PHE P  68     -35.781  10.383  12.263  0.00  0.00      PROC  
ATOM   4558  CB  PHE P  68     -37.627   9.432  12.906  0.00  0.00      PROC  
ATOM   4559  HB1 PHE P  68     -38.055   9.185  13.902  0.00  0.00      PROC  
ATOM   4560  HB2 PHE P  68     -37.533   8.478  12.344  0.00  0.00      PROC  
ATOM   4561  CG  PHE P  68     -38.580  10.402  12.259  0.00  0.00      PROC  
ATOM   4562  CD1 PHE P  68     -38.401  10.715  10.906  0.00  0.00      PROC  
ATOM   4563  HD1 PHE P  68     -37.519  10.339  10.409  0.00  0.00      PROC  
ATOM   4564  CE1 PHE P  68     -39.372  11.424  10.226  0.00  0.00      PROC  
ATOM   4565  HE1 PHE P  68     -39.240  11.772   9.213  0.00  0.00      PROC  
ATOM   4566  CZ  PHE P  68     -40.520  11.840  10.945  0.00  0.00      PROC  
ATOM   4567  HZ  PHE P  68     -41.237  12.438  10.403  0.00  0.00      PROC  
ATOM   4568  CD2 PHE P  68     -39.783  10.807  12.918  0.00  0.00      PROC  
ATOM   4569  HD2 PHE P  68     -39.987  10.440  13.914  0.00  0.00      PROC  
ATOM   4570  CE2 PHE P  68     -40.793  11.491  12.201  0.00  0.00      PROC  
ATOM   4571  HE2 PHE P  68     -41.706  11.687  12.744  0.00  0.00      PROC  
ATOM   4572  C   PHE P  68     -36.365  11.265  14.092  0.00  0.00      PROC  
ATOM   4573  O   PHE P  68     -36.197  12.429  13.777  0.00  0.00      PROC  
ATOM   4574  N   GLU P  69     -36.599  11.007  15.437  0.00  0.00      PROC  
ATOM   4575  HN  GLU P  69     -36.872  10.127  15.816  0.00  0.00      PROC  
ATOM   4576  CA  GLU P  69     -36.680  11.933  16.497  0.00  0.00      PROC  
ATOM   4577  HA  GLU P  69     -37.562  12.500  16.237  0.00  0.00      PROC  
ATOM   4578  CB  GLU P  69     -36.956  11.093  17.750  0.00  0.00      PROC  
ATOM   4579  HB1 GLU P  69     -37.859  10.446  17.761  0.00  0.00      PROC  
ATOM   4580  HB2 GLU P  69     -37.213  11.655  18.672  0.00  0.00      PROC  
ATOM   4581  CG  GLU P  69     -35.719  10.248  18.085  0.00  0.00      PROC  
ATOM   4582  HG1 GLU P  69     -34.807  10.871  18.210  0.00  0.00      PROC  
ATOM   4583  HG2 GLU P  69     -35.530   9.548  17.244  0.00  0.00      PROC  
ATOM   4584  CD  GLU P  69     -35.846   9.419  19.304  0.00  0.00      PROC  
ATOM   4585  OE1 GLU P  69     -36.429   8.294  19.150  0.00  0.00      PROC  
ATOM   4586  OE2 GLU P  69     -35.297   9.724  20.332  0.00  0.00      PROC  
ATOM   4587  C   GLU P  69     -35.452  12.840  16.596  0.00  0.00      PROC  
ATOM   4588  O   GLU P  69     -35.624  14.037  16.933  0.00  0.00      PROC  
ATOM   4589  N   ASP P  70     -34.200  12.408  16.169  0.00  0.00      PROC  
ATOM   4590  HN  ASP P  70     -34.141  11.494  15.777  0.00  0.00      PROC  
ATOM   4591  CA  ASP P  70     -32.981  13.126  16.159  0.00  0.00      PROC  
ATOM   4592  HA  ASP P  70     -32.827  13.783  17.002  0.00  0.00      PROC  
ATOM   4593  CB  ASP P  70     -31.844  12.122  16.115  0.00  0.00      PROC  
ATOM   4594  HB1 ASP P  70     -30.861  12.636  16.173  0.00  0.00      PROC  
ATOM   4595  HB2 ASP P  70     -31.764  11.611  15.132  0.00  0.00      PROC  
ATOM   4596  CG  ASP P  70     -31.904  11.144  17.216  0.00  0.00      PROC  
ATOM   4597  OD1 ASP P  70     -31.202  10.135  17.140  0.00  0.00      PROC  
ATOM   4598  OD2 ASP P  70     -32.503  11.300  18.314  0.00  0.00      PROC  
ATOM   4599  C   ASP P  70     -32.936  14.081  14.983  0.00  0.00      PROC  
ATOM   4600  O   ASP P  70     -32.635  15.281  15.069  0.00  0.00      PROC  
ATOM   4601  N   VAL P  71     -33.169  13.572  13.733  0.00  0.00      PROC  
ATOM   4602  HN  VAL P  71     -33.230  12.593  13.556  0.00  0.00      PROC  
ATOM   4603  CA  VAL P  71     -33.075  14.322  12.529  0.00  0.00      PROC  
ATOM   4604  HA  VAL P  71     -32.178  14.924  12.537  0.00  0.00      PROC  
ATOM   4605  CB  VAL P  71     -32.930  13.484  11.298  0.00  0.00      PROC  
ATOM   4606  HB  VAL P  71     -33.084  14.154  10.426  0.00  0.00      PROC  
ATOM   4607  CG1 VAL P  71     -31.471  12.997  11.048  0.00  0.00      PROC  
ATOM   4608 HG11 VAL P  71     -31.320  12.450  10.093  0.00  0.00      PROC  
ATOM   4609 HG12 VAL P  71     -31.156  12.327  11.876  0.00  0.00      PROC  
ATOM   4610 HG13 VAL P  71     -30.726  13.818  10.974  0.00  0.00      PROC  
ATOM   4611  CG2 VAL P  71     -33.864  12.190  11.204  0.00  0.00      PROC  
ATOM   4612 HG21 VAL P  71     -33.865  11.792  10.166  0.00  0.00      PROC  
ATOM   4613 HG22 VAL P  71     -34.903  12.562  11.328  0.00  0.00      PROC  
ATOM   4614 HG23 VAL P  71     -33.590  11.424  11.961  0.00  0.00      PROC  
ATOM   4615  C   VAL P  71     -34.269  15.264  12.244  0.00  0.00      PROC  
ATOM   4616  O   VAL P  71     -34.104  16.413  11.755  0.00  0.00      PROC  
ATOM   4617  N   ILE P  72     -35.524  14.854  12.639  0.00  0.00      PROC  
ATOM   4618  HN  ILE P  72     -35.679  13.950  13.030  0.00  0.00      PROC  
ATOM   4619  CA  ILE P  72     -36.719  15.616  12.582  0.00  0.00      PROC  
ATOM   4620  HA  ILE P  72     -36.516  16.591  12.165  0.00  0.00      PROC  
ATOM   4621  CB  ILE P  72     -37.799  14.857  11.731  0.00  0.00      PROC  
ATOM   4622  HB  ILE P  72     -38.074  13.883  12.189  0.00  0.00      PROC  
ATOM   4623  CG2 ILE P  72     -39.063  15.751  11.681  0.00  0.00      PROC  
ATOM   4624 HG21 ILE P  72     -38.808  16.831  11.626  0.00  0.00      PROC  
ATOM   4625 HG22 ILE P  72     -39.644  15.606  12.617  0.00  0.00      PROC  
ATOM   4626 HG23 ILE P  72     -39.759  15.516  10.847  0.00  0.00      PROC  
ATOM   4627  CG1 ILE P  72     -37.276  14.571  10.258  0.00  0.00      PROC  
ATOM   4628 HG11 ILE P  72     -38.095  14.310   9.554  0.00  0.00      PROC  
ATOM   4629 HG12 ILE P  72     -36.561  13.725  10.348  0.00  0.00      PROC  
ATOM   4630  CD  ILE P  72     -36.530  15.685   9.488  0.00  0.00      PROC  
ATOM   4631  HD1 ILE P  72     -36.352  15.444   8.418  0.00  0.00      PROC  
ATOM   4632  HD2 ILE P  72     -35.534  15.921   9.920  0.00  0.00      PROC  
ATOM   4633  HD3 ILE P  72     -37.156  16.602   9.462  0.00  0.00      PROC  
ATOM   4634  C   ILE P  72     -37.275  15.822  13.945  0.00  0.00      PROC  
ATOM   4635  O   ILE P  72     -37.689  14.897  14.688  0.00  0.00      PROC  
ATOM   4636  N   ALA P  73     -37.265  17.088  14.437  0.00  0.00      PROC  
ATOM   4637  HN  ALA P  73     -36.778  17.781  13.911  0.00  0.00      PROC  
ATOM   4638  CA  ALA P  73     -38.057  17.542  15.549  0.00  0.00      PROC  
ATOM   4639  HA  ALA P  73     -38.762  16.870  16.016  0.00  0.00      PROC  
ATOM   4640  CB  ALA P  73     -37.171  18.156  16.658  0.00  0.00      PROC  
ATOM   4641  HB1 ALA P  73     -37.843  18.478  17.482  0.00  0.00      PROC  
ATOM   4642  HB2 ALA P  73     -36.571  19.027  16.318  0.00  0.00      PROC  
ATOM   4643  HB3 ALA P  73     -36.460  17.408  17.068  0.00  0.00      PROC  
ATOM   4644  C   ALA P  73     -38.906  18.713  14.957  0.00  0.00      PROC  
ATOM   4645  O   ALA P  73     -38.389  19.649  14.395  0.00  0.00      PROC  
ATOM   4646  N   GLU P  74     -40.198  18.596  15.157  0.00  0.00      PROC  
ATOM   4647  HN  GLU P  74     -40.477  17.802  15.692  0.00  0.00      PROC  
ATOM   4648  CA  GLU P  74     -41.153  19.515  14.522  0.00  0.00      PROC  
ATOM   4649  HA  GLU P  74     -40.868  19.614  13.485  0.00  0.00      PROC  
ATOM   4650  CB  GLU P  74     -42.673  19.046  14.693  0.00  0.00      PROC  
ATOM   4651  HB1 GLU P  74     -43.351  19.824  14.282  0.00  0.00      PROC  
ATOM   4652  HB2 GLU P  74     -43.000  18.830  15.733  0.00  0.00      PROC  
ATOM   4653  CG  GLU P  74     -42.925  17.724  13.838  0.00  0.00      PROC  
ATOM   4654  HG1 GLU P  74     -42.997  16.820  14.480  0.00  0.00      PROC  
ATOM   4655  HG2 GLU P  74     -42.128  17.620  13.072  0.00  0.00      PROC  
ATOM   4656  CD  GLU P  74     -44.174  17.788  12.966  0.00  0.00      PROC  
ATOM   4657  OE1 GLU P  74     -45.245  17.258  13.386  0.00  0.00      PROC  
ATOM   4658  OE2 GLU P  74     -44.126  18.387  11.876  0.00  0.00      PROC  
ATOM   4659  C   GLU P  74     -41.153  20.911  15.171  0.00  0.00      PROC  
ATOM   4660  O   GLU P  74     -40.967  20.990  16.384  0.00  0.00      PROC  
ATOM   4661  N   PRO P  75     -41.105  22.076  14.446  0.00  0.00      PROC  
ATOM   4662  CD  PRO P  75     -41.168  22.091  12.986  0.00  0.00      PROC  
ATOM   4663  HD1 PRO P  75     -42.170  21.723  12.679  0.00  0.00      PROC  
ATOM   4664  HD2 PRO P  75     -40.365  21.468  12.535  0.00  0.00      PROC  
ATOM   4665  CA  PRO P  75     -41.180  23.454  15.001  0.00  0.00      PROC  
ATOM   4666  HA  PRO P  75     -40.188  23.744  15.316  0.00  0.00      PROC  
ATOM   4667  CB  PRO P  75     -41.755  24.213  13.772  0.00  0.00      PROC  
ATOM   4668  HB1 PRO P  75     -41.534  25.299  13.851  0.00  0.00      PROC  
ATOM   4669  HB2 PRO P  75     -42.842  24.004  13.671  0.00  0.00      PROC  
ATOM   4670  CG  PRO P  75     -41.173  23.574  12.598  0.00  0.00      PROC  
ATOM   4671  HG1 PRO P  75     -41.725  23.901  11.690  0.00  0.00      PROC  
ATOM   4672  HG2 PRO P  75     -40.132  23.957  12.540  0.00  0.00      PROC  
ATOM   4673  C   PRO P  75     -42.079  23.639  16.182  0.00  0.00      PROC  
ATOM   4674  O   PRO P  75     -43.260  23.313  16.153  0.00  0.00      PROC  
ATOM   4675  N   GLU P  76     -41.626  24.190  17.279  0.00  0.00      PROC  
ATOM   4676  HN  GLU P  76     -40.682  24.464  17.443  0.00  0.00      PROC  
ATOM   4677  CA  GLU P  76     -42.487  24.222  18.505  0.00  0.00      PROC  
ATOM   4678  HA  GLU P  76     -42.817  23.218  18.727  0.00  0.00      PROC  
ATOM   4679  CB  GLU P  76     -41.628  24.634  19.689  0.00  0.00      PROC  
ATOM   4680  HB1 GLU P  76     -41.106  25.610  19.589  0.00  0.00      PROC  
ATOM   4681  HB2 GLU P  76     -40.886  23.809  19.748  0.00  0.00      PROC  
ATOM   4682  CG  GLU P  76     -42.434  24.610  21.004  0.00  0.00      PROC  
ATOM   4683  HG1 GLU P  76     -42.828  23.582  21.149  0.00  0.00      PROC  
ATOM   4684  HG2 GLU P  76     -43.108  25.494  21.006  0.00  0.00      PROC  
ATOM   4685  CD  GLU P  76     -41.485  24.946  22.146  0.00  0.00      PROC  
ATOM   4686  OE1 GLU P  76     -40.490  24.233  22.308  0.00  0.00      PROC  
ATOM   4687  OE2 GLU P  76     -41.755  25.886  22.875  0.00  0.00      PROC  
ATOM   4688  C   GLU P  76     -43.727  24.965  18.380  0.00  0.00      PROC  
ATOM   4689  O   GLU P  76     -43.738  26.169  18.526  0.00  0.00      PROC  
ATOM   4690  N   GLY P  77     -44.917  24.272  18.134  0.00  0.00      PROC  
ATOM   4691  HN  GLY P  77     -44.838  23.300  17.928  0.00  0.00      PROC  
ATOM   4692  CA  GLY P  77     -46.138  24.930  17.987  0.00  0.00      PROC  
ATOM   4693  HA1 GLY P  77     -45.893  25.976  18.098  0.00  0.00      PROC  
ATOM   4694  HA2 GLY P  77     -46.832  24.505  18.697  0.00  0.00      PROC  
ATOM   4695  C   GLY P  77     -46.742  24.827  16.703  0.00  0.00      PROC  
ATOM   4696  O   GLY P  77     -47.738  25.429  16.330  0.00  0.00      PROC  
ATOM   4697  N   THR P  78     -46.087  24.217  15.699  0.00  0.00      PROC  
ATOM   4698  HN  THR P  78     -45.217  23.914  16.080  0.00  0.00      PROC  
ATOM   4699  CA  THR P  78     -46.589  23.956  14.324  0.00  0.00      PROC  
ATOM   4700  HA  THR P  78     -47.662  24.048  14.410  0.00  0.00      PROC  
ATOM   4701  CB  THR P  78     -46.097  24.850  13.206  0.00  0.00      PROC  
ATOM   4702  HB  THR P  78     -45.001  24.808  13.032  0.00  0.00      PROC  
ATOM   4703  OG1 THR P  78     -46.473  26.195  13.476  0.00  0.00      PROC  
ATOM   4704  HG1 THR P  78     -46.432  26.281  14.431  0.00  0.00      PROC  
ATOM   4705  CG2 THR P  78     -46.831  24.520  11.885  0.00  0.00      PROC  
ATOM   4706 HG21 THR P  78     -46.191  25.012  11.122  0.00  0.00      PROC  
ATOM   4707 HG22 THR P  78     -47.911  24.757  11.783  0.00  0.00      PROC  
ATOM   4708 HG23 THR P  78     -46.771  23.447  11.601  0.00  0.00      PROC  
ATOM   4709  C   THR P  78     -46.266  22.495  14.001  0.00  0.00      PROC  
ATOM   4710  O   THR P  78     -45.134  22.102  13.866  0.00  0.00      PROC  
ATOM   4711  N   HSD P  79     -47.272  21.550  14.031  0.00  0.00      PROC  
ATOM   4712  HN  HSD P  79     -48.199  21.789  14.308  0.00  0.00      PROC  
ATOM   4713  CA  HSD P  79     -47.009  20.161  13.852  0.00  0.00      PROC  
ATOM   4714  HA  HSD P  79     -45.971  19.935  13.654  0.00  0.00      PROC  
ATOM   4715  CB  HSD P  79     -47.387  19.456  15.233  0.00  0.00      PROC  
ATOM   4716  HB1 HSD P  79     -47.280  18.350  15.197  0.00  0.00      PROC  
ATOM   4717  HB2 HSD P  79     -48.435  19.671  15.532  0.00  0.00      PROC  
ATOM   4718  ND1 HSD P  79     -45.133  19.677  16.572  0.00  0.00      PROC  
ATOM   4719  HD1 HSD P  79     -44.570  19.083  15.998  0.00  0.00      PROC  
ATOM   4720  CG  HSD P  79     -46.508  19.972  16.436  0.00  0.00      PROC  
ATOM   4721  CE1 HSD P  79     -44.672  20.339  17.589  0.00  0.00      PROC  
ATOM   4722  HE1 HSD P  79     -43.601  20.428  17.773  0.00  0.00      PROC  
ATOM   4723  NE2 HSD P  79     -45.580  21.108  18.134  0.00  0.00      PROC  
ATOM   4724  CD2 HSD P  79     -46.736  20.842  17.456  0.00  0.00      PROC  
ATOM   4725  HD2 HSD P  79     -47.648  21.395  17.643  0.00  0.00      PROC  
ATOM   4726  C   HSD P  79     -47.786  19.608  12.744  0.00  0.00      PROC  
ATOM   4727  O   HSD P  79     -48.990  19.883  12.626  0.00  0.00      PROC  
ATOM   4728  N   SER P  80     -47.175  18.806  11.871  0.00  0.00      PROC  
ATOM   4729  HN  SER P  80     -46.209  18.604  12.011  0.00  0.00      PROC  
ATOM   4730  CA  SER P  80     -47.871  17.932  10.873  0.00  0.00      PROC  
ATOM   4731  HA  SER P  80     -48.134  18.517  10.004  0.00  0.00      PROC  
ATOM   4732  CB  SER P  80     -46.840  16.797  10.515  0.00  0.00      PROC  
ATOM   4733  HB1 SER P  80     -47.285  16.179   9.706  0.00  0.00      PROC  
ATOM   4734  HB2 SER P  80     -46.579  16.037  11.283  0.00  0.00      PROC  
ATOM   4735  OG  SER P  80     -45.629  17.360   9.940  0.00  0.00      PROC  
ATOM   4736  HG1 SER P  80     -45.108  17.564  10.721  0.00  0.00      PROC  
ATOM   4737  C   SER P  80     -49.107  17.201  11.331  0.00  0.00      PROC  
ATOM   4738  O   SER P  80     -49.320  16.886  12.536  0.00  0.00      PROC  
ATOM   4739  N   PHE P  81     -50.048  16.952  10.417  0.00  0.00      PROC  
ATOM   4740  HN  PHE P  81     -49.924  17.101   9.439  0.00  0.00      PROC  
ATOM   4741  CA  PHE P  81     -51.215  16.111  10.688  0.00  0.00      PROC  
ATOM   4742  HA  PHE P  81     -51.774  16.758  11.348  0.00  0.00      PROC  
ATOM   4743  CB  PHE P  81     -52.075  15.761   9.463  0.00  0.00      PROC  
ATOM   4744  HB1 PHE P  81     -52.886  15.073   9.783  0.00  0.00      PROC  
ATOM   4745  HB2 PHE P  81     -51.496  15.238   8.672  0.00  0.00      PROC  
ATOM   4746  CG  PHE P  81     -52.635  16.896   8.709  0.00  0.00      PROC  
ATOM   4747  CD1 PHE P  81     -53.794  17.578   9.228  0.00  0.00      PROC  
ATOM   4748  HD1 PHE P  81     -54.150  17.222  10.184  0.00  0.00      PROC  
ATOM   4749  CE1 PHE P  81     -54.365  18.649   8.561  0.00  0.00      PROC  
ATOM   4750  HE1 PHE P  81     -55.254  19.113   8.962  0.00  0.00      PROC  
ATOM   4751  CZ  PHE P  81     -53.939  19.055   7.316  0.00  0.00      PROC  
ATOM   4752  HZ  PHE P  81     -54.450  19.907   6.894  0.00  0.00      PROC  
ATOM   4753  CD2 PHE P  81     -52.157  17.339   7.457  0.00  0.00      PROC  
ATOM   4754  HD2 PHE P  81     -51.349  16.742   7.061  0.00  0.00      PROC  
ATOM   4755  CE2 PHE P  81     -52.815  18.391   6.749  0.00  0.00      PROC  
ATOM   4756  HE2 PHE P  81     -52.512  18.770   5.784  0.00  0.00      PROC  
ATOM   4757  C   PHE P  81     -50.772  14.784  11.359  0.00  0.00      PROC  
ATOM   4758  O   PHE P  81     -49.707  14.215  11.048  0.00  0.00      PROC  
ATOM   4759  N   ASP P  82     -51.581  14.178  12.218  0.00  0.00      PROC  
ATOM   4760  HN  ASP P  82     -52.459  14.582  12.464  0.00  0.00      PROC  
ATOM   4761  CA  ASP P  82     -51.131  13.074  13.057  0.00  0.00      PROC  
ATOM   4762  HA  ASP P  82     -50.200  13.368  13.520  0.00  0.00      PROC  
ATOM   4763  CB  ASP P  82     -52.190  12.849  14.167  0.00  0.00      PROC  
ATOM   4764  HB1 ASP P  82     -51.985  11.966  14.809  0.00  0.00      PROC  
ATOM   4765  HB2 ASP P  82     -53.165  12.658  13.668  0.00  0.00      PROC  
ATOM   4766  CG  ASP P  82     -52.370  13.908  15.214  0.00  0.00      PROC  
ATOM   4767  OD1 ASP P  82     -53.312  13.784  16.046  0.00  0.00      PROC  
ATOM   4768  OD2 ASP P  82     -51.523  14.813  15.347  0.00  0.00      PROC  
ATOM   4769  C   ASP P  82     -50.748  11.722  12.332  0.00  0.00      PROC  
ATOM   4770  O   ASP P  82     -49.755  11.021  12.639  0.00  0.00      PROC  
ATOM   4771  N   GLY P  83     -51.594  11.369  11.323  0.00  0.00      PROC  
ATOM   4772  HN  GLY P  83     -52.432  11.869  11.117  0.00  0.00      PROC  
ATOM   4773  CA  GLY P  83     -51.439  10.213  10.554  0.00  0.00      PROC  
ATOM   4774  HA1 GLY P  83     -52.334  10.000   9.987  0.00  0.00      PROC  
ATOM   4775  HA2 GLY P  83     -51.266   9.360  11.194  0.00  0.00      PROC  
ATOM   4776  C   GLY P  83     -50.278  10.214   9.598  0.00  0.00      PROC  
ATOM   4777  O   GLY P  83     -49.595   9.241   9.438  0.00  0.00      PROC  
ATOM   4778  N   ILE P  84     -50.033  11.405   9.016  0.00  0.00      PROC  
ATOM   4779  HN  ILE P  84     -50.716  12.129   9.082  0.00  0.00      PROC  
ATOM   4780  CA  ILE P  84     -48.811  11.727   8.225  0.00  0.00      PROC  
ATOM   4781  HA  ILE P  84     -48.749  10.911   7.520  0.00  0.00      PROC  
ATOM   4782  CB  ILE P  84     -48.968  13.000   7.437  0.00  0.00      PROC  
ATOM   4783  HB  ILE P  84     -48.848  13.830   8.165  0.00  0.00      PROC  
ATOM   4784  CG2 ILE P  84     -47.822  13.045   6.329  0.00  0.00      PROC  
ATOM   4785 HG21 ILE P  84     -47.626  14.097   6.030  0.00  0.00      PROC  
ATOM   4786 HG22 ILE P  84     -48.132  12.527   5.397  0.00  0.00      PROC  
ATOM   4787 HG23 ILE P  84     -46.868  12.683   6.770  0.00  0.00      PROC  
ATOM   4788  CG1 ILE P  84     -50.459  13.269   6.930  0.00  0.00      PROC  
ATOM   4789 HG11 ILE P  84     -50.603  14.231   6.393  0.00  0.00      PROC  
ATOM   4790 HG12 ILE P  84     -51.025  13.290   7.886  0.00  0.00      PROC  
ATOM   4791  CD  ILE P  84     -51.079  12.140   6.059  0.00  0.00      PROC  
ATOM   4792  HD1 ILE P  84     -50.668  12.209   5.029  0.00  0.00      PROC  
ATOM   4793  HD2 ILE P  84     -52.149  12.435   6.017  0.00  0.00      PROC  
ATOM   4794  HD3 ILE P  84     -50.976  11.104   6.447  0.00  0.00      PROC  
ATOM   4795  C   ILE P  84     -47.439  11.741   9.030  0.00  0.00      PROC  
ATOM   4796  O   ILE P  84     -46.399  11.170   8.596  0.00  0.00      PROC  
ATOM   4797  N   TRP P  85     -47.418  12.299  10.322  0.00  0.00      PROC  
ATOM   4798  HN  TRP P  85     -48.323  12.588  10.625  0.00  0.00      PROC  
ATOM   4799  CA  TRP P  85     -46.259  12.166  11.215  0.00  0.00      PROC  
ATOM   4800  HA  TRP P  85     -45.423  12.577  10.669  0.00  0.00      PROC  
ATOM   4801  CB  TRP P  85     -46.681  12.911  12.552  0.00  0.00      PROC  
ATOM   4802  HB1 TRP P  85     -47.660  12.531  12.913  0.00  0.00      PROC  
ATOM   4803  HB2 TRP P  85     -46.751  13.993  12.312  0.00  0.00      PROC  
ATOM   4804  CG  TRP P  85     -45.644  12.764  13.622  0.00  0.00      PROC  
ATOM   4805  CD1 TRP P  85     -45.808  11.962  14.758  0.00  0.00      PROC  
ATOM   4806  HD1 TRP P  85     -46.733  11.475  15.027  0.00  0.00      PROC  
ATOM   4807  NE1 TRP P  85     -44.619  11.891  15.402  0.00  0.00      PROC  
ATOM   4808  HE1 TRP P  85     -44.352  11.110  15.923  0.00  0.00      PROC  
ATOM   4809  CE2 TRP P  85     -43.665  12.670  14.780  0.00  0.00      PROC  
ATOM   4810  CD2 TRP P  85     -44.334  13.332  13.671  0.00  0.00      PROC  
ATOM   4811  CE3 TRP P  85     -43.650  14.258  12.964  0.00  0.00      PROC  
ATOM   4812  HE3 TRP P  85     -44.114  14.748  12.121  0.00  0.00      PROC  
ATOM   4813  CZ3 TRP P  85     -42.298  14.494  13.284  0.00  0.00      PROC  
ATOM   4814  HZ3 TRP P  85     -41.771  15.086  12.551  0.00  0.00      PROC  
ATOM   4815  CZ2 TRP P  85     -42.415  13.028  15.169  0.00  0.00      PROC  
ATOM   4816  HZ2 TRP P  85     -41.877  12.547  15.972  0.00  0.00      PROC  
ATOM   4817  CH2 TRP P  85     -41.672  13.926  14.416  0.00  0.00      PROC  
ATOM   4818  HH2 TRP P  85     -40.650  14.219  14.606  0.00  0.00      PROC  
ATOM   4819  C   TRP P  85     -46.060  10.744  11.532  0.00  0.00      PROC  
ATOM   4820  O   TRP P  85     -44.914  10.309  11.476  0.00  0.00      PROC  
ATOM   4821  N   LYS P  86     -47.019   9.958  11.885  0.00  0.00      PROC  
ATOM   4822  HN  LYS P  86     -47.896  10.428  11.945  0.00  0.00      PROC  
ATOM   4823  CA  LYS P  86     -46.954   8.607  12.225  0.00  0.00      PROC  
ATOM   4824  HA  LYS P  86     -46.247   8.437  13.023  0.00  0.00      PROC  
ATOM   4825  CB  LYS P  86     -48.313   8.184  12.685  0.00  0.00      PROC  
ATOM   4826  HB1 LYS P  86     -48.567   7.120  12.489  0.00  0.00      PROC  
ATOM   4827  HB2 LYS P  86     -49.014   8.839  12.125  0.00  0.00      PROC  
ATOM   4828  CG  LYS P  86     -48.569   8.418  14.165  0.00  0.00      PROC  
ATOM   4829  HG1 LYS P  86     -48.548   9.499  14.422  0.00  0.00      PROC  
ATOM   4830  HG2 LYS P  86     -47.749   7.861  14.666  0.00  0.00      PROC  
ATOM   4831  CD  LYS P  86     -49.804   7.798  14.740  0.00  0.00      PROC  
ATOM   4832  HD1 LYS P  86     -49.885   8.022  15.825  0.00  0.00      PROC  
ATOM   4833  HD2 LYS P  86     -49.804   6.690  14.653  0.00  0.00      PROC  
ATOM   4834  CE  LYS P  86     -51.073   8.233  13.988  0.00  0.00      PROC  
ATOM   4835  HE1 LYS P  86     -51.013   7.798  12.968  0.00  0.00      PROC  
ATOM   4836  HE2 LYS P  86     -51.137   9.329  13.817  0.00  0.00      PROC  
ATOM   4837  NZ  LYS P  86     -52.232   7.708  14.660  0.00  0.00      PROC  
ATOM   4838  HZ1 LYS P  86     -52.370   8.319  15.491  0.00  0.00      PROC  
ATOM   4839  HZ2 LYS P  86     -52.104   6.740  15.017  0.00  0.00      PROC  
ATOM   4840  HZ3 LYS P  86     -53.096   7.663  14.084  0.00  0.00      PROC  
ATOM   4841  C   LYS P  86     -46.436   7.762  11.081  0.00  0.00      PROC  
ATOM   4842  O   LYS P  86     -45.589   6.905  11.251  0.00  0.00      PROC  
ATOM   4843  N   ALA P  87     -46.930   7.991   9.798  0.00  0.00      PROC  
ATOM   4844  HN  ALA P  87     -47.643   8.653   9.578  0.00  0.00      PROC  
ATOM   4845  CA  ALA P  87     -46.431   7.309   8.565  0.00  0.00      PROC  
ATOM   4846  HA  ALA P  87     -46.568   6.239   8.622  0.00  0.00      PROC  
ATOM   4847  CB  ALA P  87     -47.312   7.803   7.349  0.00  0.00      PROC  
ATOM   4848  HB1 ALA P  87     -47.050   7.183   6.465  0.00  0.00      PROC  
ATOM   4849  HB2 ALA P  87     -47.044   8.881   7.316  0.00  0.00      PROC  
ATOM   4850  HB3 ALA P  87     -48.382   7.663   7.615  0.00  0.00      PROC  
ATOM   4851  C   ALA P  87     -45.046   7.642   8.197  0.00  0.00      PROC  
ATOM   4852  O   ALA P  87     -44.226   6.765   7.952  0.00  0.00      PROC  
ATOM   4853  N   SER P  88     -44.733   8.932   8.247  0.00  0.00      PROC  
ATOM   4854  HN  SER P  88     -45.456   9.584   8.459  0.00  0.00      PROC  
ATOM   4855  CA  SER P  88     -43.379   9.400   8.070  0.00  0.00      PROC  
ATOM   4856  HA  SER P  88     -43.024   9.141   7.083  0.00  0.00      PROC  
ATOM   4857  CB  SER P  88     -43.291  11.000   8.312  0.00  0.00      PROC  
ATOM   4858  HB1 SER P  88     -42.250  11.343   8.127  0.00  0.00      PROC  
ATOM   4859  HB2 SER P  88     -43.645  11.246   9.336  0.00  0.00      PROC  
ATOM   4860  OG  SER P  88     -44.105  11.716   7.424  0.00  0.00      PROC  
ATOM   4861  HG1 SER P  88     -44.950  11.634   7.871  0.00  0.00      PROC  
ATOM   4862  C   SER P  88     -42.239   8.844   9.061  0.00  0.00      PROC  
ATOM   4863  O   SER P  88     -41.264   8.271   8.690  0.00  0.00      PROC  
ATOM   4864  N   PHE P  89     -42.640   8.773  10.362  0.00  0.00      PROC  
ATOM   4865  HN  PHE P  89     -43.432   9.291  10.677  0.00  0.00      PROC  
ATOM   4866  CA  PHE P  89     -41.974   8.108  11.460  0.00  0.00      PROC  
ATOM   4867  HA  PHE P  89     -40.928   8.330  11.618  0.00  0.00      PROC  
ATOM   4868  CB  PHE P  89     -42.738   8.535  12.788  0.00  0.00      PROC  
ATOM   4869  HB1 PHE P  89     -43.843   8.537  12.666  0.00  0.00      PROC  
ATOM   4870  HB2 PHE P  89     -42.398   9.566  13.021  0.00  0.00      PROC  
ATOM   4871  CG  PHE P  89     -42.581   7.695  14.011  0.00  0.00      PROC  
ATOM   4872  CD1 PHE P  89     -43.500   6.749  14.543  0.00  0.00      PROC  
ATOM   4873  HD1 PHE P  89     -44.371   6.551  13.937  0.00  0.00      PROC  
ATOM   4874  CE1 PHE P  89     -43.245   6.094  15.732  0.00  0.00      PROC  
ATOM   4875  HE1 PHE P  89     -44.056   5.535  16.175  0.00  0.00      PROC  
ATOM   4876  CZ  PHE P  89     -42.070   6.295  16.433  0.00  0.00      PROC  
ATOM   4877  HZ  PHE P  89     -41.936   5.929  17.440  0.00  0.00      PROC  
ATOM   4878  CD2 PHE P  89     -41.416   7.909  14.731  0.00  0.00      PROC  
ATOM   4879  HD2 PHE P  89     -40.702   8.657  14.421  0.00  0.00      PROC  
ATOM   4880  CE2 PHE P  89     -41.194   7.307  15.950  0.00  0.00      PROC  
ATOM   4881  HE2 PHE P  89     -40.362   7.595  16.577  0.00  0.00      PROC  
ATOM   4882  C   PHE P  89     -41.811   6.621  11.354  0.00  0.00      PROC  
ATOM   4883  O   PHE P  89     -40.713   6.041  11.431  0.00  0.00      PROC  
ATOM   4884  N   THR P  90     -42.940   5.939  11.004  0.00  0.00      PROC  
ATOM   4885  HN  THR P  90     -43.845   6.358  10.998  0.00  0.00      PROC  
ATOM   4886  CA  THR P  90     -42.861   4.533  10.702  0.00  0.00      PROC  
ATOM   4887  HA  THR P  90     -42.384   3.977  11.496  0.00  0.00      PROC  
ATOM   4888  CB  THR P  90     -44.225   3.807  10.700  0.00  0.00      PROC  
ATOM   4889  HB  THR P  90     -44.167   2.799  10.237  0.00  0.00      PROC  
ATOM   4890  OG1 THR P  90     -45.326   4.502  10.212  0.00  0.00      PROC  
ATOM   4891  HG1 THR P  90     -45.520   5.241  10.793  0.00  0.00      PROC  
ATOM   4892  CG2 THR P  90     -44.592   3.621  12.180  0.00  0.00      PROC  
ATOM   4893 HG21 THR P  90     -43.747   3.094  12.673  0.00  0.00      PROC  
ATOM   4894 HG22 THR P  90     -45.524   3.030  12.309  0.00  0.00      PROC  
ATOM   4895 HG23 THR P  90     -44.676   4.626  12.647  0.00  0.00      PROC  
ATOM   4896  C   THR P  90     -42.064   4.255   9.461  0.00  0.00      PROC  
ATOM   4897  O   THR P  90     -41.068   3.535   9.623  0.00  0.00      PROC  
ATOM   4898  N   THR P  91     -42.330   4.887   8.333  0.00  0.00      PROC  
ATOM   4899  HN  THR P  91     -42.965   5.644   8.467  0.00  0.00      PROC  
ATOM   4900  CA  THR P  91     -41.647   4.692   7.045  0.00  0.00      PROC  
ATOM   4901  HA  THR P  91     -41.798   3.668   6.734  0.00  0.00      PROC  
ATOM   4902  CB  THR P  91     -42.167   5.572   5.922  0.00  0.00      PROC  
ATOM   4903  HB  THR P  91     -42.155   6.627   6.270  0.00  0.00      PROC  
ATOM   4904  OG1 THR P  91     -43.462   5.238   5.693  0.00  0.00      PROC  
ATOM   4905  HG1 THR P  91     -43.900   5.497   6.508  0.00  0.00      PROC  
ATOM   4906  CG2 THR P  91     -41.440   5.375   4.608  0.00  0.00      PROC  
ATOM   4907 HG21 THR P  91     -41.573   4.291   4.403  0.00  0.00      PROC  
ATOM   4908 HG22 THR P  91     -40.342   5.537   4.564  0.00  0.00      PROC  
ATOM   4909 HG23 THR P  91     -41.896   5.909   3.747  0.00  0.00      PROC  
ATOM   4910  C   THR P  91     -40.136   4.849   7.181  0.00  0.00      PROC  
ATOM   4911  O   THR P  91     -39.393   3.983   6.731  0.00  0.00      PROC  
ATOM   4912  N   PHE P  92     -39.662   5.977   7.808  0.00  0.00      PROC  
ATOM   4913  HN  PHE P  92     -40.247   6.721   8.120  0.00  0.00      PROC  
ATOM   4914  CA  PHE P  92     -38.221   6.254   8.120  0.00  0.00      PROC  
ATOM   4915  HA  PHE P  92     -37.569   6.101   7.273  0.00  0.00      PROC  
ATOM   4916  CB  PHE P  92     -38.037   7.721   8.833  0.00  0.00      PROC  
ATOM   4917  HB1 PHE P  92     -38.348   7.774   9.899  0.00  0.00      PROC  
ATOM   4918  HB2 PHE P  92     -38.638   8.443   8.240  0.00  0.00      PROC  
ATOM   4919  CG  PHE P  92     -36.555   8.194   8.841  0.00  0.00      PROC  
ATOM   4920  CD1 PHE P  92     -36.098   9.291   8.032  0.00  0.00      PROC  
ATOM   4921  HD1 PHE P  92     -36.776   9.732   7.317  0.00  0.00      PROC  
ATOM   4922  CE1 PHE P  92     -34.853   9.831   8.265  0.00  0.00      PROC  
ATOM   4923  HE1 PHE P  92     -34.556  10.749   7.781  0.00  0.00      PROC  
ATOM   4924  CZ  PHE P  92     -33.999   9.348   9.254  0.00  0.00      PROC  
ATOM   4925  HZ  PHE P  92     -32.998   9.734   9.374  0.00  0.00      PROC  
ATOM   4926  CD2 PHE P  92     -35.686   7.657   9.767  0.00  0.00      PROC  
ATOM   4927  HD2 PHE P  92     -35.924   6.740  10.287  0.00  0.00      PROC  
ATOM   4928  CE2 PHE P  92     -34.444   8.249  10.058  0.00  0.00      PROC  
ATOM   4929  HE2 PHE P  92     -33.760   7.901  10.818  0.00  0.00      PROC  
ATOM   4930  C   PHE P  92     -37.705   5.211   9.104  0.00  0.00      PROC  
ATOM   4931  O   PHE P  92     -36.563   4.814   8.827  0.00  0.00      PROC  
ATOM   4932  N   THR P  93     -38.342   4.815  10.205  0.00  0.00      PROC  
ATOM   4933  HN  THR P  93     -39.096   5.435  10.405  0.00  0.00      PROC  
ATOM   4934  CA  THR P  93     -37.812   3.874  11.225  0.00  0.00      PROC  
ATOM   4935  HA  THR P  93     -36.795   4.133  11.480  0.00  0.00      PROC  
ATOM   4936  CB  THR P  93     -38.670   3.801  12.475  0.00  0.00      PROC  
ATOM   4937  HB  THR P  93     -39.726   3.641  12.170  0.00  0.00      PROC  
ATOM   4938  OG1 THR P  93     -38.727   5.099  13.115  0.00  0.00      PROC  
ATOM   4939  HG1 THR P  93     -39.429   5.540  12.630  0.00  0.00      PROC  
ATOM   4940  CG2 THR P  93     -38.122   2.761  13.476  0.00  0.00      PROC  
ATOM   4941 HG21 THR P  93     -37.054   2.962  13.711  0.00  0.00      PROC  
ATOM   4942 HG22 THR P  93     -38.304   1.709  13.169  0.00  0.00      PROC  
ATOM   4943 HG23 THR P  93     -38.826   2.878  14.327  0.00  0.00      PROC  
ATOM   4944  C   THR P  93     -37.580   2.501  10.614  0.00  0.00      PROC  
ATOM   4945  O   THR P  93     -36.654   1.690  10.889  0.00  0.00      PROC  
ATOM   4946  N   VAL P  94     -38.523   2.072   9.703  0.00  0.00      PROC  
ATOM   4947  HN  VAL P  94     -39.249   2.746   9.586  0.00  0.00      PROC  
ATOM   4948  CA  VAL P  94     -38.377   0.851   8.949  0.00  0.00      PROC  
ATOM   4949  HA  VAL P  94     -38.069   0.043   9.596  0.00  0.00      PROC  
ATOM   4950  CB  VAL P  94     -39.764   0.325   8.410  0.00  0.00      PROC  
ATOM   4951  HB  VAL P  94     -40.208   1.160   7.827  0.00  0.00      PROC  
ATOM   4952  CG1 VAL P  94     -39.577  -0.884   7.405  0.00  0.00      PROC  
ATOM   4953 HG11 VAL P  94     -40.596  -1.182   7.077  0.00  0.00      PROC  
ATOM   4954 HG12 VAL P  94     -39.232  -1.724   8.045  0.00  0.00      PROC  
ATOM   4955 HG13 VAL P  94     -38.841  -0.737   6.585  0.00  0.00      PROC  
ATOM   4956  CG2 VAL P  94     -40.673  -0.069   9.520  0.00  0.00      PROC  
ATOM   4957 HG21 VAL P  94     -40.261  -0.826  10.221  0.00  0.00      PROC  
ATOM   4958 HG22 VAL P  94     -41.702  -0.366   9.226  0.00  0.00      PROC  
ATOM   4959 HG23 VAL P  94     -40.873   0.869  10.081  0.00  0.00      PROC  
ATOM   4960  C   VAL P  94     -37.354   0.951   7.907  0.00  0.00      PROC  
ATOM   4961  O   VAL P  94     -36.540   0.023   7.917  0.00  0.00      PROC  
ATOM   4962  N   THR P  95     -37.373   1.981   6.978  0.00  0.00      PROC  
ATOM   4963  HN  THR P  95     -37.973   2.776   6.943  0.00  0.00      PROC  
ATOM   4964  CA  THR P  95     -36.373   1.900   5.908  0.00  0.00      PROC  
ATOM   4965  HA  THR P  95     -36.485   1.047   5.255  0.00  0.00      PROC  
ATOM   4966  CB  THR P  95     -36.398   3.177   5.049  0.00  0.00      PROC  
ATOM   4967  HB  THR P  95     -35.395   3.396   4.625  0.00  0.00      PROC  
ATOM   4968  OG1 THR P  95     -36.867   4.383   5.635  0.00  0.00      PROC  
ATOM   4969  HG1 THR P  95     -37.806   4.256   5.787  0.00  0.00      PROC  
ATOM   4970  CG2 THR P  95     -37.343   2.850   3.986  0.00  0.00      PROC  
ATOM   4971 HG21 THR P  95     -38.289   2.495   4.447  0.00  0.00      PROC  
ATOM   4972 HG22 THR P  95     -36.850   2.107   3.322  0.00  0.00      PROC  
ATOM   4973 HG23 THR P  95     -37.491   3.678   3.261  0.00  0.00      PROC  
ATOM   4974  C   THR P  95     -34.977   1.861   6.422  0.00  0.00      PROC  
ATOM   4975  O   THR P  95     -34.178   1.132   5.883  0.00  0.00      PROC  
ATOM   4976  N   LYS P  96     -34.660   2.659   7.452  0.00  0.00      PROC  
ATOM   4977  HN  LYS P  96     -35.427   3.216   7.762  0.00  0.00      PROC  
ATOM   4978  CA  LYS P  96     -33.387   2.809   8.086  0.00  0.00      PROC  
ATOM   4979  HA  LYS P  96     -32.660   3.015   7.314  0.00  0.00      PROC  
ATOM   4980  CB  LYS P  96     -33.304   4.035   9.052  0.00  0.00      PROC  
ATOM   4981  HB1 LYS P  96     -33.991   3.839   9.902  0.00  0.00      PROC  
ATOM   4982  HB2 LYS P  96     -33.729   4.862   8.443  0.00  0.00      PROC  
ATOM   4983  CG  LYS P  96     -31.968   4.418   9.613  0.00  0.00      PROC  
ATOM   4984  HG1 LYS P  96     -31.881   5.526   9.611  0.00  0.00      PROC  
ATOM   4985  HG2 LYS P  96     -31.129   4.163   8.931  0.00  0.00      PROC  
ATOM   4986  CD  LYS P  96     -31.439   3.925  11.026  0.00  0.00      PROC  
ATOM   4987  HD1 LYS P  96     -30.423   4.276  11.310  0.00  0.00      PROC  
ATOM   4988  HD2 LYS P  96     -31.351   2.818  11.035  0.00  0.00      PROC  
ATOM   4989  CE  LYS P  96     -32.476   4.233  12.157  0.00  0.00      PROC  
ATOM   4990  HE1 LYS P  96     -33.408   3.631  12.110  0.00  0.00      PROC  
ATOM   4991  HE2 LYS P  96     -32.708   5.320  12.141  0.00  0.00      PROC  
ATOM   4992  NZ  LYS P  96     -31.915   3.894  13.511  0.00  0.00      PROC  
ATOM   4993  HZ1 LYS P  96     -31.265   4.634  13.845  0.00  0.00      PROC  
ATOM   4994  HZ2 LYS P  96     -31.597   2.942  13.783  0.00  0.00      PROC  
ATOM   4995  HZ3 LYS P  96     -32.690   4.076  14.180  0.00  0.00      PROC  
ATOM   4996  C   LYS P  96     -32.912   1.497   8.761  0.00  0.00      PROC  
ATOM   4997  O   LYS P  96     -31.807   0.938   8.429  0.00  0.00      PROC  
ATOM   4998  N   TYR P  97     -33.795   0.853   9.635  0.00  0.00      PROC  
ATOM   4999  HN  TYR P  97     -34.733   1.164   9.767  0.00  0.00      PROC  
ATOM   5000  CA  TYR P  97     -33.520  -0.399  10.301  0.00  0.00      PROC  
ATOM   5001  HA  TYR P  97     -32.510  -0.258  10.658  0.00  0.00      PROC  
ATOM   5002  CB  TYR P  97     -34.529  -0.569  11.399  0.00  0.00      PROC  
ATOM   5003  HB1 TYR P  97     -35.584  -0.679  11.066  0.00  0.00      PROC  
ATOM   5004  HB2 TYR P  97     -34.511   0.317  12.068  0.00  0.00      PROC  
ATOM   5005  CG  TYR P  97     -34.223  -1.776  12.296  0.00  0.00      PROC  
ATOM   5006  CD1 TYR P  97     -34.759  -3.081  11.902  0.00  0.00      PROC  
ATOM   5007  HD1 TYR P  97     -35.293  -3.125  10.964  0.00  0.00      PROC  
ATOM   5008  CE1 TYR P  97     -34.658  -4.153  12.720  0.00  0.00      PROC  
ATOM   5009  HE1 TYR P  97     -35.145  -5.071  12.429  0.00  0.00      PROC  
ATOM   5010  CZ  TYR P  97     -34.000  -4.063  13.947  0.00  0.00      PROC  
ATOM   5011  OH  TYR P  97     -34.036  -5.154  14.896  0.00  0.00      PROC  
ATOM   5012  HH  TYR P  97     -34.894  -5.582  14.851  0.00  0.00      PROC  
ATOM   5013  CD2 TYR P  97     -33.540  -1.712  13.487  0.00  0.00      PROC  
ATOM   5014  HD2 TYR P  97     -33.144  -0.762  13.815  0.00  0.00      PROC  
ATOM   5015  CE2 TYR P  97     -33.424  -2.854  14.357  0.00  0.00      PROC  
ATOM   5016  HE2 TYR P  97     -33.002  -2.764  15.347  0.00  0.00      PROC  
ATOM   5017  C   TYR P  97     -33.444  -1.561   9.253  0.00  0.00      PROC  
ATOM   5018  O   TYR P  97     -32.478  -2.314   9.254  0.00  0.00      PROC  
ATOM   5019  N   TRP P  98     -34.388  -1.710   8.325  0.00  0.00      PROC  
ATOM   5020  HN  TRP P  98     -35.114  -1.055   8.131  0.00  0.00      PROC  
ATOM   5021  CA  TRP P  98     -34.495  -2.922   7.605  0.00  0.00      PROC  
ATOM   5022  HA  TRP P  98     -33.968  -3.671   8.177  0.00  0.00      PROC  
ATOM   5023  CB  TRP P  98     -35.982  -3.205   7.289  0.00  0.00      PROC  
ATOM   5024  HB1 TRP P  98     -36.118  -3.877   6.415  0.00  0.00      PROC  
ATOM   5025  HB2 TRP P  98     -36.643  -2.350   7.033  0.00  0.00      PROC  
ATOM   5026  CG  TRP P  98     -36.645  -3.922   8.414  0.00  0.00      PROC  
ATOM   5027  CD1 TRP P  98     -37.593  -3.461   9.344  0.00  0.00      PROC  
ATOM   5028  HD1 TRP P  98     -38.055  -2.487   9.291  0.00  0.00      PROC  
ATOM   5029  NE1 TRP P  98     -37.848  -4.459  10.285  0.00  0.00      PROC  
ATOM   5030  HE1 TRP P  98     -38.562  -4.449  10.950  0.00  0.00      PROC  
ATOM   5031  CE2 TRP P  98     -36.957  -5.496  10.055  0.00  0.00      PROC  
ATOM   5032  CD2 TRP P  98     -36.286  -5.227   8.802  0.00  0.00      PROC  
ATOM   5033  CE3 TRP P  98     -35.311  -6.085   8.318  0.00  0.00      PROC  
ATOM   5034  HE3 TRP P  98     -34.772  -5.874   7.407  0.00  0.00      PROC  
ATOM   5035  CZ3 TRP P  98     -35.114  -7.326   9.029  0.00  0.00      PROC  
ATOM   5036  HZ3 TRP P  98     -34.535  -8.131   8.602  0.00  0.00      PROC  
ATOM   5037  CZ2 TRP P  98     -36.796  -6.717  10.701  0.00  0.00      PROC  
ATOM   5038  HZ2 TRP P  98     -37.257  -7.041  11.622  0.00  0.00      PROC  
ATOM   5039  CH2 TRP P  98     -35.799  -7.655  10.176  0.00  0.00      PROC  
ATOM   5040  HH2 TRP P  98     -35.671  -8.621  10.642  0.00  0.00      PROC  
ATOM   5041  C   TRP P  98     -33.666  -3.008   6.354  0.00  0.00      PROC  
ATOM   5042  O   TRP P  98     -33.311  -4.122   6.006  0.00  0.00      PROC  
ATOM   5043  N   PHE P  99     -33.243  -1.859   5.775  0.00  0.00      PROC  
ATOM   5044  HN  PHE P  99     -33.575  -0.979   6.106  0.00  0.00      PROC  
ATOM   5045  CA  PHE P  99     -32.231  -1.836   4.699  0.00  0.00      PROC  
ATOM   5046  HA  PHE P  99     -32.450  -2.678   4.059  0.00  0.00      PROC  
ATOM   5047  CB  PHE P  99     -32.424  -0.538   4.013  0.00  0.00      PROC  
ATOM   5048  HB1 PHE P  99     -32.086   0.235   4.736  0.00  0.00      PROC  
ATOM   5049  HB2 PHE P  99     -33.493  -0.354   3.771  0.00  0.00      PROC  
ATOM   5050  CG  PHE P  99     -31.726  -0.464   2.662  0.00  0.00      PROC  
ATOM   5051  CD1 PHE P  99     -31.224   0.753   2.210  0.00  0.00      PROC  
ATOM   5052  HD1 PHE P  99     -31.412   1.635   2.804  0.00  0.00      PROC  
ATOM   5053  CE1 PHE P  99     -30.447   0.810   1.046  0.00  0.00      PROC  
ATOM   5054  HE1 PHE P  99     -30.089   1.768   0.698  0.00  0.00      PROC  
ATOM   5055  CZ  PHE P  99     -30.191  -0.279   0.254  0.00  0.00      PROC  
ATOM   5056  HZ  PHE P  99     -29.532  -0.143  -0.591  0.00  0.00      PROC  
ATOM   5057  CD2 PHE P  99     -31.430  -1.606   1.871  0.00  0.00      PROC  
ATOM   5058  HD2 PHE P  99     -31.618  -2.609   2.227  0.00  0.00      PROC  
ATOM   5059  CE2 PHE P  99     -30.749  -1.587   0.657  0.00  0.00      PROC  
ATOM   5060  HE2 PHE P  99     -30.515  -2.447   0.046  0.00  0.00      PROC  
ATOM   5061  C   PHE P  99     -30.833  -2.008   5.354  0.00  0.00      PROC  
ATOM   5062  O   PHE P  99     -30.045  -2.742   4.769  0.00  0.00      PROC
[truncated: 30,316,808 more chars]
