# Supplementary material for: Seeking the Membrane-Bound Structure of the Caveolin 8S Complex
Source: J Phys Chem B. 2025 Jul 25;129(31):7932–8. doi: 10.1021/acs.jpcb.5c01585 (PMC12337093; doi:10.1021/acs.jpcb.5c01585)
Supplement: Supplementary file 2 [file jp5c01585_si_002.zip › FinalPDBfiles/9.32A.GLU.replica.pdb]

CRYST1  171.085  171.085  132.652  90.00  90.00  90.00 P 1           1
ATOM      1  N   ILE P  49      38.980 -10.620  35.830  0.00  0.00      PROA  
ATOM      2  HT1 ILE P  49      39.580 -11.200  35.210  0.00  0.00      PROA  
ATOM      3  HT2 ILE P  49      39.030 -11.030  36.780  0.00  0.00      PROA  
ATOM      4  HT3 ILE P  49      39.400  -9.680  35.970  0.00  0.00      PROA  
ATOM      5  CA  ILE P  49      37.550 -10.610  35.390  0.00  0.00      PROA  
ATOM      6  HA  ILE P  49      36.920 -10.210  36.170  0.00  0.00      PROA  
ATOM      7  CB  ILE P  49      37.430  -9.690  34.160  0.00  0.00      PROA  
ATOM      8  HB  ILE P  49      36.390  -9.770  33.750  0.00  0.00      PROA  
ATOM      9  CG2 ILE P  49      37.570  -8.220  34.490  0.00  0.00      PROA  
ATOM     10 HG21 ILE P  49      36.680  -7.920  35.080  0.00  0.00      PROA  
ATOM     11 HG22 ILE P  49      37.540  -7.540  33.610  0.00  0.00      PROA  
ATOM     12 HG23 ILE P  49      38.570  -7.980  34.910  0.00  0.00      PROA  
ATOM     13  CG1 ILE P  49      38.350 -10.120  33.010  0.00  0.00      PROA  
ATOM     14 HG11 ILE P  49      38.100 -11.200  32.930  0.00  0.00      PROA  
ATOM     15 HG12 ILE P  49      39.430  -9.980  33.180  0.00  0.00      PROA  
ATOM     16  CD  ILE P  49      38.130  -9.380  31.640  0.00  0.00      PROA  
ATOM     17  HD1 ILE P  49      38.730  -9.810  30.810  0.00  0.00      PROA  
ATOM     18  HD2 ILE P  49      38.490  -8.330  31.720  0.00  0.00      PROA  
ATOM     19  HD3 ILE P  49      37.050  -9.270  31.420  0.00  0.00      PROA  
ATOM     20  C   ILE P  49      37.080 -11.990  35.230  0.00  0.00      PROA  
ATOM     21  O   ILE P  49      37.860 -12.930  35.060  0.00  0.00      PROA  
ATOM     22  N   ASP P  50      35.760 -12.110  35.470  0.00  0.00      PROA  
ATOM     23  HN  ASP P  50      35.230 -11.280  35.620  0.00  0.00      PROA  
ATOM     24  CA  ASP P  50      35.030 -13.410  35.520  0.00  0.00      PROA  
ATOM     25  HA  ASP P  50      35.620 -14.110  36.080  0.00  0.00      PROA  
ATOM     26  CB  ASP P  50      33.530 -13.270  35.890  0.00  0.00      PROA  
ATOM     27  HB1 ASP P  50      33.050 -14.260  35.790  0.00  0.00      PROA  
ATOM     28  HB2 ASP P  50      33.050 -12.570  35.180  0.00  0.00      PROA  
ATOM     29  CG  ASP P  50      33.380 -12.940  37.340  0.00  0.00      PROA  
ATOM     30  OD1 ASP P  50      34.290 -12.970  38.190  0.00  0.00      PROA  
ATOM     31  OD2 ASP P  50      32.170 -12.610  37.610  0.00  0.00      PROA  
ATOM     32  C   ASP P  50      35.170 -14.130  34.210  0.00  0.00      PROA  
ATOM     33  O   ASP P  50      35.210 -13.590  33.130  0.00  0.00      PROA  
ATOM     34  N   LEU P  51      35.210 -15.490  34.300  0.00  0.00      PROA  
ATOM     35  HN  LEU P  51      34.840 -15.940  35.100  0.00  0.00      PROA  
ATOM     36  CA  LEU P  51      35.510 -16.290  33.060  0.00  0.00      PROA  
ATOM     37  HA  LEU P  51      35.380 -17.290  33.450  0.00  0.00      PROA  
ATOM     38  CB  LEU P  51      34.460 -16.040  31.950  0.00  0.00      PROA  
ATOM     39  HB1 LEU P  51      34.500 -14.980  31.620  0.00  0.00      PROA  
ATOM     40  HB2 LEU P  51      33.450 -16.380  32.240  0.00  0.00      PROA  
ATOM     41  CG  LEU P  51      34.660 -16.810  30.530  0.00  0.00      PROA  
ATOM     42  HG  LEU P  51      35.710 -16.600  30.230  0.00  0.00      PROA  
ATOM     43  CD1 LEU P  51      34.500 -18.270  30.680  0.00  0.00      PROA  
ATOM     44 HD11 LEU P  51      33.540 -18.430  31.210  0.00  0.00      PROA  
ATOM     45 HD12 LEU P  51      35.280 -18.590  31.410  0.00  0.00      PROA  
ATOM     46 HD13 LEU P  51      34.720 -18.940  29.810  0.00  0.00      PROA  
ATOM     47  CD2 LEU P  51      33.760 -16.440  29.320  0.00  0.00      PROA  
ATOM     48 HD21 LEU P  51      33.920 -15.420  28.910  0.00  0.00      PROA  
ATOM     49 HD22 LEU P  51      32.690 -16.600  29.570  0.00  0.00      PROA  
ATOM     50 HD23 LEU P  51      33.970 -17.190  28.530  0.00  0.00      PROA  
ATOM     51  C   LEU P  51      37.000 -16.340  32.560  0.00  0.00      PROA  
ATOM     52  O   LEU P  51      37.450 -17.460  32.460  0.00  0.00      PROA  
ATOM     53  N   VAL P  52      37.570 -15.230  32.160  0.00  0.00      PROA  
ATOM     54  HN  VAL P  52      36.960 -14.460  32.010  0.00  0.00      PROA  
ATOM     55  CA  VAL P  52      38.900 -15.140  31.630  0.00  0.00      PROA  
ATOM     56  HA  VAL P  52      38.910 -15.820  30.790  0.00  0.00      PROA  
ATOM     57  CB  VAL P  52      39.260 -13.680  31.100  0.00  0.00      PROA  
ATOM     58  HB  VAL P  52      38.990 -12.970  31.910  0.00  0.00      PROA  
ATOM     59  CG1 VAL P  52      40.760 -13.280  30.890  0.00  0.00      PROA  
ATOM     60 HG11 VAL P  52      41.140 -13.570  29.890  0.00  0.00      PROA  
ATOM     61 HG12 VAL P  52      41.520 -13.710  31.580  0.00  0.00      PROA  
ATOM     62 HG13 VAL P  52      40.790 -12.180  31.030  0.00  0.00      PROA  
ATOM     63  CG2 VAL P  52      38.390 -13.410  29.870  0.00  0.00      PROA  
ATOM     64 HG21 VAL P  52      38.530 -14.240  29.150  0.00  0.00      PROA  
ATOM     65 HG22 VAL P  52      38.710 -12.430  29.460  0.00  0.00      PROA  
ATOM     66 HG23 VAL P  52      37.300 -13.340  30.080  0.00  0.00      PROA  
ATOM     67  C   VAL P  52      40.010 -15.550  32.670  0.00  0.00      PROA  
ATOM     68  O   VAL P  52      40.940 -16.260  32.380  0.00  0.00      PROA  
ATOM     69  N   ASN P  53      39.810 -15.040  33.890  0.00  0.00      PROA  
ATOM     70  HN  ASN P  53      38.990 -14.520  34.080  0.00  0.00      PROA  
ATOM     71  CA  ASN P  53      40.840 -15.050  34.990  0.00  0.00      PROA  
ATOM     72  HA  ASN P  53      41.760 -15.540  34.700  0.00  0.00      PROA  
ATOM     73  CB  ASN P  53      41.250 -13.670  35.550  0.00  0.00      PROA  
ATOM     74  HB1 ASN P  53      42.150 -13.810  36.180  0.00  0.00      PROA  
ATOM     75  HB2 ASN P  53      40.360 -13.300  36.110  0.00  0.00      PROA  
ATOM     76  CG  ASN P  53      41.610 -12.650  34.510  0.00  0.00      PROA  
ATOM     77  OD1 ASN P  53      40.900 -11.680  34.250  0.00  0.00      PROA  
ATOM     78  ND2 ASN P  53      42.820 -12.780  33.900  0.00  0.00      PROA  
ATOM     79 HD21 ASN P  53      43.170 -12.070  33.300  0.00  0.00      PROA  
ATOM     80 HD22 ASN P  53      43.320 -13.620  34.100  0.00  0.00      PROA  
ATOM     81  C   ASN P  53      40.410 -15.950  36.130  0.00  0.00      PROA  
ATOM     82  O   ASN P  53      41.060 -16.170  37.160  0.00  0.00      PROA  
ATOM     83  N   ARG P  54      39.210 -16.470  35.970  0.00  0.00      PROA  
ATOM     84  HN  ARG P  54      38.790 -16.430  35.070  0.00  0.00      PROA  
ATOM     85  CA  ARG P  54      38.530 -17.210  37.070  0.00  0.00      PROA  
ATOM     86  HA  ARG P  54      39.250 -17.560  37.790  0.00  0.00      PROA  
ATOM     87  CB  ARG P  54      37.330 -16.330  37.730  0.00  0.00      PROA  
ATOM     88  HB1 ARG P  54      36.700 -16.890  38.440  0.00  0.00      PROA  
ATOM     89  HB2 ARG P  54      36.680 -15.930  36.930  0.00  0.00      PROA  
ATOM     90  CG  ARG P  54      37.810 -15.080  38.470  0.00  0.00      PROA  
ATOM     91  HG1 ARG P  54      36.940 -14.600  38.960  0.00  0.00      PROA  
ATOM     92  HG2 ARG P  54      38.060 -14.350  37.670  0.00  0.00      PROA  
ATOM     93  CD  ARG P  54      38.910 -15.180  39.510  0.00  0.00      PROA  
ATOM     94  HD1 ARG P  54      39.270 -14.250  39.980  0.00  0.00      PROA  
ATOM     95  HD2 ARG P  54      39.890 -15.560  39.160  0.00  0.00      PROA  
ATOM     96  NE  ARG P  54      38.410 -16.040  40.650  0.00  0.00      PROA  
ATOM     97  HE  ARG P  54      37.420 -16.020  40.810  0.00  0.00      PROA  
ATOM     98  CZ  ARG P  54      39.110 -16.270  41.750  0.00  0.00      PROA  
ATOM     99  NH1 ARG P  54      40.370 -15.880  41.950  0.00  0.00      PROA  
ATOM    100 HH11 ARG P  54      40.940 -15.560  41.190  0.00  0.00      PROA  
ATOM    101 HH12 ARG P  54      40.700 -15.730  42.880  0.00  0.00      PROA  
ATOM    102  NH2 ARG P  54      38.590 -16.860  42.820  0.00  0.00      PROA  
ATOM    103 HH21 ARG P  54      37.620 -17.110  42.770  0.00  0.00      PROA  
ATOM    104 HH22 ARG P  54      39.200 -17.310  43.470  0.00  0.00      PROA  
ATOM    105  C   ARG P  54      37.880 -18.250  36.300  0.00  0.00      PROA  
ATOM    106  O   ARG P  54      37.740 -18.120  35.080  0.00  0.00      PROA  
ATOM    107  N   ASP P  55      37.450 -19.360  36.950  0.00  0.00      PROA  
ATOM    108  HN  ASP P  55      37.720 -19.500  37.890  0.00  0.00      PROA  
ATOM    109  CA  ASP P  55      36.660 -20.410  36.350  0.00  0.00      PROA  
ATOM    110  HA  ASP P  55      37.320 -20.920  35.670  0.00  0.00      PROA  
ATOM    111  CB  ASP P  55      36.170 -21.400  37.480  0.00  0.00      PROA  
ATOM    112  HB1 ASP P  55      35.530 -22.170  36.990  0.00  0.00      PROA  
ATOM    113  HB2 ASP P  55      35.640 -20.760  38.220  0.00  0.00      PROA  
ATOM    114  CG  ASP P  55      37.320 -22.120  38.180  0.00  0.00      PROA  
ATOM    115  OD1 ASP P  55      38.270 -22.450  37.510  0.00  0.00      PROA  
ATOM    116  OD2 ASP P  55      37.120 -22.470  39.360  0.00  0.00      PROA  
ATOM    117  C   ASP P  55      35.270 -19.910  35.580  0.00  0.00      PROA  
ATOM    118  O   ASP P  55      34.580 -18.970  35.990  0.00  0.00      PROA  
ATOM    119  N   PRO P  56      34.800 -20.560  34.450  0.00  0.00      PROA  
ATOM    120  CD  PRO P  56      35.630 -21.490  33.640  0.00  0.00      PROA  
ATOM    121  HD1 PRO P  56      35.950 -22.370  34.230  0.00  0.00      PROA  
ATOM    122  HD2 PRO P  56      36.580 -20.970  33.380  0.00  0.00      PROA  
ATOM    123  CA  PRO P  56      33.400 -20.610  34.030  0.00  0.00      PROA  
ATOM    124  HA  PRO P  56      33.210 -19.620  33.650  0.00  0.00      PROA  
ATOM    125  CB  PRO P  56      33.360 -21.710  33.030  0.00  0.00      PROA  
ATOM    126  HB1 PRO P  56      32.770 -21.560  32.100  0.00  0.00      PROA  
ATOM    127  HB2 PRO P  56      33.090 -22.650  33.550  0.00  0.00      PROA  
ATOM    128  CG  PRO P  56      34.790 -21.870  32.460  0.00  0.00      PROA  
ATOM    129  HG1 PRO P  56      35.110 -22.790  31.920  0.00  0.00      PROA  
ATOM    130  HG2 PRO P  56      34.960 -21.040  31.740  0.00  0.00      PROA  
ATOM    131  C   PRO P  56      32.420 -20.680  35.200  0.00  0.00      PROA  
ATOM    132  O   PRO P  56      32.630 -21.370  36.190  0.00  0.00      PROA  
ATOM    133  N   LYS P  57      31.330 -19.970  34.980  0.00  0.00      PROA  
ATOM    134  HN  LYS P  57      31.300 -19.280  34.260  0.00  0.00      PROA  
ATOM    135  CA  LYS P  57      30.350 -19.820  36.020  0.00  0.00      PROA  
ATOM    136  HA  LYS P  57      30.800 -19.570  36.970  0.00  0.00      PROA  
ATOM    137  CB  LYS P  57      29.460 -18.620  35.680  0.00  0.00      PROA  
ATOM    138  HB1 LYS P  57      28.640 -18.630  36.430  0.00  0.00      PROA  
ATOM    139  HB2 LYS P  57      28.940 -18.750  34.710  0.00  0.00      PROA  
ATOM    140  CG  LYS P  57      30.170 -17.330  35.560  0.00  0.00      PROA  
ATOM    141  HG1 LYS P  57      30.850 -17.360  34.690  0.00  0.00      PROA  
ATOM    142  HG2 LYS P  57      30.730 -17.090  36.490  0.00  0.00      PROA  
ATOM    143  CD  LYS P  57      29.100 -16.170  35.490  0.00  0.00      PROA  
ATOM    144  HD1 LYS P  57      28.640 -15.980  36.480  0.00  0.00      PROA  
ATOM    145  HD2 LYS P  57      28.330 -16.610  34.820  0.00  0.00      PROA  
ATOM    146  CE  LYS P  57      29.760 -14.830  35.090  0.00  0.00      PROA  
ATOM    147  HE1 LYS P  57      30.440 -14.940  34.210  0.00  0.00      PROA  
ATOM    148  HE2 LYS P  57      30.440 -14.500  35.910  0.00  0.00      PROA  
ATOM    149  NZ  LYS P  57      28.770 -13.760  34.910  0.00  0.00      PROA  
ATOM    150  HZ1 LYS P  57      28.170 -13.950  34.080  0.00  0.00      PROA  
ATOM    151  HZ2 LYS P  57      29.250 -12.830  34.920  0.00  0.00      PROA  
ATOM    152  HZ3 LYS P  57      28.150 -13.680  35.740  0.00  0.00      PROA  
ATOM    153  C   LYS P  57      29.490 -21.070  36.360  0.00  0.00      PROA  
ATOM    154  O   LYS P  57      29.020 -21.200  37.460  0.00  0.00      PROA  
ATOM    155  N   HSD P  58      29.340 -21.890  35.350  0.00  0.00      PROA  
ATOM    156  HN  HSD P  58      29.900 -21.700  34.550  0.00  0.00      PROA  
ATOM    157  CA  HSD P  58      28.860 -23.270  35.540  0.00  0.00      PROA  
ATOM    158  HA  HSD P  58      29.000 -23.540  36.570  0.00  0.00      PROA  
ATOM    159  CB  HSD P  58      27.400 -23.330  35.030  0.00  0.00      PROA  
ATOM    160  HB1 HSD P  58      27.050 -24.370  34.900  0.00  0.00      PROA  
ATOM    161  HB2 HSD P  58      27.460 -22.950  33.980  0.00  0.00      PROA  
ATOM    162  ND1 HSD P  58      25.810 -22.760  36.930  0.00  0.00      PROA  
ATOM    163  HD1 HSD P  58      25.880 -23.610  37.450  0.00  0.00      PROA  
ATOM    164  CG  HSD P  58      26.470 -22.430  35.740  0.00  0.00      PROA  
ATOM    165  CE1 HSD P  58      25.250 -21.660  37.430  0.00  0.00      PROA  
ATOM    166  HE1 HSD P  58      24.510 -21.720  38.230  0.00  0.00      PROA  
ATOM    167  NE2 HSD P  58      25.390 -20.650  36.580  0.00  0.00      PROA  
ATOM    168  CD2 HSD P  58      26.150 -21.140  35.490  0.00  0.00      PROA  
ATOM    169  HD2 HSD P  58      26.550 -20.590  34.650  0.00  0.00      PROA  
ATOM    170  C   HSD P  58      29.690 -24.080  34.640  0.00  0.00      PROA  
ATOM    171  O   HSD P  58      30.350 -23.610  33.650  0.00  0.00      PROA  
ATOM    172  N   LEU P  59      29.780 -25.370  34.860  0.00  0.00      PROA  
ATOM    173  HN  LEU P  59      29.400 -25.730  35.710  0.00  0.00      PROA  
ATOM    174  CA  LEU P  59      30.930 -26.180  34.380  0.00  0.00      PROA  
ATOM    175  HA  LEU P  59      31.770 -25.620  34.000  0.00  0.00      PROA  
ATOM    176  CB  LEU P  59      31.500 -26.830  35.680  0.00  0.00      PROA  
ATOM    177  HB1 LEU P  59      30.690 -27.280  36.290  0.00  0.00      PROA  
ATOM    178  HB2 LEU P  59      31.840 -25.990  36.320  0.00  0.00      PROA  
ATOM    179  CG  LEU P  59      32.640 -27.870  35.600  0.00  0.00      PROA  
ATOM    180  HG  LEU P  59      32.330 -28.740  34.990  0.00  0.00      PROA  
ATOM    181  CD1 LEU P  59      33.900 -27.320  34.950  0.00  0.00      PROA  
ATOM    182 HD11 LEU P  59      34.600 -28.120  34.620  0.00  0.00      PROA  
ATOM    183 HD12 LEU P  59      34.310 -26.520  35.600  0.00  0.00      PROA  
ATOM    184 HD13 LEU P  59      33.700 -26.770  34.010  0.00  0.00      PROA  
ATOM    185  CD2 LEU P  59      33.040 -28.530  36.940  0.00  0.00      PROA  
ATOM    186 HD21 LEU P  59      33.880 -29.250  36.870  0.00  0.00      PROA  
ATOM    187 HD22 LEU P  59      32.180 -29.150  37.250  0.00  0.00      PROA  
ATOM    188 HD23 LEU P  59      33.220 -27.710  37.660  0.00  0.00      PROA  
ATOM    189  C   LEU P  59      30.500 -27.210  33.370  0.00  0.00      PROA  
ATOM    190  O   LEU P  59      29.550 -27.940  33.590  0.00  0.00      PROA  
ATOM    191  N   ASN P  60      31.260 -27.310  32.220  0.00  0.00      PROA  
ATOM    192  HN  ASN P  60      32.040 -26.700  32.080  0.00  0.00      PROA  
ATOM    193  CA  ASN P  60      31.070 -28.310  31.140  0.00  0.00      PROA  
ATOM    194  HA  ASN P  60      30.420 -29.100  31.470  0.00  0.00      PROA  
ATOM    195  CB  ASN P  60      30.510 -27.490  29.890  0.00  0.00      PROA  
ATOM    196  HB1 ASN P  60      30.430 -28.230  29.060  0.00  0.00      PROA  
ATOM    197  HB2 ASN P  60      31.290 -26.740  29.640  0.00  0.00      PROA  
ATOM    198  CG  ASN P  60      29.170 -26.840  30.280  0.00  0.00      PROA  
ATOM    199  OD1 ASN P  60      29.110 -25.710  30.810  0.00  0.00      PROA  
ATOM    200  ND2 ASN P  60      28.060 -27.330  29.750  0.00  0.00      PROA  
ATOM    201 HD21 ASN P  60      28.020 -28.060  29.060  0.00  0.00      PROA  
ATOM    202 HD22 ASN P  60      27.240 -26.840  30.040  0.00  0.00      PROA  
ATOM    203  C   ASN P  60      32.350 -28.980  30.850  0.00  0.00      PROA  
ATOM    204  O   ASN P  60      33.450 -28.450  31.180  0.00  0.00      PROA  
ATOM    205  N   ASP P  61      32.320 -30.210  30.220  0.00  0.00      PROA  
ATOM    206  HN  ASP P  61      31.430 -30.640  30.030  0.00  0.00      PROA  
ATOM    207  CA  ASP P  61      33.480 -30.810  29.750  0.00  0.00      PROA  
ATOM    208  HA  ASP P  61      34.250 -30.780  30.510  0.00  0.00      PROA  
ATOM    209  CB  ASP P  61      33.290 -32.300  29.630  0.00  0.00      PROA  
ATOM    210  HB1 ASP P  61      34.240 -32.850  29.420  0.00  0.00      PROA  
ATOM    211  HB2 ASP P  61      32.600 -32.360  28.770  0.00  0.00      PROA  
ATOM    212  CG  ASP P  61      32.660 -32.980  30.880  0.00  0.00      PROA  
ATOM    213  OD1 ASP P  61      32.000 -33.990  30.640  0.00  0.00      PROA  
ATOM    214  OD2 ASP P  61      32.870 -32.580  32.050  0.00  0.00      PROA  
ATOM    215  C   ASP P  61      34.060 -30.310  28.500  0.00  0.00      PROA  
ATOM    216  O   ASP P  61      33.430 -29.750  27.620  0.00  0.00      PROA  
ATOM    217  N   ASP P  62      35.350 -30.500  28.370  0.00  0.00      PROA  
ATOM    218  HN  ASP P  62      35.860 -30.690  29.210  0.00  0.00      PROA  
ATOM    219  CA  ASP P  62      36.070 -30.200  27.190  0.00  0.00      PROA  
ATOM    220  HA  ASP P  62      35.610 -29.330  26.750  0.00  0.00      PROA  
ATOM    221  CB  ASP P  62      37.610 -30.000  27.440  0.00  0.00      PROA  
ATOM    222  HB1 ASP P  62      38.120 -30.040  26.460  0.00  0.00      PROA  
ATOM    223  HB2 ASP P  62      37.960 -30.760  28.180  0.00  0.00      PROA  
ATOM    224  CG  ASP P  62      37.880 -28.690  28.080  0.00  0.00      PROA  
ATOM    225  OD1 ASP P  62      36.930 -28.100  28.670  0.00  0.00      PROA  
ATOM    226  OD2 ASP P  62      39.030 -28.120  28.090  0.00  0.00      PROA  
ATOM    227  C   ASP P  62      35.840 -31.310  26.050  0.00  0.00      PROA  
ATOM    228  O   ASP P  62      35.930 -32.470  26.260  0.00  0.00      PROA  
ATOM    229  N   VAL P  63      35.630 -31.010  24.800  0.00  0.00      PROA  
ATOM    230  HN  VAL P  63      35.580 -30.040  24.550  0.00  0.00      PROA  
ATOM    231  CA  VAL P  63      35.540 -31.960  23.630  0.00  0.00      PROA  
ATOM    232  HA  VAL P  63      34.580 -32.430  23.730  0.00  0.00      PROA  
ATOM    233  CB  VAL P  63      35.520 -31.140  22.280  0.00  0.00      PROA  
ATOM    234  HB  VAL P  63      34.860 -30.250  22.420  0.00  0.00      PROA  
ATOM    235  CG1 VAL P  63      37.010 -30.660  21.830  0.00  0.00      PROA  
ATOM    236 HG11 VAL P  63      37.430 -30.050  22.660  0.00  0.00      PROA  
ATOM    237 HG12 VAL P  63      37.130 -30.110  20.870  0.00  0.00      PROA  
ATOM    238 HG13 VAL P  63      37.520 -31.620  21.590  0.00  0.00      PROA  
ATOM    239  CG2 VAL P  63      34.990 -32.030  21.080  0.00  0.00      PROA  
ATOM    240 HG21 VAL P  63      35.110 -31.460  20.130  0.00  0.00      PROA  
ATOM    241 HG22 VAL P  63      33.900 -32.200  21.140  0.00  0.00      PROA  
ATOM    242 HG23 VAL P  63      35.450 -33.040  21.090  0.00  0.00      PROA  
ATOM    243  C   VAL P  63      36.470 -33.160  23.610  0.00  0.00      PROA  
ATOM    244  O   VAL P  63      36.020 -34.260  23.310  0.00  0.00      PROA  
ATOM    245  N   VAL P  64      37.760 -33.060  24.010  0.00  0.00      PROA  
ATOM    246  HN  VAL P  64      38.160 -32.150  24.080  0.00  0.00      PROA  
ATOM    247  CA  VAL P  64      38.560 -34.250  24.110  0.00  0.00      PROA  
ATOM    248  HA  VAL P  64      38.630 -34.650  23.110  0.00  0.00      PROA  
ATOM    249  CB  VAL P  64      39.980 -33.900  24.440  0.00  0.00      PROA  
ATOM    250  HB  VAL P  64      40.630 -34.730  24.800  0.00  0.00      PROA  
ATOM    251  CG1 VAL P  64      40.630 -33.330  23.160  0.00  0.00      PROA  
ATOM    252 HG11 VAL P  64      40.800 -34.190  22.470  0.00  0.00      PROA  
ATOM    253 HG12 VAL P  64      41.620 -32.900  23.430  0.00  0.00      PROA  
ATOM    254 HG13 VAL P  64      39.930 -32.560  22.770  0.00  0.00      PROA  
ATOM    255  CG2 VAL P  64      40.020 -32.860  25.670  0.00  0.00      PROA  
ATOM    256 HG21 VAL P  64      39.400 -33.270  26.500  0.00  0.00      PROA  
ATOM    257 HG22 VAL P  64      39.770 -31.830  25.360  0.00  0.00      PROA  
ATOM    258 HG23 VAL P  64      41.100 -32.870  25.930  0.00  0.00      PROA  
ATOM    259  C   VAL P  64      38.060 -35.300  25.060  0.00  0.00      PROA  
ATOM    260  O   VAL P  64      38.150 -36.490  24.710  0.00  0.00      PROA  
ATOM    261  N   LYS P  65      37.480 -34.930  26.240  0.00  0.00      PROA  
ATOM    262  HN  LYS P  65      37.430 -34.020  26.650  0.00  0.00      PROA  
ATOM    263  CA  LYS P  65      37.090 -35.980  27.150  0.00  0.00      PROA  
ATOM    264  HA  LYS P  65      37.660 -36.850  26.870  0.00  0.00      PROA  
ATOM    265  CB  LYS P  65      37.420 -35.630  28.590  0.00  0.00      PROA  
ATOM    266  HB1 LYS P  65      38.520 -35.520  28.660  0.00  0.00      PROA  
ATOM    267  HB2 LYS P  65      37.190 -36.450  29.300  0.00  0.00      PROA  
ATOM    268  CG  LYS P  65      36.620 -34.400  29.190  0.00  0.00      PROA  
ATOM    269  HG1 LYS P  65      35.520 -34.440  29.350  0.00  0.00      PROA  
ATOM    270  HG2 LYS P  65      36.810 -33.510  28.550  0.00  0.00      PROA  
ATOM    271  CD  LYS P  65      37.200 -34.150  30.610  0.00  0.00      PROA  
ATOM    272  HD1 LYS P  65      38.280 -34.080  30.400  0.00  0.00      PROA  
ATOM    273  HD2 LYS P  65      37.050 -35.050  31.250  0.00  0.00      PROA  
ATOM    274  CE  LYS P  65      36.740 -32.820  31.160  0.00  0.00      PROA  
ATOM    275  HE1 LYS P  65      35.680 -33.000  31.470  0.00  0.00      PROA  
ATOM    276  HE2 LYS P  65      36.870 -32.020  30.400  0.00  0.00      PROA  
ATOM    277  NZ  LYS P  65      37.430 -32.540  32.480  0.00  0.00      PROA  
ATOM    278  HZ1 LYS P  65      37.400 -33.460  32.950  0.00  0.00      PROA  
ATOM    279  HZ2 LYS P  65      36.910 -31.890  33.100  0.00  0.00      PROA  
ATOM    280  HZ3 LYS P  65      38.400 -32.150  32.410  0.00  0.00      PROA  
ATOM    281  C   LYS P  65      35.550 -36.240  27.040  0.00  0.00      PROA  
ATOM    282  O   LYS P  65      35.000 -37.020  27.800  0.00  0.00      PROA  
ATOM    283  N   ILE P  66      34.770 -35.600  26.110  0.00  0.00      PROA  
ATOM    284  HN  ILE P  66      35.180 -35.020  25.400  0.00  0.00      PROA  
ATOM    285  CA  ILE P  66      33.330 -35.700  26.070  0.00  0.00      PROA  
ATOM    286  HA  ILE P  66      33.070 -35.540  27.110  0.00  0.00      PROA  
ATOM    287  CB  ILE P  66      32.660 -34.670  25.220  0.00  0.00      PROA  
ATOM    288  HB  ILE P  66      33.140 -34.770  24.220  0.00  0.00      PROA  
ATOM    289  CG2 ILE P  66      31.170 -35.040  24.950  0.00  0.00      PROA  
ATOM    290 HG21 ILE P  66      30.590 -34.280  24.390  0.00  0.00      PROA  
ATOM    291 HG22 ILE P  66      30.500 -35.150  25.840  0.00  0.00      PROA  
ATOM    292 HG23 ILE P  66      31.070 -36.030  24.460  0.00  0.00      PROA  
ATOM    293  CG1 ILE P  66      32.670 -33.300  25.800  0.00  0.00      PROA  
ATOM    294 HG11 ILE P  66      33.680 -32.900  26.050  0.00  0.00      PROA  
ATOM    295 HG12 ILE P  66      32.160 -33.440  26.780  0.00  0.00      PROA  
ATOM    296  CD  ILE P  66      32.200 -32.200  24.830  0.00  0.00      PROA  
ATOM    297  HD1 ILE P  66      31.100 -32.360  24.770  0.00  0.00      PROA  
ATOM    298  HD2 ILE P  66      32.650 -32.170  23.810  0.00  0.00      PROA  
ATOM    299  HD3 ILE P  66      32.410 -31.210  25.300  0.00  0.00      PROA  
ATOM    300  C   ILE P  66      32.890 -37.150  25.920  0.00  0.00      PROA  
ATOM    301  O   ILE P  66      33.270 -37.740  24.880  0.00  0.00      PROA  
ATOM    302  N   ASP P  67      32.090 -37.780  26.890  0.00  0.00      PROA  
ATOM    303  HN  ASP P  67      31.760 -37.330  27.710  0.00  0.00      PROA  
ATOM    304  CA  ASP P  67      31.450 -39.100  26.590  0.00  0.00      PROA  
ATOM    305  HA  ASP P  67      32.120 -39.900  26.330  0.00  0.00      PROA  
ATOM    306  CB  ASP P  67      30.800 -39.640  27.910  0.00  0.00      PROA  
ATOM    307  HB1 ASP P  67      30.290 -40.620  27.830  0.00  0.00      PROA  
ATOM    308  HB2 ASP P  67      30.040 -38.850  28.100  0.00  0.00      PROA  
ATOM    309  CG  ASP P  67      31.860 -39.730  28.950  0.00  0.00      PROA  
ATOM    310  OD1 ASP P  67      32.990 -40.160  28.680  0.00  0.00      PROA  
ATOM    311  OD2 ASP P  67      31.610 -39.440  30.150  0.00  0.00      PROA  
ATOM    312  C   ASP P  67      30.430 -39.100  25.470  0.00  0.00      PROA  
ATOM    313  O   ASP P  67      29.770 -38.110  25.170  0.00  0.00      PROA  
ATOM    314  N   PHE P  68      30.130 -40.310  24.890  0.00  0.00      PROA  
ATOM    315  HN  PHE P  68      30.590 -41.160  25.110  0.00  0.00      PROA  
ATOM    316  CA  PHE P  68      29.060 -40.520  23.910  0.00  0.00      PROA  
ATOM    317  HA  PHE P  68      29.090 -39.630  23.290  0.00  0.00      PROA  
ATOM    318  CB  PHE P  68      29.290 -41.880  23.140  0.00  0.00      PROA  
ATOM    319  HB1 PHE P  68      29.370 -42.740  23.830  0.00  0.00      PROA  
ATOM    320  HB2 PHE P  68      30.210 -41.740  22.530  0.00  0.00      PROA  
ATOM    321  CG  PHE P  68      28.240 -42.270  22.140  0.00  0.00      PROA  
ATOM    322  CD1 PHE P  68      28.080 -41.350  21.060  0.00  0.00      PROA  
ATOM    323  HD1 PHE P  68      28.640 -40.430  21.020  0.00  0.00      PROA  
ATOM    324  CE1 PHE P  68      27.220 -41.670  20.010  0.00  0.00      PROA  
ATOM    325  HE1 PHE P  68      27.200 -40.900  19.250  0.00  0.00      PROA  
ATOM    326  CZ  PHE P  68      26.420 -42.930  20.020  0.00  0.00      PROA  
ATOM    327  HZ  PHE P  68      25.780 -43.190  19.190  0.00  0.00      PROA  
ATOM    328  CD2 PHE P  68      27.540 -43.470  22.150  0.00  0.00      PROA  
ATOM    329  HD2 PHE P  68      27.610 -44.110  23.010  0.00  0.00      PROA  
ATOM    330  CE2 PHE P  68      26.690 -43.760  21.070  0.00  0.00      PROA  
ATOM    331  HE2 PHE P  68      26.150 -44.680  21.240  0.00  0.00      PROA  
ATOM    332  C   PHE P  68      27.740 -40.520  24.550  0.00  0.00      PROA  
ATOM    333  O   PHE P  68      26.760 -40.220  23.870  0.00  0.00      PROA  
ATOM    334  N   GLU P  69      27.620 -40.720  25.920  0.00  0.00      PROA  
ATOM    335  HN  GLU P  69      28.380 -40.940  26.530  0.00  0.00      PROA  
ATOM    336  CA  GLU P  69      26.370 -40.600  26.660  0.00  0.00      PROA  
ATOM    337  HA  GLU P  69      25.540 -40.790  26.010  0.00  0.00      PROA  
ATOM    338  CB  GLU P  69      26.310 -41.360  28.030  0.00  0.00      PROA  
ATOM    339  HB1 GLU P  69      25.300 -41.200  28.470  0.00  0.00      PROA  
ATOM    340  HB2 GLU P  69      27.020 -40.970  28.790  0.00  0.00      PROA  
ATOM    341  CG  GLU P  69      26.710 -42.880  27.890  0.00  0.00      PROA  
ATOM    342  HG1 GLU P  69      27.810 -42.970  27.900  0.00  0.00      PROA  
ATOM    343  HG2 GLU P  69      26.230 -43.360  27.000  0.00  0.00      PROA  
ATOM    344  CD  GLU P  69      26.010 -43.670  29.080  0.00  0.00      PROA  
ATOM    345  OE1 GLU P  69      26.330 -43.320  30.240  0.00  0.00      PROA  
ATOM    346  OE2 GLU P  69      25.230 -44.610  28.870  0.00  0.00      PROA  
ATOM    347  C   GLU P  69      26.030 -39.120  27.000  0.00  0.00      PROA  
ATOM    348  O   GLU P  69      24.950 -38.780  27.360  0.00  0.00      PROA  
ATOM    349  N   ASP P  70      27.050 -38.210  26.790  0.00  0.00      PROA  
ATOM    350  HN  ASP P  70      28.010 -38.420  26.630  0.00  0.00      PROA  
ATOM    351  CA  ASP P  70      26.810 -36.810  26.890  0.00  0.00      PROA  
ATOM    352  HA  ASP P  70      25.910 -36.560  27.440  0.00  0.00      PROA  
ATOM    353  CB  ASP P  70      27.990 -35.990  27.540  0.00  0.00      PROA  
ATOM    354  HB1 ASP P  70      27.710 -34.910  27.590  0.00  0.00      PROA  
ATOM    355  HB2 ASP P  70      28.930 -36.050  26.960  0.00  0.00      PROA  
ATOM    356  CG  ASP P  70      28.330 -36.410  28.870  0.00  0.00      PROA  
ATOM    357  OD1 ASP P  70      27.370 -36.880  29.510  0.00  0.00      PROA  
ATOM    358  OD2 ASP P  70      29.430 -36.170  29.400  0.00  0.00      PROA  
ATOM    359  C   ASP P  70      26.570 -36.190  25.420  0.00  0.00      PROA  
ATOM    360  O   ASP P  70      26.360 -34.980  25.270  0.00  0.00      PROA  
ATOM    361  N   VAL P  71      26.520 -37.010  24.390  0.00  0.00      PROA  
ATOM    362  HN  VAL P  71      26.630 -37.960  24.650  0.00  0.00      PROA  
ATOM    363  CA  VAL P  71      26.210 -36.650  23.010  0.00  0.00      PROA  
ATOM    364  HA  VAL P  71      26.090 -35.580  22.900  0.00  0.00      PROA  
ATOM    365  CB  VAL P  71      27.270 -37.170  22.100  0.00  0.00      PROA  
ATOM    366  HB  VAL P  71      27.370 -38.260  22.260  0.00  0.00      PROA  
ATOM    367  CG1 VAL P  71      27.030 -37.010  20.630  0.00  0.00      PROA  
ATOM    368 HG11 VAL P  71      27.970 -37.230  20.070  0.00  0.00      PROA  
ATOM    369 HG12 VAL P  71      26.880 -35.970  20.250  0.00  0.00      PROA  
ATOM    370 HG13 VAL P  71      26.130 -37.580  20.330  0.00  0.00      PROA  
ATOM    371  CG2 VAL P  71      28.600 -36.420  22.330  0.00  0.00      PROA  
ATOM    372 HG21 VAL P  71      29.240 -36.540  21.440  0.00  0.00      PROA  
ATOM    373 HG22 VAL P  71      29.140 -36.980  23.120  0.00  0.00      PROA  
ATOM    374 HG23 VAL P  71      28.490 -35.320  22.450  0.00  0.00      PROA  
ATOM    375  C   VAL P  71      24.830 -37.200  22.860  0.00  0.00      PROA  
ATOM    376  O   VAL P  71      23.830 -36.520  22.760  0.00  0.00      PROA  
ATOM    377  N   ILE P  72      24.710 -38.570  22.850  0.00  0.00      PROA  
ATOM    378  HN  ILE P  72      25.490 -39.190  22.980  0.00  0.00      PROA  
ATOM    379  CA  ILE P  72      23.460 -39.300  22.760  0.00  0.00      PROA  
ATOM    380  HA  ILE P  72      22.730 -38.670  22.270  0.00  0.00      PROA  
ATOM    381  CB  ILE P  72      23.560 -40.650  22.020  0.00  0.00      PROA  
ATOM    382  HB  ILE P  72      24.390 -41.280  22.410  0.00  0.00      PROA  
ATOM    383  CG2 ILE P  72      22.230 -41.490  22.100  0.00  0.00      PROA  
ATOM    384 HG21 ILE P  72      22.300 -42.310  21.350  0.00  0.00      PROA  
ATOM    385 HG22 ILE P  72      21.330 -40.860  21.950  0.00  0.00      PROA  
ATOM    386 HG23 ILE P  72      22.230 -42.020  23.070  0.00  0.00      PROA  
ATOM    387  CG1 ILE P  72      24.110 -40.550  20.580  0.00  0.00      PROA  
ATOM    388 HG11 ILE P  72      24.230 -41.530  20.070  0.00  0.00      PROA  
ATOM    389 HG12 ILE P  72      25.040 -39.950  20.410  0.00  0.00      PROA  
ATOM    390  CD  ILE P  72      23.090 -39.850  19.710  0.00  0.00      PROA  
ATOM    391  HD1 ILE P  72      23.450 -39.740  18.670  0.00  0.00      PROA  
ATOM    392  HD2 ILE P  72      22.980 -38.800  20.060  0.00  0.00      PROA  
ATOM    393  HD3 ILE P  72      22.110 -40.370  19.700  0.00  0.00      PROA  
ATOM    394  C   ILE P  72      22.920 -39.650  24.140  0.00  0.00      PROA  
ATOM    395  O   ILE P  72      23.410 -40.520  24.880  0.00  0.00      PROA  
ATOM    396  N   ALA P  73      21.780 -39.030  24.490  0.00  0.00      PROA  
ATOM    397  HN  ALA P  73      21.310 -38.330  23.950  0.00  0.00      PROA  
ATOM    398  CA  ALA P  73      21.060 -39.480  25.630  0.00  0.00      PROA  
ATOM    399  HA  ALA P  73      21.380 -40.430  26.020  0.00  0.00      PROA  
ATOM    400  CB  ALA P  73      21.110 -38.440  26.700  0.00  0.00      PROA  
ATOM    401  HB1 ALA P  73      20.610 -38.680  27.660  0.00  0.00      PROA  
ATOM    402  HB2 ALA P  73      20.500 -37.560  26.420  0.00  0.00      PROA  
ATOM    403  HB3 ALA P  73      22.160 -38.080  26.810  0.00  0.00      PROA  
ATOM    404  C   ALA P  73      19.580 -39.860  25.280  0.00  0.00      PROA  
ATOM    405  O   ALA P  73      18.700 -38.980  25.080  0.00  0.00      PROA  
ATOM    406  N   GLU P  74      19.340 -41.180  25.150  0.00  0.00      PROA  
ATOM    407  HN  GLU P  74      19.890 -41.970  25.370  0.00  0.00      PROA  
ATOM    408  CA  GLU P  74      18.000 -41.710  24.690  0.00  0.00      PROA  
ATOM    409  HA  GLU P  74      17.540 -40.980  24.040  0.00  0.00      PROA  
ATOM    410  CB  GLU P  74      18.160 -43.090  23.940  0.00  0.00      PROA  
ATOM    411  HB1 GLU P  74      17.130 -43.380  23.650  0.00  0.00      PROA  
ATOM    412  HB2 GLU P  74      18.550 -43.810  24.680  0.00  0.00      PROA  
ATOM    413  CG  GLU P  74      19.110 -43.010  22.680  0.00  0.00      PROA  
ATOM    414  HG1 GLU P  74      20.180 -42.920  22.950  0.00  0.00      PROA  
ATOM    415  HG2 GLU P  74      18.880 -42.080  22.130  0.00  0.00      PROA  
ATOM    416  CD  GLU P  74      18.930 -44.170  21.760  0.00  0.00      PROA  
ATOM    417  OE1 GLU P  74      18.340 -44.010  20.630  0.00  0.00      PROA  
ATOM    418  OE2 GLU P  74      19.450 -45.260  22.000  0.00  0.00      PROA  
ATOM    419  C   GLU P  74      17.160 -41.830  25.910  0.00  0.00      PROA  
ATOM    420  O   GLU P  74      17.690 -41.920  27.000  0.00  0.00      PROA  
ATOM    421  N   PRO P  75      15.850 -41.910  25.890  0.00  0.00      PROA  
ATOM    422  CD  PRO P  75      15.110 -41.280  24.840  0.00  0.00      PROA  
ATOM    423  HD1 PRO P  75      14.980 -42.020  24.010  0.00  0.00      PROA  
ATOM    424  HD2 PRO P  75      15.610 -40.330  24.550  0.00  0.00      PROA  
ATOM    425  CA  PRO P  75      15.050 -42.300  27.120  0.00  0.00      PROA  
ATOM    426  HA  PRO P  75      15.290 -41.660  27.960  0.00  0.00      PROA  
ATOM    427  CB  PRO P  75      13.660 -42.080  26.560  0.00  0.00      PROA  
ATOM    428  HB1 PRO P  75      12.890 -41.740  27.290  0.00  0.00      PROA  
ATOM    429  HB2 PRO P  75      13.390 -42.920  25.880  0.00  0.00      PROA  
ATOM    430  CG  PRO P  75      13.800 -40.980  25.470  0.00  0.00      PROA  
ATOM    431  HG1 PRO P  75      12.890 -40.980  24.830  0.00  0.00      PROA  
ATOM    432  HG2 PRO P  75      13.890 -40.030  26.030  0.00  0.00      PROA  
ATOM    433  C   PRO P  75      15.370 -43.760  27.680  0.00  0.00      PROA  
ATOM    434  O   PRO P  75      15.900 -44.630  27.030  0.00  0.00      PROA  
ATOM    435  N   GLU P  76      15.040 -44.040  28.980  0.00  0.00      PROA  
ATOM    436  HN  GLU P  76      14.660 -43.340  29.580  0.00  0.00      PROA  
ATOM    437  CA  GLU P  76      15.120 -45.410  29.430  0.00  0.00      PROA  
ATOM    438  HA  GLU P  76      16.090 -45.780  29.160  0.00  0.00      PROA  
ATOM    439  CB  GLU P  76      14.890 -45.370  30.980  0.00  0.00      PROA  
ATOM    440  HB1 GLU P  76      13.850 -45.010  31.080  0.00  0.00      PROA  
ATOM    441  HB2 GLU P  76      15.640 -44.640  31.360  0.00  0.00      PROA  
ATOM    442  CG  GLU P  76      15.000 -46.800  31.610  0.00  0.00      PROA  
ATOM    443  HG1 GLU P  76      16.020 -47.230  31.490  0.00  0.00      PROA  
ATOM    444  HG2 GLU P  76      14.230 -47.490  31.190  0.00  0.00      PROA  
ATOM    445  CD  GLU P  76      14.700 -46.690  33.040  0.00  0.00      PROA  
ATOM    446  OE1 GLU P  76      15.600 -46.790  33.880  0.00  0.00      PROA  
ATOM    447  OE2 GLU P  76      13.510 -46.740  33.450  0.00  0.00      PROA  
ATOM    448  C   GLU P  76      14.120 -46.360  28.690  0.00  0.00      PROA  
ATOM    449  O   GLU P  76      14.360 -47.560  28.480  0.00  0.00      PROA  
ATOM    450  N   GLY P  77      12.990 -45.740  28.280  0.00  0.00      PROA  
ATOM    451  HN  GLY P  77      12.850 -44.760  28.300  0.00  0.00      PROA  
ATOM    452  CA  GLY P  77      11.860 -46.550  27.820  0.00  0.00      PROA  
ATOM    453  HA1 GLY P  77      11.040 -45.850  27.970  0.00  0.00      PROA  
ATOM    454  HA2 GLY P  77      11.800 -47.530  28.270  0.00  0.00      PROA  
ATOM    455  C   GLY P  77      11.940 -46.910  26.360  0.00  0.00      PROA  
ATOM    456  O   GLY P  77      11.750 -48.100  26.070  0.00  0.00      PROA  
ATOM    457  N   THR P  78      12.360 -45.920  25.520  0.00  0.00      PROA  
ATOM    458  HN  THR P  78      12.570 -45.010  25.880  0.00  0.00      PROA  
ATOM    459  CA  THR P  78      12.390 -46.010  24.030  0.00  0.00      PROA  
ATOM    460  HA  THR P  78      12.130 -47.010  23.710  0.00  0.00      PROA  
ATOM    461  CB  THR P  78      11.510 -45.070  23.300  0.00  0.00      PROA  
ATOM    462  HB  THR P  78      11.680 -44.000  23.540  0.00  0.00      PROA  
ATOM    463  OG1 THR P  78      10.150 -45.280  23.550  0.00  0.00      PROA  
ATOM    464  HG1 THR P  78       9.880 -44.620  24.190  0.00  0.00      PROA  
ATOM    465  CG2 THR P  78      11.630 -45.220  21.750  0.00  0.00      PROA  
ATOM    466 HG21 THR P  78      11.240 -46.230  21.510  0.00  0.00      PROA  
ATOM    467 HG22 THR P  78      12.710 -45.180  21.470  0.00  0.00      PROA  
ATOM    468 HG23 THR P  78      10.940 -44.500  21.250  0.00  0.00      PROA  
ATOM    469  C   THR P  78      13.760 -45.710  23.660  0.00  0.00      PROA  
ATOM    470  O   THR P  78      14.160 -44.570  23.540  0.00  0.00      PROA  
ATOM    471  N   HSD P  79      14.610 -46.700  23.370  0.00  0.00      PROA  
ATOM    472  HN  HSD P  79      14.340 -47.650  23.530  0.00  0.00      PROA  
ATOM    473  CA  HSD P  79      16.020 -46.530  22.950  0.00  0.00      PROA  
ATOM    474  HA  HSD P  79      16.090 -45.590  22.420  0.00  0.00      PROA  
ATOM    475  CB  HSD P  79      16.990 -46.590  24.110  0.00  0.00      PROA  
ATOM    476  HB1 HSD P  79      16.670 -45.810  24.830  0.00  0.00      PROA  
ATOM    477  HB2 HSD P  79      18.030 -46.420  23.760  0.00  0.00      PROA  
ATOM    478  ND1 HSD P  79      17.230 -49.170  24.490  0.00  0.00      PROA  
ATOM    479  HD1 HSD P  79      17.370 -49.410  23.530  0.00  0.00      PROA  
ATOM    480  CG  HSD P  79      16.930 -47.880  24.930  0.00  0.00      PROA  
ATOM    481  CE1 HSD P  79      17.130 -50.000  25.500  0.00  0.00      PROA  
ATOM    482  HE1 HSD P  79      17.220 -51.080  25.380  0.00  0.00      PROA  
ATOM    483  NE2 HSD P  79      17.050 -49.320  26.650  0.00  0.00      PROA  
ATOM    484  CD2 HSD P  79      16.830 -48.000  26.290  0.00  0.00      PROA  
ATOM    485  HD2 HSD P  79      16.910 -47.170  26.980  0.00  0.00      PROA  
ATOM    486  C   HSD P  79      16.350 -47.520  21.850  0.00  0.00      PROA  
ATOM    487  O   HSD P  79      15.670 -48.560  21.560  0.00  0.00      PROA  
ATOM    488  N   SER P  80      17.570 -47.370  21.220  0.00  0.00      PROA  
ATOM    489  HN  SER P  80      18.180 -46.620  21.460  0.00  0.00      PROA  
ATOM    490  CA  SER P  80      18.160 -48.250  20.170  0.00  0.00      PROA  
ATOM    491  HA  SER P  80      17.500 -48.330  19.320  0.00  0.00      PROA  
ATOM    492  CB  SER P  80      19.560 -47.770  19.820  0.00  0.00      PROA  
ATOM    493  HB1 SER P  80      19.450 -46.770  19.350  0.00  0.00      PROA  
ATOM    494  HB2 SER P  80      20.030 -48.470  19.100  0.00  0.00      PROA  
ATOM    495  OG  SER P  80      20.360 -47.570  20.900  0.00  0.00      PROA  
ATOM    496  HG1 SER P  80      20.080 -46.780  21.380  0.00  0.00      PROA  
ATOM    497  C   SER P  80      18.280 -49.660  20.700  0.00  0.00      PROA  
ATOM    498  O   SER P  80      18.160 -49.960  21.910  0.00  0.00      PROA  
ATOM    499  N   PHE P  81      18.560 -50.660  19.830  0.00  0.00      PROA  
ATOM    500  HN  PHE P  81      18.520 -50.550  18.840  0.00  0.00      PROA  
ATOM    501  CA  PHE P  81      18.990 -52.000  20.260  0.00  0.00      PROA  
ATOM    502  HA  PHE P  81      18.370 -52.230  21.110  0.00  0.00      PROA  
ATOM    503  CB  PHE P  81      19.100 -53.090  19.140  0.00  0.00      PROA  
ATOM    504  HB1 PHE P  81      19.540 -54.040  19.510  0.00  0.00      PROA  
ATOM    505  HB2 PHE P  81      19.600 -52.690  18.230  0.00  0.00      PROA  
ATOM    506  CG  PHE P  81      17.670 -53.610  18.680  0.00  0.00      PROA  
ATOM    507  CD1 PHE P  81      17.160 -54.550  19.540  0.00  0.00      PROA  
ATOM    508  HD1 PHE P  81      17.660 -54.630  20.490  0.00  0.00      PROA  
ATOM    509  CE1 PHE P  81      15.890 -55.150  19.150  0.00  0.00      PROA  
ATOM    510  HE1 PHE P  81      15.480 -55.890  19.820  0.00  0.00      PROA  
ATOM    511  CZ  PHE P  81      15.280 -54.850  17.900  0.00  0.00      PROA  
ATOM    512  HZ  PHE P  81      14.420 -55.400  17.540  0.00  0.00      PROA  
ATOM    513  CD2 PHE P  81      17.080 -53.370  17.420  0.00  0.00      PROA  
ATOM    514  HD2 PHE P  81      17.500 -52.580  16.810  0.00  0.00      PROA  
ATOM    515  CE2 PHE P  81      15.830 -53.860  17.090  0.00  0.00      PROA  
ATOM    516  HE2 PHE P  81      15.340 -53.620  16.160  0.00  0.00      PROA  
ATOM    517  C   PHE P  81      20.400 -51.980  20.910  0.00  0.00      PROA  
ATOM    518  O   PHE P  81      21.260 -51.230  20.430  0.00  0.00      PROA  
ATOM    519  N   ASP P  82      20.580 -52.800  21.960  0.00  0.00      PROA  
ATOM    520  HN  ASP P  82      19.780 -53.300  22.280  0.00  0.00      PROA  
ATOM    521  CA  ASP P  82      21.710 -52.750  22.890  0.00  0.00      PROA  
ATOM    522  HA  ASP P  82      21.780 -51.840  23.460  0.00  0.00      PROA  
ATOM    523  CB  ASP P  82      21.460 -53.790  23.950  0.00  0.00      PROA  
ATOM    524  HB1 ASP P  82      21.580 -54.810  23.520  0.00  0.00      PROA  
ATOM    525  HB2 ASP P  82      20.420 -53.720  24.320  0.00  0.00      PROA  
ATOM    526  CG  ASP P  82      22.350 -53.740  25.190  0.00  0.00      PROA  
ATOM    527  OD1 ASP P  82      22.380 -54.720  25.990  0.00  0.00      PROA  
ATOM    528  OD2 ASP P  82      22.970 -52.660  25.430  0.00  0.00      PROA  
ATOM    529  C   ASP P  82      23.030 -53.040  22.240  0.00  0.00      PROA  
ATOM    530  O   ASP P  82      24.040 -52.450  22.530  0.00  0.00      PROA  
ATOM    531  N   GLY P  83      23.030 -53.960  21.290  0.00  0.00      PROA  
ATOM    532  HN  GLY P  83      22.140 -54.350  21.040  0.00  0.00      PROA  
ATOM    533  CA  GLY P  83      24.230 -54.350  20.490  0.00  0.00      PROA  
ATOM    534  HA1 GLY P  83      24.090 -55.240  19.890  0.00  0.00      PROA  
ATOM    535  HA2 GLY P  83      24.940 -54.550  21.280  0.00  0.00      PROA  
ATOM    536  C   GLY P  83      24.590 -53.240  19.570  0.00  0.00      PROA  
ATOM    537  O   GLY P  83      25.770 -52.820  19.490  0.00  0.00      PROA  
ATOM    538  N   ILE P  84      23.620 -52.640  18.780  0.00  0.00      PROA  
ATOM    539  HN  ILE P  84      22.680 -52.970  18.880  0.00  0.00      PROA  
ATOM    540  CA  ILE P  84      23.750 -51.430  17.960  0.00  0.00      PROA  
ATOM    541  HA  ILE P  84      24.380 -51.550  17.090  0.00  0.00      PROA  
ATOM    542  CB  ILE P  84      22.500 -51.000  17.270  0.00  0.00      PROA  
ATOM    543  HB  ILE P  84      21.750 -50.820  18.070  0.00  0.00      PROA  
ATOM    544  CG2 ILE P  84      22.680 -49.790  16.340  0.00  0.00      PROA  
ATOM    545 HG21 ILE P  84      22.660 -48.830  16.910  0.00  0.00      PROA  
ATOM    546 HG22 ILE P  84      21.860 -49.730  15.590  0.00  0.00      PROA  
ATOM    547 HG23 ILE P  84      23.670 -49.860  15.840  0.00  0.00      PROA  
ATOM    548  CG1 ILE P  84      21.970 -52.120  16.250  0.00  0.00      PROA  
ATOM    549 HG11 ILE P  84      21.050 -51.760  15.750  0.00  0.00      PROA  
ATOM    550 HG12 ILE P  84      21.630 -53.020  16.810  0.00  0.00      PROA  
ATOM    551  CD  ILE P  84      23.020 -52.690  15.170  0.00  0.00      PROA  
ATOM    552  HD1 ILE P  84      23.250 -51.900  14.420  0.00  0.00      PROA  
ATOM    553  HD2 ILE P  84      22.630 -53.520  14.530  0.00  0.00      PROA  
ATOM    554  HD3 ILE P  84      23.990 -52.960  15.630  0.00  0.00      PROA  
ATOM    555  C   ILE P  84      24.260 -50.260  18.780  0.00  0.00      PROA  
ATOM    556  O   ILE P  84      25.100 -49.470  18.370  0.00  0.00      PROA  
ATOM    557  N   TRP P  85      23.810 -50.150  20.020  0.00  0.00      PROA  
ATOM    558  HN  TRP P  85      23.190 -50.850  20.370  0.00  0.00      PROA  
ATOM    559  CA  TRP P  85      24.220 -49.230  20.940  0.00  0.00      PROA  
ATOM    560  HA  TRP P  85      24.000 -48.250  20.530  0.00  0.00      PROA  
ATOM    561  CB  TRP P  85      23.260 -49.150  22.150  0.00  0.00      PROA  
ATOM    562  HB1 TRP P  85      23.160 -50.180  22.540  0.00  0.00      PROA  
ATOM    563  HB2 TRP P  85      22.190 -49.060  21.870  0.00  0.00      PROA  
ATOM    564  CG  TRP P  85      23.530 -48.110  23.200  0.00  0.00      PROA  
ATOM    565  CD1 TRP P  85      23.600 -48.530  24.480  0.00  0.00      PROA  
ATOM    566  HD1 TRP P  85      23.370 -49.530  24.800  0.00  0.00      PROA  
ATOM    567  NE1 TRP P  85      23.890 -47.470  25.270  0.00  0.00      PROA  
ATOM    568  HE1 TRP P  85      24.220 -47.480  26.190  0.00  0.00      PROA  
ATOM    569  CE2 TRP P  85      23.960 -46.310  24.490  0.00  0.00      PROA  
ATOM    570  CD2 TRP P  85      23.670 -46.690  23.170  0.00  0.00      PROA  
ATOM    571  CE3 TRP P  85      23.710 -45.810  22.170  0.00  0.00      PROA  
ATOM    572  HE3 TRP P  85      23.430 -46.160  21.180  0.00  0.00      PROA  
ATOM    573  CZ3 TRP P  85      23.800 -44.460  22.470  0.00  0.00      PROA  
ATOM    574  HZ3 TRP P  85      23.900 -43.830  21.600  0.00  0.00      PROA  
ATOM    575  CZ2 TRP P  85      24.150 -44.990  24.800  0.00  0.00      PROA  
ATOM    576  HZ2 TRP P  85      24.330 -44.550  25.770  0.00  0.00      PROA  
ATOM    577  CH2 TRP P  85      24.050 -44.060  23.770  0.00  0.00      PROA  
ATOM    578  HH2 TRP P  85      24.120 -42.990  23.930  0.00  0.00      PROA  
ATOM    579  C   TRP P  85      25.730 -49.220  21.370  0.00  0.00      PROA  
ATOM    580  O   TRP P  85      26.360 -48.200  21.270  0.00  0.00      PROA  
ATOM    581  N   LYS P  86      26.250 -50.430  21.730  0.00  0.00      PROA  
ATOM    582  HN  LYS P  86      25.620 -51.210  21.730  0.00  0.00      PROA  
ATOM    583  CA  LYS P  86      27.640 -50.590  21.950  0.00  0.00      PROA  
ATOM    584  HA  LYS P  86      27.980 -49.860  22.660  0.00  0.00      PROA  
ATOM    585  CB  LYS P  86      27.970 -51.970  22.580  0.00  0.00      PROA  
ATOM    586  HB1 LYS P  86      27.750 -52.790  21.870  0.00  0.00      PROA  
ATOM    587  HB2 LYS P  86      27.380 -51.960  23.520  0.00  0.00      PROA  
ATOM    588  CG  LYS P  86      29.450 -52.150  22.970  0.00  0.00      PROA  
ATOM    589  HG1 LYS P  86      30.120 -52.130  22.090  0.00  0.00      PROA  
ATOM    590  HG2 LYS P  86      29.500 -53.200  23.340  0.00  0.00      PROA  
ATOM    591  CD  LYS P  86      30.020 -51.210  24.060  0.00  0.00      PROA  
ATOM    592  HD1 LYS P  86      29.760 -50.200  23.690  0.00  0.00      PROA  
ATOM    593  HD2 LYS P  86      31.110 -51.380  24.130  0.00  0.00      PROA  
ATOM    594  CE  LYS P  86      29.490 -51.470  25.510  0.00  0.00      PROA  
ATOM    595  HE1 LYS P  86      29.940 -52.350  26.020  0.00  0.00      PROA  
ATOM    596  HE2 LYS P  86      28.380 -51.530  25.450  0.00  0.00      PROA  
ATOM    597  NZ  LYS P  86      29.730 -50.270  26.330  0.00  0.00      PROA  
ATOM    598  HZ1 LYS P  86      29.770 -50.480  27.340  0.00  0.00      PROA  
ATOM    599  HZ2 LYS P  86      29.060 -49.480  26.220  0.00  0.00      PROA  
ATOM    600  HZ3 LYS P  86      30.710 -49.960  26.140  0.00  0.00      PROA  
ATOM    601  C   LYS P  86      28.550 -50.430  20.740  0.00  0.00      PROA  
ATOM    602  O   LYS P  86      29.700 -49.910  20.820  0.00  0.00      PROA  
ATOM    603  N   ALA P  87      28.040 -50.910  19.570  0.00  0.00      PROA  
ATOM    604  HN  ALA P  87      27.190 -51.430  19.570  0.00  0.00      PROA  
ATOM    605  CA  ALA P  87      28.650 -50.750  18.320  0.00  0.00      PROA  
ATOM    606  HA  ALA P  87      29.660 -51.120  18.380  0.00  0.00      PROA  
ATOM    607  CB  ALA P  87      27.850 -51.520  17.230  0.00  0.00      PROA  
ATOM    608  HB1 ALA P  87      28.230 -51.200  16.240  0.00  0.00      PROA  
ATOM    609  HB2 ALA P  87      26.770 -51.250  17.290  0.00  0.00      PROA  
ATOM    610  HB3 ALA P  87      28.020 -52.610  17.370  0.00  0.00      PROA  
ATOM    611  C   ALA P  87      28.760 -49.200  18.030  0.00  0.00      PROA  
ATOM    612  O   ALA P  87      29.730 -48.700  17.510  0.00  0.00      PROA  
ATOM    613  N   SER P  88      27.680 -48.370  18.370  0.00  0.00      PROA  
ATOM    614  HN  SER P  88      26.790 -48.800  18.500  0.00  0.00      PROA  
ATOM    615  CA  SER P  88      27.660 -46.940  18.240  0.00  0.00      PROA  
ATOM    616  HA  SER P  88      28.050 -46.680  17.270  0.00  0.00      PROA  
ATOM    617  CB  SER P  88      26.320 -46.140  18.390  0.00  0.00      PROA  
ATOM    618  HB1 SER P  88      26.540 -45.060  18.210  0.00  0.00      PROA  
ATOM    619  HB2 SER P  88      25.960 -46.290  19.430  0.00  0.00      PROA  
ATOM    620  OG  SER P  88      25.460 -46.600  17.340  0.00  0.00      PROA  
ATOM    621  HG1 SER P  88      25.140 -47.430  17.690  0.00  0.00      PROA  
ATOM    622  C   SER P  88      28.660 -46.330  19.110  0.00  0.00      PROA  
ATOM    623  O   SER P  88      29.610 -45.650  18.740  0.00  0.00      PROA  
ATOM    624  N   PHE P  89      28.620 -46.780  20.370  0.00  0.00      PROA  
ATOM    625  HN  PHE P  89      28.050 -47.570  20.610  0.00  0.00      PROA  
ATOM    626  CA  PHE P  89      29.480 -46.250  21.470  0.00  0.00      PROA  
ATOM    627  HA  PHE P  89      29.330 -45.180  21.550  0.00  0.00      PROA  
ATOM    628  CB  PHE P  89      29.070 -47.040  22.780  0.00  0.00      PROA  
ATOM    629  HB1 PHE P  89      29.280 -48.120  22.890  0.00  0.00      PROA  
ATOM    630  HB2 PHE P  89      27.980 -47.010  22.950  0.00  0.00      PROA  
ATOM    631  CG  PHE P  89      29.580 -46.430  24.120  0.00  0.00      PROA  
ATOM    632  CD1 PHE P  89      30.970 -46.500  24.470  0.00  0.00      PROA  
ATOM    633  HD1 PHE P  89      31.600 -46.940  23.710  0.00  0.00      PROA  
ATOM    634  CE1 PHE P  89      31.350 -46.100  25.720  0.00  0.00      PROA  
ATOM    635  HE1 PHE P  89      32.380 -46.060  26.030  0.00  0.00      PROA  
ATOM    636  CZ  PHE P  89      30.410 -45.580  26.650  0.00  0.00      PROA  
ATOM    637  HZ  PHE P  89      30.620 -45.310  27.680  0.00  0.00      PROA  
ATOM    638  CD2 PHE P  89      28.650 -45.920  25.050  0.00  0.00      PROA  
ATOM    639  HD2 PHE P  89      27.660 -45.700  24.660  0.00  0.00      PROA  
ATOM    640  CE2 PHE P  89      29.100 -45.550  26.270  0.00  0.00      PROA  
ATOM    641  HE2 PHE P  89      28.410 -45.090  26.960  0.00  0.00      PROA  
ATOM    642  C   PHE P  89      30.940 -46.390  21.070  0.00  0.00      PROA  
ATOM    643  O   PHE P  89      31.640 -45.390  21.160  0.00  0.00      PROA  
ATOM    644  N   THR P  90      31.300 -47.600  20.660  0.00  0.00      PROA  
ATOM    645  HN  THR P  90      30.550 -48.260  20.580  0.00  0.00      PROA  
ATOM    646  CA  THR P  90      32.590 -48.040  20.230  0.00  0.00      PROA  
ATOM    647  HA  THR P  90      33.320 -47.760  20.970  0.00  0.00      PROA  
ATOM    648  CB  THR P  90      32.800 -49.530  20.020  0.00  0.00      PROA  
ATOM    649  HB  THR P  90      32.140 -49.820  19.180  0.00  0.00      PROA  
ATOM    650  OG1 THR P  90      32.460 -50.140  21.250  0.00  0.00      PROA  
ATOM    651  HG1 THR P  90      31.500 -50.100  21.350  0.00  0.00      PROA  
ATOM    652  CG2 THR P  90      34.270 -49.890  19.790  0.00  0.00      PROA  
ATOM    653 HG21 THR P  90      34.660 -49.610  18.790  0.00  0.00      PROA  
ATOM    654 HG22 THR P  90      34.420 -50.980  19.920  0.00  0.00      PROA  
ATOM    655 HG23 THR P  90      34.990 -49.380  20.470  0.00  0.00      PROA  
ATOM    656  C   THR P  90      32.940 -47.470  18.960  0.00  0.00      PROA  
ATOM    657  O   THR P  90      34.050 -47.020  18.810  0.00  0.00      PROA  
ATOM    658  N   THR P  91      32.050 -47.390  17.970  0.00  0.00      PROA  
ATOM    659  HN  THR P  91      31.190 -47.880  17.990  0.00  0.00      PROA  
ATOM    660  CA  THR P  91      32.420 -46.690  16.700  0.00  0.00      PROA  
ATOM    661  HA  THR P  91      33.350 -47.070  16.300  0.00  0.00      PROA  
ATOM    662  CB  THR P  91      31.340 -46.660  15.630  0.00  0.00      PROA  
ATOM    663  HB  THR P  91      30.430 -46.250  16.120  0.00  0.00      PROA  
ATOM    664  OG1 THR P  91      31.160 -48.000  15.160  0.00  0.00      PROA  
ATOM    665  HG1 THR P  91      30.560 -48.380  15.800  0.00  0.00      PROA  
ATOM    666  CG2 THR P  91      31.730 -45.910  14.360  0.00  0.00      PROA  
ATOM    667 HG21 THR P  91      31.290 -46.300  13.420  0.00  0.00      PROA  
ATOM    668 HG22 THR P  91      32.780 -46.130  14.060  0.00  0.00      PROA  
ATOM    669 HG23 THR P  91      31.560 -44.810  14.450  0.00  0.00      PROA  
ATOM    670  C   THR P  91      32.740 -45.240  16.850  0.00  0.00      PROA  
ATOM    671  O   THR P  91      33.780 -44.800  16.330  0.00  0.00      PROA  
ATOM    672  N   PHE P  92      31.900 -44.490  17.560  0.00  0.00      PROA  
ATOM    673  HN  PHE P  92      31.060 -44.960  17.860  0.00  0.00      PROA  
ATOM    674  CA  PHE P  92      32.080 -43.100  17.800  0.00  0.00      PROA  
ATOM    675  HA  PHE P  92      32.230 -42.580  16.870  0.00  0.00      PROA  
ATOM    676  CB  PHE P  92      30.860 -42.520  18.500  0.00  0.00      PROA  
ATOM    677  HB1 PHE P  92      30.500 -43.210  19.290  0.00  0.00      PROA  
ATOM    678  HB2 PHE P  92      29.970 -42.600  17.850  0.00  0.00      PROA  
ATOM    679  CG  PHE P  92      31.000 -41.160  19.040  0.00  0.00      PROA  
ATOM    680  CD1 PHE P  92      31.550 -40.930  20.340  0.00  0.00      PROA  
ATOM    681  HD1 PHE P  92      31.950 -41.760  20.900  0.00  0.00      PROA  
ATOM    682  CE1 PHE P  92      31.370 -39.700  20.950  0.00  0.00      PROA  
ATOM    683  HE1 PHE P  92      31.870 -39.470  21.880  0.00  0.00      PROA  
ATOM    684  CZ  PHE P  92      30.850 -38.650  20.250  0.00  0.00      PROA  
ATOM    685  HZ  PHE P  92      30.890 -37.630  20.580  0.00  0.00      PROA  
ATOM    686  CD2 PHE P  92      30.470 -40.030  18.400  0.00  0.00      PROA  
ATOM    687  HD2 PHE P  92      30.160 -40.160  17.380  0.00  0.00      PROA  
ATOM    688  CE2 PHE P  92      30.410 -38.840  18.970  0.00  0.00      PROA  
ATOM    689  HE2 PHE P  92      30.080 -37.980  18.400  0.00  0.00      PROA  
ATOM    690  C   PHE P  92      33.280 -42.870  18.700  0.00  0.00      PROA  
ATOM    691  O   PHE P  92      34.070 -41.950  18.400  0.00  0.00      PROA  
ATOM    692  N   THR P  93      33.510 -43.660  19.730  0.00  0.00      PROA  
ATOM    693  HN  THR P  93      32.780 -44.290  19.970  0.00  0.00      PROA  
ATOM    694  CA  THR P  93      34.620 -43.480  20.630  0.00  0.00      PROA  
ATOM    695  HA  THR P  93      34.670 -42.440  20.900  0.00  0.00      PROA  
ATOM    696  CB  THR P  93      34.560 -44.090  22.000  0.00  0.00      PROA  
ATOM    697  HB  THR P  93      35.510 -43.950  22.560  0.00  0.00      PROA  
ATOM    698  OG1 THR P  93      34.220 -45.470  21.740  0.00  0.00      PROA  
ATOM    699  HG1 THR P  93      33.280 -45.440  21.540  0.00  0.00      PROA  
ATOM    700  CG2 THR P  93      33.360 -43.460  22.790  0.00  0.00      PROA  
ATOM    701 HG21 THR P  93      32.400 -43.520  22.230  0.00  0.00      PROA  
ATOM    702 HG22 THR P  93      33.570 -42.420  23.100  0.00  0.00      PROA  
ATOM    703 HG23 THR P  93      33.370 -44.080  23.720  0.00  0.00      PROA  
ATOM    704  C   THR P  93      35.960 -43.690  20.010  0.00  0.00      PROA  
ATOM    705  O   THR P  93      36.930 -42.990  20.330  0.00  0.00      PROA  
ATOM    706  N   VAL P  94      36.080 -44.620  19.070  0.00  0.00      PROA  
ATOM    707  HN  VAL P  94      35.350 -45.300  19.130  0.00  0.00      PROA  
ATOM    708  CA  VAL P  94      37.290 -44.920  18.290  0.00  0.00      PROA  
ATOM    709  HA  VAL P  94      38.090 -44.830  19.010  0.00  0.00      PROA  
ATOM    710  CB  VAL P  94      37.180 -46.270  17.600  0.00  0.00      PROA  
ATOM    711  HB  VAL P  94      36.250 -46.330  17.010  0.00  0.00      PROA  
ATOM    712  CG1 VAL P  94      38.250 -46.500  16.510  0.00  0.00      PROA  
ATOM    713 HG11 VAL P  94      38.130 -47.550  16.170  0.00  0.00      PROA  
ATOM    714 HG12 VAL P  94      39.290 -46.590  16.890  0.00  0.00      PROA  
ATOM    715 HG13 VAL P  94      38.150 -45.820  15.640  0.00  0.00      PROA  
ATOM    716  CG2 VAL P  94      37.210 -47.370  18.590  0.00  0.00      PROA  
ATOM    717 HG21 VAL P  94      37.050 -48.360  18.110  0.00  0.00      PROA  
ATOM    718 HG22 VAL P  94      36.410 -47.250  19.340  0.00  0.00      PROA  
ATOM    719 HG23 VAL P  94      38.220 -47.400  19.050  0.00  0.00      PROA  
ATOM    720  C   VAL P  94      37.510 -43.810  17.230  0.00  0.00      PROA  
ATOM    721  O   VAL P  94      38.610 -43.300  17.080  0.00  0.00      PROA  
ATOM    722  N   THR P  95      36.430 -43.410  16.540  0.00  0.00      PROA  
ATOM    723  HN  THR P  95      35.510 -43.780  16.570  0.00  0.00      PROA  
ATOM    724  CA  THR P  95      36.580 -42.460  15.360  0.00  0.00      PROA  
ATOM    725  HA  THR P  95      37.390 -42.830  14.750  0.00  0.00      PROA  
ATOM    726  CB  THR P  95      35.330 -42.360  14.530  0.00  0.00      PROA  
ATOM    727  HB  THR P  95      35.310 -41.490  13.840  0.00  0.00      PROA  
ATOM    728  OG1 THR P  95      34.260 -42.250  15.350  0.00  0.00      PROA  
ATOM    729  HG1 THR P  95      33.980 -43.140  15.570  0.00  0.00      PROA  
ATOM    730  CG2 THR P  95      35.180 -43.720  13.670  0.00  0.00      PROA  
ATOM    731 HG21 THR P  95      34.090 -43.750  13.440  0.00  0.00      PROA  
ATOM    732 HG22 THR P  95      35.470 -44.650  14.210  0.00  0.00      PROA  
ATOM    733 HG23 THR P  95      35.730 -43.660  12.710  0.00  0.00      PROA  
ATOM    734  C   THR P  95      37.070 -41.090  15.860  0.00  0.00      PROA  
ATOM    735  O   THR P  95      38.000 -40.480  15.340  0.00  0.00      PROA  
ATOM    736  N   LYS P  96      36.430 -40.580  16.920  0.00  0.00      PROA  
ATOM    737  HN  LYS P  96      35.660 -40.970  17.420  0.00  0.00      PROA  
ATOM    738  CA  LYS P  96      36.900 -39.360  17.630  0.00  0.00      PROA  
ATOM    739  HA  LYS P  96      36.840 -38.580  16.880  0.00  0.00      PROA  
ATOM    740  CB  LYS P  96      35.800 -39.180  18.700  0.00  0.00      PROA  
ATOM    741  HB1 LYS P  96      35.750 -40.150  19.230  0.00  0.00      PROA  
ATOM    742  HB2 LYS P  96      34.840 -38.880  18.220  0.00  0.00      PROA  
ATOM    743  CG  LYS P  96      36.090 -38.150  19.780  0.00  0.00      PROA  
ATOM    744  HG1 LYS P  96      36.070 -37.100  19.410  0.00  0.00      PROA  
ATOM    745  HG2 LYS P  96      37.170 -38.260  20.040  0.00  0.00      PROA  
ATOM    746  CD  LYS P  96      35.150 -38.340  21.020  0.00  0.00      PROA  
ATOM    747  HD1 LYS P  96      35.360 -39.410  21.250  0.00  0.00      PROA  
ATOM    748  HD2 LYS P  96      34.090 -38.270  20.720  0.00  0.00      PROA  
ATOM    749  CE  LYS P  96      35.540 -37.510  22.260  0.00  0.00      PROA  
ATOM    750  HE1 LYS P  96      34.770 -37.740  23.030  0.00  0.00      PROA  
ATOM    751  HE2 LYS P  96      35.460 -36.480  21.870  0.00  0.00      PROA  
ATOM    752  NZ  LYS P  96      36.910 -37.830  22.690  0.00  0.00      PROA  
ATOM    753  HZ1 LYS P  96      37.620 -37.450  22.040  0.00  0.00      PROA  
ATOM    754  HZ2 LYS P  96      37.080 -38.840  22.880  0.00  0.00      PROA  
ATOM    755  HZ3 LYS P  96      37.120 -37.260  23.530  0.00  0.00      PROA  
ATOM    756  C   LYS P  96      38.290 -39.290  18.100  0.00  0.00      PROA  
ATOM    757  O   LYS P  96      38.920 -38.290  17.980  0.00  0.00      PROA  
ATOM    758  N   TYR P  97      38.790 -40.370  18.700  0.00  0.00      PROA  
ATOM    759  HN  TYR P  97      38.260 -41.200  18.850  0.00  0.00      PROA  
ATOM    760  CA  TYR P  97      40.210 -40.370  19.140  0.00  0.00      PROA  
ATOM    761  HA  TYR P  97      40.380 -39.380  19.520  0.00  0.00      PROA  
ATOM    762  CB  TYR P  97      40.470 -41.280  20.350  0.00  0.00      PROA  
ATOM    763  HB1 TYR P  97      40.200 -42.320  20.070  0.00  0.00      PROA  
ATOM    764  HB2 TYR P  97      39.710 -40.980  21.100  0.00  0.00      PROA  
ATOM    765  CG  TYR P  97      41.900 -41.470  20.900  0.00  0.00      PROA  
ATOM    766  CD1 TYR P  97      42.780 -42.340  20.310  0.00  0.00      PROA  
ATOM    767  HD1 TYR P  97      42.450 -42.860  19.410  0.00  0.00      PROA  
ATOM    768  CE1 TYR P  97      44.020 -42.590  20.900  0.00  0.00      PROA  
ATOM    769  HE1 TYR P  97      44.740 -43.120  20.290  0.00  0.00      PROA  
ATOM    770  CZ  TYR P  97      44.470 -41.930  22.030  0.00  0.00      PROA  
ATOM    771  OH  TYR P  97      45.720 -42.170  22.670  0.00  0.00      PROA  
ATOM    772  HH  TYR P  97      46.280 -42.510  21.970  0.00  0.00      PROA  
ATOM    773  CD2 TYR P  97      42.210 -40.880  22.170  0.00  0.00      PROA  
ATOM    774  HD2 TYR P  97      41.480 -40.270  22.680  0.00  0.00      PROA  
ATOM    775  CE2 TYR P  97      43.510 -41.150  22.740  0.00  0.00      PROA  
ATOM    776  HE2 TYR P  97      43.810 -40.680  23.670  0.00  0.00      PROA  
ATOM    777  C   TYR P  97      41.190 -40.610  18.000  0.00  0.00      PROA  
ATOM    778  O   TYR P  97      42.100 -39.860  17.560  0.00  0.00      PROA  
ATOM    779  N   TRP P  98      41.020 -41.780  17.300  0.00  0.00      PROA  
ATOM    780  HN  TRP P  98      40.220 -42.360  17.390  0.00  0.00      PROA  
ATOM    781  CA  TRP P  98      41.910 -42.280  16.250  0.00  0.00      PROA  
ATOM    782  HA  TRP P  98      42.880 -42.430  16.690  0.00  0.00      PROA  
ATOM    783  CB  TRP P  98      41.420 -43.650  15.770  0.00  0.00      PROA  
ATOM    784  HB1 TRP P  98      40.420 -43.490  15.310  0.00  0.00      PROA  
ATOM    785  HB2 TRP P  98      41.380 -44.290  16.670  0.00  0.00      PROA  
ATOM    786  CG  TRP P  98      42.290 -44.440  14.820  0.00  0.00      PROA  
ATOM    787  CD1 TRP P  98      43.030 -45.460  15.210  0.00  0.00      PROA  
ATOM    788  HD1 TRP P  98      43.130 -45.670  16.260  0.00  0.00      PROA  
ATOM    789  NE1 TRP P  98      43.510 -46.190  14.110  0.00  0.00      PROA  
ATOM    790  HE1 TRP P  98      44.210 -46.820  14.340  0.00  0.00      PROA  
ATOM    791  CE2 TRP P  98      43.300 -45.440  12.950  0.00  0.00      PROA  
ATOM    792  CD2 TRP P  98      42.400 -44.330  13.380  0.00  0.00      PROA  
ATOM    793  CE3 TRP P  98      42.140 -43.330  12.420  0.00  0.00      PROA  
ATOM    794  HE3 TRP P  98      41.600 -42.430  12.700  0.00  0.00      PROA  
ATOM    795  CZ3 TRP P  98      42.680 -43.340  11.120  0.00  0.00      PROA  
ATOM    796  HZ3 TRP P  98      42.510 -42.470  10.510  0.00  0.00      PROA  
ATOM    797  CZ2 TRP P  98      43.810 -45.450  11.650  0.00  0.00      PROA  
ATOM    798  HZ2 TRP P  98      44.470 -46.260  11.360  0.00  0.00      PROA  
ATOM    799  CH2 TRP P  98      43.510 -44.390  10.750  0.00  0.00      PROA  
ATOM    800  HH2 TRP P  98      43.850 -44.450   9.730  0.00  0.00      PROA  
ATOM    801  C   TRP P  98      42.230 -41.230  15.130  0.00  0.00      PROA  
ATOM    802  O   TRP P  98      43.350 -40.990  14.700  0.00  0.00      PROA  
ATOM    803  N   PHE P  99      41.160 -40.540  14.610  0.00  0.00      PROA  
ATOM    804  HN  PHE P  99      40.190 -40.710  14.750  0.00  0.00      PROA  
ATOM    805  CA  PHE P  99      41.370 -39.450  13.680  0.00  0.00      PROA  
ATOM    806  HA  PHE P  99      42.070 -39.710  12.890  0.00  0.00      PROA  
ATOM    807  CB  PHE P  99      40.030 -39.120  12.960  0.00  0.00      PROA  
ATOM    808  HB1 PHE P  99      39.240 -38.850  13.690  0.00  0.00      PROA  
ATOM    809  HB2 PHE P  99      39.530 -40.050  12.630  0.00  0.00      PROA  
ATOM    810  CG  PHE P  99      40.040 -38.210  11.760  0.00  0.00      PROA  
ATOM    811  CD1 PHE P  99      38.980 -37.250  11.640  0.00  0.00      PROA  
ATOM    812  HD1 PHE P  99      38.180 -37.350  12.360  0.00  0.00      PROA  
ATOM    813  CE1 PHE P  99      38.880 -36.390  10.550  0.00  0.00      PROA  
ATOM    814  HE1 PHE P  99      38.010 -35.810  10.280  0.00  0.00      PROA  
ATOM    815  CZ  PHE P  99      40.010 -36.250   9.660  0.00  0.00      PROA  
ATOM    816  HZ  PHE P  99      39.920 -35.690   8.750  0.00  0.00      PROA  
ATOM    817  CD2 PHE P  99      41.110 -38.110  10.830  0.00  0.00      PROA  
ATOM    818  HD2 PHE P  99      41.970 -38.760  10.910  0.00  0.00      PROA  
ATOM    819  CE2 PHE P  99      41.070 -37.180   9.790  0.00  0.00      PROA  
ATOM    820  HE2 PHE P  99      41.900 -37.180   9.090  0.00  0.00      PROA  
ATOM    821  C   PHE P  99      42.060 -38.190  14.260  0.00  0.00      PROA  
ATOM    822  O   PHE P  99      42.980 -37.600  13.600  0.00  0.00      PROA  
ATOM    823  N   TYR P 100      41.750 -37.800  15.570  0.00  0.00      PROA  
ATOM    824  HN  TYR P 100      41.010 -38.230  16.070  0.00  0.00      PROA  
ATOM    825  CA  TYR P 100      42.350 -36.610  16.190  0.00  0.00      PROA  
ATOM    826  HA  TYR P 100      42.200 -35.760  15.540  0.00  0.00      PROA  
ATOM    827  CB  TYR P 100      41.560 -36.300  17.540  0.00  0.00      PROA  
ATOM    828  HB1 TYR P 100      41.570 -37.220  18.170  0.00  0.00      PROA  
ATOM    829  HB2 TYR P 100      40.530 -35.940  17.340  0.00  0.00      PROA  
ATOM    830  CG  TYR P 100      42.260 -35.200  18.250  0.00  0.00      PROA  
ATOM    831  CD1 TYR P 100      42.740 -34.050  17.620  0.00  0.00      PROA  
ATOM    832  HD1 TYR P 100      42.650 -33.910  16.550  0.00  0.00      PROA  
ATOM    833  CE1 TYR P 100      43.480 -33.110  18.310  0.00  0.00      PROA  
ATOM    834  HE1 TYR P 100      44.030 -32.280  17.890  0.00  0.00      PROA  
ATOM    835  CZ  TYR P 100      43.850 -33.280  19.700  0.00  0.00      PROA  
ATOM    836  OH  TYR P 100      44.690 -32.350  20.340  0.00  0.00      PROA  
ATOM    837  HH  TYR P 100      44.690 -32.480  21.300  0.00  0.00      PROA  
ATOM    838  CD2 TYR P 100      42.580 -35.410  19.610  0.00  0.00      PROA  
ATOM    839  HD2 TYR P 100      42.230 -36.310  20.100  0.00  0.00      PROA  
ATOM    840  CE2 TYR P 100      43.360 -34.460  20.330  0.00  0.00      PROA  
ATOM    841  HE2 TYR P 100      43.700 -34.580  21.340  0.00  0.00      PROA  
ATOM    842  C   TYR P 100      43.860 -36.720  16.340  0.00  0.00      PROA  
ATOM    843  O   TYR P 100      44.540 -35.750  16.150  0.00  0.00      PROA  
ATOM    844  N   ARG P 101      44.280 -37.890  16.780  0.00  0.00      PROA  
ATOM    845  HN  ARG P 101      43.610 -38.630  16.820  0.00  0.00      PROA  
ATOM    846  CA  ARG P 101      45.660 -38.210  17.120  0.00  0.00      PROA  
ATOM    847  HA  ARG P 101      46.100 -37.510  17.830  0.00  0.00      PROA  
ATOM    848  CB  ARG P 101      45.750 -39.630  17.620  0.00  0.00      PROA  
ATOM    849  HB1 ARG P 101      46.790 -40.020  17.500  0.00  0.00      PROA  
ATOM    850  HB2 ARG P 101      45.140 -40.330  17.010  0.00  0.00      PROA  
ATOM    851  CG  ARG P 101      45.270 -39.990  18.940  0.00  0.00      PROA  
ATOM    852  HG1 ARG P 101      45.510 -41.080  19.000  0.00  0.00      PROA  
ATOM    853  HG2 ARG P 101      44.190 -39.910  19.180  0.00  0.00      PROA  
ATOM    854  CD  ARG P 101      45.840 -39.240  20.190  0.00  0.00      PROA  
ATOM    855  HD1 ARG P 101      45.460 -39.690  21.130  0.00  0.00      PROA  
ATOM    856  HD2 ARG P 101      45.620 -38.160  20.080  0.00  0.00      PROA  
ATOM    857  NE  ARG P 101      47.300 -39.470  20.360  0.00  0.00      PROA  
ATOM    858  HE  ARG P 101      47.650 -40.270  19.880  0.00  0.00      PROA  
ATOM    859  CZ  ARG P 101      47.930 -38.890  21.330  0.00  0.00      PROA  
ATOM    860  NH1 ARG P 101      47.360 -38.140  22.270  0.00  0.00      PROA  
ATOM    861 HH11 ARG P 101      47.960 -37.610  22.880  0.00  0.00      PROA  
ATOM    862 HH12 ARG P 101      46.440 -37.810  22.050  0.00  0.00      PROA  
ATOM    863  NH2 ARG P 101      49.210 -39.090  21.590  0.00  0.00      PROA  
ATOM    864 HH21 ARG P 101      49.740 -39.780  21.100  0.00  0.00      PROA  
ATOM    865 HH22 ARG P 101      49.360 -38.750  22.520  0.00  0.00      PROA  
ATOM    866  C   ARG P 101      46.550 -38.070  15.900  0.00  0.00      PROA  
ATOM    867  O   ARG P 101      47.460 -37.270  15.790  0.00  0.00      PROA  
ATOM    868  N   LEU P 102      46.040 -38.710  14.770  0.00  0.00      PROA  
ATOM    869  HN  LEU P 102      45.200 -39.230  14.880  0.00  0.00      PROA  
ATOM    870  CA  LEU P 102      46.680 -38.640  13.510  0.00  0.00      PROA  
ATOM    871  HA  LEU P 102      47.690 -38.860  13.830  0.00  0.00      PROA  
ATOM    872  CB  LEU P 102      46.020 -39.620  12.550  0.00  0.00      PROA  
ATOM    873  HB1 LEU P 102      44.940 -39.400  12.550  0.00  0.00      PROA  
ATOM    874  HB2 LEU P 102      46.130 -40.630  12.990  0.00  0.00      PROA  
ATOM    875  CG  LEU P 102      46.560 -39.680  11.090  0.00  0.00      PROA  
ATOM    876  HG  LEU P 102      46.500 -38.690  10.580  0.00  0.00      PROA  
ATOM    877  CD1 LEU P 102      48.040 -39.960  11.210  0.00  0.00      PROA  
ATOM    878 HD11 LEU P 102      48.490 -40.210  10.230  0.00  0.00      PROA  
ATOM    879 HD12 LEU P 102      48.130 -40.870  11.850  0.00  0.00      PROA  
ATOM    880 HD13 LEU P 102      48.600 -39.140  11.720  0.00  0.00      PROA  
ATOM    881  CD2 LEU P 102      45.730 -40.680  10.250  0.00  0.00      PROA  
ATOM    882 HD21 LEU P 102      44.640 -40.480  10.210  0.00  0.00      PROA  
ATOM    883 HD22 LEU P 102      45.920 -41.700  10.640  0.00  0.00      PROA  
ATOM    884 HD23 LEU P 102      46.060 -40.640   9.190  0.00  0.00      PROA  
ATOM    885  C   LEU P 102      46.760 -37.260  12.860  0.00  0.00      PROA  
ATOM    886  O   LEU P 102      47.860 -36.920  12.330  0.00  0.00      PROA  
ATOM    887  N   LEU P 103      45.630 -36.450  12.980  0.00  0.00      PROA  
ATOM    888  HN  LEU P 103      44.740 -36.760  13.310  0.00  0.00      PROA  
ATOM    889  CA  LEU P 103      45.620 -35.060  12.560  0.00  0.00      PROA  
ATOM    890  HA  LEU P 103      46.130 -34.950  11.610  0.00  0.00      PROA  
ATOM    891  CB  LEU P 103      44.300 -34.250  12.710  0.00  0.00      PROA  
ATOM    892  HB1 LEU P 103      44.430 -33.160  12.550  0.00  0.00      PROA  
ATOM    893  HB2 LEU P 103      44.030 -34.370  13.780  0.00  0.00      PROA  
ATOM    894  CG  LEU P 103      43.100 -34.710  11.790  0.00  0.00      PROA  
ATOM    895  HG  LEU P 103      42.970 -35.810  11.870  0.00  0.00      PROA  
ATOM    896  CD1 LEU P 103      41.790 -33.990  12.300  0.00  0.00      PROA  
ATOM    897 HD11 LEU P 103      41.610 -34.210  13.370  0.00  0.00      PROA  
ATOM    898 HD12 LEU P 103      40.890 -34.280  11.720  0.00  0.00      PROA  
ATOM    899 HD13 LEU P 103      41.920 -32.890  12.150  0.00  0.00      PROA  
ATOM    900  CD2 LEU P 103      43.390 -34.290  10.270  0.00  0.00      PROA  
ATOM    901 HD21 LEU P 103      43.560 -33.190  10.270  0.00  0.00      PROA  
ATOM    902 HD22 LEU P 103      42.440 -34.470   9.740  0.00  0.00      PROA  
ATOM    903 HD23 LEU P 103      44.170 -34.910   9.780  0.00  0.00      PROA  
ATOM    904  C   LEU P 103      46.640 -34.280  13.320  0.00  0.00      PROA  
ATOM    905  O   LEU P 103      47.350 -33.430  12.760  0.00  0.00      PROA  
ATOM    906  N   SER P 104      46.690 -34.470  14.610  0.00  0.00      PROA  
ATOM    907  HN  SER P 104      46.080 -35.140  15.020  0.00  0.00      PROA  
ATOM    908  CA  SER P 104      47.600 -33.810  15.650  0.00  0.00      PROA  
ATOM    909  HA  SER P 104      47.300 -32.770  15.630  0.00  0.00      PROA  
ATOM    910  CB  SER P 104      47.490 -34.360  17.200  0.00  0.00      PROA  
ATOM    911  HB1 SER P 104      47.680 -35.460  17.170  0.00  0.00      PROA  
ATOM    912  HB2 SER P 104      46.470 -34.080  17.530  0.00  0.00      PROA  
ATOM    913  OG  SER P 104      48.310 -33.730  18.140  0.00  0.00      PROA  
ATOM    914  HG1 SER P 104      47.960 -32.830  18.170  0.00  0.00      PROA  
ATOM    915  C   SER P 104      49.130 -33.970  15.360  0.00  0.00      PROA  
ATOM    916  O   SER P 104      49.930 -32.960  15.350  0.00  0.00      PROA  
ATOM    917  N   ALA P 105      49.510 -35.210  14.940  0.00  0.00      PROA  
ATOM    918  HN  ALA P 105      48.940 -36.010  15.110  0.00  0.00      PROA  
ATOM    919  CA  ALA P 105      50.820 -35.640  14.470  0.00  0.00      PROA  
ATOM    920  HA  ALA P 105      51.490 -35.050  15.080  0.00  0.00      PROA  
ATOM    921  CB  ALA P 105      50.960 -37.210  14.540  0.00  0.00      PROA  
ATOM    922  HB1 ALA P 105      50.840 -37.490  15.610  0.00  0.00      PROA  
ATOM    923  HB2 ALA P 105      51.930 -37.570  14.150  0.00  0.00      PROA  
ATOM    924  HB3 ALA P 105      50.090 -37.750  14.100  0.00  0.00      PROA  
ATOM    925  C   ALA P 105      51.140 -35.260  13.070  0.00  0.00      PROA  
ATOM    926  O   ALA P 105      52.320 -35.080  12.770  0.00  0.00      PROA  
ATOM    927  N   LEU P 106      50.160 -35.070  12.170  0.00  0.00      PROA  
ATOM    928  HN  LEU P 106      49.230 -35.000  12.500  0.00  0.00      PROA  
ATOM    929  CA  LEU P 106      50.340 -34.910  10.700  0.00  0.00      PROA  
ATOM    930  HA  LEU P 106      51.230 -35.360  10.270  0.00  0.00      PROA  
ATOM    931  CB  LEU P 106      49.120 -35.500   9.910  0.00  0.00      PROA  
ATOM    932  HB1 LEU P 106      48.200 -35.060  10.350  0.00  0.00      PROA  
ATOM    933  HB2 LEU P 106      49.050 -36.610  10.040  0.00  0.00      PROA  
ATOM    934  CG  LEU P 106      49.060 -35.250   8.370  0.00  0.00      PROA  
ATOM    935  HG  LEU P 106      48.990 -34.180   8.090  0.00  0.00      PROA  
ATOM    936  CD1 LEU P 106      50.290 -35.830   7.640  0.00  0.00      PROA  
ATOM    937 HD11 LEU P 106      51.270 -35.430   7.950  0.00  0.00      PROA  
ATOM    938 HD12 LEU P 106      50.230 -35.610   6.550  0.00  0.00      PROA  
ATOM    939 HD13 LEU P 106      50.280 -36.940   7.690  0.00  0.00      PROA  
ATOM    940  CD2 LEU P 106      47.890 -35.990   7.720  0.00  0.00      PROA  
ATOM    941 HD21 LEU P 106      47.840 -35.760   6.630  0.00  0.00      PROA  
ATOM    942 HD22 LEU P 106      47.020 -35.650   8.330  0.00  0.00      PROA  
ATOM    943 HD23 LEU P 106      47.840 -37.080   7.940  0.00  0.00      PROA  
ATOM    944  C   LEU P 106      50.410 -33.410  10.350  0.00  0.00      PROA  
ATOM    945  O   LEU P 106      51.400 -32.920   9.780  0.00  0.00      PROA  
ATOM    946  N   PHE P 107      49.430 -32.630  10.830  0.00  0.00      PROA  
ATOM    947  HN  PHE P 107      48.650 -33.050  11.280  0.00  0.00      PROA  
ATOM    948  CA  PHE P 107      49.350 -31.140  10.550  0.00  0.00      PROA  
ATOM    949  HA  PHE P 107      49.830 -30.970   9.590  0.00  0.00      PROA  
ATOM    950  CB  PHE P 107      47.790 -30.740  10.500  0.00  0.00      PROA  
ATOM    951  HB1 PHE P 107      47.680 -29.640  10.380  0.00  0.00      PROA  
ATOM    952  HB2 PHE P 107      47.370 -31.070  11.470  0.00  0.00      PROA  
ATOM    953  CG  PHE P 107      47.120 -31.370   9.360  0.00  0.00      PROA  
ATOM    954  CD1 PHE P 107      46.310 -32.510   9.420  0.00  0.00      PROA  
ATOM    955  HD1 PHE P 107      46.090 -32.980  10.370  0.00  0.00      PROA  
ATOM    956  CE1 PHE P 107      45.750 -33.020   8.230  0.00  0.00      PROA  
ATOM    957  HE1 PHE P 107      45.180 -33.940   8.280  0.00  0.00      PROA  
ATOM    958  CZ  PHE P 107      46.000 -32.370   7.020  0.00  0.00      PROA  
ATOM    959  HZ  PHE P 107      45.630 -32.790   6.100  0.00  0.00      PROA  
ATOM    960  CD2 PHE P 107      47.190 -30.650   8.140  0.00  0.00      PROA  
ATOM    961  HD2 PHE P 107      47.800 -29.760   8.120  0.00  0.00      PROA  
ATOM    962  CE2 PHE P 107      46.760 -31.260   6.930  0.00  0.00      PROA  
ATOM    963  HE2 PHE P 107      46.840 -30.680   6.020  0.00  0.00      PROA  
ATOM    964  C   PHE P 107      50.080 -30.260  11.590  0.00  0.00      PROA  
ATOM    965  O   PHE P 107      50.380 -29.120  11.190  0.00  0.00      PROA  
ATOM    966  N   GLY P 108      50.350 -30.770  12.840  0.00  0.00      PROA  
ATOM    967  HN  GLY P 108      50.140 -31.740  12.880  0.00  0.00      PROA  
ATOM    968  CA  GLY P 108      51.030 -30.090  13.920  0.00  0.00      PROA  
ATOM    969  HA1 GLY P 108      51.390 -30.900  14.540  0.00  0.00      PROA  
ATOM    970  HA2 GLY P 108      50.290 -29.510  14.460  0.00  0.00      PROA  
ATOM    971  C   GLY P 108      52.230 -29.240  13.460  0.00  0.00      PROA  
ATOM    972  O   GLY P 108      52.150 -28.020  13.420  0.00  0.00      PROA  
ATOM    973  N   ILE P 109      53.350 -29.800  13.020  0.00  0.00      PROA  
ATOM    974  HN  ILE P 109      53.380 -30.800  13.030  0.00  0.00      PROA  
ATOM    975  CA  ILE P 109      54.590 -29.090  12.740  0.00  0.00      PROA  
ATOM    976  HA  ILE P 109      54.680 -28.480  13.630  0.00  0.00      PROA  
ATOM    977  CB  ILE P 109      55.800 -30.050  12.700  0.00  0.00      PROA  
ATOM    978  HB  ILE P 109      55.470 -30.800  11.960  0.00  0.00      PROA  
ATOM    979  CG2 ILE P 109      57.040 -29.250  12.350  0.00  0.00      PROA  
ATOM    980 HG21 ILE P 109      57.020 -28.880  11.300  0.00  0.00      PROA  
ATOM    981 HG22 ILE P 109      57.970 -29.850  12.330  0.00  0.00      PROA  
ATOM    982 HG23 ILE P 109      57.220 -28.450  13.100  0.00  0.00      PROA  
ATOM    983  CG1 ILE P 109      55.970 -30.610  14.150  0.00  0.00      PROA  
ATOM    984 HG11 ILE P 109      55.070 -31.170  14.470  0.00  0.00      PROA  
ATOM    985 HG12 ILE P 109      56.200 -29.870  14.940  0.00  0.00      PROA  
ATOM    986  CD  ILE P 109      57.020 -31.780  14.210  0.00  0.00      PROA  
ATOM    987  HD1 ILE P 109      58.030 -31.360  14.030  0.00  0.00      PROA  
ATOM    988  HD2 ILE P 109      56.720 -32.530  13.450  0.00  0.00      PROA  
ATOM    989  HD3 ILE P 109      57.030 -32.270  15.210  0.00  0.00      PROA  
ATOM    990  C   ILE P 109      54.550 -28.000  11.610  0.00  0.00      PROA  
ATOM    991  O   ILE P 109      55.120 -26.910  11.740  0.00  0.00      PROA  
ATOM    992  N   PRO P 110      53.810 -28.150  10.500  0.00  0.00      PROA  
ATOM    993  CD  PRO P 110      53.760 -29.450   9.740  0.00  0.00      PROA  
ATOM    994  HD1 PRO P 110      53.190 -30.190  10.340  0.00  0.00      PROA  
ATOM    995  HD2 PRO P 110      54.780 -29.860   9.610  0.00  0.00      PROA  
ATOM    996  CA  PRO P 110      53.380 -27.010   9.640  0.00  0.00      PROA  
ATOM    997  HA  PRO P 110      54.300 -26.570   9.270  0.00  0.00      PROA  
ATOM    998  CB  PRO P 110      52.540 -27.710   8.600  0.00  0.00      PROA  
ATOM    999  HB1 PRO P 110      52.580 -27.110   7.660  0.00  0.00      PROA  
ATOM   1000  HB2 PRO P 110      51.510 -27.840   8.980  0.00  0.00      PROA  
ATOM   1001  CG  PRO P 110      53.140 -29.170   8.360  0.00  0.00      PROA  
ATOM   1002  HG1 PRO P 110      52.320 -29.900   8.150  0.00  0.00      PROA  
ATOM   1003  HG2 PRO P 110      53.800 -29.250   7.470  0.00  0.00      PROA  
ATOM   1004  C   PRO P 110      52.560 -25.930  10.420  0.00  0.00      PROA  
ATOM   1005  O   PRO P 110      52.790 -24.720  10.190  0.00  0.00      PROA  
ATOM   1006  N   MET P 111      51.560 -26.330  11.240  0.00  0.00      PROA  
ATOM   1007  HN  MET P 111      51.330 -27.280  11.450  0.00  0.00      PROA  
ATOM   1008  CA  MET P 111      50.700 -25.320  11.870  0.00  0.00      PROA  
ATOM   1009  HA  MET P 111      50.350 -24.640  11.110  0.00  0.00      PROA  
ATOM   1010  CB  MET P 111      49.450 -26.140  12.430  0.00  0.00      PROA  
ATOM   1011  HB1 MET P 111      49.820 -26.890  13.160  0.00  0.00      PROA  
ATOM   1012  HB2 MET P 111      49.040 -26.710  11.570  0.00  0.00      PROA  
ATOM   1013  CG  MET P 111      48.290 -25.290  12.950  0.00  0.00      PROA  
ATOM   1014  HG1 MET P 111      48.700 -24.680  13.780  0.00  0.00      PROA  
ATOM   1015  HG2 MET P 111      47.400 -25.800  13.370  0.00  0.00      PROA  
ATOM   1016  SD  MET P 111      47.610 -24.240  11.640  0.00  0.00      PROA  
ATOM   1017  CE  MET P 111      46.220 -23.590  12.710  0.00  0.00      PROA  
ATOM   1018  HE1 MET P 111      45.550 -24.450  12.900  0.00  0.00      PROA  
ATOM   1019  HE2 MET P 111      45.660 -22.790  12.180  0.00  0.00      PROA  
ATOM   1020  HE3 MET P 111      46.650 -23.250  13.670  0.00  0.00      PROA  
ATOM   1021  C   MET P 111      51.400 -24.550  12.960  0.00  0.00      PROA  
ATOM   1022  O   MET P 111      51.270 -23.290  13.060  0.00  0.00      PROA  
ATOM   1023  N   ALA P 112      52.200 -25.230  13.760  0.00  0.00      PROA  
ATOM   1024  HN  ALA P 112      52.220 -26.220  13.780  0.00  0.00      PROA  
ATOM   1025  CA  ALA P 112      53.120 -24.690  14.690  0.00  0.00      PROA  
ATOM   1026  HA  ALA P 112      52.580 -24.080  15.400  0.00  0.00      PROA  
ATOM   1027  CB  ALA P 112      53.850 -25.890  15.290  0.00  0.00      PROA  
ATOM   1028  HB1 ALA P 112      53.220 -26.750  15.590  0.00  0.00      PROA  
ATOM   1029  HB2 ALA P 112      54.400 -25.650  16.220  0.00  0.00      PROA  
ATOM   1030  HB3 ALA P 112      54.480 -26.390  14.530  0.00  0.00      PROA  
ATOM   1031  C   ALA P 112      54.140 -23.670  14.020  0.00  0.00      PROA  
ATOM   1032  O   ALA P 112      54.460 -22.670  14.670  0.00  0.00      PROA  
ATOM   1033  N   LEU P 113      54.620 -23.980  12.790  0.00  0.00      PROA  
ATOM   1034  HN  LEU P 113      54.290 -24.880  12.490  0.00  0.00      PROA  
ATOM   1035  CA  LEU P 113      55.480 -23.150  11.940  0.00  0.00      PROA  
ATOM   1036  HA  LEU P 113      56.280 -22.850  12.600  0.00  0.00      PROA  
ATOM   1037  CB  LEU P 113      56.110 -23.960  10.790  0.00  0.00      PROA  
ATOM   1038  HB1 LEU P 113      55.390 -24.460  10.120  0.00  0.00      PROA  
ATOM   1039  HB2 LEU P 113      56.640 -24.800  11.270  0.00  0.00      PROA  
ATOM   1040  CG  LEU P 113      57.120 -23.160   9.900  0.00  0.00      PROA  
ATOM   1041  HG  LEU P 113      56.330 -22.680   9.290  0.00  0.00      PROA  
ATOM   1042  CD1 LEU P 113      58.080 -22.310  10.730  0.00  0.00      PROA  
ATOM   1043 HD11 LEU P 113      58.690 -21.790   9.960  0.00  0.00      PROA  
ATOM   1044 HD12 LEU P 113      58.660 -22.950  11.430  0.00  0.00      PROA  
ATOM   1045 HD13 LEU P 113      57.570 -21.560  11.380  0.00  0.00      PROA  
ATOM   1046  CD2 LEU P 113      57.910 -24.260   9.060  0.00  0.00      PROA  
ATOM   1047 HD21 LEU P 113      57.170 -25.030   8.740  0.00  0.00      PROA  
ATOM   1048 HD22 LEU P 113      58.720 -24.560   9.760  0.00  0.00      PROA  
ATOM   1049 HD23 LEU P 113      58.390 -23.790   8.180  0.00  0.00      PROA  
ATOM   1050  C   LEU P 113      54.830 -21.800  11.540  0.00  0.00      PROA  
ATOM   1051  O   LEU P 113      55.350 -20.720  11.810  0.00  0.00      PROA  
ATOM   1052  N   ILE P 114      53.610 -21.830  10.950  0.00  0.00      PROA  
ATOM   1053  HN  ILE P 114      53.180 -22.660  10.600  0.00  0.00      PROA  
ATOM   1054  CA  ILE P 114      52.800 -20.620  10.710  0.00  0.00      PROA  
ATOM   1055  HA  ILE P 114      53.380 -20.010  10.020  0.00  0.00      PROA  
ATOM   1056  CB  ILE P 114      51.620 -20.910   9.790  0.00  0.00      PROA  
ATOM   1057  HB  ILE P 114      50.770 -21.340  10.350  0.00  0.00      PROA  
ATOM   1058  CG2 ILE P 114      51.050 -19.580   9.180  0.00  0.00      PROA  
ATOM   1059 HG21 ILE P 114      50.080 -19.770   8.670  0.00  0.00      PROA  
ATOM   1060 HG22 ILE P 114      51.740 -19.110   8.440  0.00  0.00      PROA  
ATOM   1061 HG23 ILE P 114      50.840 -18.930  10.050  0.00  0.00      PROA  
ATOM   1062  CG1 ILE P 114      52.100 -21.940   8.660  0.00  0.00      PROA  
ATOM   1063 HG11 ILE P 114      52.250 -22.960   9.070  0.00  0.00      PROA  
ATOM   1064 HG12 ILE P 114      53.030 -21.640   8.130  0.00  0.00      PROA  
ATOM   1065  CD  ILE P 114      51.080 -21.970   7.500  0.00  0.00      PROA  
ATOM   1066  HD1 ILE P 114      51.120 -21.030   6.910  0.00  0.00      PROA  
ATOM   1067  HD2 ILE P 114      50.050 -22.130   7.870  0.00  0.00      PROA  
ATOM   1068  HD3 ILE P 114      51.500 -22.810   6.910  0.00  0.00      PROA  
ATOM   1069  C   ILE P 114      52.430 -19.780  11.890  0.00  0.00      PROA  
ATOM   1070  O   ILE P 114      52.780 -18.620  11.920  0.00  0.00      PROA  
ATOM   1071  N   TRP P 115      51.850 -20.410  12.950  0.00  0.00      PROA  
ATOM   1072  HN  TRP P 115      51.500 -21.330  12.820  0.00  0.00      PROA  
ATOM   1073  CA  TRP P 115      51.630 -19.710  14.130  0.00  0.00      PROA  
ATOM   1074  HA  TRP P 115      50.830 -19.010  13.920  0.00  0.00      PROA  
ATOM   1075  CB  TRP P 115      51.130 -20.680  15.250  0.00  0.00      PROA  
ATOM   1076  HB1 TRP P 115      51.510 -20.570  16.290  0.00  0.00      PROA  
ATOM   1077  HB2 TRP P 115      51.310 -21.740  14.960  0.00  0.00      PROA  
ATOM   1078  CG  TRP P 115      49.630 -20.610  15.490  0.00  0.00      PROA  
ATOM   1079  CD1 TRP P 115      48.740 -21.500  14.970  0.00  0.00      PROA  
ATOM   1080  HD1 TRP P 115      49.070 -22.320  14.350  0.00  0.00      PROA  
ATOM   1081  NE1 TRP P 115      47.480 -21.040  15.170  0.00  0.00      PROA  
ATOM   1082  HE1 TRP P 115      46.650 -21.520  15.380  0.00  0.00      PROA  
ATOM   1083  CE2 TRP P 115      47.540 -19.910  15.870  0.00  0.00      PROA  
ATOM   1084  CD2 TRP P 115      48.870 -19.600  16.150  0.00  0.00      PROA  
ATOM   1085  CE3 TRP P 115      49.180 -18.370  16.820  0.00  0.00      PROA  
ATOM   1086  HE3 TRP P 115      50.220 -18.080  16.910  0.00  0.00      PROA  
ATOM   1087  CZ3 TRP P 115      48.190 -17.530  17.150  0.00  0.00      PROA  
ATOM   1088  HZ3 TRP P 115      48.350 -16.530  17.520  0.00  0.00      PROA  
ATOM   1089  CZ2 TRP P 115      46.550 -19.180  16.390  0.00  0.00      PROA  
ATOM   1090  HZ2 TRP P 115      45.530 -19.530  16.300  0.00  0.00      PROA  
ATOM   1091  CH2 TRP P 115      46.850 -18.000  17.050  0.00  0.00      PROA  
ATOM   1092  HH2 TRP P 115      46.160 -17.270  17.450  0.00  0.00      PROA  
ATOM   1093  C   TRP P 115      52.830 -18.990  14.770  0.00  0.00      PROA  
ATOM   1094  O   TRP P 115      52.810 -17.860  15.020  0.00  0.00      PROA  
ATOM   1095  N   GLY P 116      54.010 -19.570  14.960  0.00  0.00      PROA  
ATOM   1096  HN  GLY P 116      54.100 -20.540  14.730  0.00  0.00      PROA  
ATOM   1097  CA  GLY P 116      55.290 -19.080  15.580  0.00  0.00      PROA  
ATOM   1098  HA1 GLY P 116      55.990 -19.890  15.520  0.00  0.00      PROA  
ATOM   1099  HA2 GLY P 116      55.130 -18.720  16.590  0.00  0.00      PROA  
ATOM   1100  C   GLY P 116      55.830 -17.930  14.770  0.00  0.00      PROA  
ATOM   1101  O   GLY P 116      56.160 -16.860  15.270  0.00  0.00      PROA  
ATOM   1102  N   ILE P 117      55.790 -18.000  13.410  0.00  0.00      PROA  
ATOM   1103  HN  ILE P 117      55.400 -18.830  13.000  0.00  0.00      PROA  
ATOM   1104  CA  ILE P 117      56.030 -16.870  12.490  0.00  0.00      PROA  
ATOM   1105  HA  ILE P 117      56.970 -16.430  12.770  0.00  0.00      PROA  
ATOM   1106  CB  ILE P 117      56.090 -17.240  11.040  0.00  0.00      PROA  
ATOM   1107  HB  ILE P 117      55.270 -17.980  10.900  0.00  0.00      PROA  
ATOM   1108  CG2 ILE P 117      56.030 -16.190   9.870  0.00  0.00      PROA  
ATOM   1109 HG21 ILE P 117      55.100 -15.590   9.840  0.00  0.00      PROA  
ATOM   1110 HG22 ILE P 117      56.090 -16.530   8.820  0.00  0.00      PROA  
ATOM   1111 HG23 ILE P 117      56.860 -15.460  10.010  0.00  0.00      PROA  
ATOM   1112  CG1 ILE P 117      57.350 -18.110  10.720  0.00  0.00      PROA  
ATOM   1113 HG11 ILE P 117      57.560 -18.890  11.490  0.00  0.00      PROA  
ATOM   1114 HG12 ILE P 117      58.200 -17.390  10.720  0.00  0.00      PROA  
ATOM   1115  CD  ILE P 117      57.220 -18.980   9.500  0.00  0.00      PROA  
ATOM   1116  HD1 ILE P 117      57.190 -18.430   8.530  0.00  0.00      PROA  
ATOM   1117  HD2 ILE P 117      56.290 -19.580   9.500  0.00  0.00      PROA  
ATOM   1118  HD3 ILE P 117      58.150 -19.580   9.350  0.00  0.00      PROA  
ATOM   1119  C   ILE P 117      55.040 -15.740  12.500  0.00  0.00      PROA  
ATOM   1120  O   ILE P 117      55.410 -14.560  12.550  0.00  0.00      PROA  
ATOM   1121  N   TYR P 118      53.780 -16.100  12.600  0.00  0.00      PROA  
ATOM   1122  HN  TYR P 118      53.680 -17.090  12.520  0.00  0.00      PROA  
ATOM   1123  CA  TYR P 118      52.570 -15.210  12.740  0.00  0.00      PROA  
ATOM   1124  HA  TYR P 118      52.610 -14.500  11.930  0.00  0.00      PROA  
ATOM   1125  CB  TYR P 118      51.270 -16.090  12.660  0.00  0.00      PROA  
ATOM   1126  HB1 TYR P 118      51.190 -16.920  13.390  0.00  0.00      PROA  
ATOM   1127  HB2 TYR P 118      51.360 -16.510  11.640  0.00  0.00      PROA  
ATOM   1128  CG  TYR P 118      49.900 -15.440  12.770  0.00  0.00      PROA  
ATOM   1129  CD1 TYR P 118      49.240 -15.080  11.650  0.00  0.00      PROA  
ATOM   1130  HD1 TYR P 118      49.660 -15.230  10.660  0.00  0.00      PROA  
ATOM   1131  CE1 TYR P 118      47.930 -14.570  11.740  0.00  0.00      PROA  
ATOM   1132  HE1 TYR P 118      47.480 -14.140  10.850  0.00  0.00      PROA  
ATOM   1133  CZ  TYR P 118      47.290 -14.340  12.980  0.00  0.00      PROA  
ATOM   1134  OH  TYR P 118      46.020 -13.770  13.000  0.00  0.00      PROA  
ATOM   1135  HH  TYR P 118      45.880 -13.580  12.070  0.00  0.00      PROA  
ATOM   1136  CD2 TYR P 118      49.280 -15.310  14.050  0.00  0.00      PROA  
ATOM   1137  HD2 TYR P 118      49.820 -15.500  14.960  0.00  0.00      PROA  
ATOM   1138  CE2 TYR P 118      47.940 -14.740  14.110  0.00  0.00      PROA  
ATOM   1139  HE2 TYR P 118      47.550 -14.690  15.120  0.00  0.00      PROA  
ATOM   1140  C   TYR P 118      52.480 -14.420  14.010  0.00  0.00      PROA  
ATOM   1141  O   TYR P 118      52.220 -13.260  14.050  0.00  0.00      PROA  
ATOM   1142  N   PHE P 119      52.840 -15.070  15.130  0.00  0.00      PROA  
ATOM   1143  HN  PHE P 119      53.010 -16.050  15.050  0.00  0.00      PROA  
ATOM   1144  CA  PHE P 119      52.960 -14.480  16.450  0.00  0.00      PROA  
ATOM   1145  HA  PHE P 119      52.090 -13.860  16.590  0.00  0.00      PROA  
ATOM   1146  CB  PHE P 119      53.150 -15.570  17.540  0.00  0.00      PROA  
ATOM   1147  HB1 PHE P 119      54.210 -15.910  17.570  0.00  0.00      PROA  
ATOM   1148  HB2 PHE P 119      52.520 -16.490  17.430  0.00  0.00      PROA  
ATOM   1149  CG  PHE P 119      52.850 -14.900  18.910  0.00  0.00      PROA  
ATOM   1150  CD1 PHE P 119      53.850 -14.290  19.710  0.00  0.00      PROA  
ATOM   1151  HD1 PHE P 119      54.870 -14.350  19.380  0.00  0.00      PROA  
ATOM   1152  CE1 PHE P 119      53.450 -13.750  20.990  0.00  0.00      PROA  
ATOM   1153  HE1 PHE P 119      54.260 -13.350  21.580  0.00  0.00      PROA  
ATOM   1154  CZ  PHE P 119      52.140 -13.850  21.480  0.00  0.00      PROA  
ATOM   1155  HZ  PHE P 119      51.750 -13.450  22.400  0.00  0.00      PROA  
ATOM   1156  CD2 PHE P 119      51.600 -15.130  19.470  0.00  0.00      PROA  
ATOM   1157  HD2 PHE P 119      50.870 -15.670  18.880  0.00  0.00      PROA  
ATOM   1158  CE2 PHE P 119      51.160 -14.510  20.650  0.00  0.00      PROA  
ATOM   1159  HE2 PHE P 119      50.130 -14.510  20.990  0.00  0.00      PROA  
ATOM   1160  C   PHE P 119      54.050 -13.410  16.410  0.00  0.00      PROA  
ATOM   1161  O   PHE P 119      53.970 -12.290  16.910  0.00  0.00      PROA  
ATOM   1162  N   ALA P 120      55.140 -13.780  15.790  0.00  0.00      PROA  
ATOM   1163  HN  ALA P 120      55.080 -14.710  15.460  0.00  0.00      PROA  
ATOM   1164  CA  ALA P 120      56.330 -12.980  15.660  0.00  0.00      PROA  
ATOM   1165  HA  ALA P 120      56.580 -12.730  16.680  0.00  0.00      PROA  
ATOM   1166  CB  ALA P 120      57.430 -13.860  15.230  0.00  0.00      PROA  
ATOM   1167  HB1 ALA P 120      57.490 -14.730  15.930  0.00  0.00      PROA  
ATOM   1168  HB2 ALA P 120      58.440 -13.380  15.210  0.00  0.00      PROA  
ATOM   1169  HB3 ALA P 120      57.240 -14.350  14.250  0.00  0.00      PROA  
ATOM   1170  C   ALA P 120      56.150 -11.750  14.830  0.00  0.00      PROA  
ATOM   1171  O   ALA P 120      56.530 -10.650  15.250  0.00  0.00      PROA  
ATOM   1172  N   ILE P 121      55.440 -11.900  13.670  0.00  0.00      PROA  
ATOM   1173  HN  ILE P 121      55.120 -12.780  13.320  0.00  0.00      PROA  
ATOM   1174  CA  ILE P 121      55.000 -10.830  12.900  0.00  0.00      PROA  
ATOM   1175  HA  ILE P 121      55.900 -10.240  12.850  0.00  0.00      PROA  
ATOM   1176  CB  ILE P 121      54.660 -11.220  11.470  0.00  0.00      PROA  
ATOM   1177  HB  ILE P 121      54.160 -12.210  11.520  0.00  0.00      PROA  
ATOM   1178  CG2 ILE P 121      53.660 -10.350  10.730  0.00  0.00      PROA  
ATOM   1179 HG21 ILE P 121      53.530 -10.700   9.690  0.00  0.00      PROA  
ATOM   1180 HG22 ILE P 121      54.170  -9.360  10.740  0.00  0.00      PROA  
ATOM   1181 HG23 ILE P 121      52.700 -10.130  11.230  0.00  0.00      PROA  
ATOM   1182  CG1 ILE P 121      55.930 -11.500  10.550  0.00  0.00      PROA  
ATOM   1183 HG11 ILE P 121      56.650 -12.050  11.190  0.00  0.00      PROA  
ATOM   1184 HG12 ILE P 121      56.500 -10.610  10.220  0.00  0.00      PROA  
ATOM   1185  CD  ILE P 121      55.650 -12.330   9.280  0.00  0.00      PROA  
ATOM   1186  HD1 ILE P 121      55.440 -13.400   9.480  0.00  0.00      PROA  
ATOM   1187  HD2 ILE P 121      56.560 -12.400   8.640  0.00  0.00      PROA  
ATOM   1188  HD3 ILE P 121      54.830 -11.880   8.680  0.00  0.00      PROA  
ATOM   1189  C   ILE P 121      54.050  -9.910  13.610  0.00  0.00      PROA  
ATOM   1190  O   ILE P 121      54.380  -8.680  13.530  0.00  0.00      PROA  
ATOM   1191  N   LEU P 122      53.090 -10.470  14.290  0.00  0.00      PROA  
ATOM   1192  HN  LEU P 122      52.970 -11.450  14.120  0.00  0.00      PROA  
ATOM   1193  CA  LEU P 122      52.010  -9.840  14.970  0.00  0.00      PROA  
ATOM   1194  HA  LEU P 122      51.580  -9.110  14.290  0.00  0.00      PROA  
ATOM   1195  CB  LEU P 122      51.040 -10.830  15.620  0.00  0.00      PROA  
ATOM   1196  HB1 LEU P 122      51.650 -11.590  16.150  0.00  0.00      PROA  
ATOM   1197  HB2 LEU P 122      50.510 -11.450  14.870  0.00  0.00      PROA  
ATOM   1198  CG  LEU P 122      49.940 -10.130  16.540  0.00  0.00      PROA  
ATOM   1199  HG  LEU P 122      50.490  -9.560  17.310  0.00  0.00      PROA  
ATOM   1200  CD1 LEU P 122      49.000  -9.240  15.840  0.00  0.00      PROA  
ATOM   1201 HD11 LEU P 122      48.060  -9.750  15.520  0.00  0.00      PROA  
ATOM   1202 HD12 LEU P 122      49.460  -8.890  14.900  0.00  0.00      PROA  
ATOM   1203 HD13 LEU P 122      48.730  -8.360  16.450  0.00  0.00      PROA  
ATOM   1204  CD2 LEU P 122      49.070 -11.130  17.370  0.00  0.00      PROA  
ATOM   1205 HD21 LEU P 122      49.760 -11.860  17.860  0.00  0.00      PROA  
ATOM   1206 HD22 LEU P 122      48.580 -11.840  16.660  0.00  0.00      PROA  
ATOM   1207 HD23 LEU P 122      48.420 -10.550  18.050  0.00  0.00      PROA  
ATOM   1208  C   LEU P 122      52.670  -8.960  15.990  0.00  0.00      PROA  
ATOM   1209  O   LEU P 122      52.440  -7.740  16.020  0.00  0.00      PROA  
ATOM   1210  N   SER P 123      53.540  -9.420  16.820  0.00  0.00      PROA  
ATOM   1211  HN  SER P 123      53.600 -10.410  16.970  0.00  0.00      PROA  
ATOM   1212  CA  SER P 123      54.390  -8.700  17.790  0.00  0.00      PROA  
ATOM   1213  HA  SER P 123      53.740  -8.100  18.410  0.00  0.00      PROA  
ATOM   1214  CB  SER P 123      55.340  -9.530  18.730  0.00  0.00      PROA  
ATOM   1215  HB1 SER P 123      55.970  -8.870  19.360  0.00  0.00      PROA  
ATOM   1216  HB2 SER P 123      56.070 -10.060  18.080  0.00  0.00      PROA  
ATOM   1217  OG  SER P 123      54.680 -10.440  19.570  0.00  0.00      PROA  
ATOM   1218  HG1 SER P 123      54.410 -11.120  18.960  0.00  0.00      PROA  
ATOM   1219  C   SER P 123      55.270  -7.680  17.110  0.00  0.00      PROA  
ATOM   1220  O   SER P 123      55.320  -6.490  17.530  0.00  0.00      PROA  
ATOM   1221  N   PHE P 124      55.930  -8.050  15.980  0.00  0.00      PROA  
ATOM   1222  HN  PHE P 124      55.930  -9.000  15.670  0.00  0.00      PROA  
ATOM   1223  CA  PHE P 124      56.890  -7.130  15.230  0.00  0.00      PROA  
ATOM   1224  HA  PHE P 124      57.560  -6.630  15.910  0.00  0.00      PROA  
ATOM   1225  CB  PHE P 124      57.650  -7.860  14.080  0.00  0.00      PROA  
ATOM   1226  HB1 PHE P 124      56.860  -8.160  13.360  0.00  0.00      PROA  
ATOM   1227  HB2 PHE P 124      58.250  -8.740  14.410  0.00  0.00      PROA  
ATOM   1228  CG  PHE P 124      58.510  -6.900  13.320  0.00  0.00      PROA  
ATOM   1229  CD1 PHE P 124      59.640  -6.340  13.910  0.00  0.00      PROA  
ATOM   1230  HD1 PHE P 124      59.810  -6.640  14.940  0.00  0.00      PROA  
ATOM   1231  CE1 PHE P 124      60.310  -5.320  13.250  0.00  0.00      PROA  
ATOM   1232  HE1 PHE P 124      61.110  -4.830  13.800  0.00  0.00      PROA  
ATOM   1233  CZ  PHE P 124      59.870  -4.810  12.040  0.00  0.00      PROA  
ATOM   1234  HZ  PHE P 124      60.330  -3.920  11.650  0.00  0.00      PROA  
ATOM   1235  CD2 PHE P 124      58.120  -6.510  12.040  0.00  0.00      PROA  
ATOM   1236  HD2 PHE P 124      57.270  -6.970  11.570  0.00  0.00      PROA  
ATOM   1237  CE2 PHE P 124      58.810  -5.420  11.410  0.00  0.00      PROA  
ATOM   1238  HE2 PHE P 124      58.370  -5.080  10.480  0.00  0.00      PROA  
ATOM   1239  C   PHE P 124      56.180  -5.890  14.690  0.00  0.00      PROA  
ATOM   1240  O   PHE P 124      56.470  -4.780  15.090  0.00  0.00      PROA  
ATOM   1241  N   LEU P 125      55.110  -6.120  13.950  0.00  0.00      PROA  
ATOM   1242  HN  LEU P 125      54.790  -7.040  13.700  0.00  0.00      PROA  
ATOM   1243  CA  LEU P 125      54.150  -5.190  13.510  0.00  0.00      PROA  
ATOM   1244  HA  LEU P 125      54.640  -4.410  12.950  0.00  0.00      PROA  
ATOM   1245  CB  LEU P 125      53.110  -5.820  12.510  0.00  0.00      PROA  
ATOM   1246  HB1 LEU P 125      52.320  -5.070  12.290  0.00  0.00      PROA  
ATOM   1247  HB2 LEU P 125      52.530  -6.570  13.090  0.00  0.00      PROA  
ATOM   1248  CG  LEU P 125      53.720  -6.400  11.200  0.00  0.00      PROA  
ATOM   1249  HG  LEU P 125      54.270  -7.270  11.600  0.00  0.00      PROA  
ATOM   1250  CD1 LEU P 125      52.560  -6.850  10.280  0.00  0.00      PROA  
ATOM   1251 HD11 LEU P 125      53.130  -7.340   9.460  0.00  0.00      PROA  
ATOM   1252 HD12 LEU P 125      52.080  -5.910   9.940  0.00  0.00      PROA  
ATOM   1253 HD13 LEU P 125      51.770  -7.440  10.790  0.00  0.00      PROA  
ATOM   1254  CD2 LEU P 125      54.690  -5.360  10.550  0.00  0.00      PROA  
ATOM   1255 HD21 LEU P 125      55.340  -5.710   9.710  0.00  0.00      PROA  
ATOM   1256 HD22 LEU P 125      55.400  -5.060  11.340  0.00  0.00      PROA  
ATOM   1257 HD23 LEU P 125      54.220  -4.440  10.140  0.00  0.00      PROA  
ATOM   1258  C   LEU P 125      53.410  -4.410  14.580  0.00  0.00      PROA  
ATOM   1259  O   LEU P 125      53.250  -3.210  14.470  0.00  0.00      PROA  
ATOM   1260  N   HSD P 126      52.860  -5.020  15.650  0.00  0.00      PROA  
ATOM   1261  HN  HSD P 126      52.940  -6.020  15.640  0.00  0.00      PROA  
ATOM   1262  CA  HSD P 126      52.270  -4.300  16.800  0.00  0.00      PROA  
ATOM   1263  HA  HSD P 126      51.560  -3.610  16.380  0.00  0.00      PROA  
ATOM   1264  CB  HSD P 126      51.620  -5.250  17.800  0.00  0.00      PROA  
ATOM   1265  HB1 HSD P 126      52.380  -6.060  17.930  0.00  0.00      PROA  
ATOM   1266  HB2 HSD P 126      50.900  -5.760  17.130  0.00  0.00      PROA  
ATOM   1267  ND1 HSD P 126      49.980  -3.840  19.060  0.00  0.00      PROA  
ATOM   1268  HD1 HSD P 126      49.230  -3.690  18.420  0.00  0.00      PROA  
ATOM   1269  CG  HSD P 126      51.220  -4.480  19.000  0.00  0.00      PROA  
ATOM   1270  CE1 HSD P 126      49.880  -3.360  20.330  0.00  0.00      PROA  
ATOM   1271  HE1 HSD P 126      49.070  -2.760  20.730  0.00  0.00      PROA  
ATOM   1272  NE2 HSD P 126      50.960  -3.650  21.090  0.00  0.00      PROA  
ATOM   1273  CD2 HSD P 126      51.750  -4.420  20.200  0.00  0.00      PROA  
ATOM   1274  HD2 HSD P 126      52.680  -4.860  20.530  0.00  0.00      PROA  
ATOM   1275  C   HSD P 126      53.230  -3.350  17.480  0.00  0.00      PROA  
ATOM   1276  O   HSD P 126      52.960  -2.220  17.720  0.00  0.00      PROA  
ATOM   1277  N   ILE P 127      54.490  -3.750  17.710  0.00  0.00      PROA  
ATOM   1278  HN  ILE P 127      54.780  -4.710  17.660  0.00  0.00      PROA  
ATOM   1279  CA  ILE P 127      55.630  -2.890  18.270  0.00  0.00      PROA  
ATOM   1280  HA  ILE P 127      55.230  -2.360  19.120  0.00  0.00      PROA  
ATOM   1281  CB  ILE P 127      56.820  -3.690  18.880  0.00  0.00      PROA  
ATOM   1282  HB  ILE P 127      57.320  -4.250  18.060  0.00  0.00      PROA  
ATOM   1283  CG2 ILE P 127      57.810  -2.700  19.490  0.00  0.00      PROA  
ATOM   1284 HG21 ILE P 127      58.210  -2.100  18.650  0.00  0.00      PROA  
ATOM   1285 HG22 ILE P 127      58.690  -3.230  19.910  0.00  0.00      PROA  
ATOM   1286 HG23 ILE P 127      57.370  -2.110  20.330  0.00  0.00      PROA  
ATOM   1287  CG1 ILE P 127      56.310  -4.620  19.980  0.00  0.00      PROA  
ATOM   1288 HG11 ILE P 127      55.420  -5.150  19.590  0.00  0.00      PROA  
ATOM   1289 HG12 ILE P 127      56.010  -4.040  20.880  0.00  0.00      PROA  
ATOM   1290  CD  ILE P 127      57.330  -5.620  20.310  0.00  0.00      PROA  
ATOM   1291  HD1 ILE P 127      57.750  -6.140  19.420  0.00  0.00      PROA  
ATOM   1292  HD2 ILE P 127      56.980  -6.360  21.060  0.00  0.00      PROA  
ATOM   1293  HD3 ILE P 127      58.230  -5.070  20.680  0.00  0.00      PROA  
ATOM   1294  C   ILE P 127      56.120  -1.800  17.330  0.00  0.00      PROA  
ATOM   1295  O   ILE P 127      56.160  -0.610  17.690  0.00  0.00      PROA  
ATOM   1296  N   TRP P 128      56.400  -2.150  16.100  0.00  0.00      PROA  
ATOM   1297  HN  TRP P 128      56.220  -3.090  15.820  0.00  0.00      PROA  
ATOM   1298  CA  TRP P 128      57.160  -1.340  15.270  0.00  0.00      PROA  
ATOM   1299  HA  TRP P 128      57.770  -0.700  15.890  0.00  0.00      PROA  
ATOM   1300  CB  TRP P 128      58.270  -2.260  14.550  0.00  0.00      PROA  
ATOM   1301  HB1 TRP P 128      58.820  -1.760  13.720  0.00  0.00      PROA  
ATOM   1302  HB2 TRP P 128      57.820  -3.120  14.010  0.00  0.00      PROA  
ATOM   1303  CG  TRP P 128      59.300  -2.720  15.510  0.00  0.00      PROA  
ATOM   1304  CD1 TRP P 128      59.290  -3.860  16.280  0.00  0.00      PROA  
ATOM   1305  HD1 TRP P 128      58.510  -4.590  16.210  0.00  0.00      PROA  
ATOM   1306  NE1 TRP P 128      60.410  -3.970  17.040  0.00  0.00      PROA  
ATOM   1307  HE1 TRP P 128      60.680  -4.500  17.820  0.00  0.00      PROA  
ATOM   1308  CE2 TRP P 128      61.200  -2.880  16.790  0.00  0.00      PROA  
ATOM   1309  CD2 TRP P 128      60.600  -2.140  15.710  0.00  0.00      PROA  
ATOM   1310  CE3 TRP P 128      61.280  -1.050  15.110  0.00  0.00      PROA  
ATOM   1311  HE3 TRP P 128      60.810  -0.530  14.290  0.00  0.00      PROA  
ATOM   1312  CZ3 TRP P 128      62.510  -0.700  15.640  0.00  0.00      PROA  
ATOM   1313  HZ3 TRP P 128      63.050   0.140  15.210  0.00  0.00      PROA  
ATOM   1314  CZ2 TRP P 128      62.410  -2.580  17.250  0.00  0.00      PROA  
ATOM   1315  HZ2 TRP P 128      62.870  -3.130  18.070  0.00  0.00      PROA  
ATOM   1316  CH2 TRP P 128      63.050  -1.460  16.630  0.00  0.00      PROA  
ATOM   1317  HH2 TRP P 128      64.020  -1.130  16.970  0.00  0.00      PROA  
ATOM   1318  C   TRP P 128      56.330  -0.650  14.250  0.00  0.00      PROA  
ATOM   1319  O   TRP P 128      56.860   0.200  13.520  0.00  0.00      PROA  
ATOM   1320  N   ALA P 129      54.980  -0.810  14.370  0.00  0.00      PROA  
ATOM   1321  HN  ALA P 129      54.570  -1.530  14.930  0.00  0.00      PROA  
ATOM   1322  CA  ALA P 129      54.090  -0.240  13.400  0.00  0.00      PROA  
ATOM   1323  HA  ALA P 129      54.530   0.710  13.130  0.00  0.00      PROA  
ATOM   1324  CB  ALA P 129      53.800  -1.110  12.120  0.00  0.00      PROA  
ATOM   1325  HB1 ALA P 129      53.590  -2.140  12.480  0.00  0.00      PROA  
ATOM   1326  HB2 ALA P 129      54.740  -1.140  11.520  0.00  0.00      PROA  
ATOM   1327  HB3 ALA P 129      52.990  -0.700  11.480  0.00  0.00      PROA  
ATOM   1328  C   ALA P 129      52.750   0.190  13.960  0.00  0.00      PROA  
ATOM   1329  O   ALA P 129      52.360   1.340  13.790  0.00  0.00      PROA  
ATOM   1330  N   VAL P 130      51.920  -0.710  14.470  0.00  0.00      PROA  
ATOM   1331  HN  VAL P 130      52.110  -1.690  14.450  0.00  0.00      PROA  
ATOM   1332  CA  VAL P 130      50.630  -0.370  15.090  0.00  0.00      PROA  
ATOM   1333  HA  VAL P 130      50.040   0.200  14.390  0.00  0.00      PROA  
ATOM   1334  CB  VAL P 130      49.710  -1.550  15.460  0.00  0.00      PROA  
ATOM   1335  HB  VAL P 130      50.100  -1.980  16.400  0.00  0.00      PROA  
ATOM   1336  CG1 VAL P 130      48.340  -1.060  15.890  0.00  0.00      PROA  
ATOM   1337 HG11 VAL P 130      47.780  -0.800  14.960  0.00  0.00      PROA  
ATOM   1338 HG12 VAL P 130      48.300  -0.130  16.490  0.00  0.00      PROA  
ATOM   1339 HG13 VAL P 130      47.660  -1.840  16.290  0.00  0.00      PROA  
ATOM   1340  CG2 VAL P 130      49.710  -2.470  14.220  0.00  0.00      PROA  
ATOM   1341 HG21 VAL P 130      50.710  -2.830  13.890  0.00  0.00      PROA  
ATOM   1342 HG22 VAL P 130      49.150  -2.130  13.320  0.00  0.00      PROA  
ATOM   1343 HG23 VAL P 130      49.370  -3.420  14.670  0.00  0.00      PROA  
ATOM   1344  C   VAL P 130      50.710   0.580  16.260  0.00  0.00      PROA  
ATOM   1345  O   VAL P 130      49.960   1.510  16.200  0.00  0.00      PROA  
ATOM   1346  N   VAL P 131      51.580   0.400  17.280  0.00  0.00      PROA  
ATOM   1347  HN  VAL P 131      52.010  -0.490  17.410  0.00  0.00      PROA  
ATOM   1348  CA  VAL P 131      51.820   1.470  18.330  0.00  0.00      PROA  
ATOM   1349  HA  VAL P 131      50.860   1.710  18.770  0.00  0.00      PROA  
ATOM   1350  CB  VAL P 131      52.480   0.800  19.540  0.00  0.00      PROA  
ATOM   1351  HB  VAL P 131      53.390   0.300  19.150  0.00  0.00      PROA  
ATOM   1352  CG1 VAL P 131      52.890   1.900  20.590  0.00  0.00      PROA  
ATOM   1353 HG11 VAL P 131      52.010   2.560  20.710  0.00  0.00      PROA  
ATOM   1354 HG12 VAL P 131      53.720   2.450  20.090  0.00  0.00      PROA  
ATOM   1355 HG13 VAL P 131      53.130   1.590  21.630  0.00  0.00      PROA  
ATOM   1356  CG2 VAL P 131      51.460  -0.160  20.100  0.00  0.00      PROA  
ATOM   1357 HG21 VAL P 131      51.020  -0.910  19.410  0.00  0.00      PROA  
ATOM   1358 HG22 VAL P 131      50.520   0.330  20.420  0.00  0.00      PROA  
ATOM   1359 HG23 VAL P 131      51.900  -0.690  20.970  0.00  0.00      PROA  
ATOM   1360  C   VAL P 131      52.320   2.800  17.850  0.00  0.00      PROA  
ATOM   1361  O   VAL P 131      51.760   3.800  18.320  0.00  0.00      PROA  
ATOM   1362  N   PRO P 132      53.250   3.010  17.010  0.00  0.00      PROA  
ATOM   1363  CD  PRO P 132      54.440   2.110  16.930  0.00  0.00      PROA  
ATOM   1364  HD1 PRO P 132      54.160   1.080  16.630  0.00  0.00      PROA  
ATOM   1365  HD2 PRO P 132      54.890   1.920  17.930  0.00  0.00      PROA  
ATOM   1366  CA  PRO P 132      53.460   4.250  16.260  0.00  0.00      PROA  
ATOM   1367  HA  PRO P 132      53.650   4.950  17.060  0.00  0.00      PROA  
ATOM   1368  CB  PRO P 132      54.570   3.820  15.290  0.00  0.00      PROA  
ATOM   1369  HB1 PRO P 132      55.250   4.650  15.000  0.00  0.00      PROA  
ATOM   1370  HB2 PRO P 132      54.040   3.410  14.400  0.00  0.00      PROA  
ATOM   1371  CG  PRO P 132      55.420   2.780  16.080  0.00  0.00      PROA  
ATOM   1372  HG1 PRO P 132      55.900   2.070  15.380  0.00  0.00      PROA  
ATOM   1373  HG2 PRO P 132      56.190   3.310  16.680  0.00  0.00      PROA  
ATOM   1374  C   PRO P 132      52.290   4.890  15.520  0.00  0.00      PROA  
ATOM   1375  O   PRO P 132      52.170   6.140  15.540  0.00  0.00      PROA  
ATOM   1376  N   CYS P 133      51.420   4.090  14.880  0.00  0.00      PROA  
ATOM   1377  HN  CYS P 133      51.490   3.100  14.890  0.00  0.00      PROA  
ATOM   1378  CA  CYS P 133      50.210   4.530  14.260  0.00  0.00      PROA  
ATOM   1379  HA  CYS P 133      50.480   5.310  13.570  0.00  0.00      PROA  
ATOM   1380  CB  CYS P 133      49.570   3.370  13.450  0.00  0.00      PROA  
ATOM   1381  HB1 CYS P 133      48.530   3.590  13.130  0.00  0.00      PROA  
ATOM   1382  HB2 CYS P 133      49.410   2.520  14.140  0.00  0.00      PROA  
ATOM   1383  SG  CYS P 133      50.520   2.890  11.960  0.00  0.00      PROA  
ATOM   1384  HG1 CYS P 133      51.510   2.400  12.680  0.00  0.00      PROA  
ATOM   1385  C   CYS P 133      49.200   5.170  15.140  0.00  0.00      PROA  
ATOM   1386  O   CYS P 133      48.670   6.250  14.790  0.00  0.00      PROA  
ATOM   1387  N   ILE P 134      49.030   4.610  16.370  0.00  0.00      PROA  
ATOM   1388  HN  ILE P 134      49.470   3.730  16.500  0.00  0.00      PROA  
ATOM   1389  CA  ILE P 134      48.310   5.300  17.480  0.00  0.00      PROA  
ATOM   1390  HA  ILE P 134      47.260   5.430  17.280  0.00  0.00      PROA  
ATOM   1391  CB  ILE P 134      48.230   4.340  18.670  0.00  0.00      PROA  
ATOM   1392  HB  ILE P 134      49.220   4.350  19.170  0.00  0.00      PROA  
ATOM   1393  CG2 ILE P 134      47.170   4.800  19.700  0.00  0.00      PROA  
ATOM   1394 HG21 ILE P 134      47.190   4.220  20.650  0.00  0.00      PROA  
ATOM   1395 HG22 ILE P 134      46.110   4.770  19.350  0.00  0.00      PROA  
ATOM   1396 HG23 ILE P 134      47.540   5.740  20.150  0.00  0.00      PROA  
ATOM   1397  CG1 ILE P 134      47.880   2.950  18.160  0.00  0.00      PROA  
ATOM   1398 HG11 ILE P 134      47.680   2.410  19.110  0.00  0.00      PROA  
ATOM   1399 HG12 ILE P 134      48.820   2.430  17.910  0.00  0.00      PROA  
ATOM   1400  CD  ILE P 134      46.720   2.800  17.160  0.00  0.00      PROA  
ATOM   1401  HD1 ILE P 134      45.910   3.490  17.470  0.00  0.00      PROA  
ATOM   1402  HD2 ILE P 134      46.370   1.770  16.950  0.00  0.00      PROA  
ATOM   1403  HD3 ILE P 134      47.090   3.260  16.220  0.00  0.00      PROA  
ATOM   1404  C   ILE P 134      48.970   6.550  17.850  0.00  0.00      PROA  
ATOM   1405  O   ILE P 134      48.380   7.640  17.780  0.00  0.00      PROA  
ATOM   1406  N   LYS P 135      50.250   6.540  18.040  0.00  0.00      PROA  
ATOM   1407  HN  LYS P 135      50.690   5.650  18.080  0.00  0.00      PROA  
ATOM   1408  CA  LYS P 135      51.010   7.780  18.250  0.00  0.00      PROA  
ATOM   1409  HA  LYS P 135      50.720   8.090  19.250  0.00  0.00      PROA  
ATOM   1410  CB  LYS P 135      52.570   7.520  18.440  0.00  0.00      PROA  
ATOM   1411  HB1 LYS P 135      53.060   8.500  18.630  0.00  0.00      PROA  
ATOM   1412  HB2 LYS P 135      52.960   7.190  17.460  0.00  0.00      PROA  
ATOM   1413  CG  LYS P 135      52.950   6.660  19.660  0.00  0.00      PROA  
ATOM   1414  HG1 LYS P 135      54.060   6.630  19.750  0.00  0.00      PROA  
ATOM   1415  HG2 LYS P 135      52.560   5.660  19.350  0.00  0.00      PROA  
ATOM   1416  CD  LYS P 135      52.320   6.860  21.090  0.00  0.00      PROA  
ATOM   1417  HD1 LYS P 135      51.220   6.890  20.980  0.00  0.00      PROA  
ATOM   1418  HD2 LYS P 135      52.610   7.800  21.600  0.00  0.00      PROA  
ATOM   1419  CE  LYS P 135      52.780   5.830  22.100  0.00  0.00      PROA  
ATOM   1420  HE1 LYS P 135      53.850   5.960  22.360  0.00  0.00      PROA  
ATOM   1421  HE2 LYS P 135      52.550   4.810  21.740  0.00  0.00      PROA  
ATOM   1422  NZ  LYS P 135      52.130   6.000  23.410  0.00  0.00      PROA  
ATOM   1423  HZ1 LYS P 135      52.220   6.990  23.720  0.00  0.00      PROA  
ATOM   1424  HZ2 LYS P 135      52.460   5.350  24.150  0.00  0.00      PROA  
ATOM   1425  HZ3 LYS P 135      51.140   5.810  23.180  0.00  0.00      PROA  
ATOM   1426  C   LYS P 135      50.830   8.910  17.210  0.00  0.00      PROA  
ATOM   1427  O   LYS P 135      50.720  10.090  17.620  0.00  0.00      PROA  
ATOM   1428  N   SER P 136      50.840   8.600  15.840  0.00  0.00      PROA  
ATOM   1429  HN  SER P 136      50.900   7.620  15.640  0.00  0.00      PROA  
ATOM   1430  CA  SER P 136      50.570   9.490  14.730  0.00  0.00      PROA  
ATOM   1431  HA  SER P 136      51.260  10.330  14.710  0.00  0.00      PROA  
ATOM   1432  CB  SER P 136      50.870   8.740  13.390  0.00  0.00      PROA  
ATOM   1433  HB1 SER P 136      50.340   7.780  13.260  0.00  0.00      PROA  
ATOM   1434  HB2 SER P 136      51.900   8.320  13.320  0.00  0.00      PROA  
ATOM   1435  OG  SER P 136      50.660   9.470  12.190  0.00  0.00      PROA  
ATOM   1436  HG1 SER P 136      49.730   9.430  11.970  0.00  0.00      PROA  
ATOM   1437  C   SER P 136      49.190  10.010  14.810  0.00  0.00      PROA  
ATOM   1438  O   SER P 136      48.960  11.200  14.720  0.00  0.00      PROA  
ATOM   1439  N   PHE P 137      48.240   9.060  15.120  0.00  0.00      PROA  
ATOM   1440  HN  PHE P 137      48.420   8.080  15.060  0.00  0.00      PROA  
ATOM   1441  CA  PHE P 137      46.800   9.340  15.370  0.00  0.00      PROA  
ATOM   1442  HA  PHE P 137      46.530   9.890  14.480  0.00  0.00      PROA  
ATOM   1443  CB  PHE P 137      45.940   8.050  15.400  0.00  0.00      PROA  
ATOM   1444  HB1 PHE P 137      46.510   7.250  15.910  0.00  0.00      PROA  
ATOM   1445  HB2 PHE P 137      45.930   7.720  14.340  0.00  0.00      PROA  
ATOM   1446  CG  PHE P 137      44.550   8.190  16.080  0.00  0.00      PROA  
ATOM   1447  CD1 PHE P 137      43.550   9.040  15.600  0.00  0.00      PROA  
ATOM   1448  HD1 PHE P 137      43.840   9.620  14.740  0.00  0.00      PROA  
ATOM   1449  CE1 PHE P 137      42.340   9.270  16.260  0.00  0.00      PROA  
ATOM   1450  HE1 PHE P 137      41.670  10.010  15.850  0.00  0.00      PROA  
ATOM   1451  CZ  PHE P 137      42.080   8.620  17.430  0.00  0.00      PROA  
ATOM   1452  HZ  PHE P 137      41.080   8.630  17.850  0.00  0.00      PROA  
ATOM   1453  CD2 PHE P 137      44.200   7.460  17.240  0.00  0.00      PROA  
ATOM   1454  HD2 PHE P 137      44.940   6.870  17.760  0.00  0.00      PROA  
ATOM   1455  CE2 PHE P 137      42.940   7.630  17.900  0.00  0.00      PROA  
ATOM   1456  HE2 PHE P 137      42.660   7.120  18.820  0.00  0.00      PROA  
ATOM   1457  C   PHE P 137      46.560  10.300  16.550  0.00  0.00      PROA  
ATOM   1458  O   PHE P 137      45.780  11.180  16.380  0.00  0.00      PROA  
ATOM   1459  N   LEU P 138      47.270  10.190  17.650  0.00  0.00      PROA  
ATOM   1460  HN  LEU P 138      47.840   9.370  17.690  0.00  0.00      PROA  
ATOM   1461  CA  LEU P 138      47.250  11.100  18.780  0.00  0.00      PROA  
ATOM   1462  HA  LEU P 138      46.200  11.080  19.020  0.00  0.00      PROA  
ATOM   1463  CB  LEU P 138      48.170  10.620  19.940  0.00  0.00      PROA  
ATOM   1464  HB1 LEU P 138      48.130  11.400  20.740  0.00  0.00      PROA  
ATOM   1465  HB2 LEU P 138      49.250  10.660  19.670  0.00  0.00      PROA  
ATOM   1466  CG  LEU P 138      47.700   9.350  20.680  0.00  0.00      PROA  
ATOM   1467  HG  LEU P 138      47.670   8.580  19.880  0.00  0.00      PROA  
ATOM   1468  CD1 LEU P 138      48.670   8.760  21.720  0.00  0.00      PROA  
ATOM   1469 HD11 LEU P 138      49.030   9.600  22.350  0.00  0.00      PROA  
ATOM   1470 HD12 LEU P 138      49.650   8.540  21.250  0.00  0.00      PROA  
ATOM   1471 HD13 LEU P 138      48.250   7.850  22.200  0.00  0.00      PROA  
ATOM   1472  CD2 LEU P 138      46.260   9.460  21.250  0.00  0.00      PROA  
ATOM   1473 HD21 LEU P 138      46.010   8.530  21.800  0.00  0.00      PROA  
ATOM   1474 HD22 LEU P 138      45.490   9.510  20.440  0.00  0.00      PROA  
ATOM   1475 HD23 LEU P 138      46.130  10.320  21.930  0.00  0.00      PROA  
ATOM   1476  C   LEU P 138      47.570  12.580  18.330  0.00  0.00      PROA  
ATOM   1477  O   LEU P 138      47.010  13.550  18.870  0.00  0.00      PROA  
ATOM   1478  N   ILE P 139      48.540  12.770  17.320  0.00  0.00      PROA  
ATOM   1479  HN  ILE P 139      48.980  11.960  16.950  0.00  0.00      PROA  
ATOM   1480  CA  ILE P 139      48.780  14.100  16.760  0.00  0.00      PROA  
ATOM   1481  HA  ILE P 139      48.910  14.780  17.580  0.00  0.00      PROA  
ATOM   1482  CB  ILE P 139      50.050  14.180  16.000  0.00  0.00      PROA  
ATOM   1483  HB  ILE P 139      50.020  13.690  15.000  0.00  0.00      PROA  
ATOM   1484  CG2 ILE P 139      50.360  15.600  15.550  0.00  0.00      PROA  
ATOM   1485 HG21 ILE P 139      49.560  16.100  14.960  0.00  0.00      PROA  
ATOM   1486 HG22 ILE P 139      51.230  15.700  14.880  0.00  0.00      PROA  
ATOM   1487 HG23 ILE P 139      50.570  16.130  16.510  0.00  0.00      PROA  
ATOM   1488  CG1 ILE P 139      51.290  13.620  16.880  0.00  0.00      PROA  
ATOM   1489 HG11 ILE P 139      50.990  12.620  17.250  0.00  0.00      PROA  
ATOM   1490 HG12 ILE P 139      51.330  14.310  17.750  0.00  0.00      PROA  
ATOM   1491  CD  ILE P 139      52.630  13.410  16.150  0.00  0.00      PROA  
ATOM   1492  HD1 ILE P 139      52.600  12.530  15.480  0.00  0.00      PROA  
ATOM   1493  HD2 ILE P 139      53.440  13.350  16.910  0.00  0.00      PROA  
ATOM   1494  HD3 ILE P 139      52.750  14.290  15.480  0.00  0.00      PROA  
ATOM   1495  C   ILE P 139      47.570  14.630  15.990  0.00  0.00      PROA  
ATOM   1496  O   ILE P 139      47.290  15.840  16.080  0.00  0.00      PROA  
ATOM   1497  N   GLU P 140      46.880  13.780  15.300  0.00  0.00      PROA  
ATOM   1498  HN  GLU P 140      47.160  12.830  15.400  0.00  0.00      PROA  
ATOM   1499  CA  GLU P 140      45.700  14.280  14.530  0.00  0.00      PROA  
ATOM   1500  HA  GLU P 140      46.010  15.120  13.930  0.00  0.00      PROA  
ATOM   1501  CB  GLU P 140      45.240  13.220  13.540  0.00  0.00      PROA  
ATOM   1502  HB1 GLU P 140      44.250  13.530  13.140  0.00  0.00      PROA  
ATOM   1503  HB2 GLU P 140      45.080  12.330  14.180  0.00  0.00      PROA  
ATOM   1504  CG  GLU P 140      46.190  12.990  12.320  0.00  0.00      PROA  
ATOM   1505  HG1 GLU P 140      47.230  12.760  12.630  0.00  0.00      PROA  
ATOM   1506  HG2 GLU P 140      46.200  13.960  11.770  0.00  0.00      PROA  
ATOM   1507  CD  GLU P 140      45.620  11.950  11.400  0.00  0.00      PROA  
ATOM   1508  OE1 GLU P 140      45.620  10.780  11.850  0.00  0.00      PROA  
ATOM   1509  OE2 GLU P 140      45.210  12.250  10.250  0.00  0.00      PROA  
ATOM   1510  C   GLU P 140      44.470  14.640  15.340  0.00  0.00      PROA  
ATOM   1511  O   GLU P 140      43.600  15.430  14.920  0.00  0.00      PROA  
ATOM   1512  N   ILE P 141      44.310  14.010  16.570  0.00  0.00      PROA  
ATOM   1513  HN  ILE P 141      45.010  13.420  16.970  0.00  0.00      PROA  
ATOM   1514  CA  ILE P 141      43.000  14.040  17.300  0.00  0.00      PROA  
ATOM   1515  HA  ILE P 141      42.250  14.470  16.660  0.00  0.00      PROA  
ATOM   1516  CB  ILE P 141      42.470  12.700  17.620  0.00  0.00      PROA  
ATOM   1517  HB  ILE P 141      42.780  12.090  16.740  0.00  0.00      PROA  
ATOM   1518  CG2 ILE P 141      43.220  12.090  18.780  0.00  0.00      PROA  
ATOM   1519 HG21 ILE P 141      43.070  12.710  19.690  0.00  0.00      PROA  
ATOM   1520 HG22 ILE P 141      44.290  12.110  18.490  0.00  0.00      PROA  
ATOM   1521 HG23 ILE P 141      42.960  11.020  18.870  0.00  0.00      PROA  
ATOM   1522  CG1 ILE P 141      40.880  12.610  17.710  0.00  0.00      PROA  
ATOM   1523 HG11 ILE P 141      40.610  13.230  18.590  0.00  0.00      PROA  
ATOM   1524 HG12 ILE P 141      40.650  11.600  18.110  0.00  0.00      PROA  
ATOM   1525  CD  ILE P 141      40.130  12.990  16.420  0.00  0.00      PROA  
ATOM   1526  HD1 ILE P 141      39.070  12.640  16.460  0.00  0.00      PROA  
ATOM   1527  HD2 ILE P 141      40.630  12.640  15.490  0.00  0.00      PROA  
ATOM   1528  HD3 ILE P 141      39.960  14.070  16.260  0.00  0.00      PROA  
ATOM   1529  C   ILE P 141      42.930  14.980  18.510  0.00  0.00      PROA  
ATOM   1530  O   ILE P 141      41.860  15.490  18.870  0.00  0.00      PROA  
ATOM   1531  N   GLN P 142      44.100  15.320  19.130  0.00  0.00      PROA  
ATOM   1532  HN  GLN P 142      44.960  14.890  18.890  0.00  0.00      PROA  
ATOM   1533  CA  GLN P 142      44.070  16.110  20.380  0.00  0.00      PROA  
ATOM   1534  HA  GLN P 142      43.550  15.600  21.180  0.00  0.00      PROA  
ATOM   1535  CB  GLN P 142      45.520  16.270  20.760  0.00  0.00      PROA  
ATOM   1536  HB1 GLN P 142      46.170  16.630  19.940  0.00  0.00      PROA  
ATOM   1537  HB2 GLN P 142      45.870  15.220  20.850  0.00  0.00      PROA  
ATOM   1538  CG  GLN P 142      45.830  17.080  22.060  0.00  0.00      PROA  
ATOM   1539  HG1 GLN P 142      46.550  16.520  22.690  0.00  0.00      PROA  
ATOM   1540  HG2 GLN P 142      44.950  17.160  22.740  0.00  0.00      PROA  
ATOM   1541  CD  GLN P 142      46.550  18.400  21.760  0.00  0.00      PROA  
ATOM   1542  OE1 GLN P 142      46.040  19.110  20.900  0.00  0.00      PROA  
ATOM   1543  NE2 GLN P 142      47.590  18.810  22.520  0.00  0.00      PROA  
ATOM   1544 HE21 GLN P 142      47.990  18.180  23.180  0.00  0.00      PROA  
ATOM   1545 HE22 GLN P 142      48.140  19.590  22.220  0.00  0.00      PROA  
ATOM   1546  C   GLN P 142      43.410  17.450  20.190  0.00  0.00      PROA  
ATOM   1547  O   GLN P 142      42.660  17.870  21.050  0.00  0.00      PROA  
ATOM   1548  N   CYS P 143      43.740  18.110  19.040  0.00  0.00      PROA  
ATOM   1549  HN  CYS P 143      44.400  17.750  18.390  0.00  0.00      PROA  
ATOM   1550  CA  CYS P 143      43.240  19.460  18.770  0.00  0.00      PROA  
ATOM   1551  HA  CYS P 143      43.320  20.030  19.680  0.00  0.00      PROA  
ATOM   1552  CB  CYS P 143      43.890  20.220  17.540  0.00  0.00      PROA  
ATOM   1553  HB1 CYS P 143      43.290  21.140  17.400  0.00  0.00      PROA  
ATOM   1554  HB2 CYS P 143      43.840  19.580  16.630  0.00  0.00      PROA  
ATOM   1555  SG  CYS P 143      45.700  20.610  17.950  0.00  0.00      PROA  
ATOM   1556  HG1 CYS P 143      46.010  19.350  17.670  0.00  0.00      PROA  
ATOM   1557  C   CYS P 143      41.790  19.400  18.490  0.00  0.00      PROA  
ATOM   1558  O   CYS P 143      40.980  20.190  18.950  0.00  0.00      PROA  
ATOM   1559  N   ILE P 144      41.290  18.450  17.660  0.00  0.00      PROA  
ATOM   1560  HN  ILE P 144      41.850  17.720  17.280  0.00  0.00      PROA  
ATOM   1561  CA  ILE P 144      39.890  18.220  17.410  0.00  0.00      PROA  
ATOM   1562  HA  ILE P 144      39.510  19.090  16.900  0.00  0.00      PROA  
ATOM   1563  CB  ILE P 144      39.730  17.150  16.370  0.00  0.00      PROA  
ATOM   1564  HB  ILE P 144      39.820  16.160  16.870  0.00  0.00      PROA  
ATOM   1565  CG2 ILE P 144      38.280  17.190  15.710  0.00  0.00      PROA  
ATOM   1566 HG21 ILE P 144      38.190  18.020  14.980  0.00  0.00      PROA  
ATOM   1567 HG22 ILE P 144      37.440  17.150  16.430  0.00  0.00      PROA  
ATOM   1568 HG23 ILE P 144      38.140  16.250  15.130  0.00  0.00      PROA  
ATOM   1569  CG1 ILE P 144      40.890  17.030  15.240  0.00  0.00      PROA  
ATOM   1570 HG11 ILE P 144      40.610  16.230  14.520  0.00  0.00      PROA  
ATOM   1571 HG12 ILE P 144      41.830  16.770  15.770  0.00  0.00      PROA  
ATOM   1572  CD  ILE P 144      41.140  18.370  14.520  0.00  0.00      PROA  
ATOM   1573  HD1 ILE P 144      41.810  19.000  15.140  0.00  0.00      PROA  
ATOM   1574  HD2 ILE P 144      40.250  19.020  14.370  0.00  0.00      PROA  
ATOM   1575  HD3 ILE P 144      41.670  18.220  13.550  0.00  0.00      PROA  
ATOM   1576  C   ILE P 144      38.980  17.990  18.640  0.00  0.00      PROA  
ATOM   1577  O   ILE P 144      37.830  18.460  18.770  0.00  0.00      PROA  
ATOM   1578  N   SER P 145      39.470  17.190  19.530  0.00  0.00      PROA  
ATOM   1579  HN  SER P 145      40.350  16.740  19.420  0.00  0.00      PROA  
ATOM   1580  CA  SER P 145      38.800  16.950  20.800  0.00  0.00      PROA  
ATOM   1581  HA  SER P 145      37.830  16.660  20.440  0.00  0.00      PROA  
ATOM   1582  CB  SER P 145      39.570  15.900  21.530  0.00  0.00      PROA  
ATOM   1583  HB1 SER P 145      40.350  16.320  22.190  0.00  0.00      PROA  
ATOM   1584  HB2 SER P 145      40.130  15.230  20.850  0.00  0.00      PROA  
ATOM   1585  OG  SER P 145      38.740  14.970  22.210  0.00  0.00      PROA  
ATOM   1586  HG1 SER P 145      38.910  15.060  23.150  0.00  0.00      PROA  
ATOM   1587  C   SER P 145      38.670  18.300  21.640  0.00  0.00      PROA  
ATOM   1588  O   SER P 145      37.660  18.510  22.300  0.00  0.00      PROA  
ATOM   1589  N   ARG P 146      39.740  19.130  21.720  0.00  0.00      PROA  
ATOM   1590  HN  ARG P 146      40.550  19.010  21.150  0.00  0.00      PROA  
ATOM   1591  CA  ARG P 146      39.770  20.320  22.490  0.00  0.00      PROA  
ATOM   1592  HA  ARG P 146      39.500  20.160  23.520  0.00  0.00      PROA  
ATOM   1593  CB  ARG P 146      41.160  20.960  22.530  0.00  0.00      PROA  
ATOM   1594  HB1 ARG P 146      41.120  21.970  22.980  0.00  0.00      PROA  
ATOM   1595  HB2 ARG P 146      41.560  20.910  21.490  0.00  0.00      PROA  
ATOM   1596  CG  ARG P 146      42.130  20.230  23.500  0.00  0.00      PROA  
ATOM   1597  HG1 ARG P 146      41.970  19.130  23.410  0.00  0.00      PROA  
ATOM   1598  HG2 ARG P 146      41.840  20.590  24.510  0.00  0.00      PROA  
ATOM   1599  CD  ARG P 146      43.550  20.540  23.180  0.00  0.00      PROA  
ATOM   1600  HD1 ARG P 146      43.840  21.610  23.320  0.00  0.00      PROA  
ATOM   1601  HD2 ARG P 146      43.810  20.290  22.130  0.00  0.00      PROA  
ATOM   1602  NE  ARG P 146      44.400  19.710  24.170  0.00  0.00      PROA  
ATOM   1603  HE  ARG P 146      43.970  18.960  24.670  0.00  0.00      PROA  
ATOM   1604  CZ  ARG P 146      45.530  20.140  24.660  0.00  0.00      PROA  
ATOM   1605  NH1 ARG P 146      46.180  21.250  24.480  0.00  0.00      PROA  
ATOM   1606 HH11 ARG P 146      45.940  21.710  23.630  0.00  0.00      PROA  
ATOM   1607 HH12 ARG P 146      46.860  21.430  25.190  0.00  0.00      PROA  
ATOM   1608  NH2 ARG P 146      46.210  19.350  25.460  0.00  0.00      PROA  
ATOM   1609 HH21 ARG P 146      45.780  18.460  25.590  0.00  0.00      PROA  
ATOM   1610 HH22 ARG P 146      47.140  19.570  25.750  0.00  0.00      PROA  
ATOM   1611  C   ARG P 146      39.000  21.470  21.920  0.00  0.00      PROA  
ATOM   1612  O   ARG P 146      38.340  22.220  22.640  0.00  0.00      PROA  
ATOM   1613  N   VAL P 147      38.970  21.510  20.560  0.00  0.00      PROA  
ATOM   1614  HN  VAL P 147      39.600  20.910  20.060  0.00  0.00      PROA  
ATOM   1615  CA  VAL P 147      38.150  22.420  19.750  0.00  0.00      PROA  
ATOM   1616  HA  VAL P 147      38.210  23.440  20.120  0.00  0.00      PROA  
ATOM   1617  CB  VAL P 147      38.380  22.360  18.230  0.00  0.00      PROA  
ATOM   1618  HB  VAL P 147      38.440  21.270  18.000  0.00  0.00      PROA  
ATOM   1619  CG1 VAL P 147      37.220  22.930  17.410  0.00  0.00      PROA  
ATOM   1620 HG11 VAL P 147      36.210  22.510  17.630  0.00  0.00      PROA  
ATOM   1621 HG12 VAL P 147      37.500  22.750  16.350  0.00  0.00      PROA  
ATOM   1622 HG13 VAL P 147      37.230  24.020  17.610  0.00  0.00      PROA  
ATOM   1623  CG2 VAL P 147      39.730  23.030  17.940  0.00  0.00      PROA  
ATOM   1624 HG21 VAL P 147      39.600  24.070  18.300  0.00  0.00      PROA  
ATOM   1625 HG22 VAL P 147      39.930  23.060  16.850  0.00  0.00      PROA  
ATOM   1626 HG23 VAL P 147      40.610  22.550  18.420  0.00  0.00      PROA  
ATOM   1627  C   VAL P 147      36.700  22.060  19.960  0.00  0.00      PROA  
ATOM   1628  O   VAL P 147      35.850  22.960  20.130  0.00  0.00      PROA  
ATOM   1629  N   TYR P 148      36.350  20.810  20.070  0.00  0.00      PROA  
ATOM   1630  HN  TYR P 148      37.020  20.110  19.810  0.00  0.00      PROA  
ATOM   1631  CA  TYR P 148      35.020  20.410  20.430  0.00  0.00      PROA  
ATOM   1632  HA  TYR P 148      34.360  21.100  19.930  0.00  0.00      PROA  
ATOM   1633  CB  TYR P 148      34.800  18.870  20.130  0.00  0.00      PROA  
ATOM   1634  HB1 TYR P 148      35.390  18.140  20.720  0.00  0.00      PROA  
ATOM   1635  HB2 TYR P 148      35.120  18.910  19.070  0.00  0.00      PROA  
ATOM   1636  CG  TYR P 148      33.360  18.460  20.190  0.00  0.00      PROA  
ATOM   1637  CD1 TYR P 148      32.820  17.430  20.980  0.00  0.00      PROA  
ATOM   1638  HD1 TYR P 148      33.520  17.010  21.690  0.00  0.00      PROA  
ATOM   1639  CE1 TYR P 148      31.480  17.030  20.940  0.00  0.00      PROA  
ATOM   1640  HE1 TYR P 148      31.170  16.170  21.510  0.00  0.00      PROA  
ATOM   1641  CZ  TYR P 148      30.640  17.690  20.030  0.00  0.00      PROA  
ATOM   1642  OH  TYR P 148      29.380  17.240  19.720  0.00  0.00      PROA  
ATOM   1643  HH  TYR P 148      29.450  16.300  19.890  0.00  0.00      PROA  
ATOM   1644  CD2 TYR P 148      32.500  19.090  19.310  0.00  0.00      PROA  
ATOM   1645  HD2 TYR P 148      32.960  19.800  18.650  0.00  0.00      PROA  
ATOM   1646  CE2 TYR P 148      31.090  18.760  19.270  0.00  0.00      PROA  
ATOM   1647  HE2 TYR P 148      30.540  19.240  18.470  0.00  0.00      PROA  
ATOM   1648  C   TYR P 148      34.590  20.700  21.890  0.00  0.00      PROA  
ATOM   1649  O   TYR P 148      33.540  21.230  22.200  0.00  0.00      PROA  
ATOM   1650  N   SER P 149      35.570  20.450  22.780  0.00  0.00      PROA  
ATOM   1651  HN  SER P 149      36.420  19.970  22.560  0.00  0.00      PROA  
ATOM   1652  CA  SER P 149      35.400  20.690  24.190  0.00  0.00      PROA  
ATOM   1653  HA  SER P 149      34.420  20.350  24.520  0.00  0.00      PROA  
ATOM   1654  CB  SER P 149      36.420  20.030  25.040  0.00  0.00      PROA  
ATOM   1655  HB1 SER P 149      36.430  20.360  26.100  0.00  0.00      PROA  
ATOM   1656  HB2 SER P 149      37.410  20.310  24.620  0.00  0.00      PROA  
ATOM   1657  OG  SER P 149      36.350  18.600  24.960  0.00  0.00      PROA  
ATOM   1658  HG1 SER P 149      36.700  18.270  24.130  0.00  0.00      PROA  
ATOM   1659  C   SER P 149      35.320  22.160  24.630  0.00  0.00      PROA  
ATOM   1660  O   SER P 149      34.520  22.510  25.500  0.00  0.00      PROA  
ATOM   1661  N   ILE P 150      36.150  22.980  23.960  0.00  0.00      PROA  
ATOM   1662  HN  ILE P 150      36.870  22.650  23.360  0.00  0.00      PROA  
ATOM   1663  CA  ILE P 150      36.070  24.410  23.960  0.00  0.00      PROA  
ATOM   1664  HA  ILE P 150      36.100  24.800  24.970  0.00  0.00      PROA  
ATOM   1665  CB  ILE P 150      37.290  25.100  23.330  0.00  0.00      PROA  
ATOM   1666  HB  ILE P 150      37.480  24.580  22.370  0.00  0.00      PROA  
ATOM   1667  CG2 ILE P 150      37.090  26.570  23.020  0.00  0.00      PROA  
ATOM   1668 HG21 ILE P 150      36.670  27.080  23.910  0.00  0.00      PROA  
ATOM   1669 HG22 ILE P 150      36.330  26.710  22.210  0.00  0.00      PROA  
ATOM   1670 HG23 ILE P 150      38.000  27.130  22.730  0.00  0.00      PROA  
ATOM   1671  CG1 ILE P 150      38.650  24.870  24.170  0.00  0.00      PROA  
ATOM   1672 HG11 ILE P 150      38.630  23.880  24.660  0.00  0.00      PROA  
ATOM   1673 HG12 ILE P 150      38.680  25.620  24.990  0.00  0.00      PROA  
ATOM   1674  CD  ILE P 150      39.910  24.900  23.430  0.00  0.00      PROA  
ATOM   1675  HD1 ILE P 150      40.160  25.810  22.840  0.00  0.00      PROA  
ATOM   1676  HD2 ILE P 150      39.920  24.200  22.570  0.00  0.00      PROA  
ATOM   1677  HD3 ILE P 150      40.830  24.660  23.990  0.00  0.00      PROA  
ATOM   1678  C   ILE P 150      34.730  24.840  23.410  0.00  0.00      PROA  
ATOM   1679  O   ILE P 150      34.080  25.660  24.020  0.00  0.00      PROA  
ATOM   1680  N   TYR P 151      34.230  24.320  22.250  0.00  0.00      PROA  
ATOM   1681  HN  TYR P 151      34.740  23.580  21.810  0.00  0.00      PROA  
ATOM   1682  CA  TYR P 151      32.950  24.640  21.570  0.00  0.00      PROA  
ATOM   1683  HA  TYR P 151      32.910  25.690  21.330  0.00  0.00      PROA  
ATOM   1684  CB  TYR P 151      32.830  24.020  20.220  0.00  0.00      PROA  
ATOM   1685  HB1 TYR P 151      33.250  22.990  20.250  0.00  0.00      PROA  
ATOM   1686  HB2 TYR P 151      33.510  24.620  19.590  0.00  0.00      PROA  
ATOM   1687  CG  TYR P 151      31.370  23.870  19.610  0.00  0.00      PROA  
ATOM   1688  CD1 TYR P 151      30.740  22.610  19.650  0.00  0.00      PROA  
ATOM   1689  HD1 TYR P 151      31.320  21.730  19.900  0.00  0.00      PROA  
ATOM   1690  CE1 TYR P 151      29.420  22.460  19.240  0.00  0.00      PROA  
ATOM   1691  HE1 TYR P 151      28.980  21.480  19.290  0.00  0.00      PROA  
ATOM   1692  CZ  TYR P 151      28.620  23.560  18.930  0.00  0.00      PROA  
ATOM   1693  OH  TYR P 151      27.280  23.340  18.660  0.00  0.00      PROA  
ATOM   1694  HH  TYR P 151      26.940  24.180  18.340  0.00  0.00      PROA  
ATOM   1695  CD2 TYR P 151      30.560  24.930  19.220  0.00  0.00      PROA  
ATOM   1696  HD2 TYR P 151      30.900  25.940  19.370  0.00  0.00      PROA  
ATOM   1697  CE2 TYR P 151      29.190  24.770  18.940  0.00  0.00      PROA  
ATOM   1698  HE2 TYR P 151      28.720  25.710  18.670  0.00  0.00      PROA  
ATOM   1699  C   TYR P 151      31.760  24.390  22.480  0.00  0.00      PROA  
ATOM   1700  O   TYR P 151      30.870  25.300  22.740  0.00  0.00      PROA  
ATOM   1701  N   VAL P 152      31.710  23.130  23.010  0.00  0.00      PROA  
ATOM   1702  HN  VAL P 152      32.450  22.510  22.770  0.00  0.00      PROA  
ATOM   1703  CA  VAL P 152      30.730  22.530  23.820  0.00  0.00      PROA  
ATOM   1704  HA  VAL P 152      29.750  22.560  23.370  0.00  0.00      PROA  
ATOM   1705  CB  VAL P 152      30.860  20.980  24.080  0.00  0.00      PROA  
ATOM   1706  HB  VAL P 152      31.850  20.680  24.480  0.00  0.00      PROA  
ATOM   1707  CG1 VAL P 152      29.790  20.430  25.040  0.00  0.00      PROA  
ATOM   1708 HG11 VAL P 152      28.790  20.710  24.640  0.00  0.00      PROA  
ATOM   1709 HG12 VAL P 152      29.850  20.730  26.110  0.00  0.00      PROA  
ATOM   1710 HG13 VAL P 152      29.930  19.330  25.060  0.00  0.00      PROA  
ATOM   1711  CG2 VAL P 152      30.710  20.240  22.750  0.00  0.00      PROA  
ATOM   1712 HG21 VAL P 152      31.230  19.280  22.990  0.00  0.00      PROA  
ATOM   1713 HG22 VAL P 152      31.280  20.610  21.870  0.00  0.00      PROA  
ATOM   1714 HG23 VAL P 152      29.680  20.030  22.390  0.00  0.00      PROA  
ATOM   1715  C   VAL P 152      30.610  23.260  25.170  0.00  0.00      PROA  
ATOM   1716  O   VAL P 152      29.560  23.600  25.630  0.00  0.00      PROA  
ATOM   1717  N   HSD P 153      31.750  23.680  25.760  0.00  0.00      PROA  
ATOM   1718  HN  HSD P 153      32.680  23.510  25.440  0.00  0.00      PROA  
ATOM   1719  CA  HSD P 153      31.820  24.500  26.920  0.00  0.00      PROA  
ATOM   1720  HA  HSD P 153      31.150  24.090  27.660  0.00  0.00      PROA  
ATOM   1721  CB  HSD P 153      33.310  24.490  27.470  0.00  0.00      PROA  
ATOM   1722  HB1 HSD P 153      34.050  24.630  26.650  0.00  0.00      PROA  
ATOM   1723  HB2 HSD P 153      33.560  23.480  27.840  0.00  0.00      PROA  
ATOM   1724  ND1 HSD P 153      33.660  26.790  28.570  0.00  0.00      PROA  
ATOM   1725  HD1 HSD P 153      33.570  27.410  27.790  0.00  0.00      PROA  
ATOM   1726  CG  HSD P 153      33.630  25.390  28.590  0.00  0.00      PROA  
ATOM   1727  CE1 HSD P 153      34.220  27.220  29.700  0.00  0.00      PROA  
ATOM   1728  HE1 HSD P 153      34.380  28.250  30.030  0.00  0.00      PROA  
ATOM   1729  NE2 HSD P 153      34.570  26.200  30.470  0.00  0.00      PROA  
ATOM   1730  CD2 HSD P 153      34.190  25.050  29.770  0.00  0.00      PROA  
ATOM   1731  HD2 HSD P 153      34.300  24.060  30.190  0.00  0.00      PROA  
ATOM   1732  C   HSD P 153      31.210  25.870  26.700  0.00  0.00      PROA  
ATOM   1733  O   HSD P 153      30.450  26.350  27.580  0.00  0.00      PROA  
ATOM   1734  N   THR P 154      31.450  26.480  25.520  0.00  0.00      PROA  
ATOM   1735  HN  THR P 154      32.140  26.060  24.930  0.00  0.00      PROA  
ATOM   1736  CA  THR P 154      30.920  27.760  25.040  0.00  0.00      PROA  
ATOM   1737  HA  THR P 154      31.090  28.440  25.860  0.00  0.00      PROA  
ATOM   1738  CB  THR P 154      31.550  28.260  23.730  0.00  0.00      PROA  
ATOM   1739  HB  THR P 154      31.270  27.580  22.900  0.00  0.00      PROA  
ATOM   1740  OG1 THR P 154      32.970  28.420  23.920  0.00  0.00      PROA  
ATOM   1741  HG1 THR P 154      33.320  27.530  23.900  0.00  0.00      PROA  
ATOM   1742  CG2 THR P 154      31.010  29.650  23.420  0.00  0.00      PROA  
ATOM   1743 HG21 THR P 154      29.940  29.670  23.090  0.00  0.00      PROA  
ATOM   1744 HG22 THR P 154      31.610  30.130  22.620  0.00  0.00      PROA  
ATOM   1745 HG23 THR P 154      31.080  30.320  24.300  0.00  0.00      PROA  
ATOM   1746  C   THR P 154      29.400  27.750  25.010  0.00  0.00      PROA  
ATOM   1747  O   THR P 154      28.730  28.660  25.500  0.00  0.00      PROA  
ATOM   1748  N   VAL P 155      28.860  26.660  24.420  0.00  0.00      PROA  
ATOM   1749  HN  VAL P 155      29.280  26.100  23.710  0.00  0.00      PROA  
ATOM   1750  CA  VAL P 155      27.400  26.320  24.380  0.00  0.00      PROA  
ATOM   1751  HA  VAL P 155      26.900  27.110  23.850  0.00  0.00      PROA  
ATOM   1752  CB  VAL P 155      27.270  24.990  23.550  0.00  0.00      PROA  
ATOM   1753  HB  VAL P 155      28.020  24.250  23.910  0.00  0.00      PROA  
ATOM   1754  CG1 VAL P 155      25.830  24.570  23.800  0.00  0.00      PROA  
ATOM   1755 HG11 VAL P 155      25.800  24.090  24.790  0.00  0.00      PROA  
ATOM   1756 HG12 VAL P 155      25.610  23.750  23.090  0.00  0.00      PROA  
ATOM   1757 HG13 VAL P 155      25.130  25.440  23.750  0.00  0.00      PROA  
ATOM   1758  CG2 VAL P 155      27.540  25.220  22.110  0.00  0.00      PROA  
ATOM   1759 HG21 VAL P 155      26.740  25.760  21.560  0.00  0.00      PROA  
ATOM   1760 HG22 VAL P 155      27.640  24.210  21.660  0.00  0.00      PROA  
ATOM   1761 HG23 VAL P 155      28.520  25.660  21.820  0.00  0.00      PROA  
ATOM   1762  C   VAL P 155      26.860  26.150  25.810  0.00  0.00      PROA  
ATOM   1763  O   VAL P 155      25.910  26.800  26.160  0.00  0.00      PROA  
ATOM   1764  N   CYS P 156      27.600  25.440  26.700  0.00  0.00      PROA  
ATOM   1765  HN  CYS P 156      28.370  24.910  26.360  0.00  0.00      PROA  
ATOM   1766  CA  CYS P 156      27.210  25.240  28.090  0.00  0.00      PROA  
ATOM   1767  HA  CYS P 156      26.200  24.840  28.060  0.00  0.00      PROA  
ATOM   1768  CB  CYS P 156      28.060  24.210  28.820  0.00  0.00      PROA  
ATOM   1769  HB1 CYS P 156      27.740  24.020  29.870  0.00  0.00      PROA  
ATOM   1770  HB2 CYS P 156      29.120  24.540  28.780  0.00  0.00      PROA  
ATOM   1771  SG  CYS P 156      27.860  22.670  27.980  0.00  0.00      PROA  
ATOM   1772  HG1 CYS P 156      28.580  23.020  26.930  0.00  0.00      PROA  
ATOM   1773  C   CYS P 156      27.090  26.480  29.020  0.00  0.00      PROA  
ATOM   1774  O   CYS P 156      26.140  26.660  29.770  0.00  0.00      PROA  
ATOM   1775  N   ASP P 157      28.140  27.290  29.110  0.00  0.00      PROA  
ATOM   1776  HN  ASP P 157      28.840  26.960  28.490  0.00  0.00      PROA  
ATOM   1777  CA  ASP P 157      28.540  28.280  30.120  0.00  0.00      PROA  
ATOM   1778  HA  ASP P 157      28.790  27.620  30.940  0.00  0.00      PROA  
ATOM   1779  CB  ASP P 157      29.850  28.910  29.660  0.00  0.00      PROA  
ATOM   1780  HB1 ASP P 157      29.810  29.110  28.570  0.00  0.00      PROA  
ATOM   1781  HB2 ASP P 157      30.680  28.210  29.910  0.00  0.00      PROA  
ATOM   1782  CG  ASP P 157      30.160  30.270  30.280  0.00  0.00      PROA  
ATOM   1783  OD1 ASP P 157      30.800  31.130  29.510  0.00  0.00      PROA  
ATOM   1784  OD2 ASP P 157      30.020  30.520  31.490  0.00  0.00      PROA  
ATOM   1785  C   ASP P 157      27.410  29.240  30.610  0.00  0.00      PROA  
ATOM   1786  O   ASP P 157      27.150  29.180  31.810  0.00  0.00      PROA  
ATOM   1787  N   PRO P 158      26.770  30.130  29.870  0.00  0.00      PROA  
ATOM   1788  CD  PRO P 158      27.100  30.530  28.490  0.00  0.00      PROA  
ATOM   1789  HD1 PRO P 158      27.390  29.630  27.910  0.00  0.00      PROA  
ATOM   1790  HD2 PRO P 158      27.920  31.280  28.510  0.00  0.00      PROA  
ATOM   1791  CA  PRO P 158      25.600  30.810  30.270  0.00  0.00      PROA  
ATOM   1792  HA  PRO P 158      25.740  31.230  31.260  0.00  0.00      PROA  
ATOM   1793  CB  PRO P 158      25.360  31.940  29.230  0.00  0.00      PROA  
ATOM   1794  HB1 PRO P 158      25.980  32.830  29.440  0.00  0.00      PROA  
ATOM   1795  HB2 PRO P 158      24.320  32.290  29.060  0.00  0.00      PROA  
ATOM   1796  CG  PRO P 158      25.870  31.260  27.900  0.00  0.00      PROA  
ATOM   1797  HG1 PRO P 158      25.080  30.580  27.520  0.00  0.00      PROA  
ATOM   1798  HG2 PRO P 158      26.150  32.080  27.200  0.00  0.00      PROA  
ATOM   1799  C   PRO P 158      24.360  29.920  30.390  0.00  0.00      PROA  
ATOM   1800  O   PRO P 158      23.460  30.280  31.220  0.00  0.00      PROA  
ATOM   1801  N   LEU P 159      24.210  28.890  29.550  0.00  0.00      PROA  
ATOM   1802  HN  LEU P 159      25.010  28.650  29.010  0.00  0.00      PROA  
ATOM   1803  CA  LEU P 159      23.020  28.050  29.440  0.00  0.00      PROA  
ATOM   1804  HA  LEU P 159      22.290  28.800  29.170  0.00  0.00      PROA  
ATOM   1805  CB  LEU P 159      23.160  26.960  28.240  0.00  0.00      PROA  
ATOM   1806  HB1 LEU P 159      23.630  26.110  28.790  0.00  0.00      PROA  
ATOM   1807  HB2 LEU P 159      23.950  27.220  27.510  0.00  0.00      PROA  
ATOM   1808  CG  LEU P 159      21.960  26.620  27.510  0.00  0.00      PROA  
ATOM   1809  HG  LEU P 159      21.570  27.430  26.860  0.00  0.00      PROA  
ATOM   1810  CD1 LEU P 159      22.340  25.470  26.490  0.00  0.00      PROA  
ATOM   1811 HD11 LEU P 159      22.150  24.510  27.010  0.00  0.00      PROA  
ATOM   1812 HD12 LEU P 159      23.310  25.590  25.960  0.00  0.00      PROA  
ATOM   1813 HD13 LEU P 159      21.480  25.520  25.790  0.00  0.00      PROA  
ATOM   1814  CD2 LEU P 159      20.730  26.090  28.340  0.00  0.00      PROA  
ATOM   1815 HD21 LEU P 159      19.910  25.860  27.610  0.00  0.00      PROA  
ATOM   1816 HD22 LEU P 159      20.390  26.800  29.120  0.00  0.00      PROA  
ATOM   1817 HD23 LEU P 159      21.020  25.110  28.780  0.00  0.00      PROA  
ATOM   1818  C   LEU P 159      22.660  27.360  30.730  0.00  0.00      PROA  
ATOM   1819  O   LEU P 159      21.540  27.360  31.220  0.00  0.00      PROA  
ATOM   1820  N   PHE P 160      23.760  26.770  31.280  0.00  0.00      PROA  
ATOM   1821  HN  PHE P 160      24.640  26.740  30.810  0.00  0.00      PROA  
ATOM   1822  CA  PHE P 160      23.910  26.170  32.560  0.00  0.00      PROA  
ATOM   1823  HA  PHE P 160      23.380  25.230  32.590  0.00  0.00      PROA  
ATOM   1824  CB  PHE P 160      25.430  25.740  32.690  0.00  0.00      PROA  
ATOM   1825  HB1 PHE P 160      25.990  26.490  32.100  0.00  0.00      PROA  
ATOM   1826  HB2 PHE P 160      25.840  24.840  32.170  0.00  0.00      PROA  
ATOM   1827  CG  PHE P 160      26.090  25.610  34.130  0.00  0.00      PROA  
ATOM   1828  CD1 PHE P 160      27.260  26.380  34.470  0.00  0.00      PROA  
ATOM   1829  HD1 PHE P 160      27.670  27.080  33.750  0.00  0.00      PROA  
ATOM   1830  CE1 PHE P 160      27.870  26.290  35.740  0.00  0.00      PROA  
ATOM   1831  HE1 PHE P 160      28.790  26.830  35.920  0.00  0.00      PROA  
ATOM   1832  CZ  PHE P 160      27.320  25.420  36.690  0.00  0.00      PROA  
ATOM   1833  HZ  PHE P 160      27.800  25.370  37.660  0.00  0.00      PROA  
ATOM   1834  CD2 PHE P 160      25.630  24.710  35.030  0.00  0.00      PROA  
ATOM   1835  HD2 PHE P 160      24.790  24.090  34.740  0.00  0.00      PROA  
ATOM   1836  CE2 PHE P 160      26.210  24.640  36.300  0.00  0.00      PROA  
ATOM   1837  HE2 PHE P 160      25.770  23.870  36.910  0.00  0.00      PROA  
ATOM   1838  C   PHE P 160      23.360  27.040  33.710  0.00  0.00      PROA  
ATOM   1839  O   PHE P 160      22.510  26.670  34.530  0.00  0.00      PROA  
ATOM   1840  N   GLU P 161      23.940  28.290  33.860  0.00  0.00      PROA  
ATOM   1841  HN  GLU P 161      24.720  28.530  33.270  0.00  0.00      PROA  
ATOM   1842  CA  GLU P 161      23.550  29.350  34.770  0.00  0.00      PROA  
ATOM   1843  HA  GLU P 161      23.640  28.970  35.780  0.00  0.00      PROA  
ATOM   1844  CB  GLU P 161      24.680  30.430  34.510  0.00  0.00      PROA  
ATOM   1845  HB1 GLU P 161      24.290  31.440  34.780  0.00  0.00      PROA  
ATOM   1846  HB2 GLU P 161      24.890  30.540  33.430  0.00  0.00      PROA  
ATOM   1847  CG  GLU P 161      25.970  30.160  35.300  0.00  0.00      PROA  
ATOM   1848  HG1 GLU P 161      26.530  29.380  34.740  0.00  0.00      PROA  
ATOM   1849  HG2 GLU P 161      25.710  29.750  36.290  0.00  0.00      PROA  
ATOM   1850  CD  GLU P 161      26.830  31.370  35.540  0.00  0.00      PROA  
ATOM   1851  OE1 GLU P 161      26.520  32.390  36.240  0.00  0.00      PROA  
ATOM   1852  OE2 GLU P 161      27.980  31.190  35.170  0.00  0.00      PROA  
ATOM   1853  C   GLU P 161      22.110  29.820  34.760  0.00  0.00      PROA  
ATOM   1854  O   GLU P 161      21.430  29.820  35.770  0.00  0.00      PROA  
ATOM   1855  N   ALA P 162      21.530  30.070  33.490  0.00  0.00      PROA  
ATOM   1856  HN  ALA P 162      21.980  29.950  32.610  0.00  0.00      PROA  
ATOM   1857  CA  ALA P 162      20.140  30.480  33.280  0.00  0.00      PROA  
ATOM   1858  HA  ALA P 162      19.970  31.300  33.970  0.00  0.00      PROA  
ATOM   1859  CB  ALA P 162      19.930  30.710  31.820  0.00  0.00      PROA  
ATOM   1860  HB1 ALA P 162      20.180  29.820  31.200  0.00  0.00      PROA  
ATOM   1861  HB2 ALA P 162      20.440  31.620  31.430  0.00  0.00      PROA  
ATOM   1862  HB3 ALA P 162      18.850  30.910  31.640  0.00  0.00      PROA  
ATOM   1863  C   ALA P 162      19.180  29.350  33.700  0.00  0.00      PROA  
ATOM   1864  O   ALA P 162      18.240  29.520  34.490  0.00  0.00      PROA  
ATOM   1865  N   VAL P 163      19.480  28.080  33.370  0.00  0.00      PROA  
ATOM   1866  HN  VAL P 163      20.310  27.810  32.890  0.00  0.00      PROA  
ATOM   1867  CA  VAL P 163      18.670  26.970  33.860  0.00  0.00      PROA  
ATOM   1868  HA  VAL P 163      17.620  27.120  33.660  0.00  0.00      PROA  
ATOM   1869  CB  VAL P 163      19.030  25.600  33.150  0.00  0.00      PROA  
ATOM   1870  HB  VAL P 163      20.040  25.620  32.690  0.00  0.00      PROA  
ATOM   1871  CG1 VAL P 163      18.730  24.380  33.970  0.00  0.00      PROA  
ATOM   1872 HG11 VAL P 163      17.740  24.480  34.470  0.00  0.00      PROA  
ATOM   1873 HG12 VAL P 163      19.450  24.120  34.770  0.00  0.00      PROA  
ATOM   1874 HG13 VAL P 163      18.730  23.490  33.310  0.00  0.00      PROA  
ATOM   1875  CG2 VAL P 163      18.110  25.650  31.930  0.00  0.00      PROA  
ATOM   1876 HG21 VAL P 163      17.020  25.600  32.140  0.00  0.00      PROA  
ATOM   1877 HG22 VAL P 163      18.380  24.870  31.190  0.00  0.00      PROA  
ATOM   1878 HG23 VAL P 163      18.160  26.600  31.360  0.00  0.00      PROA  
ATOM   1879  C   VAL P 163      18.670  26.860  35.380  0.00  0.00      PROA  
ATOM   1880  O   VAL P 163      17.690  26.680  36.110  0.00  0.00      PROA  
ATOM   1881  N   GLY P 164      19.890  27.060  35.910  0.00  0.00      PROA  
ATOM   1882  HN  GLY P 164      20.610  27.390  35.310  0.00  0.00      PROA  
ATOM   1883  CA  GLY P 164      20.180  26.960  37.320  0.00  0.00      PROA  
ATOM   1884  HA1 GLY P 164      21.230  27.090  37.510  0.00  0.00      PROA  
ATOM   1885  HA2 GLY P 164      19.910  25.950  37.590  0.00  0.00      PROA  
ATOM   1886  C   GLY P 164      19.460  27.900  38.270  0.00  0.00      PROA  
ATOM   1887  O   GLY P 164      18.840  27.530  39.230  0.00  0.00      PROA  
ATOM   1888  N   LYS P 165      19.610  29.190  37.960  0.00  0.00      PROA  
ATOM   1889  HN  LYS P 165      20.220  29.510  37.230  0.00  0.00      PROA  
ATOM   1890  CA  LYS P 165      18.970  30.320  38.580  0.00  0.00      PROA  
ATOM   1891  HA  LYS P 165      19.190  30.180  39.620  0.00  0.00      PROA  
ATOM   1892  CB  LYS P 165      19.630  31.720  38.120  0.00  0.00      PROA  
ATOM   1893  HB1 LYS P 165      20.730  31.710  38.270  0.00  0.00      PROA  
ATOM   1894  HB2 LYS P 165      19.400  32.540  38.830  0.00  0.00      PROA  
ATOM   1895  CG  LYS P 165      19.360  32.160  36.640  0.00  0.00      PROA  
ATOM   1896  HG1 LYS P 165      18.310  32.490  36.520  0.00  0.00      PROA  
ATOM   1897  HG2 LYS P 165      19.540  31.250  36.030  0.00  0.00      PROA  
ATOM   1898  CD  LYS P 165      20.070  33.480  36.160  0.00  0.00      PROA  
ATOM   1899  HD1 LYS P 165      19.700  34.380  36.700  0.00  0.00      PROA  
ATOM   1900  HD2 LYS P 165      19.700  33.640  35.120  0.00  0.00      PROA  
ATOM   1901  CE  LYS P 165      21.600  33.470  36.290  0.00  0.00      PROA  
ATOM   1902  HE1 LYS P 165      22.010  32.450  36.140  0.00  0.00      PROA  
ATOM   1903  HE2 LYS P 165      21.760  33.810  37.340  0.00  0.00      PROA  
ATOM   1904  NZ  LYS P 165      22.200  34.350  35.290  0.00  0.00      PROA  
ATOM   1905  HZ1 LYS P 165      22.030  33.860  34.390  0.00  0.00      PROA  
ATOM   1906  HZ2 LYS P 165      23.220  34.500  35.460  0.00  0.00      PROA  
ATOM   1907  HZ3 LYS P 165      21.730  35.280  35.340  0.00  0.00      PROA  
ATOM   1908  C   LYS P 165      17.480  30.280  38.380  0.00  0.00      PROA  
ATOM   1909  O   LYS P 165      16.790  30.370  39.420  0.00  0.00      PROA  
ATOM   1910  N   ILE P 166      16.890  30.060  37.190  0.00  0.00      PROA  
ATOM   1911  HN  ILE P 166      17.490  29.990  36.400  0.00  0.00      PROA  
ATOM   1912  CA  ILE P 166      15.440  29.960  36.910  0.00  0.00      PROA  
ATOM   1913  HA  ILE P 166      14.980  30.830  37.350  0.00  0.00      PROA  
ATOM   1914  CB  ILE P 166      15.010  29.980  35.400  0.00  0.00      PROA  
ATOM   1915  HB  ILE P 166      15.410  29.150  34.780  0.00  0.00      PROA  
ATOM   1916  CG2 ILE P 166      13.490  29.790  35.360  0.00  0.00      PROA  
ATOM   1917 HG21 ILE P 166      12.910  30.430  36.060  0.00  0.00      PROA  
ATOM   1918 HG22 ILE P 166      13.330  28.720  35.620  0.00  0.00      PROA  
ATOM   1919 HG23 ILE P 166      12.980  29.990  34.400  0.00  0.00      PROA  
ATOM   1920  CG1 ILE P 166      15.360  31.260  34.680  0.00  0.00      PROA  
ATOM   1921 HG11 ILE P 166      16.450  31.400  34.860  0.00  0.00      PROA  
ATOM   1922 HG12 ILE P 166      14.730  32.050  35.150  0.00  0.00      PROA  
ATOM   1923  CD  ILE P 166      15.040  31.360  33.150  0.00  0.00      PROA  
ATOM   1924  HD1 ILE P 166      15.240  32.360  32.720  0.00  0.00      PROA  
ATOM   1925  HD2 ILE P 166      13.960  31.150  33.020  0.00  0.00      PROA  
ATOM   1926  HD3 ILE P 166      15.580  30.520  32.660  0.00  0.00      PROA  
ATOM   1927  C   ILE P 166      14.730  28.850  37.770  0.00  0.00      PROA  
ATOM   1928  O   ILE P 166      13.700  29.170  38.330  0.00  0.00      PROA  
ATOM   1929  N   PHE P 167      15.320  27.580  37.790  0.00  0.00      PROA  
ATOM   1930  HN  PHE P 167      16.230  27.520  37.390  0.00  0.00      PROA  
ATOM   1931  CA  PHE P 167      14.620  26.420  38.270  0.00  0.00      PROA  
ATOM   1932  HA  PHE P 167      13.610  26.780  38.360  0.00  0.00      PROA  
ATOM   1933  CB  PHE P 167      14.600  25.300  37.080  0.00  0.00      PROA  
ATOM   1934  HB1 PHE P 167      14.410  24.310  37.560  0.00  0.00      PROA  
ATOM   1935  HB2 PHE P 167      15.660  25.290  36.750  0.00  0.00      PROA  
ATOM   1936  CG  PHE P 167      13.690  25.450  35.890  0.00  0.00      PROA  
ATOM   1937  CD1 PHE P 167      14.210  25.650  34.570  0.00  0.00      PROA  
ATOM   1938  HD1 PHE P 167      15.280  25.630  34.380  0.00  0.00      PROA  
ATOM   1939  CE1 PHE P 167      13.410  25.600  33.480  0.00  0.00      PROA  
ATOM   1940  HE1 PHE P 167      13.840  25.920  32.540  0.00  0.00      PROA  
ATOM   1941  CZ  PHE P 167      12.010  25.650  33.600  0.00  0.00      PROA  
ATOM   1942  HZ  PHE P 167      11.400  25.920  32.750  0.00  0.00      PROA  
ATOM   1943  CD2 PHE P 167      12.280  25.250  35.910  0.00  0.00      PROA  
ATOM   1944  HD2 PHE P 167      11.820  25.140  36.880  0.00  0.00      PROA  
ATOM   1945  CE2 PHE P 167      11.430  25.410  34.830  0.00  0.00      PROA  
ATOM   1946  HE2 PHE P 167      10.370  25.430  35.010  0.00  0.00      PROA  
ATOM   1947  C   PHE P 167      15.250  25.760  39.490  0.00  0.00      PROA  
ATOM   1948  O   PHE P 167      14.970  24.610  39.820  0.00  0.00      PROA  
ATOM   1949  N   SER P 168      16.160  26.450  40.210  0.00  0.00      PROA  
ATOM   1950  HN  SER P 168      16.470  27.310  39.820  0.00  0.00      PROA  
ATOM   1951  CA  SER P 168      16.670  25.980  41.480  0.00  0.00      PROA  
ATOM   1952  HA  SER P 168      16.510  24.920  41.510  0.00  0.00      PROA  
ATOM   1953  CB  SER P 168      18.170  26.170  41.770  0.00  0.00      PROA  
ATOM   1954  HB1 SER P 168      18.410  27.250  41.800  0.00  0.00      PROA  
ATOM   1955  HB2 SER P 168      18.690  25.620  40.960  0.00  0.00      PROA  
ATOM   1956  OG  SER P 168      18.510  25.640  43.010  0.00  0.00      PROA  
ATOM   1957  HG1 SER P 168      18.710  24.720  42.820  0.00  0.00      PROA  
ATOM   1958  C   SER P 168      15.770  26.410  42.630  0.00  0.00      PROA  
ATOM   1959  O   SER P 168      15.210  27.500  42.650  0.00  0.00      PROA  
ATOM   1960  N   ASN P 169      15.620  25.540  43.630  0.00  0.00      PROA  
ATOM   1961  HN  ASN P 169      16.220  24.750  43.550  0.00  0.00      PROA  
ATOM   1962  CA  ASN P 169      14.690  25.560  44.780  0.00  0.00      PROA  
ATOM   1963  HA  ASN P 169      14.410  24.530  44.950  0.00  0.00      PROA  
ATOM   1964  CB  ASN P 169      15.420  26.060  46.040  0.00  0.00      PROA  
ATOM   1965  HB1 ASN P 169      14.730  25.770  46.860  0.00  0.00      PROA  
ATOM   1966  HB2 ASN P 169      15.600  27.150  45.920  0.00  0.00      PROA  
ATOM   1967  CG  ASN P 169      16.750  25.350  46.430  0.00  0.00      PROA  
ATOM   1968  OD1 ASN P 169      17.170  24.310  45.910  0.00  0.00      PROA  
ATOM   1969  ND2 ASN P 169      17.450  26.080  47.330  0.00  0.00      PROA  
ATOM   1970 HD21 ASN P 169      17.140  27.020  47.530  0.00  0.00      PROA  
ATOM   1971 HD22 ASN P 169      18.370  25.820  47.630  0.00  0.00      PROA  
ATOM   1972  C   ASN P 169      13.300  26.140  44.600  0.00  0.00      PROA  
ATOM   1973  O   ASN P 169      12.840  27.070  45.260  0.00  0.00      PROA  
ATOM   1974  N   VAL P 170      12.550  25.540  43.670  0.00  0.00      PROA  
ATOM   1975  HN  VAL P 170      13.010  24.840  43.120  0.00  0.00      PROA  
ATOM   1976  CA  VAL P 170      11.160  25.750  43.340  0.00  0.00      PROA  
ATOM   1977  HA  VAL P 170      10.920  26.780  43.530  0.00  0.00      PROA  
ATOM   1978  CB  VAL P 170      10.920  25.330  41.980  0.00  0.00      PROA  
ATOM   1979  HB  VAL P 170      11.000  24.230  41.860  0.00  0.00      PROA  
ATOM   1980  CG1 VAL P 170       9.550  25.900  41.550  0.00  0.00      PROA  
ATOM   1981 HG11 VAL P 170       9.410  25.590  40.490  0.00  0.00      PROA  
ATOM   1982 HG12 VAL P 170       9.440  27.000  41.580  0.00  0.00      PROA  
ATOM   1983 HG13 VAL P 170       8.690  25.620  42.210  0.00  0.00      PROA  
ATOM   1984  CG2 VAL P 170      11.980  25.930  41.080  0.00  0.00      PROA  
ATOM   1985 HG21 VAL P 170      11.660  25.960  40.020  0.00  0.00      PROA  
ATOM   1986 HG22 VAL P 170      12.910  25.330  41.130  0.00  0.00      PROA  
ATOM   1987 HG23 VAL P 170      12.170  26.980  41.380  0.00  0.00      PROA  
ATOM   1988  C   VAL P 170      10.250  24.820  44.130  0.00  0.00      PROA  
ATOM   1989  O   VAL P 170      10.470  23.620  44.170  0.00  0.00      PROA  
ATOM   1990  N   ARG P 171       9.210  25.360  44.740  0.00  0.00      PROA  
ATOM   1991  HN  ARG P 171       9.020  26.340  44.740  0.00  0.00      PROA  
ATOM   1992  CA  ARG P 171       8.210  24.530  45.510  0.00  0.00      PROA  
ATOM   1993  HA  ARG P 171       8.430  23.490  45.330  0.00  0.00      PROA  
ATOM   1994  CB  ARG P 171       8.380  24.700  47.070  0.00  0.00      PROA  
ATOM   1995  HB1 ARG P 171       9.370  24.250  47.290  0.00  0.00      PROA  
ATOM   1996  HB2 ARG P 171       7.770  24.120  47.800  0.00  0.00      PROA  
ATOM   1997  CG  ARG P 171       8.520  26.170  47.530  0.00  0.00      PROA  
ATOM   1998  HG1 ARG P 171       7.630  26.750  47.180  0.00  0.00      PROA  
ATOM   1999  HG2 ARG P 171       9.430  26.660  47.120  0.00  0.00      PROA  
ATOM   2000  CD  ARG P 171       8.470  26.170  49.140  0.00  0.00      PROA  
ATOM   2001  HD1 ARG P 171       9.300  25.720  49.710  0.00  0.00      PROA  
ATOM   2002  HD2 ARG P 171       7.560  25.560  49.330  0.00  0.00      PROA  
ATOM   2003  NE  ARG P 171       8.220  27.620  49.630  0.00  0.00      PROA  
ATOM   2004  HE  ARG P 171       7.320  27.900  49.950  0.00  0.00      PROA  
ATOM   2005  CZ  ARG P 171       9.130  28.560  49.610  0.00  0.00      PROA  
ATOM   2006  NH1 ARG P 171      10.350  28.350  49.220  0.00  0.00      PROA  
ATOM   2007 HH11 ARG P 171      11.070  29.020  49.420  0.00  0.00      PROA  
ATOM   2008 HH12 ARG P 171      10.650  27.440  48.960  0.00  0.00      PROA  
ATOM   2009  NH2 ARG P 171       8.780  29.770  50.170  0.00  0.00      PROA  
ATOM   2010 HH21 ARG P 171       7.860  30.150  50.050  0.00  0.00      PROA  
ATOM   2011 HH22 ARG P 171       9.410  30.530  50.220  0.00  0.00      PROA  
ATOM   2012  C   ARG P 171       6.700  24.790  45.070  0.00  0.00      PROA  
ATOM   2013  O   ARG P 171       6.110  25.870  45.290  0.00  0.00      PROA  
ATOM   2014  N   ILE P 172       6.080  23.660  44.630  0.00  0.00      PROA  
ATOM   2015  HN  ILE P 172       6.570  22.790  44.590  0.00  0.00      PROA  
ATOM   2016  CA  ILE P 172       4.680  23.550  44.300  0.00  0.00      PROA  
ATOM   2017  HA  ILE P 172       4.180  24.510  44.250  0.00  0.00      PROA  
ATOM   2018  CB  ILE P 172       4.370  23.000  42.780  0.00  0.00      PROA  
ATOM   2019  HB  ILE P 172       5.090  22.160  42.630  0.00  0.00      PROA  
ATOM   2020  CG2 ILE P 172       2.910  22.620  42.460  0.00  0.00      PROA  
ATOM   2021 HG21 ILE P 172       2.340  23.500  42.830  0.00  0.00      PROA  
ATOM   2022 HG22 ILE P 172       2.570  21.650  42.880  0.00  0.00      PROA  
ATOM   2023 HG23 ILE P 172       2.620  22.540  41.390  0.00  0.00      PROA  
ATOM   2024  CG1 ILE P 172       4.910  24.120  41.850  0.00  0.00      PROA  
ATOM   2025 HG11 ILE P 172       5.060  23.720  40.820  0.00  0.00      PROA  
ATOM   2026 HG12 ILE P 172       5.910  24.390  42.240  0.00  0.00      PROA  
ATOM   2027  CD  ILE P 172       4.100  25.450  41.770  0.00  0.00      PROA  
ATOM   2028  HD1 ILE P 172       4.560  26.160  41.050  0.00  0.00      PROA  
ATOM   2029  HD2 ILE P 172       4.090  25.910  42.780  0.00  0.00      PROA  
ATOM   2030  HD3 ILE P 172       3.070  25.180  41.430  0.00  0.00      PROA  
ATOM   2031  C   ILE P 172       3.940  22.740  45.300  0.00  0.00      PROA  
ATOM   2032  O   ILE P 172       4.330  21.680  45.760  0.00  0.00      PROA  
ATOM   2033  N   ASN P 173       2.810  23.220  45.800  0.00  0.00      PROA  
ATOM   2034  HN  ASN P 173       2.500  24.140  45.560  0.00  0.00      PROA  
ATOM   2035  CA  ASN P 173       1.880  22.620  46.630  0.00  0.00      PROA  
ATOM   2036  HA  ASN P 173       2.390  22.080  47.410  0.00  0.00      PROA  
ATOM   2037  CB  ASN P 173       0.980  23.710  47.260  0.00  0.00      PROA  
ATOM   2038  HB1 ASN P 173       0.310  23.080  47.890  0.00  0.00      PROA  
ATOM   2039  HB2 ASN P 173       0.360  24.320  46.570  0.00  0.00      PROA  
ATOM   2040  CG  ASN P 173       1.750  24.690  48.200  0.00  0.00      PROA  
ATOM   2041  OD1 ASN P 173       3.000  24.640  48.320  0.00  0.00      PROA  
ATOM   2042  ND2 ASN P 173       1.040  25.490  49.030  0.00  0.00      PROA  
ATOM   2043 HD21 ASN P 173       0.070  25.710  48.880  0.00  0.00      PROA  
ATOM   2044 HD22 ASN P 173       1.530  26.100  49.650  0.00  0.00      PROA  
ATOM   2045  C   ASN P 173       0.910  21.660  45.940  0.00  0.00      PROA  
ATOM   2046  O   ASN P 173       0.520  21.880  44.820  0.00  0.00      PROA  
ATOM   2047  N   LEU P 174       0.490  20.590  46.600  0.00  0.00      PROA  
ATOM   2048  HN  LEU P 174       0.830  20.380  47.510  0.00  0.00      PROA  
ATOM   2049  CA  LEU P 174      -0.540  19.590  46.130  0.00  0.00      PROA  
ATOM   2050  HA  LEU P 174      -0.670  19.760  45.070  0.00  0.00      PROA  
ATOM   2051  CB  LEU P 174       0.060  18.160  46.420  0.00  0.00      PROA  
ATOM   2052  HB1 LEU P 174      -0.650  17.430  45.980  0.00  0.00      PROA  
ATOM   2053  HB2 LEU P 174       0.150  17.950  47.510  0.00  0.00      PROA  
ATOM   2054  CG  LEU P 174       1.470  17.870  45.760  0.00  0.00      PROA  
ATOM   2055  HG  LEU P 174       2.320  18.340  46.300  0.00  0.00      PROA  
ATOM   2056  CD1 LEU P 174       1.650  16.320  45.930  0.00  0.00      PROA  
ATOM   2057 HD11 LEU P 174       0.810  15.900  45.340  0.00  0.00      PROA  
ATOM   2058 HD12 LEU P 174       1.800  15.840  46.920  0.00  0.00      PROA  
ATOM   2059 HD13 LEU P 174       2.590  16.040  45.400  0.00  0.00      PROA  
ATOM   2060  CD2 LEU P 174       1.510  18.270  44.270  0.00  0.00      PROA  
ATOM   2061 HD21 LEU P 174       1.560  19.360  44.050  0.00  0.00      PROA  
ATOM   2062 HD22 LEU P 174       0.570  17.800  43.910  0.00  0.00      PROA  
ATOM   2063 HD23 LEU P 174       2.290  17.690  43.720  0.00  0.00      PROA  
ATOM   2064  C   LEU P 174      -1.770  19.770  46.890  0.00  0.00      PROA  
ATOM   2065  O   LEU P 174      -1.760  20.110  48.100  0.00  0.00      PROA  
ATOM   2066  N   GLN P 175      -2.830  19.610  46.230  0.00  0.00      PROA  
ATOM   2067  HN  GLN P 175      -2.770  19.560  45.230  0.00  0.00      PROA  
ATOM   2068  CA  GLN P 175      -4.180  19.690  46.780  0.00  0.00      PROA  
ATOM   2069  HA  GLN P 175      -4.340  20.670  47.210  0.00  0.00      PROA  
ATOM   2070  CB  GLN P 175      -5.260  19.610  45.570  0.00  0.00      PROA  
ATOM   2071  HB1 GLN P 175      -6.240  19.910  45.990  0.00  0.00      PROA  
ATOM   2072  HB2 GLN P 175      -5.340  18.640  45.040  0.00  0.00      PROA  
ATOM   2073  CG  GLN P 175      -5.180  20.790  44.550  0.00  0.00      PROA  
ATOM   2074  HG1 GLN P 175      -6.140  20.940  44.020  0.00  0.00      PROA  
ATOM   2075  HG2 GLN P 175      -4.410  20.490  43.820  0.00  0.00      PROA  
ATOM   2076  CD  GLN P 175      -4.790  22.080  45.220  0.00  0.00      PROA  
ATOM   2077  OE1 GLN P 175      -5.600  22.580  46.070  0.00  0.00      PROA  
ATOM   2078  NE2 GLN P 175      -3.600  22.640  44.890  0.00  0.00      PROA  
ATOM   2079 HE21 GLN P 175      -3.450  23.500  45.390  0.00  0.00      PROA  
ATOM   2080 HE22 GLN P 175      -2.900  22.120  44.420  0.00  0.00      PROA  
ATOM   2081  C   GLN P 175      -4.510  18.700  47.930  0.00  0.00      PROA  
ATOM   2082  O   GLN P 175      -4.090  17.570  48.060  0.00  0.00      PROA  
ATOM   2083  N   LYS P 176      -5.450  19.170  48.750  0.00  0.00      PROA  
ATOM   2084  HN  LYS P 176      -5.800  20.090  48.560  0.00  0.00      PROA  
ATOM   2085  CA  LYS P 176      -6.030  18.440  49.880  0.00  0.00      PROA  
ATOM   2086  HA  LYS P 176      -5.220  17.760  50.110  0.00  0.00      PROA  
ATOM   2087  CB  LYS P 176      -6.300  19.350  51.110  0.00  0.00      PROA  
ATOM   2088  HB1 LYS P 176      -6.780  18.780  51.930  0.00  0.00      PROA  
ATOM   2089  HB2 LYS P 176      -7.000  20.160  50.790  0.00  0.00      PROA  
ATOM   2090  CG  LYS P 176      -4.990  20.050  51.560  0.00  0.00      PROA  
ATOM   2091  HG1 LYS P 176      -4.910  20.960  50.920  0.00  0.00      PROA  
ATOM   2092  HG2 LYS P 176      -4.090  19.410  51.410  0.00  0.00      PROA  
ATOM   2093  CD  LYS P 176      -5.150  20.510  52.980  0.00  0.00      PROA  
ATOM   2094  HD1 LYS P 176      -5.410  19.620  53.600  0.00  0.00      PROA  
ATOM   2095  HD2 LYS P 176      -6.030  21.180  53.010  0.00  0.00      PROA  
ATOM   2096  CE  LYS P 176      -3.900  21.220  53.570  0.00  0.00      PROA  
ATOM   2097  HE1 LYS P 176      -3.640  22.060  52.900  0.00  0.00      PROA  
ATOM   2098  HE2 LYS P 176      -3.140  20.430  53.740  0.00  0.00      PROA  
ATOM   2099  NZ  LYS P 176      -4.140  21.770  54.940  0.00  0.00      PROA  
ATOM   2100  HZ1 LYS P 176      -3.190  22.020  55.260  0.00  0.00      PROA  
ATOM   2101  HZ2 LYS P 176      -4.650  21.080  55.530  0.00  0.00      PROA  
ATOM   2102  HZ3 LYS P 176      -4.620  22.690  54.900  0.00  0.00      PROA  
ATOM   2103  C   LYS P 176      -7.270  17.570  49.600  0.00  0.00      PROA  
ATOM   2104  O   LYS P 176      -8.180  18.120  48.960  0.00  0.00      PROA  
ATOM   2105  N   GLU P 177      -7.400  16.350  50.130  0.00  0.00      PROA  
ATOM   2106  HN  GLU P 177      -6.730  15.920  50.730  0.00  0.00      PROA  
ATOM   2107  CA  GLU P 177      -8.610  15.520  49.880  0.00  0.00      PROA  
ATOM   2108  HA  GLU P 177      -8.920  15.650  48.860  0.00  0.00      PROA  
ATOM   2109  CB  GLU P 177      -8.430  13.960  49.860  0.00  0.00      PROA  
ATOM   2110  HB1 GLU P 177      -8.100  13.710  48.840  0.00  0.00      PROA  
ATOM   2111  HB2 GLU P 177      -9.440  13.500  49.940  0.00  0.00      PROA  
ATOM   2112  CG  GLU P 177      -7.620  13.320  50.990  0.00  0.00      PROA  
ATOM   2113  HG1 GLU P 177      -8.110  13.570  51.950  0.00  0.00      PROA  
ATOM   2114  HG2 GLU P 177      -6.580  13.700  51.070  0.00  0.00      PROA  
ATOM   2115  CD  GLU P 177      -7.570  11.840  50.870  0.00  0.00      PROA  
ATOM   2116  OE1 GLU P 177      -8.430  11.130  51.490  0.00  0.00      PROA  
ATOM   2117  OE2 GLU P 177      -6.570  11.400  50.170  0.00  0.00      PROA  
ATOM   2118  C   GLU P 177      -9.790  16.000  50.840  0.00  0.00      PROA  
ATOM   2119  OT1 GLU P 177     -10.830  16.460  50.330  0.00  0.00      PROA  
ATOM   2120  OT2 GLU P 177      -9.630  15.840  52.070  0.00  0.00      PROA  
ATOM   2121  N   ILE P  49      -8.520  -3.150  45.590  0.00  0.00      PROB  
ATOM   2122  HT1 ILE P  49      -8.970  -2.330  45.130  0.00  0.00      PROB  
ATOM   2123  HT2 ILE P  49      -7.570  -2.940  45.950  0.00  0.00      PROB  
ATOM   2124  HT3 ILE P  49      -9.020  -3.430  46.450  0.00  0.00      PROB  
ATOM   2125  CA  ILE P  49      -8.420  -4.300  44.720  0.00  0.00      PROB  
ATOM   2126  HA  ILE P  49      -9.410  -4.470  44.330  0.00  0.00      PROB  
ATOM   2127  CB  ILE P  49      -7.350  -4.060  43.620  0.00  0.00      PROB  
ATOM   2128  HB  ILE P  49      -7.250  -4.960  42.990  0.00  0.00      PROB  
ATOM   2129  CG2 ILE P  49      -7.970  -3.000  42.580  0.00  0.00      PROB  
ATOM   2130 HG21 ILE P  49      -7.980  -2.050  43.150  0.00  0.00      PROB  
ATOM   2131 HG22 ILE P  49      -9.050  -3.200  42.420  0.00  0.00      PROB  
ATOM   2132 HG23 ILE P  49      -7.300  -2.960  41.700  0.00  0.00      PROB  
ATOM   2133  CG1 ILE P  49      -5.890  -3.650  44.050  0.00  0.00      PROB  
ATOM   2134 HG11 ILE P  49      -5.810  -2.640  44.500  0.00  0.00      PROB  
ATOM   2135 HG12 ILE P  49      -5.480  -3.570  43.020  0.00  0.00      PROB  
ATOM   2136  CD  ILE P  49      -5.080  -4.860  44.630  0.00  0.00      PROB  
ATOM   2137  HD1 ILE P  49      -4.020  -4.520  44.670  0.00  0.00      PROB  
ATOM   2138  HD2 ILE P  49      -5.290  -5.770  44.030  0.00  0.00      PROB  
ATOM   2139  HD3 ILE P  49      -5.410  -5.010  45.680  0.00  0.00      PROB  
ATOM   2140  C   ILE P  49      -8.140  -5.570  45.470  0.00  0.00      PROB  
ATOM   2141  O   ILE P  49      -7.890  -5.600  46.700  0.00  0.00      PROB  
ATOM   2142  N   ASP P  50      -8.310  -6.690  44.780  0.00  0.00      PROB  
ATOM   2143  HN  ASP P  50      -8.670  -6.600  43.850  0.00  0.00      PROB  
ATOM   2144  CA  ASP P  50      -8.130  -8.050  45.250  0.00  0.00      PROB  
ATOM   2145  HA  ASP P  50      -7.630  -8.190  46.200  0.00  0.00      PROB  
ATOM   2146  CB  ASP P  50      -9.560  -8.770  45.260  0.00  0.00      PROB  
ATOM   2147  HB1 ASP P  50      -9.470  -9.870  45.300  0.00  0.00      PROB  
ATOM   2148  HB2 ASP P  50     -10.040  -8.570  44.280  0.00  0.00      PROB  
ATOM   2149  CG  ASP P  50     -10.270  -8.140  46.430  0.00  0.00      PROB  
ATOM   2150  OD1 ASP P  50      -9.700  -8.250  47.580  0.00  0.00      PROB  
ATOM   2151  OD2 ASP P  50     -11.380  -7.540  46.320  0.00  0.00      PROB  
ATOM   2152  C   ASP P  50      -7.160  -8.730  44.310  0.00  0.00      PROB  
ATOM   2153  O   ASP P  50      -7.230  -8.730  43.100  0.00  0.00      PROB  
ATOM   2154  N   LEU P  51      -6.170  -9.320  45.020  0.00  0.00      PROB  
ATOM   2155  HN  LEU P  51      -6.230  -9.480  46.000  0.00  0.00      PROB  
ATOM   2156  CA  LEU P  51      -5.160 -10.040  44.290  0.00  0.00      PROB  
ATOM   2157  HA  LEU P  51      -5.040  -9.530  43.340  0.00  0.00      PROB  
ATOM   2158  CB  LEU P  51      -3.730  -9.880  44.690  0.00  0.00      PROB  
ATOM   2159  HB1 LEU P  51      -3.000 -10.380  44.020  0.00  0.00      PROB  
ATOM   2160  HB2 LEU P  51      -3.670 -10.180  45.760  0.00  0.00      PROB  
ATOM   2161  CG  LEU P  51      -3.160  -8.410  44.790  0.00  0.00      PROB  
ATOM   2162  HG  LEU P  51      -3.820  -7.690  44.260  0.00  0.00      PROB  
ATOM   2163  CD1 LEU P  51      -2.910  -7.950  46.180  0.00  0.00      PROB  
ATOM   2164 HD11 LEU P  51      -2.180  -8.630  46.680  0.00  0.00      PROB  
ATOM   2165 HD12 LEU P  51      -3.850  -7.950  46.770  0.00  0.00      PROB  
ATOM   2166 HD13 LEU P  51      -2.480  -6.930  46.240  0.00  0.00      PROB  
ATOM   2167  CD2 LEU P  51      -1.800  -8.360  44.190  0.00  0.00      PROB  
ATOM   2168 HD21 LEU P  51      -1.110  -9.120  44.610  0.00  0.00      PROB  
ATOM   2169 HD22 LEU P  51      -1.440  -7.300  44.210  0.00  0.00      PROB  
ATOM   2170 HD23 LEU P  51      -1.800  -8.610  43.100  0.00  0.00      PROB  
ATOM   2171  C   LEU P  51      -5.630 -11.540  44.180  0.00  0.00      PROB  
ATOM   2172  O   LEU P  51      -6.290 -12.010  45.110  0.00  0.00      PROB  
ATOM   2173  N   VAL P  52      -5.290 -12.220  43.100  0.00  0.00      PROB  
ATOM   2174  HN  VAL P  52      -4.790 -11.700  42.410  0.00  0.00      PROB  
ATOM   2175  CA  VAL P  52      -5.400 -13.660  42.810  0.00  0.00      PROB  
ATOM   2176  HA  VAL P  52      -5.810 -14.190  43.660  0.00  0.00      PROB  
ATOM   2177  CB  VAL P  52      -6.390 -13.790  41.700  0.00  0.00      PROB  
ATOM   2178  HB  VAL P  52      -7.340 -13.290  41.980  0.00  0.00      PROB  
ATOM   2179  CG1 VAL P  52      -5.980 -13.170  40.340  0.00  0.00      PROB  
ATOM   2180 HG11 VAL P  52      -6.190 -12.080  40.260  0.00  0.00      PROB  
ATOM   2181 HG12 VAL P  52      -6.400 -13.730  39.480  0.00  0.00      PROB  
ATOM   2182 HG13 VAL P  52      -4.890 -13.300  40.170  0.00  0.00      PROB  
ATOM   2183  CG2 VAL P  52      -6.730 -15.280  41.330  0.00  0.00      PROB  
ATOM   2184 HG21 VAL P  52      -7.560 -15.310  40.590  0.00  0.00      PROB  
ATOM   2185 HG22 VAL P  52      -7.150 -15.950  42.110  0.00  0.00      PROB  
ATOM   2186 HG23 VAL P  52      -5.880 -15.820  40.860  0.00  0.00      PROB  
ATOM   2187  C   VAL P  52      -4.040 -14.400  42.580  0.00  0.00      PROB  
ATOM   2188  O   VAL P  52      -3.180 -13.970  41.830  0.00  0.00      PROB  
ATOM   2189  N   ASN P  53      -3.930 -15.540  43.270  0.00  0.00      PROB  
ATOM   2190  HN  ASN P  53      -4.710 -15.810  43.830  0.00  0.00      PROB  
ATOM   2191  CA  ASN P  53      -2.690 -16.340  43.230  0.00  0.00      PROB  
ATOM   2192  HA  ASN P  53      -1.840 -15.670  43.220  0.00  0.00      PROB  
ATOM   2193  CB  ASN P  53      -2.560 -17.260  44.510  0.00  0.00      PROB  
ATOM   2194  HB1 ASN P  53      -3.490 -17.870  44.620  0.00  0.00      PROB  
ATOM   2195  HB2 ASN P  53      -2.610 -16.550  45.360  0.00  0.00      PROB  
ATOM   2196  CG  ASN P  53      -1.340 -18.140  44.750  0.00  0.00      PROB  
ATOM   2197  OD1 ASN P  53      -0.350 -18.080  44.000  0.00  0.00      PROB  
ATOM   2198  ND2 ASN P  53      -1.390 -18.850  45.840  0.00  0.00      PROB  
ATOM   2199 HD21 ASN P  53      -0.590 -19.400  46.080  0.00  0.00      PROB  
ATOM   2200 HD22 ASN P  53      -2.230 -18.800  46.380  0.00  0.00      PROB  
ATOM   2201  C   ASN P  53      -2.600 -17.280  42.040  0.00  0.00      PROB  
ATOM   2202  O   ASN P  53      -3.420 -18.200  41.910  0.00  0.00      PROB  
ATOM   2203  N   ARG P  54      -1.520 -17.090  41.270  0.00  0.00      PROB  
ATOM   2204  HN  ARG P  54      -0.820 -16.450  41.590  0.00  0.00      PROB  
ATOM   2205  CA  ARG P  54      -1.150 -17.820  40.090  0.00  0.00      PROB  
ATOM   2206  HA  ARG P  54      -1.990 -18.370  39.680  0.00  0.00      PROB  
ATOM   2207  CB  ARG P  54      -0.480 -16.860  39.020  0.00  0.00      PROB  
ATOM   2208  HB1 ARG P  54      -0.140 -17.430  38.120  0.00  0.00      PROB  
ATOM   2209  HB2 ARG P  54       0.450 -16.400  39.400  0.00  0.00      PROB  
ATOM   2210  CG  ARG P  54      -1.370 -15.690  38.530  0.00  0.00      PROB  
ATOM   2211  HG1 ARG P  54      -0.790 -15.190  37.730  0.00  0.00      PROB  
ATOM   2212  HG2 ARG P  54      -1.640 -15.030  39.380  0.00  0.00      PROB  
ATOM   2213  CD  ARG P  54      -2.670 -16.080  37.850  0.00  0.00      PROB  
ATOM   2214  HD1 ARG P  54      -3.190 -15.130  37.590  0.00  0.00      PROB  
ATOM   2215  HD2 ARG P  54      -3.300 -16.780  38.440  0.00  0.00      PROB  
ATOM   2216  NE  ARG P  54      -2.360 -16.740  36.580  0.00  0.00      PROB  
ATOM   2217  HE  ARG P  54      -1.530 -17.280  36.610  0.00  0.00      PROB  
ATOM   2218  CZ  ARG P  54      -2.930 -16.510  35.400  0.00  0.00      PROB  
ATOM   2219  NH1 ARG P  54      -4.010 -15.840  35.250  0.00  0.00      PROB  
ATOM   2220 HH11 ARG P  54      -4.560 -15.500  36.010  0.00  0.00      PROB  
ATOM   2221 HH12 ARG P  54      -4.290 -15.650  34.320  0.00  0.00      PROB  
ATOM   2222  NH2 ARG P  54      -2.270 -16.860  34.330  0.00  0.00      PROB  
ATOM   2223 HH21 ARG P  54      -1.420 -17.360  34.520  0.00  0.00      PROB  
ATOM   2224 HH22 ARG P  54      -2.690 -16.780  33.430  0.00  0.00      PROB  
ATOM   2225  C   ARG P  54      -0.090 -18.850  40.540  0.00  0.00      PROB  
ATOM   2226  O   ARG P  54       1.010 -18.490  41.010  0.00  0.00      PROB  
ATOM   2227  N   ASP P  55      -0.400 -20.130  40.290  0.00  0.00      PROB  
ATOM   2228  HN  ASP P  55      -1.300 -20.370  39.930  0.00  0.00      PROB  
ATOM   2229  CA  ASP P  55       0.530 -21.260  40.410  0.00  0.00      PROB  
ATOM   2230  HA  ASP P  55       0.650 -21.430  41.470  0.00  0.00      PROB  
ATOM   2231  CB  ASP P  55      -0.130 -22.480  39.680  0.00  0.00      PROB  
ATOM   2232  HB1 ASP P  55       0.510 -23.390  39.750  0.00  0.00      PROB  
ATOM   2233  HB2 ASP P  55      -0.230 -22.240  38.610  0.00  0.00      PROB  
ATOM   2234  CG  ASP P  55      -1.460 -22.810  40.290  0.00  0.00      PROB  
ATOM   2235  OD1 ASP P  55      -1.630 -22.470  41.500  0.00  0.00      PROB  
ATOM   2236  OD2 ASP P  55      -2.320 -23.550  39.690  0.00  0.00      PROB  
ATOM   2237  C   ASP P  55       1.950 -21.080  39.720  0.00  0.00      PROB  
ATOM   2238  O   ASP P  55       2.010 -20.780  38.550  0.00  0.00      PROB  
ATOM   2239  N   PRO P  56       3.090 -21.390  40.340  0.00  0.00      PROB  
ATOM   2240  CD  PRO P  56       3.180 -21.680  41.760  0.00  0.00      PROB  
ATOM   2241  HD1 PRO P  56       2.340 -22.350  42.060  0.00  0.00      PROB  
ATOM   2242  HD2 PRO P  56       3.150 -20.750  42.350  0.00  0.00      PROB  
ATOM   2243  CA  PRO P  56       4.340 -21.670  39.630  0.00  0.00      PROB  
ATOM   2244  HA  PRO P  56       4.520 -20.780  39.040  0.00  0.00      PROB  
ATOM   2245  CB  PRO P  56       5.360 -21.840  40.830  0.00  0.00      PROB  
ATOM   2246  HB1 PRO P  56       5.810 -20.850  41.020  0.00  0.00      PROB  
ATOM   2247  HB2 PRO P  56       6.080 -22.610  40.480  0.00  0.00      PROB  
ATOM   2248  CG  PRO P  56       4.560 -22.410  41.950  0.00  0.00      PROB  
ATOM   2249  HG1 PRO P  56       4.340 -23.490  41.830  0.00  0.00      PROB  
ATOM   2250  HG2 PRO P  56       5.160 -22.240  42.880  0.00  0.00      PROB  
ATOM   2251  C   PRO P  56       4.160 -22.860  38.560  0.00  0.00      PROB  
ATOM   2252  O   PRO P  56       3.160 -23.570  38.700  0.00  0.00      PROB  
ATOM   2253  N   LYS P  57       4.960 -22.920  37.490  0.00  0.00      PROB  
ATOM   2254  HN  LYS P  57       5.690 -22.240  37.370  0.00  0.00      PROB  
ATOM   2255  CA  LYS P  57       4.760 -23.700  36.290  0.00  0.00      PROB  
ATOM   2256  HA  LYS P  57       4.030 -24.470  36.470  0.00  0.00      PROB  
ATOM   2257  CB  LYS P  57       4.420 -22.840  35.040  0.00  0.00      PROB  
ATOM   2258  HB1 LYS P  57       4.200 -23.590  34.250  0.00  0.00      PROB  
ATOM   2259  HB2 LYS P  57       5.280 -22.230  34.680  0.00  0.00      PROB  
ATOM   2260  CG  LYS P  57       3.170 -21.840  35.200  0.00  0.00      PROB  
ATOM   2261  HG1 LYS P  57       2.870 -21.440  34.210  0.00  0.00      PROB  
ATOM   2262  HG2 LYS P  57       3.370 -20.940  35.830  0.00  0.00      PROB  
ATOM   2263  CD  LYS P  57       1.920 -22.530  35.760  0.00  0.00      PROB  
ATOM   2264  HD1 LYS P  57       1.970 -22.600  36.870  0.00  0.00      PROB  
ATOM   2265  HD2 LYS P  57       1.840 -23.600  35.470  0.00  0.00      PROB  
ATOM   2266  CE  LYS P  57       0.600 -21.830  35.400  0.00  0.00      PROB  
ATOM   2267  HE1 LYS P  57      -0.320 -22.430  35.530  0.00  0.00      PROB  
ATOM   2268  HE2 LYS P  57       0.480 -21.540  34.330  0.00  0.00      PROB  
ATOM   2269  NZ  LYS P  57       0.360 -20.610  36.220  0.00  0.00      PROB  
ATOM   2270  HZ1 LYS P  57       0.500 -19.720  35.710  0.00  0.00      PROB  
ATOM   2271  HZ2 LYS P  57       1.110 -20.550  36.930  0.00  0.00      PROB  
ATOM   2272  HZ3 LYS P  57      -0.580 -20.640  36.670  0.00  0.00      PROB  
ATOM   2273  C   LYS P  57       6.000 -24.540  36.000  0.00  0.00      PROB  
ATOM   2274  O   LYS P  57       7.110 -24.030  35.730  0.00  0.00      PROB  
ATOM   2275  N   HSD P  58       5.740 -25.910  35.940  0.00  0.00      PROB  
ATOM   2276  HN  HSD P  58       4.840 -26.260  36.200  0.00  0.00      PROB  
ATOM   2277  CA  HSD P  58       6.740 -26.840  35.580  0.00  0.00      PROB  
ATOM   2278  HA  HSD P  58       7.590 -26.340  35.130  0.00  0.00      PROB  
ATOM   2279  CB  HSD P  58       7.290 -27.700  36.730  0.00  0.00      PROB  
ATOM   2280  HB1 HSD P  58       7.660 -28.710  36.450  0.00  0.00      PROB  
ATOM   2281  HB2 HSD P  58       6.520 -27.880  37.520  0.00  0.00      PROB  
ATOM   2282  ND1 HSD P  58       8.910 -25.730  37.130  0.00  0.00      PROB  
ATOM   2283  HD1 HSD P  58       8.420 -25.020  36.620  0.00  0.00      PROB  
ATOM   2284  CG  HSD P  58       8.480 -27.030  37.340  0.00  0.00      PROB  
ATOM   2285  CE1 HSD P  58      10.180 -25.640  37.530  0.00  0.00      PROB  
ATOM   2286  HE1 HSD P  58      10.800 -24.740  37.510  0.00  0.00      PROB  
ATOM   2287  NE2 HSD P  58      10.640 -26.770  37.960  0.00  0.00      PROB  
ATOM   2288  CD2 HSD P  58       9.620 -27.670  37.810  0.00  0.00      PROB  
ATOM   2289  HD2 HSD P  58       9.680 -28.740  37.960  0.00  0.00      PROB  
ATOM   2290  C   HSD P  58       6.160 -27.860  34.640  0.00  0.00      PROB  
ATOM   2291  O   HSD P  58       4.930 -28.060  34.560  0.00  0.00      PROB  
ATOM   2292  N   LEU P  59       7.000 -28.420  33.780  0.00  0.00      PROB  
ATOM   2293  HN  LEU P  59       7.970 -28.300  33.960  0.00  0.00      PROB  
ATOM   2294  CA  LEU P  59       6.760 -29.320  32.670  0.00  0.00      PROB  
ATOM   2295  HA  LEU P  59       5.870 -29.040  32.120  0.00  0.00      PROB  
ATOM   2296  CB  LEU P  59       8.000 -29.210  31.720  0.00  0.00      PROB  
ATOM   2297  HB1 LEU P  59       8.950 -29.530  32.180  0.00  0.00      PROB  
ATOM   2298  HB2 LEU P  59       8.150 -28.140  31.470  0.00  0.00      PROB  
ATOM   2299  CG  LEU P  59       8.020 -30.120  30.440  0.00  0.00      PROB  
ATOM   2300  HG  LEU P  59       7.990 -31.170  30.800  0.00  0.00      PROB  
ATOM   2301  CD1 LEU P  59       6.870 -29.830  29.510  0.00  0.00      PROB  
ATOM   2302 HD11 LEU P  59       6.950 -30.450  28.590  0.00  0.00      PROB  
ATOM   2303 HD12 LEU P  59       6.730 -28.740  29.380  0.00  0.00      PROB  
ATOM   2304 HD13 LEU P  59       5.880 -30.050  29.990  0.00  0.00      PROB  
ATOM   2305  CD2 LEU P  59       9.370 -29.950  29.790  0.00  0.00      PROB  
ATOM   2306 HD21 LEU P  59       9.620 -28.930  29.420  0.00  0.00      PROB  
ATOM   2307 HD22 LEU P  59       9.560 -30.720  29.020  0.00  0.00      PROB  
ATOM   2308 HD23 LEU P  59      10.240 -30.230  30.420  0.00  0.00      PROB  
ATOM   2309  C   LEU P  59       6.570 -30.820  33.180  0.00  0.00      PROB  
ATOM   2310  O   LEU P  59       7.220 -31.240  34.160  0.00  0.00      PROB  
ATOM   2311  N   ASN P  60       5.780 -31.660  32.490  0.00  0.00      PROB  
ATOM   2312  HN  ASN P  60       5.290 -31.290  31.710  0.00  0.00      PROB  
ATOM   2313  CA  ASN P  60       5.320 -32.970  32.960  0.00  0.00      PROB  
ATOM   2314  HA  ASN P  60       5.730 -33.170  33.940  0.00  0.00      PROB  
ATOM   2315  CB  ASN P  60       3.820 -32.980  33.210  0.00  0.00      PROB  
ATOM   2316  HB1 ASN P  60       3.280 -32.680  32.280  0.00  0.00      PROB  
ATOM   2317  HB2 ASN P  60       3.570 -32.180  33.940  0.00  0.00      PROB  
ATOM   2318  CG  ASN P  60       3.110 -34.270  33.690  0.00  0.00      PROB  
ATOM   2319  OD1 ASN P  60       2.310 -34.800  32.890  0.00  0.00      PROB  
ATOM   2320  ND2 ASN P  60       3.490 -34.700  34.880  0.00  0.00      PROB  
ATOM   2321 HD21 ASN P  60       2.990 -35.510  35.180  0.00  0.00      PROB  
ATOM   2322 HD22 ASN P  60       4.020 -34.050  35.420  0.00  0.00      PROB  
ATOM   2323  C   ASN P  60       5.830 -33.950  31.900  0.00  0.00      PROB  
ATOM   2324  O   ASN P  60       5.650 -33.670  30.720  0.00  0.00      PROB  
ATOM   2325  N   ASP P  61       6.450 -35.070  32.200  0.00  0.00      PROB  
ATOM   2326  HN  ASP P  61       6.450 -35.150  33.200  0.00  0.00      PROB  
ATOM   2327  CA  ASP P  61       7.000 -36.100  31.320  0.00  0.00      PROB  
ATOM   2328  HA  ASP P  61       7.160 -37.050  31.820  0.00  0.00      PROB  
ATOM   2329  CB  ASP P  61       6.100 -36.640  30.210  0.00  0.00      PROB  
ATOM   2330  HB1 ASP P  61       6.570 -37.440  29.610  0.00  0.00      PROB  
ATOM   2331  HB2 ASP P  61       5.830 -35.730  29.630  0.00  0.00      PROB  
ATOM   2332  CG  ASP P  61       4.860 -37.300  30.800  0.00  0.00      PROB  
ATOM   2333  OD1 ASP P  61       4.900 -37.960  31.870  0.00  0.00      PROB  
ATOM   2334  OD2 ASP P  61       3.880 -37.330  30.050  0.00  0.00      PROB  
ATOM   2335  C   ASP P  61       8.350 -35.630  30.690  0.00  0.00      PROB  
ATOM   2336  O   ASP P  61       8.600 -34.370  30.600  0.00  0.00      PROB  
ATOM   2337  N   ASP P  62       9.130 -36.560  30.130  0.00  0.00      PROB  
ATOM   2338  HN  ASP P  62       8.970 -37.540  30.220  0.00  0.00      PROB  
ATOM   2339  CA  ASP P  62      10.390 -36.210  29.390  0.00  0.00      PROB  
ATOM   2340  HA  ASP P  62      10.900 -35.420  29.930  0.00  0.00      PROB  
ATOM   2341  CB  ASP P  62      11.260 -37.500  29.310  0.00  0.00      PROB  
ATOM   2342  HB1 ASP P  62      12.220 -37.160  28.860  0.00  0.00      PROB  
ATOM   2343  HB2 ASP P  62      10.740 -38.330  28.800  0.00  0.00      PROB  
ATOM   2344  CG  ASP P  62      11.840 -38.020  30.610  0.00  0.00      PROB  
ATOM   2345  OD1 ASP P  62      12.030 -37.310  31.590  0.00  0.00      PROB  
ATOM   2346  OD2 ASP P  62      12.400 -39.130  30.600  0.00  0.00      PROB  
ATOM   2347  C   ASP P  62      10.000 -35.620  27.990  0.00  0.00      PROB  
ATOM   2348  O   ASP P  62       9.020 -36.160  27.380  0.00  0.00      PROB  
ATOM   2349  N   VAL P  63      10.670 -34.550  27.500  0.00  0.00      PROB  
ATOM   2350  HN  VAL P  63      11.540 -34.210  27.850  0.00  0.00      PROB  
ATOM   2351  CA  VAL P  63      10.270 -33.800  26.320  0.00  0.00      PROB  
ATOM   2352  HA  VAL P  63       9.290 -33.390  26.540  0.00  0.00      PROB  
ATOM   2353  CB  VAL P  63      11.340 -32.750  26.060  0.00  0.00      PROB  
ATOM   2354  HB  VAL P  63      12.370 -33.110  25.880  0.00  0.00      PROB  
ATOM   2355  CG1 VAL P  63      10.940 -31.890  24.870  0.00  0.00      PROB  
ATOM   2356 HG11 VAL P  63      10.930 -32.450  23.910  0.00  0.00      PROB  
ATOM   2357 HG12 VAL P  63      11.670 -31.070  24.730  0.00  0.00      PROB  
ATOM   2358 HG13 VAL P  63       9.910 -31.510  24.780  0.00  0.00      PROB  
ATOM   2359  CG2 VAL P  63      11.470 -31.790  27.260  0.00  0.00      PROB  
ATOM   2360 HG21 VAL P  63      11.390 -32.300  28.250  0.00  0.00      PROB  
ATOM   2361 HG22 VAL P  63      10.730 -30.960  27.270  0.00  0.00      PROB  
ATOM   2362 HG23 VAL P  63      12.450 -31.270  27.250  0.00  0.00      PROB  
ATOM   2363  C   VAL P  63      10.030 -34.730  25.100  0.00  0.00      PROB  
ATOM   2364  O   VAL P  63       9.090 -34.570  24.300  0.00  0.00      PROB  
ATOM   2365  N   VAL P  64      10.990 -35.700  24.940  0.00  0.00      PROB  
ATOM   2366  HN  VAL P  64      11.860 -35.550  25.390  0.00  0.00      PROB  
ATOM   2367  CA  VAL P  64      10.980 -36.630  23.790  0.00  0.00      PROB  
ATOM   2368  HA  VAL P  64      10.560 -36.160  22.900  0.00  0.00      PROB  
ATOM   2369  CB  VAL P  64      12.450 -36.800  23.290  0.00  0.00      PROB  
ATOM   2370  HB  VAL P  64      12.810 -37.740  23.750  0.00  0.00      PROB  
ATOM   2371  CG1 VAL P  64      12.500 -36.960  21.720  0.00  0.00      PROB  
ATOM   2372 HG11 VAL P  64      12.120 -37.880  21.230  0.00  0.00      PROB  
ATOM   2373 HG12 VAL P  64      13.590 -36.960  21.520  0.00  0.00      PROB  
ATOM   2374 HG13 VAL P  64      11.960 -36.100  21.280  0.00  0.00      PROB  
ATOM   2375  CG2 VAL P  64      13.320 -35.620  23.590  0.00  0.00      PROB  
ATOM   2376 HG21 VAL P  64      14.330 -35.650  23.120  0.00  0.00      PROB  
ATOM   2377 HG22 VAL P  64      13.500 -35.550  24.680  0.00  0.00      PROB  
ATOM   2378 HG23 VAL P  64      12.910 -34.650  23.250  0.00  0.00      PROB  
ATOM   2379  C   VAL P  64      10.290 -37.900  24.060  0.00  0.00      PROB  
ATOM   2380  O   VAL P  64      10.480 -38.860  23.330  0.00  0.00      PROB  
ATOM   2381  N   LYS P  65       9.490 -38.020  25.100  0.00  0.00      PROB  
ATOM   2382  HN  LYS P  65       9.510 -37.320  25.810  0.00  0.00      PROB  
ATOM   2383  CA  LYS P  65       8.640 -39.160  25.350  0.00  0.00      PROB  
ATOM   2384  HA  LYS P  65       8.980 -40.010  24.780  0.00  0.00      PROB  
ATOM   2385  CB  LYS P  65       8.590 -39.680  26.810  0.00  0.00      PROB  
ATOM   2386  HB1 LYS P  65       8.410 -38.820  27.500  0.00  0.00      PROB  
ATOM   2387  HB2 LYS P  65       9.640 -39.930  27.060  0.00  0.00      PROB  
ATOM   2388  CG  LYS P  65       7.740 -40.940  27.120  0.00  0.00      PROB  
ATOM   2389  HG1 LYS P  65       8.010 -41.160  28.170  0.00  0.00      PROB  
ATOM   2390  HG2 LYS P  65       7.890 -41.860  26.510  0.00  0.00      PROB  
ATOM   2391  CD  LYS P  65       6.210 -40.620  27.180  0.00  0.00      PROB  
ATOM   2392  HD1 LYS P  65       5.670 -41.550  27.440  0.00  0.00      PROB  
ATOM   2393  HD2 LYS P  65       5.840 -40.300  26.180  0.00  0.00      PROB  
ATOM   2394  CE  LYS P  65       5.890 -39.580  28.250  0.00  0.00      PROB  
ATOM   2395  HE1 LYS P  65       6.520 -38.740  27.860  0.00  0.00      PROB  
ATOM   2396  HE2 LYS P  65       6.360 -39.730  29.240  0.00  0.00      PROB  
ATOM   2397  NZ  LYS P  65       4.470 -39.160  28.300  0.00  0.00      PROB  
ATOM   2398  HZ1 LYS P  65       4.230 -38.550  29.110  0.00  0.00      PROB  
ATOM   2399  HZ2 LYS P  65       3.970 -40.060  28.470  0.00  0.00      PROB  
ATOM   2400  HZ3 LYS P  65       4.020 -38.720  27.470  0.00  0.00      PROB  
ATOM   2401  C   LYS P  65       7.350 -38.760  24.880  0.00  0.00      PROB  
ATOM   2402  O   LYS P  65       6.590 -38.060  25.570  0.00  0.00      PROB  
ATOM   2403  N   ILE P  66       6.910 -39.200  23.670  0.00  0.00      PROB  
ATOM   2404  HN  ILE P  66       7.460 -39.840  23.140  0.00  0.00      PROB  
ATOM   2405  CA  ILE P  66       5.600 -38.920  23.130  0.00  0.00      PROB  
ATOM   2406  HA  ILE P  66       5.070 -38.320  23.850  0.00  0.00      PROB  
ATOM   2407  CB  ILE P  66       5.720 -38.270  21.730  0.00  0.00      PROB  
ATOM   2408  HB  ILE P  66       6.260 -38.910  21.000  0.00  0.00      PROB  
ATOM   2409  CG2 ILE P  66       4.340 -37.940  21.200  0.00  0.00      PROB  
ATOM   2410 HG21 ILE P  66       3.760 -38.780  20.750  0.00  0.00      PROB  
ATOM   2411 HG22 ILE P  66       4.380 -37.090  20.480  0.00  0.00      PROB  
ATOM   2412 HG23 ILE P  66       3.610 -37.570  21.950  0.00  0.00      PROB  
ATOM   2413  CG1 ILE P  66       6.520 -36.930  21.650  0.00  0.00      PROB  
ATOM   2414 HG11 ILE P  66       6.860 -36.650  20.630  0.00  0.00      PROB  
ATOM   2415 HG12 ILE P  66       7.470 -37.230  22.140  0.00  0.00      PROB  
ATOM   2416  CD  ILE P  66       6.010 -35.770  22.530  0.00  0.00      PROB  
ATOM   2417  HD1 ILE P  66       5.600 -36.200  23.460  0.00  0.00      PROB  
ATOM   2418  HD2 ILE P  66       5.280 -35.220  21.900  0.00  0.00      PROB  
ATOM   2419  HD3 ILE P  66       6.860 -35.130  22.870  0.00  0.00      PROB  
ATOM   2420  C   ILE P  66       4.860 -40.250  23.080  0.00  0.00      PROB  
ATOM   2421  O   ILE P  66       5.220 -41.160  22.380  0.00  0.00      PROB  
ATOM   2422  N   ASP P  67       3.870 -40.360  23.930  0.00  0.00      PROB  
ATOM   2423  HN  ASP P  67       3.660 -39.710  24.650  0.00  0.00      PROB  
ATOM   2424  CA  ASP P  67       2.920 -41.480  23.880  0.00  0.00      PROB  
ATOM   2425  HA  ASP P  67       3.320 -42.230  23.220  0.00  0.00      PROB  
ATOM   2426  CB  ASP P  67       2.780 -41.990  25.300  0.00  0.00      PROB  
ATOM   2427  HB1 ASP P  67       1.910 -42.660  25.480  0.00  0.00      PROB  
ATOM   2428  HB2 ASP P  67       2.750 -41.140  26.010  0.00  0.00      PROB  
ATOM   2429  CG  ASP P  67       3.880 -42.970  25.790  0.00  0.00      PROB  
ATOM   2430  OD1 ASP P  67       4.800 -43.300  24.990  0.00  0.00      PROB  
ATOM   2431  OD2 ASP P  67       3.780 -43.350  26.990  0.00  0.00      PROB  
ATOM   2432  C   ASP P  67       1.600 -41.040  23.390  0.00  0.00      PROB  
ATOM   2433  O   ASP P  67       1.430 -39.840  23.270  0.00  0.00      PROB  
ATOM   2434  N   PHE P  68       0.610 -42.020  23.110  0.00  0.00      PROB  
ATOM   2435  HN  PHE P  68       0.790 -42.990  23.260  0.00  0.00      PROB  
ATOM   2436  CA  PHE P  68      -0.650 -41.770  22.420  0.00  0.00      PROB  
ATOM   2437  HA  PHE P  68      -0.390 -41.380  21.450  0.00  0.00      PROB  
ATOM   2438  CB  PHE P  68      -1.440 -43.040  22.180  0.00  0.00      PROB  
ATOM   2439  HB1 PHE P  68      -1.570 -43.610  23.120  0.00  0.00      PROB  
ATOM   2440  HB2 PHE P  68      -0.880 -43.630  21.430  0.00  0.00      PROB  
ATOM   2441  CG  PHE P  68      -2.820 -42.870  21.620  0.00  0.00      PROB  
ATOM   2442  CD1 PHE P  68      -3.020 -42.320  20.310  0.00  0.00      PROB  
ATOM   2443  HD1 PHE P  68      -2.160 -42.060  19.720  0.00  0.00      PROB  
ATOM   2444  CE1 PHE P  68      -4.350 -42.280  19.780  0.00  0.00      PROB  
ATOM   2445  HE1 PHE P  68      -4.470 -41.820  18.810  0.00  0.00      PROB  
ATOM   2446  CZ  PHE P  68      -5.460 -42.690  20.540  0.00  0.00      PROB  
ATOM   2447  HZ  PHE P  68      -6.470 -42.630  20.180  0.00  0.00      PROB  
ATOM   2448  CD2 PHE P  68      -3.930 -43.340  22.360  0.00  0.00      PROB  
ATOM   2449  HD2 PHE P  68      -3.840 -43.860  23.300  0.00  0.00      PROB  
ATOM   2450  CE2 PHE P  68      -5.250 -43.170  21.840  0.00  0.00      PROB  
ATOM   2451  HE2 PHE P  68      -6.090 -43.360  22.490  0.00  0.00      PROB  
ATOM   2452  C   PHE P  68      -1.390 -40.720  23.210  0.00  0.00      PROB  
ATOM   2453  O   PHE P  68      -1.730 -39.670  22.690  0.00  0.00      PROB  
ATOM   2454  N   GLU P  69      -1.460 -40.810  24.550  0.00  0.00      PROB  
ATOM   2455  HN  GLU P  69      -1.370 -41.710  24.980  0.00  0.00      PROB  
ATOM   2456  CA  GLU P  69      -2.040 -39.840  25.400  0.00  0.00      PROB  
ATOM   2457  HA  GLU P  69      -3.090 -39.890  25.140  0.00  0.00      PROB  
ATOM   2458  CB  GLU P  69      -1.880 -40.120  26.970  0.00  0.00      PROB  
ATOM   2459  HB1 GLU P  69      -2.370 -41.060  27.320  0.00  0.00      PROB  
ATOM   2460  HB2 GLU P  69      -2.330 -39.340  27.620  0.00  0.00      PROB  
ATOM   2461  CG  GLU P  69      -0.390 -40.370  27.340  0.00  0.00      PROB  
ATOM   2462  HG1 GLU P  69       0.210 -39.440  27.250  0.00  0.00      PROB  
ATOM   2463  HG2 GLU P  69       0.160 -41.170  26.800  0.00  0.00      PROB  
ATOM   2464  CD  GLU P  69      -0.350 -40.740  28.810  0.00  0.00      PROB  
ATOM   2465  OE1 GLU P  69       0.510 -41.690  29.040  0.00  0.00      PROB  
ATOM   2466  OE2 GLU P  69      -0.830 -40.050  29.700  0.00  0.00      PROB  
ATOM   2467  C   GLU P  69      -1.550 -38.360  25.240  0.00  0.00      PROB  
ATOM   2468  O   GLU P  69      -2.310 -37.400  25.400  0.00  0.00      PROB  
ATOM   2469  N   ASP P  70      -0.230 -38.120  24.960  0.00  0.00      PROB  
ATOM   2470  HN  ASP P  70       0.360 -38.900  24.760  0.00  0.00      PROB  
ATOM   2471  CA  ASP P  70       0.410 -36.840  24.970  0.00  0.00      PROB  
ATOM   2472  HA  ASP P  70       0.030 -36.330  25.840  0.00  0.00      PROB  
ATOM   2473  CB  ASP P  70       1.950 -37.000  24.970  0.00  0.00      PROB  
ATOM   2474  HB1 ASP P  70       2.350 -35.970  24.980  0.00  0.00      PROB  
ATOM   2475  HB2 ASP P  70       2.350 -37.410  24.020  0.00  0.00      PROB  
ATOM   2476  CG  ASP P  70       2.410 -37.710  26.200  0.00  0.00      PROB  
ATOM   2477  OD1 ASP P  70       1.930 -37.500  27.280  0.00  0.00      PROB  
ATOM   2478  OD2 ASP P  70       3.560 -38.270  26.060  0.00  0.00      PROB  
ATOM   2479  C   ASP P  70      -0.030 -35.980  23.740  0.00  0.00      PROB  
ATOM   2480  O   ASP P  70      -0.120 -34.750  23.830  0.00  0.00      PROB  
ATOM   2481  N   VAL P  71      -0.400 -36.720  22.730  0.00  0.00      PROB  
ATOM   2482  HN  VAL P  71      -0.280 -37.700  22.830  0.00  0.00      PROB  
ATOM   2483  CA  VAL P  71      -0.700 -36.130  21.440  0.00  0.00      PROB  
ATOM   2484  HA  VAL P  71      -0.650 -35.060  21.570  0.00  0.00      PROB  
ATOM   2485  CB  VAL P  71       0.270 -36.300  20.320  0.00  0.00      PROB  
ATOM   2486  HB  VAL P  71      -0.150 -35.850  19.390  0.00  0.00      PROB  
ATOM   2487  CG1 VAL P  71       1.680 -35.630  20.680  0.00  0.00      PROB  
ATOM   2488 HG11 VAL P  71       1.730 -34.550  20.430  0.00  0.00      PROB  
ATOM   2489 HG12 VAL P  71       2.400 -36.230  20.080  0.00  0.00      PROB  
ATOM   2490 HG13 VAL P  71       1.930 -35.610  21.760  0.00  0.00      PROB  
ATOM   2491  CG2 VAL P  71       0.430 -37.770  20.050  0.00  0.00      PROB  
ATOM   2492 HG21 VAL P  71      -0.510 -38.230  19.700  0.00  0.00      PROB  
ATOM   2493 HG22 VAL P  71       0.760 -38.300  20.970  0.00  0.00      PROB  
ATOM   2494 HG23 VAL P  71       1.140 -37.940  19.210  0.00  0.00      PROB  
ATOM   2495  C   VAL P  71      -2.130 -36.290  21.080  0.00  0.00      PROB  
ATOM   2496  O   VAL P  71      -2.710 -35.290  20.620  0.00  0.00      PROB  
ATOM   2497  N   ILE P  72      -2.790 -37.470  21.260  0.00  0.00      PROB  
ATOM   2498  HN  ILE P  72      -2.290 -38.230  21.670  0.00  0.00      PROB  
ATOM   2499  CA  ILE P  72      -4.190 -37.650  20.970  0.00  0.00      PROB  
ATOM   2500  HA  ILE P  72      -4.640 -36.770  20.540  0.00  0.00      PROB  
ATOM   2501  CB  ILE P  72      -4.370 -38.810  19.930  0.00  0.00      PROB  
ATOM   2502  HB  ILE P  72      -3.850 -39.650  20.430  0.00  0.00      PROB  
ATOM   2503  CG2 ILE P  72      -5.840 -39.100  19.560  0.00  0.00      PROB  
ATOM   2504 HG21 ILE P  72      -5.820 -39.950  18.840  0.00  0.00      PROB  
ATOM   2505 HG22 ILE P  72      -6.320 -38.330  18.930  0.00  0.00      PROB  
ATOM   2506 HG23 ILE P  72      -6.520 -39.580  20.300  0.00  0.00      PROB  
ATOM   2507  CG1 ILE P  72      -3.600 -38.470  18.600  0.00  0.00      PROB  
ATOM   2508 HG11 ILE P  72      -2.780 -37.810  18.980  0.00  0.00      PROB  
ATOM   2509 HG12 ILE P  72      -4.260 -37.910  17.910  0.00  0.00      PROB  
ATOM   2510  CD  ILE P  72      -2.980 -39.700  17.790  0.00  0.00      PROB  
ATOM   2511  HD1 ILE P  72      -3.750 -40.470  17.580  0.00  0.00      PROB  
ATOM   2512  HD2 ILE P  72      -2.100 -40.160  18.290  0.00  0.00      PROB  
ATOM   2513  HD3 ILE P  72      -2.640 -39.310  16.800  0.00  0.00      PROB  
ATOM   2514  C   ILE P  72      -4.950 -38.110  22.250  0.00  0.00      PROB  
ATOM   2515  O   ILE P  72      -4.910 -39.300  22.660  0.00  0.00      PROB  
ATOM   2516  N   ALA P  73      -5.610 -37.250  22.960  0.00  0.00      PROB  
ATOM   2517  HN  ALA P  73      -5.480 -36.310  22.670  0.00  0.00      PROB  
ATOM   2518  CA  ALA P  73      -6.510 -37.700  24.100  0.00  0.00      PROB  
ATOM   2519  HA  ALA P  73      -6.730 -38.740  23.940  0.00  0.00      PROB  
ATOM   2520  CB  ALA P  73      -5.740 -37.400  25.400  0.00  0.00      PROB  
ATOM   2521  HB1 ALA P  73      -6.350 -37.570  26.310  0.00  0.00      PROB  
ATOM   2522  HB2 ALA P  73      -5.290 -36.380  25.350  0.00  0.00      PROB  
ATOM   2523  HB3 ALA P  73      -4.980 -38.210  25.430  0.00  0.00      PROB  
ATOM   2524  C   ALA P  73      -7.890 -37.000  24.080  0.00  0.00      PROB  
ATOM   2525  O   ALA P  73      -8.110 -35.810  23.790  0.00  0.00      PROB  
ATOM   2526  N   GLU P  74      -8.880 -37.830  24.270  0.00  0.00      PROB  
ATOM   2527  HN  GLU P  74      -8.710 -38.800  24.440  0.00  0.00      PROB  
ATOM   2528  CA  GLU P  74     -10.300 -37.480  24.000  0.00  0.00      PROB  
ATOM   2529  HA  GLU P  74     -10.330 -36.780  23.180  0.00  0.00      PROB  
ATOM   2530  CB  GLU P  74     -11.010 -38.750  23.380  0.00  0.00      PROB  
ATOM   2531  HB1 GLU P  74     -10.970 -39.610  24.080  0.00  0.00      PROB  
ATOM   2532  HB2 GLU P  74     -10.580 -39.090  22.420  0.00  0.00      PROB  
ATOM   2533  CG  GLU P  74     -12.520 -38.610  23.210  0.00  0.00      PROB  
ATOM   2534  HG1 GLU P  74     -12.760 -37.610  22.790  0.00  0.00      PROB  
ATOM   2535  HG2 GLU P  74     -13.060 -38.530  24.180  0.00  0.00      PROB  
ATOM   2536  CD  GLU P  74     -13.210 -39.820  22.520  0.00  0.00      PROB  
ATOM   2537  OE1 GLU P  74     -13.380 -39.820  21.280  0.00  0.00      PROB  
ATOM   2538  OE2 GLU P  74     -13.660 -40.750  23.250  0.00  0.00      PROB  
ATOM   2539  C   GLU P  74     -11.080 -36.980  25.140  0.00  0.00      PROB  
ATOM   2540  O   GLU P  74     -11.330 -37.720  26.090  0.00  0.00      PROB  
ATOM   2541  N   PRO P  75     -11.600 -35.670  25.100  0.00  0.00      PROB  
ATOM   2542  CD  PRO P  75     -11.450 -34.730  23.960  0.00  0.00      PROB  
ATOM   2543  HD1 PRO P  75     -11.860 -35.180  23.030  0.00  0.00      PROB  
ATOM   2544  HD2 PRO P  75     -10.430 -34.380  23.730  0.00  0.00      PROB  
ATOM   2545  CA  PRO P  75     -12.510 -35.170  26.120  0.00  0.00      PROB  
ATOM   2546  HA  PRO P  75     -11.990 -35.420  27.030  0.00  0.00      PROB  
ATOM   2547  CB  PRO P  75     -12.500 -33.620  25.840  0.00  0.00      PROB  
ATOM   2548  HB1 PRO P  75     -11.670 -33.210  26.460  0.00  0.00      PROB  
ATOM   2549  HB2 PRO P  75     -13.450 -33.100  26.050  0.00  0.00      PROB  
ATOM   2550  CG  PRO P  75     -12.260 -33.500  24.350  0.00  0.00      PROB  
ATOM   2551  HG1 PRO P  75     -13.250 -33.630  23.860  0.00  0.00      PROB  
ATOM   2552  HG2 PRO P  75     -11.880 -32.520  23.980  0.00  0.00      PROB  
ATOM   2553  C   PRO P  75     -13.880 -35.710  26.150  0.00  0.00      PROB  
ATOM   2554  O   PRO P  75     -14.380 -36.230  25.180  0.00  0.00      PROB  
ATOM   2555  N   GLU P  76     -14.560 -35.550  27.310  0.00  0.00      PROB  
ATOM   2556  HN  GLU P  76     -14.160 -35.180  28.140  0.00  0.00      PROB  
ATOM   2557  CA  GLU P  76     -15.990 -35.680  27.430  0.00  0.00      PROB  
ATOM   2558  HA  GLU P  76     -16.200 -36.680  27.090  0.00  0.00      PROB  
ATOM   2559  CB  GLU P  76     -16.570 -35.620  28.850  0.00  0.00      PROB  
ATOM   2560  HB1 GLU P  76     -17.660 -35.440  28.770  0.00  0.00      PROB  
ATOM   2561  HB2 GLU P  76     -16.130 -34.700  29.300  0.00  0.00      PROB  
ATOM   2562  CG  GLU P  76     -16.300 -36.920  29.520  0.00  0.00      PROB  
ATOM   2563  HG1 GLU P  76     -15.210 -37.140  29.590  0.00  0.00      PROB  
ATOM   2564  HG2 GLU P  76     -16.780 -37.710  28.910  0.00  0.00      PROB  
ATOM   2565  CD  GLU P  76     -16.830 -36.930  30.960  0.00  0.00      PROB  
ATOM   2566  OE1 GLU P  76     -16.020 -36.940  31.900  0.00  0.00      PROB  
ATOM   2567  OE2 GLU P  76     -18.110 -37.090  31.130  0.00  0.00      PROB  
ATOM   2568  C   GLU P  76     -16.780 -34.870  26.400  0.00  0.00      PROB  
ATOM   2569  O   GLU P  76     -16.360 -33.810  26.030  0.00  0.00      PROB  
ATOM   2570  N   GLY P  77     -17.990 -35.360  25.970  0.00  0.00      PROB  
ATOM   2571  HN  GLY P  77     -18.400 -36.230  26.260  0.00  0.00      PROB  
ATOM   2572  CA  GLY P  77     -19.030 -34.600  25.260  0.00  0.00      PROB  
ATOM   2573  HA1 GLY P  77     -18.610 -33.760  24.720  0.00  0.00      PROB  
ATOM   2574  HA2 GLY P  77     -19.770 -34.390  26.010  0.00  0.00      PROB  
ATOM   2575  C   GLY P  77     -19.710 -35.510  24.200  0.00  0.00      PROB  
ATOM   2576  O   GLY P  77     -20.890 -35.300  23.860  0.00  0.00      PROB  
ATOM   2577  N   THR P  78     -18.970 -36.490  23.770  0.00  0.00      PROB  
ATOM   2578  HN  THR P  78     -18.110 -36.630  24.260  0.00  0.00      PROB  
ATOM   2579  CA  THR P  78     -19.340 -37.410  22.670  0.00  0.00      PROB  
ATOM   2580  HA  THR P  78     -20.150 -38.070  22.960  0.00  0.00      PROB  
ATOM   2581  CB  THR P  78     -19.650 -36.760  21.350  0.00  0.00      PROB  
ATOM   2582  HB  THR P  78     -20.070 -35.740  21.500  0.00  0.00      PROB  
ATOM   2583  OG1 THR P  78     -20.600 -37.680  20.740  0.00  0.00      PROB  
ATOM   2584  HG1 THR P  78     -21.340 -37.780  21.340  0.00  0.00      PROB  
ATOM   2585  CG2 THR P  78     -18.550 -36.520  20.370  0.00  0.00      PROB  
ATOM   2586 HG21 THR P  78     -17.790 -35.940  20.930  0.00  0.00      PROB  
ATOM   2587 HG22 THR P  78     -18.860 -35.860  19.530  0.00  0.00      PROB  
ATOM   2588 HG23 THR P  78     -18.200 -37.480  19.920  0.00  0.00      PROB  
ATOM   2589  C   THR P  78     -18.070 -38.210  22.510  0.00  0.00      PROB  
ATOM   2590  O   THR P  78     -16.980 -37.620  22.720  0.00  0.00      PROB  
ATOM   2591  N   HSD P  79     -18.150 -39.510  22.180  0.00  0.00      PROB  
ATOM   2592  HN  HSD P  79     -19.020 -39.980  22.020  0.00  0.00      PROB  
ATOM   2593  CA  HSD P  79     -16.980 -40.420  22.300  0.00  0.00      PROB  
ATOM   2594  HA  HSD P  79     -16.110 -39.780  22.280  0.00  0.00      PROB  
ATOM   2595  CB  HSD P  79     -17.040 -41.300  23.510  0.00  0.00      PROB  
ATOM   2596  HB1 HSD P  79     -16.220 -42.050  23.430  0.00  0.00      PROB  
ATOM   2597  HB2 HSD P  79     -18.030 -41.800  23.480  0.00  0.00      PROB  
ATOM   2598  ND1 HSD P  79     -15.650 -39.920  25.160  0.00  0.00      PROB  
ATOM   2599  HD1 HSD P  79     -14.960 -39.750  24.460  0.00  0.00      PROB  
ATOM   2600  CG  HSD P  79     -16.800 -40.660  24.900  0.00  0.00      PROB  
ATOM   2601  CE1 HSD P  79     -15.940 -39.200  26.260  0.00  0.00      PROB  
ATOM   2602  HE1 HSD P  79     -15.150 -38.620  26.740  0.00  0.00      PROB  
ATOM   2603  NE2 HSD P  79     -17.140 -39.480  26.740  0.00  0.00      PROB  
ATOM   2604  CD2 HSD P  79     -17.700 -40.360  25.910  0.00  0.00      PROB  
ATOM   2605  HD2 HSD P  79     -18.740 -40.660  25.990  0.00  0.00      PROB  
ATOM   2606  C   HSD P  79     -16.720 -41.280  21.100  0.00  0.00      PROB  
ATOM   2607  O   HSD P  79     -17.640 -41.920  20.610  0.00  0.00      PROB  
ATOM   2608  N   SER P  80     -15.480 -41.500  20.700  0.00  0.00      PROB  
ATOM   2609  HN  SER P  80     -14.740 -41.000  21.130  0.00  0.00      PROB  
ATOM   2610  CA  SER P  80     -14.970 -42.430  19.640  0.00  0.00      PROB  
ATOM   2611  HA  SER P  80     -15.350 -42.130  18.680  0.00  0.00      PROB  
ATOM   2612  CB  SER P  80     -13.420 -42.440  19.690  0.00  0.00      PROB  
ATOM   2613  HB1 SER P  80     -12.990 -43.150  18.960  0.00  0.00      PROB  
ATOM   2614  HB2 SER P  80     -13.010 -42.650  20.700  0.00  0.00      PROB  
ATOM   2615  OG  SER P  80     -13.010 -41.150  19.240  0.00  0.00      PROB  
ATOM   2616  HG1 SER P  80     -13.220 -40.460  19.880  0.00  0.00      PROB  
ATOM   2617  C   SER P  80     -15.490 -43.780  19.890  0.00  0.00      PROB  
ATOM   2618  O   SER P  80     -15.810 -44.190  21.030  0.00  0.00      PROB  
ATOM   2619  N   PHE P  81     -15.470 -44.640  18.790  0.00  0.00      PROB  
ATOM   2620  HN  PHE P  81     -15.160 -44.370  17.880  0.00  0.00      PROB  
ATOM   2621  CA  PHE P  81     -15.650 -46.050  18.930  0.00  0.00      PROB  
ATOM   2622  HA  PHE P  81     -16.530 -46.250  19.530  0.00  0.00      PROB  
ATOM   2623  CB  PHE P  81     -15.700 -46.750  17.540  0.00  0.00      PROB  
ATOM   2624  HB1 PHE P  81     -15.620 -47.840  17.370  0.00  0.00      PROB  
ATOM   2625  HB2 PHE P  81     -14.860 -46.250  17.010  0.00  0.00      PROB  
ATOM   2626  CG  PHE P  81     -16.950 -46.480  16.710  0.00  0.00      PROB  
ATOM   2627  CD1 PHE P  81     -18.220 -46.670  17.220  0.00  0.00      PROB  
ATOM   2628  HD1 PHE P  81     -18.290 -46.920  18.270  0.00  0.00      PROB  
ATOM   2629  CE1 PHE P  81     -19.370 -46.720  16.440  0.00  0.00      PROB  
ATOM   2630  HE1 PHE P  81     -20.340 -46.840  16.890  0.00  0.00      PROB  
ATOM   2631  CZ  PHE P  81     -19.210 -46.510  15.070  0.00  0.00      PROB  
ATOM   2632  HZ  PHE P  81     -20.110 -46.630  14.480  0.00  0.00      PROB  
ATOM   2633  CD2 PHE P  81     -16.800 -46.360  15.310  0.00  0.00      PROB  
ATOM   2634  HD2 PHE P  81     -15.790 -46.260  14.940  0.00  0.00      PROB  
ATOM   2635  CE2 PHE P  81     -17.960 -46.380  14.420  0.00  0.00      PROB  
ATOM   2636  HE2 PHE P  81     -17.900 -46.370  13.340  0.00  0.00      PROB  
ATOM   2637  C   PHE P  81     -14.530 -46.760  19.620  0.00  0.00      PROB  
ATOM   2638  O   PHE P  81     -13.330 -46.550  19.340  0.00  0.00      PROB  
ATOM   2639  N   ASP P  82     -14.930 -47.600  20.620  0.00  0.00      PROB  
ATOM   2640  HN  ASP P  82     -15.910 -47.590  20.780  0.00  0.00      PROB  
ATOM   2641  CA  ASP P  82     -14.000 -48.120  21.630  0.00  0.00      PROB  
ATOM   2642  HA  ASP P  82     -13.490 -47.260  22.040  0.00  0.00      PROB  
ATOM   2643  CB  ASP P  82     -14.800 -48.980  22.650  0.00  0.00      PROB  
ATOM   2644  HB1 ASP P  82     -14.130 -49.450  23.400  0.00  0.00      PROB  
ATOM   2645  HB2 ASP P  82     -15.410 -49.750  22.130  0.00  0.00      PROB  
ATOM   2646  CG  ASP P  82     -15.830 -48.160  23.450  0.00  0.00      PROB  
ATOM   2647  OD1 ASP P  82     -16.530 -48.750  24.300  0.00  0.00      PROB  
ATOM   2648  OD2 ASP P  82     -15.900 -46.890  23.350  0.00  0.00      PROB  
ATOM   2649  C   ASP P  82     -12.750 -48.980  21.180  0.00  0.00      PROB  
ATOM   2650  O   ASP P  82     -11.600 -48.850  21.630  0.00  0.00      PROB  
ATOM   2651  N   GLY P  83     -13.060 -49.890  20.250  0.00  0.00      PROB  
ATOM   2652  HN  GLY P  83     -14.030 -50.090  20.080  0.00  0.00      PROB  
ATOM   2653  CA  GLY P  83     -12.130 -50.710  19.450  0.00  0.00      PROB  
ATOM   2654  HA1 GLY P  83     -12.660 -51.480  18.910  0.00  0.00      PROB  
ATOM   2655  HA2 GLY P  83     -11.480 -51.010  20.260  0.00  0.00      PROB  
ATOM   2656  C   GLY P  83     -11.280 -49.870  18.550  0.00  0.00      PROB  
ATOM   2657  O   GLY P  83     -10.070 -50.100  18.440  0.00  0.00      PROB  
ATOM   2658  N   ILE P  84     -11.830 -48.910  17.800  0.00  0.00      PROB  
ATOM   2659  HN  ILE P  84     -12.830 -48.890  17.820  0.00  0.00      PROB  
ATOM   2660  CA  ILE P  84     -11.110 -48.020  17.000  0.00  0.00      PROB  
ATOM   2661  HA  ILE P  84     -10.490 -48.620  16.360  0.00  0.00      PROB  
ATOM   2662  CB  ILE P  84     -11.980 -47.300  15.960  0.00  0.00      PROB  
ATOM   2663  HB  ILE P  84     -12.890 -46.820  16.380  0.00  0.00      PROB  
ATOM   2664  CG2 ILE P  84     -11.200 -46.180  15.310  0.00  0.00      PROB  
ATOM   2665 HG21 ILE P  84     -10.270 -46.650  14.930  0.00  0.00      PROB  
ATOM   2666 HG22 ILE P  84     -11.110 -45.320  16.010  0.00  0.00      PROB  
ATOM   2667 HG23 ILE P  84     -11.710 -45.730  14.430  0.00  0.00      PROB  
ATOM   2668  CG1 ILE P  84     -12.370 -48.310  14.880  0.00  0.00      PROB  
ATOM   2669 HG11 ILE P  84     -12.520 -49.350  15.260  0.00  0.00      PROB  
ATOM   2670 HG12 ILE P  84     -11.480 -48.450  14.240  0.00  0.00      PROB  
ATOM   2671  CD  ILE P  84     -13.540 -48.070  13.930  0.00  0.00      PROB  
ATOM   2672  HD1 ILE P  84     -13.560 -48.810  13.110  0.00  0.00      PROB  
ATOM   2673  HD2 ILE P  84     -13.610 -47.070  13.450  0.00  0.00      PROB  
ATOM   2674  HD3 ILE P  84     -14.510 -48.250  14.440  0.00  0.00      PROB  
ATOM   2675  C   ILE P  84     -10.150 -47.130  17.740  0.00  0.00      PROB  
ATOM   2676  O   ILE P  84      -9.020 -46.850  17.350  0.00  0.00      PROB  
ATOM   2677  N   TRP P  85     -10.530 -46.690  18.980  0.00  0.00      PROB  
ATOM   2678  HN  TRP P  85     -11.380 -47.050  19.350  0.00  0.00      PROB  
ATOM   2679  CA  TRP P  85      -9.680 -46.060  19.950  0.00  0.00      PROB  
ATOM   2680  HA  TRP P  85      -9.310 -45.140  19.530  0.00  0.00      PROB  
ATOM   2681  CB  TRP P  85     -10.550 -45.550  21.180  0.00  0.00      PROB  
ATOM   2682  HB1 TRP P  85     -11.060 -46.430  21.620  0.00  0.00      PROB  
ATOM   2683  HB2 TRP P  85     -11.290 -44.920  20.630  0.00  0.00      PROB  
ATOM   2684  CG  TRP P  85      -9.960 -44.800  22.280  0.00  0.00      PROB  
ATOM   2685  CD1 TRP P  85      -9.480 -45.370  23.420  0.00  0.00      PROB  
ATOM   2686  HD1 TRP P  85      -9.660 -46.410  23.650  0.00  0.00      PROB  
ATOM   2687  NE1 TRP P  85      -8.730 -44.410  24.150  0.00  0.00      PROB  
ATOM   2688  HE1 TRP P  85      -8.200 -44.510  24.960  0.00  0.00      PROB  
ATOM   2689  CE2 TRP P  85      -8.760 -43.210  23.440  0.00  0.00      PROB  
ATOM   2690  CD2 TRP P  85      -9.460 -43.450  22.230  0.00  0.00      PROB  
ATOM   2691  CE3 TRP P  85      -9.480 -42.560  21.210  0.00  0.00      PROB  
ATOM   2692  HE3 TRP P  85     -10.000 -42.740  20.280  0.00  0.00      PROB  
ATOM   2693  CZ3 TRP P  85      -8.780 -41.410  21.430  0.00  0.00      PROB  
ATOM   2694  HZ3 TRP P  85      -8.880 -40.730  20.590  0.00  0.00      PROB  
ATOM   2695  CZ2 TRP P  85      -8.170 -42.000  23.690  0.00  0.00      PROB  
ATOM   2696  HZ2 TRP P  85      -7.640 -41.880  24.620  0.00  0.00      PROB  
ATOM   2697  CH2 TRP P  85      -8.230 -41.040  22.630  0.00  0.00      PROB  
ATOM   2698  HH2 TRP P  85      -7.900 -40.040  22.850  0.00  0.00      PROB  
ATOM   2699  C   TRP P  85      -8.460 -46.950  20.360  0.00  0.00      PROB  
ATOM   2700  O   TRP P  85      -7.270 -46.600  20.260  0.00  0.00      PROB  
ATOM   2701  N   LYS P  86      -8.710 -48.190  20.740  0.00  0.00      PROB  
ATOM   2702  HN  LYS P  86      -9.680 -48.440  20.690  0.00  0.00      PROB  
ATOM   2703  CA  LYS P  86      -7.720 -49.200  21.120  0.00  0.00      PROB  
ATOM   2704  HA  LYS P  86      -7.120 -48.620  21.800  0.00  0.00      PROB  
ATOM   2705  CB  LYS P  86      -8.390 -50.390  21.840  0.00  0.00      PROB  
ATOM   2706  HB1 LYS P  86      -7.930 -51.390  21.680  0.00  0.00      PROB  
ATOM   2707  HB2 LYS P  86      -9.400 -50.530  21.400  0.00  0.00      PROB  
ATOM   2708  CG  LYS P  86      -8.680 -50.250  23.370  0.00  0.00      PROB  
ATOM   2709  HG1 LYS P  86      -9.060 -51.230  23.720  0.00  0.00      PROB  
ATOM   2710  HG2 LYS P  86      -9.440 -49.450  23.490  0.00  0.00      PROB  
ATOM   2711  CD  LYS P  86      -7.470 -49.790  24.220  0.00  0.00      PROB  
ATOM   2712  HD1 LYS P  86      -7.410 -48.710  23.990  0.00  0.00      PROB  
ATOM   2713  HD2 LYS P  86      -6.560 -50.270  23.820  0.00  0.00      PROB  
ATOM   2714  CE  LYS P  86      -7.710 -49.960  25.740  0.00  0.00      PROB  
ATOM   2715  HE1 LYS P  86      -8.610 -49.550  26.230  0.00  0.00      PROB  
ATOM   2716  HE2 LYS P  86      -6.860 -49.370  26.160  0.00  0.00      PROB  
ATOM   2717  NZ  LYS P  86      -7.650 -51.390  26.010  0.00  0.00      PROB  
ATOM   2718  HZ1 LYS P  86      -7.130 -52.010  25.360  0.00  0.00      PROB  
ATOM   2719  HZ2 LYS P  86      -8.660 -51.600  25.940  0.00  0.00      PROB  
ATOM   2720  HZ3 LYS P  86      -7.390 -51.490  27.020  0.00  0.00      PROB  
ATOM   2721  C   LYS P  86      -6.740 -49.630  20.000  0.00  0.00      PROB  
ATOM   2722  O   LYS P  86      -5.550 -49.720  20.230  0.00  0.00      PROB  
ATOM   2723  N   ALA P  87      -7.320 -49.850  18.830  0.00  0.00      PROB  
ATOM   2724  HN  ALA P  87      -8.310 -49.770  18.720  0.00  0.00      PROB  
ATOM   2725  CA  ALA P  87      -6.570 -50.160  17.610  0.00  0.00      PROB  
ATOM   2726  HA  ALA P  87      -6.040 -51.080  17.800  0.00  0.00      PROB  
ATOM   2727  CB  ALA P  87      -7.520 -50.350  16.400  0.00  0.00      PROB  
ATOM   2728  HB1 ALA P  87      -8.430 -49.720  16.470  0.00  0.00      PROB  
ATOM   2729  HB2 ALA P  87      -7.780 -51.420  16.250  0.00  0.00      PROB  
ATOM   2730  HB3 ALA P  87      -7.010 -50.050  15.450  0.00  0.00      PROB  
ATOM   2731  C   ALA P  87      -5.590 -49.000  17.230  0.00  0.00      PROB  
ATOM   2732  O   ALA P  87      -4.430 -49.160  16.860  0.00  0.00      PROB  
ATOM   2733  N   SER P  88      -6.070 -47.750  17.410  0.00  0.00      PROB  
ATOM   2734  HN  SER P  88      -6.950 -47.570  17.840  0.00  0.00      PROB  
ATOM   2735  CA  SER P  88      -5.350 -46.500  17.020  0.00  0.00      PROB  
ATOM   2736  HA  SER P  88      -4.940 -46.510  16.020  0.00  0.00      PROB  
ATOM   2737  CB  SER P  88      -6.180 -45.210  17.340  0.00  0.00      PROB  
ATOM   2738  HB1 SER P  88      -5.590 -44.270  17.360  0.00  0.00      PROB  
ATOM   2739  HB2 SER P  88      -6.680 -45.200  18.330  0.00  0.00      PROB  
ATOM   2740  OG  SER P  88      -7.290 -45.020  16.460  0.00  0.00      PROB  
ATOM   2741  HG1 SER P  88      -8.000 -45.640  16.650  0.00  0.00      PROB  
ATOM   2742  C   SER P  88      -4.150 -46.280  17.880  0.00  0.00      PROB  
ATOM   2743  O   SER P  88      -3.020 -46.170  17.430  0.00  0.00      PROB  
ATOM   2744  N   PHE P  89      -4.420 -46.330  19.200  0.00  0.00      PROB  
ATOM   2745  HN  PHE P  89      -5.380 -46.300  19.490  0.00  0.00      PROB  
ATOM   2746  CA  PHE P  89      -3.580 -46.380  20.350  0.00  0.00      PROB  
ATOM   2747  HA  PHE P  89      -3.140 -45.400  20.390  0.00  0.00      PROB  
ATOM   2748  CB  PHE P  89      -4.430 -46.720  21.530  0.00  0.00      PROB  
ATOM   2749  HB1 PHE P  89      -4.970 -47.670  21.330  0.00  0.00      PROB  
ATOM   2750  HB2 PHE P  89      -5.250 -45.980  21.600  0.00  0.00      PROB  
ATOM   2751  CG  PHE P  89      -3.810 -46.850  22.900  0.00  0.00      PROB  
ATOM   2752  CD1 PHE P  89      -2.630 -46.250  23.290  0.00  0.00      PROB  
ATOM   2753  HD1 PHE P  89      -2.060 -45.600  22.640  0.00  0.00      PROB  
ATOM   2754  CE1 PHE P  89      -1.950 -46.510  24.470  0.00  0.00      PROB  
ATOM   2755  HE1 PHE P  89      -1.020 -45.960  24.590  0.00  0.00      PROB  
ATOM   2756  CZ  PHE P  89      -2.400 -47.530  25.320  0.00  0.00      PROB  
ATOM   2757  HZ  PHE P  89      -1.800 -47.930  26.130  0.00  0.00      PROB  
ATOM   2758  CD2 PHE P  89      -4.300 -47.860  23.800  0.00  0.00      PROB  
ATOM   2759  HD2 PHE P  89      -5.280 -48.300  23.660  0.00  0.00      PROB  
ATOM   2760  CE2 PHE P  89      -3.650 -48.210  25.000  0.00  0.00      PROB  
ATOM   2761  HE2 PHE P  89      -4.060 -48.860  25.760  0.00  0.00      PROB  
ATOM   2762  C   PHE P  89      -2.430 -47.410  20.160  0.00  0.00      PROB  
ATOM   2763  O   PHE P  89      -1.240 -47.150  20.360  0.00  0.00      PROB  
ATOM   2764  N   THR P  90      -2.880 -48.630  19.780  0.00  0.00      PROB  
ATOM   2765  HN  THR P  90      -3.840 -48.910  19.690  0.00  0.00      PROB  
ATOM   2766  CA  THR P  90      -1.950 -49.800  19.620  0.00  0.00      PROB  
ATOM   2767  HA  THR P  90      -1.310 -49.870  20.490  0.00  0.00      PROB  
ATOM   2768  CB  THR P  90      -2.760 -51.130  19.290  0.00  0.00      PROB  
ATOM   2769  HB  THR P  90      -3.510 -50.880  18.510  0.00  0.00      PROB  
ATOM   2770  OG1 THR P  90      -3.290 -51.560  20.520  0.00  0.00      PROB  
ATOM   2771  HG1 THR P  90      -4.200 -51.250  20.540  0.00  0.00      PROB  
ATOM   2772  CG2 THR P  90      -2.000 -52.320  18.800  0.00  0.00      PROB  
ATOM   2773 HG21 THR P  90      -2.570 -53.280  18.870  0.00  0.00      PROB  
ATOM   2774 HG22 THR P  90      -1.030 -52.390  19.340  0.00  0.00      PROB  
ATOM   2775 HG23 THR P  90      -1.750 -52.190  17.730  0.00  0.00      PROB  
ATOM   2776  C   THR P  90      -1.050 -49.630  18.410  0.00  0.00      PROB  
ATOM   2777  O   THR P  90       0.180 -49.750  18.440  0.00  0.00      PROB  
ATOM   2778  N   THR P  91      -1.650 -49.220  17.330  0.00  0.00      PROB  
ATOM   2779  HN  THR P  91      -2.640 -49.160  17.370  0.00  0.00      PROB  
ATOM   2780  CA  THR P  91      -0.900 -48.930  16.100  0.00  0.00      PROB  
ATOM   2781  HA  THR P  91      -0.470 -49.840  15.710  0.00  0.00      PROB  
ATOM   2782  CB  THR P  91      -1.820 -48.390  15.030  0.00  0.00      PROB  
ATOM   2783  HB  THR P  91      -2.410 -47.550  15.450  0.00  0.00      PROB  
ATOM   2784  OG1 THR P  91      -2.730 -49.400  14.700  0.00  0.00      PROB  
ATOM   2785  HG1 THR P  91      -3.380 -49.450  15.390  0.00  0.00      PROB  
ATOM   2786  CG2 THR P  91      -1.320 -47.890  13.710  0.00  0.00      PROB  
ATOM   2787 HG21 THR P  91      -0.880 -48.740  13.150  0.00  0.00      PROB  
ATOM   2788 HG22 THR P  91      -0.600 -47.060  13.900  0.00  0.00      PROB  
ATOM   2789 HG23 THR P  91      -2.210 -47.500  13.170  0.00  0.00      PROB  
ATOM   2790  C   THR P  91       0.120 -47.850  16.230  0.00  0.00      PROB  
ATOM   2791  O   THR P  91       1.250 -48.060  15.840  0.00  0.00      PROB  
ATOM   2792  N   PHE P  92      -0.230 -46.720  16.920  0.00  0.00      PROB  
ATOM   2793  HN  PHE P  92      -1.180 -46.690  17.230  0.00  0.00      PROB  
ATOM   2794  CA  PHE P  92       0.680 -45.640  17.300  0.00  0.00      PROB  
ATOM   2795  HA  PHE P  92       1.020 -45.180  16.380  0.00  0.00      PROB  
ATOM   2796  CB  PHE P  92      -0.210 -44.610  18.070  0.00  0.00      PROB  
ATOM   2797  HB1 PHE P  92      -0.640 -45.120  18.950  0.00  0.00      PROB  
ATOM   2798  HB2 PHE P  92      -0.990 -44.280  17.340  0.00  0.00      PROB  
ATOM   2799  CG  PHE P  92       0.560 -43.350  18.530  0.00  0.00      PROB  
ATOM   2800  CD1 PHE P  92       0.600 -42.130  17.840  0.00  0.00      PROB  
ATOM   2801  HD1 PHE P  92       0.040 -42.100  16.910  0.00  0.00      PROB  
ATOM   2802  CE1 PHE P  92       1.260 -41.000  18.280  0.00  0.00      PROB  
ATOM   2803  HE1 PHE P  92       1.420 -40.140  17.640  0.00  0.00      PROB  
ATOM   2804  CZ  PHE P  92       1.920 -41.010  19.480  0.00  0.00      PROB  
ATOM   2805  HZ  PHE P  92       2.580 -40.240  19.840  0.00  0.00      PROB  
ATOM   2806  CD2 PHE P  92       1.250 -43.340  19.700  0.00  0.00      PROB  
ATOM   2807  HD2 PHE P  92       1.240 -44.230  20.310  0.00  0.00      PROB  
ATOM   2808  CE2 PHE P  92       1.910 -42.170  20.260  0.00  0.00      PROB  
ATOM   2809  HE2 PHE P  92       2.540 -42.330  21.130  0.00  0.00      PROB  
ATOM   2810  C   PHE P  92       1.910 -46.090  18.060  0.00  0.00      PROB  
ATOM   2811  O   PHE P  92       3.020 -45.910  17.580  0.00  0.00      PROB  
ATOM   2812  N   THR P  93       1.640 -46.750  19.260  0.00  0.00      PROB  
ATOM   2813  HN  THR P  93       0.680 -46.770  19.520  0.00  0.00      PROB  
ATOM   2814  CA  THR P  93       2.650 -47.240  20.160  0.00  0.00      PROB  
ATOM   2815  HA  THR P  93       3.280 -46.400  20.420  0.00  0.00      PROB  
ATOM   2816  CB  THR P  93       1.970 -47.920  21.380  0.00  0.00      PROB  
ATOM   2817  HB  THR P  93       1.420 -48.840  21.090  0.00  0.00      PROB  
ATOM   2818  OG1 THR P  93       0.980 -47.050  21.840  0.00  0.00      PROB  
ATOM   2819  HG1 THR P  93       0.140 -47.160  21.380  0.00  0.00      PROB  
ATOM   2820  CG2 THR P  93       2.920 -48.250  22.530  0.00  0.00      PROB  
ATOM   2821 HG21 THR P  93       3.560 -49.110  22.220  0.00  0.00      PROB  
ATOM   2822 HG22 THR P  93       2.380 -48.600  23.430  0.00  0.00      PROB  
ATOM   2823 HG23 THR P  93       3.510 -47.320  22.730  0.00  0.00      PROB  
ATOM   2824  C   THR P  93       3.660 -48.210  19.560  0.00  0.00      PROB  
ATOM   2825  O   THR P  93       4.870 -48.070  19.660  0.00  0.00      PROB  
ATOM   2826  N   VAL P  94       3.060 -49.250  18.900  0.00  0.00      PROB  
ATOM   2827  HN  VAL P  94       2.100 -49.360  18.660  0.00  0.00      PROB  
ATOM   2828  CA  VAL P  94       3.870 -50.340  18.380  0.00  0.00      PROB  
ATOM   2829  HA  VAL P  94       4.660 -50.510  19.100  0.00  0.00      PROB  
ATOM   2830  CB  VAL P  94       3.050 -51.620  18.080  0.00  0.00      PROB  
ATOM   2831  HB  VAL P  94       2.190 -51.320  17.430  0.00  0.00      PROB  
ATOM   2832  CG1 VAL P  94       3.800 -52.660  17.210  0.00  0.00      PROB  
ATOM   2833 HG11 VAL P  94       4.890 -52.610  17.410  0.00  0.00      PROB  
ATOM   2834 HG12 VAL P  94       3.700 -52.540  16.110  0.00  0.00      PROB  
ATOM   2835 HG13 VAL P  94       3.510 -53.710  17.420  0.00  0.00      PROB  
ATOM   2836  CG2 VAL P  94       2.480 -52.230  19.400  0.00  0.00      PROB  
ATOM   2837 HG21 VAL P  94       2.090 -51.380  20.000  0.00  0.00      PROB  
ATOM   2838 HG22 VAL P  94       3.400 -52.630  19.890  0.00  0.00      PROB  
ATOM   2839 HG23 VAL P  94       1.710 -53.000  19.200  0.00  0.00      PROB  
ATOM   2840  C   VAL P  94       4.620 -49.920  17.130  0.00  0.00      PROB  
ATOM   2841  O   VAL P  94       5.810 -50.210  16.960  0.00  0.00      PROB  
ATOM   2842  N   THR P  95       3.940 -49.230  16.170  0.00  0.00      PROB  
ATOM   2843  HN  THR P  95       2.950 -49.110  16.210  0.00  0.00      PROB  
ATOM   2844  CA  THR P  95       4.610 -48.750  14.970  0.00  0.00      PROB  
ATOM   2845  HA  THR P  95       5.120 -49.630  14.610  0.00  0.00      PROB  
ATOM   2846  CB  THR P  95       3.830 -48.230  13.820  0.00  0.00      PROB  
ATOM   2847  HB  THR P  95       4.530 -47.850  13.040  0.00  0.00      PROB  
ATOM   2848  OG1 THR P  95       3.020 -47.140  14.240  0.00  0.00      PROB  
ATOM   2849  HG1 THR P  95       2.460 -47.600  14.880  0.00  0.00      PROB  
ATOM   2850  CG2 THR P  95       2.950 -49.320  13.290  0.00  0.00      PROB  
ATOM   2851 HG21 THR P  95       2.240 -48.860  12.570  0.00  0.00      PROB  
ATOM   2852 HG22 THR P  95       2.480 -49.860  14.130  0.00  0.00      PROB  
ATOM   2853 HG23 THR P  95       3.600 -49.980  12.670  0.00  0.00      PROB  
ATOM   2854  C   THR P  95       5.770 -47.790  15.210  0.00  0.00      PROB  
ATOM   2855  O   THR P  95       6.900 -47.960  14.740  0.00  0.00      PROB  
ATOM   2856  N   LYS P  96       5.610 -46.810  16.140  0.00  0.00      PROB  
ATOM   2857  HN  LYS P  96       4.680 -46.750  16.470  0.00  0.00      PROB  
ATOM   2858  CA  LYS P  96       6.710 -45.890  16.580  0.00  0.00      PROB  
ATOM   2859  HA  LYS P  96       7.150 -45.500  15.680  0.00  0.00      PROB  
ATOM   2860  CB  LYS P  96       6.190 -44.670  17.390  0.00  0.00      PROB  
ATOM   2861  HB1 LYS P  96       5.730 -45.120  18.300  0.00  0.00      PROB  
ATOM   2862  HB2 LYS P  96       5.360 -44.190  16.830  0.00  0.00      PROB  
ATOM   2863  CG  LYS P  96       7.150 -43.650  18.020  0.00  0.00      PROB  
ATOM   2864  HG1 LYS P  96       7.970 -43.310  17.360  0.00  0.00      PROB  
ATOM   2865  HG2 LYS P  96       7.660 -44.080  18.910  0.00  0.00      PROB  
ATOM   2866  CD  LYS P  96       6.370 -42.420  18.600  0.00  0.00      PROB  
ATOM   2867  HD1 LYS P  96       5.950 -41.910  17.700  0.00  0.00      PROB  
ATOM   2868  HD2 LYS P  96       7.080 -41.750  19.130  0.00  0.00      PROB  
ATOM   2869  CE  LYS P  96       5.230 -42.810  19.580  0.00  0.00      PROB  
ATOM   2870  HE1 LYS P  96       4.510 -43.450  19.030  0.00  0.00      PROB  
ATOM   2871  HE2 LYS P  96       4.650 -41.890  19.810  0.00  0.00      PROB  
ATOM   2872  NZ  LYS P  96       5.880 -43.320  20.770  0.00  0.00      PROB  
ATOM   2873  HZ1 LYS P  96       5.370 -42.990  21.610  0.00  0.00      PROB  
ATOM   2874  HZ2 LYS P  96       6.900 -43.130  20.850  0.00  0.00      PROB  
ATOM   2875  HZ3 LYS P  96       5.720 -44.350  20.720  0.00  0.00      PROB  
ATOM   2876  C   LYS P  96       7.910 -46.460  17.280  0.00  0.00      PROB  
ATOM   2877  O   LYS P  96       9.070 -46.170  16.990  0.00  0.00      PROB  
ATOM   2878  N   TYR P  97       7.600 -47.370  18.220  0.00  0.00      PROB  
ATOM   2879  HN  TYR P  97       6.650 -47.630  18.340  0.00  0.00      PROB  
ATOM   2880  CA  TYR P  97       8.630 -48.140  18.880  0.00  0.00      PROB  
ATOM   2881  HA  TYR P  97       9.390 -47.460  19.230  0.00  0.00      PROB  
ATOM   2882  CB  TYR P  97       8.130 -48.800  20.190  0.00  0.00      PROB  
ATOM   2883  HB1 TYR P  97       7.380 -49.560  19.860  0.00  0.00      PROB  
ATOM   2884  HB2 TYR P  97       7.670 -48.040  20.850  0.00  0.00      PROB  
ATOM   2885  CG  TYR P  97       9.210 -49.450  20.990  0.00  0.00      PROB  
ATOM   2886  CD1 TYR P  97      10.500 -48.820  21.170  0.00  0.00      PROB  
ATOM   2887  HD1 TYR P  97      10.690 -47.910  20.630  0.00  0.00      PROB  
ATOM   2888  CE1 TYR P  97      11.410 -49.350  22.100  0.00  0.00      PROB  
ATOM   2889  HE1 TYR P  97      12.360 -48.830  22.100  0.00  0.00      PROB  
ATOM   2890  CZ  TYR P  97      11.100 -50.570  22.750  0.00  0.00      PROB  
ATOM   2891  OH  TYR P  97      11.900 -51.140  23.720  0.00  0.00      PROB  
ATOM   2892  HH  TYR P  97      11.400 -51.880  24.090  0.00  0.00      PROB  
ATOM   2893  CD2 TYR P  97       8.930 -50.670  21.640  0.00  0.00      PROB  
ATOM   2894  HD2 TYR P  97       7.970 -51.120  21.420  0.00  0.00      PROB  
ATOM   2895  CE2 TYR P  97       9.910 -51.240  22.520  0.00  0.00      PROB  
ATOM   2896  HE2 TYR P  97       9.560 -52.130  23.030  0.00  0.00      PROB  
ATOM   2897  C   TYR P  97       9.390 -49.030  17.810  0.00  0.00      PROB  
ATOM   2898  O   TYR P  97      10.550 -48.870  17.630  0.00  0.00      PROB  
ATOM   2899  N   TRP P  98       8.630 -49.780  17.000  0.00  0.00      PROB  
ATOM   2900  HN  TRP P  98       7.650 -49.910  17.120  0.00  0.00      PROB  
ATOM   2901  CA  TRP P  98       9.270 -50.580  15.890  0.00  0.00      PROB  
ATOM   2902  HA  TRP P  98       9.910 -51.370  16.240  0.00  0.00      PROB  
ATOM   2903  CB  TRP P  98       8.160 -51.320  15.070  0.00  0.00      PROB  
ATOM   2904  HB1 TRP P  98       7.410 -50.550  14.770  0.00  0.00      PROB  
ATOM   2905  HB2 TRP P  98       7.700 -52.060  15.750  0.00  0.00      PROB  
ATOM   2906  CG  TRP P  98       8.550 -52.110  13.850  0.00  0.00      PROB  
ATOM   2907  CD1 TRP P  98       8.990 -53.430  13.800  0.00  0.00      PROB  
ATOM   2908  HD1 TRP P  98       9.110 -54.000  14.710  0.00  0.00      PROB  
ATOM   2909  NE1 TRP P  98       9.290 -53.710  12.460  0.00  0.00      PROB  
ATOM   2910  HE1 TRP P  98       9.500 -54.600  12.120  0.00  0.00      PROB  
ATOM   2911  CE2 TRP P  98       8.860 -52.720  11.670  0.00  0.00      PROB  
ATOM   2912  CD2 TRP P  98       8.500 -51.690  12.510  0.00  0.00      PROB  
ATOM   2913  CE3 TRP P  98       8.130 -50.450  11.930  0.00  0.00      PROB  
ATOM   2914  HE3 TRP P  98       7.730 -49.670  12.560  0.00  0.00      PROB  
ATOM   2915  CZ3 TRP P  98       8.110 -50.310  10.570  0.00  0.00      PROB  
ATOM   2916  HZ3 TRP P  98       7.890 -49.340  10.150  0.00  0.00      PROB  
ATOM   2917  CZ2 TRP P  98       8.840 -52.600  10.290  0.00  0.00      PROB  
ATOM   2918  HZ2 TRP P  98       9.220 -53.280   9.540  0.00  0.00      PROB  
ATOM   2919  CH2 TRP P  98       8.470 -51.380   9.730  0.00  0.00      PROB  
ATOM   2920  HH2 TRP P  98       8.300 -51.190   8.680  0.00  0.00      PROB  
ATOM   2921  C   TRP P  98      10.150 -49.750  14.900  0.00  0.00      PROB  
ATOM   2922  O   TRP P  98      11.270 -50.010  14.530  0.00  0.00      PROB  
ATOM   2923  N   PHE P  99       9.460 -48.690  14.310  0.00  0.00      PROB  
ATOM   2924  HN  PHE P  99       8.500 -48.430  14.430  0.00  0.00      PROB  
ATOM   2925  CA  PHE P  99      10.220 -47.880  13.410  0.00  0.00      PROB  
ATOM   2926  HA  PHE P  99      10.540 -48.470  12.570  0.00  0.00      PROB  
ATOM   2927  CB  PHE P  99       9.260 -46.840  12.760  0.00  0.00      PROB  
ATOM   2928  HB1 PHE P  99       8.760 -46.150  13.470  0.00  0.00      PROB  
ATOM   2929  HB2 PHE P  99       8.490 -47.440  12.230  0.00  0.00      PROB  
ATOM   2930  CG  PHE P  99       9.870 -46.090  11.580  0.00  0.00      PROB  
ATOM   2931  CD1 PHE P  99      10.790 -46.620  10.710  0.00  0.00      PROB  
ATOM   2932  HD1 PHE P  99      11.130 -47.640  10.830  0.00  0.00      PROB  
ATOM   2933  CE1 PHE P  99      11.190 -45.900   9.560  0.00  0.00      PROB  
ATOM   2934  HE1 PHE P  99      11.890 -46.220   8.800  0.00  0.00      PROB  
ATOM   2935  CZ  PHE P  99      10.590 -44.610   9.340  0.00  0.00      PROB  
ATOM   2936  HZ  PHE P  99      10.760 -44.110   8.400  0.00  0.00      PROB  
ATOM   2937  CD2 PHE P  99       9.320 -44.790  11.340  0.00  0.00      PROB  
ATOM   2938  HD2 PHE P  99       8.460 -44.480  11.920  0.00  0.00      PROB  
ATOM   2939  CE2 PHE P  99       9.590 -44.120  10.140  0.00  0.00      PROB  
ATOM   2940  HE2 PHE P  99       9.130 -43.140  10.070  0.00  0.00      PROB  
ATOM   2941  C   PHE P  99      11.420 -47.200  14.000  0.00  0.00      PROB  
ATOM   2942  O   PHE P  99      12.390 -46.890  13.290  0.00  0.00      PROB  
ATOM   2943  N   TYR P 100      11.410 -46.740  15.260  0.00  0.00      PROB  
ATOM   2944  HN  TYR P 100      10.600 -46.810  15.840  0.00  0.00      PROB  
ATOM   2945  CA  TYR P 100      12.450 -46.000  15.950  0.00  0.00      PROB  
ATOM   2946  HA  TYR P 100      12.750 -45.100  15.420  0.00  0.00      PROB  
ATOM   2947  CB  TYR P 100      11.980 -45.600  17.400  0.00  0.00      PROB  
ATOM   2948  HB1 TYR P 100      11.650 -46.490  17.980  0.00  0.00      PROB  
ATOM   2949  HB2 TYR P 100      11.180 -44.850  17.220  0.00  0.00      PROB  
ATOM   2950  CG  TYR P 100      13.180 -44.830  18.010  0.00  0.00      PROB  
ATOM   2951  CD1 TYR P 100      13.440 -43.500  17.610  0.00  0.00      PROB  
ATOM   2952  HD1 TYR P 100      12.820 -43.110  16.810  0.00  0.00      PROB  
ATOM   2953  CE1 TYR P 100      14.520 -42.740  18.210  0.00  0.00      PROB  
ATOM   2954  HE1 TYR P 100      14.640 -41.720  17.900  0.00  0.00      PROB  
ATOM   2955  CZ  TYR P 100      15.210 -43.370  19.230  0.00  0.00      PROB  
ATOM   2956  OH  TYR P 100      16.230 -42.640  19.870  0.00  0.00      PROB  
ATOM   2957  HH  TYR P 100      16.940 -43.220  20.160  0.00  0.00      PROB  
ATOM   2958  CD2 TYR P 100      13.960 -45.400  19.020  0.00  0.00      PROB  
ATOM   2959  HD2 TYR P 100      13.780 -46.380  19.420  0.00  0.00      PROB  
ATOM   2960  CE2 TYR P 100      15.040 -44.700  19.550  0.00  0.00      PROB  
ATOM   2961  HE2 TYR P 100      15.580 -45.210  20.330  0.00  0.00      PROB  
ATOM   2962  C   TYR P 100      13.720 -46.900  16.000  0.00  0.00      PROB  
ATOM   2963  O   TYR P 100      14.860 -46.500  15.720  0.00  0.00      PROB  
ATOM   2964  N   ARG P 101      13.570 -48.130  16.450  0.00  0.00      PROB  
ATOM   2965  HN  ARG P 101      12.690 -48.400  16.850  0.00  0.00      PROB  
ATOM   2966  CA  ARG P 101      14.610 -49.140  16.550  0.00  0.00      PROB  
ATOM   2967  HA  ARG P 101      15.430 -48.730  17.120  0.00  0.00      PROB  
ATOM   2968  CB  ARG P 101      14.050 -50.380  17.310  0.00  0.00      PROB  
ATOM   2969  HB1 ARG P 101      14.670 -51.260  17.030  0.00  0.00      PROB  
ATOM   2970  HB2 ARG P 101      12.960 -50.600  17.230  0.00  0.00      PROB  
ATOM   2971  CG  ARG P 101      14.350 -50.200  18.790  0.00  0.00      PROB  
ATOM   2972  HG1 ARG P 101      13.910 -49.270  19.220  0.00  0.00      PROB  
ATOM   2973  HG2 ARG P 101      15.460 -50.100  18.820  0.00  0.00      PROB  
ATOM   2974  CD  ARG P 101      13.960 -51.410  19.700  0.00  0.00      PROB  
ATOM   2975  HD1 ARG P 101      14.240 -52.410  19.320  0.00  0.00      PROB  
ATOM   2976  HD2 ARG P 101      12.870 -51.600  19.840  0.00  0.00      PROB  
ATOM   2977  NE  ARG P 101      14.660 -51.060  20.960  0.00  0.00      PROB  
ATOM   2978  HE  ARG P 101      14.890 -50.140  21.300  0.00  0.00      PROB  
ATOM   2979  CZ  ARG P 101      14.750 -51.910  21.950  0.00  0.00      PROB  
ATOM   2980  NH1 ARG P 101      14.400 -53.200  21.830  0.00  0.00      PROB  
ATOM   2981 HH11 ARG P 101      14.040 -53.670  22.640  0.00  0.00      PROB  
ATOM   2982 HH12 ARG P 101      13.890 -53.460  21.010  0.00  0.00      PROB  
ATOM   2983  NH2 ARG P 101      15.190 -51.470  23.090  0.00  0.00      PROB  
ATOM   2984 HH21 ARG P 101      15.160 -50.480  23.200  0.00  0.00      PROB  
ATOM   2985 HH22 ARG P 101      15.160 -52.030  23.910  0.00  0.00      PROB  
ATOM   2986  C   ARG P 101      15.160 -49.550  15.230  0.00  0.00      PROB  
ATOM   2987  O   ARG P 101      16.290 -49.640  14.980  0.00  0.00      PROB  
ATOM   2988  N   LEU P 102      14.270 -49.680  14.240  0.00  0.00      PROB  
ATOM   2989  HN  LEU P 102      13.310 -49.480  14.390  0.00  0.00      PROB  
ATOM   2990  CA  LEU P 102      14.530 -49.890  12.870  0.00  0.00      PROB  
ATOM   2991  HA  LEU P 102      14.950 -50.880  12.790  0.00  0.00      PROB  
ATOM   2992  CB  LEU P 102      13.190 -50.180  12.180  0.00  0.00      PROB  
ATOM   2993  HB1 LEU P 102      12.500 -49.330  12.350  0.00  0.00      PROB  
ATOM   2994  HB2 LEU P 102      12.760 -51.130  12.560  0.00  0.00      PROB  
ATOM   2995  CG  LEU P 102      13.180 -50.270  10.610  0.00  0.00      PROB  
ATOM   2996  HG  LEU P 102      13.470 -49.340  10.070  0.00  0.00      PROB  
ATOM   2997  CD1 LEU P 102      14.270 -51.290  10.200  0.00  0.00      PROB  
ATOM   2998 HD11 LEU P 102      13.970 -52.240  10.700  0.00  0.00      PROB  
ATOM   2999 HD12 LEU P 102      15.340 -51.020  10.330  0.00  0.00      PROB  
ATOM   3000 HD13 LEU P 102      14.110 -51.420   9.110  0.00  0.00      PROB  
ATOM   3001  CD2 LEU P 102      11.820 -50.730  10.100  0.00  0.00      PROB  
ATOM   3002 HD21 LEU P 102      11.470 -51.550  10.770  0.00  0.00      PROB  
ATOM   3003 HD22 LEU P 102      11.920 -51.170   9.080  0.00  0.00      PROB  
ATOM   3004 HD23 LEU P 102      11.040 -49.940  10.200  0.00  0.00      PROB  
ATOM   3005  C   LEU P 102      15.390 -48.780  12.330  0.00  0.00      PROB  
ATOM   3006  O   LEU P 102      16.460 -49.010  11.730  0.00  0.00      PROB  
ATOM   3007  N   LEU P 103      15.000 -47.570  12.580  0.00  0.00      PROB  
ATOM   3008  HN  LEU P 103      14.060 -47.470  12.900  0.00  0.00      PROB  
ATOM   3009  CA  LEU P 103      15.770 -46.420  12.170  0.00  0.00      PROB  
ATOM   3010  HA  LEU P 103      15.930 -46.420  11.110  0.00  0.00      PROB  
ATOM   3011  CB  LEU P 103      15.060 -45.030  12.550  0.00  0.00      PROB  
ATOM   3012  HB1 LEU P 103      15.810 -44.210  12.540  0.00  0.00      PROB  
ATOM   3013  HB2 LEU P 103      14.630 -45.240  13.550  0.00  0.00      PROB  
ATOM   3014  CG  LEU P 103      13.960 -44.590  11.500  0.00  0.00      PROB  
ATOM   3015  HG  LEU P 103      13.170 -45.360  11.390  0.00  0.00      PROB  
ATOM   3016  CD1 LEU P 103      13.290 -43.250  11.820  0.00  0.00      PROB  
ATOM   3017 HD11 LEU P 103      13.950 -42.380  11.630  0.00  0.00      PROB  
ATOM   3018 HD12 LEU P 103      12.960 -43.230  12.880  0.00  0.00      PROB  
ATOM   3019 HD13 LEU P 103      12.480 -43.210  11.050  0.00  0.00      PROB  
ATOM   3020  CD2 LEU P 103      14.550 -44.400  10.060  0.00  0.00      PROB  
ATOM   3021 HD21 LEU P 103      13.840 -43.900   9.360  0.00  0.00      PROB  
ATOM   3022 HD22 LEU P 103      14.820 -45.300   9.470  0.00  0.00      PROB  
ATOM   3023 HD23 LEU P 103      15.450 -43.750  10.130  0.00  0.00      PROB  
ATOM   3024  C   LEU P 103      17.200 -46.360  12.820  0.00  0.00      PROB  
ATOM   3025  O   LEU P 103      18.130 -46.140  12.070  0.00  0.00      PROB  
ATOM   3026  N   SER P 104      17.180 -46.470  14.150  0.00  0.00      PROB  
ATOM   3027  HN  SER P 104      16.250 -46.460  14.500  0.00  0.00      PROB  
ATOM   3028  CA  SER P 104      18.390 -46.410  14.910  0.00  0.00      PROB  
ATOM   3029  HA  SER P 104      18.970 -45.560  14.560  0.00  0.00      PROB  
ATOM   3030  CB  SER P 104      18.290 -46.280  16.460  0.00  0.00      PROB  
ATOM   3031  HB1 SER P 104      17.720 -45.330  16.490  0.00  0.00      PROB  
ATOM   3032  HB2 SER P 104      19.200 -46.340  17.090  0.00  0.00      PROB  
ATOM   3033  OG  SER P 104      17.420 -47.230  16.980  0.00  0.00      PROB  
ATOM   3034  HG1 SER P 104      16.530 -46.980  16.720  0.00  0.00      PROB  
ATOM   3035  C   SER P 104      19.330 -47.600  14.580  0.00  0.00      PROB  
ATOM   3036  O   SER P 104      20.530 -47.380  14.480  0.00  0.00      PROB  
ATOM   3037  N   ALA P 105      18.880 -48.820  14.270  0.00  0.00      PROB  
ATOM   3038  HN  ALA P 105      17.900 -49.040  14.330  0.00  0.00      PROB  
ATOM   3039  CA  ALA P 105      19.700 -49.880  13.730  0.00  0.00      PROB  
ATOM   3040  HA  ALA P 105      20.580 -49.990  14.350  0.00  0.00      PROB  
ATOM   3041  CB  ALA P 105      18.800 -51.170  13.840  0.00  0.00      PROB  
ATOM   3042  HB1 ALA P 105      18.390 -51.280  14.860  0.00  0.00      PROB  
ATOM   3043  HB2 ALA P 105      19.330 -52.050  13.430  0.00  0.00      PROB  
ATOM   3044  HB3 ALA P 105      17.850 -51.000  13.290  0.00  0.00      PROB  
ATOM   3045  C   ALA P 105      20.160 -49.580  12.360  0.00  0.00      PROB  
ATOM   3046  O   ALA P 105      21.350 -49.880  12.050  0.00  0.00      PROB  
ATOM   3047  N   LEU P 106      19.340 -48.990  11.360  0.00  0.00      PROB  
ATOM   3048  HN  LEU P 106      18.400 -48.730  11.570  0.00  0.00      PROB  
ATOM   3049  CA  LEU P 106      19.830 -48.760  10.070  0.00  0.00      PROB  
ATOM   3050  HA  LEU P 106      20.370 -49.620   9.700  0.00  0.00      PROB  
ATOM   3051  CB  LEU P 106      18.750 -48.530   8.970  0.00  0.00      PROB  
ATOM   3052  HB1 LEU P 106      19.030 -48.120   7.980  0.00  0.00      PROB  
ATOM   3053  HB2 LEU P 106      18.050 -47.780   9.400  0.00  0.00      PROB  
ATOM   3054  CG  LEU P 106      17.940 -49.790   8.670  0.00  0.00      PROB  
ATOM   3055  HG  LEU P 106      17.640 -50.270   9.630  0.00  0.00      PROB  
ATOM   3056  CD1 LEU P 106      16.630 -49.290   7.930  0.00  0.00      PROB  
ATOM   3057 HD11 LEU P 106      16.050 -50.070   7.400  0.00  0.00      PROB  
ATOM   3058 HD12 LEU P 106      17.090 -48.670   7.130  0.00  0.00      PROB  
ATOM   3059 HD13 LEU P 106      16.040 -48.540   8.520  0.00  0.00      PROB  
ATOM   3060  CD2 LEU P 106      18.610 -50.770   7.660  0.00  0.00      PROB  
ATOM   3061 HD21 LEU P 106      19.590 -51.130   8.020  0.00  0.00      PROB  
ATOM   3062 HD22 LEU P 106      18.690 -50.100   6.770  0.00  0.00      PROB  
ATOM   3063 HD23 LEU P 106      17.940 -51.650   7.550  0.00  0.00      PROB  
ATOM   3064  C   LEU P 106      20.850 -47.590   9.970  0.00  0.00      PROB  
ATOM   3065  O   LEU P 106      21.840 -47.700   9.300  0.00  0.00      PROB  
ATOM   3066  N   PHE P 107      20.730 -46.460  10.750  0.00  0.00      PROB  
ATOM   3067  HN  PHE P 107      19.920 -46.340  11.320  0.00  0.00      PROB  
ATOM   3068  CA  PHE P 107      21.560 -45.290  10.580  0.00  0.00      PROB  
ATOM   3069  HA  PHE P 107      22.310 -45.460   9.820  0.00  0.00      PROB  
ATOM   3070  CB  PHE P 107      20.750 -44.060  10.160  0.00  0.00      PROB  
ATOM   3071  HB1 PHE P 107      21.410 -43.170  10.100  0.00  0.00      PROB  
ATOM   3072  HB2 PHE P 107      19.920 -43.880  10.860  0.00  0.00      PROB  
ATOM   3073  CG  PHE P 107      19.970 -44.340   8.850  0.00  0.00      PROB  
ATOM   3074  CD1 PHE P 107      20.670 -44.540   7.660  0.00  0.00      PROB  
ATOM   3075  HD1 PHE P 107      21.740 -44.550   7.580  0.00  0.00      PROB  
ATOM   3076  CE1 PHE P 107      20.050 -44.760   6.440  0.00  0.00      PROB  
ATOM   3077  HE1 PHE P 107      20.620 -44.990   5.560  0.00  0.00      PROB  
ATOM   3078  CZ  PHE P 107      18.680 -45.030   6.450  0.00  0.00      PROB  
ATOM   3079  HZ  PHE P 107      18.090 -45.330   5.600  0.00  0.00      PROB  
ATOM   3080  CD2 PHE P 107      18.600 -44.440   8.800  0.00  0.00      PROB  
ATOM   3081  HD2 PHE P 107      18.000 -44.350   9.700  0.00  0.00      PROB  
ATOM   3082  CE2 PHE P 107      17.970 -44.920   7.650  0.00  0.00      PROB  
ATOM   3083  HE2 PHE P 107      16.890 -44.990   7.600  0.00  0.00      PROB  
ATOM   3084  C   PHE P 107      22.400 -44.970  11.850  0.00  0.00      PROB  
ATOM   3085  O   PHE P 107      23.260 -44.100  11.770  0.00  0.00      PROB  
ATOM   3086  N   GLY P 108      22.280 -45.770  12.960  0.00  0.00      PROB  
ATOM   3087  HN  GLY P 108      21.660 -46.550  12.910  0.00  0.00      PROB  
ATOM   3088  CA  GLY P 108      23.220 -45.730  14.150  0.00  0.00      PROB  
ATOM   3089  HA1 GLY P 108      22.980 -46.630  14.700  0.00  0.00      PROB  
ATOM   3090  HA2 GLY P 108      22.990 -44.880  14.770  0.00  0.00      PROB  
ATOM   3091  C   GLY P 108      24.690 -45.620  13.790  0.00  0.00      PROB  
ATOM   3092  O   GLY P 108      25.470 -44.750  14.150  0.00  0.00      PROB  
ATOM   3093  N   ILE P 109      25.240 -46.590  13.070  0.00  0.00      PROB  
ATOM   3094  HN  ILE P 109      24.590 -47.300  12.810  0.00  0.00      PROB  
ATOM   3095  CA  ILE P 109      26.610 -46.750  12.670  0.00  0.00      PROB  
ATOM   3096  HA  ILE P 109      27.180 -46.610  13.580  0.00  0.00      PROB  
ATOM   3097  CB  ILE P 109      26.960 -48.180  12.120  0.00  0.00      PROB  
ATOM   3098  HB  ILE P 109      26.070 -48.510  11.530  0.00  0.00      PROB  
ATOM   3099  CG2 ILE P 109      28.170 -48.300  11.220  0.00  0.00      PROB  
ATOM   3100 HG21 ILE P 109      29.140 -48.020  11.690  0.00  0.00      PROB  
ATOM   3101 HG22 ILE P 109      28.090 -47.680  10.300  0.00  0.00      PROB  
ATOM   3102 HG23 ILE P 109      28.300 -49.350  10.850  0.00  0.00      PROB  
ATOM   3103  CG1 ILE P 109      26.990 -49.250  13.200  0.00  0.00      PROB  
ATOM   3104 HG11 ILE P 109      27.330 -50.230  12.810  0.00  0.00      PROB  
ATOM   3105 HG12 ILE P 109      26.000 -49.370  13.690  0.00  0.00      PROB  
ATOM   3106  CD  ILE P 109      28.000 -48.850  14.300  0.00  0.00      PROB  
ATOM   3107  HD1 ILE P 109      28.290 -49.710  14.940  0.00  0.00      PROB  
ATOM   3108  HD2 ILE P 109      27.650 -48.030  14.950  0.00  0.00      PROB  
ATOM   3109  HD3 ILE P 109      28.980 -48.560  13.870  0.00  0.00      PROB  
ATOM   3110  C   ILE P 109      27.040 -45.620  11.810  0.00  0.00      PROB  
ATOM   3111  O   ILE P 109      28.040 -45.000  12.210  0.00  0.00      PROB  
ATOM   3112  N   PRO P 110      26.370 -45.080  10.820  0.00  0.00      PROB  
ATOM   3113  CD  PRO P 110      25.560 -45.880   9.940  0.00  0.00      PROB  
ATOM   3114  HD1 PRO P 110      24.650 -46.160  10.520  0.00  0.00      PROB  
ATOM   3115  HD2 PRO P 110      25.940 -46.910   9.790  0.00  0.00      PROB  
ATOM   3116  CA  PRO P 110      26.620 -43.780  10.190  0.00  0.00      PROB  
ATOM   3117  HA  PRO P 110      27.640 -43.860   9.840  0.00  0.00      PROB  
ATOM   3118  CB  PRO P 110      25.590 -43.660   9.090  0.00  0.00      PROB  
ATOM   3119  HB1 PRO P 110      25.930 -43.040   8.230  0.00  0.00      PROB  
ATOM   3120  HB2 PRO P 110      24.650 -43.300   9.560  0.00  0.00      PROB  
ATOM   3121  CG  PRO P 110      25.270 -45.110   8.600  0.00  0.00      PROB  
ATOM   3122  HG1 PRO P 110      24.170 -45.060   8.450  0.00  0.00      PROB  
ATOM   3123  HG2 PRO P 110      25.960 -45.430   7.800  0.00  0.00      PROB  
ATOM   3124  C   PRO P 110      26.550 -42.590  11.120  0.00  0.00      PROB  
ATOM   3125  O   PRO P 110      27.380 -41.670  11.010  0.00  0.00      PROB  
ATOM   3126  N   MET P 111      25.580 -42.460  12.040  0.00  0.00      PROB  
ATOM   3127  HN  MET P 111      24.930 -43.200  12.150  0.00  0.00      PROB  
ATOM   3128  CA  MET P 111      25.590 -41.290  12.950  0.00  0.00      PROB  
ATOM   3129  HA  MET P 111      25.740 -40.450  12.290  0.00  0.00      PROB  
ATOM   3130  CB  MET P 111      24.200 -41.210  13.700  0.00  0.00      PROB  
ATOM   3131  HB1 MET P 111      24.170 -40.560  14.600  0.00  0.00      PROB  
ATOM   3132  HB2 MET P 111      23.920 -42.210  14.100  0.00  0.00      PROB  
ATOM   3133  CG  MET P 111      23.020 -40.850  12.790  0.00  0.00      PROB  
ATOM   3134  HG1 MET P 111      22.070 -41.090  13.310  0.00  0.00      PROB  
ATOM   3135  HG2 MET P 111      23.020 -41.540  11.910  0.00  0.00      PROB  
ATOM   3136  SD  MET P 111      22.970 -39.120  12.350  0.00  0.00      PROB  
ATOM   3137  CE  MET P 111      21.220 -38.680  12.600  0.00  0.00      PROB  
ATOM   3138  HE1 MET P 111      20.620 -39.500  12.150  0.00  0.00      PROB  
ATOM   3139  HE2 MET P 111      20.990 -37.740  12.060  0.00  0.00      PROB  
ATOM   3140  HE3 MET P 111      20.960 -38.630  13.680  0.00  0.00      PROB  
ATOM   3141  C   MET P 111      26.730 -41.300  13.890  0.00  0.00      PROB  
ATOM   3142  O   MET P 111      27.440 -40.290  14.000  0.00  0.00      PROB  
ATOM   3143  N   ALA P 112      27.000 -42.480  14.450  0.00  0.00      PROB  
ATOM   3144  HN  ALA P 112      26.330 -43.210  14.320  0.00  0.00      PROB  
ATOM   3145  CA  ALA P 112      28.180 -42.650  15.280  0.00  0.00      PROB  
ATOM   3146  HA  ALA P 112      28.130 -41.970  16.110  0.00  0.00      PROB  
ATOM   3147  CB  ALA P 112      28.220 -44.140  15.800  0.00  0.00      PROB  
ATOM   3148  HB1 ALA P 112      27.260 -44.350  16.310  0.00  0.00      PROB  
ATOM   3149  HB2 ALA P 112      28.980 -44.120  16.610  0.00  0.00      PROB  
ATOM   3150  HB3 ALA P 112      28.510 -44.960  15.110  0.00  0.00      PROB  
ATOM   3151  C   ALA P 112      29.470 -42.220  14.580  0.00  0.00      PROB  
ATOM   3152  O   ALA P 112      30.220 -41.400  15.090  0.00  0.00      PROB  
ATOM   3153  N   LEU P 113      29.670 -42.720  13.360  0.00  0.00      PROB  
ATOM   3154  HN  LEU P 113      29.020 -43.310  12.890  0.00  0.00      PROB  
ATOM   3155  CA  LEU P 113      30.850 -42.350  12.560  0.00  0.00      PROB  
ATOM   3156  HA  LEU P 113      31.770 -42.630  13.040  0.00  0.00      PROB  
ATOM   3157  CB  LEU P 113      30.730 -43.050  11.240  0.00  0.00      PROB  
ATOM   3158  HB1 LEU P 113      30.110 -42.490  10.510  0.00  0.00      PROB  
ATOM   3159  HB2 LEU P 113      30.080 -43.950  11.310  0.00  0.00      PROB  
ATOM   3160  CG  LEU P 113      32.030 -43.600  10.620  0.00  0.00      PROB  
ATOM   3161  HG  LEU P 113      32.370 -44.300  11.410  0.00  0.00      PROB  
ATOM   3162  CD1 LEU P 113      31.790 -44.430   9.380  0.00  0.00      PROB  
ATOM   3163 HD11 LEU P 113      31.210 -43.840   8.640  0.00  0.00      PROB  
ATOM   3164 HD12 LEU P 113      31.250 -45.390   9.480  0.00  0.00      PROB  
ATOM   3165 HD13 LEU P 113      32.790 -44.760   9.030  0.00  0.00      PROB  
ATOM   3166  CD2 LEU P 113      33.140 -42.550  10.470  0.00  0.00      PROB  
ATOM   3167 HD21 LEU P 113      32.740 -41.780   9.770  0.00  0.00      PROB  
ATOM   3168 HD22 LEU P 113      33.990 -43.010   9.920  0.00  0.00      PROB  
ATOM   3169 HD23 LEU P 113      33.480 -42.000  11.370  0.00  0.00      PROB  
ATOM   3170  C   LEU P 113      30.830 -40.850  12.300  0.00  0.00      PROB  
ATOM   3171  O   LEU P 113      31.850 -40.210  12.470  0.00  0.00      PROB  
ATOM   3172  N   ILE P 114      29.670 -40.210  11.930  0.00  0.00      PROB  
ATOM   3173  HN  ILE P 114      28.870 -40.750  11.690  0.00  0.00      PROB  
ATOM   3174  CA  ILE P 114      29.580 -38.820  11.550  0.00  0.00      PROB  
ATOM   3175  HA  ILE P 114      30.290 -38.640  10.750  0.00  0.00      PROB  
ATOM   3176  CB  ILE P 114      28.280 -38.490  10.930  0.00  0.00      PROB  
ATOM   3177  HB  ILE P 114      27.490 -39.030  11.490  0.00  0.00      PROB  
ATOM   3178  CG2 ILE P 114      27.910 -36.930  10.800  0.00  0.00      PROB  
ATOM   3179 HG21 ILE P 114      27.750 -36.360  11.740  0.00  0.00      PROB  
ATOM   3180 HG22 ILE P 114      27.010 -36.930  10.150  0.00  0.00      PROB  
ATOM   3181 HG23 ILE P 114      28.780 -36.470  10.290  0.00  0.00      PROB  
ATOM   3182  CG1 ILE P 114      28.370 -39.030   9.460  0.00  0.00      PROB  
ATOM   3183 HG11 ILE P 114      28.460 -40.130   9.570  0.00  0.00      PROB  
ATOM   3184 HG12 ILE P 114      29.320 -38.650   9.010  0.00  0.00      PROB  
ATOM   3185  CD  ILE P 114      27.110 -38.940   8.730  0.00  0.00      PROB  
ATOM   3186  HD1 ILE P 114      26.750 -37.930   8.430  0.00  0.00      PROB  
ATOM   3187  HD2 ILE P 114      26.240 -39.490   9.160  0.00  0.00      PROB  
ATOM   3188  HD3 ILE P 114      27.240 -39.500   7.790  0.00  0.00      PROB  
ATOM   3189  C   ILE P 114      30.020 -37.870  12.610  0.00  0.00      PROB  
ATOM   3190  O   ILE P 114      30.910 -37.010  12.340  0.00  0.00      PROB  
ATOM   3191  N   TRP P 115      29.470 -38.040  13.880  0.00  0.00      PROB  
ATOM   3192  HN  TRP P 115      28.860 -38.810  14.030  0.00  0.00      PROB  
ATOM   3193  CA  TRP P 115      29.730 -37.160  14.980  0.00  0.00      PROB  
ATOM   3194  HA  TRP P 115      29.850 -36.130  14.650  0.00  0.00      PROB  
ATOM   3195  CB  TRP P 115      28.670 -37.200  16.030  0.00  0.00      PROB  
ATOM   3196  HB1 TRP P 115      28.850 -36.450  16.830  0.00  0.00      PROB  
ATOM   3197  HB2 TRP P 115      28.560 -38.110  16.660  0.00  0.00      PROB  
ATOM   3198  CG  TRP P 115      27.290 -36.900  15.510  0.00  0.00      PROB  
ATOM   3199  CD1 TRP P 115      26.140 -37.680  15.590  0.00  0.00      PROB  
ATOM   3200  HD1 TRP P 115      25.980 -38.670  15.990  0.00  0.00      PROB  
ATOM   3201  NE1 TRP P 115      25.080 -36.890  15.050  0.00  0.00      PROB  
ATOM   3202  HE1 TRP P 115      24.150 -37.190  15.030  0.00  0.00      PROB  
ATOM   3203  CE2 TRP P 115      25.490 -35.690  14.670  0.00  0.00      PROB  
ATOM   3204  CD2 TRP P 115      26.860 -35.630  15.010  0.00  0.00      PROB  
ATOM   3205  CE3 TRP P 115      27.380 -34.320  14.990  0.00  0.00      PROB  
ATOM   3206  HE3 TRP P 115      28.340 -34.110  15.440  0.00  0.00      PROB  
ATOM   3207  CZ3 TRP P 115      26.660 -33.250  14.560  0.00  0.00      PROB  
ATOM   3208  HZ3 TRP P 115      27.100 -32.270  14.570  0.00  0.00      PROB  
ATOM   3209  CZ2 TRP P 115      24.820 -34.650  13.990  0.00  0.00      PROB  
ATOM   3210  HZ2 TRP P 115      23.830 -34.880  13.610  0.00  0.00      PROB  
ATOM   3211  CH2 TRP P 115      25.440 -33.380  13.940  0.00  0.00      PROB  
ATOM   3212  HH2 TRP P 115      24.900 -32.540  13.520  0.00  0.00      PROB  
ATOM   3213  C   TRP P 115      31.180 -37.460  15.530  0.00  0.00      PROB  
ATOM   3214  O   TRP P 115      31.890 -36.580  16.090  0.00  0.00      PROB  
ATOM   3215  N   GLY P 116      31.640 -38.670  15.430  0.00  0.00      PROB  
ATOM   3216  HN  GLY P 116      31.110 -39.410  15.020  0.00  0.00      PROB  
ATOM   3217  CA  GLY P 116      32.990 -39.100  15.830  0.00  0.00      PROB  
ATOM   3218  HA1 GLY P 116      33.050 -40.170  15.670  0.00  0.00      PROB  
ATOM   3219  HA2 GLY P 116      33.210 -38.940  16.880  0.00  0.00      PROB  
ATOM   3220  C   GLY P 116      34.100 -38.440  15.000  0.00  0.00      PROB  
ATOM   3221  O   GLY P 116      34.960 -37.790  15.550  0.00  0.00      PROB  
ATOM   3222  N   ILE P 117      34.080 -38.470  13.660  0.00  0.00      PROB  
ATOM   3223  HN  ILE P 117      33.350 -39.000  13.240  0.00  0.00      PROB  
ATOM   3224  CA  ILE P 117      35.030 -37.800  12.740  0.00  0.00      PROB  
ATOM   3225  HA  ILE P 117      36.040 -38.070  13.030  0.00  0.00      PROB  
ATOM   3226  CB  ILE P 117      34.630 -37.990  11.260  0.00  0.00      PROB  
ATOM   3227  HB  ILE P 117      33.540 -37.810  11.150  0.00  0.00      PROB  
ATOM   3228  CG2 ILE P 117      35.380 -37.100  10.310  0.00  0.00      PROB  
ATOM   3229 HG21 ILE P 117      34.890 -37.260   9.330  0.00  0.00      PROB  
ATOM   3230 HG22 ILE P 117      36.440 -37.450  10.310  0.00  0.00      PROB  
ATOM   3231 HG23 ILE P 117      35.400 -36.000  10.440  0.00  0.00      PROB  
ATOM   3232  CG1 ILE P 117      34.850 -39.470  10.840  0.00  0.00      PROB  
ATOM   3233 HG11 ILE P 117      34.540 -39.560   9.780  0.00  0.00      PROB  
ATOM   3234 HG12 ILE P 117      34.030 -40.050  11.330  0.00  0.00      PROB  
ATOM   3235  CD  ILE P 117      36.260 -40.120  11.230  0.00  0.00      PROB  
ATOM   3236  HD1 ILE P 117      36.020 -40.820  12.060  0.00  0.00      PROB  
ATOM   3237  HD2 ILE P 117      36.970 -39.330  11.540  0.00  0.00      PROB  
ATOM   3238  HD3 ILE P 117      36.680 -40.730  10.400  0.00  0.00      PROB  
ATOM   3239  C   ILE P 117      34.890 -36.290  13.030  0.00  0.00      PROB  
ATOM   3240  O   ILE P 117      35.850 -35.600  13.060  0.00  0.00      PROB  
ATOM   3241  N   TYR P 118      33.680 -35.750  13.270  0.00  0.00      PROB  
ATOM   3242  HN  TYR P 118      32.840 -36.290  13.250  0.00  0.00      PROB  
ATOM   3243  CA  TYR P 118      33.520 -34.370  13.590  0.00  0.00      PROB  
ATOM   3244  HA  TYR P 118      34.140 -33.950  12.810  0.00  0.00      PROB  
ATOM   3245  CB  TYR P 118      32.020 -33.940  13.540  0.00  0.00      PROB  
ATOM   3246  HB1 TYR P 118      31.330 -34.390  14.280  0.00  0.00      PROB  
ATOM   3247  HB2 TYR P 118      31.730 -34.180  12.490  0.00  0.00      PROB  
ATOM   3248  CG  TYR P 118      31.880 -32.510  13.680  0.00  0.00      PROB  
ATOM   3249  CD1 TYR P 118      30.690 -31.950  14.300  0.00  0.00      PROB  
ATOM   3250  HD1 TYR P 118      30.000 -32.640  14.760  0.00  0.00      PROB  
ATOM   3251  CE1 TYR P 118      30.530 -30.580  14.380  0.00  0.00      PROB  
ATOM   3252  HE1 TYR P 118      29.770 -30.130  15.000  0.00  0.00      PROB  
ATOM   3253  CZ  TYR P 118      31.340 -29.700  13.680  0.00  0.00      PROB  
ATOM   3254  OH  TYR P 118      31.110 -28.290  13.700  0.00  0.00      PROB  
ATOM   3255  HH  TYR P 118      30.440 -28.180  14.380  0.00  0.00      PROB  
ATOM   3256  CD2 TYR P 118      32.620 -31.630  12.890  0.00  0.00      PROB  
ATOM   3257  HD2 TYR P 118      33.390 -32.020  12.240  0.00  0.00      PROB  
ATOM   3258  CE2 TYR P 118      32.370 -30.220  12.880  0.00  0.00      PROB  
ATOM   3259  HE2 TYR P 118      33.030 -29.620  12.290  0.00  0.00      PROB  
ATOM   3260  C   TYR P 118      34.140 -33.940  14.940  0.00  0.00      PROB  
ATOM   3261  O   TYR P 118      34.760 -32.930  15.060  0.00  0.00      PROB  
ATOM   3262  N   PHE P 119      34.060 -34.810  15.950  0.00  0.00      PROB  
ATOM   3263  HN  PHE P 119      33.640 -35.700  15.860  0.00  0.00      PROB  
ATOM   3264  CA  PHE P 119      34.650 -34.480  17.250  0.00  0.00      PROB  
ATOM   3265  HA  PHE P 119      34.450 -33.450  17.500  0.00  0.00      PROB  
ATOM   3266  CB  PHE P 119      34.030 -35.200  18.510  0.00  0.00      PROB  
ATOM   3267  HB1 PHE P 119      34.790 -35.190  19.320  0.00  0.00      PROB  
ATOM   3268  HB2 PHE P 119      33.830 -36.260  18.220  0.00  0.00      PROB  
ATOM   3269  CG  PHE P 119      32.700 -34.670  19.020  0.00  0.00      PROB  
ATOM   3270  CD1 PHE P 119      32.520 -34.540  20.450  0.00  0.00      PROB  
ATOM   3271  HD1 PHE P 119      33.350 -34.820  21.080  0.00  0.00      PROB  
ATOM   3272  CE1 PHE P 119      31.280 -34.170  20.980  0.00  0.00      PROB  
ATOM   3273  HE1 PHE P 119      31.050 -33.920  22.000  0.00  0.00      PROB  
ATOM   3274  CZ  PHE P 119      30.230 -33.940  20.050  0.00  0.00      PROB  
ATOM   3275  HZ  PHE P 119      29.240 -33.740  20.430  0.00  0.00      PROB  
ATOM   3276  CD2 PHE P 119      31.680 -34.310  18.120  0.00  0.00      PROB  
ATOM   3277  HD2 PHE P 119      31.860 -34.270  17.050  0.00  0.00      PROB  
ATOM   3278  CE2 PHE P 119      30.440 -34.010  18.680  0.00  0.00      PROB  
ATOM   3279  HE2 PHE P 119      29.710 -33.780  17.920  0.00  0.00      PROB  
ATOM   3280  C   PHE P 119      36.170 -34.500  17.320  0.00  0.00      PROB  
ATOM   3281  O   PHE P 119      36.870 -33.760  18.020  0.00  0.00      PROB  
ATOM   3282  N   ALA P 120      36.740 -35.370  16.420  0.00  0.00      PROB  
ATOM   3283  HN  ALA P 120      36.100 -35.910  15.870  0.00  0.00      PROB  
ATOM   3284  CA  ALA P 120      38.120 -35.370  15.990  0.00  0.00      PROB  
ATOM   3285  HA  ALA P 120      38.630 -35.410  16.940  0.00  0.00      PROB  
ATOM   3286  CB  ALA P 120      38.420 -36.540  15.050  0.00  0.00      PROB  
ATOM   3287  HB1 ALA P 120      39.470 -36.460  14.710  0.00  0.00      PROB  
ATOM   3288  HB2 ALA P 120      37.820 -36.420  14.120  0.00  0.00      PROB  
ATOM   3289  HB3 ALA P 120      38.180 -37.490  15.590  0.00  0.00      PROB  
ATOM   3290  C   ALA P 120      38.530 -34.040  15.320  0.00  0.00      PROB  
ATOM   3291  O   ALA P 120      39.580 -33.400  15.630  0.00  0.00      PROB  
ATOM   3292  N   ILE P 121      37.650 -33.560  14.380  0.00  0.00      PROB  
ATOM   3293  HN  ILE P 121      36.730 -33.900  14.220  0.00  0.00      PROB  
ATOM   3294  CA  ILE P 121      37.950 -32.260  13.860  0.00  0.00      PROB  
ATOM   3295  HA  ILE P 121      39.000 -32.280  13.610  0.00  0.00      PROB  
ATOM   3296  CB  ILE P 121      37.310 -31.920  12.480  0.00  0.00      PROB  
ATOM   3297  HB  ILE P 121      36.200 -31.960  12.510  0.00  0.00      PROB  
ATOM   3298  CG2 ILE P 121      37.610 -30.450  12.090  0.00  0.00      PROB  
ATOM   3299 HG21 ILE P 121      38.690 -30.300  12.300  0.00  0.00      PROB  
ATOM   3300 HG22 ILE P 121      36.900 -29.730  12.540  0.00  0.00      PROB  
ATOM   3301 HG23 ILE P 121      37.500 -30.390  10.990  0.00  0.00      PROB  
ATOM   3302  CG1 ILE P 121      37.830 -33.000  11.450  0.00  0.00      PROB  
ATOM   3303 HG11 ILE P 121      37.800 -33.980  11.960  0.00  0.00      PROB  
ATOM   3304 HG12 ILE P 121      38.890 -32.730  11.280  0.00  0.00      PROB  
ATOM   3305  CD  ILE P 121      37.080 -33.060  10.130  0.00  0.00      PROB  
ATOM   3306  HD1 ILE P 121      37.830 -33.400   9.390  0.00  0.00      PROB  
ATOM   3307  HD2 ILE P 121      36.670 -32.050   9.930  0.00  0.00      PROB  
ATOM   3308  HD3 ILE P 121      36.310 -33.850  10.040  0.00  0.00      PROB  
ATOM   3309  C   ILE P 121      37.830 -31.180  14.900  0.00  0.00      PROB  
ATOM   3310  O   ILE P 121      38.760 -30.350  14.990  0.00  0.00      PROB  
ATOM   3311  N   LEU P 122      36.730 -31.080  15.690  0.00  0.00      PROB  
ATOM   3312  HN  LEU P 122      36.010 -31.740  15.500  0.00  0.00      PROB  
ATOM   3313  CA  LEU P 122      36.490 -30.140  16.770  0.00  0.00      PROB  
ATOM   3314  HA  LEU P 122      36.500 -29.180  16.270  0.00  0.00      PROB  
ATOM   3315  CB  LEU P 122      35.190 -30.430  17.560  0.00  0.00      PROB  
ATOM   3316  HB1 LEU P 122      35.260 -29.810  18.480  0.00  0.00      PROB  
ATOM   3317  HB2 LEU P 122      35.170 -31.530  17.700  0.00  0.00      PROB  
ATOM   3318  CG  LEU P 122      33.920 -29.940  16.830  0.00  0.00      PROB  
ATOM   3319  HG  LEU P 122      33.980 -30.470  15.860  0.00  0.00      PROB  
ATOM   3320  CD1 LEU P 122      32.760 -30.310  17.720  0.00  0.00      PROB  
ATOM   3321 HD11 LEU P 122      32.690 -29.810  18.700  0.00  0.00      PROB  
ATOM   3322 HD12 LEU P 122      32.960 -31.370  18.010  0.00  0.00      PROB  
ATOM   3323 HD13 LEU P 122      31.790 -30.200  17.190  0.00  0.00      PROB  
ATOM   3324  CD2 LEU P 122      33.870 -28.400  16.480  0.00  0.00      PROB  
ATOM   3325 HD21 LEU P 122      33.890 -27.940  17.490  0.00  0.00      PROB  
ATOM   3326 HD22 LEU P 122      33.020 -28.030  15.870  0.00  0.00      PROB  
ATOM   3327 HD23 LEU P 122      34.760 -28.120  15.870  0.00  0.00      PROB  
ATOM   3328  C   LEU P 122      37.660 -30.140  17.710  0.00  0.00      PROB  
ATOM   3329  O   LEU P 122      37.870 -29.070  18.300  0.00  0.00      PROB  
ATOM   3330  N   SER P 123      38.380 -31.290  18.020  0.00  0.00      PROB  
ATOM   3331  HN  SER P 123      37.880 -32.130  17.830  0.00  0.00      PROB  
ATOM   3332  CA  SER P 123      39.500 -31.350  18.930  0.00  0.00      PROB  
ATOM   3333  HA  SER P 123      39.270 -30.630  19.700  0.00  0.00      PROB  
ATOM   3334  CB  SER P 123      39.650 -32.830  19.500  0.00  0.00      PROB  
ATOM   3335  HB1 SER P 123      40.520 -32.830  20.190  0.00  0.00      PROB  
ATOM   3336  HB2 SER P 123      39.920 -33.540  18.700  0.00  0.00      PROB  
ATOM   3337  OG  SER P 123      38.460 -33.470  20.010  0.00  0.00      PROB  
ATOM   3338  HG1 SER P 123      37.930 -33.610  19.230  0.00  0.00      PROB  
ATOM   3339  C   SER P 123      40.780 -30.900  18.330  0.00  0.00      PROB  
ATOM   3340  O   SER P 123      41.580 -30.220  18.910  0.00  0.00      PROB  
ATOM   3341  N   PHE P 124      41.050 -31.270  17.020  0.00  0.00      PROB  
ATOM   3342  HN  PHE P 124      40.590 -32.060  16.630  0.00  0.00      PROB  
ATOM   3343  CA  PHE P 124      42.110 -30.650  16.180  0.00  0.00      PROB  
ATOM   3344  HA  PHE P 124      43.070 -30.770  16.660  0.00  0.00      PROB  
ATOM   3345  CB  PHE P 124      42.050 -31.220  14.710  0.00  0.00      PROB  
ATOM   3346  HB1 PHE P 124      40.980 -31.180  14.420  0.00  0.00      PROB  
ATOM   3347  HB2 PHE P 124      42.120 -32.320  14.830  0.00  0.00      PROB  
ATOM   3348  CG  PHE P 124      43.030 -30.680  13.710  0.00  0.00      PROB  
ATOM   3349  CD1 PHE P 124      44.450 -30.520  13.910  0.00  0.00      PROB  
ATOM   3350  HD1 PHE P 124      44.880 -30.820  14.850  0.00  0.00      PROB  
ATOM   3351  CE1 PHE P 124      45.190 -29.970  12.840  0.00  0.00      PROB  
ATOM   3352  HE1 PHE P 124      46.250 -29.810  12.950  0.00  0.00      PROB  
ATOM   3353  CZ  PHE P 124      44.600 -29.740  11.550  0.00  0.00      PROB  
ATOM   3354  HZ  PHE P 124      45.180 -29.380  10.710  0.00  0.00      PROB  
ATOM   3355  CD2 PHE P 124      42.460 -30.280  12.470  0.00  0.00      PROB  
ATOM   3356  HD2 PHE P 124      41.400 -30.390  12.290  0.00  0.00      PROB  
ATOM   3357  CE2 PHE P 124      43.270 -29.890  11.350  0.00  0.00      PROB  
ATOM   3358  HE2 PHE P 124      42.730 -29.620  10.460  0.00  0.00      PROB  
ATOM   3359  C   PHE P 124      41.950 -29.170  16.120  0.00  0.00      PROB  
ATOM   3360  O   PHE P 124      42.910 -28.390  16.450  0.00  0.00      PROB  
ATOM   3361  N   LEU P 125      40.790 -28.580  15.800  0.00  0.00      PROB  
ATOM   3362  HN  LEU P 125      40.070 -29.090  15.320  0.00  0.00      PROB  
ATOM   3363  CA  LEU P 125      40.560 -27.160  15.870  0.00  0.00      PROB  
ATOM   3364  HA  LEU P 125      41.310 -26.710  15.240  0.00  0.00      PROB  
ATOM   3365  CB  LEU P 125      39.170 -26.750  15.240  0.00  0.00      PROB  
ATOM   3366  HB1 LEU P 125      39.050 -25.660  15.390  0.00  0.00      PROB  
ATOM   3367  HB2 LEU P 125      38.480 -27.350  15.880  0.00  0.00      PROB  
ATOM   3368  CG  LEU P 125      39.070 -27.120  13.740  0.00  0.00      PROB  
ATOM   3369  HG  LEU P 125      39.240 -28.200  13.530  0.00  0.00      PROB  
ATOM   3370  CD1 LEU P 125      37.680 -26.850  13.140  0.00  0.00      PROB  
ATOM   3371 HD11 LEU P 125      37.650 -27.250  12.110  0.00  0.00      PROB  
ATOM   3372 HD12 LEU P 125      37.550 -25.750  13.080  0.00  0.00      PROB  
ATOM   3373 HD13 LEU P 125      36.850 -27.170  13.810  0.00  0.00      PROB  
ATOM   3374  CD2 LEU P 125      40.090 -26.290  12.900  0.00  0.00      PROB  
ATOM   3375 HD21 LEU P 125      39.910 -25.200  13.050  0.00  0.00      PROB  
ATOM   3376 HD22 LEU P 125      40.020 -26.500  11.810  0.00  0.00      PROB  
ATOM   3377 HD23 LEU P 125      41.120 -26.360  13.300  0.00  0.00      PROB  
ATOM   3378  C   LEU P 125      40.790 -26.530  17.240  0.00  0.00      PROB  
ATOM   3379  O   LEU P 125      41.530 -25.550  17.450  0.00  0.00      PROB  
ATOM   3380  N   HSD P 126      40.150 -27.130  18.280  0.00  0.00      PROB  
ATOM   3381  HN  HSD P 126      39.570 -27.900  18.040  0.00  0.00      PROB  
ATOM   3382  CA  HSD P 126      40.060 -26.520  19.640  0.00  0.00      PROB  
ATOM   3383  HA  HSD P 126      39.580 -25.550  19.630  0.00  0.00      PROB  
ATOM   3384  CB  HSD P 126      39.260 -27.460  20.620  0.00  0.00      PROB  
ATOM   3385  HB1 HSD P 126      39.750 -28.460  20.590  0.00  0.00      PROB  
ATOM   3386  HB2 HSD P 126      38.210 -27.540  20.260  0.00  0.00      PROB  
ATOM   3387  ND1 HSD P 126      38.460 -25.890  22.390  0.00  0.00      PROB  
ATOM   3388  HD1 HSD P 126      38.120 -25.260  21.690  0.00  0.00      PROB  
ATOM   3389  CG  HSD P 126      39.250 -26.960  22.060  0.00  0.00      PROB  
ATOM   3390  CE1 HSD P 126      38.540 -25.830  23.770  0.00  0.00      PROB  
ATOM   3391  HE1 HSD P 126      37.970 -25.110  24.360  0.00  0.00      PROB  
ATOM   3392  NE2 HSD P 126      39.360 -26.710  24.290  0.00  0.00      PROB  
ATOM   3393  CD2 HSD P 126      39.780 -27.420  23.180  0.00  0.00      PROB  
ATOM   3394  HD2 HSD P 126      40.490 -28.180  23.490  0.00  0.00      PROB  
ATOM   3395  C   HSD P 126      41.410 -26.210  20.370  0.00  0.00      PROB  
ATOM   3396  O   HSD P 126      41.530 -25.310  21.170  0.00  0.00      PROB  
ATOM   3397  N   ILE P 127      42.470 -27.010  20.180  0.00  0.00      PROB  
ATOM   3398  HN  ILE P 127      42.380 -27.830  19.620  0.00  0.00      PROB  
ATOM   3399  CA  ILE P 127      43.860 -26.690  20.600  0.00  0.00      PROB  
ATOM   3400  HA  ILE P 127      43.770 -26.460  21.650  0.00  0.00      PROB  
ATOM   3401  CB  ILE P 127      44.700 -27.990  20.520  0.00  0.00      PROB  
ATOM   3402  HB  ILE P 127      44.230 -28.810  21.100  0.00  0.00      PROB  
ATOM   3403  CG2 ILE P 127      44.840 -28.550  19.030  0.00  0.00      PROB  
ATOM   3404 HG21 ILE P 127      45.240 -27.760  18.360  0.00  0.00      PROB  
ATOM   3405 HG22 ILE P 127      43.830 -28.850  18.700  0.00  0.00      PROB  
ATOM   3406 HG23 ILE P 127      45.560 -29.390  18.900  0.00  0.00      PROB  
ATOM   3407  CG1 ILE P 127      46.080 -27.800  21.280  0.00  0.00      PROB  
ATOM   3408 HG11 ILE P 127      46.060 -26.860  21.860  0.00  0.00      PROB  
ATOM   3409 HG12 ILE P 127      46.780 -27.870  20.420  0.00  0.00      PROB  
ATOM   3410  CD  ILE P 127      46.400 -28.930  22.270  0.00  0.00      PROB  
ATOM   3411  HD1 ILE P 127      46.210 -29.880  21.720  0.00  0.00      PROB  
ATOM   3412  HD2 ILE P 127      45.830 -28.950  23.230  0.00  0.00      PROB  
ATOM   3413  HD3 ILE P 127      47.450 -28.950  22.610  0.00  0.00      PROB  
ATOM   3414  C   ILE P 127      44.410 -25.510  19.870  0.00  0.00      PROB  
ATOM   3415  O   ILE P 127      45.040 -24.620  20.440  0.00  0.00      PROB  
ATOM   3416  N   TRP P 128      44.140 -25.320  18.610  0.00  0.00      PROB  
ATOM   3417  HN  TRP P 128      43.580 -25.980  18.130  0.00  0.00      PROB  
ATOM   3418  CA  TRP P 128      44.530 -24.170  17.730  0.00  0.00      PROB  
ATOM   3419  HA  TRP P 128      45.470 -23.810  18.110  0.00  0.00      PROB  
ATOM   3420  CB  TRP P 128      44.830 -24.510  16.240  0.00  0.00      PROB  
ATOM   3421  HB1 TRP P 128      44.830 -23.550  15.670  0.00  0.00      PROB  
ATOM   3422  HB2 TRP P 128      43.910 -25.000  15.850  0.00  0.00      PROB  
ATOM   3423  CG  TRP P 128      46.020 -25.420  16.040  0.00  0.00      PROB  
ATOM   3424  CD1 TRP P 128      46.080 -26.740  15.610  0.00  0.00      PROB  
ATOM   3425  HD1 TRP P 128      45.210 -27.350  15.430  0.00  0.00      PROB  
ATOM   3426  NE1 TRP P 128      47.350 -27.140  15.890  0.00  0.00      PROB  
ATOM   3427  HE1 TRP P 128      47.630 -28.010  16.240  0.00  0.00      PROB  
ATOM   3428  CE2 TRP P 128      48.160 -26.170  16.350  0.00  0.00      PROB  
ATOM   3429  CD2 TRP P 128      47.340 -25.020  16.470  0.00  0.00      PROB  
ATOM   3430  CE3 TRP P 128      47.860 -23.780  16.930  0.00  0.00      PROB  
ATOM   3431  HE3 TRP P 128      47.350 -22.850  17.120  0.00  0.00      PROB  
ATOM   3432  CZ3 TRP P 128      49.260 -23.750  17.160  0.00  0.00      PROB  
ATOM   3433  HZ3 TRP P 128      49.730 -22.820  17.440  0.00  0.00      PROB  
ATOM   3434  CZ2 TRP P 128      49.520 -26.110  16.420  0.00  0.00      PROB  
ATOM   3435  HZ2 TRP P 128      50.140 -26.990  16.290  0.00  0.00      PROB  
ATOM   3436  CH2 TRP P 128      50.090 -24.910  16.950  0.00  0.00      PROB  
ATOM   3437  HH2 TRP P 128      51.130 -24.770  17.190  0.00  0.00      PROB  
ATOM   3438  C   TRP P 128      43.680 -22.970  17.800  0.00  0.00      PROB  
ATOM   3439  O   TRP P 128      44.220 -21.910  17.450  0.00  0.00      PROB  
ATOM   3440  N   ALA P 129      42.390 -23.050  18.260  0.00  0.00      PROB  
ATOM   3441  HN  ALA P 129      41.990 -23.930  18.490  0.00  0.00      PROB  
ATOM   3442  CA  ALA P 129      41.440 -21.950  18.090  0.00  0.00      PROB  
ATOM   3443  HA  ALA P 129      41.890 -21.240  17.410  0.00  0.00      PROB  
ATOM   3444  CB  ALA P 129      40.150 -22.480  17.510  0.00  0.00      PROB  
ATOM   3445  HB1 ALA P 129      40.340 -22.930  16.510  0.00  0.00      PROB  
ATOM   3446  HB2 ALA P 129      39.270 -21.830  17.340  0.00  0.00      PROB  
ATOM   3447  HB3 ALA P 129      39.880 -23.300  18.220  0.00  0.00      PROB  
ATOM   3448  C   ALA P 129      41.060 -21.140  19.310  0.00  0.00      PROB  
ATOM   3449  O   ALA P 129      40.140 -20.390  19.320  0.00  0.00      PROB  
ATOM   3450  N   VAL P 130      41.700 -21.440  20.490  0.00  0.00      PROB  
ATOM   3451  HN  VAL P 130      42.450 -22.090  20.550  0.00  0.00      PROB  
ATOM   3452  CA  VAL P 130      41.300 -20.990  21.810  0.00  0.00      PROB  
ATOM   3453  HA  VAL P 130      40.510 -20.290  21.560  0.00  0.00      PROB  
ATOM   3454  CB  VAL P 130      40.470 -21.910  22.740  0.00  0.00      PROB  
ATOM   3455  HB  VAL P 130      41.090 -22.770  23.100  0.00  0.00      PROB  
ATOM   3456  CG1 VAL P 130      39.800 -21.150  23.960  0.00  0.00      PROB  
ATOM   3457 HG11 VAL P 130      39.240 -20.250  23.610  0.00  0.00      PROB  
ATOM   3458 HG12 VAL P 130      40.650 -20.850  24.610  0.00  0.00      PROB  
ATOM   3459 HG13 VAL P 130      39.110 -21.810  24.540  0.00  0.00      PROB  
ATOM   3460  CG2 VAL P 130      39.250 -22.440  21.910  0.00  0.00      PROB  
ATOM   3461 HG21 VAL P 130      38.610 -23.240  22.340  0.00  0.00      PROB  
ATOM   3462 HG22 VAL P 130      39.520 -22.900  20.930  0.00  0.00      PROB  
ATOM   3463 HG23 VAL P 130      38.500 -21.660  21.690  0.00  0.00      PROB  
ATOM   3464  C   VAL P 130      42.420 -20.290  22.510  0.00  0.00      PROB  
ATOM   3465  O   VAL P 130      42.490 -19.050  22.510  0.00  0.00      PROB  
ATOM   3466  N   VAL P 131      43.320 -21.040  23.180  0.00  0.00      PROB  
ATOM   3467  HN  VAL P 131      43.190 -22.020  23.280  0.00  0.00      PROB  
ATOM   3468  CA  VAL P 131      44.400 -20.360  23.980  0.00  0.00      PROB  
ATOM   3469  HA  VAL P 131      43.850 -19.730  24.670  0.00  0.00      PROB  
ATOM   3470  CB  VAL P 131      45.170 -21.400  24.840  0.00  0.00      PROB  
ATOM   3471  HB  VAL P 131      45.700 -22.130  24.200  0.00  0.00      PROB  
ATOM   3472  CG1 VAL P 131      46.300 -20.610  25.670  0.00  0.00      PROB  
ATOM   3473 HG11 VAL P 131      47.060 -20.430  24.880  0.00  0.00      PROB  
ATOM   3474 HG12 VAL P 131      46.880 -21.240  26.370  0.00  0.00      PROB  
ATOM   3475 HG13 VAL P 131      45.890 -19.710  26.180  0.00  0.00      PROB  
ATOM   3476  CG2 VAL P 131      44.320 -22.210  25.750  0.00  0.00      PROB  
ATOM   3477 HG21 VAL P 131      44.910 -22.680  26.570  0.00  0.00      PROB  
ATOM   3478 HG22 VAL P 131      43.850 -22.990  25.110  0.00  0.00      PROB  
ATOM   3479 HG23 VAL P 131      43.480 -21.650  26.210  0.00  0.00      PROB  
ATOM   3480  C   VAL P 131      45.370 -19.400  23.270  0.00  0.00      PROB  
ATOM   3481  O   VAL P 131      45.470 -18.240  23.770  0.00  0.00      PROB  
ATOM   3482  N   PRO P 132      45.990 -19.660  22.120  0.00  0.00      PROB  
ATOM   3483  CD  PRO P 132      45.970 -20.930  21.260  0.00  0.00      PROB  
ATOM   3484  HD1 PRO P 132      44.910 -20.980  20.930  0.00  0.00      PROB  
ATOM   3485  HD2 PRO P 132      46.350 -21.810  21.810  0.00  0.00      PROB  
ATOM   3486  CA  PRO P 132      46.930 -18.770  21.480  0.00  0.00      PROB  
ATOM   3487  HA  PRO P 132      47.600 -18.340  22.200  0.00  0.00      PROB  
ATOM   3488  CB  PRO P 132      47.800 -19.560  20.400  0.00  0.00      PROB  
ATOM   3489  HB1 PRO P 132      48.600 -20.120  20.930  0.00  0.00      PROB  
ATOM   3490  HB2 PRO P 132      48.190 -18.940  19.560  0.00  0.00      PROB  
ATOM   3491  CG  PRO P 132      46.890 -20.740  20.040  0.00  0.00      PROB  
ATOM   3492  HG1 PRO P 132      46.310 -20.540  19.110  0.00  0.00      PROB  
ATOM   3493  HG2 PRO P 132      47.510 -21.660  19.980  0.00  0.00      PROB  
ATOM   3494  C   PRO P 132      46.230 -17.690  20.800  0.00  0.00      PROB  
ATOM   3495  O   PRO P 132      46.770 -16.580  20.600  0.00  0.00      PROB  
ATOM   3496  N   CYS P 133      44.960 -17.960  20.480  0.00  0.00      PROB  
ATOM   3497  HN  CYS P 133      44.550 -18.780  20.860  0.00  0.00      PROB  
ATOM   3498  CA  CYS P 133      44.070 -16.900  19.880  0.00  0.00      PROB  
ATOM   3499  HA  CYS P 133      44.630 -16.370  19.120  0.00  0.00      PROB  
ATOM   3500  CB  CYS P 133      42.740 -17.440  19.330  0.00  0.00      PROB  
ATOM   3501  HB1 CYS P 133      42.110 -16.540  19.170  0.00  0.00      PROB  
ATOM   3502  HB2 CYS P 133      42.320 -18.100  20.120  0.00  0.00      PROB  
ATOM   3503  SG  CYS P 133      42.940 -18.240  17.780  0.00  0.00      PROB  
ATOM   3504  HG1 CYS P 133      42.640 -17.410  16.790  0.00  0.00      PROB  
ATOM   3505  C   CYS P 133      43.680 -15.840  20.910  0.00  0.00      PROB  
ATOM   3506  O   CYS P 133      43.560 -14.710  20.520  0.00  0.00      PROB  
ATOM   3507  N   ILE P 134      43.580 -16.210  22.220  0.00  0.00      PROB  
ATOM   3508  HN  ILE P 134      43.670 -17.190  22.370  0.00  0.00      PROB  
ATOM   3509  CA  ILE P 134      43.370 -15.270  23.330  0.00  0.00      PROB  
ATOM   3510  HA  ILE P 134      42.620 -14.590  22.950  0.00  0.00      PROB  
ATOM   3511  CB  ILE P 134      43.080 -16.070  24.590  0.00  0.00      PROB  
ATOM   3512  HB  ILE P 134      43.690 -17.000  24.620  0.00  0.00      PROB  
ATOM   3513  CG2 ILE P 134      43.100 -15.180  25.880  0.00  0.00      PROB  
ATOM   3514 HG21 ILE P 134      42.930 -15.780  26.800  0.00  0.00      PROB  
ATOM   3515 HG22 ILE P 134      42.310 -14.400  25.770  0.00  0.00      PROB  
ATOM   3516 HG23 ILE P 134      44.120 -14.760  26.010  0.00  0.00      PROB  
ATOM   3517  CG1 ILE P 134      41.650 -16.640  24.500  0.00  0.00      PROB  
ATOM   3518 HG11 ILE P 134      41.440 -17.000  23.470  0.00  0.00      PROB  
ATOM   3519 HG12 ILE P 134      40.970 -15.840  24.840  0.00  0.00      PROB  
ATOM   3520  CD  ILE P 134      41.400 -17.860  25.410  0.00  0.00      PROB  
ATOM   3521  HD1 ILE P 134      41.440 -17.650  26.500  0.00  0.00      PROB  
ATOM   3522  HD2 ILE P 134      42.130 -18.670  25.220  0.00  0.00      PROB  
ATOM   3523  HD3 ILE P 134      40.360 -18.200  25.210  0.00  0.00      PROB  
ATOM   3524  C   ILE P 134      44.550 -14.400  23.600  0.00  0.00      PROB  
ATOM   3525  O   ILE P 134      44.320 -13.200  23.660  0.00  0.00      PROB  
ATOM   3526  N   LYS P 135      45.790 -15.010  23.650  0.00  0.00      PROB  
ATOM   3527  HN  LYS P 135      45.820 -16.000  23.550  0.00  0.00      PROB  
ATOM   3528  CA  LYS P 135      47.070 -14.380  23.940  0.00  0.00      PROB  
ATOM   3529  HA  LYS P 135      46.980 -13.580  24.660  0.00  0.00      PROB  
ATOM   3530  CB  LYS P 135      48.090 -15.500  24.190  0.00  0.00      PROB  
ATOM   3531  HB1 LYS P 135      49.100 -15.070  24.270  0.00  0.00      PROB  
ATOM   3532  HB2 LYS P 135      48.100 -16.070  23.240  0.00  0.00      PROB  
ATOM   3533  CG  LYS P 135      47.650 -16.420  25.410  0.00  0.00      PROB  
ATOM   3534  HG1 LYS P 135      48.400 -17.230  25.500  0.00  0.00      PROB  
ATOM   3535  HG2 LYS P 135      46.680 -16.900  25.150  0.00  0.00      PROB  
ATOM   3536  CD  LYS P 135      47.670 -15.750  26.810  0.00  0.00      PROB  
ATOM   3537  HD1 LYS P 135      46.700 -15.390  27.210  0.00  0.00      PROB  
ATOM   3538  HD2 LYS P 135      48.480 -15.000  26.850  0.00  0.00      PROB  
ATOM   3539  CE  LYS P 135      47.840 -16.800  27.850  0.00  0.00      PROB  
ATOM   3540  HE1 LYS P 135      48.700 -17.430  27.550  0.00  0.00      PROB  
ATOM   3541  HE2 LYS P 135      46.910 -17.390  28.020  0.00  0.00      PROB  
ATOM   3542  NZ  LYS P 135      48.310 -16.260  29.110  0.00  0.00      PROB  
ATOM   3543  HZ1 LYS P 135      47.480 -16.050  29.690  0.00  0.00      PROB  
ATOM   3544  HZ2 LYS P 135      48.940 -15.440  29.140  0.00  0.00      PROB  
ATOM   3545  HZ3 LYS P 135      48.770 -16.960  29.720  0.00  0.00      PROB  
ATOM   3546  C   LYS P 135      47.470 -13.450  22.830  0.00  0.00      PROB  
ATOM   3547  O   LYS P 135      47.910 -12.310  23.010  0.00  0.00      PROB  
ATOM   3548  N   SER P 136      47.270 -13.770  21.570  0.00  0.00      PROB  
ATOM   3549  HN  SER P 136      46.820 -14.630  21.330  0.00  0.00      PROB  
ATOM   3550  CA  SER P 136      47.390 -12.860  20.440  0.00  0.00      PROB  
ATOM   3551  HA  SER P 136      48.360 -12.410  20.280  0.00  0.00      PROB  
ATOM   3552  CB  SER P 136      47.170 -13.650  19.160  0.00  0.00      PROB  
ATOM   3553  HB1 SER P 136      47.400 -13.080  18.230  0.00  0.00      PROB  
ATOM   3554  HB2 SER P 136      46.150 -14.080  19.180  0.00  0.00      PROB  
ATOM   3555  OG  SER P 136      48.060 -14.810  19.170  0.00  0.00      PROB  
ATOM   3556  HG1 SER P 136      47.640 -15.490  19.710  0.00  0.00      PROB  
ATOM   3557  C   SER P 136      46.330 -11.730  20.490  0.00  0.00      PROB  
ATOM   3558  O   SER P 136      46.660 -10.600  20.090  0.00  0.00      PROB  
ATOM   3559  N   PHE P 137      45.110 -11.990  20.980  0.00  0.00      PROB  
ATOM   3560  HN  PHE P 137      44.780 -12.860  21.310  0.00  0.00      PROB  
ATOM   3561  CA  PHE P 137      44.040 -10.970  20.900  0.00  0.00      PROB  
ATOM   3562  HA  PHE P 137      44.170 -10.510  19.930  0.00  0.00      PROB  
ATOM   3563  CB  PHE P 137      42.680 -11.680  21.080  0.00  0.00      PROB  
ATOM   3564  HB1 PHE P 137      42.810 -12.390  21.920  0.00  0.00      PROB  
ATOM   3565  HB2 PHE P 137      42.510 -12.300  20.170  0.00  0.00      PROB  
ATOM   3566  CG  PHE P 137      41.620 -10.720  21.380  0.00  0.00      PROB  
ATOM   3567  CD1 PHE P 137      40.950 -10.670  22.660  0.00  0.00      PROB  
ATOM   3568  HD1 PHE P 137      41.270 -11.410  23.370  0.00  0.00      PROB  
ATOM   3569  CE1 PHE P 137      39.880  -9.800  22.830  0.00  0.00      PROB  
ATOM   3570  HE1 PHE P 137      39.440  -9.840  23.820  0.00  0.00      PROB  
ATOM   3571  CZ  PHE P 137      39.440  -8.910  21.880  0.00  0.00      PROB  
ATOM   3572  HZ  PHE P 137      38.550  -8.310  22.000  0.00  0.00      PROB  
ATOM   3573  CD2 PHE P 137      41.140  -9.790  20.440  0.00  0.00      PROB  
ATOM   3574  HD2 PHE P 137      41.670  -9.560  19.520  0.00  0.00      PROB  
ATOM   3575  CE2 PHE P 137      40.010  -8.950  20.570  0.00  0.00      PROB  
ATOM   3576  HE2 PHE P 137      39.640  -8.260  19.830  0.00  0.00      PROB  
ATOM   3577  C   PHE P 137      44.260 -10.040  22.040  0.00  0.00      PROB  
ATOM   3578  O   PHE P 137      44.070  -8.870  21.870  0.00  0.00      PROB  
ATOM   3579  N   LEU P 138      45.010 -10.420  23.110  0.00  0.00      PROB  
ATOM   3580  HN  LEU P 138      44.940 -11.410  23.250  0.00  0.00      PROB  
ATOM   3581  CA  LEU P 138      45.480  -9.450  24.110  0.00  0.00      PROB  
ATOM   3582  HA  LEU P 138      44.590  -8.920  24.410  0.00  0.00      PROB  
ATOM   3583  CB  LEU P 138      45.900 -10.190  25.430  0.00  0.00      PROB  
ATOM   3584  HB1 LEU P 138      46.290  -9.370  26.070  0.00  0.00      PROB  
ATOM   3585  HB2 LEU P 138      46.750 -10.860  25.190  0.00  0.00      PROB  
ATOM   3586  CG  LEU P 138      44.950 -11.010  26.120  0.00  0.00      PROB  
ATOM   3587  HG  LEU P 138      44.490 -11.730  25.410  0.00  0.00      PROB  
ATOM   3588  CD1 LEU P 138      45.470 -11.940  27.180  0.00  0.00      PROB  
ATOM   3589 HD11 LEU P 138      45.900 -11.390  28.040  0.00  0.00      PROB  
ATOM   3590 HD12 LEU P 138      46.200 -12.680  26.770  0.00  0.00      PROB  
ATOM   3591 HD13 LEU P 138      44.580 -12.530  27.490  0.00  0.00      PROB  
ATOM   3592  CD2 LEU P 138      43.760 -10.140  26.620  0.00  0.00      PROB  
ATOM   3593 HD21 LEU P 138      43.050 -10.750  27.210  0.00  0.00      PROB  
ATOM   3594 HD22 LEU P 138      43.130  -9.770  25.780  0.00  0.00      PROB  
ATOM   3595 HD23 LEU P 138      44.170  -9.260  27.160  0.00  0.00      PROB  
ATOM   3596  C   LEU P 138      46.520  -8.460  23.640  0.00  0.00      PROB  
ATOM   3597  O   LEU P 138      46.600  -7.350  24.200  0.00  0.00      PROB  
ATOM   3598  N   ILE P 139      47.340  -8.790  22.620  0.00  0.00      PROB  
ATOM   3599  HN  ILE P 139      47.360  -9.760  22.390  0.00  0.00      PROB  
ATOM   3600  CA  ILE P 139      48.210  -7.920  21.990  0.00  0.00      PROB  
ATOM   3601  HA  ILE P 139      48.710  -7.370  22.770  0.00  0.00      PROB  
ATOM   3602  CB  ILE P 139      49.130  -8.560  20.950  0.00  0.00      PROB  
ATOM   3603  HB  ILE P 139      48.500  -8.770  20.050  0.00  0.00      PROB  
ATOM   3604  CG2 ILE P 139      50.280  -7.550  20.460  0.00  0.00      PROB  
ATOM   3605 HG21 ILE P 139      51.050  -7.320  21.220  0.00  0.00      PROB  
ATOM   3606 HG22 ILE P 139      49.870  -6.570  20.130  0.00  0.00      PROB  
ATOM   3607 HG23 ILE P 139      50.740  -7.970  19.530  0.00  0.00      PROB  
ATOM   3608  CG1 ILE P 139      49.810  -9.880  21.560  0.00  0.00      PROB  
ATOM   3609 HG11 ILE P 139      49.010 -10.620  21.750  0.00  0.00      PROB  
ATOM   3610 HG12 ILE P 139      50.340  -9.640  22.510  0.00  0.00      PROB  
ATOM   3611  CD  ILE P 139      50.820 -10.450  20.550  0.00  0.00      PROB  
ATOM   3612  HD1 ILE P 139      51.070 -11.470  20.920  0.00  0.00      PROB  
ATOM   3613  HD2 ILE P 139      51.740  -9.830  20.510  0.00  0.00      PROB  
ATOM   3614  HD3 ILE P 139      50.270 -10.670  19.610  0.00  0.00      PROB  
ATOM   3615  C   ILE P 139      47.350  -6.880  21.210  0.00  0.00      PROB  
ATOM   3616  O   ILE P 139      47.640  -5.690  21.220  0.00  0.00      PROB  
ATOM   3617  N   GLU P 140      46.210  -7.280  20.560  0.00  0.00      PROB  
ATOM   3618  HN  GLU P 140      45.930  -8.230  20.650  0.00  0.00      PROB  
ATOM   3619  CA  GLU P 140      45.410  -6.330  19.830  0.00  0.00      PROB  
ATOM   3620  HA  GLU P 140      46.100  -5.600  19.420  0.00  0.00      PROB  
ATOM   3621  CB  GLU P 140      44.670  -7.080  18.760  0.00  0.00      PROB  
ATOM   3622  HB1 GLU P 140      44.120  -6.410  18.060  0.00  0.00      PROB  
ATOM   3623  HB2 GLU P 140      43.930  -7.650  19.350  0.00  0.00      PROB  
ATOM   3624  CG  GLU P 140      45.510  -8.060  17.840  0.00  0.00      PROB  
ATOM   3625  HG1 GLU P 140      46.020  -8.890  18.360  0.00  0.00      PROB  
ATOM   3626  HG2 GLU P 140      46.290  -7.500  17.280  0.00  0.00      PROB  
ATOM   3627  CD  GLU P 140      44.550  -8.660  16.840  0.00  0.00      PROB  
ATOM   3628  OE1 GLU P 140      44.380  -9.910  16.720  0.00  0.00      PROB  
ATOM   3629  OE2 GLU P 140      43.960  -7.840  16.060  0.00  0.00      PROB  
ATOM   3630  C   GLU P 140      44.470  -5.550  20.680  0.00  0.00      PROB  
ATOM   3631  O   GLU P 140      44.190  -4.350  20.460  0.00  0.00      PROB  
ATOM   3632  N   ILE P 141      43.970  -6.030  21.800  0.00  0.00      PROB  
ATOM   3633  HN  ILE P 141      44.150  -6.950  22.140  0.00  0.00      PROB  
ATOM   3634  CA  ILE P 141      43.000  -5.260  22.560  0.00  0.00      PROB  
ATOM   3635  HA  ILE P 141      42.320  -4.870  21.810  0.00  0.00      PROB  
ATOM   3636  CB  ILE P 141      42.210  -6.090  23.530  0.00  0.00      PROB  
ATOM   3637  HB  ILE P 141      42.030  -6.970  22.890  0.00  0.00      PROB  
ATOM   3638  CG2 ILE P 141      43.150  -6.380  24.770  0.00  0.00      PROB  
ATOM   3639 HG21 ILE P 141      42.710  -7.150  25.430  0.00  0.00      PROB  
ATOM   3640 HG22 ILE P 141      43.390  -5.480  25.370  0.00  0.00      PROB  
ATOM   3641 HG23 ILE P 141      44.130  -6.810  24.490  0.00  0.00      PROB  
ATOM   3642  CG1 ILE P 141      40.910  -5.460  24.100  0.00  0.00      PROB  
ATOM   3643 HG11 ILE P 141      41.130  -4.460  24.530  0.00  0.00      PROB  
ATOM   3644 HG12 ILE P 141      40.570  -6.210  24.840  0.00  0.00      PROB  
ATOM   3645  CD  ILE P 141      39.750  -5.360  23.020  0.00  0.00      PROB  
ATOM   3646  HD1 ILE P 141      39.040  -4.630  23.470  0.00  0.00      PROB  
ATOM   3647  HD2 ILE P 141      40.090  -4.970  22.040  0.00  0.00      PROB  
ATOM   3648  HD3 ILE P 141      39.270  -6.360  22.970  0.00  0.00      PROB  
ATOM   3649  C   ILE P 141      43.500  -4.020  23.250  0.00  0.00      PROB  
ATOM   3650  O   ILE P 141      42.820  -3.090  23.510  0.00  0.00      PROB  
ATOM   3651  N   GLN P 142      44.840  -3.850  23.450  0.00  0.00      PROB  
ATOM   3652  HN  GLN P 142      45.470  -4.610  23.350  0.00  0.00      PROB  
ATOM   3653  CA  GLN P 142      45.390  -2.620  23.910  0.00  0.00      PROB  
ATOM   3654  HA  GLN P 142      44.870  -2.370  24.820  0.00  0.00      PROB  
ATOM   3655  CB  GLN P 142      47.010  -2.690  23.990  0.00  0.00      PROB  
ATOM   3656  HB1 GLN P 142      47.460  -1.820  24.510  0.00  0.00      PROB  
ATOM   3657  HB2 GLN P 142      47.570  -2.830  23.040  0.00  0.00      PROB  
ATOM   3658  CG  GLN P 142      47.560  -3.900  24.750  0.00  0.00      PROB  
ATOM   3659  HG1 GLN P 142      48.550  -3.810  25.250  0.00  0.00      PROB  
ATOM   3660  HG2 GLN P 142      47.610  -4.710  24.000  0.00  0.00      PROB  
ATOM   3661  CD  GLN P 142      46.740  -4.220  26.030  0.00  0.00      PROB  
ATOM   3662  OE1 GLN P 142      46.370  -3.350  26.780  0.00  0.00      PROB  
ATOM   3663  NE2 GLN P 142      46.420  -5.490  26.320  0.00  0.00      PROB  
ATOM   3664 HE21 GLN P 142      46.660  -6.250  25.710  0.00  0.00      PROB  
ATOM   3665 HE22 GLN P 142      45.860  -5.790  27.100  0.00  0.00      PROB  
ATOM   3666  C   GLN P 142      45.190  -1.360  23.090  0.00  0.00      PROB  
ATOM   3667  O   GLN P 142      44.650  -0.390  23.690  0.00  0.00      PROB  
ATOM   3668  N   CYS P 143      45.400  -1.410  21.720  0.00  0.00      PROB  
ATOM   3669  HN  CYS P 143      45.720  -2.220  21.220  0.00  0.00      PROB  
ATOM   3670  CA  CYS P 143      45.210  -0.300  20.830  0.00  0.00      PROB  
ATOM   3671  HA  CYS P 143      45.410   0.670  21.250  0.00  0.00      PROB  
ATOM   3672  CB  CYS P 143      46.040  -0.340  19.590  0.00  0.00      PROB  
ATOM   3673  HB1 CYS P 143      45.810   0.500  18.890  0.00  0.00      PROB  
ATOM   3674  HB2 CYS P 143      45.830  -1.330  19.130  0.00  0.00      PROB  
ATOM   3675  SG  CYS P 143      47.850  -0.360  19.930  0.00  0.00      PROB  
ATOM   3676  HG1 CYS P 143      47.780  -1.620  20.310  0.00  0.00      PROB  
ATOM   3677  C   CYS P 143      43.730   0.000  20.550  0.00  0.00      PROB  
ATOM   3678  O   CYS P 143      43.330   1.180  20.530  0.00  0.00      PROB  
ATOM   3679  N   ILE P 144      42.880  -1.060  20.520  0.00  0.00      PROB  
ATOM   3680  HN  ILE P 144      43.140  -1.990  20.800  0.00  0.00      PROB  
ATOM   3681  CA  ILE P 144      41.390  -1.080  20.530  0.00  0.00      PROB  
ATOM   3682  HA  ILE P 144      41.120  -0.460  19.700  0.00  0.00      PROB  
ATOM   3683  CB  ILE P 144      40.900  -2.520  20.350  0.00  0.00      PROB  
ATOM   3684  HB  ILE P 144      41.370  -3.230  21.060  0.00  0.00      PROB  
ATOM   3685  CG2 ILE P 144      39.390  -2.630  20.620  0.00  0.00      PROB  
ATOM   3686 HG21 ILE P 144      38.780  -1.770  20.280  0.00  0.00      PROB  
ATOM   3687 HG22 ILE P 144      39.280  -2.740  21.720  0.00  0.00      PROB  
ATOM   3688 HG23 ILE P 144      39.060  -3.570  20.120  0.00  0.00      PROB  
ATOM   3689  CG1 ILE P 144      41.210  -3.150  18.970  0.00  0.00      PROB  
ATOM   3690 HG11 ILE P 144      41.180  -4.240  19.160  0.00  0.00      PROB  
ATOM   3691 HG12 ILE P 144      42.170  -2.670  18.660  0.00  0.00      PROB  
ATOM   3692  CD  ILE P 144      40.270  -2.750  17.890  0.00  0.00      PROB  
ATOM   3693  HD1 ILE P 144      39.220  -3.020  18.110  0.00  0.00      PROB  
ATOM   3694  HD2 ILE P 144      40.620  -3.190  16.930  0.00  0.00      PROB  
ATOM   3695  HD3 ILE P 144      40.220  -1.660  17.680  0.00  0.00      PROB  
ATOM   3696  C   ILE P 144      40.830  -0.430  21.740  0.00  0.00      PROB  
ATOM   3697  O   ILE P 144      39.890   0.340  21.590  0.00  0.00      PROB  
ATOM   3698  N   SER P 145      41.450  -0.720  22.910  0.00  0.00      PROB  
ATOM   3699  HN  SER P 145      42.080  -1.490  23.030  0.00  0.00      PROB  
ATOM   3700  CA  SER P 145      41.220   0.010  24.180  0.00  0.00      PROB  
ATOM   3701  HA  SER P 145      40.150  -0.080  24.310  0.00  0.00      PROB  
ATOM   3702  CB  SER P 145      42.030  -0.510  25.440  0.00  0.00      PROB  
ATOM   3703  HB1 SER P 145      43.140  -0.490  25.370  0.00  0.00      PROB  
ATOM   3704  HB2 SER P 145      41.840  -1.590  25.560  0.00  0.00      PROB  
ATOM   3705  OG  SER P 145      41.690   0.190  26.570  0.00  0.00      PROB  
ATOM   3706  HG1 SER P 145      42.400  -0.020  27.190  0.00  0.00      PROB  
ATOM   3707  C   SER P 145      41.390   1.530  24.020  0.00  0.00      PROB  
ATOM   3708  O   SER P 145      40.490   2.290  24.450  0.00  0.00      PROB  
ATOM   3709  N   ARG P 146      42.590   2.020  23.530  0.00  0.00      PROB  
ATOM   3710  HN  ARG P 146      43.160   1.240  23.300  0.00  0.00      PROB  
ATOM   3711  CA  ARG P 146      42.920   3.390  23.340  0.00  0.00      PROB  
ATOM   3712  HA  ARG P 146      42.760   4.040  24.200  0.00  0.00      PROB  
ATOM   3713  CB  ARG P 146      44.460   3.530  23.050  0.00  0.00      PROB  
ATOM   3714  HB1 ARG P 146      44.780   4.410  22.450  0.00  0.00      PROB  
ATOM   3715  HB2 ARG P 146      44.830   2.550  22.650  0.00  0.00      PROB  
ATOM   3716  CG  ARG P 146      45.260   3.630  24.370  0.00  0.00      PROB  
ATOM   3717  HG1 ARG P 146      44.920   4.590  24.810  0.00  0.00      PROB  
ATOM   3718  HG2 ARG P 146      46.320   3.760  24.060  0.00  0.00      PROB  
ATOM   3719  CD  ARG P 146      45.330   2.500  25.390  0.00  0.00      PROB  
ATOM   3720  HD1 ARG P 146      45.740   1.600  24.870  0.00  0.00      PROB  
ATOM   3721  HD2 ARG P 146      44.310   2.360  25.810  0.00  0.00      PROB  
ATOM   3722  NE  ARG P 146      46.270   2.960  26.500  0.00  0.00      PROB  
ATOM   3723  HE  ARG P 146      45.990   3.700  27.110  0.00  0.00      PROB  
ATOM   3724  CZ  ARG P 146      47.370   2.320  26.840  0.00  0.00      PROB  
ATOM   3725  NH1 ARG P 146      47.850   1.380  26.090  0.00  0.00      PROB  
ATOM   3726 HH11 ARG P 146      48.670   0.860  26.340  0.00  0.00      PROB  
ATOM   3727 HH12 ARG P 146      47.470   1.070  25.220  0.00  0.00      PROB  
ATOM   3728  NH2 ARG P 146      47.920   2.650  27.910  0.00  0.00      PROB  
ATOM   3729 HH21 ARG P 146      47.790   3.570  28.290  0.00  0.00      PROB  
ATOM   3730 HH22 ARG P 146      48.720   2.110  28.170  0.00  0.00      PROB  
ATOM   3731  C   ARG P 146      42.020   4.100  22.340  0.00  0.00      PROB  
ATOM   3732  O   ARG P 146      41.410   5.170  22.640  0.00  0.00      PROB  
ATOM   3733  N   VAL P 147      41.630   3.410  21.230  0.00  0.00      PROB  
ATOM   3734  HN  VAL P 147      42.150   2.620  20.920  0.00  0.00      PROB  
ATOM   3735  CA  VAL P 147      40.640   3.920  20.290  0.00  0.00      PROB  
ATOM   3736  HA  VAL P 147      41.100   4.870  20.070  0.00  0.00      PROB  
ATOM   3737  CB  VAL P 147      40.700   3.180  18.950  0.00  0.00      PROB  
ATOM   3738  HB  VAL P 147      40.500   2.100  19.050  0.00  0.00      PROB  
ATOM   3739  CG1 VAL P 147      39.710   3.640  17.890  0.00  0.00      PROB  
ATOM   3740 HG11 VAL P 147      39.950   4.600  17.390  0.00  0.00      PROB  
ATOM   3741 HG12 VAL P 147      38.620   3.550  18.100  0.00  0.00      PROB  
ATOM   3742 HG13 VAL P 147      39.920   2.940  17.060  0.00  0.00      PROB  
ATOM   3743  CG2 VAL P 147      42.100   3.330  18.330  0.00  0.00      PROB  
ATOM   3744 HG21 VAL P 147      42.390   2.440  17.740  0.00  0.00      PROB  
ATOM   3745 HG22 VAL P 147      42.900   3.380  19.100  0.00  0.00      PROB  
ATOM   3746 HG23 VAL P 147      42.150   4.220  17.660  0.00  0.00      PROB  
ATOM   3747  C   VAL P 147      39.240   4.110  20.870  0.00  0.00      PROB  
ATOM   3748  O   VAL P 147      38.450   5.050  20.540  0.00  0.00      PROB  
ATOM   3749  N   TYR P 148      38.830   3.160  21.790  0.00  0.00      PROB  
ATOM   3750  HN  TYR P 148      39.350   2.410  22.190  0.00  0.00      PROB  
ATOM   3751  CA  TYR P 148      37.490   3.270  22.310  0.00  0.00      PROB  
ATOM   3752  HA  TYR P 148      36.910   3.570  21.450  0.00  0.00      PROB  
ATOM   3753  CB  TYR P 148      36.880   1.980  22.840  0.00  0.00      PROB  
ATOM   3754  HB1 TYR P 148      37.300   1.710  23.840  0.00  0.00      PROB  
ATOM   3755  HB2 TYR P 148      37.120   1.200  22.090  0.00  0.00      PROB  
ATOM   3756  CG  TYR P 148      35.420   2.050  22.940  0.00  0.00      PROB  
ATOM   3757  CD1 TYR P 148      34.580   1.530  21.860  0.00  0.00      PROB  
ATOM   3758  HD1 TYR P 148      34.930   1.140  20.910  0.00  0.00      PROB  
ATOM   3759  CE1 TYR P 148      33.230   1.710  21.990  0.00  0.00      PROB  
ATOM   3760  HE1 TYR P 148      32.630   1.420  21.140  0.00  0.00      PROB  
ATOM   3761  CZ  TYR P 148      32.670   2.220  23.090  0.00  0.00      PROB  
ATOM   3762  OH  TYR P 148      31.220   2.160  23.160  0.00  0.00      PROB  
ATOM   3763  HH  TYR P 148      30.970   1.850  22.280  0.00  0.00      PROB  
ATOM   3764  CD2 TYR P 148      34.880   2.610  24.060  0.00  0.00      PROB  
ATOM   3765  HD2 TYR P 148      35.430   2.940  24.930  0.00  0.00      PROB  
ATOM   3766  CE2 TYR P 148      33.490   2.670  24.170  0.00  0.00      PROB  
ATOM   3767  HE2 TYR P 148      32.980   3.180  24.970  0.00  0.00      PROB  
ATOM   3768  C   TYR P 148      37.430   4.420  23.340  0.00  0.00      PROB  
ATOM   3769  O   TYR P 148      36.630   5.330  23.400  0.00  0.00      PROB  
ATOM   3770  N   SER P 149      38.580   4.540  24.050  0.00  0.00      PROB  
ATOM   3771  HN  SER P 149      39.150   3.720  24.000  0.00  0.00      PROB  
ATOM   3772  CA  SER P 149      38.940   5.610  25.030  0.00  0.00      PROB  
ATOM   3773  HA  SER P 149      38.100   5.650  25.710  0.00  0.00      PROB  
ATOM   3774  CB  SER P 149      40.330   5.400  25.670  0.00  0.00      PROB  
ATOM   3775  HB1 SER P 149      40.490   6.080  26.540  0.00  0.00      PROB  
ATOM   3776  HB2 SER P 149      41.240   5.490  25.040  0.00  0.00      PROB  
ATOM   3777  OG  SER P 149      40.380   4.160  26.290  0.00  0.00      PROB  
ATOM   3778  HG1 SER P 149      40.260   3.580  25.530  0.00  0.00      PROB  
ATOM   3779  C   SER P 149      38.840   7.010  24.490  0.00  0.00      PROB  
ATOM   3780  O   SER P 149      38.150   7.850  25.070  0.00  0.00      PROB  
ATOM   3781  N   ILE P 150      39.420   7.300  23.390  0.00  0.00      PROB  
ATOM   3782  HN  ILE P 150      39.980   6.550  23.050  0.00  0.00      PROB  
ATOM   3783  CA  ILE P 150      39.410   8.460  22.590  0.00  0.00      PROB  
ATOM   3784  HA  ILE P 150      39.600   9.200  23.350  0.00  0.00      PROB  
ATOM   3785  CB  ILE P 150      40.530   8.470  21.570  0.00  0.00      PROB  
ATOM   3786  HB  ILE P 150      40.370   7.490  21.070  0.00  0.00      PROB  
ATOM   3787  CG2 ILE P 150      40.540   9.680  20.500  0.00  0.00      PROB  
ATOM   3788 HG21 ILE P 150      39.830   9.500  19.650  0.00  0.00      PROB  
ATOM   3789 HG22 ILE P 150      41.560   9.700  20.050  0.00  0.00      PROB  
ATOM   3790 HG23 ILE P 150      40.270  10.590  21.080  0.00  0.00      PROB  
ATOM   3791  CG1 ILE P 150      41.890   8.520  22.370  0.00  0.00      PROB  
ATOM   3792 HG11 ILE P 150      41.950   7.750  23.170  0.00  0.00      PROB  
ATOM   3793 HG12 ILE P 150      41.940   9.510  22.880  0.00  0.00      PROB  
ATOM   3794  CD  ILE P 150      43.120   8.230  21.530  0.00  0.00      PROB  
ATOM   3795  HD1 ILE P 150      43.180   8.790  20.570  0.00  0.00      PROB  
ATOM   3796  HD2 ILE P 150      42.980   7.150  21.320  0.00  0.00      PROB  
ATOM   3797  HD3 ILE P 150      44.000   8.490  22.140  0.00  0.00      PROB  
ATOM   3798  C   ILE P 150      38.060   8.800  21.970  0.00  0.00      PROB  
ATOM   3799  O   ILE P 150      37.630   9.940  21.930  0.00  0.00      PROB  
ATOM   3800  N   TYR P 151      37.270   7.820  21.460  0.00  0.00      PROB  
ATOM   3801  HN  TYR P 151      37.510   6.850  21.460  0.00  0.00      PROB  
ATOM   3802  CA  TYR P 151      35.840   8.030  21.010  0.00  0.00      PROB  
ATOM   3803  HA  TYR P 151      35.930   8.780  20.230  0.00  0.00      PROB  
ATOM   3804  CB  TYR P 151      35.190   6.720  20.370  0.00  0.00      PROB  
ATOM   3805  HB1 TYR P 151      35.700   5.930  20.960  0.00  0.00      PROB  
ATOM   3806  HB2 TYR P 151      35.400   6.660  19.280  0.00  0.00      PROB  
ATOM   3807  CG  TYR P 151      33.670   6.670  20.510  0.00  0.00      PROB  
ATOM   3808  CD1 TYR P 151      33.090   5.550  21.100  0.00  0.00      PROB  
ATOM   3809  HD1 TYR P 151      33.780   4.770  21.420  0.00  0.00      PROB  
ATOM   3810  CE1 TYR P 151      31.720   5.560  21.400  0.00  0.00      PROB  
ATOM   3811  HE1 TYR P 151      31.300   4.710  21.900  0.00  0.00      PROB  
ATOM   3812  CZ  TYR P 151      30.880   6.530  20.820  0.00  0.00      PROB  
ATOM   3813  OH  TYR P 151      29.540   6.400  21.220  0.00  0.00      PROB  
ATOM   3814  HH  TYR P 151      29.050   7.190  20.980  0.00  0.00      PROB  
ATOM   3815  CD2 TYR P 151      32.820   7.670  19.950  0.00  0.00      PROB  
ATOM   3816  HD2 TYR P 151      33.220   8.500  19.380  0.00  0.00      PROB  
ATOM   3817  CE2 TYR P 151      31.440   7.620  20.160  0.00  0.00      PROB  
ATOM   3818  HE2 TYR P 151      30.890   8.430  19.700  0.00  0.00      PROB  
ATOM   3819  C   TYR P 151      35.020   8.610  22.090  0.00  0.00      PROB  
ATOM   3820  O   TYR P 151      34.310   9.660  21.900  0.00  0.00      PROB  
ATOM   3821  N   VAL P 152      35.100   7.980  23.320  0.00  0.00      PROB  
ATOM   3822  HN  VAL P 152      35.630   7.140  23.390  0.00  0.00      PROB  
ATOM   3823  CA  VAL P 152      34.380   8.350  24.540  0.00  0.00      PROB  
ATOM   3824  HA  VAL P 152      33.320   8.410  24.310  0.00  0.00      PROB  
ATOM   3825  CB  VAL P 152      34.680   7.330  25.650  0.00  0.00      PROB  
ATOM   3826  HB  VAL P 152      35.770   7.120  25.780  0.00  0.00      PROB  
ATOM   3827  CG1 VAL P 152      34.070   7.670  27.030  0.00  0.00      PROB  
ATOM   3828 HG11 VAL P 152      34.270   6.940  27.840  0.00  0.00      PROB  
ATOM   3829 HG12 VAL P 152      32.960   7.720  26.960  0.00  0.00      PROB  
ATOM   3830 HG13 VAL P 152      34.490   8.620  27.410  0.00  0.00      PROB  
ATOM   3831  CG2 VAL P 152      33.980   6.100  25.180  0.00  0.00      PROB  
ATOM   3832 HG21 VAL P 152      32.920   6.390  25.030  0.00  0.00      PROB  
ATOM   3833 HG22 VAL P 152      34.060   5.380  26.020  0.00  0.00      PROB  
ATOM   3834 HG23 VAL P 152      34.290   5.630  24.220  0.00  0.00      PROB  
ATOM   3835  C   VAL P 152      34.700   9.700  25.040  0.00  0.00      PROB  
ATOM   3836  O   VAL P 152      33.770  10.420  25.410  0.00  0.00      PROB  
ATOM   3837  N   HSD P 153      36.030  10.030  25.020  0.00  0.00      PROB  
ATOM   3838  HN  HSD P 153      36.670   9.360  24.660  0.00  0.00      PROB  
ATOM   3839  CA  HSD P 153      36.550  11.290  25.420  0.00  0.00      PROB  
ATOM   3840  HA  HSD P 153      36.180  11.440  26.420  0.00  0.00      PROB  
ATOM   3841  CB  HSD P 153      38.070  11.340  25.540  0.00  0.00      PROB  
ATOM   3842  HB1 HSD P 153      38.480  12.370  25.390  0.00  0.00      PROB  
ATOM   3843  HB2 HSD P 153      38.350  10.570  24.790  0.00  0.00      PROB  
ATOM   3844  ND1 HSD P 153      38.280  11.640  27.980  0.00  0.00      PROB  
ATOM   3845  HD1 HSD P 153      37.510  12.280  28.090  0.00  0.00      PROB  
ATOM   3846  CG  HSD P 153      38.670  11.020  26.860  0.00  0.00      PROB  
ATOM   3847  CE1 HSD P 153      39.100  11.320  29.010  0.00  0.00      PROB  
ATOM   3848  HE1 HSD P 153      39.030  11.810  29.980  0.00  0.00      PROB  
ATOM   3849  NE2 HSD P 153      40.150  10.570  28.570  0.00  0.00      PROB  
ATOM   3850  CD2 HSD P 153      39.810  10.310  27.220  0.00  0.00      PROB  
ATOM   3851  HD2 HSD P 153      40.450   9.750  26.550  0.00  0.00      PROB  
ATOM   3852  C   HSD P 153      36.180  12.440  24.430  0.00  0.00      PROB  
ATOM   3853  O   HSD P 153      36.050  13.570  24.840  0.00  0.00      PROB  
ATOM   3854  N   THR P 154      36.010  12.170  23.140  0.00  0.00      PROB  
ATOM   3855  HN  THR P 154      36.240  11.300  22.710  0.00  0.00      PROB  
ATOM   3856  CA  THR P 154      35.800  13.230  22.200  0.00  0.00      PROB  
ATOM   3857  HA  THR P 154      36.200  14.110  22.680  0.00  0.00      PROB  
ATOM   3858  CB  THR P 154      36.620  13.000  20.920  0.00  0.00      PROB  
ATOM   3859  HB  THR P 154      37.580  12.580  21.280  0.00  0.00      PROB  
ATOM   3860  OG1 THR P 154      36.920  14.180  20.240  0.00  0.00      PROB  
ATOM   3861  HG1 THR P 154      37.660  14.550  20.730  0.00  0.00      PROB  
ATOM   3862  CG2 THR P 154      36.070  12.010  19.910  0.00  0.00      PROB  
ATOM   3863 HG21 THR P 154      36.020  10.970  20.290  0.00  0.00      PROB  
ATOM   3864 HG22 THR P 154      36.680  11.960  18.980  0.00  0.00      PROB  
ATOM   3865 HG23 THR P 154      35.100  12.400  19.520  0.00  0.00      PROB  
ATOM   3866  C   THR P 154      34.330  13.430  21.890  0.00  0.00      PROB  
ATOM   3867  O   THR P 154      33.940  14.490  21.400  0.00  0.00      PROB  
ATOM   3868  N   VAL P 155      33.460  12.400  22.150  0.00  0.00      PROB  
ATOM   3869  HN  VAL P 155      33.870  11.530  22.400  0.00  0.00      PROB  
ATOM   3870  CA  VAL P 155      32.080  12.370  21.940  0.00  0.00      PROB  
ATOM   3871  HA  VAL P 155      31.800  13.320  21.500  0.00  0.00      PROB  
ATOM   3872  CB  VAL P 155      31.630  11.230  21.050  0.00  0.00      PROB  
ATOM   3873  HB  VAL P 155      31.700  10.290  21.640  0.00  0.00      PROB  
ATOM   3874  CG1 VAL P 155      30.140  11.310  20.720  0.00  0.00      PROB  
ATOM   3875 HG11 VAL P 155      29.870  12.310  20.330  0.00  0.00      PROB  
ATOM   3876 HG12 VAL P 155      29.500  11.130  21.610  0.00  0.00      PROB  
ATOM   3877 HG13 VAL P 155      29.760  10.610  19.950  0.00  0.00      PROB  
ATOM   3878  CG2 VAL P 155      32.430  11.200  19.710  0.00  0.00      PROB  
ATOM   3879 HG21 VAL P 155      32.380  12.220  19.270  0.00  0.00      PROB  
ATOM   3880 HG22 VAL P 155      31.960  10.480  19.000  0.00  0.00      PROB  
ATOM   3881 HG23 VAL P 155      33.510  10.950  19.850  0.00  0.00      PROB  
ATOM   3882  C   VAL P 155      31.340  12.370  23.300  0.00  0.00      PROB  
ATOM   3883  O   VAL P 155      30.810  13.420  23.640  0.00  0.00      PROB  
ATOM   3884  N   CYS P 156      31.200  11.180  24.010  0.00  0.00      PROB  
ATOM   3885  HN  CYS P 156      31.650  10.350  23.670  0.00  0.00      PROB  
ATOM   3886  CA  CYS P 156      30.270  10.870  25.110  0.00  0.00      PROB  
ATOM   3887  HA  CYS P 156      29.260  11.110  24.830  0.00  0.00      PROB  
ATOM   3888  CB  CYS P 156      30.460   9.410  25.490  0.00  0.00      PROB  
ATOM   3889  HB1 CYS P 156      29.820   9.220  26.380  0.00  0.00      PROB  
ATOM   3890  HB2 CYS P 156      31.510   9.320  25.840  0.00  0.00      PROB  
ATOM   3891  SG  CYS P 156      30.270   8.240  24.090  0.00  0.00      PROB  
ATOM   3892  HG1 CYS P 156      28.940   8.240  24.000  0.00  0.00      PROB  
ATOM   3893  C   CYS P 156      30.580  11.740  26.340  0.00  0.00      PROB  
ATOM   3894  O   CYS P 156      29.680  12.400  26.820  0.00  0.00      PROB  
ATOM   3895  N   ASP P 157      31.890  11.830  26.810  0.00  0.00      PROB  
ATOM   3896  HN  ASP P 157      32.590  11.320  26.310  0.00  0.00      PROB  
ATOM   3897  CA  ASP P 157      32.430  12.600  27.920  0.00  0.00      PROB  
ATOM   3898  HA  ASP P 157      31.930  12.210  28.800  0.00  0.00      PROB  
ATOM   3899  CB  ASP P 157      33.920  12.100  28.200  0.00  0.00      PROB  
ATOM   3900  HB1 ASP P 157      34.480  11.760  27.310  0.00  0.00      PROB  
ATOM   3901  HB2 ASP P 157      33.880  11.160  28.800  0.00  0.00      PROB  
ATOM   3902  CG  ASP P 157      34.900  13.060  28.850  0.00  0.00      PROB  
ATOM   3903  OD1 ASP P 157      34.430  13.640  29.890  0.00  0.00      PROB  
ATOM   3904  OD2 ASP P 157      36.070  13.100  28.480  0.00  0.00      PROB  
ATOM   3905  C   ASP P 157      32.200  14.190  28.060  0.00  0.00      PROB  
ATOM   3906  O   ASP P 157      31.760  14.540  29.220  0.00  0.00      PROB  
ATOM   3907  N   PRO P 158      32.410  15.070  27.020  0.00  0.00      PROB  
ATOM   3908  CD  PRO P 158      33.220  14.950  25.810  0.00  0.00      PROB  
ATOM   3909  HD1 PRO P 158      32.650  14.520  24.960  0.00  0.00      PROB  
ATOM   3910  HD2 PRO P 158      34.140  14.330  25.940  0.00  0.00      PROB  
ATOM   3911  CA  PRO P 158      31.800  16.390  27.180  0.00  0.00      PROB  
ATOM   3912  HA  PRO P 158      32.180  16.820  28.090  0.00  0.00      PROB  
ATOM   3913  CB  PRO P 158      32.330  17.200  25.950  0.00  0.00      PROB  
ATOM   3914  HB1 PRO P 158      32.570  18.240  26.260  0.00  0.00      PROB  
ATOM   3915  HB2 PRO P 158      31.570  17.180  25.130  0.00  0.00      PROB  
ATOM   3916  CG  PRO P 158      33.610  16.410  25.480  0.00  0.00      PROB  
ATOM   3917  HG1 PRO P 158      33.890  16.510  24.410  0.00  0.00      PROB  
ATOM   3918  HG2 PRO P 158      34.480  16.580  26.150  0.00  0.00      PROB  
ATOM   3919  C   PRO P 158      30.250  16.550  27.300  0.00  0.00      PROB  
ATOM   3920  O   PRO P 158      29.690  17.470  27.960  0.00  0.00      PROB  
ATOM   3921  N   LEU P 159      29.550  15.680  26.590  0.00  0.00      PROB  
ATOM   3922  HN  LEU P 159      29.980  14.940  26.090  0.00  0.00      PROB  
ATOM   3923  CA  LEU P 159      28.080  15.820  26.410  0.00  0.00      PROB  
ATOM   3924  HA  LEU P 159      27.860  16.880  26.520  0.00  0.00      PROB  
ATOM   3925  CB  LEU P 159      27.640  15.140  25.110  0.00  0.00      PROB  
ATOM   3926  HB1 LEU P 159      26.530  15.230  25.100  0.00  0.00      PROB  
ATOM   3927  HB2 LEU P 159      27.900  14.060  25.100  0.00  0.00      PROB  
ATOM   3928  CG  LEU P 159      28.130  15.670  23.810  0.00  0.00      PROB  
ATOM   3929  HG  LEU P 159      29.240  15.580  23.820  0.00  0.00      PROB  
ATOM   3930  CD1 LEU P 159      27.810  14.730  22.600  0.00  0.00      PROB  
ATOM   3931 HD11 LEU P 159      28.550  13.900  22.500  0.00  0.00      PROB  
ATOM   3932 HD12 LEU P 159      28.070  15.210  21.640  0.00  0.00      PROB  
ATOM   3933 HD13 LEU P 159      26.740  14.450  22.510  0.00  0.00      PROB  
ATOM   3934  CD2 LEU P 159      27.790  17.140  23.560  0.00  0.00      PROB  
ATOM   3935 HD21 LEU P 159      28.180  17.750  24.400  0.00  0.00      PROB  
ATOM   3936 HD22 LEU P 159      26.690  17.150  23.460  0.00  0.00      PROB  
ATOM   3937 HD23 LEU P 159      28.440  17.560  22.760  0.00  0.00      PROB  
ATOM   3938  C   LEU P 159      27.310  15.310  27.640  0.00  0.00      PROB  
ATOM   3939  O   LEU P 159      26.560  16.010  28.290  0.00  0.00      PROB  
ATOM   3940  N   PHE P 160      27.650  14.070  28.130  0.00  0.00      PROB  
ATOM   3941  HN  PHE P 160      28.250  13.490  27.570  0.00  0.00      PROB  
ATOM   3942  CA  PHE P 160      27.150  13.580  29.400  0.00  0.00      PROB  
ATOM   3943  HA  PHE P 160      26.110  13.840  29.520  0.00  0.00      PROB  
ATOM   3944  CB  PHE P 160      27.480  12.090  29.560  0.00  0.00      PROB  
ATOM   3945  HB1 PHE P 160      26.980  11.600  30.430  0.00  0.00      PROB  
ATOM   3946  HB2 PHE P 160      28.590  12.070  29.620  0.00  0.00      PROB  
ATOM   3947  CG  PHE P 160      27.010  11.330  28.380  0.00  0.00      PROB  
ATOM   3948  CD1 PHE P 160      27.710  10.090  28.220  0.00  0.00      PROB  
ATOM   3949  HD1 PHE P 160      28.420   9.740  28.950  0.00  0.00      PROB  
ATOM   3950  CE1 PHE P 160      27.340   9.230  27.170  0.00  0.00      PROB  
ATOM   3951  HE1 PHE P 160      27.790   8.260  27.070  0.00  0.00      PROB  
ATOM   3952  CZ  PHE P 160      26.390   9.620  26.300  0.00  0.00      PROB  
ATOM   3953  HZ  PHE P 160      26.110   8.980  25.480  0.00  0.00      PROB  
ATOM   3954  CD2 PHE P 160      25.900  11.640  27.550  0.00  0.00      PROB  
ATOM   3955  HD2 PHE P 160      25.340  12.560  27.680  0.00  0.00      PROB  
ATOM   3956  CE2 PHE P 160      25.600  10.830  26.450  0.00  0.00      PROB  
ATOM   3957  HE2 PHE P 160      24.720  10.900  25.820  0.00  0.00      PROB  
ATOM   3958  C   PHE P 160      27.640  14.400  30.600  0.00  0.00      PROB  
ATOM   3959  O   PHE P 160      26.890  14.620  31.560  0.00  0.00      PROB  
ATOM   3960  N   GLU P 161      28.820  14.910  30.570  0.00  0.00      PROB  
ATOM   3961  HN  GLU P 161      29.530  14.640  29.920  0.00  0.00      PROB  
ATOM   3962  CA  GLU P 161      29.240  15.980  31.480  0.00  0.00      PROB  
ATOM   3963  HA  GLU P 161      29.090  15.710  32.520  0.00  0.00      PROB  
ATOM   3964  CB  GLU P 161      30.710  16.410  31.240  0.00  0.00      PROB  
ATOM   3965  HB1 GLU P 161      30.820  16.750  30.180  0.00  0.00      PROB  
ATOM   3966  HB2 GLU P 161      31.370  15.530  31.360  0.00  0.00      PROB  
ATOM   3967  CG  GLU P 161      31.220  17.500  32.160  0.00  0.00      PROB  
ATOM   3968  HG1 GLU P 161      31.030  17.220  33.220  0.00  0.00      PROB  
ATOM   3969  HG2 GLU P 161      30.650  18.450  32.090  0.00  0.00      PROB  
ATOM   3970  CD  GLU P 161      32.710  17.820  31.910  0.00  0.00      PROB  
ATOM   3971  OE1 GLU P 161      33.060  18.880  31.350  0.00  0.00      PROB  
ATOM   3972  OE2 GLU P 161      33.590  17.010  32.430  0.00  0.00      PROB  
ATOM   3973  C   GLU P 161      28.350  17.220  31.450  0.00  0.00      PROB  
ATOM   3974  O   GLU P 161      28.040  17.710  32.530  0.00  0.00      PROB  
ATOM   3975  N   ALA P 162      27.930  17.790  30.310  0.00  0.00      PROB  
ATOM   3976  HN  ALA P 162      28.230  17.430  29.420  0.00  0.00      PROB  
ATOM   3977  CA  ALA P 162      26.960  18.840  30.250  0.00  0.00      PROB  
ATOM   3978  HA  ALA P 162      27.290  19.630  30.910  0.00  0.00      PROB  
ATOM   3979  CB  ALA P 162      26.950  19.370  28.850  0.00  0.00      PROB  
ATOM   3980  HB1 ALA P 162      26.440  20.360  28.830  0.00  0.00      PROB  
ATOM   3981  HB2 ALA P 162      26.430  18.680  28.150  0.00  0.00      PROB  
ATOM   3982  HB3 ALA P 162      27.960  19.510  28.420  0.00  0.00      PROB  
ATOM   3983  C   ALA P 162      25.600  18.520  30.750  0.00  0.00      PROB  
ATOM   3984  O   ALA P 162      24.920  19.300  31.440  0.00  0.00      PROB  
ATOM   3985  N   VAL P 163      25.040  17.310  30.480  0.00  0.00      PROB  
ATOM   3986  HN  VAL P 163      25.550  16.610  29.990  0.00  0.00      PROB  
ATOM   3987  CA  VAL P 163      23.870  16.770  31.180  0.00  0.00      PROB  
ATOM   3988  HA  VAL P 163      23.070  17.430  30.890  0.00  0.00      PROB  
ATOM   3989  CB  VAL P 163      23.410  15.450  30.580  0.00  0.00      PROB  
ATOM   3990  HB  VAL P 163      24.310  14.840  30.390  0.00  0.00      PROB  
ATOM   3991  CG1 VAL P 163      22.420  14.810  31.540  0.00  0.00      PROB  
ATOM   3992 HG11 VAL P 163      22.860  14.450  32.500  0.00  0.00      PROB  
ATOM   3993 HG12 VAL P 163      22.100  13.950  30.920  0.00  0.00      PROB  
ATOM   3994 HG13 VAL P 163      21.500  15.380  31.800  0.00  0.00      PROB  
ATOM   3995  CG2 VAL P 163      22.890  15.730  29.160  0.00  0.00      PROB  
ATOM   3996 HG21 VAL P 163      23.690  16.170  28.530  0.00  0.00      PROB  
ATOM   3997 HG22 VAL P 163      21.950  16.320  29.190  0.00  0.00      PROB  
ATOM   3998 HG23 VAL P 163      22.550  14.750  28.770  0.00  0.00      PROB  
ATOM   3999  C   VAL P 163      24.040  16.760  32.750  0.00  0.00      PROB  
ATOM   4000  O   VAL P 163      23.260  17.100  33.600  0.00  0.00      PROB  
ATOM   4001  N   GLY P 164      25.220  16.250  33.140  0.00  0.00      PROB  
ATOM   4002  HN  GLY P 164      25.750  15.650  32.550  0.00  0.00      PROB  
ATOM   4003  CA  GLY P 164      25.670  16.210  34.550  0.00  0.00      PROB  
ATOM   4004  HA1 GLY P 164      26.620  15.700  34.570  0.00  0.00      PROB  
ATOM   4005  HA2 GLY P 164      24.890  15.690  35.090  0.00  0.00      PROB  
ATOM   4006  C   GLY P 164      25.740  17.600  35.290  0.00  0.00      PROB  
ATOM   4007  O   GLY P 164      25.150  17.740  36.340  0.00  0.00      PROB  
ATOM   4008  N   LYS P 165      26.310  18.580  34.560  0.00  0.00      PROB  
ATOM   4009  HN  LYS P 165      26.660  18.410  33.640  0.00  0.00      PROB  
ATOM   4010  CA  LYS P 165      26.440  19.960  34.960  0.00  0.00      PROB  
ATOM   4011  HA  LYS P 165      26.740  19.870  35.990  0.00  0.00      PROB  
ATOM   4012  CB  LYS P 165      27.550  20.640  34.100  0.00  0.00      PROB  
ATOM   4013  HB1 LYS P 165      27.420  20.300  33.050  0.00  0.00      PROB  
ATOM   4014  HB2 LYS P 165      28.540  20.270  34.440  0.00  0.00      PROB  
ATOM   4015  CG  LYS P 165      27.640  22.210  34.040  0.00  0.00      PROB  
ATOM   4016  HG1 LYS P 165      27.770  22.670  35.040  0.00  0.00      PROB  
ATOM   4017  HG2 LYS P 165      26.710  22.620  33.610  0.00  0.00      PROB  
ATOM   4018  CD  LYS P 165      28.810  22.590  33.140  0.00  0.00      PROB  
ATOM   4019  HD1 LYS P 165      28.610  23.670  32.950  0.00  0.00      PROB  
ATOM   4020  HD2 LYS P 165      28.780  21.960  32.220  0.00  0.00      PROB  
ATOM   4021  CE  LYS P 165      30.270  22.340  33.610  0.00  0.00      PROB  
ATOM   4022  HE1 LYS P 165      31.010  22.250  32.780  0.00  0.00      PROB  
ATOM   4023  HE2 LYS P 165      30.220  21.260  33.850  0.00  0.00      PROB  
ATOM   4024  NZ  LYS P 165      30.780  23.180  34.730  0.00  0.00      PROB  
ATOM   4025  HZ1 LYS P 165      30.190  23.220  35.590  0.00  0.00      PROB  
ATOM   4026  HZ2 LYS P 165      30.780  24.170  34.390  0.00  0.00      PROB  
ATOM   4027  HZ3 LYS P 165      31.790  23.010  34.930  0.00  0.00      PROB  
ATOM   4028  C   LYS P 165      25.200  20.740  34.990  0.00  0.00      PROB  
ATOM   4029  O   LYS P 165      24.970  21.420  35.920  0.00  0.00      PROB  
ATOM   4030  N   ILE P 166      24.330  20.650  33.910  0.00  0.00      PROB  
ATOM   4031  HN  ILE P 166      24.580  20.080  33.130  0.00  0.00      PROB  
ATOM   4032  CA  ILE P 166      23.060  21.450  33.780  0.00  0.00      PROB  
ATOM   4033  HA  ILE P 166      23.330  22.440  34.120  0.00  0.00      PROB  
ATOM   4034  CB  ILE P 166      22.610  21.520  32.350  0.00  0.00      PROB  
ATOM   4035  HB  ILE P 166      22.640  20.510  31.880  0.00  0.00      PROB  
ATOM   4036  CG2 ILE P 166      21.080  22.010  32.240  0.00  0.00      PROB  
ATOM   4037 HG21 ILE P 166      21.020  23.100  32.440  0.00  0.00      PROB  
ATOM   4038 HG22 ILE P 166      20.310  21.430  32.800  0.00  0.00      PROB  
ATOM   4039 HG23 ILE P 166      20.640  21.950  31.230  0.00  0.00      PROB  
ATOM   4040  CG1 ILE P 166      23.500  22.400  31.520  0.00  0.00      PROB  
ATOM   4041 HG11 ILE P 166      24.560  22.220  31.780  0.00  0.00      PROB  
ATOM   4042 HG12 ILE P 166      23.330  23.440  31.870  0.00  0.00      PROB  
ATOM   4043  CD  ILE P 166      23.400  22.110  29.920  0.00  0.00      PROB  
ATOM   4044  HD1 ILE P 166      22.370  22.360  29.570  0.00  0.00      PROB  
ATOM   4045  HD2 ILE P 166      23.570  21.040  29.680  0.00  0.00      PROB  
ATOM   4046  HD3 ILE P 166      24.060  22.790  29.340  0.00  0.00      PROB  
ATOM   4047  C   ILE P 166      21.980  21.030  34.680  0.00  0.00      PROB  
ATOM   4048  O   ILE P 166      21.330  21.940  35.220  0.00  0.00      PROB  
ATOM   4049  N   PHE P 167      21.810  19.780  35.070  0.00  0.00      PROB  
ATOM   4050  HN  PHE P 167      22.330  19.010  34.720  0.00  0.00      PROB  
ATOM   4051  CA  PHE P 167      20.880  19.430  36.110  0.00  0.00      PROB  
ATOM   4052  HA  PHE P 167      20.120  20.200  36.130  0.00  0.00      PROB  
ATOM   4053  CB  PHE P 167      20.190  18.050  35.900  0.00  0.00      PROB  
ATOM   4054  HB1 PHE P 167      19.490  17.760  36.710  0.00  0.00      PROB  
ATOM   4055  HB2 PHE P 167      20.980  17.290  35.760  0.00  0.00      PROB  
ATOM   4056  CG  PHE P 167      19.340  18.110  34.690  0.00  0.00      PROB  
ATOM   4057  CD1 PHE P 167      19.830  17.990  33.380  0.00  0.00      PROB  
ATOM   4058  HD1 PHE P 167      20.900  17.960  33.230  0.00  0.00      PROB  
ATOM   4059  CE1 PHE P 167      18.980  17.930  32.310  0.00  0.00      PROB  
ATOM   4060  HE1 PHE P 167      19.390  17.800  31.330  0.00  0.00      PROB  
ATOM   4061  CZ  PHE P 167      17.580  17.820  32.510  0.00  0.00      PROB  
ATOM   4062  HZ  PHE P 167      16.860  17.670  31.720  0.00  0.00      PROB  
ATOM   4063  CD2 PHE P 167      17.940  18.140  34.920  0.00  0.00      PROB  
ATOM   4064  HD2 PHE P 167      17.600  18.230  35.940  0.00  0.00      PROB  
ATOM   4065  CE2 PHE P 167      17.100  17.880  33.810  0.00  0.00      PROB  
ATOM   4066  HE2 PHE P 167      16.050  17.690  34.010  0.00  0.00      PROB  
ATOM   4067  C   PHE P 167      21.520  19.470  37.470  0.00  0.00      PROB  
ATOM   4068  O   PHE P 167      20.860  19.250  38.430  0.00  0.00      PROB  
ATOM   4069  N   SER P 168      22.760  19.900  37.640  0.00  0.00      PROB  
ATOM   4070  HN  SER P 168      23.230  20.170  36.790  0.00  0.00      PROB  
ATOM   4071  CA  SER P 168      23.400  19.900  39.000  0.00  0.00      PROB  
ATOM   4072  HA  SER P 168      23.620  18.890  39.310  0.00  0.00      PROB  
ATOM   4073  CB  SER P 168      24.790  20.500  39.000  0.00  0.00      PROB  
ATOM   4074  HB1 SER P 168      25.310  19.980  38.170  0.00  0.00      PROB  
ATOM   4075  HB2 SER P 168      25.350  20.180  39.900  0.00  0.00      PROB  
ATOM   4076  OG  SER P 168      24.930  21.900  38.700  0.00  0.00      PROB  
ATOM   4077  HG1 SER P 168      24.800  22.000  37.750  0.00  0.00      PROB  
ATOM   4078  C   SER P 168      22.640  20.730  40.090  0.00  0.00      PROB  
ATOM   4079  O   SER P 168      22.330  20.280  41.220  0.00  0.00      PROB  
ATOM   4080  N   ASN P 169      22.260  22.030  39.850  0.00  0.00      PROB  
ATOM   4081  HN  ASN P 169      22.330  22.300  38.890  0.00  0.00      PROB  
ATOM   4082  CA  ASN P 169      21.520  22.860  40.820  0.00  0.00      PROB  
ATOM   4083  HA  ASN P 169      21.780  22.580  41.830  0.00  0.00      PROB  
ATOM   4084  CB  ASN P 169      22.010  24.390  40.740  0.00  0.00      PROB  
ATOM   4085  HB1 ASN P 169      21.610  24.910  41.630  0.00  0.00      PROB  
ATOM   4086  HB2 ASN P 169      21.630  24.890  39.830  0.00  0.00      PROB  
ATOM   4087  CG  ASN P 169      23.560  24.510  40.910  0.00  0.00      PROB  
ATOM   4088  OD1 ASN P 169      24.110  24.260  42.000  0.00  0.00      PROB  
ATOM   4089  ND2 ASN P 169      24.230  24.750  39.720  0.00  0.00      PROB  
ATOM   4090 HD21 ASN P 169      23.770  24.580  38.850  0.00  0.00      PROB  
ATOM   4091 HD22 ASN P 169      25.200  24.950  39.860  0.00  0.00      PROB  
ATOM   4092  C   ASN P 169      19.990  22.780  40.850  0.00  0.00      PROB  
ATOM   4093  O   ASN P 169      19.410  23.190  41.810  0.00  0.00      PROB  
ATOM   4094  N   VAL P 170      19.380  22.290  39.820  0.00  0.00      PROB  
ATOM   4095  HN  VAL P 170      19.930  21.720  39.220  0.00  0.00      PROB  
ATOM   4096  CA  VAL P 170      17.970  22.290  39.500  0.00  0.00      PROB  
ATOM   4097  HA  VAL P 170      17.630  23.320  39.480  0.00  0.00      PROB  
ATOM   4098  CB  VAL P 170      17.720  21.710  38.120  0.00  0.00      PROB  
ATOM   4099  HB  VAL P 170      18.180  20.700  38.030  0.00  0.00      PROB  
ATOM   4100  CG1 VAL P 170      16.150  21.700  37.810  0.00  0.00      PROB  
ATOM   4101 HG11 VAL P 170      15.630  22.570  38.270  0.00  0.00      PROB  
ATOM   4102 HG12 VAL P 170      15.750  20.770  38.280  0.00  0.00      PROB  
ATOM   4103 HG13 VAL P 170      15.970  21.700  36.710  0.00  0.00      PROB  
ATOM   4104  CG2 VAL P 170      18.420  22.530  37.070  0.00  0.00      PROB  
ATOM   4105 HG21 VAL P 170      19.490  22.790  37.250  0.00  0.00      PROB  
ATOM   4106 HG22 VAL P 170      17.900  23.500  36.920  0.00  0.00      PROB  
ATOM   4107 HG23 VAL P 170      18.400  21.990  36.100  0.00  0.00      PROB  
ATOM   4108  C   VAL P 170      17.150  21.410  40.410  0.00  0.00      PROB  
ATOM   4109  O   VAL P 170      17.300  20.220  40.420  0.00  0.00      PROB  
ATOM   4110  N   ARG P 171      16.140  22.030  41.250  0.00  0.00      PROB  
ATOM   4111  HN  ARG P 171      15.870  22.980  41.150  0.00  0.00      PROB  
ATOM   4112  CA  ARG P 171      15.360  21.260  42.130  0.00  0.00      PROB  
ATOM   4113  HA  ARG P 171      15.210  20.250  41.790  0.00  0.00      PROB  
ATOM   4114  CB  ARG P 171      15.890  21.210  43.550  0.00  0.00      PROB  
ATOM   4115  HB1 ARG P 171      15.080  20.900  44.260  0.00  0.00      PROB  
ATOM   4116  HB2 ARG P 171      16.190  22.260  43.760  0.00  0.00      PROB  
ATOM   4117  CG  ARG P 171      17.150  20.390  43.850  0.00  0.00      PROB  
ATOM   4118  HG1 ARG P 171      17.970  20.700  43.170  0.00  0.00      PROB  
ATOM   4119  HG2 ARG P 171      16.940  19.300  43.750  0.00  0.00      PROB  
ATOM   4120  CD  ARG P 171      17.680  20.700  45.250  0.00  0.00      PROB  
ATOM   4121  HD1 ARG P 171      17.000  20.570  46.120  0.00  0.00      PROB  
ATOM   4122  HD2 ARG P 171      17.840  21.770  45.460  0.00  0.00      PROB  
ATOM   4123  NE  ARG P 171      18.860  19.830  45.500  0.00  0.00      PROB  
ATOM   4124  HE  ARG P 171      18.680  19.000  46.030  0.00  0.00      PROB  
ATOM   4125  CZ  ARG P 171      20.060  20.000  45.030  0.00  0.00      PROB  
ATOM   4126  NH1 ARG P 171      20.370  21.050  44.290  0.00  0.00      PROB  
ATOM   4127 HH11 ARG P 171      19.710  21.790  44.200  0.00  0.00      PROB  
ATOM   4128 HH12 ARG P 171      21.360  21.220  44.340  0.00  0.00      PROB  
ATOM   4129  NH2 ARG P 171      21.010  19.150  45.300  0.00  0.00      PROB  
ATOM   4130 HH21 ARG P 171      20.800  18.390  45.910  0.00  0.00      PROB  
ATOM   4131 HH22 ARG P 171      21.960  19.220  44.990  0.00  0.00      PROB  
ATOM   4132  C   ARG P 171      13.920  21.820  42.100  0.00  0.00      PROB  
ATOM   4133  O   ARG P 171      13.650  22.960  42.450  0.00  0.00      PROB  
ATOM   4134  N   ILE P 172      12.920  20.970  41.680  0.00  0.00      PROB  
ATOM   4135  HN  ILE P 172      13.240  20.080  41.370  0.00  0.00      PROB  
ATOM   4136  CA  ILE P 172      11.460  21.160  41.720  0.00  0.00      PROB  
ATOM   4137  HA  ILE P 172      11.230  22.130  42.150  0.00  0.00      PROB  
ATOM   4138  CB  ILE P 172      10.670  21.110  40.370  0.00  0.00      PROB  
ATOM   4139  HB  ILE P 172      10.690  20.120  39.870  0.00  0.00      PROB  
ATOM   4140  CG2 ILE P 172       9.130  21.300  40.640  0.00  0.00      PROB  
ATOM   4141 HG21 ILE P 172       8.590  21.710  39.760  0.00  0.00      PROB  
ATOM   4142 HG22 ILE P 172       8.880  21.900  41.540  0.00  0.00      PROB  
ATOM   4143 HG23 ILE P 172       8.710  20.320  40.930  0.00  0.00      PROB  
ATOM   4144  CG1 ILE P 172      11.180  22.140  39.350  0.00  0.00      PROB  
ATOM   4145 HG11 ILE P 172      12.280  22.110  39.300  0.00  0.00      PROB  
ATOM   4146 HG12 ILE P 172      10.880  23.130  39.750  0.00  0.00      PROB  
ATOM   4147  CD  ILE P 172      10.560  22.110  37.940  0.00  0.00      PROB  
ATOM   4148  HD1 ILE P 172       9.560  22.610  37.930  0.00  0.00      PROB  
ATOM   4149  HD2 ILE P 172      10.530  21.040  37.650  0.00  0.00      PROB  
ATOM   4150  HD3 ILE P 172      11.220  22.660  37.240  0.00  0.00      PROB  
ATOM   4151  C   ILE P 172      10.990  20.220  42.780  0.00  0.00      PROB  
ATOM   4152  O   ILE P 172      11.260  18.980  42.770  0.00  0.00      PROB  
ATOM   4153  N   ASN P 173      10.240  20.700  43.770  0.00  0.00      PROB  
ATOM   4154  HN  ASN P 173      10.150  21.690  43.900  0.00  0.00      PROB  
ATOM   4155  CA  ASN P 173       9.860  20.020  45.000  0.00  0.00      PROB  
ATOM   4156  HA  ASN P 173      10.140  18.970  45.070  0.00  0.00      PROB  
ATOM   4157  CB  ASN P 173      10.510  20.680  46.230  0.00  0.00      PROB  
ATOM   4158  HB1 ASN P 173      10.240  20.140  47.160  0.00  0.00      PROB  
ATOM   4159  HB2 ASN P 173      10.000  21.650  46.430  0.00  0.00      PROB  
ATOM   4160  CG  ASN P 173      11.970  20.970  46.170  0.00  0.00      PROB  
ATOM   4161  OD1 ASN P 173      12.880  20.180  46.590  0.00  0.00      PROB  
ATOM   4162  ND2 ASN P 173      12.370  22.160  45.650  0.00  0.00      PROB  
ATOM   4163 HD21 ASN P 173      11.730  22.630  45.050  0.00  0.00      PROB  
ATOM   4164 HD22 ASN P 173      13.280  22.400  46.000  0.00  0.00      PROB  
ATOM   4165  C   ASN P 173       8.360  20.080  45.230  0.00  0.00      PROB  
ATOM   4166  O   ASN P 173       7.810  21.150  45.010  0.00  0.00      PROB  
ATOM   4167  N   LEU P 174       7.700  18.990  45.700  0.00  0.00      PROB  
ATOM   4168  HN  LEU P 174       8.240  18.190  45.970  0.00  0.00      PROB  
ATOM   4169  CA  LEU P 174       6.250  18.710  45.790  0.00  0.00      PROB  
ATOM   4170  HA  LEU P 174       5.700  19.590  45.520  0.00  0.00      PROB  
ATOM   4171  CB  LEU P 174       5.790  17.470  44.930  0.00  0.00      PROB  
ATOM   4172  HB1 LEU P 174       4.750  17.100  45.060  0.00  0.00      PROB  
ATOM   4173  HB2 LEU P 174       6.340  16.630  45.390  0.00  0.00      PROB  
ATOM   4174  CG  LEU P 174       6.120  17.660  43.410  0.00  0.00      PROB  
ATOM   4175  HG  LEU P 174       7.210  17.890  43.410  0.00  0.00      PROB  
ATOM   4176  CD1 LEU P 174       5.750  16.280  42.770  0.00  0.00      PROB  
ATOM   4177 HD11 LEU P 174       6.000  16.370  41.690  0.00  0.00      PROB  
ATOM   4178 HD12 LEU P 174       4.650  16.120  42.820  0.00  0.00      PROB  
ATOM   4179 HD13 LEU P 174       6.320  15.450  43.220  0.00  0.00      PROB  
ATOM   4180  CD2 LEU P 174       5.320  18.840  42.730  0.00  0.00      PROB  
ATOM   4181 HD21 LEU P 174       5.820  19.060  41.770  0.00  0.00      PROB  
ATOM   4182 HD22 LEU P 174       5.150  19.730  43.370  0.00  0.00      PROB  
ATOM   4183 HD23 LEU P 174       4.310  18.490  42.430  0.00  0.00      PROB  
ATOM   4184  C   LEU P 174       5.910  18.600  47.300  0.00  0.00      PROB  
ATOM   4185  O   LEU P 174       6.300  17.760  48.080  0.00  0.00      PROB  
ATOM   4186  N   GLN P 175       4.960  19.560  47.740  0.00  0.00      PROB  
ATOM   4187  HN  GLN P 175       4.640  20.270  47.120  0.00  0.00      PROB  
ATOM   4188  CA  GLN P 175       4.690  19.730  49.160  0.00  0.00      PROB  
ATOM   4189  HA  GLN P 175       5.520  19.340  49.730  0.00  0.00      PROB  
ATOM   4190  CB  GLN P 175       4.460  21.190  49.510  0.00  0.00      PROB  
ATOM   4191  HB1 GLN P 175       4.460  21.250  50.620  0.00  0.00      PROB  
ATOM   4192  HB2 GLN P 175       3.450  21.430  49.110  0.00  0.00      PROB  
ATOM   4193  CG  GLN P 175       5.550  22.170  49.110  0.00  0.00      PROB  
ATOM   4194  HG1 GLN P 175       5.500  23.220  49.460  0.00  0.00      PROB  
ATOM   4195  HG2 GLN P 175       5.410  22.200  48.010  0.00  0.00      PROB  
ATOM   4196  CD  GLN P 175       7.000  21.710  49.540  0.00  0.00      PROB  
ATOM   4197  OE1 GLN P 175       7.300  21.310  50.660  0.00  0.00      PROB  
ATOM   4198  NE2 GLN P 175       7.780  21.570  48.430  0.00  0.00      PROB  
ATOM   4199 HE21 GLN P 175       7.350  21.560  47.530  0.00  0.00      PROB  
ATOM   4200 HE22 GLN P 175       8.770  21.490  48.570  0.00  0.00      PROB  
ATOM   4201  C   GLN P 175       3.410  18.860  49.490  0.00  0.00      PROB  
ATOM   4202  O   GLN P 175       2.300  19.100  49.020  0.00  0.00      PROB  
ATOM   4203  N   LYS P 176       3.550  17.950  50.430  0.00  0.00      PROB  
ATOM   4204  HN  LYS P 176       4.400  17.650  50.840  0.00  0.00      PROB  
ATOM   4205  CA  LYS P 176       2.380  17.230  51.090  0.00  0.00      PROB  
ATOM   4206  HA  LYS P 176       1.430  17.480  50.650  0.00  0.00      PROB  
ATOM   4207  CB  LYS P 176       2.600  15.620  51.090  0.00  0.00      PROB  
ATOM   4208  HB1 LYS P 176       3.650  15.350  51.320  0.00  0.00      PROB  
ATOM   4209  HB2 LYS P 176       2.570  15.390  50.000  0.00  0.00      PROB  
ATOM   4210  CG  LYS P 176       1.550  14.520  51.540  0.00  0.00      PROB  
ATOM   4211  HG1 LYS P 176       1.500  14.480  52.650  0.00  0.00      PROB  
ATOM   4212  HG2 LYS P 176       1.880  13.480  51.360  0.00  0.00      PROB  
ATOM   4213  CD  LYS P 176       0.060  14.740  51.050  0.00  0.00      PROB  
ATOM   4214  HD1 LYS P 176      -0.020  14.490  49.970  0.00  0.00      PROB  
ATOM   4215  HD2 LYS P 176      -0.380  15.750  51.220  0.00  0.00      PROB  
ATOM   4216  CE  LYS P 176      -1.000  13.790  51.720  0.00  0.00      PROB  
ATOM   4217  HE1 LYS P 176      -0.800  12.730  51.450  0.00  0.00      PROB  
ATOM   4218  HE2 LYS P 176      -2.050  13.930  51.380  0.00  0.00      PROB  
ATOM   4219  NZ  LYS P 176      -0.910  13.870  53.170  0.00  0.00      PROB  
ATOM   4220  HZ1 LYS P 176      -0.310  13.130  53.580  0.00  0.00      PROB  
ATOM   4221  HZ2 LYS P 176      -1.860  13.790  53.600  0.00  0.00      PROB  
ATOM   4222  HZ3 LYS P 176      -0.690  14.830  53.510  0.00  0.00      PROB  
ATOM   4223  C   LYS P 176       2.190  17.620  52.490  0.00  0.00      PROB  
ATOM   4224  O   LYS P 176       3.030  17.690  53.400  0.00  0.00      PROB  
ATOM   4225  N   GLU P 177       0.910  17.970  52.750  0.00  0.00      PROB  
ATOM   4226  HN  GLU P 177       0.210  18.070  52.050  0.00  0.00      PROB  
ATOM   4227  CA  GLU P 177       0.370  18.070  54.050  0.00  0.00      PROB  
ATOM   4228  HA  GLU P 177       1.070  18.280  54.850  0.00  0.00      PROB  
ATOM   4229  CB  GLU P 177      -0.610  19.310  54.090  0.00  0.00      PROB  
ATOM   4230  HB1 GLU P 177      -1.380  19.240  54.900  0.00  0.00      PROB  
ATOM   4231  HB2 GLU P 177      -1.180  19.300  53.140  0.00  0.00      PROB  
ATOM   4232  CG  GLU P 177       0.230  20.560  54.270  0.00  0.00      PROB  
ATOM   4233  HG1 GLU P 177       0.760  20.690  53.300  0.00  0.00      PROB  
ATOM   4234  HG2 GLU P 177       0.850  20.520  55.190  0.00  0.00      PROB  
ATOM   4235  CD  GLU P 177      -0.610  21.780  54.360  0.00  0.00      PROB  
ATOM   4236  OE1 GLU P 177      -0.740  22.660  53.400  0.00  0.00      PROB  
ATOM   4237  OE2 GLU P 177      -1.430  21.850  55.340  0.00  0.00      PROB  
ATOM   4238  C   GLU P 177      -0.420  16.820  54.310  0.00  0.00      PROB  
ATOM   4239  OT1 GLU P 177      -1.500  16.570  53.700  0.00  0.00      PROB  
ATOM   4240  OT2 GLU P 177       0.010  16.010  55.170  0.00  0.00      PROB  
ATOM   4241  N   ILE P  49     -10.560 -49.550  35.440  0.00  0.00      PROC  
ATOM   4242  HT1 ILE P  49     -11.000 -49.460  34.500  0.00  0.00      PROC  
ATOM   4243  HT2 ILE P  49     -10.520 -48.600  35.880  0.00  0.00      PROC  
ATOM   4244  HT3 ILE P  49     -11.100 -50.200  36.030  0.00  0.00      PROC  
ATOM   4245  CA  ILE P  49      -9.080 -50.000  35.390  0.00  0.00      PROC  
ATOM   4246  HA  ILE P  49      -8.730 -50.010  36.410  0.00  0.00      PROC  
ATOM   4247  CB  ILE P  49      -8.950 -51.510  35.010  0.00  0.00      PROC  
ATOM   4248  HB  ILE P  49      -7.920 -51.920  35.000  0.00  0.00      PROC  
ATOM   4249  CG2 ILE P  49      -9.540 -52.460  36.080  0.00  0.00      PROC  
ATOM   4250 HG21 ILE P  49      -9.300 -52.040  37.090  0.00  0.00      PROC  
ATOM   4251 HG22 ILE P  49      -9.150 -53.480  35.910  0.00  0.00      PROC  
ATOM   4252 HG23 ILE P  49     -10.640 -52.600  36.120  0.00  0.00      PROC  
ATOM   4253  CG1 ILE P  49      -9.460 -51.810  33.570  0.00  0.00      PROC  
ATOM   4254 HG11 ILE P  49      -8.880 -51.200  32.840  0.00  0.00      PROC  
ATOM   4255 HG12 ILE P  49     -10.540 -51.590  33.460  0.00  0.00      PROC  
ATOM   4256  CD  ILE P  49      -9.190 -53.200  33.070  0.00  0.00      PROC  
ATOM   4257  HD1 ILE P  49      -9.620 -54.000  33.710  0.00  0.00      PROC  
ATOM   4258  HD2 ILE P  49      -8.110 -53.480  32.980  0.00  0.00      PROC  
ATOM   4259  HD3 ILE P  49      -9.650 -53.250  32.060  0.00  0.00      PROC  
ATOM   4260  C   ILE P  49      -8.250 -49.190  34.480  0.00  0.00      PROC  
ATOM   4261  O   ILE P  49      -8.780 -48.220  33.910  0.00  0.00      PROC  
ATOM   4262  N   ASP P  50      -6.960 -49.520  34.400  0.00  0.00      PROC  
ATOM   4263  HN  ASP P  50      -6.550 -50.180  35.030  0.00  0.00      PROC  
ATOM   4264  CA  ASP P  50      -6.010 -48.840  33.490  0.00  0.00      PROC  
ATOM   4265  HA  ASP P  50      -6.150 -47.780  33.630  0.00  0.00      PROC  
ATOM   4266  CB  ASP P  50      -4.580 -49.320  33.940  0.00  0.00      PROC  
ATOM   4267  HB1 ASP P  50      -3.810 -48.930  33.240  0.00  0.00      PROC  
ATOM   4268  HB2 ASP P  50      -4.350 -50.400  33.840  0.00  0.00      PROC  
ATOM   4269  CG  ASP P  50      -4.060 -48.750  35.270  0.00  0.00      PROC  
ATOM   4270  OD1 ASP P  50      -4.360 -47.620  35.580  0.00  0.00      PROC  
ATOM   4271  OD2 ASP P  50      -3.300 -49.460  36.020  0.00  0.00      PROC  
ATOM   4272  C   ASP P  50      -6.200 -48.960  31.980  0.00  0.00      PROC  
ATOM   4273  O   ASP P  50      -6.630 -50.000  31.510  0.00  0.00      PROC  
ATOM   4274  N   LEU P  51      -5.950 -47.910  31.160  0.00  0.00      PROC  
ATOM   4275  HN  LEU P  51      -5.590 -47.050  31.520  0.00  0.00      PROC  
ATOM   4276  CA  LEU P  51      -6.120 -47.950  29.720  0.00  0.00      PROC  
ATOM   4277  HA  LEU P  51      -5.650 -47.110  29.240  0.00  0.00      PROC  
ATOM   4278  CB  LEU P  51      -5.410 -49.030  28.840  0.00  0.00      PROC  
ATOM   4279  HB1 LEU P  51      -5.570 -48.770  27.770  0.00  0.00      PROC  
ATOM   4280  HB2 LEU P  51      -5.860 -50.030  29.000  0.00  0.00      PROC  
ATOM   4281  CG  LEU P  51      -3.950 -49.150  29.190  0.00  0.00      PROC  
ATOM   4282  HG  LEU P  51      -3.940 -49.510  30.240  0.00  0.00      PROC  
ATOM   4283  CD1 LEU P  51      -3.130 -50.170  28.370  0.00  0.00      PROC  
ATOM   4284 HD11 LEU P  51      -2.110 -49.940  28.730  0.00  0.00      PROC  
ATOM   4285 HD12 LEU P  51      -3.040 -49.930  27.280  0.00  0.00      PROC  
ATOM   4286 HD13 LEU P  51      -3.480 -51.180  28.670  0.00  0.00      PROC  
ATOM   4287  CD2 LEU P  51      -3.190 -47.820  29.150  0.00  0.00      PROC  
ATOM   4288 HD21 LEU P  51      -3.650 -47.080  29.830  0.00  0.00      PROC  
ATOM   4289 HD22 LEU P  51      -3.140 -47.340  28.150  0.00  0.00      PROC  
ATOM   4290 HD23 LEU P  51      -2.090 -47.800  29.310  0.00  0.00      PROC  
ATOM   4291  C   LEU P  51      -7.620 -47.840  29.310  0.00  0.00      PROC  
ATOM   4292  O   LEU P  51      -8.030 -48.130  28.230  0.00  0.00      PROC  
ATOM   4293  N   VAL P  52      -8.480 -47.270  30.170  0.00  0.00      PROC  
ATOM   4294  HN  VAL P  52      -8.190 -46.950  31.060  0.00  0.00      PROC  
ATOM   4295  CA  VAL P  52      -9.940 -47.180  29.990  0.00  0.00      PROC  
ATOM   4296  HA  VAL P  52     -10.250 -47.530  29.020  0.00  0.00      PROC  
ATOM   4297  CB  VAL P  52     -10.710 -48.030  30.950  0.00  0.00      PROC  
ATOM   4298  HB  VAL P  52     -10.470 -47.700  31.990  0.00  0.00      PROC  
ATOM   4299  CG1 VAL P  52     -12.150 -47.900  30.660  0.00  0.00      PROC  
ATOM   4300 HG11 VAL P  52     -12.690 -48.630  31.310  0.00  0.00      PROC  
ATOM   4301 HG12 VAL P  52     -12.410 -48.060  29.590  0.00  0.00      PROC  
ATOM   4302 HG13 VAL P  52     -12.560 -46.900  30.930  0.00  0.00      PROC  
ATOM   4303  CG2 VAL P  52     -10.240 -49.510  30.790  0.00  0.00      PROC  
ATOM   4304 HG21 VAL P  52     -10.390 -49.850  29.750  0.00  0.00      PROC  
ATOM   4305 HG22 VAL P  52     -10.760 -50.230  31.460  0.00  0.00      PROC  
ATOM   4306 HG23 VAL P  52      -9.130 -49.620  30.820  0.00  0.00      PROC  
ATOM   4307  C   VAL P  52     -10.440 -45.740  30.000  0.00  0.00      PROC  
ATOM   4308  O   VAL P  52     -11.230 -45.320  29.120  0.00  0.00      PROC  
ATOM   4309  N   ASN P  53      -9.860 -44.900  30.930  0.00  0.00      PROC  
ATOM   4310  HN  ASN P  53      -9.120 -45.240  31.500  0.00  0.00      PROC  
ATOM   4311  CA  ASN P  53     -10.110 -43.480  31.100  0.00  0.00      PROC  
ATOM   4312  HA  ASN P  53     -11.120 -43.280  30.750  0.00  0.00      PROC  
ATOM   4313  CB  ASN P  53      -9.790 -43.010  32.530  0.00  0.00      PROC  
ATOM   4314  HB1 ASN P  53      -9.920 -41.920  32.720  0.00  0.00      PROC  
ATOM   4315  HB2 ASN P  53      -8.720 -43.170  32.780  0.00  0.00      PROC  
ATOM   4316  CG  ASN P  53     -10.700 -43.690  33.600  0.00  0.00      PROC  
ATOM   4317  OD1 ASN P  53     -10.400 -44.770  34.140  0.00  0.00      PROC  
ATOM   4318  ND2 ASN P  53     -11.880 -43.040  33.980  0.00  0.00      PROC  
ATOM   4319 HD21 ASN P  53     -12.170 -42.230  33.470  0.00  0.00      PROC  
ATOM   4320 HD22 ASN P  53     -12.500 -43.550  34.580  0.00  0.00      PROC  
ATOM   4321  C   ASN P  53      -9.440 -42.680  30.020  0.00  0.00      PROC  
ATOM   4322  O   ASN P  53      -8.300 -42.900  29.690  0.00  0.00      PROC  
ATOM   4323  N   ARG P  54     -10.180 -41.680  29.420  0.00  0.00      PROC  
ATOM   4324  HN  ARG P  54     -11.090 -41.470  29.750  0.00  0.00      PROC  
ATOM   4325  CA  ARG P  54      -9.580 -41.110  28.180  0.00  0.00      PROC  
ATOM   4326  HA  ARG P  54      -8.750 -41.710  27.850  0.00  0.00      PROC  
ATOM   4327  CB  ARG P  54     -10.610 -41.130  27.070  0.00  0.00      PROC  
ATOM   4328  HB1 ARG P  54     -10.180 -40.660  26.160  0.00  0.00      PROC  
ATOM   4329  HB2 ARG P  54     -11.560 -40.570  27.220  0.00  0.00      PROC  
ATOM   4330  CG  ARG P  54     -11.080 -42.490  26.540  0.00  0.00      PROC  
ATOM   4331  HG1 ARG P  54     -11.430 -43.100  27.400  0.00  0.00      PROC  
ATOM   4332  HG2 ARG P  54     -10.200 -43.080  26.190  0.00  0.00      PROC  
ATOM   4333  CD  ARG P  54     -11.940 -42.480  25.260  0.00  0.00      PROC  
ATOM   4334  HD1 ARG P  54     -11.520 -42.100  24.300  0.00  0.00      PROC  
ATOM   4335  HD2 ARG P  54     -12.850 -41.980  25.650  0.00  0.00      PROC  
ATOM   4336  NE  ARG P  54     -12.340 -43.930  25.040  0.00  0.00      PROC  
ATOM   4337  HE  ARG P  54     -11.900 -44.690  25.520  0.00  0.00      PROC  
ATOM   4338  CZ  ARG P  54     -13.410 -44.240  24.320  0.00  0.00      PROC  
ATOM   4339  NH1 ARG P  54     -13.970 -43.390  23.450  0.00  0.00      PROC  
ATOM   4340 HH11 ARG P  54     -13.760 -42.410  23.520  0.00  0.00      PROC  
ATOM   4341 HH12 ARG P  54     -14.820 -43.650  23.000  0.00  0.00      PROC  
ATOM   4342  NH2 ARG P  54     -13.870 -45.490  24.460  0.00  0.00      PROC  
ATOM   4343 HH21 ARG P  54     -14.600 -45.810  23.870  0.00  0.00      PROC  
ATOM   4344 HH22 ARG P  54     -13.480 -46.040  25.200  0.00  0.00      PROC  
ATOM   4345  C   ARG P  54      -9.010 -39.690  28.350  0.00  0.00      PROC  
ATOM   4346  O   ARG P  54      -8.350 -39.260  27.400  0.00  0.00      PROC  
ATOM   4347  N   ASP P  55      -9.270 -39.050  29.530  0.00  0.00      PROC  
ATOM   4348  HN  ASP P  55      -9.860 -39.550  30.150  0.00  0.00      PROC  
ATOM   4349  CA  ASP P  55      -8.870 -37.740  29.960  0.00  0.00      PROC  
ATOM   4350  HA  ASP P  55      -9.740 -37.100  29.930  0.00  0.00      PROC  
ATOM   4351  CB  ASP P  55      -8.690 -37.690  31.490  0.00  0.00      PROC  
ATOM   4352  HB1 ASP P  55      -8.630 -36.640  31.880  0.00  0.00      PROC  
ATOM   4353  HB2 ASP P  55      -7.780 -38.250  31.790  0.00  0.00      PROC  
ATOM   4354  CG  ASP P  55      -9.840 -38.350  32.300  0.00  0.00      PROC  
ATOM   4355  OD1 ASP P  55      -9.690 -38.440  33.540  0.00  0.00      PROC  
ATOM   4356  OD2 ASP P  55     -10.910 -38.840  31.790  0.00  0.00      PROC  
ATOM   4357  C   ASP P  55      -7.730 -36.930  29.290  0.00  0.00      PROC  
ATOM   4358  O   ASP P  55      -6.590 -37.430  29.290  0.00  0.00      PROC  
ATOM   4359  N   PRO P  56      -7.980 -35.730  28.680  0.00  0.00      PROC  
ATOM   4360  CD  PRO P  56      -9.280 -35.180  28.250  0.00  0.00      PROC  
ATOM   4361  HD1 PRO P  56      -9.820 -34.810  29.160  0.00  0.00      PROC  
ATOM   4362  HD2 PRO P  56      -9.950 -35.920  27.770  0.00  0.00      PROC  
ATOM   4363  CA  PRO P  56      -6.910 -34.690  28.550  0.00  0.00      PROC  
ATOM   4364  HA  PRO P  56      -6.070 -35.180  28.070  0.00  0.00      PROC  
ATOM   4365  CB  PRO P  56      -7.510 -33.520  27.730  0.00  0.00      PROC  
ATOM   4366  HB1 PRO P  56      -6.960 -33.390  26.770  0.00  0.00      PROC  
ATOM   4367  HB2 PRO P  56      -7.540 -32.610  28.360  0.00  0.00      PROC  
ATOM   4368  CG  PRO P  56      -8.930 -33.990  27.360  0.00  0.00      PROC  
ATOM   4369  HG1 PRO P  56      -9.670 -33.180  27.210  0.00  0.00      PROC  
ATOM   4370  HG2 PRO P  56      -8.920 -34.340  26.300  0.00  0.00      PROC  
ATOM   4371  C   PRO P  56      -6.270 -34.230  29.830  0.00  0.00      PROC  
ATOM   4372  O   PRO P  56      -6.820 -33.820  30.840  0.00  0.00      PROC  
ATOM   4373  N   LYS P  57      -4.870 -34.290  29.760  0.00  0.00      PROC  
ATOM   4374  HN  LYS P  57      -4.400 -34.600  28.940  0.00  0.00      PROC  
ATOM   4375  CA  LYS P  57      -4.110 -34.040  30.950  0.00  0.00      PROC  
ATOM   4376  HA  LYS P  57      -4.460 -34.630  31.780  0.00  0.00      PROC  
ATOM   4377  CB  LYS P  57      -2.680 -34.630  30.750  0.00  0.00      PROC  
ATOM   4378  HB1 LYS P  57      -1.870 -34.250  31.410  0.00  0.00      PROC  
ATOM   4379  HB2 LYS P  57      -2.470 -34.470  29.670  0.00  0.00      PROC  
ATOM   4380  CG  LYS P  57      -2.640 -36.170  31.110  0.00  0.00      PROC  
ATOM   4381  HG1 LYS P  57      -3.300 -36.820  30.500  0.00  0.00      PROC  
ATOM   4382  HG2 LYS P  57      -2.940 -36.330  32.160  0.00  0.00      PROC  
ATOM   4383  CD  LYS P  57      -1.200 -36.740  31.030  0.00  0.00      PROC  
ATOM   4384  HD1 LYS P  57      -1.300 -37.750  31.490  0.00  0.00      PROC  
ATOM   4385  HD2 LYS P  57      -0.480 -36.180  31.660  0.00  0.00      PROC  
ATOM   4386  CE  LYS P  57      -0.710 -36.730  29.590  0.00  0.00      PROC  
ATOM   4387  HE1 LYS P  57      -0.450 -35.710  29.230  0.00  0.00      PROC  
ATOM   4388  HE2 LYS P  57      -1.500 -37.130  28.920  0.00  0.00      PROC  
ATOM   4389  NZ  LYS P  57       0.390 -37.660  29.420  0.00  0.00      PROC  
ATOM   4390  HZ1 LYS P  57       1.050 -37.480  30.210  0.00  0.00      PROC  
ATOM   4391  HZ2 LYS P  57       1.020 -37.640  28.590  0.00  0.00      PROC  
ATOM   4392  HZ3 LYS P  57       0.010 -38.620  29.560  0.00  0.00      PROC  
ATOM   4393  C   LYS P  57      -4.190 -32.590  31.380  0.00  0.00      PROC  
ATOM   4394  O   LYS P  57      -4.180 -31.720  30.530  0.00  0.00      PROC  
ATOM   4395  N   HSD P  58      -4.210 -32.330  32.690  0.00  0.00      PROC  
ATOM   4396  HN  HSD P  58      -4.140 -33.130  33.280  0.00  0.00      PROC  
ATOM   4397  CA  HSD P  58      -4.170 -31.120  33.430  0.00  0.00      PROC  
ATOM   4398  HA  HSD P  58      -4.260 -31.360  34.480  0.00  0.00      PROC  
ATOM   4399  CB  HSD P  58      -2.920 -30.220  33.250  0.00  0.00      PROC  
ATOM   4400  HB1 HSD P  58      -2.830 -29.270  33.820  0.00  0.00      PROC  
ATOM   4401  HB2 HSD P  58      -2.930 -29.900  32.190  0.00  0.00      PROC  
ATOM   4402  ND1 HSD P  58      -0.730 -31.360  32.590  0.00  0.00      PROC  
ATOM   4403  HD1 HSD P  58      -0.750 -31.200  31.600  0.00  0.00      PROC  
ATOM   4404  CG  HSD P  58      -1.580 -30.870  33.570  0.00  0.00      PROC  
ATOM   4405  CE1 HSD P  58       0.410 -31.820  33.150  0.00  0.00      PROC  
ATOM   4406  HE1 HSD P  58       1.150 -32.340  32.540  0.00  0.00      PROC  
ATOM   4407  NE2 HSD P  58       0.450 -31.520  34.410  0.00  0.00      PROC  
ATOM   4408  CD2 HSD P  58      -0.790 -30.880  34.680  0.00  0.00      PROC  
ATOM   4409  HD2 HSD P  58      -0.980 -30.550  35.690  0.00  0.00      PROC  
ATOM   4410  C   HSD P  58      -5.420 -30.270  33.010  0.00  0.00      PROC  
ATOM   4411  O   HSD P  58      -5.620 -29.170  33.460  0.00  0.00      PROC  
ATOM   4412  N   LEU P  59      -6.330 -30.850  32.280  0.00  0.00      PROC  
ATOM   4413  HN  LEU P  59      -6.320 -31.830  32.060  0.00  0.00      PROC  
ATOM   4414  CA  LEU P  59      -7.500 -30.270  31.800  0.00  0.00      PROC  
ATOM   4415  HA  LEU P  59      -7.660 -29.260  32.130  0.00  0.00      PROC  
ATOM   4416  CB  LEU P  59      -7.650 -30.390  30.220  0.00  0.00      PROC  
ATOM   4417  HB1 LEU P  59      -8.640 -30.050  29.830  0.00  0.00      PROC  
ATOM   4418  HB2 LEU P  59      -7.520 -31.440  29.890  0.00  0.00      PROC  
ATOM   4419  CG  LEU P  59      -6.670 -29.440  29.460  0.00  0.00      PROC  
ATOM   4420  HG  LEU P  59      -5.650 -29.820  29.650  0.00  0.00      PROC  
ATOM   4421  CD1 LEU P  59      -6.980 -29.440  27.870  0.00  0.00      PROC  
ATOM   4422 HD11 LEU P  59      -8.060 -29.210  27.770  0.00  0.00      PROC  
ATOM   4423 HD12 LEU P  59      -6.800 -30.420  27.390  0.00  0.00      PROC  
ATOM   4424 HD13 LEU P  59      -6.370 -28.620  27.430  0.00  0.00      PROC  
ATOM   4425  CD2 LEU P  59      -6.660 -27.980  30.030  0.00  0.00      PROC  
ATOM   4426 HD21 LEU P  59      -6.140 -27.270  29.350  0.00  0.00      PROC  
ATOM   4427 HD22 LEU P  59      -6.100 -27.910  30.990  0.00  0.00      PROC  
ATOM   4428 HD23 LEU P  59      -7.720 -27.670  30.000  0.00  0.00      PROC  
ATOM   4429  C   LEU P  59      -8.770 -30.950  32.440  0.00  0.00      PROC  
ATOM   4430  O   LEU P  59      -9.890 -31.010  31.880  0.00  0.00      PROC  
ATOM   4431  N   ASN P  60      -8.660 -31.390  33.680  0.00  0.00      PROC  
ATOM   4432  HN  ASN P  60      -7.780 -31.270  34.140  0.00  0.00      PROC  
ATOM   4433  CA  ASN P  60      -9.720 -32.150  34.370  0.00  0.00      PROC  
ATOM   4434  HA  ASN P  60      -9.780 -33.150  33.970  0.00  0.00      PROC  
ATOM   4435  CB  ASN P  60      -9.230 -32.400  35.800  0.00  0.00      PROC  
ATOM   4436  HB1 ASN P  60      -9.940 -32.980  36.430  0.00  0.00      PROC  
ATOM   4437  HB2 ASN P  60      -9.100 -31.450  36.350  0.00  0.00      PROC  
ATOM   4438  CG  ASN P  60      -7.810 -33.070  35.820  0.00  0.00      PROC  
ATOM   4439  OD1 ASN P  60      -6.920 -33.040  35.000  0.00  0.00      PROC  
ATOM   4440  ND2 ASN P  60      -7.610 -33.630  37.050  0.00  0.00      PROC  
ATOM   4441 HD21 ASN P  60      -6.850 -34.250  37.250  0.00  0.00      PROC  
ATOM   4442 HD22 ASN P  60      -8.080 -33.250  37.850  0.00  0.00      PROC  
ATOM   4443  C   ASN P  60     -11.170 -31.530  34.470  0.00  0.00      PROC  
ATOM   4444  O   ASN P  60     -12.100 -32.120  33.970  0.00  0.00      PROC  
ATOM   4445  N   ASP P  61     -11.320 -30.330  35.000  0.00  0.00      PROC  
ATOM   4446  HN  ASP P  61     -10.540 -29.850  35.390  0.00  0.00      PROC  
ATOM   4447  CA  ASP P  61     -12.550 -29.650  34.940  0.00  0.00      PROC  
ATOM   4448  HA  ASP P  61     -13.390 -30.280  34.690  0.00  0.00      PROC  
ATOM   4449  CB  ASP P  61     -12.880 -29.050  36.320  0.00  0.00      PROC  
ATOM   4450  HB1 ASP P  61     -12.950 -29.850  37.100  0.00  0.00      PROC  
ATOM   4451  HB2 ASP P  61     -13.890 -28.590  36.240  0.00  0.00      PROC  
ATOM   4452  CG  ASP P  61     -12.070 -28.070  37.040  0.00  0.00      PROC  
ATOM   4453  OD1 ASP P  61     -10.850 -27.980  36.760  0.00  0.00      PROC  
ATOM   4454  OD2 ASP P  61     -12.610 -27.480  38.070  0.00  0.00      PROC  
ATOM   4455  C   ASP P  61     -12.470 -28.580  33.870  0.00  0.00      PROC  
ATOM   4456  O   ASP P  61     -13.530 -27.970  33.620  0.00  0.00      PROC  
ATOM   4457  N   ASP P  62     -11.370 -28.430  33.130  0.00  0.00      PROC  
ATOM   4458  HN  ASP P  62     -10.600 -29.070  33.250  0.00  0.00      PROC  
ATOM   4459  CA  ASP P  62     -11.300 -27.250  32.270  0.00  0.00      PROC  
ATOM   4460  HA  ASP P  62     -11.890 -26.430  32.640  0.00  0.00      PROC  
ATOM   4461  CB  ASP P  62      -9.830 -26.890  32.400  0.00  0.00      PROC  
ATOM   4462  HB1 ASP P  62      -9.540 -26.230  31.550  0.00  0.00      PROC  
ATOM   4463  HB2 ASP P  62      -9.120 -27.730  32.250  0.00  0.00      PROC  
ATOM   4464  CG  ASP P  62      -9.660 -26.090  33.690  0.00  0.00      PROC  
ATOM   4465  OD1 ASP P  62      -8.910 -26.500  34.550  0.00  0.00      PROC  
ATOM   4466  OD2 ASP P  62     -10.440 -25.140  33.940  0.00  0.00      PROC  
ATOM   4467  C   ASP P  62     -11.670 -27.480  30.810  0.00  0.00      PROC  
ATOM   4468  O   ASP P  62     -11.880 -26.530  30.110  0.00  0.00      PROC  
ATOM   4469  N   VAL P  63     -11.810 -28.710  30.350  0.00  0.00      PROC  
ATOM   4470  HN  VAL P  63     -11.520 -29.420  31.000  0.00  0.00      PROC  
ATOM   4471  CA  VAL P  63     -12.200 -29.010  29.020  0.00  0.00      PROC  
ATOM   4472  HA  VAL P  63     -11.670 -28.220  28.510  0.00  0.00      PROC  
ATOM   4473  CB  VAL P  63     -11.530 -30.230  28.450  0.00  0.00      PROC  
ATOM   4474  HB  VAL P  63     -10.450 -30.290  28.700  0.00  0.00      PROC  
ATOM   4475  CG1 VAL P  63     -12.190 -31.530  28.910  0.00  0.00      PROC  
ATOM   4476 HG11 VAL P  63     -13.220 -31.660  28.520  0.00  0.00      PROC  
ATOM   4477 HG12 VAL P  63     -12.240 -31.590  30.020  0.00  0.00      PROC  
ATOM   4478 HG13 VAL P  63     -11.680 -32.420  28.470  0.00  0.00      PROC  
ATOM   4479  CG2 VAL P  63     -11.550 -30.180  26.900  0.00  0.00      PROC  
ATOM   4480 HG21 VAL P  63     -11.060 -31.050  26.410  0.00  0.00      PROC  
ATOM   4481 HG22 VAL P  63     -10.990 -29.340  26.440  0.00  0.00      PROC  
ATOM   4482 HG23 VAL P  63     -12.590 -30.280  26.520  0.00  0.00      PROC  
ATOM   4483  C   VAL P  63     -13.740 -28.840  28.710  0.00  0.00      PROC  
ATOM   4484  O   VAL P  63     -14.600 -29.210  29.490  0.00  0.00      PROC  
ATOM   4485  N   VAL P  64     -14.080 -28.230  27.570  0.00  0.00      PROC  
ATOM   4486  HN  VAL P  64     -13.450 -27.910  26.860  0.00  0.00      PROC  
ATOM   4487  CA  VAL P  64     -15.460 -27.800  27.370  0.00  0.00      PROC  
ATOM   4488  HA  VAL P  64     -15.890 -27.750  28.360  0.00  0.00      PROC  
ATOM   4489  CB  VAL P  64     -15.630 -26.460  26.620  0.00  0.00      PROC  
ATOM   4490  HB  VAL P  64     -15.040 -26.610  25.680  0.00  0.00      PROC  
ATOM   4491  CG1 VAL P  64     -17.110 -26.070  26.450  0.00  0.00      PROC  
ATOM   4492 HG11 VAL P  64     -17.570 -26.730  25.690  0.00  0.00      PROC  
ATOM   4493 HG12 VAL P  64     -17.220 -25.020  26.100  0.00  0.00      PROC  
ATOM   4494 HG13 VAL P  64     -17.610 -26.090  27.440  0.00  0.00      PROC  
ATOM   4495  CG2 VAL P  64     -14.850 -25.380  27.360  0.00  0.00      PROC  
ATOM   4496 HG21 VAL P  64     -14.750 -24.390  26.850  0.00  0.00      PROC  
ATOM   4497 HG22 VAL P  64     -13.790 -25.600  27.590  0.00  0.00      PROC  
ATOM   4498 HG23 VAL P  64     -15.320 -25.120  28.330  0.00  0.00      PROC  
ATOM   4499  C   VAL P  64     -16.120 -28.960  26.650  0.00  0.00      PROC  
ATOM   4500  O   VAL P  64     -15.560 -29.650  25.810  0.00  0.00      PROC  
ATOM   4501  N   LYS P  65     -17.350 -29.320  27.010  0.00  0.00      PROC  
ATOM   4502  HN  LYS P  65     -17.810 -28.780  27.710  0.00  0.00      PROC  
ATOM   4503  CA  LYS P  65     -18.030 -30.470  26.400  0.00  0.00      PROC  
ATOM   4504  HA  LYS P  65     -17.350 -31.120  25.870  0.00  0.00      PROC  
ATOM   4505  CB  LYS P  65     -18.790 -31.360  27.410  0.00  0.00      PROC  
ATOM   4506  HB1 LYS P  65     -19.280 -32.100  26.750  0.00  0.00      PROC  
ATOM   4507  HB2 LYS P  65     -19.570 -30.670  27.770  0.00  0.00      PROC  
ATOM   4508  CG  LYS P  65     -17.860 -31.880  28.530  0.00  0.00      PROC  
ATOM   4509  HG1 LYS P  65     -17.100 -31.100  28.730  0.00  0.00      PROC  
ATOM   4510  HG2 LYS P  65     -17.240 -32.630  28.000  0.00  0.00      PROC  
ATOM   4511  CD  LYS P  65     -18.530 -32.440  29.780  0.00  0.00      PROC  
ATOM   4512  HD1 LYS P  65     -17.780 -32.770  30.520  0.00  0.00      PROC  
ATOM   4513  HD2 LYS P  65     -19.290 -33.220  29.570  0.00  0.00      PROC  
ATOM   4514  CE  LYS P  65     -19.300 -31.380  30.680  0.00  0.00      PROC  
ATOM   4515  HE1 LYS P  65     -20.010 -30.750  30.090  0.00  0.00      PROC  
ATOM   4516  HE2 LYS P  65     -18.490 -30.810  31.180  0.00  0.00      PROC  
ATOM   4517  NZ  LYS P  65     -20.010 -32.050  31.710  0.00  0.00      PROC  
ATOM   4518  HZ1 LYS P  65     -19.750 -33.040  31.880  0.00  0.00      PROC  
ATOM   4519  HZ2 LYS P  65     -20.980 -32.120  31.350  0.00  0.00      PROC  
ATOM   4520  HZ3 LYS P  65     -20.050 -31.550  32.620  0.00  0.00      PROC  
ATOM   4521  C   LYS P  65     -19.010 -30.080  25.220  0.00  0.00      PROC  
ATOM   4522  O   LYS P  65     -19.470 -31.010  24.510  0.00  0.00      PROC  
ATOM   4523  N   ILE P  66     -19.240 -28.780  25.060  0.00  0.00      PROC  
ATOM   4524  HN  ILE P  66     -19.010 -28.050  25.690  0.00  0.00      PROC  
ATOM   4525  CA  ILE P  66     -19.940 -28.220  23.840  0.00  0.00      PROC  
ATOM   4526  HA  ILE P  66     -19.830 -27.150  23.950  0.00  0.00      PROC  
ATOM   4527  CB  ILE P  66     -19.200 -28.620  22.520  0.00  0.00      PROC  
ATOM   4528  HB  ILE P  66     -19.620 -29.630  22.320  0.00  0.00      PROC  
ATOM   4529  CG2 ILE P  66     -19.630 -27.630  21.430  0.00  0.00      PROC  
ATOM   4530 HG21 ILE P  66     -19.360 -28.140  20.480  0.00  0.00      PROC  
ATOM   4531 HG22 ILE P  66     -19.070 -26.670  21.490  0.00  0.00      PROC  
ATOM   4532 HG23 ILE P  66     -20.730 -27.510  21.410  0.00  0.00      PROC  
ATOM   4533  CG1 ILE P  66     -17.670 -28.620  22.710  0.00  0.00      PROC  
ATOM   4534 HG11 ILE P  66     -17.410 -29.320  23.530  0.00  0.00      PROC  
ATOM   4535 HG12 ILE P  66     -17.410 -27.600  23.090  0.00  0.00      PROC  
ATOM   4536  CD  ILE P  66     -16.880 -29.000  21.440  0.00  0.00      PROC  
ATOM   4537  HD1 ILE P  66     -17.140 -30.010  21.060  0.00  0.00      PROC  
ATOM   4538  HD2 ILE P  66     -15.790 -29.030  21.660  0.00  0.00      PROC  
ATOM   4539  HD3 ILE P  66     -17.040 -28.280  20.610  0.00  0.00      PROC  
ATOM   4540  C   ILE P  66     -21.520 -28.450  23.810  0.00  0.00      PROC  
ATOM   4541  O   ILE P  66     -22.060 -29.240  23.110  0.00  0.00      PROC  
ATOM   4542  N   ASP P  67     -22.210 -27.800  24.780  0.00  0.00      PROC  
ATOM   4543  HN  ASP P  67     -21.650 -27.380  25.490  0.00  0.00      PROC  
ATOM   4544  CA  ASP P  67     -23.710 -27.750  25.010  0.00  0.00      PROC  
ATOM   4545  HA  ASP P  67     -24.100 -28.740  24.790  0.00  0.00      PROC  
ATOM   4546  CB  ASP P  67     -24.110 -27.330  26.430  0.00  0.00      PROC  
ATOM   4547  HB1 ASP P  67     -25.180 -27.060  26.550  0.00  0.00      PROC  
ATOM   4548  HB2 ASP P  67     -23.540 -26.420  26.740  0.00  0.00      PROC  
ATOM   4549  CG  ASP P  67     -23.700 -28.350  27.480  0.00  0.00      PROC  
ATOM   4550  OD1 ASP P  67     -23.590 -27.910  28.650  0.00  0.00      PROC  
ATOM   4551  OD2 ASP P  67     -23.610 -29.540  27.110  0.00  0.00      PROC  
ATOM   4552  C   ASP P  67     -24.410 -26.940  23.950  0.00  0.00      PROC  
ATOM   4553  O   ASP P  67     -23.930 -25.860  23.710  0.00  0.00      PROC  
ATOM   4554  N   PHE P  68     -25.560 -27.420  23.440  0.00  0.00      PROC  
ATOM   4555  HN  PHE P  68     -25.800 -28.330  23.780  0.00  0.00      PROC  
ATOM   4556  CA  PHE P  68     -26.560 -26.700  22.650  0.00  0.00      PROC  
ATOM   4557  HA  PHE P  68     -26.080 -26.280  21.770  0.00  0.00      PROC  
ATOM   4558  CB  PHE P  68     -27.810 -27.610  22.210  0.00  0.00      PROC  
ATOM   4559  HB1 PHE P  68     -28.570 -27.900  22.970  0.00  0.00      PROC  
ATOM   4560  HB2 PHE P  68     -27.440 -28.630  21.960  0.00  0.00      PROC  
ATOM   4561  CG  PHE P  68     -28.760 -27.050  21.110  0.00  0.00      PROC  
ATOM   4562  CD1 PHE P  68     -28.250 -26.780  19.890  0.00  0.00      PROC  
ATOM   4563  HD1 PHE P  68     -27.220 -27.020  19.680  0.00  0.00      PROC  
ATOM   4564  CE1 PHE P  68     -29.000 -26.230  18.850  0.00  0.00      PROC  
ATOM   4565  HE1 PHE P  68     -28.530 -26.080  17.890  0.00  0.00      PROC  
ATOM   4566  CZ  PHE P  68     -30.380 -25.930  19.090  0.00  0.00      PROC  
ATOM   4567  HZ  PHE P  68     -30.970 -25.580  18.260  0.00  0.00      PROC  
ATOM   4568  CD2 PHE P  68     -30.170 -26.760  21.340  0.00  0.00      PROC  
ATOM   4569  HD2 PHE P  68     -30.490 -27.160  22.290  0.00  0.00      PROC  
ATOM   4570  CE2 PHE P  68     -31.020 -26.380  20.290  0.00  0.00      PROC  
ATOM   4571  HE2 PHE P  68     -32.070 -26.330  20.550  0.00  0.00      PROC  
ATOM   4572  C   PHE P  68     -27.080 -25.500  23.330  0.00  0.00      PROC  
ATOM   4573  O   PHE P  68     -27.050 -24.370  22.830  0.00  0.00      PROC  
ATOM   4574  N   GLU P  69     -27.510 -25.730  24.550  0.00  0.00      PROC  
ATOM   4575  HN  GLU P  69     -27.700 -26.680  24.790  0.00  0.00      PROC  
ATOM   4576  CA  GLU P  69     -28.020 -24.770  25.480  0.00  0.00      PROC  
ATOM   4577  HA  GLU P  69     -28.920 -24.270  25.140  0.00  0.00      PROC  
ATOM   4578  CB  GLU P  69     -28.550 -25.590  26.660  0.00  0.00      PROC  
ATOM   4579  HB1 GLU P  69     -28.840 -24.810  27.400  0.00  0.00      PROC  
ATOM   4580  HB2 GLU P  69     -27.720 -26.150  27.130  0.00  0.00      PROC  
ATOM   4581  CG  GLU P  69     -29.780 -26.520  26.550  0.00  0.00      PROC  
ATOM   4582  HG1 GLU P  69     -29.660 -27.350  25.820  0.00  0.00      PROC  
ATOM   4583  HG2 GLU P  69     -30.660 -25.910  26.240  0.00  0.00      PROC  
ATOM   4584  CD  GLU P  69     -30.160 -27.230  27.840  0.00  0.00      PROC  
ATOM   4585  OE1 GLU P  69     -31.310 -27.000  28.270  0.00  0.00      PROC  
ATOM   4586  OE2 GLU P  69     -29.380 -27.990  28.350  0.00  0.00      PROC  
ATOM   4587  C   GLU P  69     -27.110 -23.670  25.850  0.00  0.00      PROC  
ATOM   4588  O   GLU P  69     -27.490 -22.530  26.020  0.00  0.00      PROC  
ATOM   4589  N   ASP P  70     -25.810 -23.990  26.010  0.00  0.00      PROC  
ATOM   4590  HN  ASP P  70     -25.510 -24.900  25.740  0.00  0.00      PROC  
ATOM   4591  CA  ASP P  70     -24.710 -23.030  26.180  0.00  0.00      PROC  
ATOM   4592  HA  ASP P  70     -25.050 -22.460  27.030  0.00  0.00      PROC  
ATOM   4593  CB  ASP P  70     -23.540 -23.830  26.630  0.00  0.00      PROC  
ATOM   4594  HB1 ASP P  70     -23.130 -24.320  25.720  0.00  0.00      PROC  
ATOM   4595  HB2 ASP P  70     -23.640 -24.550  27.470  0.00  0.00      PROC  
ATOM   4596  CG  ASP P  70     -22.390 -22.890  27.090  0.00  0.00      PROC  
ATOM   4597  OD1 ASP P  70     -22.710 -21.680  27.410  0.00  0.00      PROC  
ATOM   4598  OD2 ASP P  70     -21.210 -23.390  27.190  0.00  0.00      PROC  
ATOM   4599  C   ASP P  70     -24.480 -22.150  24.990  0.00  0.00      PROC  
ATOM   4600  O   ASP P  70     -24.270 -20.960  25.120  0.00  0.00      PROC  
ATOM   4601  N   VAL P  71     -24.380 -22.770  23.770  0.00  0.00      PROC  
ATOM   4602  HN  VAL P  71     -24.340 -23.760  23.830  0.00  0.00      PROC  
ATOM   4603  CA  VAL P  71     -24.060 -22.140  22.460  0.00  0.00      PROC  
ATOM   4604  HA  VAL P  71     -23.230 -21.470  22.660  0.00  0.00      PROC  
ATOM   4605  CB  VAL P  71     -23.610 -23.280  21.490  0.00  0.00      PROC  
ATOM   4606  HB  VAL P  71     -24.240 -24.190  21.630  0.00  0.00      PROC  
ATOM   4607  CG1 VAL P  71     -23.520 -22.790  20.130  0.00  0.00      PROC  
ATOM   4608 HG11 VAL P  71     -23.080 -21.780  20.060  0.00  0.00      PROC  
ATOM   4609 HG12 VAL P  71     -24.550 -22.670  19.730  0.00  0.00      PROC  
ATOM   4610 HG13 VAL P  71     -23.010 -23.540  19.480  0.00  0.00      PROC  
ATOM   4611  CG2 VAL P  71     -22.140 -23.610  21.920  0.00  0.00      PROC  
ATOM   4612 HG21 VAL P  71     -21.820 -24.550  21.420  0.00  0.00      PROC  
ATOM   4613 HG22 VAL P  71     -22.140 -23.660  23.030  0.00  0.00      PROC  
ATOM   4614 HG23 VAL P  71     -21.530 -22.720  21.640  0.00  0.00      PROC  
ATOM   4615  C   VAL P  71     -25.250 -21.300  21.940  0.00  0.00      PROC  
ATOM   4616  O   VAL P  71     -24.980 -20.140  21.580  0.00  0.00      PROC  
ATOM   4617  N   ILE P  72     -26.430 -21.870  21.950  0.00  0.00      PROC  
ATOM   4618  HN  ILE P  72     -26.520 -22.800  22.280  0.00  0.00      PROC  
ATOM   4619  CA  ILE P  72     -27.610 -21.170  21.590  0.00  0.00      PROC  
ATOM   4620  HA  ILE P  72     -27.320 -20.320  20.990  0.00  0.00      PROC  
ATOM   4621  CB  ILE P  72     -28.490 -21.980  20.560  0.00  0.00      PROC  
ATOM   4622  HB  ILE P  72     -28.910 -22.730  21.270  0.00  0.00      PROC  
ATOM   4623  CG2 ILE P  72     -29.680 -21.180  20.020  0.00  0.00      PROC  
ATOM   4624 HG21 ILE P  72     -29.300 -20.340  19.400  0.00  0.00      PROC  
ATOM   4625 HG22 ILE P  72     -30.450 -20.910  20.770  0.00  0.00      PROC  
ATOM   4626 HG23 ILE P  72     -30.320 -21.820  19.370  0.00  0.00      PROC  
ATOM   4627  CG1 ILE P  72     -27.660 -22.770  19.530  0.00  0.00      PROC  
ATOM   4628 HG11 ILE P  72     -28.350 -23.510  19.070  0.00  0.00      PROC  
ATOM   4629 HG12 ILE P  72     -26.950 -23.400  20.120  0.00  0.00      PROC  
ATOM   4630  CD  ILE P  72     -26.840 -22.120  18.330  0.00  0.00      PROC  
ATOM   4631  HD1 ILE P  72     -27.400 -21.890  17.390  0.00  0.00      PROC  
ATOM   4632  HD2 ILE P  72     -25.960 -22.720  18.020  0.00  0.00      PROC  
ATOM   4633  HD3 ILE P  72     -26.390 -21.170  18.680  0.00  0.00      PROC  
ATOM   4634  C   ILE P  72     -28.460 -20.650  22.700  0.00  0.00      PROC  
ATOM   4635  O   ILE P  72     -29.140 -21.360  23.390  0.00  0.00      PROC  
ATOM   4636  N   ALA P  73     -28.420 -19.330  22.880  0.00  0.00      PROC  
ATOM   4637  HN  ALA P  73     -28.010 -18.650  22.280  0.00  0.00      PROC  
ATOM   4638  CA  ALA P  73     -28.990 -18.880  24.130  0.00  0.00      PROC  
ATOM   4639  HA  ALA P  73     -29.560 -19.630  24.670  0.00  0.00      PROC  
ATOM   4640  CB  ALA P  73     -27.870 -18.590  25.120  0.00  0.00      PROC  
ATOM   4641  HB1 ALA P  73     -28.310 -17.980  25.940  0.00  0.00      PROC  
ATOM   4642  HB2 ALA P  73     -27.110 -17.970  24.610  0.00  0.00      PROC  
ATOM   4643  HB3 ALA P  73     -27.360 -19.470  25.590  0.00  0.00      PROC  
ATOM   4644  C   ALA P  73     -29.910 -17.710  23.920  0.00  0.00      PROC  
ATOM   4645  O   ALA P  73     -29.680 -16.820  23.150  0.00  0.00      PROC  
ATOM   4646  N   GLU P  74     -31.170 -17.720  24.490  0.00  0.00      PROC  
ATOM   4647  HN  GLU P  74     -31.550 -18.570  24.840  0.00  0.00      PROC  
ATOM   4648  CA  GLU P  74     -32.170 -16.700  24.260  0.00  0.00      PROC  
ATOM   4649  HA  GLU P  74     -31.950 -16.100  23.390  0.00  0.00      PROC  
ATOM   4650  CB  GLU P  74     -33.580 -17.400  24.000  0.00  0.00      PROC  
ATOM   4651  HB1 GLU P  74     -34.450 -16.710  23.910  0.00  0.00      PROC  
ATOM   4652  HB2 GLU P  74     -33.740 -18.170  24.780  0.00  0.00      PROC  
ATOM   4653  CG  GLU P  74     -33.460 -18.240  22.740  0.00  0.00      PROC  
ATOM   4654  HG1 GLU P  74     -32.730 -19.050  22.930  0.00  0.00      PROC  
ATOM   4655  HG2 GLU P  74     -32.970 -17.570  22.000  0.00  0.00      PROC  
ATOM   4656  CD  GLU P  74     -34.720 -18.950  22.320  0.00  0.00      PROC  
ATOM   4657  OE1 GLU P  74     -35.200 -18.770  21.180  0.00  0.00      PROC  
ATOM   4658  OE2 GLU P  74     -35.250 -19.690  23.170  0.00  0.00      PROC  
ATOM   4659  C   GLU P  74     -32.300 -15.850  25.520  0.00  0.00      PROC  
ATOM   4660  O   GLU P  74     -32.860 -16.320  26.500  0.00  0.00      PROC  
ATOM   4661  N   PRO P  75     -31.990 -14.570  25.510  0.00  0.00      PROC  
ATOM   4662  CD  PRO P  75     -31.090 -13.930  24.610  0.00  0.00      PROC  
ATOM   4663  HD1 PRO P  75     -31.560 -13.840  23.600  0.00  0.00      PROC  
ATOM   4664  HD2 PRO P  75     -30.180 -14.540  24.410  0.00  0.00      PROC  
ATOM   4665  CA  PRO P  75     -32.590 -13.520  26.350  0.00  0.00      PROC  
ATOM   4666  HA  PRO P  75     -32.120 -13.770  27.290  0.00  0.00      PROC  
ATOM   4667  CB  PRO P  75     -32.210 -12.190  25.730  0.00  0.00      PROC  
ATOM   4668  HB1 PRO P  75     -32.160 -11.250  26.330  0.00  0.00      PROC  
ATOM   4669  HB2 PRO P  75     -32.860 -12.100  24.840  0.00  0.00      PROC  
ATOM   4670  CG  PRO P  75     -30.830 -12.620  25.240  0.00  0.00      PROC  
ATOM   4671  HG1 PRO P  75     -30.270 -11.800  24.740  0.00  0.00      PROC  
ATOM   4672  HG2 PRO P  75     -30.150 -12.720  26.120  0.00  0.00      PROC  
ATOM   4673  C   PRO P  75     -33.950 -13.680  26.590  0.00  0.00      PROC  
ATOM   4674  O   PRO P  75     -34.760 -13.830  25.630  0.00  0.00      PROC  
ATOM   4675  N   GLU P  76     -34.320 -13.550  27.900  0.00  0.00      PROC  
ATOM   4676  HN  GLU P  76     -33.670 -13.200  28.580  0.00  0.00      PROC  
ATOM   4677  CA  GLU P  76     -35.610 -13.920  28.460  0.00  0.00      PROC  
ATOM   4678  HA  GLU P  76     -35.780 -14.970  28.300  0.00  0.00      PROC  
ATOM   4679  CB  GLU P  76     -35.650 -13.750  30.060  0.00  0.00      PROC  
ATOM   4680  HB1 GLU P  76     -35.360 -12.710  30.280  0.00  0.00      PROC  
ATOM   4681  HB2 GLU P  76     -34.800 -14.330  30.470  0.00  0.00      PROC  
ATOM   4682  CG  GLU P  76     -37.040 -14.080  30.800  0.00  0.00      PROC  
ATOM   4683  HG1 GLU P  76     -37.470 -15.070  30.550  0.00  0.00      PROC  
ATOM   4684  HG2 GLU P  76     -37.760 -13.240  30.670  0.00  0.00      PROC  
ATOM   4685  CD  GLU P  76     -36.730 -14.220  32.320  0.00  0.00      PROC  
ATOM   4686  OE1 GLU P  76     -36.430 -15.330  32.860  0.00  0.00      PROC  
ATOM   4687  OE2 GLU P  76     -36.710 -13.200  33.060  0.00  0.00      PROC  
ATOM   4688  C   GLU P  76     -36.900 -13.290  27.940  0.00  0.00      PROC  
ATOM   4689  O   GLU P  76     -37.070 -12.060  27.830  0.00  0.00      PROC  
ATOM   4690  N   GLY P  77     -37.860 -14.150  27.610  0.00  0.00      PROC  
ATOM   4691  HN  GLY P  77     -37.620 -15.120  27.670  0.00  0.00      PROC  
ATOM   4692  CA  GLY P  77     -39.200 -13.810  27.130  0.00  0.00      PROC  
ATOM   4693  HA1 GLY P  77     -39.540 -12.920  27.640  0.00  0.00      PROC  
ATOM   4694  HA2 GLY P  77     -39.830 -14.680  27.230  0.00  0.00      PROC  
ATOM   4695  C   GLY P  77     -39.260 -13.510  25.640  0.00  0.00      PROC  
ATOM   4696  O   GLY P  77     -40.310 -13.360  25.050  0.00  0.00      PROC  
ATOM   4697  N   THR P  78     -38.200 -13.610  24.860  0.00  0.00      PROC  
ATOM   4698  HN  THR P  78     -37.280 -13.670  25.220  0.00  0.00      PROC  
ATOM   4699  CA  THR P  78     -38.380 -13.830  23.430  0.00  0.00      PROC  
ATOM   4700  HA  THR P  78     -39.390 -14.040  23.100  0.00  0.00      PROC  
ATOM   4701  CB  THR P  78     -37.860 -12.660  22.550  0.00  0.00      PROC  
ATOM   4702  HB  THR P  78     -36.850 -12.380  22.900  0.00  0.00      PROC  
ATOM   4703  OG1 THR P  78     -38.660 -11.560  22.660  0.00  0.00      PROC  
ATOM   4704  HG1 THR P  78     -39.010 -11.510  23.560  0.00  0.00      PROC  
ATOM   4705  CG2 THR P  78     -38.010 -13.100  21.100  0.00  0.00      PROC  
ATOM   4706 HG21 THR P  78     -37.300 -13.900  20.790  0.00  0.00      PROC  
ATOM   4707 HG22 THR P  78     -37.760 -12.300  20.370  0.00  0.00      PROC  
ATOM   4708 HG23 THR P  78     -39.030 -13.510  20.920  0.00  0.00      PROC  
ATOM   4709  C   THR P  78     -37.660 -15.130  23.230  0.00  0.00      PROC  
ATOM   4710  O   THR P  78     -36.440 -15.280  23.320  0.00  0.00      PROC  
ATOM   4711  N   HSD P  79     -38.590 -16.080  22.970  0.00  0.00      PROC  
ATOM   4712  HN  HSD P  79     -39.580 -16.030  23.060  0.00  0.00      PROC  
ATOM   4713  CA  HSD P  79     -38.170 -17.410  22.730  0.00  0.00      PROC  
ATOM   4714  HA  HSD P  79     -37.100 -17.530  22.620  0.00  0.00      PROC  
ATOM   4715  CB  HSD P  79     -38.570 -18.320  23.910  0.00  0.00      PROC  
ATOM   4716  HB1 HSD P  79     -38.370 -19.410  23.760  0.00  0.00      PROC  
ATOM   4717  HB2 HSD P  79     -39.630 -18.130  24.170  0.00  0.00      PROC  
ATOM   4718  ND1 HSD P  79     -36.380 -18.120  25.280  0.00  0.00      PROC  
ATOM   4719  HD1 HSD P  79     -35.680 -18.460  24.640  0.00  0.00      PROC  
ATOM   4720  CG  HSD P  79     -37.760 -17.940  25.050  0.00  0.00      PROC  
ATOM   4721  CE1 HSD P  79     -36.110 -17.580  26.380  0.00  0.00      PROC  
ATOM   4722  HE1 HSD P  79     -35.120 -17.480  26.820  0.00  0.00      PROC  
ATOM   4723  NE2 HSD P  79     -37.160 -17.080  27.040  0.00  0.00      PROC  
ATOM   4724  CD2 HSD P  79     -38.190 -17.240  26.180  0.00  0.00      PROC  
ATOM   4725  HD2 HSD P  79     -39.140 -16.740  26.370  0.00  0.00      PROC  
ATOM   4726  C   HSD P  79     -38.800 -18.050  21.470  0.00  0.00      PROC  
ATOM   4727  O   HSD P  79     -39.960 -17.880  21.100  0.00  0.00      PROC  
ATOM   4728  N   SER P  80     -38.000 -18.800  20.730  0.00  0.00      PROC  
ATOM   4729  HN  SER P  80     -37.030 -18.860  20.960  0.00  0.00      PROC  
ATOM   4730  CA  SER P  80     -38.360 -19.660  19.640  0.00  0.00      PROC  
ATOM   4731  HA  SER P  80     -38.870 -19.030  18.930  0.00  0.00      PROC  
ATOM   4732  CB  SER P  80     -37.160 -20.230  18.880  0.00  0.00      PROC  
ATOM   4733  HB1 SER P  80     -36.690 -19.360  18.370  0.00  0.00      PROC  
ATOM   4734  HB2 SER P  80     -37.550 -20.880  18.070  0.00  0.00      PROC  
ATOM   4735  OG  SER P  80     -36.230 -20.940  19.770  0.00  0.00      PROC  
ATOM   4736  HG1 SER P  80     -35.890 -20.250  20.350  0.00  0.00      PROC  
ATOM   4737  C   SER P  80     -39.250 -20.770  20.090  0.00  0.00      PROC  
ATOM   4738  O   SER P  80     -39.360 -21.140  21.260  0.00  0.00      PROC  
ATOM   4739  N   PHE P  81     -40.010 -21.440  19.140  0.00  0.00      PROC  
ATOM   4740  HN  PHE P  81     -40.020 -21.150  18.180  0.00  0.00      PROC  
ATOM   4741  CA  PHE P  81     -41.040 -22.450  19.320  0.00  0.00      PROC  
ATOM   4742  HA  PHE P  81     -41.700 -22.020  20.060  0.00  0.00      PROC  
ATOM   4743  CB  PHE P  81     -41.840 -22.880  18.070  0.00  0.00      PROC  
ATOM   4744  HB1 PHE P  81     -42.560 -23.680  18.340  0.00  0.00      PROC  
ATOM   4745  HB2 PHE P  81     -41.170 -23.240  17.260  0.00  0.00      PROC  
ATOM   4746  CG  PHE P  81     -42.710 -21.850  17.600  0.00  0.00      PROC  
ATOM   4747  CD1 PHE P  81     -43.900 -21.690  18.270  0.00  0.00      PROC  
ATOM   4748  HD1 PHE P  81     -43.960 -22.140  19.250  0.00  0.00      PROC  
ATOM   4749  CE1 PHE P  81     -44.920 -20.850  17.790  0.00  0.00      PROC  
ATOM   4750  HE1 PHE P  81     -45.770 -20.660  18.440  0.00  0.00      PROC  
ATOM   4751  CZ  PHE P  81     -44.740 -20.210  16.560  0.00  0.00      PROC  
ATOM   4752  HZ  PHE P  81     -45.440 -19.500  16.140  0.00  0.00      PROC  
ATOM   4753  CD2 PHE P  81     -42.560 -21.320  16.350  0.00  0.00      PROC  
ATOM   4754  HD2 PHE P  81     -41.680 -21.570  15.780  0.00  0.00      PROC  
ATOM   4755  CE2 PHE P  81     -43.640 -20.570  15.760  0.00  0.00      PROC  
ATOM   4756  HE2 PHE P  81     -43.470 -20.130  14.790  0.00  0.00      PROC  
ATOM   4757  C   PHE P  81     -40.490 -23.650  20.050  0.00  0.00      PROC  
ATOM   4758  O   PHE P  81     -39.360 -24.050  19.670  0.00  0.00      PROC  
ATOM   4759  N   ASP P  82     -41.360 -24.280  20.910  0.00  0.00      PROC  
ATOM   4760  HN  ASP P  82     -42.320 -23.990  20.930  0.00  0.00      PROC  
ATOM   4761  CA  ASP P  82     -40.980 -25.460  21.660  0.00  0.00      PROC  
ATOM   4762  HA  ASP P  82     -40.050 -25.230  22.150  0.00  0.00      PROC  
ATOM   4763  CB  ASP P  82     -42.040 -25.830  22.690  0.00  0.00      PROC  
ATOM   4764  HB1 ASP P  82     -41.660 -26.650  23.340  0.00  0.00      PROC  
ATOM   4765  HB2 ASP P  82     -42.990 -26.200  22.260  0.00  0.00      PROC  
ATOM   4766  CG  ASP P  82     -42.330 -24.640  23.580  0.00  0.00      PROC  
ATOM   4767  OD1 ASP P  82     -41.330 -24.170  24.190  0.00  0.00      PROC  
ATOM   4768  OD2 ASP P  82     -43.490 -24.260  23.780  0.00  0.00      PROC  
ATOM   4769  C   ASP P  82     -40.630 -26.710  20.870  0.00  0.00      PROC  
ATOM   4770  O   ASP P  82     -39.680 -27.390  21.280  0.00  0.00      PROC  
ATOM   4771  N   GLY P  83     -41.370 -26.980  19.740  0.00  0.00      PROC  
ATOM   4772  HN  GLY P  83     -42.000 -26.390  19.240  0.00  0.00      PROC  
ATOM   4773  CA  GLY P  83     -41.100 -28.180  19.000  0.00  0.00      PROC  
ATOM   4774  HA1 GLY P  83     -41.890 -28.260  18.280  0.00  0.00      PROC  
ATOM   4775  HA2 GLY P  83     -40.850 -29.040  19.600  0.00  0.00      PROC  
ATOM   4776  C   GLY P  83     -39.950 -28.030  18.070  0.00  0.00      PROC  
ATOM   4777  O   GLY P  83     -39.220 -28.940  17.830  0.00  0.00      PROC  
ATOM   4778  N   ILE P  84     -39.800 -26.860  17.540  0.00  0.00      PROC  
ATOM   4779  HN  ILE P  84     -40.540 -26.190  17.590  0.00  0.00      PROC  
ATOM   4780  CA  ILE P  84     -38.600 -26.290  16.920  0.00  0.00      PROC  
ATOM   4781  HA  ILE P  84     -38.410 -26.890  16.040  0.00  0.00      PROC  
ATOM   4782  CB  ILE P  84     -38.690 -24.810  16.390  0.00  0.00      PROC  
ATOM   4783  HB  ILE P  84     -39.010 -24.150  17.230  0.00  0.00      PROC  
ATOM   4784  CG2 ILE P  84     -37.380 -24.090  15.820  0.00  0.00      PROC  
ATOM   4785 HG21 ILE P  84     -36.970 -24.760  15.040  0.00  0.00      PROC  
ATOM   4786 HG22 ILE P  84     -36.700 -23.980  16.690  0.00  0.00      PROC  
ATOM   4787 HG23 ILE P  84     -37.640 -23.060  15.480  0.00  0.00      PROC  
ATOM   4788  CG1 ILE P  84     -39.810 -24.630  15.290  0.00  0.00      PROC  
ATOM   4789 HG11 ILE P  84     -40.020 -23.550  15.150  0.00  0.00      PROC  
ATOM   4790 HG12 ILE P  84     -40.680 -25.190  15.710  0.00  0.00      PROC  
ATOM   4791  CD  ILE P  84     -39.380 -25.150  13.890  0.00  0.00      PROC  
ATOM   4792  HD1 ILE P  84     -40.130 -24.960  13.090  0.00  0.00      PROC  
ATOM   4793  HD2 ILE P  84     -39.210 -26.240  13.830  0.00  0.00      PROC  
ATOM   4794  HD3 ILE P  84     -38.380 -24.760  13.600  0.00  0.00      PROC  
ATOM   4795  C   ILE P  84     -37.350 -26.430  17.720  0.00  0.00      PROC  
ATOM   4796  O   ILE P  84     -36.440 -27.060  17.200  0.00  0.00      PROC  
ATOM   4797  N   TRP P  85     -37.410 -25.980  19.020  0.00  0.00      PROC  
ATOM   4798  HN  TRP P  85     -38.180 -25.510  19.430  0.00  0.00      PROC  
ATOM   4799  CA  TRP P  85     -36.210 -26.120  19.910  0.00  0.00      PROC  
ATOM   4800  HA  TRP P  85     -35.410 -25.560  19.450  0.00  0.00      PROC  
ATOM   4801  CB  TRP P  85     -36.720 -25.610  21.330  0.00  0.00      PROC  
ATOM   4802  HB1 TRP P  85     -37.470 -26.350  21.680  0.00  0.00      PROC  
ATOM   4803  HB2 TRP P  85     -37.290 -24.670  21.250  0.00  0.00      PROC  
ATOM   4804  CG  TRP P  85     -35.630 -25.540  22.340  0.00  0.00      PROC  
ATOM   4805  CD1 TRP P  85     -35.470 -26.510  23.290  0.00  0.00      PROC  
ATOM   4806  HD1 TRP P  85     -36.220 -27.270  23.450  0.00  0.00      PROC  
ATOM   4807  NE1 TRP P  85     -34.240 -26.370  23.900  0.00  0.00      PROC  
ATOM   4808  HE1 TRP P  85     -33.730 -27.000  24.440  0.00  0.00      PROC  
ATOM   4809  CE2 TRP P  85     -33.580 -25.330  23.300  0.00  0.00      PROC  
ATOM   4810  CD2 TRP P  85     -34.470 -24.800  22.270  0.00  0.00      PROC  
ATOM   4811  CE3 TRP P  85     -33.940 -23.910  21.370  0.00  0.00      PROC  
ATOM   4812  HE3 TRP P  85     -34.630 -23.710  20.570  0.00  0.00      PROC  
ATOM   4813  CZ3 TRP P  85     -32.580 -23.420  21.580  0.00  0.00      PROC  
ATOM   4814  HZ3 TRP P  85     -32.250 -22.620  20.940  0.00  0.00      PROC  
ATOM   4815  CZ2 TRP P  85     -32.260 -24.910  23.390  0.00  0.00      PROC  
ATOM   4816  HZ2 TRP P  85     -31.580 -25.420  24.070  0.00  0.00      PROC  
ATOM   4817  CH2 TRP P  85     -31.700 -24.020  22.480  0.00  0.00      PROC  
ATOM   4818  HH2 TRP P  85     -30.710 -23.610  22.580  0.00  0.00      PROC  
ATOM   4819  C   TRP P  85     -35.920 -27.620  20.040  0.00  0.00      PROC  
ATOM   4820  O   TRP P  85     -34.750 -27.960  19.850  0.00  0.00      PROC  
ATOM   4821  N   LYS P  86     -36.930 -28.510  20.230  0.00  0.00      PROC  
ATOM   4822  HN  LYS P  86     -37.840 -28.130  20.390  0.00  0.00      PROC  
ATOM   4823  CA  LYS P  86     -36.650 -29.890  20.420  0.00  0.00      PROC  
ATOM   4824  HA  LYS P  86     -35.930 -30.000  21.220  0.00  0.00      PROC  
ATOM   4825  CB  LYS P  86     -37.930 -30.430  21.120  0.00  0.00      PROC  
ATOM   4826  HB1 LYS P  86     -38.000 -31.540  21.050  0.00  0.00      PROC  
ATOM   4827  HB2 LYS P  86     -38.790 -29.950  20.620  0.00  0.00      PROC  
ATOM   4828  CG  LYS P  86     -38.020 -30.010  22.660  0.00  0.00      PROC  
ATOM   4829  HG1 LYS P  86     -38.070 -28.900  22.650  0.00  0.00      PROC  
ATOM   4830  HG2 LYS P  86     -37.110 -30.350  23.210  0.00  0.00      PROC  
ATOM   4831  CD  LYS P  86     -39.100 -30.660  23.480  0.00  0.00      PROC  
ATOM   4832  HD1 LYS P  86     -38.920 -31.750  23.570  0.00  0.00      PROC  
ATOM   4833  HD2 LYS P  86     -40.110 -30.530  23.050  0.00  0.00      PROC  
ATOM   4834  CE  LYS P  86     -39.130 -29.940  24.920  0.00  0.00      PROC  
ATOM   4835  HE1 LYS P  86     -39.260 -28.860  24.680  0.00  0.00      PROC  
ATOM   4836  HE2 LYS P  86     -38.160 -30.100  25.450  0.00  0.00      PROC  
ATOM   4837  NZ  LYS P  86     -40.280 -30.440  25.750  0.00  0.00      PROC  
ATOM   4838  HZ1 LYS P  86     -40.270 -30.150  26.750  0.00  0.00      PROC  
ATOM   4839  HZ2 LYS P  86     -40.390 -31.470  25.680  0.00  0.00      PROC  
ATOM   4840  HZ3 LYS P  86     -41.140 -30.080  25.290  0.00  0.00      PROC  
ATOM   4841  C   LYS P  86     -36.080 -30.670  19.240  0.00  0.00      PROC  
ATOM   4842  O   LYS P  86     -35.210 -31.500  19.390  0.00  0.00      PROC  
ATOM   4843  N   ALA P  87     -36.590 -30.350  18.040  0.00  0.00      PROC  
ATOM   4844  HN  ALA P  87     -37.290 -29.640  18.020  0.00  0.00      PROC  
ATOM   4845  CA  ALA P  87     -35.960 -30.930  16.860  0.00  0.00      PROC  
ATOM   4846  HA  ALA P  87     -35.880 -32.010  16.940  0.00  0.00      PROC  
ATOM   4847  CB  ALA P  87     -36.820 -30.560  15.580  0.00  0.00      PROC  
ATOM   4848  HB1 ALA P  87     -37.830 -31.020  15.590  0.00  0.00      PROC  
ATOM   4849  HB2 ALA P  87     -36.190 -30.840  14.710  0.00  0.00      PROC  
ATOM   4850  HB3 ALA P  87     -37.040 -29.480  15.700  0.00  0.00      PROC  
ATOM   4851  C   ALA P  87     -34.490 -30.400  16.690  0.00  0.00      PROC  
ATOM   4852  O   ALA P  87     -33.520 -31.120  16.420  0.00  0.00      PROC  
ATOM   4853  N   SER P  88     -34.310 -29.070  16.840  0.00  0.00      PROC  
ATOM   4854  HN  SER P  88     -35.060 -28.440  17.030  0.00  0.00      PROC  
ATOM   4855  CA  SER P  88     -33.030 -28.560  16.730  0.00  0.00      PROC  
ATOM   4856  HA  SER P  88     -32.650 -28.630  15.720  0.00  0.00      PROC  
ATOM   4857  CB  SER P  88     -33.030 -26.980  16.960  0.00  0.00      PROC  
ATOM   4858  HB1 SER P  88     -32.020 -26.660  16.640  0.00  0.00      PROC  
ATOM   4859  HB2 SER P  88     -33.080 -26.650  18.020  0.00  0.00      PROC  
ATOM   4860  OG  SER P  88     -34.040 -26.330  16.190  0.00  0.00      PROC  
ATOM   4861  HG1 SER P  88     -34.900 -26.420  16.610  0.00  0.00      PROC  
ATOM   4862  C   SER P  88     -31.980 -29.000  17.730  0.00  0.00      PROC  
ATOM   4863  O   SER P  88     -30.820 -29.260  17.310  0.00  0.00      PROC  
ATOM   4864  N   PHE P  89     -32.230 -29.290  19.070  0.00  0.00      PROC  
ATOM   4865  HN  PHE P  89     -33.080 -29.000  19.500  0.00  0.00      PROC  
ATOM   4866  CA  PHE P  89     -31.370 -29.840  20.050  0.00  0.00      PROC  
ATOM   4867  HA  PHE P  89     -30.500 -29.210  20.150  0.00  0.00      PROC  
ATOM   4868  CB  PHE P  89     -32.240 -29.930  21.350  0.00  0.00      PROC  
ATOM   4869  HB1 PHE P  89     -33.150 -30.530  21.140  0.00  0.00      PROC  
ATOM   4870  HB2 PHE P  89     -32.500 -28.890  21.650  0.00  0.00      PROC  
ATOM   4871  CG  PHE P  89     -31.480 -30.600  22.530  0.00  0.00      PROC  
ATOM   4872  CD1 PHE P  89     -32.280 -31.170  23.470  0.00  0.00      PROC  
ATOM   4873  HD1 PHE P  89     -33.360 -31.170  23.380  0.00  0.00      PROC  
ATOM   4874  CE1 PHE P  89     -31.790 -31.600  24.720  0.00  0.00      PROC  
ATOM   4875  HE1 PHE P  89     -32.470 -31.910  25.500  0.00  0.00      PROC  
ATOM   4876  CZ  PHE P  89     -30.440 -31.770  24.940  0.00  0.00      PROC  
ATOM   4877  HZ  PHE P  89     -30.080 -32.090  25.910  0.00  0.00      PROC  
ATOM   4878  CD2 PHE P  89     -30.060 -30.630  22.770  0.00  0.00      PROC  
ATOM   4879  HD2 PHE P  89     -29.350 -30.170  22.100  0.00  0.00      PROC  
ATOM   4880  CE2 PHE P  89     -29.580 -31.260  23.930  0.00  0.00      PROC  
ATOM   4881  HE2 PHE P  89     -28.510 -31.320  24.120  0.00  0.00      PROC  
ATOM   4882  C   PHE P  89     -31.080 -31.290  19.670  0.00  0.00      PROC  
ATOM   4883  O   PHE P  89     -29.900 -31.680  19.660  0.00  0.00      PROC  
ATOM   4884  N   THR P  90     -32.020 -32.150  19.380  0.00  0.00      PROC  
ATOM   4885  HN  THR P  90     -32.980 -31.930  19.520  0.00  0.00      PROC  
ATOM   4886  CA  THR P  90     -31.800 -33.530  19.000  0.00  0.00      PROC  
ATOM   4887  HA  THR P  90     -31.190 -33.970  19.780  0.00  0.00      PROC  
ATOM   4888  CB  THR P  90     -33.010 -34.450  18.920  0.00  0.00      PROC  
ATOM   4889  HB  THR P  90     -32.710 -35.470  18.580  0.00  0.00      PROC  
ATOM   4890  OG1 THR P  90     -33.970 -33.960  18.100  0.00  0.00      PROC  
ATOM   4891  HG1 THR P  90     -34.500 -33.390  18.660  0.00  0.00      PROC  
ATOM   4892  CG2 THR P  90     -33.650 -34.510  20.400  0.00  0.00      PROC  
ATOM   4893 HG21 THR P  90     -34.180 -33.550  20.570  0.00  0.00      PROC  
ATOM   4894 HG22 THR P  90     -32.980 -34.740  21.250  0.00  0.00      PROC  
ATOM   4895 HG23 THR P  90     -34.490 -35.230  20.480  0.00  0.00      PROC  
ATOM   4896  C   THR P  90     -31.010 -33.590  17.750  0.00  0.00      PROC  
ATOM   4897  O   THR P  90     -30.100 -34.430  17.500  0.00  0.00      PROC  
ATOM   4898  N   THR P  91     -31.290 -32.680  16.750  0.00  0.00      PROC  
ATOM   4899  HN  THR P  91     -32.030 -32.030  16.900  0.00  0.00      PROC  
ATOM   4900  CA  THR P  91     -30.450 -32.620  15.610  0.00  0.00      PROC  
ATOM   4901  HA  THR P  91     -30.370 -33.630  15.230  0.00  0.00      PROC  
ATOM   4902  CB  THR P  91     -31.010 -31.800  14.480  0.00  0.00      PROC  
ATOM   4903  HB  THR P  91     -31.320 -30.830  14.920  0.00  0.00      PROC  
ATOM   4904  OG1 THR P  91     -32.180 -32.480  13.960  0.00  0.00      PROC  
ATOM   4905  HG1 THR P  91     -32.890 -32.360  14.590  0.00  0.00      PROC  
ATOM   4906  CG2 THR P  91     -30.040 -31.690  13.330  0.00  0.00      PROC  
ATOM   4907 HG21 THR P  91     -30.400 -31.020  12.520  0.00  0.00      PROC  
ATOM   4908 HG22 THR P  91     -29.980 -32.700  12.870  0.00  0.00      PROC  
ATOM   4909 HG23 THR P  91     -29.000 -31.410  13.590  0.00  0.00      PROC  
ATOM   4910  C   THR P  91     -29.000 -32.260  15.890  0.00  0.00      PROC  
ATOM   4911  O   THR P  91     -28.070 -32.980  15.470  0.00  0.00      PROC  
ATOM   4912  N   PHE P  92     -28.710 -31.250  16.690  0.00  0.00      PROC  
ATOM   4913  HN  PHE P  92     -29.470 -30.710  17.050  0.00  0.00      PROC  
ATOM   4914  CA  PHE P  92     -27.290 -30.780  16.990  0.00  0.00      PROC  
ATOM   4915  HA  PHE P  92     -26.660 -30.710  16.110  0.00  0.00      PROC  
ATOM   4916  CB  PHE P  92     -27.410 -29.380  17.740  0.00  0.00      PROC  
ATOM   4917  HB1 PHE P  92     -28.180 -29.420  18.550  0.00  0.00      PROC  
ATOM   4918  HB2 PHE P  92     -27.650 -28.620  16.980  0.00  0.00      PROC  
ATOM   4919  CG  PHE P  92     -26.190 -28.930  18.490  0.00  0.00      PROC  
ATOM   4920  CD1 PHE P  92     -25.310 -28.160  17.780  0.00  0.00      PROC  
ATOM   4921  HD1 PHE P  92     -25.430 -27.900  16.740  0.00  0.00      PROC  
ATOM   4922  CE1 PHE P  92     -24.110 -27.670  18.400  0.00  0.00      PROC  
ATOM   4923  HE1 PHE P  92     -23.470 -27.020  17.820  0.00  0.00      PROC  
ATOM   4924  CZ  PHE P  92     -23.760 -28.110  19.700  0.00  0.00      PROC  
ATOM   4925  HZ  PHE P  92     -22.810 -27.820  20.120  0.00  0.00      PROC  
ATOM   4926  CD2 PHE P  92     -25.820 -29.290  19.840  0.00  0.00      PROC  
ATOM   4927  HD2 PHE P  92     -26.610 -29.920  20.220  0.00  0.00      PROC  
ATOM   4928  CE2 PHE P  92     -24.640 -28.920  20.370  0.00  0.00      PROC  
ATOM   4929  HE2 PHE P  92     -24.470 -29.180  21.400  0.00  0.00      PROC  
ATOM   4930  C   PHE P  92     -26.610 -31.860  17.750  0.00  0.00      PROC  
ATOM   4931  O   PHE P  92     -25.460 -32.140  17.390  0.00  0.00      PROC  
ATOM   4932  N   THR P  93     -27.300 -32.660  18.620  0.00  0.00      PROC  
ATOM   4933  HN  THR P  93     -28.220 -32.430  18.920  0.00  0.00      PROC  
ATOM   4934  CA  THR P  93     -26.770 -33.840  19.240  0.00  0.00      PROC  
ATOM   4935  HA  THR P  93     -25.810 -33.610  19.690  0.00  0.00      PROC  
ATOM   4936  CB  THR P  93     -27.580 -34.410  20.430  0.00  0.00      PROC  
ATOM   4937  HB  THR P  93     -28.560 -34.810  20.090  0.00  0.00      PROC  
ATOM   4938  OG1 THR P  93     -27.830 -33.370  21.350  0.00  0.00      PROC  
ATOM   4939  HG1 THR P  93     -28.700 -33.670  21.640  0.00  0.00      PROC  
ATOM   4940  CG2 THR P  93     -26.790 -35.480  21.130  0.00  0.00      PROC  
ATOM   4941 HG21 THR P  93     -25.800 -35.090  21.440  0.00  0.00      PROC  
ATOM   4942 HG22 THR P  93     -26.830 -36.370  20.470  0.00  0.00      PROC  
ATOM   4943 HG23 THR P  93     -27.290 -35.730  22.090  0.00  0.00      PROC  
ATOM   4944  C   THR P  93     -26.540 -34.980  18.240  0.00  0.00      PROC  
ATOM   4945  O   THR P  93     -25.390 -35.390  18.160  0.00  0.00      PROC  
ATOM   4946  N   VAL P  94     -27.500 -35.450  17.450  0.00  0.00      PROC  
ATOM   4947  HN  VAL P  94     -28.450 -35.170  17.310  0.00  0.00      PROC  
ATOM   4948  CA  VAL P  94     -27.250 -36.490  16.440  0.00  0.00      PROC  
ATOM   4949  HA  VAL P  94     -26.820 -37.320  16.980  0.00  0.00      PROC  
ATOM   4950  CB  VAL P  94     -28.570 -36.910  15.720  0.00  0.00      PROC  
ATOM   4951  HB  VAL P  94     -29.130 -36.010  15.370  0.00  0.00      PROC  
ATOM   4952  CG1 VAL P  94     -28.360 -38.040  14.570  0.00  0.00      PROC  
ATOM   4953 HG11 VAL P  94     -29.230 -38.740  14.590  0.00  0.00      PROC  
ATOM   4954 HG12 VAL P  94     -27.410 -38.570  14.800  0.00  0.00      PROC  
ATOM   4955 HG13 VAL P  94     -28.270 -37.570  13.570  0.00  0.00      PROC  
ATOM   4956  CG2 VAL P  94     -29.470 -37.520  16.850  0.00  0.00      PROC  
ATOM   4957 HG21 VAL P  94     -29.780 -36.820  17.660  0.00  0.00      PROC  
ATOM   4958 HG22 VAL P  94     -28.850 -38.360  17.230  0.00  0.00      PROC  
ATOM   4959 HG23 VAL P  94     -30.340 -37.900  16.280  0.00  0.00      PROC  
ATOM   4960  C   VAL P  94     -26.150 -36.210  15.470  0.00  0.00      PROC  
ATOM   4961  O   VAL P  94     -25.300 -37.070  15.210  0.00  0.00      PROC  
ATOM   4962  N   THR P  95     -26.130 -34.980  14.830  0.00  0.00      PROC  
ATOM   4963  HN  THR P  95     -26.940 -34.420  14.950  0.00  0.00      PROC  
ATOM   4964  CA  THR P  95     -25.240 -34.580  13.760  0.00  0.00      PROC  
ATOM   4965  HA  THR P  95     -25.180 -35.440  13.110  0.00  0.00      PROC  
ATOM   4966  CB  THR P  95     -25.630 -33.520  12.850  0.00  0.00      PROC  
ATOM   4967  HB  THR P  95     -24.810 -33.170  12.180  0.00  0.00      PROC  
ATOM   4968  OG1 THR P  95     -25.920 -32.340  13.660  0.00  0.00      PROC  
ATOM   4969  HG1 THR P  95     -26.520 -32.620  14.360  0.00  0.00      PROC  
ATOM   4970  CG2 THR P  95     -26.910 -33.920  12.130  0.00  0.00      PROC  
ATOM   4971 HG21 THR P  95     -27.680 -34.190  12.890  0.00  0.00      PROC  
ATOM   4972 HG22 THR P  95     -26.810 -34.930  11.680  0.00  0.00      PROC  
ATOM   4973 HG23 THR P  95     -27.350 -33.140  11.470  0.00  0.00      PROC  
ATOM   4974  C   THR P  95     -23.720 -34.430  14.230  0.00  0.00      PROC  
ATOM   4975  O   THR P  95     -22.750 -34.830  13.570  0.00  0.00      PROC  
ATOM   4976  N   LYS P  96     -23.560 -33.870  15.410  0.00  0.00      PROC  
ATOM   4977  HN  LYS P  96     -24.350 -33.500  15.890  0.00  0.00      PROC  
ATOM   4978  CA  LYS P  96     -22.260 -33.800  16.130  0.00  0.00      PROC  
ATOM   4979  HA  LYS P  96     -21.610 -33.360  15.380  0.00  0.00      PROC  
ATOM   4980  CB  LYS P  96     -22.460 -32.910  17.460  0.00  0.00      PROC  
ATOM   4981  HB1 LYS P  96     -23.290 -33.380  18.020  0.00  0.00      PROC  
ATOM   4982  HB2 LYS P  96     -22.890 -31.950  17.100  0.00  0.00      PROC  
ATOM   4983  CG  LYS P  96     -21.150 -32.630  18.240  0.00  0.00      PROC  
ATOM   4984  HG1 LYS P  96     -20.330 -32.660  17.490  0.00  0.00      PROC  
ATOM   4985  HG2 LYS P  96     -20.830 -33.460  18.910  0.00  0.00      PROC  
ATOM   4986  CD  LYS P  96     -21.200 -31.330  19.130  0.00  0.00      PROC  
ATOM   4987  HD1 LYS P  96     -21.180 -30.470  18.420  0.00  0.00      PROC  
ATOM   4988  HD2 LYS P  96     -20.170 -31.370  19.550  0.00  0.00      PROC  
ATOM   4989  CE  LYS P  96     -22.280 -31.250  20.160  0.00  0.00      PROC  
ATOM   4990  HE1 LYS P  96     -23.310 -31.260  19.750  0.00  0.00      PROC  
ATOM   4991  HE2 LYS P  96     -22.180 -30.370  20.830  0.00  0.00      PROC  
ATOM   4992  NZ  LYS P  96     -22.030 -32.330  21.070  0.00  0.00      PROC  
ATOM   4993  HZ1 LYS P  96     -21.010 -32.480  21.140  0.00  0.00      PROC  
ATOM   4994  HZ2 LYS P  96     -22.400 -33.170  20.570  0.00  0.00      PROC  
ATOM   4995  HZ3 LYS P  96     -22.500 -32.210  21.990  0.00  0.00      PROC  
ATOM   4996  C   LYS P  96     -21.670 -35.160  16.490  0.00  0.00      PROC  
ATOM   4997  O   LYS P  96     -20.570 -35.560  16.120  0.00  0.00      PROC  
ATOM   4998  N   TYR P  97     -22.520 -36.050  17.140  0.00  0.00      PROC  
ATOM   4999  HN  TYR P  97     -23.470 -35.790  17.280  0.00  0.00      PROC  
ATOM   5000  CA  TYR P  97     -22.230 -37.400  17.460  0.00  0.00      PROC  
ATOM   5001  HA  TYR P  97     -21.290 -37.380  17.990  0.00  0.00      PROC  
ATOM   5002  CB  TYR P  97     -23.500 -37.780  18.130  0.00  0.00      PROC  
ATOM   5003  HB1 TYR P  97     -24.360 -37.560  17.460  0.00  0.00      PROC  
ATOM   5004  HB2 TYR P  97     -23.540 -37.150  19.050  0.00  0.00      PROC  
ATOM   5005  CG  TYR P  97     -23.680 -39.240  18.550  0.00  0.00      PROC  
ATOM   5006  CD1 TYR P  97     -22.990 -39.850  19.590  0.00  0.00      PROC  
ATOM   5007  HD1 TYR P  97     -22.270 -39.270  20.150  0.00  0.00      PROC  
ATOM   5008  CE1 TYR P  97     -23.100 -41.280  19.810  0.00  0.00      PROC  
ATOM   5009  HE1 TYR P  97     -22.480 -41.830  20.500  0.00  0.00      PROC  
ATOM   5010  CZ  TYR P  97     -24.100 -41.880  19.050  0.00  0.00      PROC  
ATOM   5011  OH  TYR P  97     -24.190 -43.240  19.390  0.00  0.00      PROC  
ATOM   5012  HH  TYR P  97     -23.580 -43.490  20.080  0.00  0.00      PROC  
ATOM   5013  CD2 TYR P  97     -24.630 -39.950  17.800  0.00  0.00      PROC  
ATOM   5014  HD2 TYR P  97     -25.220 -39.540  17.010  0.00  0.00      PROC  
ATOM   5015  CE2 TYR P  97     -24.910 -41.270  18.110  0.00  0.00      PROC  
ATOM   5016  HE2 TYR P  97     -25.630 -41.850  17.560  0.00  0.00      PROC  
ATOM   5017  C   TYR P  97     -21.970 -38.330  16.230  0.00  0.00      PROC  
ATOM   5018  O   TYR P  97     -20.980 -39.050  16.250  0.00  0.00      PROC  
ATOM   5019  N   TRP P  98     -22.810 -38.330  15.160  0.00  0.00      PROC  
ATOM   5020  HN  TRP P  98     -23.660 -37.790  15.170  0.00  0.00      PROC  
ATOM   5021  CA  TRP P  98     -22.560 -39.090  13.920  0.00  0.00      PROC  
ATOM   5022  HA  TRP P  98     -22.470 -40.130  14.190  0.00  0.00      PROC  
ATOM   5023  CB  TRP P  98     -23.890 -38.900  13.100  0.00  0.00      PROC  
ATOM   5024  HB1 TRP P  98     -24.050 -37.800  13.160  0.00  0.00      PROC  
ATOM   5025  HB2 TRP P  98     -24.690 -39.410  13.680  0.00  0.00      PROC  
ATOM   5026  CG  TRP P  98     -23.810 -39.150  11.620  0.00  0.00      PROC  
ATOM   5027  CD1 TRP P  98     -23.820 -40.350  10.970  0.00  0.00      PROC  
ATOM   5028  HD1 TRP P  98     -23.830 -41.260  11.560  0.00  0.00      PROC  
ATOM   5029  NE1 TRP P  98     -23.830 -40.260   9.590  0.00  0.00      PROC  
ATOM   5030  HE1 TRP P  98     -24.310 -40.820   8.940  0.00  0.00      PROC  
ATOM   5031  CE2 TRP P  98     -23.800 -38.900   9.310  0.00  0.00      PROC  
ATOM   5032  CD2 TRP P  98     -23.700 -38.180  10.560  0.00  0.00      PROC  
ATOM   5033  CE3 TRP P  98     -23.620 -36.720  10.520  0.00  0.00      PROC  
ATOM   5034  HE3 TRP P  98     -23.630 -36.130  11.430  0.00  0.00      PROC  
ATOM   5035  CZ3 TRP P  98     -23.480 -36.080   9.310  0.00  0.00      PROC  
ATOM   5036  HZ3 TRP P  98     -23.650 -35.020   9.280  0.00  0.00      PROC  
ATOM   5037  CZ2 TRP P  98     -23.610 -38.230   8.100  0.00  0.00      PROC  
ATOM   5038  HZ2 TRP P  98     -23.400 -38.660   7.130  0.00  0.00      PROC  
ATOM   5039  CH2 TRP P  98     -23.560 -36.790   8.140  0.00  0.00      PROC  
ATOM   5040  HH2 TRP P  98     -23.520 -36.320   7.170  0.00  0.00      PROC  
ATOM   5041  C   TRP P  98     -21.270 -38.670  13.180  0.00  0.00      PROC  
ATOM   5042  O   TRP P  98     -20.510 -39.540  12.730  0.00  0.00      PROC  
ATOM   5043  N   PHE P  99     -21.000 -37.360  13.000  0.00  0.00      PROC  
ATOM   5044  HN  PHE P  99     -21.530 -36.650  13.470  0.00  0.00      PROC  
ATOM   5045  CA  PHE P  99     -19.950 -36.990  12.100  0.00  0.00      PROC  
ATOM   5046  HA  PHE P  99     -20.000 -37.650  11.250  0.00  0.00      PROC  
ATOM   5047  CB  PHE P  99     -20.150 -35.500  11.640  0.00  0.00      PROC  
ATOM   5048  HB1 PHE P  99     -20.030 -34.820  12.500  0.00  0.00      PROC  
ATOM   5049  HB2 PHE P  99     -21.160 -35.270  11.250  0.00  0.00      PROC  
ATOM   5050  CG  PHE P  99     -19.150 -34.970  10.530  0.00  0.00      PROC  
ATOM   5051  CD1 PHE P  99     -18.860 -35.640   9.280  0.00  0.00      PROC  
ATOM   5052  HD1 PHE P  99     -19.270 -36.640   9.300  0.00  0.00      PROC  
ATOM   5053  CE1 PHE P  99     -18.050 -35.080   8.330  0.00  0.00      PROC  
ATOM   5054  HE1 PHE P  99     -17.620 -35.870   7.740  0.00  0.00      PROC  
ATOM   5055  CZ  PHE P  99     -17.570 -33.790   8.440  0.00  0.00      PROC  
ATOM   5056  HZ  PHE P  99     -16.800 -33.420   7.770  0.00  0.00      PROC  
ATOM   5057  CD2 PHE P  99     -18.720 -33.640  10.590  0.00  0.00      PROC  
ATOM   5058  HD2 PHE P  99     -19.140 -33.080  11.410  0.00  0.00      PROC  
ATOM   5059  CE2 PHE P  99     -17.960 -33.050   9.530  0.00  0.00      PROC  
ATOM   5060  HE2 PHE P  99     -17.630 -32.040   9.720  0.00  0.00      PROC  
ATOM   5061  C   PHE P  99     -18.610 -37.140  12.790  0.00  0.00      PROC  
ATOM   5062  O   PHE P  99     -17.640 -37.630  12.230  0.00  0.00      PROC
[truncated: 31,224,439 more chars]
