# Supplementary material for: Seeking the Membrane-Bound Structure of the Caveolin 8S Complex
Source: J Phys Chem B. 2025 Jul 25;129(31):7932–8. doi: 10.1021/acs.jpcb.5c01585 (PMC12337093; doi:10.1021/acs.jpcb.5c01585)
Supplement: Supplementary file 2 [file jp5c01585_si_002.zip › FinalPDBfiles/5.10A.GLH.pdb]

CRYST1  179.443  179.443  111.579  90.00  90.00  90.00 P 1           1
ATOM      1  N   ILE P  49      61.886 -33.351  25.245  0.00  0.00      PROA  
ATOM      2  HT1 ILE P  49      61.872 -34.054  24.479  0.00  0.00      PROA  
ATOM      3  HT2 ILE P  49      62.686 -32.690  25.182  0.00  0.00      PROA  
ATOM      4  HT3 ILE P  49      61.094 -32.712  25.030  0.00  0.00      PROA  
ATOM      5  CA  ILE P  49      61.718 -33.937  26.606  0.00  0.00      PROA  
ATOM      6  HA  ILE P  49      62.703 -34.129  27.005  0.00  0.00      PROA  
ATOM      7  CB  ILE P  49      61.148 -32.878  27.596  0.00  0.00      PROA  
ATOM      8  HB  ILE P  49      60.068 -32.715  27.391  0.00  0.00      PROA  
ATOM      9  CG2 ILE P  49      61.033 -33.188  29.063  0.00  0.00      PROA  
ATOM     10 HG21 ILE P  49      61.985 -33.472  29.560  0.00  0.00      PROA  
ATOM     11 HG22 ILE P  49      60.446 -34.114  29.242  0.00  0.00      PROA  
ATOM     12 HG23 ILE P  49      60.646 -32.319  29.636  0.00  0.00      PROA  
ATOM     13  CG1 ILE P  49      61.985 -31.577  27.452  0.00  0.00      PROA  
ATOM     14 HG11 ILE P  49      61.587 -30.856  28.197  0.00  0.00      PROA  
ATOM     15 HG12 ILE P  49      61.780 -31.095  26.472  0.00  0.00      PROA  
ATOM     16  CD  ILE P  49      63.450 -31.682  27.803  0.00  0.00      PROA  
ATOM     17  HD1 ILE P  49      64.036 -32.300  27.089  0.00  0.00      PROA  
ATOM     18  HD2 ILE P  49      63.570 -32.227  28.764  0.00  0.00      PROA  
ATOM     19  HD3 ILE P  49      64.002 -30.719  27.834  0.00  0.00      PROA  
ATOM     20  C   ILE P  49      60.837 -35.119  26.431  0.00  0.00      PROA  
ATOM     21  O   ILE P  49      59.980 -35.238  25.530  0.00  0.00      PROA  
ATOM     22  N   ASP P  50      61.016 -36.053  27.319  0.00  0.00      PROA  
ATOM     23  HN  ASP P  50      61.679 -35.967  28.058  0.00  0.00      PROA  
ATOM     24  CA  ASP P  50      60.316 -37.320  27.258  0.00  0.00      PROA  
ATOM     25  HA  ASP P  50      60.298 -37.578  26.210  0.00  0.00      PROA  
ATOM     26  CB  ASP P  50      61.135 -38.345  28.099  0.00  0.00      PROA  
ATOM     27  HB1 ASP P  50      60.548 -39.262  28.321  0.00  0.00      PROA  
ATOM     28  HB2 ASP P  50      61.474 -38.057  29.117  0.00  0.00      PROA  
ATOM     29  CG  ASP P  50      62.393 -38.842  27.328  0.00  0.00      PROA  
ATOM     30  OD1 ASP P  50      63.163 -39.585  27.977  0.00  0.00      PROA  
ATOM     31  OD2 ASP P  50      62.620 -38.390  26.150  0.00  0.00      PROA  
ATOM     32  C   ASP P  50      58.858 -37.196  27.778  0.00  0.00      PROA  
ATOM     33  O   ASP P  50      58.561 -36.406  28.631  0.00  0.00      PROA  
ATOM     34  N   LEU P  51      57.942 -37.985  27.245  0.00  0.00      PROA  
ATOM     35  HN  LEU P  51      58.264 -38.426  26.411  0.00  0.00      PROA  
ATOM     36  CA  LEU P  51      56.602 -38.239  27.736  0.00  0.00      PROA  
ATOM     37  HA  LEU P  51      56.255 -38.786  26.872  0.00  0.00      PROA  
ATOM     38  CB  LEU P  51      56.554 -39.114  29.050  0.00  0.00      PROA  
ATOM     39  HB1 LEU P  51      55.527 -39.517  29.183  0.00  0.00      PROA  
ATOM     40  HB2 LEU P  51      56.965 -38.464  29.851  0.00  0.00      PROA  
ATOM     41  CG  LEU P  51      57.601 -40.298  29.109  0.00  0.00      PROA  
ATOM     42  HG  LEU P  51      58.616 -39.857  29.009  0.00  0.00      PROA  
ATOM     43  CD1 LEU P  51      57.584 -40.909  30.479  0.00  0.00      PROA  
ATOM     44 HD11 LEU P  51      56.519 -41.152  30.681  0.00  0.00      PROA  
ATOM     45 HD12 LEU P  51      57.843 -40.180  31.276  0.00  0.00      PROA  
ATOM     46 HD13 LEU P  51      58.202 -41.830  30.417  0.00  0.00      PROA  
ATOM     47  CD2 LEU P  51      57.249 -41.368  28.111  0.00  0.00      PROA  
ATOM     48 HD21 LEU P  51      56.718 -41.076  27.180  0.00  0.00      PROA  
ATOM     49 HD22 LEU P  51      56.602 -42.169  28.528  0.00  0.00      PROA  
ATOM     50 HD23 LEU P  51      58.246 -41.710  27.758  0.00  0.00      PROA  
ATOM     51  C   LEU P  51      55.666 -37.018  27.877  0.00  0.00      PROA  
ATOM     52  O   LEU P  51      54.729 -37.048  28.715  0.00  0.00      PROA  
ATOM     53  N   VAL P  52      55.829 -36.054  26.930  0.00  0.00      PROA  
ATOM     54  HN  VAL P  52      56.645 -36.124  26.362  0.00  0.00      PROA  
ATOM     55  CA  VAL P  52      55.092 -34.790  26.800  0.00  0.00      PROA  
ATOM     56  HA  VAL P  52      54.971 -34.608  27.858  0.00  0.00      PROA  
ATOM     57  CB  VAL P  52      55.976 -33.751  26.128  0.00  0.00      PROA  
ATOM     58  HB  VAL P  52      55.458 -32.770  26.064  0.00  0.00      PROA  
ATOM     59  CG1 VAL P  52      57.244 -33.518  26.980  0.00  0.00      PROA  
ATOM     60 HG11 VAL P  52      57.852 -34.448  27.007  0.00  0.00      PROA  
ATOM     61 HG12 VAL P  52      56.958 -33.234  28.015  0.00  0.00      PROA  
ATOM     62 HG13 VAL P  52      57.895 -32.732  26.541  0.00  0.00      PROA  
ATOM     63  CG2 VAL P  52      56.282 -34.251  24.667  0.00  0.00      PROA  
ATOM     64 HG21 VAL P  52      55.360 -34.621  24.169  0.00  0.00      PROA  
ATOM     65 HG22 VAL P  52      56.928 -35.152  24.605  0.00  0.00      PROA  
ATOM     66 HG23 VAL P  52      56.755 -33.436  24.079  0.00  0.00      PROA  
ATOM     67  C   VAL P  52      53.677 -34.751  26.272  0.00  0.00      PROA  
ATOM     68  O   VAL P  52      53.285 -35.379  25.304  0.00  0.00      PROA  
ATOM     69  N   ASN P  53      52.810 -33.999  26.914  0.00  0.00      PROA  
ATOM     70  HN  ASN P  53      53.023 -33.407  27.688  0.00  0.00      PROA  
ATOM     71  CA  ASN P  53      51.454 -33.899  26.400  0.00  0.00      PROA  
ATOM     72  HA  ASN P  53      51.204 -34.772  25.816  0.00  0.00      PROA  
ATOM     73  CB  ASN P  53      50.501 -33.707  27.593  0.00  0.00      PROA  
ATOM     74  HB1 ASN P  53      49.472 -33.375  27.339  0.00  0.00      PROA  
ATOM     75  HB2 ASN P  53      51.020 -33.008  28.283  0.00  0.00      PROA  
ATOM     76  CG  ASN P  53      50.341 -35.013  28.459  0.00  0.00      PROA  
ATOM     77  OD1 ASN P  53      50.818 -35.104  29.585  0.00  0.00      PROA  
ATOM     78  ND2 ASN P  53      49.553 -35.943  27.894  0.00  0.00      PROA  
ATOM     79 HD21 ASN P  53      49.295 -36.753  28.420  0.00  0.00      PROA  
ATOM     80 HD22 ASN P  53      49.125 -35.706  27.022  0.00  0.00      PROA  
ATOM     81  C   ASN P  53      51.435 -32.773  25.348  0.00  0.00      PROA  
ATOM     82  O   ASN P  53      51.836 -31.632  25.595  0.00  0.00      PROA  
ATOM     83  N   ARG P  54      51.003 -33.044  24.126  0.00  0.00      PROA  
ATOM     84  HN  ARG P  54      50.451 -33.851  23.931  0.00  0.00      PROA  
ATOM     85  CA  ARG P  54      51.338 -32.325  22.881  0.00  0.00      PROA  
ATOM     86  HA  ARG P  54      52.283 -31.807  22.951  0.00  0.00      PROA  
ATOM     87  CB  ARG P  54      51.485 -33.470  21.750  0.00  0.00      PROA  
ATOM     88  HB1 ARG P  54      51.665 -32.952  20.784  0.00  0.00      PROA  
ATOM     89  HB2 ARG P  54      50.538 -34.050  21.727  0.00  0.00      PROA  
ATOM     90  CG  ARG P  54      52.598 -34.501  22.060  0.00  0.00      PROA  
ATOM     91  HG1 ARG P  54      52.258 -35.078  22.947  0.00  0.00      PROA  
ATOM     92  HG2 ARG P  54      53.595 -34.128  22.378  0.00  0.00      PROA  
ATOM     93  CD  ARG P  54      52.681 -35.388  20.920  0.00  0.00      PROA  
ATOM     94  HD1 ARG P  54      52.862 -34.788  20.003  0.00  0.00      PROA  
ATOM     95  HD2 ARG P  54      51.765 -35.977  20.703  0.00  0.00      PROA  
ATOM     96  NE  ARG P  54      53.793 -36.363  21.146  0.00  0.00      PROA  
ATOM     97  HE  ARG P  54      54.330 -36.430  21.987  0.00  0.00      PROA  
ATOM     98  CZ  ARG P  54      54.012 -37.449  20.475  0.00  0.00      PROA  
ATOM     99  NH1 ARG P  54      53.604 -37.553  19.203  0.00  0.00      PROA  
ATOM    100 HH11 ARG P  54      52.965 -36.823  18.960  0.00  0.00      PROA  
ATOM    101 HH12 ARG P  54      53.632 -38.433  18.728  0.00  0.00      PROA  
ATOM    102  NH2 ARG P  54      54.732 -38.390  21.050  0.00  0.00      PROA  
ATOM    103 HH21 ARG P  54      54.863 -38.366  22.041  0.00  0.00      PROA  
ATOM    104 HH22 ARG P  54      54.863 -39.232  20.528  0.00  0.00      PROA  
ATOM    105  C   ARG P  54      50.306 -31.344  22.546  0.00  0.00      PROA  
ATOM    106  O   ARG P  54      50.222 -30.950  21.411  0.00  0.00      PROA  
ATOM    107  N   ASP P  55      49.538 -30.803  23.531  0.00  0.00      PROA  
ATOM    108  HN  ASP P  55      49.941 -30.987  24.424  0.00  0.00      PROA  
ATOM    109  CA  ASP P  55      48.444 -29.940  23.478  0.00  0.00      PROA  
ATOM    110  HA  ASP P  55      47.709 -30.465  22.887  0.00  0.00      PROA  
ATOM    111  CB  ASP P  55      47.888 -29.743  24.995  0.00  0.00      PROA  
ATOM    112  HB1 ASP P  55      47.261 -28.833  25.113  0.00  0.00      PROA  
ATOM    113  HB2 ASP P  55      48.801 -29.538  25.594  0.00  0.00      PROA  
ATOM    114  CG  ASP P  55      47.237 -30.857  25.757  0.00  0.00      PROA  
ATOM    115  OD1 ASP P  55      47.389 -30.846  27.031  0.00  0.00      PROA  
ATOM    116  OD2 ASP P  55      46.599 -31.688  25.112  0.00  0.00      PROA  
ATOM    117  C   ASP P  55      48.617 -28.571  22.951  0.00  0.00      PROA  
ATOM    118  O   ASP P  55      49.438 -27.827  23.474  0.00  0.00      PROA  
ATOM    119  N   PRO P  56      47.843 -28.003  21.994  0.00  0.00      PROA  
ATOM    120  CD  PRO P  56      47.028 -28.820  21.058  0.00  0.00      PROA  
ATOM    121  HD1 PRO P  56      46.213 -29.327  21.617  0.00  0.00      PROA  
ATOM    122  HD2 PRO P  56      47.569 -29.716  20.687  0.00  0.00      PROA  
ATOM    123  CA  PRO P  56      47.967 -26.636  21.504  0.00  0.00      PROA  
ATOM    124  HA  PRO P  56      48.971 -26.242  21.465  0.00  0.00      PROA  
ATOM    125  CB  PRO P  56      47.276 -26.523  20.165  0.00  0.00      PROA  
ATOM    126  HB1 PRO P  56      48.018 -26.609  19.342  0.00  0.00      PROA  
ATOM    127  HB2 PRO P  56      46.632 -25.640  19.970  0.00  0.00      PROA  
ATOM    128  CG  PRO P  56      46.488 -27.785  20.048  0.00  0.00      PROA  
ATOM    129  HG1 PRO P  56      45.437 -27.605  20.362  0.00  0.00      PROA  
ATOM    130  HG2 PRO P  56      46.400 -28.151  19.002  0.00  0.00      PROA  
ATOM    131  C   PRO P  56      47.148 -25.684  22.427  0.00  0.00      PROA  
ATOM    132  O   PRO P  56      46.091 -25.948  23.007  0.00  0.00      PROA  
ATOM    133  N   LYS P  57      47.661 -24.425  22.606  0.00  0.00      PROA  
ATOM    134  HN  LYS P  57      48.516 -24.139  22.182  0.00  0.00      PROA  
ATOM    135  CA  LYS P  57      47.088 -23.257  23.333  0.00  0.00      PROA  
ATOM    136  HA  LYS P  57      46.739 -23.650  24.276  0.00  0.00      PROA  
ATOM    137  CB  LYS P  57      48.060 -22.094  23.717  0.00  0.00      PROA  
ATOM    138  HB1 LYS P  57      47.631 -21.173  24.166  0.00  0.00      PROA  
ATOM    139  HB2 LYS P  57      48.446 -21.623  22.788  0.00  0.00      PROA  
ATOM    140  CG  LYS P  57      49.226 -22.410  24.528  0.00  0.00      PROA  
ATOM    141  HG1 LYS P  57      49.729 -21.420  24.562  0.00  0.00      PROA  
ATOM    142  HG2 LYS P  57      49.852 -23.188  24.039  0.00  0.00      PROA  
ATOM    143  CD  LYS P  57      48.851 -22.926  25.942  0.00  0.00      PROA  
ATOM    144  HD1 LYS P  57      48.390 -23.933  26.024  0.00  0.00      PROA  
ATOM    145  HD2 LYS P  57      48.016 -22.265  26.260  0.00  0.00      PROA  
ATOM    146  CE  LYS P  57      49.879 -22.840  27.084  0.00  0.00      PROA  
ATOM    147  HE1 LYS P  57      50.829 -23.363  26.842  0.00  0.00      PROA  
ATOM    148  HE2 LYS P  57      49.472 -23.285  28.017  0.00  0.00      PROA  
ATOM    149  NZ  LYS P  57      50.420 -21.438  27.287  0.00  0.00      PROA  
ATOM    150  HZ1 LYS P  57      50.829 -21.354  28.240  0.00  0.00      PROA  
ATOM    151  HZ2 LYS P  57      49.654 -20.737  27.356  0.00  0.00      PROA  
ATOM    152  HZ3 LYS P  57      51.118 -21.129  26.581  0.00  0.00      PROA  
ATOM    153  C   LYS P  57      45.941 -22.564  22.527  0.00  0.00      PROA  
ATOM    154  O   LYS P  57      45.867 -22.645  21.348  0.00  0.00      PROA  
ATOM    155  N   HSD P  58      45.019 -21.946  23.330  0.00  0.00      PROA  
ATOM    156  HN  HSD P  58      45.108 -22.006  24.321  0.00  0.00      PROA  
ATOM    157  CA  HSD P  58      43.854 -21.068  22.860  0.00  0.00      PROA  
ATOM    158  HA  HSD P  58      43.402 -20.702  23.770  0.00  0.00      PROA  
ATOM    159  CB  HSD P  58      44.353 -20.150  21.781  0.00  0.00      PROA  
ATOM    160  HB1 HSD P  58      43.609 -19.342  21.619  0.00  0.00      PROA  
ATOM    161  HB2 HSD P  58      44.413 -20.768  20.860  0.00  0.00      PROA  
ATOM    162  ND1 HSD P  58      45.750 -18.523  23.197  0.00  0.00      PROA  
ATOM    163  HD1 HSD P  58      44.966 -18.233  23.746  0.00  0.00      PROA  
ATOM    164  CG  HSD P  58      45.648 -19.449  22.175  0.00  0.00      PROA  
ATOM    165  CE1 HSD P  58      47.065 -18.150  23.261  0.00  0.00      PROA  
ATOM    166  HE1 HSD P  58      47.389 -17.358  23.935  0.00  0.00      PROA  
ATOM    167  NE2 HSD P  58      47.844 -18.810  22.440  0.00  0.00      PROA  
ATOM    168  CD2 HSD P  58      46.953 -19.694  21.814  0.00  0.00      PROA  
ATOM    169  HD2 HSD P  58      47.396 -20.343  21.068  0.00  0.00      PROA  
ATOM    170  C   HSD P  58      42.761 -21.978  22.334  0.00  0.00      PROA  
ATOM    171  O   HSD P  58      42.130 -21.542  21.368  0.00  0.00      PROA  
ATOM    172  N   LEU P  59      42.471 -23.216  22.807  0.00  0.00      PROA  
ATOM    173  HN  LEU P  59      43.101 -23.490  23.529  0.00  0.00      PROA  
ATOM    174  CA  LEU P  59      41.530 -24.207  22.295  0.00  0.00      PROA  
ATOM    175  HA  LEU P  59      40.922 -23.618  21.624  0.00  0.00      PROA  
ATOM    176  CB  LEU P  59      42.322 -25.215  21.511  0.00  0.00      PROA  
ATOM    177  HB1 LEU P  59      43.059 -25.751  22.147  0.00  0.00      PROA  
ATOM    178  HB2 LEU P  59      42.857 -24.634  20.730  0.00  0.00      PROA  
ATOM    179  CG  LEU P  59      41.511 -26.354  20.732  0.00  0.00      PROA  
ATOM    180  HG  LEU P  59      40.993 -27.071  21.405  0.00  0.00      PROA  
ATOM    181  CD1 LEU P  59      40.659 -25.746  19.592  0.00  0.00      PROA  
ATOM    182 HD11 LEU P  59      39.868 -25.026  19.892  0.00  0.00      PROA  
ATOM    183 HD12 LEU P  59      40.152 -26.540  19.004  0.00  0.00      PROA  
ATOM    184 HD13 LEU P  59      41.217 -25.113  18.870  0.00  0.00      PROA  
ATOM    185  CD2 LEU P  59      42.529 -27.289  20.157  0.00  0.00      PROA  
ATOM    186 HD21 LEU P  59      43.170 -27.785  20.916  0.00  0.00      PROA  
ATOM    187 HD22 LEU P  59      43.079 -26.945  19.255  0.00  0.00      PROA  
ATOM    188 HD23 LEU P  59      41.906 -28.101  19.724  0.00  0.00      PROA  
ATOM    189  C   LEU P  59      40.679 -24.812  23.385  0.00  0.00      PROA  
ATOM    190  O   LEU P  59      41.256 -25.403  24.247  0.00  0.00      PROA  
ATOM    191  N   ASN P  60      39.352 -24.666  23.303  0.00  0.00      PROA  
ATOM    192  HN  ASN P  60      38.985 -24.132  22.545  0.00  0.00      PROA  
ATOM    193  CA  ASN P  60      38.431 -25.326  24.262  0.00  0.00      PROA  
ATOM    194  HA  ASN P  60      38.924 -25.185  25.213  0.00  0.00      PROA  
ATOM    195  CB  ASN P  60      36.950 -24.786  24.378  0.00  0.00      PROA  
ATOM    196  HB1 ASN P  60      36.441 -25.224  25.263  0.00  0.00      PROA  
ATOM    197  HB2 ASN P  60      36.525 -24.938  23.362  0.00  0.00      PROA  
ATOM    198  CG  ASN P  60      36.793 -23.289  24.763  0.00  0.00      PROA  
ATOM    199  OD1 ASN P  60      37.815 -22.592  24.719  0.00  0.00      PROA  
ATOM    200  ND2 ASN P  60      35.599 -22.756  25.114  0.00  0.00      PROA  
ATOM    201 HD21 ASN P  60      34.883 -23.433  25.284  0.00  0.00      PROA  
ATOM    202 HD22 ASN P  60      35.576 -21.778  25.319  0.00  0.00      PROA  
ATOM    203  C   ASN P  60      38.399 -26.896  24.060  0.00  0.00      PROA  
ATOM    204  O   ASN P  60      38.686 -27.402  22.970  0.00  0.00      PROA  
ATOM    205  N   ASP P  61      38.049 -27.585  25.131  0.00  0.00      PROA  
ATOM    206  HN  ASP P  61      37.843 -27.076  25.963  0.00  0.00      PROA  
ATOM    207  CA  ASP P  61      37.955 -29.029  25.120  0.00  0.00      PROA  
ATOM    208  HA  ASP P  61      38.889 -29.317  24.662  0.00  0.00      PROA  
ATOM    209  CB  ASP P  61      38.075 -29.723  26.538  0.00  0.00      PROA  
ATOM    210  HB1 ASP P  61      37.819 -30.798  26.424  0.00  0.00      PROA  
ATOM    211  HB2 ASP P  61      37.357 -29.224  27.224  0.00  0.00      PROA  
ATOM    212  CG  ASP P  61      39.368 -29.484  27.128  0.00  0.00      PROA  
ATOM    213  OD1 ASP P  61      39.612 -29.877  28.287  0.00  0.00      PROA  
ATOM    214  OD2 ASP P  61      40.273 -28.917  26.492  0.00  0.00      PROA  
ATOM    215  C   ASP P  61      36.905 -29.684  24.226  0.00  0.00      PROA  
ATOM    216  O   ASP P  61      35.752 -29.164  24.131  0.00  0.00      PROA  
ATOM    217  N   ASP P  62      37.226 -30.724  23.409  0.00  0.00      PROA  
ATOM    218  HN  ASP P  62      38.082 -31.228  23.494  0.00  0.00      PROA  
ATOM    219  CA  ASP P  62      36.142 -31.265  22.501  0.00  0.00      PROA  
ATOM    220  HA  ASP P  62      36.715 -32.006  21.963  0.00  0.00      PROA  
ATOM    221  CB  ASP P  62      34.836 -31.946  23.189  0.00  0.00      PROA  
ATOM    222  HB1 ASP P  62      34.169 -32.272  22.363  0.00  0.00      PROA  
ATOM    223  HB2 ASP P  62      34.283 -31.160  23.747  0.00  0.00      PROA  
ATOM    224  CG  ASP P  62      35.094 -33.096  24.101  0.00  0.00      PROA  
ATOM    225  OD1 ASP P  62      34.093 -33.571  24.757  0.00  0.00      PROA  
ATOM    226  OD2 ASP P  62      36.252 -33.624  24.146  0.00  0.00      PROA  
ATOM    227  C   ASP P  62      35.773 -30.451  21.278  0.00  0.00      PROA  
ATOM    228  O   ASP P  62      34.719 -30.651  20.667  0.00  0.00      PROA  
ATOM    229  N   VAL P  63      36.600 -29.540  20.837  0.00  0.00      PROA  
ATOM    230  HN  VAL P  63      37.302 -29.222  21.469  0.00  0.00      PROA  
ATOM    231  CA  VAL P  63      36.414 -28.823  19.558  0.00  0.00      PROA  
ATOM    232  HA  VAL P  63      35.383 -28.744  19.245  0.00  0.00      PROA  
ATOM    233  CB  VAL P  63      36.943 -27.406  19.685  0.00  0.00      PROA  
ATOM    234  HB  VAL P  63      38.029 -27.433  19.919  0.00  0.00      PROA  
ATOM    235  CG1 VAL P  63      36.678 -26.603  18.433  0.00  0.00      PROA  
ATOM    236 HG11 VAL P  63      37.072 -25.572  18.564  0.00  0.00      PROA  
ATOM    237 HG12 VAL P  63      35.586 -26.408  18.376  0.00  0.00      PROA  
ATOM    238 HG13 VAL P  63      37.121 -26.957  17.477  0.00  0.00      PROA  
ATOM    239  CG2 VAL P  63      36.248 -26.623  20.817  0.00  0.00      PROA  
ATOM    240 HG21 VAL P  63      36.855 -25.745  21.126  0.00  0.00      PROA  
ATOM    241 HG22 VAL P  63      36.012 -27.310  21.657  0.00  0.00      PROA  
ATOM    242 HG23 VAL P  63      35.274 -26.181  20.518  0.00  0.00      PROA  
ATOM    243  C   VAL P  63      37.109 -29.657  18.517  0.00  0.00      PROA  
ATOM    244  O   VAL P  63      36.406 -30.511  17.909  0.00  0.00      PROA  
ATOM    245  N   VAL P  64      38.392 -29.467  18.218  0.00  0.00      PROA  
ATOM    246  HN  VAL P  64      38.903 -28.878  18.838  0.00  0.00      PROA  
ATOM    247  CA  VAL P  64      39.252 -30.129  17.249  0.00  0.00      PROA  
ATOM    248  HA  VAL P  64      38.611 -30.018  16.387  0.00  0.00      PROA  
ATOM    249  CB  VAL P  64      40.509 -29.290  17.108  0.00  0.00      PROA  
ATOM    250  HB  VAL P  64      40.920 -29.196  18.136  0.00  0.00      PROA  
ATOM    251  CG1 VAL P  64      41.465 -29.852  16.064  0.00  0.00      PROA  
ATOM    252 HG11 VAL P  64      41.883 -30.801  16.465  0.00  0.00      PROA  
ATOM    253 HG12 VAL P  64      42.325 -29.168  15.898  0.00  0.00      PROA  
ATOM    254 HG13 VAL P  64      40.957 -30.116  15.112  0.00  0.00      PROA  
ATOM    255  CG2 VAL P  64      40.103 -27.850  16.752  0.00  0.00      PROA  
ATOM    256 HG21 VAL P  64      39.722 -27.827  15.708  0.00  0.00      PROA  
ATOM    257 HG22 VAL P  64      40.974 -27.165  16.832  0.00  0.00      PROA  
ATOM    258 HG23 VAL P  64      39.309 -27.367  17.360  0.00  0.00      PROA  
ATOM    259  C   VAL P  64      39.496 -31.596  17.564  0.00  0.00      PROA  
ATOM    260  O   VAL P  64      39.565 -32.412  16.617  0.00  0.00      PROA  
ATOM    261  N   LYS P  65      39.535 -31.914  18.910  0.00  0.00      PROA  
ATOM    262  HN  LYS P  65      39.661 -31.109  19.484  0.00  0.00      PROA  
ATOM    263  CA  LYS P  65      39.437 -33.211  19.509  0.00  0.00      PROA  
ATOM    264  HA  LYS P  65      40.284 -33.767  19.135  0.00  0.00      PROA  
ATOM    265  CB  LYS P  65      39.451 -33.088  21.076  0.00  0.00      PROA  
ATOM    266  HB1 LYS P  65      38.868 -32.243  21.501  0.00  0.00      PROA  
ATOM    267  HB2 LYS P  65      40.441 -32.933  21.556  0.00  0.00      PROA  
ATOM    268  CG  LYS P  65      38.803 -34.263  21.869  0.00  0.00      PROA  
ATOM    269  HG1 LYS P  65      37.765 -34.411  21.500  0.00  0.00      PROA  
ATOM    270  HG2 LYS P  65      38.786 -33.905  22.920  0.00  0.00      PROA  
ATOM    271  CD  LYS P  65      39.545 -35.501  21.896  0.00  0.00      PROA  
ATOM    272  HD1 LYS P  65      40.467 -35.469  22.516  0.00  0.00      PROA  
ATOM    273  HD2 LYS P  65      39.982 -35.748  20.905  0.00  0.00      PROA  
ATOM    274  CE  LYS P  65      38.666 -36.739  22.329  0.00  0.00      PROA  
ATOM    275  HE1 LYS P  65      39.225 -37.699  22.345  0.00  0.00      PROA  
ATOM    276  HE2 LYS P  65      37.807 -36.945  21.656  0.00  0.00      PROA  
ATOM    277  NZ  LYS P  65      38.102 -36.506  23.631  0.00  0.00      PROA  
ATOM    278  HZ1 LYS P  65      38.836 -36.310  24.341  0.00  0.00      PROA  
ATOM    279  HZ2 LYS P  65      37.557 -37.350  23.901  0.00  0.00      PROA  
ATOM    280  HZ3 LYS P  65      37.405 -35.734  23.638  0.00  0.00      PROA  
ATOM    281  C   LYS P  65      38.170 -33.895  18.971  0.00  0.00      PROA  
ATOM    282  O   LYS P  65      37.072 -33.302  18.946  0.00  0.00      PROA  
ATOM    283  N   ILE P  66      38.239 -35.164  18.538  0.00  0.00      PROA  
ATOM    284  HN  ILE P  66      39.146 -35.577  18.587  0.00  0.00      PROA  
ATOM    285  CA  ILE P  66      37.061 -35.925  18.050  0.00  0.00      PROA  
ATOM    286  HA  ILE P  66      36.154 -35.356  18.198  0.00  0.00      PROA  
ATOM    287  CB  ILE P  66      37.123 -36.079  16.500  0.00  0.00      PROA  
ATOM    288  HB  ILE P  66      37.743 -36.961  16.234  0.00  0.00      PROA  
ATOM    289  CG2 ILE P  66      35.783 -36.322  15.979  0.00  0.00      PROA  
ATOM    290 HG21 ILE P  66      35.107 -36.762  16.743  0.00  0.00      PROA  
ATOM    291 HG22 ILE P  66      35.815 -36.959  15.070  0.00  0.00      PROA  
ATOM    292 HG23 ILE P  66      35.301 -35.377  15.649  0.00  0.00      PROA  
ATOM    293  CG1 ILE P  66      37.790 -34.861  15.751  0.00  0.00      PROA  
ATOM    294 HG11 ILE P  66      38.810 -34.631  16.125  0.00  0.00      PROA  
ATOM    295 HG12 ILE P  66      37.080 -34.009  15.823  0.00  0.00      PROA  
ATOM    296  CD  ILE P  66      38.044 -35.152  14.241  0.00  0.00      PROA  
ATOM    297  HD1 ILE P  66      38.058 -34.160  13.741  0.00  0.00      PROA  
ATOM    298  HD2 ILE P  66      37.258 -35.720  13.697  0.00  0.00      PROA  
ATOM    299  HD3 ILE P  66      39.045 -35.625  14.151  0.00  0.00      PROA  
ATOM    300  C   ILE P  66      36.900 -37.226  18.902  0.00  0.00      PROA  
ATOM    301  O   ILE P  66      37.662 -38.185  18.730  0.00  0.00      PROA  
ATOM    302  N   ASP P  67      35.770 -37.278  19.702  0.00  0.00      PROA  
ATOM    303  HN  ASP P  67      35.163 -36.508  19.882  0.00  0.00      PROA  
ATOM    304  CA  ASP P  67      35.221 -38.542  20.156  0.00  0.00      PROA  
ATOM    305  HA  ASP P  67      36.043 -39.218  20.342  0.00  0.00      PROA  
ATOM    306  CB  ASP P  67      34.433 -38.373  21.456  0.00  0.00      PROA  
ATOM    307  HB1 ASP P  67      33.949 -39.292  21.849  0.00  0.00      PROA  
ATOM    308  HB2 ASP P  67      33.733 -37.559  21.171  0.00  0.00      PROA  
ATOM    309  CG  ASP P  67      35.261 -37.945  22.693  0.00  0.00      PROA  
ATOM    310  OD1 ASP P  67      34.853 -36.943  23.328  0.00  0.00      PROA  
ATOM    311  OD2 ASP P  67      36.269 -38.611  23.054  0.00  0.00      PROA  
ATOM    312  C   ASP P  67      34.328 -39.124  19.028  0.00  0.00      PROA  
ATOM    313  O   ASP P  67      33.829 -38.340  18.181  0.00  0.00      PROA  
ATOM    314  N   PHE P  68      34.097 -40.452  19.051  0.00  0.00      PROA  
ATOM    315  HN  PHE P  68      34.491 -41.056  19.740  0.00  0.00      PROA  
ATOM    316  CA  PHE P  68      33.124 -41.138  18.189  0.00  0.00      PROA  
ATOM    317  HA  PHE P  68      33.353 -40.782  17.195  0.00  0.00      PROA  
ATOM    318  CB  PHE P  68      33.325 -42.664  18.316  0.00  0.00      PROA  
ATOM    319  HB1 PHE P  68      33.179 -43.015  19.361  0.00  0.00      PROA  
ATOM    320  HB2 PHE P  68      34.393 -42.953  18.217  0.00  0.00      PROA  
ATOM    321  CG  PHE P  68      32.429 -43.490  17.394  0.00  0.00      PROA  
ATOM    322  CD1 PHE P  68      32.302 -43.335  15.985  0.00  0.00      PROA  
ATOM    323  HD1 PHE P  68      32.846 -42.550  15.480  0.00  0.00      PROA  
ATOM    324  CE1 PHE P  68      31.463 -44.084  15.187  0.00  0.00      PROA  
ATOM    325  HE1 PHE P  68      31.273 -43.939  14.133  0.00  0.00      PROA  
ATOM    326  CZ  PHE P  68      30.646 -45.077  15.833  0.00  0.00      PROA  
ATOM    327  HZ  PHE P  68      30.022 -45.649  15.161  0.00  0.00      PROA  
ATOM    328  CD2 PHE P  68      31.553 -44.509  17.958  0.00  0.00      PROA  
ATOM    329  HD2 PHE P  68      31.517 -44.709  19.019  0.00  0.00      PROA  
ATOM    330  CE2 PHE P  68      30.728 -45.314  17.192  0.00  0.00      PROA  
ATOM    331  HE2 PHE P  68      30.017 -45.977  17.663  0.00  0.00      PROA  
ATOM    332  C   PHE P  68      31.667 -40.688  18.528  0.00  0.00      PROA  
ATOM    333  O   PHE P  68      30.877 -40.443  17.646  0.00  0.00      PROA  
ATOM    334  N   GLU P  69      31.506 -40.467  19.830  0.00  0.00      PROA  
ATOM    335  HN  GLU P  69      32.196 -40.744  20.495  0.00  0.00      PROA  
ATOM    336  CA  GLU P  69      30.238 -40.088  20.408  0.00  0.00      PROA  
ATOM    337  HA  GLU P  69      29.449 -40.816  20.289  0.00  0.00      PROA  
ATOM    338  CB  GLU P  69      30.429 -39.860  21.965  0.00  0.00      PROA  
ATOM    339  HB1 GLU P  69      29.549 -39.411  22.474  0.00  0.00      PROA  
ATOM    340  HB2 GLU P  69      31.237 -39.097  21.972  0.00  0.00      PROA  
ATOM    341  CG  GLU P  69      30.861 -41.026  22.780  0.00  0.00      PROA  
ATOM    342  HG1 GLU P  69      30.490 -42.009  22.418  0.00  0.00      PROA  
ATOM    343  HG2 GLU P  69      30.577 -40.773  23.824  0.00  0.00      PROA  
ATOM    344  CD  GLU P  69      32.361 -41.228  22.868  0.00  0.00      PROA  
ATOM    345  OE1 GLU P  69      32.945 -40.841  23.972  0.00  0.00      PROA  
ATOM    346  OE2 GLU P  69      32.906 -41.826  21.920  0.00  0.00      PROA  
ATOM    347  C   GLU P  69      29.717 -38.717  19.954  0.00  0.00      PROA  
ATOM    348  O   GLU P  69      28.518 -38.503  20.065  0.00  0.00      PROA  
ATOM    349  N   ASP P  70      30.569 -37.819  19.409  0.00  0.00      PROA  
ATOM    350  HN  ASP P  70      31.557 -37.951  19.454  0.00  0.00      PROA  
ATOM    351  CA  ASP P  70      30.069 -36.503  18.966  0.00  0.00      PROA  
ATOM    352  HA  ASP P  70      29.231 -36.251  19.599  0.00  0.00      PROA  
ATOM    353  CB  ASP P  70      31.197 -35.469  19.166  0.00  0.00      PROA  
ATOM    354  HB1 ASP P  70      30.915 -34.505  18.691  0.00  0.00      PROA  
ATOM    355  HB2 ASP P  70      32.138 -35.908  18.771  0.00  0.00      PROA  
ATOM    356  CG  ASP P  70      31.523 -35.207  20.637  0.00  0.00      PROA  
ATOM    357  OD1 ASP P  70      32.142 -34.157  20.968  0.00  0.00      PROA  
ATOM    358  OD2 ASP P  70      31.281 -36.013  21.562  0.00  0.00      PROA  
ATOM    359  C   ASP P  70      29.766 -36.544  17.487  0.00  0.00      PROA  
ATOM    360  O   ASP P  70      29.376 -35.503  16.929  0.00  0.00      PROA  
ATOM    361  N   VAL P  71      29.889 -37.770  16.837  0.00  0.00      PROA  
ATOM    362  HN  VAL P  71      29.941 -38.585  17.408  0.00  0.00      PROA  
ATOM    363  CA  VAL P  71      29.910 -38.060  15.345  0.00  0.00      PROA  
ATOM    364  HA  VAL P  71      29.818 -37.190  14.712  0.00  0.00      PROA  
ATOM    365  CB  VAL P  71      31.228 -38.646  14.783  0.00  0.00      PROA  
ATOM    366  HB  VAL P  71      31.471 -39.553  15.375  0.00  0.00      PROA  
ATOM    367  CG1 VAL P  71      31.094 -39.071  13.303  0.00  0.00      PROA  
ATOM    368 HG11 VAL P  71      32.045 -39.380  12.819  0.00  0.00      PROA  
ATOM    369 HG12 VAL P  71      30.774 -38.264  12.610  0.00  0.00      PROA  
ATOM    370 HG13 VAL P  71      30.340 -39.836  13.018  0.00  0.00      PROA  
ATOM    371  CG2 VAL P  71      32.348 -37.575  15.038  0.00  0.00      PROA  
ATOM    372 HG21 VAL P  71      32.306 -37.150  16.064  0.00  0.00      PROA  
ATOM    373 HG22 VAL P  71      32.342 -36.687  14.370  0.00  0.00      PROA  
ATOM    374 HG23 VAL P  71      33.312 -38.122  14.957  0.00  0.00      PROA  
ATOM    375  C   VAL P  71      28.814 -39.019  14.990  0.00  0.00      PROA  
ATOM    376  O   VAL P  71      27.792 -38.685  14.375  0.00  0.00      PROA  
ATOM    377  N   ILE P  72      28.775 -40.199  15.473  0.00  0.00      PROA  
ATOM    378  HN  ILE P  72      29.565 -40.471  16.018  0.00  0.00      PROA  
ATOM    379  CA  ILE P  72      27.666 -41.112  15.343  0.00  0.00      PROA  
ATOM    380  HA  ILE P  72      26.964 -40.804  14.581  0.00  0.00      PROA  
ATOM    381  CB  ILE P  72      28.219 -42.482  14.948  0.00  0.00      PROA  
ATOM    382  HB  ILE P  72      28.987 -42.808  15.682  0.00  0.00      PROA  
ATOM    383  CG2 ILE P  72      27.119 -43.565  15.011  0.00  0.00      PROA  
ATOM    384 HG21 ILE P  72      27.252 -44.384  14.273  0.00  0.00      PROA  
ATOM    385 HG22 ILE P  72      26.102 -43.138  14.875  0.00  0.00      PROA  
ATOM    386 HG23 ILE P  72      27.109 -44.054  16.009  0.00  0.00      PROA  
ATOM    387  CG1 ILE P  72      28.612 -42.421  13.474  0.00  0.00      PROA  
ATOM    388 HG11 ILE P  72      28.924 -43.466  13.264  0.00  0.00      PROA  
ATOM    389 HG12 ILE P  72      29.332 -41.583  13.356  0.00  0.00      PROA  
ATOM    390  CD  ILE P  72      27.532 -42.071  12.491  0.00  0.00      PROA  
ATOM    391  HD1 ILE P  72      27.957 -42.152  11.467  0.00  0.00      PROA  
ATOM    392  HD2 ILE P  72      27.048 -41.075  12.581  0.00  0.00      PROA  
ATOM    393  HD3 ILE P  72      26.680 -42.773  12.614  0.00  0.00      PROA  
ATOM    394  C   ILE P  72      26.884 -41.194  16.627  0.00  0.00      PROA  
ATOM    395  O   ILE P  72      27.300 -41.964  17.521  0.00  0.00      PROA  
ATOM    396  N   ALA P  73      25.676 -40.555  16.722  0.00  0.00      PROA  
ATOM    397  HN  ALA P  73      25.284 -39.973  16.014  0.00  0.00      PROA  
ATOM    398  CA  ALA P  73      24.876 -40.737  17.880  0.00  0.00      PROA  
ATOM    399  HA  ALA P  73      25.222 -41.586  18.451  0.00  0.00      PROA  
ATOM    400  CB  ALA P  73      24.954 -39.443  18.688  0.00  0.00      PROA  
ATOM    401  HB1 ALA P  73      25.971 -39.369  19.128  0.00  0.00      PROA  
ATOM    402  HB2 ALA P  73      24.302 -39.571  19.579  0.00  0.00      PROA  
ATOM    403  HB3 ALA P  73      24.652 -38.507  18.171  0.00  0.00      PROA  
ATOM    404  C   ALA P  73      23.488 -41.025  17.441  0.00  0.00      PROA  
ATOM    405  O   ALA P  73      22.884 -40.397  16.595  0.00  0.00      PROA  
ATOM    406  N   GLU P  74      22.944 -42.016  18.239  0.00  0.00      PROA  
ATOM    407  HN  GLU P  74      23.414 -42.456  19.000  0.00  0.00      PROA  
ATOM    408  CA  GLU P  74      21.507 -42.381  17.919  0.00  0.00      PROA  
ATOM    409  HA  GLU P  74      21.153 -42.038  16.959  0.00  0.00      PROA  
ATOM    410  CB  GLU P  74      21.238 -43.943  17.787  0.00  0.00      PROA  
ATOM    411  HB1 GLU P  74      20.139 -43.913  17.621  0.00  0.00      PROA  
ATOM    412  HB2 GLU P  74      21.349 -44.390  18.798  0.00  0.00      PROA  
ATOM    413  CG  GLU P  74      21.884 -44.554  16.529  0.00  0.00      PROA  
ATOM    414  HG1 GLU P  74      22.976 -44.365  16.450  0.00  0.00      PROA  
ATOM    415  HG2 GLU P  74      21.441 -44.141  15.598  0.00  0.00      PROA  
ATOM    416  CD  GLU P  74      21.793 -46.063  16.437  0.00  0.00      PROA  
ATOM    417  OE1 GLU P  74      21.552 -46.770  17.462  0.00  0.00      PROA  
ATOM    418  OE2 GLU P  74      21.708 -46.578  15.277  0.00  0.00      PROA  
ATOM    419  C   GLU P  74      20.626 -41.810  19.076  0.00  0.00      PROA  
ATOM    420  O   GLU P  74      20.924 -42.161  20.237  0.00  0.00      PROA  
ATOM    421  N   PRO P  75      19.569 -41.017  18.868  0.00  0.00      PROA  
ATOM    422  CD  PRO P  75      19.249 -40.454  17.528  0.00  0.00      PROA  
ATOM    423  HD1 PRO P  75      18.863 -41.263  16.870  0.00  0.00      PROA  
ATOM    424  HD2 PRO P  75      20.134 -39.904  17.144  0.00  0.00      PROA  
ATOM    425  CA  PRO P  75      18.338 -40.983  19.709  0.00  0.00      PROA  
ATOM    426  HA  PRO P  75      18.615 -40.470  20.618  0.00  0.00      PROA  
ATOM    427  CB  PRO P  75      17.335 -40.233  18.931  0.00  0.00      PROA  
ATOM    428  HB1 PRO P  75      16.740 -39.438  19.429  0.00  0.00      PROA  
ATOM    429  HB2 PRO P  75      16.557 -40.819  18.395  0.00  0.00      PROA  
ATOM    430  CG  PRO P  75      18.152 -39.502  17.858  0.00  0.00      PROA  
ATOM    431  HG1 PRO P  75      17.653 -39.141  16.933  0.00  0.00      PROA  
ATOM    432  HG2 PRO P  75      18.830 -38.747  18.309  0.00  0.00      PROA  
ATOM    433  C   PRO P  75      17.733 -42.306  20.169  0.00  0.00      PROA  
ATOM    434  O   PRO P  75      17.970 -43.317  19.538  0.00  0.00      PROA  
ATOM    435  N   GLU P  76      17.071 -42.302  21.337  0.00  0.00      PROA  
ATOM    436  HN  GLU P  76      17.010 -41.557  21.997  0.00  0.00      PROA  
ATOM    437  CA  GLU P  76      16.406 -43.456  21.852  0.00  0.00      PROA  
ATOM    438  HA  GLU P  76      17.099 -44.284  21.810  0.00  0.00      PROA  
ATOM    439  CB  GLU P  76      16.117 -43.384  23.333  0.00  0.00      PROA  
ATOM    440  HB1 GLU P  76      15.401 -44.169  23.657  0.00  0.00      PROA  
ATOM    441  HB2 GLU P  76      15.685 -42.412  23.654  0.00  0.00      PROA  
ATOM    442  CG  GLU P  76      17.386 -43.720  24.157  0.00  0.00      PROA  
ATOM    443  HG1 GLU P  76      18.138 -42.920  23.990  0.00  0.00      PROA  
ATOM    444  HG2 GLU P  76      17.779 -44.716  23.861  0.00  0.00      PROA  
ATOM    445  CD  GLU P  76      17.044 -43.649  25.655  0.00  0.00      PROA  
ATOM    446  OE1 GLU P  76      15.918 -43.264  26.124  0.00  0.00      PROA  
ATOM    447  OE2 GLU P  76      17.967 -43.968  26.468  0.00  0.00      PROA  
ATOM    448  C   GLU P  76      15.243 -43.927  21.126  0.00  0.00      PROA  
ATOM    449  O   GLU P  76      14.407 -43.192  20.654  0.00  0.00      PROA  
ATOM    450  N   GLY P  77      15.028 -45.208  21.023  0.00  0.00      PROA  
ATOM    451  HN  GLY P  77      15.669 -45.849  21.437  0.00  0.00      PROA  
ATOM    452  CA  GLY P  77      13.759 -45.732  20.623  0.00  0.00      PROA  
ATOM    453  HA1 GLY P  77      12.963 -45.003  20.626  0.00  0.00      PROA  
ATOM    454  HA2 GLY P  77      13.579 -46.528  21.331  0.00  0.00      PROA  
ATOM    455  C   GLY P  77      13.728 -46.332  19.291  0.00  0.00      PROA  
ATOM    456  O   GLY P  77      12.685 -46.667  18.754  0.00  0.00      PROA  
ATOM    457  N   THR P  78      14.870 -46.572  18.697  0.00  0.00      PROA  
ATOM    458  HN  THR P  78      15.669 -46.311  19.235  0.00  0.00      PROA  
ATOM    459  CA  THR P  78      15.064 -47.090  17.344  0.00  0.00      PROA  
ATOM    460  HA  THR P  78      14.716 -48.112  17.393  0.00  0.00      PROA  
ATOM    461  CB  THR P  78      14.309 -46.462  16.244  0.00  0.00      PROA  
ATOM    462  HB  THR P  78      14.272 -45.377  16.478  0.00  0.00      PROA  
ATOM    463  OG1 THR P  78      12.974 -46.912  16.225  0.00  0.00      PROA  
ATOM    464  HG1 THR P  78      12.685 -46.690  17.113  0.00  0.00      PROA  
ATOM    465  CG2 THR P  78      14.883 -46.880  14.888  0.00  0.00      PROA  
ATOM    466 HG21 THR P  78      15.920 -46.519  14.720  0.00  0.00      PROA  
ATOM    467 HG22 THR P  78      14.295 -46.424  14.062  0.00  0.00      PROA  
ATOM    468 HG23 THR P  78      14.818 -47.979  14.739  0.00  0.00      PROA  
ATOM    469  C   THR P  78      16.535 -47.055  17.099  0.00  0.00      PROA  
ATOM    470  O   THR P  78      17.063 -45.948  17.060  0.00  0.00      PROA  
ATOM    471  N   HSD P  79      17.170 -48.216  17.080  0.00  0.00      PROA  
ATOM    472  HN  HSD P  79      16.715 -49.088  17.240  0.00  0.00      PROA  
ATOM    473  CA  HSD P  79      18.595 -48.435  16.900  0.00  0.00      PROA  
ATOM    474  HA  HSD P  79      19.036 -47.486  16.636  0.00  0.00      PROA  
ATOM    475  CB  HSD P  79      19.240 -48.694  18.288  0.00  0.00      PROA  
ATOM    476  HB1 HSD P  79      20.351 -48.718  18.268  0.00  0.00      PROA  
ATOM    477  HB2 HSD P  79      19.007 -49.740  18.582  0.00  0.00      PROA  
ATOM    478  ND1 HSD P  79      19.266 -46.491  19.354  0.00  0.00      PROA  
ATOM    479  HD1 HSD P  79      19.991 -46.264  18.703  0.00  0.00      PROA  
ATOM    480  CG  HSD P  79      18.794 -47.745  19.357  0.00  0.00      PROA  
ATOM    481  CE1 HSD P  79      18.660 -45.933  20.446  0.00  0.00      PROA  
ATOM    482  HE1 HSD P  79      18.945 -44.951  20.822  0.00  0.00      PROA  
ATOM    483  NE2 HSD P  79      17.909 -46.832  21.160  0.00  0.00      PROA  
ATOM    484  CD2 HSD P  79      17.904 -47.926  20.374  0.00  0.00      PROA  
ATOM    485  HD2 HSD P  79      17.378 -48.840  20.622  0.00  0.00      PROA  
ATOM    486  C   HSD P  79      19.057 -49.479  15.965  0.00  0.00      PROA  
ATOM    487  O   HSD P  79      18.390 -50.436  15.639  0.00  0.00      PROA  
ATOM    488  N   SER P  80      20.292 -49.327  15.597  0.00  0.00      PROA  
ATOM    489  HN  SER P  80      20.777 -48.510  15.900  0.00  0.00      PROA  
ATOM    490  CA  SER P  80      20.974 -50.253  14.756  0.00  0.00      PROA  
ATOM    491  HA  SER P  80      20.376 -50.484  13.887  0.00  0.00      PROA  
ATOM    492  CB  SER P  80      22.247 -49.546  14.120  0.00  0.00      PROA  
ATOM    493  HB1 SER P  80      21.896 -48.662  13.546  0.00  0.00      PROA  
ATOM    494  HB2 SER P  80      22.785 -50.191  13.393  0.00  0.00      PROA  
ATOM    495  OG  SER P  80      23.114 -49.065  15.198  0.00  0.00      PROA  
ATOM    496  HG1 SER P  80      22.808 -48.179  15.405  0.00  0.00      PROA  
ATOM    497  C   SER P  80      21.406 -51.402  15.597  0.00  0.00      PROA  
ATOM    498  O   SER P  80      21.617 -51.296  16.766  0.00  0.00      PROA  
ATOM    499  N   PHE P  81      21.674 -52.569  15.020  0.00  0.00      PROA  
ATOM    500  HN  PHE P  81      21.440 -52.735  14.065  0.00  0.00      PROA  
ATOM    501  CA  PHE P  81      22.369 -53.680  15.626  0.00  0.00      PROA  
ATOM    502  HA  PHE P  81      21.544 -53.943  16.272  0.00  0.00      PROA  
ATOM    503  CB  PHE P  81      22.563 -54.715  14.543  0.00  0.00      PROA  
ATOM    504  HB1 PHE P  81      23.128 -55.667  14.637  0.00  0.00      PROA  
ATOM    505  HB2 PHE P  81      22.939 -54.109  13.691  0.00  0.00      PROA  
ATOM    506  CG  PHE P  81      21.234 -55.296  14.053  0.00  0.00      PROA  
ATOM    507  CD1 PHE P  81      21.021 -55.509  12.668  0.00  0.00      PROA  
ATOM    508  HD1 PHE P  81      21.825 -55.265  11.989  0.00  0.00      PROA  
ATOM    509  CE1 PHE P  81      19.845 -56.148  12.170  0.00  0.00      PROA  
ATOM    510  HE1 PHE P  81      19.730 -56.252  11.101  0.00  0.00      PROA  
ATOM    511  CZ  PHE P  81      18.964 -56.668  13.170  0.00  0.00      PROA  
ATOM    512  HZ  PHE P  81      18.091 -57.156  12.763  0.00  0.00      PROA  
ATOM    513  CD2 PHE P  81      20.257 -55.788  15.006  0.00  0.00      PROA  
ATOM    514  HD2 PHE P  81      20.409 -55.716  16.073  0.00  0.00      PROA  
ATOM    515  CE2 PHE P  81      19.144 -56.508  14.484  0.00  0.00      PROA  
ATOM    516  HE2 PHE P  81      18.534 -57.068  15.177  0.00  0.00      PROA  
ATOM    517  C   PHE P  81      23.632 -53.478  16.442  0.00  0.00      PROA  
ATOM    518  O   PHE P  81      24.517 -52.698  16.038  0.00  0.00      PROA  
ATOM    519  N   ASP P  82      23.806 -54.198  17.513  0.00  0.00      PROA  
ATOM    520  HN  ASP P  82      23.177 -54.910  17.817  0.00  0.00      PROA  
ATOM    521  CA  ASP P  82      25.020 -54.075  18.421  0.00  0.00      PROA  
ATOM    522  HA  ASP P  82      25.172 -53.082  18.817  0.00  0.00      PROA  
ATOM    523  CB  ASP P  82      24.866 -55.052  19.709  0.00  0.00      PROA  
ATOM    524  HB1 ASP P  82      25.759 -54.967  20.364  0.00  0.00      PROA  
ATOM    525  HB2 ASP P  82      24.705 -56.141  19.558  0.00  0.00      PROA  
ATOM    526  CG  ASP P  82      23.642 -54.617  20.471  0.00  0.00      PROA  
ATOM    527  OD1 ASP P  82      23.242 -55.414  21.351  0.00  0.00      PROA  
ATOM    528  OD2 ASP P  82      23.311 -53.348  20.528  0.00  0.00      PROA  
ATOM    529  C   ASP P  82      26.358 -54.391  17.726  0.00  0.00      PROA  
ATOM    530  O   ASP P  82      27.262 -53.667  18.064  0.00  0.00      PROA  
ATOM    531  N   GLY P  83      26.386 -55.300  16.747  0.00  0.00      PROA  
ATOM    532  HN  GLY P  83      25.556 -55.765  16.449  0.00  0.00      PROA  
ATOM    533  CA  GLY P  83      27.572 -55.678  15.958  0.00  0.00      PROA  
ATOM    534  HA1 GLY P  83      27.373 -56.623  15.473  0.00  0.00      PROA  
ATOM    535  HA2 GLY P  83      28.458 -55.702  16.576  0.00  0.00      PROA  
ATOM    536  C   GLY P  83      27.877 -54.754  14.823  0.00  0.00      PROA  
ATOM    537  O   GLY P  83      29.052 -54.515  14.544  0.00  0.00      PROA  
ATOM    538  N   ILE P  84      26.844 -54.235  14.179  0.00  0.00      PROA  
ATOM    539  HN  ILE P  84      25.966 -54.700  14.258  0.00  0.00      PROA  
ATOM    540  CA  ILE P  84      26.837 -53.080  13.222  0.00  0.00      PROA  
ATOM    541  HA  ILE P  84      27.611 -53.403  12.541  0.00  0.00      PROA  
ATOM    542  CB  ILE P  84      25.455 -52.764  12.543  0.00  0.00      PROA  
ATOM    543  HB  ILE P  84      24.708 -52.861  13.360  0.00  0.00      PROA  
ATOM    544  CG2 ILE P  84      25.308 -51.267  12.070  0.00  0.00      PROA  
ATOM    545 HG21 ILE P  84      25.971 -50.845  11.285  0.00  0.00      PROA  
ATOM    546 HG22 ILE P  84      25.488 -50.629  12.960  0.00  0.00      PROA  
ATOM    547 HG23 ILE P  84      24.316 -50.988  11.654  0.00  0.00      PROA  
ATOM    548  CG1 ILE P  84      25.171 -53.847  11.451  0.00  0.00      PROA  
ATOM    549 HG11 ILE P  84      24.138 -53.624  11.109  0.00  0.00      PROA  
ATOM    550 HG12 ILE P  84      25.229 -54.889  11.832  0.00  0.00      PROA  
ATOM    551  CD  ILE P  84      26.174 -53.806  10.298  0.00  0.00      PROA  
ATOM    552  HD1 ILE P  84      26.414 -52.793   9.909  0.00  0.00      PROA  
ATOM    553  HD2 ILE P  84      25.901 -54.458   9.442  0.00  0.00      PROA  
ATOM    554  HD3 ILE P  84      27.154 -54.093  10.736  0.00  0.00      PROA  
ATOM    555  C   ILE P  84      27.445 -51.827  13.808  0.00  0.00      PROA  
ATOM    556  O   ILE P  84      28.272 -51.092  13.242  0.00  0.00      PROA  
ATOM    557  N   TRP P  85      27.067 -51.558  15.141  0.00  0.00      PROA  
ATOM    558  HN  TRP P  85      26.495 -52.236  15.595  0.00  0.00      PROA  
ATOM    559  CA  TRP P  85      27.457 -50.439  15.883  0.00  0.00      PROA  
ATOM    560  HA  TRP P  85      27.372 -49.555  15.268  0.00  0.00      PROA  
ATOM    561  CB  TRP P  85      26.496 -50.340  17.117  0.00  0.00      PROA  
ATOM    562  HB1 TRP P  85      26.595 -51.313  17.644  0.00  0.00      PROA  
ATOM    563  HB2 TRP P  85      25.441 -50.379  16.772  0.00  0.00      PROA  
ATOM    564  CG  TRP P  85      26.813 -49.339  18.211  0.00  0.00      PROA  
ATOM    565  CD1 TRP P  85      27.527 -49.627  19.333  0.00  0.00      PROA  
ATOM    566  HD1 TRP P  85      28.188 -50.481  19.354  0.00  0.00      PROA  
ATOM    567  NE1 TRP P  85      27.656 -48.415  20.055  0.00  0.00      PROA  
ATOM    568  HE1 TRP P  85      28.215 -48.169  20.817  0.00  0.00      PROA  
ATOM    569  CE2 TRP P  85      27.045 -47.392  19.318  0.00  0.00      PROA  
ATOM    570  CD2 TRP P  85      26.503 -47.992  18.134  0.00  0.00      PROA  
ATOM    571  CE3 TRP P  85      25.681 -47.276  17.288  0.00  0.00      PROA  
ATOM    572  HE3 TRP P  85      25.153 -47.616  16.409  0.00  0.00      PROA  
ATOM    573  CZ3 TRP P  85      25.470 -45.933  17.671  0.00  0.00      PROA  
ATOM    574  HZ3 TRP P  85      24.829 -45.316  17.058  0.00  0.00      PROA  
ATOM    575  CZ2 TRP P  85      26.940 -46.056  19.595  0.00  0.00      PROA  
ATOM    576  HZ2 TRP P  85      27.556 -45.577  20.341  0.00  0.00      PROA  
ATOM    577  CH2 TRP P  85      26.241 -45.251  18.667  0.00  0.00      PROA  
ATOM    578  HH2 TRP P  85      26.140 -44.176  18.654  0.00  0.00      PROA  
ATOM    579  C   TRP P  85      28.862 -50.433  16.318  0.00  0.00      PROA  
ATOM    580  O   TRP P  85      29.645 -49.549  16.036  0.00  0.00      PROA  
ATOM    581  N   LYS P  86      29.245 -51.563  16.892  0.00  0.00      PROA  
ATOM    582  HN  LYS P  86      28.512 -52.228  17.005  0.00  0.00      PROA  
ATOM    583  CA  LYS P  86      30.584 -51.952  17.220  0.00  0.00      PROA  
ATOM    584  HA  LYS P  86      30.899 -51.225  17.954  0.00  0.00      PROA  
ATOM    585  CB  LYS P  86      30.536 -53.381  17.930  0.00  0.00      PROA  
ATOM    586  HB1 LYS P  86      31.570 -53.778  17.850  0.00  0.00      PROA  
ATOM    587  HB2 LYS P  86      29.916 -54.094  17.347  0.00  0.00      PROA  
ATOM    588  CG  LYS P  86      29.944 -53.528  19.376  0.00  0.00      PROA  
ATOM    589  HG1 LYS P  86      29.082 -52.848  19.547  0.00  0.00      PROA  
ATOM    590  HG2 LYS P  86      30.685 -53.152  20.114  0.00  0.00      PROA  
ATOM    591  CD  LYS P  86      29.650 -54.978  19.731  0.00  0.00      PROA  
ATOM    592  HD1 LYS P  86      30.591 -55.485  20.033  0.00  0.00      PROA  
ATOM    593  HD2 LYS P  86      29.061 -55.447  18.914  0.00  0.00      PROA  
ATOM    594  CE  LYS P  86      28.791 -54.918  21.000  0.00  0.00      PROA  
ATOM    595  HE1 LYS P  86      27.914 -54.270  20.789  0.00  0.00      PROA  
ATOM    596  HE2 LYS P  86      29.381 -54.511  21.849  0.00  0.00      PROA  
ATOM    597  NZ  LYS P  86      28.363 -56.300  21.466  0.00  0.00      PROA  
ATOM    598  HZ1 LYS P  86      29.204 -56.832  21.767  0.00  0.00      PROA  
ATOM    599  HZ2 LYS P  86      27.891 -56.806  20.689  0.00  0.00      PROA  
ATOM    600  HZ3 LYS P  86      27.706 -56.197  22.266  0.00  0.00      PROA  
ATOM    601  C   LYS P  86      31.574 -52.023  16.104  0.00  0.00      PROA  
ATOM    602  O   LYS P  86      32.690 -51.495  16.144  0.00  0.00      PROA  
ATOM    603  N   ALA P  87      31.141 -52.762  14.997  0.00  0.00      PROA  
ATOM    604  HN  ALA P  87      30.301 -53.298  14.964  0.00  0.00      PROA  
ATOM    605  CA  ALA P  87      31.881 -52.737  13.710  0.00  0.00      PROA  
ATOM    606  HA  ALA P  87      32.867 -53.162  13.820  0.00  0.00      PROA  
ATOM    607  CB  ALA P  87      31.143 -53.513  12.589  0.00  0.00      PROA  
ATOM    608  HB1 ALA P  87      31.415 -53.197  11.559  0.00  0.00      PROA  
ATOM    609  HB2 ALA P  87      30.070 -53.251  12.710  0.00  0.00      PROA  
ATOM    610  HB3 ALA P  87      31.321 -54.609  12.627  0.00  0.00      PROA  
ATOM    611  C   ALA P  87      32.043 -51.270  13.229  0.00  0.00      PROA  
ATOM    612  O   ALA P  87      33.068 -50.817  12.669  0.00  0.00      PROA  
ATOM    613  N   SER P  88      31.037 -50.429  13.289  0.00  0.00      PROA  
ATOM    614  HN  SER P  88      30.090 -50.653  13.503  0.00  0.00      PROA  
ATOM    615  CA  SER P  88      31.156 -49.030  13.004  0.00  0.00      PROA  
ATOM    616  HA  SER P  88      31.678 -49.019  12.059  0.00  0.00      PROA  
ATOM    617  CB  SER P  88      29.875 -48.229  12.928  0.00  0.00      PROA  
ATOM    618  HB1 SER P  88      30.036 -47.230  12.468  0.00  0.00      PROA  
ATOM    619  HB2 SER P  88      29.459 -47.963  13.924  0.00  0.00      PROA  
ATOM    620  OG  SER P  88      28.920 -48.882  12.103  0.00  0.00      PROA  
ATOM    621  HG1 SER P  88      28.534 -49.645  12.540  0.00  0.00      PROA  
ATOM    622  C   SER P  88      32.120 -48.220  13.881  0.00  0.00      PROA  
ATOM    623  O   SER P  88      32.926 -47.384  13.403  0.00  0.00      PROA  
ATOM    624  N   PHE P  89      32.162 -48.493  15.226  0.00  0.00      PROA  
ATOM    625  HN  PHE P  89      31.441 -49.027  15.661  0.00  0.00      PROA  
ATOM    626  CA  PHE P  89      33.195 -47.945  16.099  0.00  0.00      PROA  
ATOM    627  HA  PHE P  89      33.142 -46.869  16.012  0.00  0.00      PROA  
ATOM    628  CB  PHE P  89      32.631 -48.057  17.498  0.00  0.00      PROA  
ATOM    629  HB1 PHE P  89      32.387 -49.125  17.682  0.00  0.00      PROA  
ATOM    630  HB2 PHE P  89      31.646 -47.553  17.595  0.00  0.00      PROA  
ATOM    631  CG  PHE P  89      33.515 -47.669  18.652  0.00  0.00      PROA  
ATOM    632  CD1 PHE P  89      33.598 -48.472  19.834  0.00  0.00      PROA  
ATOM    633  HD1 PHE P  89      33.053 -49.400  19.917  0.00  0.00      PROA  
ATOM    634  CE1 PHE P  89      34.385 -48.021  20.977  0.00  0.00      PROA  
ATOM    635  HE1 PHE P  89      34.443 -48.740  21.780  0.00  0.00      PROA  
ATOM    636  CZ  PHE P  89      35.177 -46.869  20.825  0.00  0.00      PROA  
ATOM    637  HZ  PHE P  89      35.880 -46.704  21.629  0.00  0.00      PROA  
ATOM    638  CD2 PHE P  89      34.455 -46.627  18.507  0.00  0.00      PROA  
ATOM    639  HD2 PHE P  89      34.458 -46.097  17.566  0.00  0.00      PROA  
ATOM    640  CE2 PHE P  89      35.202 -46.184  19.643  0.00  0.00      PROA  
ATOM    641  HE2 PHE P  89      35.718 -45.236  19.612  0.00  0.00      PROA  
ATOM    642  C   PHE P  89      34.583 -48.464  15.809  0.00  0.00      PROA  
ATOM    643  O   PHE P  89      35.552 -47.707  15.646  0.00  0.00      PROA  
ATOM    644  N   THR P  90      34.711 -49.769  15.677  0.00  0.00      PROA  
ATOM    645  HN  THR P  90      33.997 -50.317  16.105  0.00  0.00      PROA  
ATOM    646  CA  THR P  90      35.972 -50.447  15.227  0.00  0.00      PROA  
ATOM    647  HA  THR P  90      36.738 -50.233  15.957  0.00  0.00      PROA  
ATOM    648  CB  THR P  90      35.760 -51.926  14.945  0.00  0.00      PROA  
ATOM    649  HB  THR P  90      34.961 -52.088  14.189  0.00  0.00      PROA  
ATOM    650  OG1 THR P  90      35.259 -52.489  16.195  0.00  0.00      PROA  
ATOM    651  HG1 THR P  90      34.418 -52.043  16.316  0.00  0.00      PROA  
ATOM    652  CG2 THR P  90      37.023 -52.779  14.573  0.00  0.00      PROA  
ATOM    653 HG21 THR P  90      37.410 -52.552  13.557  0.00  0.00      PROA  
ATOM    654 HG22 THR P  90      36.947 -53.872  14.756  0.00  0.00      PROA  
ATOM    655 HG23 THR P  90      37.804 -52.344  15.233  0.00  0.00      PROA  
ATOM    656  C   THR P  90      36.570 -50.001  13.837  0.00  0.00      PROA  
ATOM    657  O   THR P  90      37.769 -49.659  13.824  0.00  0.00      PROA  
ATOM    658  N   THR P  91      35.729 -49.752  12.794  0.00  0.00      PROA  
ATOM    659  HN  THR P  91      34.748 -49.875  12.928  0.00  0.00      PROA  
ATOM    660  CA  THR P  91      36.086 -49.269  11.477  0.00  0.00      PROA  
ATOM    661  HA  THR P  91      36.945 -49.822  11.128  0.00  0.00      PROA  
ATOM    662  CB  THR P  91      34.829 -49.181  10.535  0.00  0.00      PROA  
ATOM    663  HB  THR P  91      34.074 -48.525  11.018  0.00  0.00      PROA  
ATOM    664  OG1 THR P  91      34.118 -50.361  10.325  0.00  0.00      PROA  
ATOM    665  HG1 THR P  91      33.799 -50.662  11.179  0.00  0.00      PROA  
ATOM    666  CG2 THR P  91      35.098 -48.583   9.146  0.00  0.00      PROA  
ATOM    667 HG21 THR P  91      34.164 -48.527   8.548  0.00  0.00      PROA  
ATOM    668 HG22 THR P  91      35.747 -49.295   8.590  0.00  0.00      PROA  
ATOM    669 HG23 THR P  91      35.651 -47.624   9.241  0.00  0.00      PROA  
ATOM    670  C   THR P  91      36.599 -47.875  11.610  0.00  0.00      PROA  
ATOM    671  O   THR P  91      37.789 -47.538  11.247  0.00  0.00      PROA  
ATOM    672  N   PHE P  92      35.830 -46.944  12.265  0.00  0.00      PROA  
ATOM    673  HN  PHE P  92      35.005 -47.122  12.796  0.00  0.00      PROA  
ATOM    674  CA  PHE P  92      36.147 -45.591  12.357  0.00  0.00      PROA  
ATOM    675  HA  PHE P  92      36.247 -45.262  11.333  0.00  0.00      PROA  
ATOM    676  CB  PHE P  92      35.077 -44.863  13.145  0.00  0.00      PROA  
ATOM    677  HB1 PHE P  92      34.988 -45.372  14.129  0.00  0.00      PROA  
ATOM    678  HB2 PHE P  92      34.093 -44.960  12.639  0.00  0.00      PROA  
ATOM    679  CG  PHE P  92      35.389 -43.373  13.384  0.00  0.00      PROA  
ATOM    680  CD1 PHE P  92      35.349 -42.479  12.301  0.00  0.00      PROA  
ATOM    681  HD1 PHE P  92      35.386 -42.777  11.264  0.00  0.00      PROA  
ATOM    682  CE1 PHE P  92      35.271 -41.116  12.497  0.00  0.00      PROA  
ATOM    683  HE1 PHE P  92      35.129 -40.436  11.671  0.00  0.00      PROA  
ATOM    684  CZ  PHE P  92      35.303 -40.652  13.836  0.00  0.00      PROA  
ATOM    685  HZ  PHE P  92      35.316 -39.585  14.000  0.00  0.00      PROA  
ATOM    686  CD2 PHE P  92      35.589 -42.824  14.642  0.00  0.00      PROA  
ATOM    687  HD2 PHE P  92      35.768 -43.458  15.498  0.00  0.00      PROA  
ATOM    688  CE2 PHE P  92      35.626 -41.492  14.863  0.00  0.00      PROA  
ATOM    689  HE2 PHE P  92      35.938 -41.053  15.799  0.00  0.00      PROA  
ATOM    690  C   PHE P  92      37.486 -45.366  13.130  0.00  0.00      PROA  
ATOM    691  O   PHE P  92      38.291 -44.615  12.582  0.00  0.00      PROA  
ATOM    692  N   THR P  93      37.672 -46.055  14.275  0.00  0.00      PROA  
ATOM    693  HN  THR P  93      36.939 -46.665  14.567  0.00  0.00      PROA  
ATOM    694  CA  THR P  93      38.778 -45.730  15.199  0.00  0.00      PROA  
ATOM    695  HA  THR P  93      38.792 -44.669  15.398  0.00  0.00      PROA  
ATOM    696  CB  THR P  93      38.688 -46.394  16.572  0.00  0.00      PROA  
ATOM    697  HB  THR P  93      39.671 -46.317  17.084  0.00  0.00      PROA  
ATOM    698  OG1 THR P  93      38.252 -47.774  16.506  0.00  0.00      PROA  
ATOM    699  HG1 THR P  93      37.299 -47.730  16.397  0.00  0.00      PROA  
ATOM    700  CG2 THR P  93      37.715 -45.720  17.477  0.00  0.00      PROA  
ATOM    701 HG21 THR P  93      36.656 -45.901  17.192  0.00  0.00      PROA  
ATOM    702 HG22 THR P  93      37.848 -44.631  17.306  0.00  0.00      PROA  
ATOM    703 HG23 THR P  93      37.888 -45.955  18.549  0.00  0.00      PROA  
ATOM    704  C   THR P  93      40.105 -46.140  14.582  0.00  0.00      PROA  
ATOM    705  O   THR P  93      41.062 -45.343  14.552  0.00  0.00      PROA  
ATOM    706  N   VAL P  94      40.177 -47.343  13.996  0.00  0.00      PROA  
ATOM    707  HN  VAL P  94      39.295 -47.770  13.814  0.00  0.00      PROA  
ATOM    708  CA  VAL P  94      41.325 -47.744  13.122  0.00  0.00      PROA  
ATOM    709  HA  VAL P  94      42.301 -47.624  13.570  0.00  0.00      PROA  
ATOM    710  CB  VAL P  94      41.301 -49.258  12.689  0.00  0.00      PROA  
ATOM    711  HB  VAL P  94      40.321 -49.572  12.268  0.00  0.00      PROA  
ATOM    712  CG1 VAL P  94      42.544 -49.547  11.829  0.00  0.00      PROA  
ATOM    713 HG11 VAL P  94      42.696 -50.626  11.611  0.00  0.00      PROA  
ATOM    714 HG12 VAL P  94      43.465 -49.199  12.343  0.00  0.00      PROA  
ATOM    715 HG13 VAL P  94      42.500 -49.207  10.772  0.00  0.00      PROA  
ATOM    716  CG2 VAL P  94      41.497 -50.163  13.973  0.00  0.00      PROA  
ATOM    717 HG21 VAL P  94      40.566 -50.052  14.569  0.00  0.00      PROA  
ATOM    718 HG22 VAL P  94      42.400 -49.924  14.574  0.00  0.00      PROA  
ATOM    719 HG23 VAL P  94      41.513 -51.259  13.796  0.00  0.00      PROA  
ATOM    720  C   VAL P  94      41.510 -46.886  11.814  0.00  0.00      PROA  
ATOM    721  O   VAL P  94      42.617 -46.426  11.606  0.00  0.00      PROA  
ATOM    722  N   THR P  95      40.541 -46.582  10.975  0.00  0.00      PROA  
ATOM    723  HN  THR P  95      39.748 -47.156  11.166  0.00  0.00      PROA  
ATOM    724  CA  THR P  95      40.704 -45.972   9.693  0.00  0.00      PROA  
ATOM    725  HA  THR P  95      41.356 -46.615   9.120  0.00  0.00      PROA  
ATOM    726  CB  THR P  95      39.340 -45.760   8.972  0.00  0.00      PROA  
ATOM    727  HB  THR P  95      38.610 -45.213   9.607  0.00  0.00      PROA  
ATOM    728  OG1 THR P  95      38.681 -47.026   8.784  0.00  0.00      PROA  
ATOM    729  HG1 THR P  95      38.278 -47.166   9.644  0.00  0.00      PROA  
ATOM    730  CG2 THR P  95      39.606 -45.356   7.529  0.00  0.00      PROA  
ATOM    731 HG21 THR P  95      38.683 -45.317   6.912  0.00  0.00      PROA  
ATOM    732 HG22 THR P  95      40.319 -46.104   7.119  0.00  0.00      PROA  
ATOM    733 HG23 THR P  95      40.050 -44.341   7.448  0.00  0.00      PROA  
ATOM    734  C   THR P  95      41.224 -44.568   9.857  0.00  0.00      PROA  
ATOM    735  O   THR P  95      42.259 -44.265   9.244  0.00  0.00      PROA  
ATOM    736  N   LYS P  96      40.621 -43.840  10.807  0.00  0.00      PROA  
ATOM    737  HN  LYS P  96      39.719 -43.992  11.203  0.00  0.00      PROA  
ATOM    738  CA  LYS P  96      41.123 -42.530  11.137  0.00  0.00      PROA  
ATOM    739  HA  LYS P  96      41.295 -41.985  10.220  0.00  0.00      PROA  
ATOM    740  CB  LYS P  96      39.961 -41.841  11.994  0.00  0.00      PROA  
ATOM    741  HB1 LYS P  96      39.755 -42.409  12.926  0.00  0.00      PROA  
ATOM    742  HB2 LYS P  96      38.953 -41.854  11.527  0.00  0.00      PROA  
ATOM    743  CG  LYS P  96      40.350 -40.294  12.248  0.00  0.00      PROA  
ATOM    744  HG1 LYS P  96      39.394 -39.749  12.099  0.00  0.00      PROA  
ATOM    745  HG2 LYS P  96      40.890 -39.899  11.361  0.00  0.00      PROA  
ATOM    746  CD  LYS P  96      40.988 -39.985  13.617  0.00  0.00      PROA  
ATOM    747  HD1 LYS P  96      41.998 -40.414  13.793  0.00  0.00      PROA  
ATOM    748  HD2 LYS P  96      40.382 -40.479  14.406  0.00  0.00      PROA  
ATOM    749  CE  LYS P  96      41.018 -38.535  14.080  0.00  0.00      PROA  
ATOM    750  HE1 LYS P  96      40.046 -38.000  14.147  0.00  0.00      PROA  
ATOM    751  HE2 LYS P  96      41.697 -38.106  13.312  0.00  0.00      PROA  
ATOM    752  NZ  LYS P  96      41.679 -38.309  15.385  0.00  0.00      PROA  
ATOM    753  HZ1 LYS P  96      42.676 -38.605  15.348  0.00  0.00      PROA  
ATOM    754  HZ2 LYS P  96      41.062 -38.791  16.069  0.00  0.00      PROA  
ATOM    755  HZ3 LYS P  96      41.598 -37.294  15.600  0.00  0.00      PROA  
ATOM    756  C   LYS P  96      42.474 -42.458  11.925  0.00  0.00      PROA  
ATOM    757  O   LYS P  96      43.410 -41.698  11.692  0.00  0.00      PROA  
ATOM    758  N   TYR P  97      42.808 -43.478  12.761  0.00  0.00      PROA  
ATOM    759  HN  TYR P  97      42.157 -44.212  12.937  0.00  0.00      PROA  
ATOM    760  CA  TYR P  97      44.123 -43.590  13.417  0.00  0.00      PROA  
ATOM    761  HA  TYR P  97      44.335 -42.627  13.856  0.00  0.00      PROA  
ATOM    762  CB  TYR P  97      44.091 -44.587  14.660  0.00  0.00      PROA  
ATOM    763  HB1 TYR P  97      43.685 -45.543  14.265  0.00  0.00      PROA  
ATOM    764  HB2 TYR P  97      43.448 -44.191  15.475  0.00  0.00      PROA  
ATOM    765  CG  TYR P  97      45.403 -44.994  15.278  0.00  0.00      PROA  
ATOM    766  CD1 TYR P  97      46.222 -44.019  15.841  0.00  0.00      PROA  
ATOM    767  HD1 TYR P  97      45.919 -42.982  15.815  0.00  0.00      PROA  
ATOM    768  CE1 TYR P  97      47.399 -44.389  16.461  0.00  0.00      PROA  
ATOM    769  HE1 TYR P  97      47.990 -43.636  16.962  0.00  0.00      PROA  
ATOM    770  CZ  TYR P  97      47.778 -45.685  16.450  0.00  0.00      PROA  
ATOM    771  OH  TYR P  97      48.952 -46.025  17.142  0.00  0.00      PROA  
ATOM    772  HH  TYR P  97      48.828 -46.901  17.514  0.00  0.00      PROA  
ATOM    773  CD2 TYR P  97      45.716 -46.354  15.338  0.00  0.00      PROA  
ATOM    774  HD2 TYR P  97      45.128 -47.079  14.795  0.00  0.00      PROA  
ATOM    775  CE2 TYR P  97      46.989 -46.725  15.844  0.00  0.00      PROA  
ATOM    776  HE2 TYR P  97      47.233 -47.772  15.948  0.00  0.00      PROA  
ATOM    777  C   TYR P  97      45.179 -43.971  12.493  0.00  0.00      PROA  
ATOM    778  O   TYR P  97      46.307 -43.376  12.492  0.00  0.00      PROA  
ATOM    779  N   TRP P  98      44.928 -44.981  11.541  0.00  0.00      PROA  
ATOM    780  HN  TRP P  98      44.030 -45.412  11.490  0.00  0.00      PROA  
ATOM    781  CA  TRP P  98      45.969 -45.475  10.663  0.00  0.00      PROA  
ATOM    782  HA  TRP P  98      46.915 -45.619  11.164  0.00  0.00      PROA  
ATOM    783  CB  TRP P  98      45.617 -46.770  10.096  0.00  0.00      PROA  
ATOM    784  HB1 TRP P  98      46.070 -47.028   9.115  0.00  0.00      PROA  
ATOM    785  HB2 TRP P  98      44.531 -46.804   9.863  0.00  0.00      PROA  
ATOM    786  CG  TRP P  98      45.886 -47.959  11.060  0.00  0.00      PROA  
ATOM    787  CD1 TRP P  98      46.192 -47.887  12.416  0.00  0.00      PROA  
ATOM    788  HD1 TRP P  98      46.170 -46.926  12.908  0.00  0.00      PROA  
ATOM    789  NE1 TRP P  98      46.413 -49.119  12.944  0.00  0.00      PROA  
ATOM    790  HE1 TRP P  98      46.678 -49.334  13.858  0.00  0.00      PROA  
ATOM    791  CE2 TRP P  98      46.322 -50.016  11.938  0.00  0.00      PROA  
ATOM    792  CD2 TRP P  98      45.902 -49.334  10.779  0.00  0.00      PROA  
ATOM    793  CE3 TRP P  98      45.734 -50.064   9.607  0.00  0.00      PROA  
ATOM    794  HE3 TRP P  98      45.383 -49.497   8.757  0.00  0.00      PROA  
ATOM    795  CZ3 TRP P  98      45.913 -51.459   9.626  0.00  0.00      PROA  
ATOM    796  HZ3 TRP P  98      45.778 -52.038   8.725  0.00  0.00      PROA  
ATOM    797  CZ2 TRP P  98      46.501 -51.405  11.956  0.00  0.00      PROA  
ATOM    798  HZ2 TRP P  98      46.795 -51.850  12.895  0.00  0.00      PROA  
ATOM    799  CH2 TRP P  98      46.393 -52.112  10.765  0.00  0.00      PROA  
ATOM    800  HH2 TRP P  98      46.469 -53.189  10.744  0.00  0.00      PROA  
ATOM    801  C   TRP P  98      46.276 -44.545   9.529  0.00  0.00      PROA  
ATOM    802  O   TRP P  98      47.457 -44.418   9.287  0.00  0.00      PROA  
ATOM    803  N   PHE P  99      45.314 -43.884   8.815  0.00  0.00      PROA  
ATOM    804  HN  PHE P  99      44.322 -43.914   8.909  0.00  0.00      PROA  
ATOM    805  CA  PHE P  99      45.632 -42.872   7.893  0.00  0.00      PROA  
ATOM    806  HA  PHE P  99      46.210 -43.381   7.136  0.00  0.00      PROA  
ATOM    807  CB  PHE P  99      44.296 -42.381   7.247  0.00  0.00      PROA  
ATOM    808  HB1 PHE P  99      43.814 -41.639   7.919  0.00  0.00      PROA  
ATOM    809  HB2 PHE P  99      43.582 -43.226   7.145  0.00  0.00      PROA  
ATOM    810  CG  PHE P  99      44.383 -41.744   5.846  0.00  0.00      PROA  
ATOM    811  CD1 PHE P  99      45.170 -42.457   4.925  0.00  0.00      PROA  
ATOM    812  HD1 PHE P  99      45.667 -43.392   5.137  0.00  0.00      PROA  
ATOM    813  CE1 PHE P  99      45.356 -41.966   3.631  0.00  0.00      PROA  
ATOM    814  HE1 PHE P  99      46.014 -42.454   2.927  0.00  0.00      PROA  
ATOM    815  CZ  PHE P  99      44.718 -40.797   3.257  0.00  0.00      PROA  
ATOM    816  HZ  PHE P  99      44.774 -40.410   2.250  0.00  0.00      PROA  
ATOM    817  CD2 PHE P  99      43.757 -40.547   5.453  0.00  0.00      PROA  
ATOM    818  HD2 PHE P  99      43.275 -39.948   6.212  0.00  0.00      PROA  
ATOM    819  CE2 PHE P  99      43.807 -40.179   4.165  0.00  0.00      PROA  
ATOM    820  HE2 PHE P  99      43.237 -39.340   3.796  0.00  0.00      PROA  
ATOM    821  C   PHE P  99      46.403 -41.631   8.370  0.00  0.00      PROA  
ATOM    822  O   PHE P  99      47.258 -41.169   7.687  0.00  0.00      PROA  
ATOM    823  N   TYR P 100      46.228 -41.120   9.596  0.00  0.00      PROA  
ATOM    824  HN  TYR P 100      45.598 -41.601  10.201  0.00  0.00      PROA  
ATOM    825  CA  TYR P 100      46.931 -40.003  10.147  0.00  0.00      PROA  
ATOM    826  HA  TYR P 100      47.093 -39.155   9.498  0.00  0.00      PROA  
ATOM    827  CB  TYR P 100      46.236 -39.306  11.365  0.00  0.00      PROA  
ATOM    828  HB1 TYR P 100      45.882 -40.022  12.138  0.00  0.00      PROA  
ATOM    829  HB2 TYR P 100      45.312 -38.904  10.897  0.00  0.00      PROA  
ATOM    830  CG  TYR P 100      47.112 -38.146  11.898  0.00  0.00      PROA  
ATOM    831  CD1 TYR P 100      47.214 -36.896  11.296  0.00  0.00      PROA  
ATOM    832  HD1 TYR P 100      46.611 -36.683  10.426  0.00  0.00      PROA  
ATOM    833  CE1 TYR P 100      48.162 -36.004  11.839  0.00  0.00      PROA  
ATOM    834  HE1 TYR P 100      48.269 -35.055  11.334  0.00  0.00      PROA  
ATOM    835  CZ  TYR P 100      48.947 -36.372  12.972  0.00  0.00      PROA  
ATOM    836  OH  TYR P 100      49.802 -35.402  13.604  0.00  0.00      PROA  
ATOM    837  HH  TYR P 100      50.193 -35.737  14.414  0.00  0.00      PROA  
ATOM    838  CD2 TYR P 100      47.890 -38.516  12.990  0.00  0.00      PROA  
ATOM    839  HD2 TYR P 100      47.901 -39.504  13.424  0.00  0.00      PROA  
ATOM    840  CE2 TYR P 100      48.710 -37.555  13.566  0.00  0.00      PROA  
ATOM    841  HE2 TYR P 100      49.182 -37.859  14.489  0.00  0.00      PROA  
ATOM    842  C   TYR P 100      48.365 -40.387  10.568  0.00  0.00      PROA  
ATOM    843  O   TYR P 100      49.344 -39.651  10.306  0.00  0.00      PROA  
ATOM    844  N   ARG P 101      48.560 -41.587  11.210  0.00  0.00      PROA  
ATOM    845  HN  ARG P 101      47.849 -42.189  11.565  0.00  0.00      PROA  
ATOM    846  CA  ARG P 101      49.900 -42.163  11.518  0.00  0.00      PROA  
ATOM    847  HA  ARG P 101      50.497 -41.433  12.044  0.00  0.00      PROA  
ATOM    848  CB  ARG P 101      49.941 -43.232  12.443  0.00  0.00      PROA  
ATOM    849  HB1 ARG P 101      50.824 -43.905  12.403  0.00  0.00      PROA  
ATOM    850  HB2 ARG P 101      49.073 -43.923  12.383  0.00  0.00      PROA  
ATOM    851  CG  ARG P 101      49.947 -42.823  13.964  0.00  0.00      PROA  
ATOM    852  HG1 ARG P 101      48.899 -42.536  14.195  0.00  0.00      PROA  
ATOM    853  HG2 ARG P 101      50.430 -41.830  14.085  0.00  0.00      PROA  
ATOM    854  CD  ARG P 101      50.351 -43.918  14.958  0.00  0.00      PROA  
ATOM    855  HD1 ARG P 101      51.327 -44.316  14.610  0.00  0.00      PROA  
ATOM    856  HD2 ARG P 101      49.594 -44.700  15.181  0.00  0.00      PROA  
ATOM    857  NE  ARG P 101      50.633 -43.250  16.300  0.00  0.00      PROA  
ATOM    858  HE  ARG P 101      50.402 -42.301  16.516  0.00  0.00      PROA  
ATOM    859  CZ  ARG P 101      51.403 -43.803  17.235  0.00  0.00      PROA  
ATOM    860  NH1 ARG P 101      51.749 -45.052  17.118  0.00  0.00      PROA  
ATOM    861 HH11 ARG P 101      51.321 -45.572  16.378  0.00  0.00      PROA  
ATOM    862 HH12 ARG P 101      52.334 -45.468  17.814  0.00  0.00      PROA  
ATOM    863  NH2 ARG P 101      51.832 -43.087  18.261  0.00  0.00      PROA  
ATOM    864 HH21 ARG P 101      51.418 -42.183  18.368  0.00  0.00      PROA  
ATOM    865 HH22 ARG P 101      52.385 -43.560  18.947  0.00  0.00      PROA  
ATOM    866  C   ARG P 101      50.737 -42.486  10.308  0.00  0.00      PROA  
ATOM    867  O   ARG P 101      51.932 -42.202  10.391  0.00  0.00      PROA  
ATOM    868  N   LEU P 102      50.175 -43.158   9.253  0.00  0.00      PROA  
ATOM    869  HN  LEU P 102      49.212 -43.412   9.309  0.00  0.00      PROA  
ATOM    870  CA  LEU P 102      50.731 -43.191   7.978  0.00  0.00      PROA  
ATOM    871  HA  LEU P 102      51.588 -43.820   8.169  0.00  0.00      PROA  
ATOM    872  CB  LEU P 102      49.659 -43.809   7.086  0.00  0.00      PROA  
ATOM    873  HB1 LEU P 102      48.690 -43.265   7.086  0.00  0.00      PROA  
ATOM    874  HB2 LEU P 102      49.552 -44.805   7.566  0.00  0.00      PROA  
ATOM    875  CG  LEU P 102      50.008 -44.199   5.638  0.00  0.00      PROA  
ATOM    876  HG  LEU P 102      49.951 -43.356   4.917  0.00  0.00      PROA  
ATOM    877  CD1 LEU P 102      51.285 -44.960   5.467  0.00  0.00      PROA  
ATOM    878 HD11 LEU P 102      52.148 -44.324   5.756  0.00  0.00      PROA  
ATOM    879 HD12 LEU P 102      51.591 -45.170   4.420  0.00  0.00      PROA  
ATOM    880 HD13 LEU P 102      51.304 -45.954   5.964  0.00  0.00      PROA  
ATOM    881  CD2 LEU P 102      48.955 -45.171   5.028  0.00  0.00      PROA  
ATOM    882 HD21 LEU P 102      48.975 -46.137   5.576  0.00  0.00      PROA  
ATOM    883 HD22 LEU P 102      49.208 -45.443   3.981  0.00  0.00      PROA  
ATOM    884 HD23 LEU P 102      47.899 -44.862   5.187  0.00  0.00      PROA  
ATOM    885  C   LEU P 102      51.060 -41.823   7.369  0.00  0.00      PROA  
ATOM    886  O   LEU P 102      52.160 -41.678   6.885  0.00  0.00      PROA  
ATOM    887  N   LEU P 103      50.211 -40.808   7.417  0.00  0.00      PROA  
ATOM    888  HN  LEU P 103      49.248 -40.997   7.591  0.00  0.00      PROA  
ATOM    889  CA  LEU P 103      50.516 -39.461   6.914  0.00  0.00      PROA  
ATOM    890  HA  LEU P 103      50.894 -39.650   5.921  0.00  0.00      PROA  
ATOM    891  CB  LEU P 103      49.269 -38.605   6.876  0.00  0.00      PROA  
ATOM    892  HB1 LEU P 103      49.573 -37.578   6.581  0.00  0.00      PROA  
ATOM    893  HB2 LEU P 103      48.817 -38.536   7.889  0.00  0.00      PROA  
ATOM    894  CG  LEU P 103      48.298 -39.097   5.745  0.00  0.00      PROA  
ATOM    895  HG  LEU P 103      48.221 -40.202   5.661  0.00  0.00      PROA  
ATOM    896  CD1 LEU P 103      46.879 -38.605   6.136  0.00  0.00      PROA  
ATOM    897 HD11 LEU P 103      46.269 -39.125   5.367  0.00  0.00      PROA  
ATOM    898 HD12 LEU P 103      46.685 -37.534   5.913  0.00  0.00      PROA  
ATOM    899 HD13 LEU P 103      46.452 -38.882   7.124  0.00  0.00      PROA  
ATOM    900  CD2 LEU P 103      48.802 -38.528   4.390  0.00  0.00      PROA  
ATOM    901 HD21 LEU P 103      48.835 -37.418   4.429  0.00  0.00      PROA  
ATOM    902 HD22 LEU P 103      48.034 -38.758   3.622  0.00  0.00      PROA  
ATOM    903 HD23 LEU P 103      49.786 -38.976   4.134  0.00  0.00      PROA  
ATOM    904  C   LEU P 103      51.562 -38.624   7.694  0.00  0.00      PROA  
ATOM    905  O   LEU P 103      52.440 -37.944   7.070  0.00  0.00      PROA  
ATOM    906  N   SER P 104      51.444 -38.512   9.024  0.00  0.00      PROA  
ATOM    907  HN  SER P 104      50.638 -38.842   9.508  0.00  0.00      PROA  
ATOM    908  CA  SER P 104      52.538 -38.003   9.851  0.00  0.00      PROA  
ATOM    909  HA  SER P 104      52.679 -36.974   9.555  0.00  0.00      PROA  
ATOM    910  CB  SER P 104      52.227 -37.797  11.308  0.00  0.00      PROA  
ATOM    911  HB1 SER P 104      51.570 -36.929  11.531  0.00  0.00      PROA  
ATOM    912  HB2 SER P 104      53.067 -37.573  12.000  0.00  0.00      PROA  
ATOM    913  OG  SER P 104      51.501 -38.907  11.832  0.00  0.00      PROA  
ATOM    914  HG1 SER P 104      50.669 -38.967  11.357  0.00  0.00      PROA  
ATOM    915  C   SER P 104      53.866 -38.737   9.572  0.00  0.00      PROA  
ATOM    916  O   SER P 104      54.889 -38.055   9.361  0.00  0.00      PROA  
ATOM    917  N   ALA P 105      53.896 -40.092   9.582  0.00  0.00      PROA  
ATOM    918  HN  ALA P 105      53.070 -40.610   9.789  0.00  0.00      PROA  
ATOM    919  CA  ALA P 105      55.135 -40.842   9.389  0.00  0.00      PROA  
ATOM    920  HA  ALA P 105      55.827 -40.505  10.146  0.00  0.00      PROA  
ATOM    921  CB  ALA P 105      54.937 -42.361   9.501  0.00  0.00      PROA  
ATOM    922  HB1 ALA P 105      54.068 -42.753   8.930  0.00  0.00      PROA  
ATOM    923  HB2 ALA P 105      54.714 -42.626  10.556  0.00  0.00      PROA  
ATOM    924  HB3 ALA P 105      55.714 -42.968   8.989  0.00  0.00      PROA  
ATOM    925  C   ALA P 105      55.779 -40.575   8.076  0.00  0.00      PROA  
ATOM    926  O   ALA P 105      56.989 -40.302   8.000  0.00  0.00      PROA  
ATOM    927  N   LEU P 106      55.050 -40.578   6.981  0.00  0.00      PROA  
ATOM    928  HN  LEU P 106      54.095 -40.861   7.037  0.00  0.00      PROA  
ATOM    929  CA  LEU P 106      55.439 -40.219   5.607  0.00  0.00      PROA  
ATOM    930  HA  LEU P 106      56.185 -40.918   5.258  0.00  0.00      PROA  
ATOM    931  CB  LEU P 106      54.214 -40.161   4.570  0.00  0.00      PROA  
ATOM    932  HB1 LEU P 106      54.468 -39.491   3.721  0.00  0.00      PROA  
ATOM    933  HB2 LEU P 106      53.318 -39.703   5.042  0.00  0.00      PROA  
ATOM    934  CG  LEU P 106      53.986 -41.638   4.029  0.00  0.00      PROA  
ATOM    935  HG  LEU P 106      54.099 -42.363   4.864  0.00  0.00      PROA  
ATOM    936  CD1 LEU P 106      52.614 -41.852   3.255  0.00  0.00      PROA  
ATOM    937 HD11 LEU P 106      52.279 -42.906   3.356  0.00  0.00      PROA  
ATOM    938 HD12 LEU P 106      52.712 -41.648   2.167  0.00  0.00      PROA  
ATOM    939 HD13 LEU P 106      51.855 -41.197   3.734  0.00  0.00      PROA  
ATOM    940  CD2 LEU P 106      55.152 -42.068   3.134  0.00  0.00      PROA  
ATOM    941 HD21 LEU P 106      55.461 -41.315   2.378  0.00  0.00      PROA  
ATOM    942 HD22 LEU P 106      55.006 -43.052   2.638  0.00  0.00      PROA  
ATOM    943 HD23 LEU P 106      56.001 -42.261   3.824  0.00  0.00      PROA  
ATOM    944  C   LEU P 106      56.025 -38.829   5.634  0.00  0.00      PROA  
ATOM    945  O   LEU P 106      57.203 -38.637   5.215  0.00  0.00      PROA  
ATOM    946  N   PHE P 107      55.172 -37.756   5.930  0.00  0.00      PROA  
ATOM    947  HN  PHE P 107      54.209 -37.890   6.151  0.00  0.00      PROA  
ATOM    948  CA  PHE P 107      55.428 -36.304   5.570  0.00  0.00      PROA  
ATOM    949  HA  PHE P 107      56.272 -36.295   4.896  0.00  0.00      PROA  
ATOM    950  CB  PHE P 107      54.229 -35.680   4.883  0.00  0.00      PROA  
ATOM    951  HB1 PHE P 107      54.471 -34.704   4.411  0.00  0.00      PROA  
ATOM    952  HB2 PHE P 107      53.362 -35.514   5.557  0.00  0.00      PROA  
ATOM    953  CG  PHE P 107      53.718 -36.520   3.692  0.00  0.00      PROA  
ATOM    954  CD1 PHE P 107      52.388 -36.900   3.429  0.00  0.00      PROA  
ATOM    955  HD1 PHE P 107      51.687 -36.620   4.201  0.00  0.00      PROA  
ATOM    956  CE1 PHE P 107      52.046 -37.767   2.333  0.00  0.00      PROA  
ATOM    957  HE1 PHE P 107      51.014 -38.068   2.229  0.00  0.00      PROA  
ATOM    958  CZ  PHE P 107      52.978 -38.039   1.418  0.00  0.00      PROA  
ATOM    959  HZ  PHE P 107      52.788 -38.673   0.565  0.00  0.00      PROA  
ATOM    960  CD2 PHE P 107      54.685 -36.912   2.701  0.00  0.00      PROA  
ATOM    961  HD2 PHE P 107      55.719 -36.716   2.943  0.00  0.00      PROA  
ATOM    962  CE2 PHE P 107      54.313 -37.643   1.531  0.00  0.00      PROA  
ATOM    963  HE2 PHE P 107      55.015 -37.837   0.734  0.00  0.00      PROA  
ATOM    964  C   PHE P 107      55.861 -35.453   6.754  0.00  0.00      PROA  
ATOM    965  O   PHE P 107      56.329 -34.393   6.397  0.00  0.00      PROA  
ATOM    966  N   GLY P 108      55.813 -35.870   7.982  0.00  0.00      PROA  
ATOM    967  HN  GLY P 108      55.543 -36.781   8.285  0.00  0.00      PROA  
ATOM    968  CA  GLY P 108      56.010 -34.935   9.118  0.00  0.00      PROA  
ATOM    969  HA1 GLY P 108      55.823 -35.514  10.011  0.00  0.00      PROA  
ATOM    970  HA2 GLY P 108      55.394 -34.051   9.052  0.00  0.00      PROA  
ATOM    971  C   GLY P 108      57.339 -34.293   9.194  0.00  0.00      PROA  
ATOM    972  O   GLY P 108      57.470 -33.030   9.218  0.00  0.00      PROA  
ATOM    973  N   ILE P 109      58.358 -35.176   9.007  0.00  0.00      PROA  
ATOM    974  HN  ILE P 109      58.326 -36.169   9.079  0.00  0.00      PROA  
ATOM    975  CA  ILE P 109      59.718 -34.653   9.116  0.00  0.00      PROA  
ATOM    976  HA  ILE P 109      59.816 -34.088  10.031  0.00  0.00      PROA  
ATOM    977  CB  ILE P 109      60.707 -35.833   9.274  0.00  0.00      PROA  
ATOM    978  HB  ILE P 109      60.703 -36.476   8.368  0.00  0.00      PROA  
ATOM    979  CG2 ILE P 109      62.144 -35.250   9.425  0.00  0.00      PROA  
ATOM    980 HG21 ILE P 109      62.454 -34.793   8.461  0.00  0.00      PROA  
ATOM    981 HG22 ILE P 109      62.869 -36.061   9.648  0.00  0.00      PROA  
ATOM    982 HG23 ILE P 109      62.153 -34.526  10.267  0.00  0.00      PROA  
ATOM    983  CG1 ILE P 109      60.393 -36.581  10.619  0.00  0.00      PROA  
ATOM    984 HG11 ILE P 109      59.318 -36.858  10.655  0.00  0.00      PROA  
ATOM    985 HG12 ILE P 109      60.753 -36.045  11.523  0.00  0.00      PROA  
ATOM    986  CD  ILE P 109      60.911 -38.067  10.449  0.00  0.00      PROA  
ATOM    987  HD1 ILE P 109      60.519 -38.523   9.515  0.00  0.00      PROA  
ATOM    988  HD2 ILE P 109      60.679 -38.612  11.389  0.00  0.00      PROA  
ATOM    989  HD3 ILE P 109      61.998 -37.928  10.265  0.00  0.00      PROA  
ATOM    990  C   ILE P 109      60.124 -33.576   8.052  0.00  0.00      PROA  
ATOM    991  O   ILE P 109      60.642 -32.496   8.398  0.00  0.00      PROA  
ATOM    992  N   PRO P 110      59.890 -33.716   6.740  0.00  0.00      PROA  
ATOM    993  CD  PRO P 110      59.519 -34.919   6.010  0.00  0.00      PROA  
ATOM    994  HD1 PRO P 110      58.590 -35.321   6.468  0.00  0.00      PROA  
ATOM    995  HD2 PRO P 110      60.294 -35.714   6.054  0.00  0.00      PROA  
ATOM    996  CA  PRO P 110      60.215 -32.696   5.714  0.00  0.00      PROA  
ATOM    997  HA  PRO P 110      61.168 -32.225   5.906  0.00  0.00      PROA  
ATOM    998  CB  PRO P 110      60.053 -33.249   4.369  0.00  0.00      PROA  
ATOM    999  HB1 PRO P 110      61.098 -33.483   4.072  0.00  0.00      PROA  
ATOM   1000  HB2 PRO P 110      59.706 -32.508   3.618  0.00  0.00      PROA  
ATOM   1001  CG  PRO P 110      59.270 -34.494   4.588  0.00  0.00      PROA  
ATOM   1002  HG1 PRO P 110      58.227 -34.229   4.310  0.00  0.00      PROA  
ATOM   1003  HG2 PRO P 110      59.641 -35.275   3.890  0.00  0.00      PROA  
ATOM   1004  C   PRO P 110      59.183 -31.518   5.879  0.00  0.00      PROA  
ATOM   1005  O   PRO P 110      59.571 -30.414   5.610  0.00  0.00      PROA  
ATOM   1006  N   MET P 111      57.932 -31.784   6.282  0.00  0.00      PROA  
ATOM   1007  HN  MET P 111      57.482 -32.674   6.313  0.00  0.00      PROA  
ATOM   1008  CA  MET P 111      57.083 -30.605   6.624  0.00  0.00      PROA  
ATOM   1009  HA  MET P 111      57.097 -29.894   5.811  0.00  0.00      PROA  
ATOM   1010  CB  MET P 111      55.560 -30.917   6.875  0.00  0.00      PROA  
ATOM   1011  HB1 MET P 111      54.927 -30.112   7.306  0.00  0.00      PROA  
ATOM   1012  HB2 MET P 111      55.492 -31.714   7.646  0.00  0.00      PROA  
ATOM   1013  CG  MET P 111      54.790 -31.499   5.647  0.00  0.00      PROA  
ATOM   1014  HG1 MET P 111      53.729 -31.704   5.904  0.00  0.00      PROA  
ATOM   1015  HG2 MET P 111      55.249 -32.490   5.444  0.00  0.00      PROA  
ATOM   1016  SD  MET P 111      54.954 -30.537   4.200  0.00  0.00      PROA  
ATOM   1017  CE  MET P 111      54.725 -28.942   4.840  0.00  0.00      PROA  
ATOM   1018  HE1 MET P 111      54.643 -28.210   4.008  0.00  0.00      PROA  
ATOM   1019  HE2 MET P 111      55.498 -28.531   5.524  0.00  0.00      PROA  
ATOM   1020  HE3 MET P 111      53.752 -28.908   5.374  0.00  0.00      PROA  
ATOM   1021  C   MET P 111      57.586 -29.737   7.751  0.00  0.00      PROA  
ATOM   1022  O   MET P 111      57.655 -28.531   7.645  0.00  0.00      PROA  
ATOM   1023  N   ALA P 112      58.202 -30.370   8.781  0.00  0.00      PROA  
ATOM   1024  HN  ALA P 112      58.205 -31.366   8.812  0.00  0.00      PROA  
ATOM   1025  CA  ALA P 112      59.044 -29.574   9.662  0.00  0.00      PROA  
ATOM   1026  HA  ALA P 112      58.331 -28.882  10.084  0.00  0.00      PROA  
ATOM   1027  CB  ALA P 112      59.569 -30.470  10.770  0.00  0.00      PROA  
ATOM   1028  HB1 ALA P 112      60.289 -29.959  11.444  0.00  0.00      PROA  
ATOM   1029  HB2 ALA P 112      60.150 -31.323  10.357  0.00  0.00      PROA  
ATOM   1030  HB3 ALA P 112      58.709 -30.804  11.389  0.00  0.00      PROA  
ATOM   1031  C   ALA P 112      60.210 -28.769   9.163  0.00  0.00      PROA  
ATOM   1032  O   ALA P 112      60.325 -27.606   9.502  0.00  0.00      PROA  
ATOM   1033  N   LEU P 113      60.995 -29.361   8.225  0.00  0.00      PROA  
ATOM   1034  HN  LEU P 113      60.782 -30.280   7.902  0.00  0.00      PROA  
ATOM   1035  CA  LEU P 113      62.149 -28.750   7.535  0.00  0.00      PROA  
ATOM   1036  HA  LEU P 113      62.803 -28.342   8.291  0.00  0.00      PROA  
ATOM   1037  CB  LEU P 113      62.832 -29.832   6.686  0.00  0.00      PROA  
ATOM   1038  HB1 LEU P 113      62.025 -30.316   6.095  0.00  0.00      PROA  
ATOM   1039  HB2 LEU P 113      63.251 -30.670   7.284  0.00  0.00      PROA  
ATOM   1040  CG  LEU P 113      63.847 -29.423   5.647  0.00  0.00      PROA  
ATOM   1041  HG  LEU P 113      63.391 -28.613   5.038  0.00  0.00      PROA  
ATOM   1042  CD1 LEU P 113      65.112 -28.975   6.301  0.00  0.00      PROA  
ATOM   1043 HD11 LEU P 113      65.904 -28.743   5.558  0.00  0.00      PROA  
ATOM   1044 HD12 LEU P 113      65.473 -29.823   6.920  0.00  0.00      PROA  
ATOM   1045 HD13 LEU P 113      64.911 -28.059   6.896  0.00  0.00      PROA  
ATOM   1046  CD2 LEU P 113      64.096 -30.676   4.698  0.00  0.00      PROA  
ATOM   1047 HD21 LEU P 113      64.482 -30.263   3.741  0.00  0.00      PROA  
ATOM   1048 HD22 LEU P 113      63.234 -31.302   4.383  0.00  0.00      PROA  
ATOM   1049 HD23 LEU P 113      64.776 -31.478   5.058  0.00  0.00      PROA  
ATOM   1050  C   LEU P 113      61.684 -27.606   6.653  0.00  0.00      PROA  
ATOM   1051  O   LEU P 113      62.350 -26.605   6.598  0.00  0.00      PROA  
ATOM   1052  N   ILE P 114      60.521 -27.743   5.917  0.00  0.00      PROA  
ATOM   1053  HN  ILE P 114      60.068 -28.626   5.822  0.00  0.00      PROA  
ATOM   1054  CA  ILE P 114      59.949 -26.633   5.235  0.00  0.00      PROA  
ATOM   1055  HA  ILE P 114      60.664 -26.145   4.590  0.00  0.00      PROA  
ATOM   1056  CB  ILE P 114      58.770 -27.123   4.373  0.00  0.00      PROA  
ATOM   1057  HB  ILE P 114      58.147 -27.814   4.981  0.00  0.00      PROA  
ATOM   1058  CG2 ILE P 114      57.871 -25.917   4.004  0.00  0.00      PROA  
ATOM   1059 HG21 ILE P 114      57.100 -26.232   3.268  0.00  0.00      PROA  
ATOM   1060 HG22 ILE P 114      58.483 -25.044   3.691  0.00  0.00      PROA  
ATOM   1061 HG23 ILE P 114      57.486 -25.307   4.849  0.00  0.00      PROA  
ATOM   1062  CG1 ILE P 114      59.226 -27.827   3.109  0.00  0.00      PROA  
ATOM   1063 HG11 ILE P 114      60.153 -28.377   3.381  0.00  0.00      PROA  
ATOM   1064 HG12 ILE P 114      59.479 -27.093   2.315  0.00  0.00      PROA  
ATOM   1065  CD  ILE P 114      58.176 -28.692   2.530  0.00  0.00      PROA  
ATOM   1066  HD1 ILE P 114      57.374 -28.071   2.077  0.00  0.00      PROA  
ATOM   1067  HD2 ILE P 114      57.695 -29.287   3.336  0.00  0.00      PROA  
ATOM   1068  HD3 ILE P 114      58.574 -29.428   1.799  0.00  0.00      PROA  
ATOM   1069  C   ILE P 114      59.599 -25.496   6.180  0.00  0.00      PROA  
ATOM   1070  O   ILE P 114      59.972 -24.390   6.025  0.00  0.00      PROA  
ATOM   1071  N   TRP P 115      58.748 -25.797   7.183  0.00  0.00      PROA  
ATOM   1072  HN  TRP P 115      58.349 -26.709   7.229  0.00  0.00      PROA  
ATOM   1073  CA  TRP P 115      58.321 -24.778   8.120  0.00  0.00      PROA  
ATOM   1074  HA  TRP P 115      58.039 -24.008   7.416  0.00  0.00      PROA  
ATOM   1075  CB  TRP P 115      57.112 -25.224   9.016  0.00  0.00      PROA  
ATOM   1076  HB1 TRP P 115      56.783 -24.432   9.722  0.00  0.00      PROA  
ATOM   1077  HB2 TRP P 115      57.505 -26.127   9.531  0.00  0.00      PROA  
ATOM   1078  CG  TRP P 115      55.907 -25.609   8.226  0.00  0.00      PROA  
ATOM   1079  CD1 TRP P 115      55.284 -26.811   8.290  0.00  0.00      PROA  
ATOM   1080  HD1 TRP P 115      55.582 -27.568   9.001  0.00  0.00      PROA  
ATOM   1081  NE1 TRP P 115      54.196 -26.848   7.540  0.00  0.00      PROA  
ATOM   1082  HE1 TRP P 115      53.409 -27.406   7.688  0.00  0.00      PROA  
ATOM   1083  CE2 TRP P 115      54.038 -25.643   6.942  0.00  0.00      PROA  
ATOM   1084  CD2 TRP P 115      55.125 -24.806   7.305  0.00  0.00      PROA  
ATOM   1085  CE3 TRP P 115      55.143 -23.471   6.877  0.00  0.00      PROA  
ATOM   1086  HE3 TRP P 115      55.920 -22.764   7.128  0.00  0.00      PROA  
ATOM   1087  CZ3 TRP P 115      54.161 -23.050   6.009  0.00  0.00      PROA  
ATOM   1088  HZ3 TRP P 115      54.195 -22.026   5.665  0.00  0.00      PROA  
ATOM   1089  CZ2 TRP P 115      53.145 -25.207   5.888  0.00  0.00      PROA  
ATOM   1090  HZ2 TRP P 115      52.492 -25.902   5.380  0.00  0.00      PROA  
ATOM   1091  CH2 TRP P 115      53.226 -23.902   5.497  0.00  0.00      PROA  
ATOM   1092  HH2 TRP P 115      52.543 -23.475   4.777  0.00  0.00      PROA  
ATOM   1093  C   TRP P 115      59.427 -24.057   8.939  0.00  0.00      PROA  
ATOM   1094  O   TRP P 115      59.468 -22.818   9.058  0.00  0.00      PROA  
ATOM   1095  N   GLY P 116      60.550 -24.713   9.412  0.00  0.00      PROA  
ATOM   1096  HN  GLY P 116      60.489 -25.694   9.243  0.00  0.00      PROA  
ATOM   1097  CA  GLY P 116      61.751 -24.158   9.980  0.00  0.00      PROA  
ATOM   1098  HA1 GLY P 116      62.446 -24.982  10.033  0.00  0.00      PROA  
ATOM   1099  HA2 GLY P 116      61.512 -23.526  10.823  0.00  0.00      PROA  
ATOM   1100  C   GLY P 116      62.472 -23.162   9.045  0.00  0.00      PROA  
ATOM   1101  O   GLY P 116      62.671 -21.963   9.367  0.00  0.00      PROA  
ATOM   1102  N   ILE P 117      62.867 -23.526   7.760  0.00  0.00      PROA  
ATOM   1103  HN  ILE P 117      62.745 -24.474   7.476  0.00  0.00      PROA  
ATOM   1104  CA  ILE P 117      63.445 -22.682   6.782  0.00  0.00      PROA  
ATOM   1105  HA  ILE P 117      64.413 -22.284   7.049  0.00  0.00      PROA  
ATOM   1106  CB  ILE P 117      64.005 -23.404   5.548  0.00  0.00      PROA  
ATOM   1107  HB  ILE P 117      64.666 -22.640   5.086  0.00  0.00      PROA  
ATOM   1108  CG2 ILE P 117      64.836 -24.560   5.997  0.00  0.00      PROA  
ATOM   1109 HG21 ILE P 117      64.290 -25.262   6.662  0.00  0.00      PROA  
ATOM   1110 HG22 ILE P 117      65.644 -24.186   6.661  0.00  0.00      PROA  
ATOM   1111 HG23 ILE P 117      65.383 -25.070   5.175  0.00  0.00      PROA  
ATOM   1112  CG1 ILE P 117      62.954 -23.829   4.458  0.00  0.00      PROA  
ATOM   1113 HG11 ILE P 117      62.294 -22.973   4.202  0.00  0.00      PROA  
ATOM   1114 HG12 ILE P 117      62.357 -24.712   4.771  0.00  0.00      PROA  
ATOM   1115  CD  ILE P 117      63.572 -24.156   3.094  0.00  0.00      PROA  
ATOM   1116  HD1 ILE P 117      62.820 -24.179   2.276  0.00  0.00      PROA  
ATOM   1117  HD2 ILE P 117      64.092 -25.137   3.073  0.00  0.00      PROA  
ATOM   1118  HD3 ILE P 117      64.300 -23.363   2.821  0.00  0.00      PROA  
ATOM   1119  C   ILE P 117      62.481 -21.520   6.412  0.00  0.00      PROA  
ATOM   1120  O   ILE P 117      62.861 -20.355   6.416  0.00  0.00      PROA  
ATOM   1121  N   TYR P 118      61.148 -21.874   6.228  0.00  0.00      PROA  
ATOM   1122  HN  TYR P 118      60.833 -22.816   6.319  0.00  0.00      PROA  
ATOM   1123  CA  TYR P 118      60.122 -20.847   6.036  0.00  0.00      PROA  
ATOM   1124  HA  TYR P 118      60.525 -20.371   5.154  0.00  0.00      PROA  
ATOM   1125  CB  TYR P 118      58.690 -21.489   5.931  0.00  0.00      PROA  
ATOM   1126  HB1 TYR P 118      58.440 -22.071   6.844  0.00  0.00      PROA  
ATOM   1127  HB2 TYR P 118      58.730 -22.229   5.103  0.00  0.00      PROA  
ATOM   1128  CG  TYR P 118      57.562 -20.499   5.691  0.00  0.00      PROA  
ATOM   1129  CD1 TYR P 118      56.665 -20.120   6.701  0.00  0.00      PROA  
ATOM   1130  HD1 TYR P 118      56.777 -20.456   7.721  0.00  0.00      PROA  
ATOM   1131  CE1 TYR P 118      55.578 -19.219   6.443  0.00  0.00      PROA  
ATOM   1132  HE1 TYR P 118      55.035 -18.790   7.273  0.00  0.00      PROA  
ATOM   1133  CZ  TYR P 118      55.400 -18.756   5.097  0.00  0.00      PROA  
ATOM   1134  OH  TYR P 118      54.375 -17.904   4.846  0.00  0.00      PROA  
ATOM   1135  HH  TYR P 118      54.053 -17.565   5.684  0.00  0.00      PROA  
ATOM   1136  CD2 TYR P 118      57.258 -20.035   4.380  0.00  0.00      PROA  
ATOM   1137  HD2 TYR P 118      57.925 -20.352   3.592  0.00  0.00      PROA  
ATOM   1138  CE2 TYR P 118      56.234 -19.213   4.007  0.00  0.00      PROA  
ATOM   1139  HE2 TYR P 118      56.018 -18.920   2.991  0.00  0.00      PROA  
ATOM   1140  C   TYR P 118      60.174 -19.733   7.101  0.00  0.00      PROA  
ATOM   1141  O   TYR P 118      60.526 -18.582   6.860  0.00  0.00      PROA  
ATOM   1142  N   PHE P 119      59.820 -20.034   8.372  0.00  0.00      PROA  
ATOM   1143  HN  PHE P 119      59.500 -20.940   8.640  0.00  0.00      PROA  
ATOM   1144  CA  PHE P 119      59.944 -19.116   9.488  0.00  0.00      PROA  
ATOM   1145  HA  PHE P 119      59.243 -18.308   9.338  0.00  0.00      PROA  
ATOM   1146  CB  PHE P 119      59.549 -19.826  10.825  0.00  0.00      PROA  
ATOM   1147  HB1 PHE P 119      59.681 -19.219  11.746  0.00  0.00      PROA  
ATOM   1148  HB2 PHE P 119      60.164 -20.744  10.943  0.00  0.00      PROA  
ATOM   1149  CG  PHE P 119      58.129 -20.280  10.727  0.00  0.00      PROA  
ATOM   1150  CD1 PHE P 119      57.147 -19.233  10.641  0.00  0.00      PROA  
ATOM   1151  HD1 PHE P 119      57.452 -18.204  10.521  0.00  0.00      PROA  
ATOM   1152  CE1 PHE P 119      55.761 -19.604  10.510  0.00  0.00      PROA  
ATOM   1153  HE1 PHE P 119      55.079 -18.799  10.280  0.00  0.00      PROA  
ATOM   1154  CZ  PHE P 119      55.438 -20.958  10.535  0.00  0.00      PROA  
ATOM   1155  HZ  PHE P 119      54.379 -21.164  10.489  0.00  0.00      PROA  
ATOM   1156  CD2 PHE P 119      57.740 -21.559  10.948  0.00  0.00      PROA  
ATOM   1157  HD2 PHE P 119      58.415 -22.359  11.216  0.00  0.00      PROA  
ATOM   1158  CE2 PHE P 119      56.392 -21.974  10.897  0.00  0.00      PROA  
ATOM   1159  HE2 PHE P 119      56.028 -22.931  11.241  0.00  0.00      PROA  
ATOM   1160  C   PHE P 119      61.208 -18.367   9.668  0.00  0.00      PROA  
ATOM   1161  O   PHE P 119      61.222 -17.129   9.961  0.00  0.00      PROA  
ATOM   1162  N   ALA P 120      62.354 -19.012   9.496  0.00  0.00      PROA  
ATOM   1163  HN  ALA P 120      62.281 -20.002   9.407  0.00  0.00      PROA  
ATOM   1164  CA  ALA P 120      63.616 -18.378   9.339  0.00  0.00      PROA  
ATOM   1165  HA  ALA P 120      63.749 -17.850  10.272  0.00  0.00      PROA  
ATOM   1166  CB  ALA P 120      64.798 -19.423   9.255  0.00  0.00      PROA  
ATOM   1167  HB1 ALA P 120      64.809 -20.157  10.089  0.00  0.00      PROA  
ATOM   1168  HB2 ALA P 120      65.784 -18.917   9.178  0.00  0.00      PROA  
ATOM   1169  HB3 ALA P 120      64.618 -20.042   8.350  0.00  0.00      PROA  
ATOM   1170  C   ALA P 120      63.761 -17.196   8.260  0.00  0.00      PROA  
ATOM   1171  O   ALA P 120      64.113 -16.076   8.624  0.00  0.00      PROA  
ATOM   1172  N   ILE P 121      63.485 -17.479   6.982  0.00  0.00      PROA  
ATOM   1173  HN  ILE P 121      63.006 -18.307   6.701  0.00  0.00      PROA  
ATOM   1174  CA  ILE P 121      63.616 -16.421   6.017  0.00  0.00      PROA  
ATOM   1175  HA  ILE P 121      64.594 -15.998   6.193  0.00  0.00      PROA  
ATOM   1176  CB  ILE P 121      63.736 -16.876   4.583  0.00  0.00      PROA  
ATOM   1177  HB  ILE P 121      64.591 -17.548   4.355  0.00  0.00      PROA  
ATOM   1178  CG2 ILE P 121      62.470 -17.625   4.220  0.00  0.00      PROA  
ATOM   1179 HG21 ILE P 121      62.128 -18.431   4.904  0.00  0.00      PROA  
ATOM   1180 HG22 ILE P 121      62.565 -18.213   3.282  0.00  0.00      PROA  
ATOM   1181 HG23 ILE P 121      61.630 -16.923   4.032  0.00  0.00      PROA  
ATOM   1182  CG1 ILE P 121      63.955 -15.744   3.466  0.00  0.00      PROA  
ATOM   1183 HG11 ILE P 121      63.064 -15.081   3.489  0.00  0.00      PROA  
ATOM   1184 HG12 ILE P 121      63.951 -16.184   2.446  0.00  0.00      PROA  
ATOM   1185  CD  ILE P 121      65.238 -15.011   3.689  0.00  0.00      PROA  
ATOM   1186  HD1 ILE P 121      65.354 -14.442   4.636  0.00  0.00      PROA  
ATOM   1187  HD2 ILE P 121      65.438 -14.374   2.801  0.00  0.00      PROA  
ATOM   1188  HD3 ILE P 121      66.059 -15.749   3.563  0.00  0.00      PROA  
ATOM   1189  C   ILE P 121      62.566 -15.311   6.142  0.00  0.00      PROA  
ATOM   1190  O   ILE P 121      62.935 -14.148   6.099  0.00  0.00      PROA  
ATOM   1191  N   LEU P 122      61.235 -15.661   6.435  0.00  0.00      PROA  
ATOM   1192  HN  LEU P 122      61.120 -16.651   6.406  0.00  0.00      PROA  
ATOM   1193  CA  LEU P 122      60.127 -14.806   6.816  0.00  0.00      PROA  
ATOM   1194  HA  LEU P 122      59.820 -14.227   5.957  0.00  0.00      PROA  
ATOM   1195  CB  LEU P 122      58.940 -15.815   7.151  0.00  0.00      PROA  
ATOM   1196  HB1 LEU P 122      59.301 -16.415   8.014  0.00  0.00      PROA  
ATOM   1197  HB2 LEU P 122      58.586 -16.471   6.327  0.00  0.00      PROA  
ATOM   1198  CG  LEU P 122      57.651 -15.127   7.785  0.00  0.00      PROA  
ATOM   1199  HG  LEU P 122      57.960 -14.502   8.650  0.00  0.00      PROA  
ATOM   1200  CD1 LEU P 122      56.906 -14.230   6.812  0.00  0.00      PROA  
ATOM   1201 HD11 LEU P 122      56.554 -14.824   5.941  0.00  0.00      PROA  
ATOM   1202 HD12 LEU P 122      57.635 -13.436   6.543  0.00  0.00      PROA  
ATOM   1203 HD13 LEU P 122      56.047 -13.686   7.260  0.00  0.00      PROA  
ATOM   1204  CD2 LEU P 122      56.585 -16.100   8.289  0.00  0.00      PROA  
ATOM   1205 HD21 LEU P 122      56.904 -16.721   9.154  0.00  0.00      PROA  
ATOM   1206 HD22 LEU P 122      56.300 -16.760   7.442  0.00  0.00      PROA  
ATOM   1207 HD23 LEU P 122      55.666 -15.582   8.636  0.00  0.00      PROA  
ATOM   1208  C   LEU P 122      60.479 -13.895   8.038  0.00  0.00      PROA  
ATOM   1209  O   LEU P 122      60.295 -12.677   8.092  0.00  0.00      PROA  
ATOM   1210  N   SER P 123      61.000 -14.456   9.153  0.00  0.00      PROA  
ATOM   1211  HN  SER P 123      61.132 -15.440   9.241  0.00  0.00      PROA  
ATOM   1212  CA  SER P 123      61.537 -13.657  10.283  0.00  0.00      PROA  
ATOM   1213  HA  SER P 123      60.744 -12.994  10.595  0.00  0.00      PROA  
ATOM   1214  CB  SER P 123      61.793 -14.503  11.538  0.00  0.00      PROA  
ATOM   1215  HB1 SER P 123      62.104 -13.887  12.408  0.00  0.00      PROA  
ATOM   1216  HB2 SER P 123      62.551 -15.306  11.413  0.00  0.00      PROA  
ATOM   1217  OG  SER P 123      60.681 -15.249  11.903  0.00  0.00      PROA  
ATOM   1218  HG1 SER P 123      60.681 -16.082  11.426  0.00  0.00      PROA  
ATOM   1219  C   SER P 123      62.747 -12.772   9.859  0.00  0.00      PROA  
ATOM   1220  O   SER P 123      62.854 -11.589  10.084  0.00  0.00      PROA  
ATOM   1221  N   PHE P 124      63.762 -13.285   9.113  0.00  0.00      PROA  
ATOM   1222  HN  PHE P 124      63.805 -14.239   8.828  0.00  0.00      PROA  
ATOM   1223  CA  PHE P 124      64.754 -12.300   8.559  0.00  0.00      PROA  
ATOM   1224  HA  PHE P 124      65.181 -11.816   9.424  0.00  0.00      PROA  
ATOM   1225  CB  PHE P 124      65.938 -12.991   7.886  0.00  0.00      PROA  
ATOM   1226  HB1 PHE P 124      65.570 -13.663   7.081  0.00  0.00      PROA  
ATOM   1227  HB2 PHE P 124      66.367 -13.759   8.565  0.00  0.00      PROA  
ATOM   1228  CG  PHE P 124      67.066 -12.051   7.358  0.00  0.00      PROA  
ATOM   1229  CD1 PHE P 124      68.076 -11.657   8.259  0.00  0.00      PROA  
ATOM   1230  HD1 PHE P 124      68.068 -12.099   9.244  0.00  0.00      PROA  
ATOM   1231  CE1 PHE P 124      69.009 -10.651   7.814  0.00  0.00      PROA  
ATOM   1232  HE1 PHE P 124      69.750 -10.217   8.469  0.00  0.00      PROA  
ATOM   1233  CZ  PHE P 124      69.080 -10.218   6.443  0.00  0.00      PROA  
ATOM   1234  HZ  PHE P 124      69.841  -9.507   6.155  0.00  0.00      PROA  
ATOM   1235  CD2 PHE P 124      67.206 -11.666   6.023  0.00  0.00      PROA  
ATOM   1236  HD2 PHE P 124      66.532 -12.081   5.287  0.00  0.00      PROA  
ATOM   1237  CE2 PHE P 124      68.244 -10.874   5.514  0.00  0.00      PROA  
ATOM   1238  HE2 PHE P 124      68.336 -10.471   4.516  0.00  0.00      PROA  
ATOM   1239  C   PHE P 124      64.249 -11.176   7.664  0.00  0.00      PROA  
ATOM   1240  O   PHE P 124      64.420 -10.027   7.989  0.00  0.00      PROA  
ATOM   1241  N   LEU P 125      63.337 -11.528   6.709  0.00  0.00      PROA  
ATOM   1242  HN  LEU P 125      63.231 -12.489   6.462  0.00  0.00      PROA  
ATOM   1243  CA  LEU P 125      62.553 -10.596   5.897  0.00  0.00      PROA  
ATOM   1244  HA  LEU P 125      63.167 -10.072   5.180  0.00  0.00      PROA  
ATOM   1245  CB  LEU P 125      61.480 -11.509   5.092  0.00  0.00      PROA  
ATOM   1246  HB1 LEU P 125      61.178 -12.176   5.928  0.00  0.00      PROA  
ATOM   1247  HB2 LEU P 125      62.022 -12.031   4.274  0.00  0.00      PROA  
ATOM   1248  CG  LEU P 125      60.292 -10.654   4.505  0.00  0.00      PROA  
ATOM   1249  HG  LEU P 125      59.928  -9.822   5.146  0.00  0.00      PROA  
ATOM   1250  CD1 LEU P 125      60.632  -9.850   3.145  0.00  0.00      PROA  
ATOM   1251 HD11 LEU P 125      61.137 -10.525   2.421  0.00  0.00      PROA  
ATOM   1252 HD12 LEU P 125      61.396  -9.058   3.300  0.00  0.00      PROA  
ATOM   1253 HD13 LEU P 125      59.757  -9.426   2.609  0.00  0.00      PROA  
ATOM   1254  CD2 LEU P 125      59.221 -11.748   4.196  0.00  0.00      PROA  
ATOM   1255 HD21 LEU P 125      59.638 -12.605   3.625  0.00  0.00      PROA  
ATOM   1256 HD22 LEU P 125      58.305 -11.312   3.742  0.00  0.00      PROA  
ATOM   1257 HD23 LEU P 125      58.945 -12.204   5.171  0.00  0.00      PROA  
ATOM   1258  C   LEU P 125      61.831  -9.501   6.728  0.00  0.00      PROA  
ATOM   1259  O   LEU P 125      61.828  -8.300   6.530  0.00  0.00      PROA  
ATOM   1260  N   HSD P 126      61.113  -9.944   7.766  0.00  0.00      PROA  
ATOM   1261  HN  HSD P 126      61.019 -10.921   7.941  0.00  0.00      PROA  
ATOM   1262  CA  HSD P 126      60.403  -9.100   8.756  0.00  0.00      PROA  
ATOM   1263  HA  HSD P 126      59.796  -8.451   8.143  0.00  0.00      PROA  
ATOM   1264  CB  HSD P 126      59.403  -9.899   9.561  0.00  0.00      PROA  
ATOM   1265  HB1 HSD P 126      59.194  -9.398  10.530  0.00  0.00      PROA  
ATOM   1266  HB2 HSD P 126      59.823 -10.897   9.809  0.00  0.00      PROA  
ATOM   1267  ND1 HSD P 126      58.023 -10.869   7.657  0.00  0.00      PROA  
ATOM   1268  HD1 HSD P 126      58.751 -11.378   7.198  0.00  0.00      PROA  
ATOM   1269  CG  HSD P 126      58.146 -10.050   8.776  0.00  0.00      PROA  
ATOM   1270  CE1 HSD P 126      56.737 -10.789   7.264  0.00  0.00      PROA  
ATOM   1271  HE1 HSD P 126      56.379 -11.325   6.386  0.00  0.00      PROA  
ATOM   1272  NE2 HSD P 126      55.971 -10.016   8.095  0.00  0.00      PROA  
ATOM   1273  CD2 HSD P 126      56.902  -9.615   9.058  0.00  0.00      PROA  
ATOM   1274  HD2 HSD P 126      56.622  -8.847   9.768  0.00  0.00      PROA  
ATOM   1275  C   HSD P 126      61.342  -8.230   9.619  0.00  0.00      PROA  
ATOM   1276  O   HSD P 126      61.180  -7.013   9.702  0.00  0.00      PROA  
ATOM   1277  N   ILE P 127      62.351  -8.838  10.257  0.00  0.00      PROA  
ATOM   1278  HN  ILE P 127      62.452  -9.810  10.060  0.00  0.00      PROA  
ATOM   1279  CA  ILE P 127      63.353  -8.132  11.078  0.00  0.00      PROA  
ATOM   1280  HA  ILE P 127      62.749  -7.619  11.812  0.00  0.00      PROA  
ATOM   1281  CB  ILE P 127      64.194  -9.086  11.924  0.00  0.00      PROA  
ATOM   1282  HB  ILE P 127      64.890  -9.606  11.231  0.00  0.00      PROA  
ATOM   1283  CG2 ILE P 127      65.178  -8.310  12.840  0.00  0.00      PROA  
ATOM   1284 HG21 ILE P 127      65.852  -7.816  12.107  0.00  0.00      PROA  
ATOM   1285 HG22 ILE P 127      65.679  -8.976  13.574  0.00  0.00      PROA  
ATOM   1286 HG23 ILE P 127      64.646  -7.515  13.404  0.00  0.00      PROA  
ATOM   1287  CG1 ILE P 127      63.364 -10.062  12.817  0.00  0.00      PROA  
ATOM   1288 HG11 ILE P 127      62.433 -10.474  12.373  0.00  0.00      PROA  
ATOM   1289 HG12 ILE P 127      63.031  -9.467  13.694  0.00  0.00      PROA  
ATOM   1290  CD  ILE P 127      64.157 -11.277  13.287  0.00  0.00      PROA  
ATOM   1291  HD1 ILE P 127      64.712 -10.953  14.193  0.00  0.00      PROA  
ATOM   1292  HD2 ILE P 127      64.829 -11.672  12.496  0.00  0.00      PROA  
ATOM   1293  HD3 ILE P 127      63.416 -12.081  13.485  0.00  0.00      PROA  
ATOM   1294  C   ILE P 127      64.117  -7.106  10.305  0.00  0.00      PROA  
ATOM   1295  O   ILE P 127      64.408  -5.977  10.690  0.00  0.00      PROA  
ATOM   1296  N   TRP P 128      64.484  -7.452   9.085  0.00  0.00      PROA  
ATOM   1297  HN  TRP P 128      64.242  -8.347   8.720  0.00  0.00      PROA  
ATOM   1298  CA  TRP P 128      65.547  -6.709   8.435  0.00  0.00      PROA  
ATOM   1299  HA  TRP P 128      66.099  -6.028   9.065  0.00  0.00      PROA  
ATOM   1300  CB  TRP P 128      66.688  -7.655   7.993  0.00  0.00      PROA  
ATOM   1301  HB1 TRP P 128      67.392  -7.111   7.328  0.00  0.00      PROA  
ATOM   1302  HB2 TRP P 128      66.307  -8.497   7.376  0.00  0.00      PROA  
ATOM   1303  CG  TRP P 128      67.589  -8.031   9.135  0.00  0.00      PROA  
ATOM   1304  CD1 TRP P 128      67.248  -9.071   9.892  0.00  0.00      PROA  
ATOM   1305  HD1 TRP P 128      66.318  -9.574   9.671  0.00  0.00      PROA  
ATOM   1306  NE1 TRP P 128      68.198  -9.387  10.837  0.00  0.00      PROA  
ATOM   1307  HE1 TRP P 128      68.179 -10.069  11.535  0.00  0.00      PROA  
ATOM   1308  CE2 TRP P 128      69.283  -8.567  10.615  0.00  0.00      PROA  
ATOM   1309  CD2 TRP P 128      68.960  -7.655   9.574  0.00  0.00      PROA  
ATOM   1310  CE3 TRP P 128      69.893  -6.705   9.177  0.00  0.00      PROA  
ATOM   1311  HE3 TRP P 128      69.680  -5.967   8.418  0.00  0.00      PROA  
ATOM   1312  CZ3 TRP P 128      71.244  -6.775   9.708  0.00  0.00      PROA  
ATOM   1313  HZ3 TRP P 128      71.997  -6.079   9.369  0.00  0.00      PROA  
ATOM   1314  CZ2 TRP P 128      70.504  -8.483  11.295  0.00  0.00      PROA  
ATOM   1315  HZ2 TRP P 128      70.796  -9.165  12.080  0.00  0.00      PROA  
ATOM   1316  CH2 TRP P 128      71.530  -7.630  10.772  0.00  0.00      PROA  
ATOM   1317  HH2 TRP P 128      72.464  -7.529  11.306  0.00  0.00      PROA  
ATOM   1318  C   TRP P 128      65.006  -5.823   7.273  0.00  0.00      PROA  
ATOM   1319  O   TRP P 128      65.804  -5.090   6.653  0.00  0.00      PROA  
ATOM   1320  N   ALA P 129      63.640  -5.991   6.963  0.00  0.00      PROA  
ATOM   1321  HN  ALA P 129      63.026  -6.693   7.314  0.00  0.00      PROA  
ATOM   1322  CA  ALA P 129      63.126  -5.168   5.917  0.00  0.00      PROA  
ATOM   1323  HA  ALA P 129      63.699  -4.259   5.809  0.00  0.00      PROA  
ATOM   1324  CB  ALA P 129      63.045  -5.914   4.566  0.00  0.00      PROA  
ATOM   1325  HB1 ALA P 129      62.528  -5.394   3.732  0.00  0.00      PROA  
ATOM   1326  HB2 ALA P 129      62.667  -6.957   4.620  0.00  0.00      PROA  
ATOM   1327  HB3 ALA P 129      64.087  -6.019   4.194  0.00  0.00      PROA  
ATOM   1328  C   ALA P 129      61.770  -4.643   6.307  0.00  0.00      PROA  
ATOM   1329  O   ALA P 129      61.562  -3.394   6.429  0.00  0.00      PROA  
ATOM   1330  N   VAL P 130      60.706  -5.489   6.423  0.00  0.00      PROA  
ATOM   1331  HN  VAL P 130      60.945  -6.454   6.349  0.00  0.00      PROA  
ATOM   1332  CA  VAL P 130      59.363  -4.854   6.749  0.00  0.00      PROA  
ATOM   1333  HA  VAL P 130      59.076  -4.190   5.947  0.00  0.00      PROA  
ATOM   1334  CB  VAL P 130      58.325  -5.929   6.848  0.00  0.00      PROA  
ATOM   1335  HB  VAL P 130      58.650  -6.629   7.647  0.00  0.00      PROA  
ATOM   1336  CG1 VAL P 130      56.935  -5.296   7.118  0.00  0.00      PROA  
ATOM   1337 HG11 VAL P 130      56.881  -5.002   8.188  0.00  0.00      PROA  
ATOM   1338 HG12 VAL P 130      56.151  -6.053   6.901  0.00  0.00      PROA  
ATOM   1339 HG13 VAL P 130      56.790  -4.361   6.536  0.00  0.00      PROA  
ATOM   1340  CG2 VAL P 130      58.136  -6.641   5.471  0.00  0.00      PROA  
ATOM   1341 HG21 VAL P 130      57.410  -6.040   4.883  0.00  0.00      PROA  
ATOM   1342 HG22 VAL P 130      57.539  -7.576   5.543  0.00  0.00      PROA  
ATOM   1343 HG23 VAL P 130      59.092  -6.745   4.915  0.00  0.00      PROA  
ATOM   1344  C   VAL P 130      59.275  -3.906   8.076  0.00  0.00      PROA  
ATOM   1345  O   VAL P 130      58.749  -2.819   8.085  0.00  0.00      PROA  
ATOM   1346  N   VAL P 131      59.722  -4.417   9.257  0.00  0.00      PROA  
ATOM   1347  HN  VAL P 131      60.147  -5.319   9.232  0.00  0.00      PROA  
ATOM   1348  CA  VAL P 131      59.828  -3.609  10.433  0.00  0.00      PROA  
ATOM   1349  HA  VAL P 131      58.806  -3.300  10.598  0.00  0.00      PROA  
ATOM   1350  CB  VAL P 131      59.962  -4.513  11.652  0.00  0.00      PROA  
ATOM   1351  HB  VAL P 131      60.897  -5.108  11.718  0.00  0.00      PROA  
ATOM   1352  CG1 VAL P 131      59.978  -3.517  12.791  0.00  0.00      PROA  
ATOM   1353 HG11 VAL P 131      59.025  -2.950  12.722  0.00  0.00      PROA  
ATOM   1354 HG12 VAL P 131      60.852  -2.832  12.742  0.00  0.00      PROA  
ATOM   1355 HG13 VAL P 131      60.039  -4.035  13.772  0.00  0.00      PROA  
ATOM   1356  CG2 VAL P 131      58.651  -5.389  11.609  0.00  0.00      PROA  
ATOM   1357 HG21 VAL P 131      58.552  -5.976  12.547  0.00  0.00      PROA  
ATOM   1358 HG22 VAL P 131      58.657  -6.164  10.813  0.00  0.00      PROA  
ATOM   1359 HG23 VAL P 131      57.718  -4.790  11.548  0.00  0.00      PROA  
ATOM   1360  C   VAL P 131      60.608  -2.267  10.311  0.00  0.00      PROA  
ATOM   1361  O   VAL P 131      60.045  -1.230  10.720  0.00  0.00      PROA  
ATOM   1362  N   PRO P 132      61.856  -2.230   9.773  0.00  0.00      PROA  
ATOM   1363  CD  PRO P 132      62.835  -3.331   9.942  0.00  0.00      PROA  
ATOM   1364  HD1 PRO P 132      62.562  -4.303   9.479  0.00  0.00      PROA  
ATOM   1365  HD2 PRO P 132      63.017  -3.634  10.996  0.00  0.00      PROA  
ATOM   1366  CA  PRO P 132      62.424  -1.021   9.194  0.00  0.00      PROA  
ATOM   1367  HA  PRO P 132      62.615  -0.475  10.106  0.00  0.00      PROA  
ATOM   1368  CB  PRO P 132      63.653  -1.530   8.473  0.00  0.00      PROA  
ATOM   1369  HB1 PRO P 132      64.463  -0.826   8.183  0.00  0.00      PROA  
ATOM   1370  HB2 PRO P 132      63.274  -2.107   7.602  0.00  0.00      PROA  
ATOM   1371  CG  PRO P 132      64.146  -2.766   9.324  0.00  0.00      PROA  
ATOM   1372  HG1 PRO P 132      64.750  -3.581   8.870  0.00  0.00      PROA  
ATOM   1373  HG2 PRO P 132      64.699  -2.504  10.251  0.00  0.00      PROA  
ATOM   1374  C   PRO P 132      61.490  -0.051   8.366  0.00  0.00      PROA  
ATOM   1375  O   PRO P 132      61.575   1.238   8.512  0.00  0.00      PROA  
ATOM   1376  N   CYS P 133      60.611  -0.594   7.468  0.00  0.00      PROA  
ATOM   1377  HN  CYS P 133      60.582  -1.581   7.335  0.00  0.00      PROA  
ATOM   1378  CA  CYS P 133      59.698   0.179   6.648  0.00  0.00      PROA  
ATOM   1379  HA  CYS P 133      60.146   0.955   6.045  0.00  0.00      PROA  
ATOM   1380  CB  CYS P 133      58.943  -0.739   5.616  0.00  0.00      PROA  
ATOM   1381  HB1 CYS P 133      58.108  -0.199   5.121  0.00  0.00      PROA  
ATOM   1382  HB2 CYS P 133      58.477  -1.561   6.200  0.00  0.00      PROA  
ATOM   1383  SG  CYS P 133      59.983  -1.454   4.307  0.00  0.00      PROA  
ATOM   1384  HG1 CYS P 133      60.689  -2.244   5.103  0.00  0.00      PROA  
ATOM   1385  C   CYS P 133      58.675   0.934   7.466  0.00  0.00      PROA  
ATOM   1386  O   CYS P 133      58.440   2.078   7.246  0.00  0.00      PROA  
ATOM   1387  N   ILE P 134      58.235   0.219   8.555  0.00  0.00      PROA  
ATOM   1388  HN  ILE P 134      58.496  -0.730   8.711  0.00  0.00      PROA  
ATOM   1389  CA  ILE P 134      57.364   0.800   9.523  0.00  0.00      PROA  
ATOM   1390  HA  ILE P 134      56.557   1.351   9.062  0.00  0.00      PROA  
ATOM   1391  CB  ILE P 134      56.780  -0.314  10.314  0.00  0.00      PROA  
ATOM   1392  HB  ILE P 134      57.531  -0.997  10.765  0.00  0.00      PROA  
ATOM   1393  CG2 ILE P 134      55.811   0.272  11.397  0.00  0.00      PROA  
ATOM   1394 HG21 ILE P 134      55.179  -0.530  11.834  0.00  0.00      PROA  
ATOM   1395 HG22 ILE P 134      55.025   0.915  10.945  0.00  0.00      PROA  
ATOM   1396 HG23 ILE P 134      56.391   0.709  12.238  0.00  0.00      PROA  
ATOM   1397  CG1 ILE P 134      55.928  -1.237   9.354  0.00  0.00      PROA  
ATOM   1398 HG11 ILE P 134      55.531  -1.920  10.135  0.00  0.00      PROA  
ATOM   1399 HG12 ILE P 134      56.569  -1.839   8.673  0.00  0.00      PROA  
ATOM   1400  CD  ILE P 134      54.713  -0.677   8.632  0.00  0.00      PROA  
ATOM   1401  HD1 ILE P 134      54.071  -0.030   9.268  0.00  0.00      PROA  
ATOM   1402  HD2 ILE P 134      53.937  -1.443   8.417  0.00  0.00      PROA  
ATOM   1403  HD3 ILE P 134      54.974  -0.306   7.618  0.00  0.00      PROA  
ATOM   1404  C   ILE P 134      58.097   1.819  10.447  0.00  0.00      PROA  
ATOM   1405  O   ILE P 134      57.605   2.845  10.812  0.00  0.00      PROA  
ATOM   1406  N   LYS P 135      59.344   1.533  10.850  0.00  0.00      PROA  
ATOM   1407  HN  LYS P 135      59.814   0.690  10.602  0.00  0.00      PROA  
ATOM   1408  CA  LYS P 135      60.155   2.542  11.429  0.00  0.00      PROA  
ATOM   1409  HA  LYS P 135      59.595   2.875  12.290  0.00  0.00      PROA  
ATOM   1410  CB  LYS P 135      61.464   1.858  12.003  0.00  0.00      PROA  
ATOM   1411  HB1 LYS P 135      61.662   1.104  11.211  0.00  0.00      PROA  
ATOM   1412  HB2 LYS P 135      61.229   1.159  12.834  0.00  0.00      PROA  
ATOM   1413  CG  LYS P 135      62.685   2.867  12.342  0.00  0.00      PROA  
ATOM   1414  HG1 LYS P 135      62.896   3.472  11.434  0.00  0.00      PROA  
ATOM   1415  HG2 LYS P 135      63.580   2.219  12.460  0.00  0.00      PROA  
ATOM   1416  CD  LYS P 135      62.296   3.660  13.577  0.00  0.00      PROA  
ATOM   1417  HD1 LYS P 135      61.946   2.998  14.397  0.00  0.00      PROA  
ATOM   1418  HD2 LYS P 135      61.547   4.390  13.201  0.00  0.00      PROA  
ATOM   1419  CE  LYS P 135      63.452   4.584  13.965  0.00  0.00      PROA  
ATOM   1420  HE1 LYS P 135      63.740   5.361  13.226  0.00  0.00      PROA  
ATOM   1421  HE2 LYS P 135      64.361   3.995  14.214  0.00  0.00      PROA  
ATOM   1422  NZ  LYS P 135      63.062   5.334  15.160  0.00  0.00      PROA  
ATOM   1423  HZ1 LYS P 135      63.658   6.173  15.305  0.00  0.00      PROA  
ATOM   1424  HZ2 LYS P 135      63.167   4.790  16.040  0.00  0.00      PROA  
ATOM   1425  HZ3 LYS P 135      62.103   5.714  15.029  0.00  0.00      PROA  
ATOM   1426  C   LYS P 135      60.395   3.808  10.595  0.00  0.00      PROA  
ATOM   1427  O   LYS P 135      60.236   4.974  10.980  0.00  0.00      PROA  
ATOM   1428  N   SER P 136      60.707   3.659   9.262  0.00  0.00      PROA  
ATOM   1429  HN  SER P 136      60.895   2.734   8.941  0.00  0.00      PROA  
ATOM   1430  CA  SER P 136      60.727   4.765   8.362  0.00  0.00      PROA  
ATOM   1431  HA  SER P 136      61.547   5.409   8.645  0.00  0.00      PROA  
ATOM   1432  CB  SER P 136      60.971   4.355   6.912  0.00  0.00      PROA  
ATOM   1433  HB1 SER P 136      60.051   3.928   6.458  0.00  0.00      PROA  
ATOM   1434  HB2 SER P 136      61.809   3.626   6.930  0.00  0.00      PROA  
ATOM   1435  OG  SER P 136      61.402   5.316   5.996  0.00  0.00      PROA  
ATOM   1436  HG1 SER P 136      60.610   5.828   5.817  0.00  0.00      PROA  
ATOM   1437  C   SER P 136      59.460   5.573   8.241  0.00  0.00      PROA  
ATOM   1438  O   SER P 136      59.565   6.798   8.224  0.00  0.00      PROA  
ATOM   1439  N   PHE P 137      58.285   4.892   8.176  0.00  0.00      PROA  
ATOM   1440  HN  PHE P 137      58.102   3.951   7.905  0.00  0.00      PROA  
ATOM   1441  CA  PHE P 137      57.008   5.524   8.338  0.00  0.00      PROA  
ATOM   1442  HA  PHE P 137      56.929   6.244   7.537  0.00  0.00      PROA  
ATOM   1443  CB  PHE P 137      55.923   4.412   8.084  0.00  0.00      PROA  
ATOM   1444  HB1 PHE P 137      56.035   3.668   8.901  0.00  0.00      PROA  
ATOM   1445  HB2 PHE P 137      56.083   3.798   7.172  0.00  0.00      PROA  
ATOM   1446  CG  PHE P 137      54.479   4.867   8.143  0.00  0.00      PROA  
ATOM   1447  CD1 PHE P 137      54.072   6.108   7.651  0.00  0.00      PROA  
ATOM   1448  HD1 PHE P 137      54.690   6.918   7.293  0.00  0.00      PROA  
ATOM   1449  CE1 PHE P 137      52.693   6.495   7.652  0.00  0.00      PROA  
ATOM   1450  HE1 PHE P 137      52.451   7.473   7.263  0.00  0.00      PROA  
ATOM   1451  CZ  PHE P 137      51.749   5.597   8.172  0.00  0.00      PROA  
ATOM   1452  HZ  PHE P 137      50.730   5.919   8.325  0.00  0.00      PROA  
ATOM   1453  CD2 PHE P 137      53.487   3.930   8.500  0.00  0.00      PROA  
ATOM   1454  HD2 PHE P 137      53.727   2.909   8.757  0.00  0.00      PROA  
ATOM   1455  CE2 PHE P 137      52.145   4.349   8.538  0.00  0.00      PROA  
ATOM   1456  HE2 PHE P 137      51.426   3.739   9.064  0.00  0.00      PROA  
ATOM   1457  C   PHE P 137      56.669   6.328   9.589  0.00  0.00      PROA  
ATOM   1458  O   PHE P 137      56.187   7.446   9.459  0.00  0.00      PROA  
ATOM   1459  N   LEU P 138      57.092   5.797  10.803  0.00  0.00      PROA  
ATOM   1460  HN  LEU P 138      57.516   4.895  10.844  0.00  0.00      PROA  
ATOM   1461  CA  LEU P 138      57.027   6.531  12.074  0.00  0.00      PROA  
ATOM   1462  HA  LEU P 138      55.978   6.785  12.102  0.00  0.00      PROA  
ATOM   1463  CB  LEU P 138      57.478   5.796  13.358  0.00  0.00      PROA  
ATOM   1464  HB1 LEU P 138      57.423   6.449  14.255  0.00  0.00      PROA  
ATOM   1465  HB2 LEU P 138      58.491   5.440  13.075  0.00  0.00      PROA  
ATOM   1466  CG  LEU P 138      56.648   4.532  13.733  0.00  0.00      PROA  
ATOM   1467  HG  LEU P 138      56.342   4.030  12.790  0.00  0.00      PROA  
ATOM   1468  CD1 LEU P 138      57.627   3.622  14.548  0.00  0.00      PROA  
ATOM   1469 HD11 LEU P 138      57.045   2.724  14.844  0.00  0.00      PROA  
ATOM   1470 HD12 LEU P 138      57.984   4.068  15.501  0.00  0.00      PROA  
ATOM   1471 HD13 LEU P 138      58.442   3.148  13.961  0.00  0.00      PROA  
ATOM   1472  CD2 LEU P 138      55.402   5.067  14.475  0.00  0.00      PROA  
ATOM   1473 HD21 LEU P 138      54.978   5.971  13.987  0.00  0.00      PROA  
ATOM   1474 HD22 LEU P 138      55.466   5.285  15.563  0.00  0.00      PROA  
ATOM   1475 HD23 LEU P 138      54.571   4.331  14.442  0.00  0.00      PROA  
ATOM   1476  C   LEU P 138      57.803   7.876  12.035  0.00  0.00      PROA  
ATOM   1477  O   LEU P 138      57.325   8.932  12.423  0.00  0.00      PROA  
ATOM   1478  N   ILE P 139      59.067   7.872  11.548  0.00  0.00      PROA  
ATOM   1479  HN  ILE P 139      59.379   6.949  11.336  0.00  0.00      PROA  
ATOM   1480  CA  ILE P 139      59.876   9.025  11.173  0.00  0.00      PROA  
ATOM   1481  HA  ILE P 139      60.164   9.551  12.072  0.00  0.00      PROA  
ATOM   1482  CB  ILE P 139      61.232   8.617  10.575  0.00  0.00      PROA  
ATOM   1483  HB  ILE P 139      61.031   7.934   9.722  0.00  0.00      PROA  
ATOM   1484  CG2 ILE P 139      62.092   9.824  10.092  0.00  0.00      PROA  
ATOM   1485 HG21 ILE P 139      62.385  10.587  10.844  0.00  0.00      PROA  
ATOM   1486 HG22 ILE P 139      61.551  10.441   9.343  0.00  0.00      PROA  
ATOM   1487 HG23 ILE P 139      63.031   9.392   9.684  0.00  0.00      PROA  
ATOM   1488  CG1 ILE P 139      62.031   7.720  11.540  0.00  0.00      PROA  
ATOM   1489 HG11 ILE P 139      61.301   7.095  12.097  0.00  0.00      PROA  
ATOM   1490 HG12 ILE P 139      62.509   8.347  12.323  0.00  0.00      PROA  
ATOM   1491  CD  ILE P 139      63.015   6.793  10.790  0.00  0.00      PROA  
ATOM   1492  HD1 ILE P 139      63.914   6.432  11.335  0.00  0.00      PROA  
ATOM   1493  HD2 ILE P 139      63.441   7.292   9.894  0.00  0.00      PROA  
ATOM   1494  HD3 ILE P 139      62.416   5.972  10.341  0.00  0.00      PROA  
ATOM   1495  C   ILE P 139      59.043  10.001  10.288  0.00  0.00      PROA  
ATOM   1496  O   ILE P 139      58.501  11.031  10.682  0.00  0.00      PROA  
ATOM   1497  N   GLU P 140      58.821   9.619   8.980  0.00  0.00      PROA  
ATOM   1498  HN  GLU P 140      59.113   8.704   8.712  0.00  0.00      PROA  
ATOM   1499  CA  GLU P 140      58.177  10.400   7.858  0.00  0.00      PROA  
ATOM   1500  HA  GLU P 140      58.763  11.297   7.726  0.00  0.00      PROA  
ATOM   1501  CB  GLU P 140      58.044   9.599   6.530  0.00  0.00      PROA  
ATOM   1502  HB1 GLU P 140      57.637  10.297   5.767  0.00  0.00      PROA  
ATOM   1503  HB2 GLU P 140      57.474   8.646   6.492  0.00  0.00      PROA  
ATOM   1504  CG  GLU P 140      59.475   9.335   5.971  0.00  0.00      PROA  
ATOM   1505  HG1 GLU P 140      60.153   8.964   6.769  0.00  0.00      PROA  
ATOM   1506  HG2 GLU P 140      59.953  10.285   5.648  0.00  0.00      PROA  
ATOM   1507  CD  GLU P 140      59.437   8.262   4.813  0.00  0.00      PROA  
ATOM   1508  OE1 GLU P 140      59.391   7.074   5.033  0.00  0.00      PROA  
ATOM   1509  OE2 GLU P 140      59.586   8.746   3.495  0.00  0.00      PROA  
ATOM   1510  HE2 GLU P 140      59.523   8.051   2.836  0.00  0.00      PROA  
ATOM   1511  C   GLU P 140      56.870  11.031   8.149  0.00  0.00      PROA  
ATOM   1512  O   GLU P 140      56.561  12.106   7.758  0.00  0.00      PROA  
ATOM   1513  N   ILE P 141      55.965  10.364   8.958  0.00  0.00      PROA  
ATOM   1514  HN  ILE P 141      56.167   9.516   9.443  0.00  0.00      PROA  
ATOM   1515  CA  ILE P 141      54.585  10.789   9.151  0.00  0.00      PROA  
ATOM   1516  HA  ILE P 141      54.430  11.211   8.169  0.00  0.00      PROA  
ATOM   1517  CB  ILE P 141      53.607   9.593   9.388  0.00  0.00      PROA  
ATOM   1518  HB  ILE P 141      54.027   8.783   8.755  0.00  0.00      PROA  
ATOM   1519  CG2 ILE P 141      53.728   9.064  10.822  0.00  0.00      PROA  
ATOM   1520 HG21 ILE P 141      54.766   8.879  11.173  0.00  0.00      PROA  
ATOM   1521 HG22 ILE P 141      53.232   8.071  10.877  0.00  0.00      PROA  
ATOM   1522 HG23 ILE P 141      53.181   9.635  11.602  0.00  0.00      PROA  
ATOM   1523  CG1 ILE P 141      52.177  10.066   9.031  0.00  0.00      PROA  
ATOM   1524 HG11 ILE P 141      52.041  11.036   9.556  0.00  0.00      PROA  
ATOM   1525 HG12 ILE P 141      51.552   9.216   9.381  0.00  0.00      PROA  
ATOM   1526  CD  ILE P 141      51.914  10.331   7.567  0.00  0.00      PROA  
ATOM   1527  HD1 ILE P 141      52.116   9.464   6.902  0.00  0.00      PROA  
ATOM   1528  HD2 ILE P 141      52.526  11.179   7.193  0.00  0.00      PROA  
ATOM   1529  HD3 ILE P 141      50.836  10.594   7.505  0.00  0.00      PROA  
ATOM   1530  C   ILE P 141      54.459  11.943  10.235  0.00  0.00      PROA  
ATOM   1531  O   ILE P 141      53.526  12.677  10.332  0.00  0.00      PROA  
ATOM   1532  N   GLN P 142      55.512  12.129  11.067  0.00  0.00      PROA  
ATOM   1533  HN  GLN P 142      56.275  11.489  11.023  0.00  0.00      PROA  
ATOM   1534  CA  GLN P 142      55.521  13.112  12.060  0.00  0.00      PROA  
ATOM   1535  HA  GLN P 142      54.599  12.986  12.608  0.00  0.00      PROA  
ATOM   1536  CB  GLN P 142      56.831  13.117  12.954  0.00  0.00      PROA  
ATOM   1537  HB1 GLN P 142      56.857  14.012  13.612  0.00  0.00      PROA  
ATOM   1538  HB2 GLN P 142      57.704  13.247  12.278  0.00  0.00      PROA  
ATOM   1539  CG  GLN P 142      56.790  11.954  14.000  0.00  0.00      PROA  
ATOM   1540  HG1 GLN P 142      57.352  12.372  14.863  0.00  0.00      PROA  
ATOM   1541  HG2 GLN P 142      57.465  11.145  13.648  0.00  0.00      PROA  
ATOM   1542  CD  GLN P 142      55.444  11.491  14.457  0.00  0.00      PROA  
ATOM   1543  OE1 GLN P 142      54.774  12.095  15.268  0.00  0.00      PROA  
ATOM   1544  NE2 GLN P 142      54.942  10.387  13.846  0.00  0.00      PROA  
ATOM   1545 HE21 GLN P 142      55.609   9.804  13.382  0.00  0.00      PROA  
ATOM   1546 HE22 GLN P 142      53.965  10.177  13.853  0.00  0.00      PROA  
ATOM   1547  C   GLN P 142      55.350  14.557  11.621  0.00  0.00      PROA  
ATOM   1548  O   GLN P 142      54.566  15.308  12.170  0.00  0.00      PROA  
ATOM   1549  N   CYS P 143      56.094  14.997  10.519  0.00  0.00      PROA  
ATOM   1550  HN  CYS P 143      56.757  14.408  10.063  0.00  0.00      PROA  
ATOM   1551  CA  CYS P 143      55.823  16.271   9.883  0.00  0.00      PROA  
ATOM   1552  HA  CYS P 143      56.117  17.017  10.607  0.00  0.00      PROA  
ATOM   1553  CB  CYS P 143      56.600  16.443   8.569  0.00  0.00      PROA  
ATOM   1554  HB1 CYS P 143      56.121  17.279   8.015  0.00  0.00      PROA  
ATOM   1555  HB2 CYS P 143      56.767  15.609   7.854  0.00  0.00      PROA  
ATOM   1556  SG  CYS P 143      58.228  17.038   8.946  0.00  0.00      PROA  
ATOM   1557  HG1 CYS P 143      58.777  15.893   9.324  0.00  0.00      PROA  
ATOM   1558  C   CYS P 143      54.328  16.438   9.539  0.00  0.00      PROA  
ATOM   1559  O   CYS P 143      53.635  17.452   9.894  0.00  0.00      PROA  
ATOM   1560  N   ILE P 144      53.626  15.411   9.008  0.00  0.00      PROA  
ATOM   1561  HN  ILE P 144      54.194  14.665   8.668  0.00  0.00      PROA  
ATOM   1562  CA  ILE P 144      52.189  15.275   8.649  0.00  0.00      PROA  
ATOM   1563  HA  ILE P 144      52.092  16.122   7.986  0.00  0.00      PROA  
ATOM   1564  CB  ILE P 144      51.996  14.024   7.782  0.00  0.00      PROA  
ATOM   1565  HB  ILE P 144      51.931  13.159   8.476  0.00  0.00      PROA  
ATOM   1566  CG2 ILE P 144      50.618  14.110   7.054  0.00  0.00      PROA  
ATOM   1567 HG21 ILE P 144      49.746  14.135   7.743  0.00  0.00      PROA  
ATOM   1568 HG22 ILE P 144      50.536  13.198   6.426  0.00  0.00      PROA  
ATOM   1569 HG23 ILE P 144      50.645  14.896   6.269  0.00  0.00      PROA  
ATOM   1570  CG1 ILE P 144      53.160  13.750   6.825  0.00  0.00      PROA  
ATOM   1571 HG11 ILE P 144      52.828  13.103   5.985  0.00  0.00      PROA  
ATOM   1572 HG12 ILE P 144      53.978  13.468   7.521  0.00  0.00      PROA  
ATOM   1573  CD  ILE P 144      53.557  14.998   6.017  0.00  0.00      PROA  
ATOM   1574  HD1 ILE P 144      52.669  15.566   5.668  0.00  0.00      PROA  
ATOM   1575  HD2 ILE P 144      54.110  14.773   5.080  0.00  0.00      PROA  
ATOM   1576  HD3 ILE P 144      54.215  15.710   6.559  0.00  0.00      PROA  
ATOM   1577  C   ILE P 144      51.293  15.319   9.831  0.00  0.00      PROA  
ATOM   1578  O   ILE P 144      50.296  15.989   9.771  0.00  0.00      PROA  
ATOM   1579  N   SER P 145      51.546  14.554  10.890  0.00  0.00      PROA  
ATOM   1580  HN  SER P 145      52.346  13.959  10.921  0.00  0.00      PROA  
ATOM   1581  CA  SER P 145      50.658  14.482  12.042  0.00  0.00      PROA  
ATOM   1582  HA  SER P 145      49.667  14.130  11.795  0.00  0.00      PROA  
ATOM   1583  CB  SER P 145      51.241  13.529  13.077  0.00  0.00      PROA  
ATOM   1584  HB1 SER P 145      52.202  13.903  13.491  0.00  0.00      PROA  
ATOM   1585  HB2 SER P 145      51.478  12.539  12.633  0.00  0.00      PROA  
ATOM   1586  OG  SER P 145      50.463  13.307  14.262  0.00  0.00      PROA  
ATOM   1587  HG1 SER P 145      50.986  13.740  14.941  0.00  0.00      PROA  
ATOM   1588  C   SER P 145      50.478  15.865  12.642  0.00  0.00      PROA  
ATOM   1589  O   SER P 145      49.368  16.207  13.059  0.00  0.00      PROA  
ATOM   1590  N   ARG P 146      51.487  16.728  12.591  0.00  0.00      PROA  
ATOM   1591  HN  ARG P 146      52.389  16.433  12.285  0.00  0.00      PROA  
ATOM   1592  CA  ARG P 146      51.303  18.112  13.207  0.00  0.00      PROA  
ATOM   1593  HA  ARG P 146      50.711  18.012  14.104  0.00  0.00      PROA  
ATOM   1594  CB  ARG P 146      52.679  18.729  13.637  0.00  0.00      PROA  
ATOM   1595  HB1 ARG P 146      53.092  18.010  14.376  0.00  0.00      PROA  
ATOM   1596  HB2 ARG P 146      52.392  19.714  14.064  0.00  0.00      PROA  
ATOM   1597  CG  ARG P 146      53.739  18.918  12.563  0.00  0.00      PROA  
ATOM   1598  HG1 ARG P 146      53.522  19.616  11.727  0.00  0.00      PROA  
ATOM   1599  HG2 ARG P 146      54.051  17.921  12.185  0.00  0.00      PROA  
ATOM   1600  CD  ARG P 146      54.982  19.644  13.193  0.00  0.00      PROA  
ATOM   1601  HD1 ARG P 146      55.301  19.342  14.213  0.00  0.00      PROA  
ATOM   1602  HD2 ARG P 146      54.882  20.741  13.339  0.00  0.00      PROA  
ATOM   1603  NE  ARG P 146      56.103  19.507  12.220  0.00  0.00      PROA  
ATOM   1604  HE  ARG P 146      56.171  20.041  11.378  0.00  0.00      PROA  
ATOM   1605  CZ  ARG P 146      57.327  18.936  12.565  0.00  0.00      PROA  
ATOM   1606  NH1 ARG P 146      57.344  17.986  13.539  0.00  0.00      PROA  
ATOM   1607 HH11 ARG P 146      56.468  17.650  13.886  0.00  0.00      PROA  
ATOM   1608 HH12 ARG P 146      58.098  17.330  13.552  0.00  0.00      PROA  
ATOM   1609  NH2 ARG P 146      58.388  19.309  11.842  0.00  0.00      PROA  
ATOM   1610 HH21 ARG P 146      58.362  19.964  11.088  0.00  0.00      PROA  
ATOM   1611 HH22 ARG P 146      59.241  18.948  12.219  0.00  0.00      PROA  
ATOM   1612  C   ARG P 146      50.545  19.083  12.310  0.00  0.00      PROA  
ATOM   1613  O   ARG P 146      49.748  19.847  12.835  0.00  0.00      PROA  
ATOM   1614  N   VAL P 147      50.682  18.822  10.944  0.00  0.00      PROA  
ATOM   1615  HN  VAL P 147      51.350  18.149  10.634  0.00  0.00      PROA  
ATOM   1616  CA  VAL P 147      49.848  19.542   9.994  0.00  0.00      PROA  
ATOM   1617  HA  VAL P 147      49.778  20.562  10.341  0.00  0.00      PROA  
ATOM   1618  CB  VAL P 147      50.441  19.417   8.604  0.00  0.00      PROA  
ATOM   1619  HB  VAL P 147      50.716  18.371   8.350  0.00  0.00      PROA  
ATOM   1620  CG1 VAL P 147      49.492  19.987   7.479  0.00  0.00      PROA  
ATOM   1621 HG11 VAL P 147      50.022  19.971   6.503  0.00  0.00      PROA  
ATOM   1622 HG12 VAL P 147      49.389  21.062   7.741  0.00  0.00      PROA  
ATOM   1623 HG13 VAL P 147      48.457  19.588   7.418  0.00  0.00      PROA  
ATOM   1624  CG2 VAL P 147      51.752  20.156   8.486  0.00  0.00      PROA  
ATOM   1625 HG21 VAL P 147      52.124  20.011   7.450  0.00  0.00      PROA  
ATOM   1626 HG22 VAL P 147      52.504  19.726   9.182  0.00  0.00      PROA  
ATOM   1627 HG23 VAL P 147      51.581  21.237   8.676  0.00  0.00      PROA  
ATOM   1628  C   VAL P 147      48.391  19.045  10.129  0.00  0.00      PROA  
ATOM   1629  O   VAL P 147      47.469  19.847   9.791  0.00  0.00      PROA  
ATOM   1630  N   TYR P 148      48.156  17.791  10.524  0.00  0.00      PROA  
ATOM   1631  HN  TYR P 148      48.865  17.123  10.738  0.00  0.00      PROA  
ATOM   1632  CA  TYR P 148      46.805  17.423  10.756  0.00  0.00      PROA  
ATOM   1633  HA  TYR P 148      46.144  17.848  10.016  0.00  0.00      PROA  
ATOM   1634  CB  TYR P 148      46.668  15.873  10.832  0.00  0.00      PROA  
ATOM   1635  HB1 TYR P 148      47.374  15.432  11.568  0.00  0.00      PROA  
ATOM   1636  HB2 TYR P 148      47.039  15.506   9.852  0.00  0.00      PROA  
ATOM   1637  CG  TYR P 148      45.240  15.435  11.156  0.00  0.00      PROA  
ATOM   1638  CD1 TYR P 148      44.742  15.199  12.452  0.00  0.00      PROA  
ATOM   1639  HD1 TYR P 148      45.485  15.183  13.236  0.00  0.00      PROA  
ATOM   1640  CE1 TYR P 148      43.463  14.701  12.735  0.00  0.00      PROA  
ATOM   1641  HE1 TYR P 148      43.110  14.499  13.735  0.00  0.00      PROA  
ATOM   1642  CZ  TYR P 148      42.654  14.473  11.647  0.00  0.00      PROA  
ATOM   1643  OH  TYR P 148      41.494  13.729  11.830  0.00  0.00      PROA  
ATOM   1644  HH  TYR P 148      41.714  13.013  12.430  0.00  0.00      PROA  
ATOM   1645  CD2 TYR P 148      44.371  15.209  10.063  0.00  0.00      PROA  
ATOM   1646  HD2 TYR P 148      44.792  15.277   9.070  0.00  0.00      PROA  
ATOM   1647  CE2 TYR P 148      43.108  14.724  10.335  0.00  0.00      PROA  
ATOM   1648  HE2 TYR P 148      42.438  14.491   9.520  0.00  0.00      PROA  
ATOM   1649  C   TYR P 148      46.226  18.046  12.076  0.00  0.00      PROA  
ATOM   1650  O   TYR P 148      45.195  18.711  12.101  0.00  0.00      PROA  
ATOM   1651  N   SER P 149      47.011  17.906  13.143  0.00  0.00      PROA  
ATOM   1652  HN  SER P 149      47.857  17.389  13.042  0.00  0.00      PROA  
ATOM   1653  CA  SER P 149      46.819  18.456  14.433  0.00  0.00      PROA  
ATOM   1654  HA  SER P 149      46.091  17.841  14.941  0.00  0.00      PROA  
ATOM   1655  CB  SER P 149      48.113  18.190  15.231  0.00  0.00      PROA  
ATOM   1656  HB1 SER P 149      48.946  18.887  14.998  0.00  0.00      PROA  
ATOM   1657  HB2 SER P 149      48.434  17.161  14.963  0.00  0.00      PROA  
ATOM   1658  OG  SER P 149      47.855  18.305  16.582  0.00  0.00      PROA  
ATOM   1659  HG1 SER P 149      48.068  17.439  16.937  0.00  0.00      PROA  
ATOM   1660  C   SER P 149      46.416  19.909  14.681  0.00  0.00      PROA  
ATOM   1661  O   SER P 149      45.520  20.159  15.445  0.00  0.00      PROA  
ATOM   1662  N   ILE P 150      47.001  20.908  14.003  0.00  0.00      PROA  
ATOM   1663  HN  ILE P 150      47.763  20.672  13.404  0.00  0.00      PROA  
ATOM   1664  CA  ILE P 150      46.662  22.330  14.121  0.00  0.00      PROA  
ATOM   1665  HA  ILE P 150      46.778  22.631  15.152  0.00  0.00      PROA  
ATOM   1666  CB  ILE P 150      47.512  23.187  13.221  0.00  0.00      PROA  
ATOM   1667  HB  ILE P 150      47.115  24.222  13.157  0.00  0.00      PROA  
ATOM   1668  CG2 ILE P 150      48.818  23.200  13.945  0.00  0.00      PROA  
ATOM   1669 HG21 ILE P 150      48.686  23.447  15.020  0.00  0.00      PROA  
ATOM   1670 HG22 ILE P 150      49.602  23.867  13.527  0.00  0.00      PROA  
ATOM   1671 HG23 ILE P 150      49.280  22.190  13.967  0.00  0.00      PROA  
ATOM   1672  CG1 ILE P 150      47.690  22.674  11.787  0.00  0.00      PROA  
ATOM   1673 HG11 ILE P 150      46.853  22.059  11.394  0.00  0.00      PROA  
ATOM   1674 HG12 ILE P 150      48.626  22.080  11.703  0.00  0.00      PROA  
ATOM   1675  CD  ILE P 150      48.023  23.836  10.770  0.00  0.00      PROA  
ATOM   1676  HD1 ILE P 150      49.061  24.226  10.840  0.00  0.00      PROA  
ATOM   1677  HD2 ILE P 150      47.533  24.727  11.217  0.00  0.00      PROA  
ATOM   1678  HD3 ILE P 150      47.708  23.671   9.717  0.00  0.00      PROA  
ATOM   1679  C   ILE P 150      45.235  22.586  13.749  0.00  0.00      PROA  
ATOM   1680  O   ILE P 150      44.443  23.274  14.368  0.00  0.00      PROA  
ATOM   1681  N   TYR P 151      44.747  21.909  12.670  0.00  0.00      PROA  
ATOM   1682  HN  TYR P 151      45.325  21.271  12.169  0.00  0.00      PROA  
ATOM   1683  CA  TYR P 151      43.400  21.950  12.272  0.00  0.00      PROA  
ATOM   1684  HA  TYR P 151      43.128  22.992  12.192  0.00  0.00      PROA  
ATOM   1685  CB  TYR P 151      43.279  21.321  10.808  0.00  0.00      PROA  
ATOM   1686  HB1 TYR P 151      43.987  20.469  10.726  0.00  0.00      PROA  
ATOM   1687  HB2 TYR P 151      43.697  21.965  10.006  0.00  0.00      PROA  
ATOM   1688  CG  TYR P 151      42.014  20.690  10.414  0.00  0.00      PROA  
ATOM   1689  CD1 TYR P 151      41.898  19.271  10.334  0.00  0.00      PROA  
ATOM   1690  HD1 TYR P 151      42.744  18.708  10.699  0.00  0.00      PROA  
ATOM   1691  CE1 TYR P 151      40.738  18.590   9.837  0.00  0.00      PROA  
ATOM   1692  HE1 TYR P 151      40.708  17.514   9.742  0.00  0.00      PROA  
ATOM   1693  CZ  TYR P 151      39.654  19.352   9.464  0.00  0.00      PROA  
ATOM   1694  OH  TYR P 151      38.398  18.852   8.994  0.00  0.00      PROA  
ATOM   1695  HH  TYR P 151      38.297  17.925   9.223  0.00  0.00      PROA  
ATOM   1696  CD2 TYR P 151      40.899  21.443  10.056  0.00  0.00      PROA  
ATOM   1697  HD2 TYR P 151      40.776  22.515  10.042  0.00  0.00      PROA  
ATOM   1698  CE2 TYR P 151      39.747  20.785   9.545  0.00  0.00      PROA  
ATOM   1699  HE2 TYR P 151      38.776  21.254   9.477  0.00  0.00      PROA  
ATOM   1700  C   TYR P 151      42.341  21.333  13.225  0.00  0.00      PROA  
ATOM   1701  O   TYR P 151      41.347  21.981  13.532  0.00  0.00      PROA  
ATOM   1702  N   VAL P 152      42.669  20.143  13.875  0.00  0.00      PROA  
ATOM   1703  HN  VAL P 152      43.394  19.540  13.551  0.00  0.00      PROA  
ATOM   1704  CA  VAL P 152      41.849  19.673  15.108  0.00  0.00      PROA  
ATOM   1705  HA  VAL P 152      40.806  19.617  14.832  0.00  0.00      PROA  
ATOM   1706  CB  VAL P 152      42.270  18.304  15.579  0.00  0.00      PROA  
ATOM   1707  HB  VAL P 152      43.377  18.211  15.571  0.00  0.00      PROA  
ATOM   1708  CG1 VAL P 152      41.876  17.983  17.035  0.00  0.00      PROA  
ATOM   1709 HG11 VAL P 152      42.407  18.678  17.720  0.00  0.00      PROA  
ATOM   1710 HG12 VAL P 152      42.323  16.975  17.172  0.00  0.00      PROA  
ATOM   1711 HG13 VAL P 152      40.780  17.994  17.215  0.00  0.00      PROA  
ATOM   1712  CG2 VAL P 152      41.757  17.097  14.687  0.00  0.00      PROA  
ATOM   1713 HG21 VAL P 152      42.065  16.106  15.083  0.00  0.00      PROA  
ATOM   1714 HG22 VAL P 152      42.113  17.171  13.637  0.00  0.00      PROA  
ATOM   1715 HG23 VAL P 152      40.654  17.207  14.618  0.00  0.00      PROA  
ATOM   1716  C   VAL P 152      41.924  20.694  16.248  0.00  0.00      PROA  
ATOM   1717  O   VAL P 152      40.919  21.036  16.900  0.00  0.00      PROA  
ATOM   1718  N   HSD P 153      43.167  21.181  16.588  0.00  0.00      PROA  
ATOM   1719  HN  HSD P 153      43.962  20.918  16.047  0.00  0.00      PROA  
ATOM   1720  CA  HSD P 153      43.327  22.123  17.635  0.00  0.00      PROA  
ATOM   1721  HA  HSD P 153      42.837  21.691  18.495  0.00  0.00      PROA  
ATOM   1722  CB  HSD P 153      44.800  22.234  18.115  0.00  0.00      PROA  
ATOM   1723  HB1 HSD P 153      44.887  23.119  18.781  0.00  0.00      PROA  
ATOM   1724  HB2 HSD P 153      45.563  22.431  17.331  0.00  0.00      PROA  
ATOM   1725  ND1 HSD P 153      45.627  19.892  18.428  0.00  0.00      PROA  
ATOM   1726  HD1 HSD P 153      45.814  19.781  17.452  0.00  0.00      PROA  
ATOM   1727  CG  HSD P 153      45.098  21.027  19.005  0.00  0.00      PROA  
ATOM   1728  CE1 HSD P 153      45.991  19.025  19.446  0.00  0.00      PROA  
ATOM   1729  HE1 HSD P 153      46.405  18.039  19.233  0.00  0.00      PROA  
ATOM   1730  NE2 HSD P 153      45.686  19.587  20.603  0.00  0.00      PROA  
ATOM   1731  CD2 HSD P 153      45.250  20.798  20.321  0.00  0.00      PROA  
ATOM   1732  HD2 HSD P 153      44.913  21.398  21.157  0.00  0.00      PROA  
ATOM   1733  C   HSD P 153      42.624  23.436  17.471  0.00  0.00      PROA  
ATOM   1734  O   HSD P 153      42.019  23.974  18.356  0.00  0.00      PROA  
ATOM   1735  N   THR P 154      42.693  24.029  16.251  0.00  0.00      PROA  
ATOM   1736  HN  THR P 154      43.254  23.688  15.501  0.00  0.00      PROA  
ATOM   1737  CA  THR P 154      41.935  25.266  15.903  0.00  0.00      PROA  
ATOM   1738  HA  THR P 154      42.178  25.943  16.708  0.00  0.00      PROA  
ATOM   1739  CB  THR P 154      42.243  26.014  14.637  0.00  0.00      PROA  
ATOM   1740  HB  THR P 154      41.708  25.668  13.726  0.00  0.00      PROA  
ATOM   1741  OG1 THR P 154      43.584  25.825  14.384  0.00  0.00      PROA  
ATOM   1742  HG1 THR P 154      43.829  24.915  14.200  0.00  0.00      PROA  
ATOM   1743  CG2 THR P 154      41.862  27.535  14.830  0.00  0.00      PROA  
ATOM   1744 HG21 THR P 154      40.944  27.574  15.454  0.00  0.00      PROA  
ATOM   1745 HG22 THR P 154      41.791  27.942  13.798  0.00  0.00      PROA  
ATOM   1746 HG23 THR P 154      42.724  28.020  15.337  0.00  0.00      PROA  
ATOM   1747  C   THR P 154      40.386  24.973  15.792  0.00  0.00      PROA  
ATOM   1748  O   THR P 154      39.647  25.874  16.167  0.00  0.00      PROA  
ATOM   1749  N   VAL P 155      39.997  23.848  15.163  0.00  0.00      PROA  
ATOM   1750  HN  VAL P 155      40.708  23.202  14.897  0.00  0.00      PROA  
ATOM   1751  CA  VAL P 155      38.561  23.760  14.648  0.00  0.00      PROA  
ATOM   1752  HA  VAL P 155      38.100  24.717  14.844  0.00  0.00      PROA  
ATOM   1753  CB  VAL P 155      38.498  23.485  13.113  0.00  0.00      PROA  
ATOM   1754  HB  VAL P 155      39.028  22.577  12.753  0.00  0.00      PROA  
ATOM   1755  CG1 VAL P 155      37.031  23.413  12.716  0.00  0.00      PROA  
ATOM   1756 HG11 VAL P 155      36.437  24.122  13.331  0.00  0.00      PROA  
ATOM   1757 HG12 VAL P 155      36.638  22.380  12.826  0.00  0.00      PROA  
ATOM   1758 HG13 VAL P 155      36.906  23.697  11.649  0.00  0.00      PROA  
ATOM   1759  CG2 VAL P 155      39.074  24.701  12.323  0.00  0.00      PROA  
ATOM   1760 HG21 VAL P 155      39.234  24.527  11.238  0.00  0.00      PROA  
ATOM   1761 HG22 VAL P 155      40.037  24.980  12.802  0.00  0.00      PROA  
ATOM   1762 HG23 VAL P 155      38.430  25.577  12.553  0.00  0.00      PROA  
ATOM   1763  C   VAL P 155      37.719  22.842  15.437  0.00  0.00      PROA  
ATOM   1764  O   VAL P 155      36.811  23.264  16.111  0.00  0.00      PROA  
ATOM   1765  N   CYS P 156      38.079  21.514  15.319  0.00  0.00      PROA  
ATOM   1766  HN  CYS P 156      38.757  21.110  14.710  0.00  0.00      PROA  
ATOM   1767  CA  CYS P 156      37.301  20.354  15.895  0.00  0.00      PROA  
ATOM   1768  HA  CYS P 156      36.294  20.544  15.553  0.00  0.00      PROA  
ATOM   1769  CB  CYS P 156      37.713  18.946  15.335  0.00  0.00      PROA  
ATOM   1770  HB1 CYS P 156      36.868  18.255  15.543  0.00  0.00      PROA  
ATOM   1771  HB2 CYS P 156      38.601  18.600  15.906  0.00  0.00      PROA  
ATOM   1772  SG  CYS P 156      38.295  18.949  13.606  0.00  0.00      PROA  
ATOM   1773  HG1 CYS P 156      39.091  17.894  13.696  0.00  0.00      PROA  
ATOM   1774  C   CYS P 156      37.244  20.404  17.376  0.00  0.00      PROA  
ATOM   1775  O   CYS P 156      36.185  20.246  18.001  0.00  0.00      PROA  
ATOM   1776  N   ASP P 157      38.396  20.648  18.025  0.00  0.00      PROA  
ATOM   1777  HN  ASP P 157      39.186  20.766  17.428  0.00  0.00      PROA  
ATOM   1778  CA  ASP P 157      38.501  20.593  19.485  0.00  0.00      PROA  
ATOM   1779  HA  ASP P 157      38.060  19.690  19.882  0.00  0.00      PROA  
ATOM   1780  CB  ASP P 157      40.042  20.467  19.967  0.00  0.00      PROA  
ATOM   1781  HB1 ASP P 157      40.632  21.302  19.532  0.00  0.00      PROA  
ATOM   1782  HB2 ASP P 157      40.514  19.512  19.654  0.00  0.00      PROA  
ATOM   1783  CG  ASP P 157      40.417  20.508  21.430  0.00  0.00      PROA  
ATOM   1784  OD1 ASP P 157      41.673  20.624  21.721  0.00  0.00      PROA  
ATOM   1785  OD2 ASP P 157      39.473  20.511  22.239  0.00  0.00      PROA  
ATOM   1786  C   ASP P 157      37.606  21.649  20.127  0.00  0.00      PROA  
ATOM   1787  O   ASP P 157      36.850  21.324  21.051  0.00  0.00      PROA  
ATOM   1788  N   PRO P 158      37.655  22.945  19.657  0.00  0.00      PROA  
ATOM   1789  CD  PRO P 158      38.819  23.601  18.957  0.00  0.00      PROA  
ATOM   1790  HD1 PRO P 158      39.132  23.056  18.040  0.00  0.00      PROA  
ATOM   1791  HD2 PRO P 158      39.646  23.490  19.689  0.00  0.00      PROA  
ATOM   1792  CA  PRO P 158      36.754  24.017  20.150  0.00  0.00      PROA  
ATOM   1793  HA  PRO P 158      36.792  23.829  21.213  0.00  0.00      PROA  
ATOM   1794  CB  PRO P 158      37.508  25.302  19.815  0.00  0.00      PROA  
ATOM   1795  HB1 PRO P 158      38.070  25.661  20.704  0.00  0.00      PROA  
ATOM   1796  HB2 PRO P 158      36.871  26.166  19.529  0.00  0.00      PROA  
ATOM   1797  CG  PRO P 158      38.461  25.069  18.666  0.00  0.00      PROA  
ATOM   1798  HG1 PRO P 158      37.882  25.067  17.717  0.00  0.00      PROA  
ATOM   1799  HG2 PRO P 158      39.350  25.726  18.555  0.00  0.00      PROA  
ATOM   1800  C   PRO P 158      35.341  23.953  19.745  0.00  0.00      PROA  
ATOM   1801  O   PRO P 158      34.455  24.260  20.573  0.00  0.00      PROA  
ATOM   1802  N   LEU P 159      35.110  23.498  18.505  0.00  0.00      PROA  
ATOM   1803  HN  LEU P 159      35.885  23.247  17.929  0.00  0.00      PROA  
ATOM   1804  CA  LEU P 159      33.722  23.182  18.049  0.00  0.00      PROA  
ATOM   1805  HA  LEU P 159      33.096  24.057  18.146  0.00  0.00      PROA  
ATOM   1806  CB  LEU P 159      33.794  22.624  16.571  0.00  0.00      PROA  
ATOM   1807  HB1 LEU P 159      34.511  21.777  16.615  0.00  0.00      PROA  
ATOM   1808  HB2 LEU P 159      34.059  23.454  15.882  0.00  0.00      PROA  
ATOM   1809  CG  LEU P 159      32.517  22.002  16.015  0.00  0.00      PROA  
ATOM   1810  HG  LEU P 159      32.171  21.136  16.620  0.00  0.00      PROA  
ATOM   1811  CD1 LEU P 159      31.278  22.909  15.947  0.00  0.00      PROA  
ATOM   1812 HD11 LEU P 159      30.882  23.312  16.903  0.00  0.00      PROA  
ATOM   1813 HD12 LEU P 159      30.414  22.393  15.477  0.00  0.00      PROA  
ATOM   1814 HD13 LEU P 159      31.445  23.902  15.477  0.00  0.00      PROA  
ATOM   1815  CD2 LEU P 159      32.833  21.497  14.650  0.00  0.00      PROA  
ATOM   1816 HD21 LEU P 159      33.802  20.954  14.681  0.00  0.00      PROA  
ATOM   1817 HD22 LEU P 159      32.983  22.334  13.935  0.00  0.00      PROA  
ATOM   1818 HD23 LEU P 159      31.923  20.972  14.287  0.00  0.00      PROA  
ATOM   1819  C   LEU P 159      32.933  22.194  18.882  0.00  0.00      PROA  
ATOM   1820  O   LEU P 159      31.769  22.400  19.262  0.00  0.00      PROA  
ATOM   1821  N   PHE P 160      33.460  21.030  19.124  0.00  0.00      PROA  
ATOM   1822  HN  PHE P 160      34.355  20.778  18.765  0.00  0.00      PROA  
ATOM   1823  CA  PHE P 160      32.914  19.994  19.921  0.00  0.00      PROA  
ATOM   1824  HA  PHE P 160      31.931  19.731  19.558  0.00  0.00      PROA  
ATOM   1825  CB  PHE P 160      33.662  18.704  19.693  0.00  0.00      PROA  
ATOM   1826  HB1 PHE P 160      33.131  17.892  20.233  0.00  0.00      PROA  
ATOM   1827  HB2 PHE P 160      34.697  18.831  20.079  0.00  0.00      PROA  
ATOM   1828  CG  PHE P 160      33.664  18.317  18.276  0.00  0.00      PROA  
ATOM   1829  CD1 PHE P 160      34.867  17.774  17.750  0.00  0.00      PROA  
ATOM   1830  HD1 PHE P 160      35.729  17.585  18.373  0.00  0.00      PROA  
ATOM   1831  CE1 PHE P 160      34.841  17.185  16.531  0.00  0.00      PROA  
ATOM   1832  HE1 PHE P 160      35.674  16.677  16.068  0.00  0.00      PROA  
ATOM   1833  CZ  PHE P 160      33.709  17.303  15.684  0.00  0.00      PROA  
ATOM   1834  HZ  PHE P 160      33.768  16.883  14.690  0.00  0.00      PROA  
ATOM   1835  CD2 PHE P 160      32.495  18.237  17.516  0.00  0.00      PROA  
ATOM   1836  HD2 PHE P 160      31.568  18.552  17.971  0.00  0.00      PROA  
ATOM   1837  CE2 PHE P 160      32.575  17.811  16.172  0.00  0.00      PROA  
ATOM   1838  HE2 PHE P 160      31.799  17.953  15.435  0.00  0.00      PROA  
ATOM   1839  C   PHE P 160      32.781  20.426  21.409  0.00  0.00      PROA  
ATOM   1840  O   PHE P 160      31.747  20.106  22.030  0.00  0.00      PROA  
ATOM   1841  N   GLU P 161      33.772  21.182  21.874  0.00  0.00      PROA  
ATOM   1842  HN  GLU P 161      34.559  21.436  21.316  0.00  0.00      PROA  
ATOM   1843  CA  GLU P 161      33.734  21.729  23.254  0.00  0.00      PROA  
ATOM   1844  HA  GLU P 161      33.588  20.933  23.970  0.00  0.00      PROA  
ATOM   1845  CB  GLU P 161      35.118  22.393  23.513  0.00  0.00      PROA  
ATOM   1846  HB1 GLU P 161      35.359  23.209  22.799  0.00  0.00      PROA  
ATOM   1847  HB2 GLU P 161      35.899  21.604  23.557  0.00  0.00      PROA  
ATOM   1848  CG  GLU P 161      35.169  23.071  24.934  0.00  0.00      PROA  
ATOM   1849  HG1 GLU P 161      34.561  22.360  25.534  0.00  0.00      PROA  
ATOM   1850  HG2 GLU P 161      34.646  24.046  24.822  0.00  0.00      PROA  
ATOM   1851  CD  GLU P 161      36.555  23.336  25.345  0.00  0.00      PROA  
ATOM   1852  OE1 GLU P 161      37.415  22.414  25.473  0.00  0.00      PROA  
ATOM   1853  OE2 GLU P 161      36.822  24.536  25.615  0.00  0.00      PROA  
ATOM   1854  C   GLU P 161      32.532  22.693  23.351  0.00  0.00      PROA  
ATOM   1855  O   GLU P 161      31.817  22.698  24.339  0.00  0.00      PROA  
ATOM   1856  N   ALA P 162      32.264  23.583  22.319  0.00  0.00      PROA  
ATOM   1857  HN  ALA P 162      32.992  23.645  21.641  0.00  0.00      PROA  
ATOM   1858  CA  ALA P 162      31.205  24.596  22.261  0.00  0.00      PROA  
ATOM   1859  HA  ALA P 162      31.143  25.308  23.071  0.00  0.00      PROA  
ATOM   1860  CB  ALA P 162      31.425  25.347  20.922  0.00  0.00      PROA  
ATOM   1861  HB1 ALA P 162      32.306  26.022  20.952  0.00  0.00      PROA  
ATOM   1862  HB2 ALA P 162      30.554  25.978  20.644  0.00  0.00      PROA  
ATOM   1863  HB3 ALA P 162      31.572  24.604  20.108  0.00  0.00      PROA  
ATOM   1864  C   ALA P 162      29.863  23.937  22.207  0.00  0.00      PROA  
ATOM   1865  O   ALA P 162      29.003  24.373  22.969  0.00  0.00      PROA  
ATOM   1866  N   VAL P 163      29.712  22.816  21.491  0.00  0.00      PROA  
ATOM   1867  HN  VAL P 163      30.411  22.536  20.837  0.00  0.00      PROA  
ATOM   1868  CA  VAL P 163      28.517  21.920  21.454  0.00  0.00      PROA  
ATOM   1869  HA  VAL P 163      27.663  22.543  21.231  0.00  0.00      PROA  
ATOM   1870  CB  VAL P 163      28.702  20.949  20.345  0.00  0.00      PROA  
ATOM   1871  HB  VAL P 163      29.630  20.343  20.417  0.00  0.00      PROA  
ATOM   1872  CG1 VAL P 163      27.450  19.987  20.219  0.00  0.00      PROA  
ATOM   1873 HG11 VAL P 163      27.612  19.293  19.366  0.00  0.00      PROA  
ATOM   1874 HG12 VAL P 163      26.450  20.468  20.182  0.00  0.00      PROA  
ATOM   1875 HG13 VAL P 163      27.434  19.279  21.075  0.00  0.00      PROA  
ATOM   1876  CG2 VAL P 163      28.744  21.771  19.013  0.00  0.00      PROA  
ATOM   1877 HG21 VAL P 163      27.758  22.225  18.777  0.00  0.00      PROA  
ATOM   1878 HG22 VAL P 163      29.152  21.074  18.251  0.00  0.00      PROA  
ATOM   1879 HG23 VAL P 163      29.342  22.702  18.902  0.00  0.00      PROA  
ATOM   1880  C   VAL P 163      28.313  21.305  22.856  0.00  0.00      PROA  
ATOM   1881  O   VAL P 163      27.177  21.258  23.313  0.00  0.00      PROA  
ATOM   1882  N   GLY P 164      29.366  20.871  23.585  0.00  0.00      PROA  
ATOM   1883  HN  GLY P 164      30.194  20.766  23.039  0.00  0.00      PROA  
ATOM   1884  CA  GLY P 164      29.265  20.426  25.014  0.00  0.00      PROA  
ATOM   1885  HA1 GLY P 164      30.254  20.222  25.395  0.00  0.00      PROA  
ATOM   1886  HA2 GLY P 164      28.545  19.621  24.979  0.00  0.00      PROA  
ATOM   1887  C   GLY P 164      28.716  21.500  26.015  0.00  0.00      PROA  
ATOM   1888  O   GLY P 164      27.859  21.200  26.822  0.00  0.00      PROA  
ATOM   1889  N   LYS P 165      29.304  22.726  26.084  0.00  0.00      PROA  
ATOM   1890  HN  LYS P 165      30.063  22.848  25.449  0.00  0.00      PROA  
ATOM   1891  CA  LYS P 165      28.995  23.842  26.944  0.00  0.00      PROA  
ATOM   1892  HA  LYS P 165      29.275  23.608  27.961  0.00  0.00      PROA  
ATOM   1893  CB  LYS P 165      29.642  25.152  26.348  0.00  0.00      PROA  
ATOM   1894  HB1 LYS P 165      29.108  25.933  26.931  0.00  0.00      PROA  
ATOM   1895  HB2 LYS P 165      29.420  25.285  25.268  0.00  0.00      PROA  
ATOM   1896  CG  LYS P 165      31.150  25.299  26.635  0.00  0.00      PROA  
ATOM   1897  HG1 LYS P 165      31.630  24.354  26.304  0.00  0.00      PROA  
ATOM   1898  HG2 LYS P 165      31.201  25.585  27.708  0.00  0.00      PROA  
ATOM   1899  CD  LYS P 165      31.776  26.425  25.782  0.00  0.00      PROA  
ATOM   1900  HD1 LYS P 165      32.295  25.889  24.959  0.00  0.00      PROA  
ATOM   1901  HD2 LYS P 165      32.657  26.780  26.357  0.00  0.00      PROA  
ATOM   1902  CE  LYS P 165      30.905  27.586  25.424  0.00  0.00      PROA  
ATOM   1903  HE1 LYS P 165      30.433  28.076  26.302  0.00  0.00      PROA  
ATOM   1904  HE2 LYS P 165      30.157  27.243  24.678  0.00  0.00      PROA  
ATOM   1905  NZ  LYS P 165      31.684  28.739  24.846  0.00  0.00      PROA  
ATOM   1906  HZ1 LYS P 165      31.812  28.534  23.835  0.00  0.00      PROA  
ATOM   1907  HZ2 LYS P 165      32.506  28.958  25.445  0.00  0.00      PROA  
ATOM   1908  HZ3 LYS P 165      30.940  29.457  24.964  0.00  0.00      PROA  
ATOM   1909  C   LYS P 165      27.497  24.032  27.065  0.00  0.00      PROA  
ATOM   1910  O   LYS P 165      27.038  24.208  28.213  0.00  0.00      PROA  
ATOM   1911  N   ILE P 166      26.692  24.004  25.943  0.00  0.00      PROA  
ATOM   1912  HN  ILE P 166      27.018  23.819  25.020  0.00  0.00      PROA  
ATOM   1913  CA  ILE P 166      25.260  24.211  26.017  0.00  0.00      PROA  
ATOM   1914  HA  ILE P 166      25.116  25.120  26.583  0.00  0.00      PROA  
ATOM   1915  CB  ILE P 166      24.547  24.484  24.680  0.00  0.00      PROA  
ATOM   1916  HB  ILE P 166      25.072  25.291  24.126  0.00  0.00      PROA  
ATOM   1917  CG2 ILE P 166      24.657  23.206  23.786  0.00  0.00      PROA  
ATOM   1918 HG21 ILE P 166      24.144  23.303  22.805  0.00  0.00      PROA  
ATOM   1919 HG22 ILE P 166      24.273  22.310  24.320  0.00  0.00      PROA  
ATOM   1920 HG23 ILE P 166      25.749  23.072  23.631  0.00  0.00      PROA  
ATOM   1921  CG1 ILE P 166      23.022  24.911  24.833  0.00  0.00      PROA  
ATOM   1922 HG11 ILE P 166      22.428  24.079  25.267  0.00  0.00      PROA  
ATOM   1923 HG12 ILE P 166      22.706  25.228  23.817  0.00  0.00      PROA  
ATOM   1924  CD  ILE P 166      22.912  26.134  25.765  0.00  0.00      PROA  
ATOM   1925  HD1 ILE P 166      21.887  26.543  25.634  0.00  0.00      PROA  
ATOM   1926  HD2 ILE P 166      23.634  26.963  25.603  0.00  0.00      PROA  
ATOM   1927  HD3 ILE P 166      22.996  25.777  26.814  0.00  0.00      PROA  
ATOM   1928  C   ILE P 166      24.514  23.178  26.812  0.00  0.00      PROA  
ATOM   1929  O   ILE P 166      23.513  23.516  27.421  0.00  0.00      PROA  
ATOM   1930  N   PHE P 167      25.068  21.943  26.966  0.00  0.00      PROA  
ATOM   1931  HN  PHE P 167      25.944  21.698  26.556  0.00  0.00      PROA  
ATOM   1932  CA  PHE P 167      24.436  20.844  27.663  0.00  0.00      PROA  
ATOM   1933  HA  PHE P 167      23.360  20.935  27.680  0.00  0.00      PROA  
ATOM   1934  CB  PHE P 167      24.722  19.509  26.898  0.00  0.00      PROA  
ATOM   1935  HB1 PHE P 167      24.327  18.697  27.545  0.00  0.00      PROA  
ATOM   1936  HB2 PHE P 167      25.824  19.501  26.754  0.00  0.00      PROA  
ATOM   1937  CG  PHE P 167      23.891  19.492  25.658  0.00  0.00      PROA  
ATOM   1938  CD1 PHE P 167      22.507  19.669  25.670  0.00  0.00      PROA  
ATOM   1939  HD1 PHE P 167      22.011  19.686  26.629  0.00  0.00      PROA  
ATOM   1940  CE1 PHE P 167      21.756  19.726  24.474  0.00  0.00      PROA  
ATOM   1941  HE1 PHE P 167      20.685  19.864  24.431  0.00  0.00      PROA  
ATOM   1942  CZ  PHE P 167      22.434  19.792  23.239  0.00  0.00      PROA  
ATOM   1943  HZ  PHE P 167      21.971  19.791  22.264  0.00  0.00      PROA  
ATOM   1944  CD2 PHE P 167      24.539  19.420  24.400  0.00  0.00      PROA  
ATOM   1945  HD2 PHE P 167      25.598  19.261  24.258  0.00  0.00      PROA  
ATOM   1946  CE2 PHE P 167      23.829  19.540  23.210  0.00  0.00      PROA  
ATOM   1947  HE2 PHE P 167      24.356  19.538  22.267  0.00  0.00      PROA  
ATOM   1948  C   PHE P 167      24.843  20.769  29.112  0.00  0.00      PROA  
ATOM   1949  O   PHE P 167      24.274  19.996  29.856  0.00  0.00      PROA  
ATOM   1950  N   SER P 168      25.735  21.687  29.586  0.00  0.00      PROA  
ATOM   1951  HN  SER P 168      26.167  22.318  28.945  0.00  0.00      PROA  
ATOM   1952  CA  SER P 168      26.311  21.597  30.943  0.00  0.00      PROA  
ATOM   1953  HA  SER P 168      26.353  20.546  31.187  0.00  0.00      PROA  
ATOM   1954  CB  SER P 168      27.769  21.998  31.011  0.00  0.00      PROA  
ATOM   1955  HB1 SER P 168      27.895  23.092  30.866  0.00  0.00      PROA  
ATOM   1956  HB2 SER P 168      28.175  21.492  30.109  0.00  0.00      PROA  
ATOM   1957  OG  SER P 168      28.472  21.543  32.130  0.00  0.00      PROA  
ATOM   1958  HG1 SER P 168      28.397  20.593  32.245  0.00  0.00      PROA  
ATOM   1959  C   SER P 168      25.564  22.472  31.929  0.00  0.00      PROA  
ATOM   1960  O   SER P 168      25.858  22.333  33.129  0.00  0.00      PROA  
ATOM   1961  N   ASN P 169      24.568  23.289  31.531  0.00  0.00      PROA  
ATOM   1962  HN  ASN P 169      24.288  23.329  30.575  0.00  0.00      PROA  
ATOM   1963  CA  ASN P 169      23.691  24.032  32.487  0.00  0.00      PROA  
ATOM   1964  HA  ASN P 169      23.626  23.404  33.363  0.00  0.00      PROA  
ATOM   1965  CB  ASN P 169      24.398  25.337  32.978  0.00  0.00      PROA  
ATOM   1966  HB1 ASN P 169      24.554  26.055  32.145  0.00  0.00      PROA  
ATOM   1967  HB2 ASN P 169      25.405  25.139  33.405  0.00  0.00      PROA  
ATOM   1968  CG  ASN P 169      23.547  25.860  34.142  0.00  0.00      PROA  
ATOM   1969  OD1 ASN P 169      22.970  25.059  34.881  0.00  0.00      PROA  
ATOM   1970  ND2 ASN P 169      23.449  27.184  34.225  0.00  0.00      PROA  
ATOM   1971 HD21 ASN P 169      22.887  27.676  34.889  0.00  0.00      PROA  
ATOM   1972 HD22 ASN P 169      24.220  27.729  33.896  0.00  0.00      PROA  
ATOM   1973  C   ASN P 169      22.275  24.237  32.014  0.00  0.00      PROA  
ATOM   1974  O   ASN P 169      21.731  25.303  31.925  0.00  0.00      PROA  
ATOM   1975  N   VAL P 170      21.691  23.200  31.554  0.00  0.00      PROA  
ATOM   1976  HN  VAL P 170      22.193  22.361  31.358  0.00  0.00      PROA  
ATOM   1977  CA  VAL P 170      20.231  23.213  31.124  0.00  0.00      PROA  
ATOM   1978  HA  VAL P 170      20.222  23.989  30.373  0.00  0.00      PROA  
ATOM   1979  CB  VAL P 170      19.861  21.908  30.413  0.00  0.00      PROA  
ATOM   1980  HB  VAL P 170      19.824  21.092  31.166  0.00  0.00      PROA  
ATOM   1981  CG1 VAL P 170      18.448  22.074  29.768  0.00  0.00      PROA  
ATOM   1982 HG11 VAL P 170      17.677  21.904  30.549  0.00  0.00      PROA  
ATOM   1983 HG12 VAL P 170      18.331  21.246  29.036  0.00  0.00      PROA  
ATOM   1984 HG13 VAL P 170      18.274  23.102  29.385  0.00  0.00      PROA  
ATOM   1985  CG2 VAL P 170      20.771  21.568  29.184  0.00  0.00      PROA  
ATOM   1986 HG21 VAL P 170      21.216  22.474  28.720  0.00  0.00      PROA  
ATOM   1987 HG22 VAL P 170      20.219  20.884  28.505  0.00  0.00      PROA  
ATOM   1988 HG23 VAL P 170      21.596  20.883  29.475  0.00  0.00      PROA  
ATOM   1989  C   VAL P 170      19.297  23.511  32.255  0.00  0.00      PROA  
ATOM   1990  O   VAL P 170      19.442  22.837  33.238  0.00  0.00      PROA  
ATOM   1991  N   ARG P 171      18.276  24.395  32.177  0.00  0.00      PROA  
ATOM   1992  HN  ARG P 171      18.174  25.042  31.426  0.00  0.00      PROA  
ATOM   1993  CA  ARG P 171      17.302  24.559  33.276  0.00  0.00      PROA  
ATOM   1994  HA  ARG P 171      17.517  23.773  33.985  0.00  0.00      PROA  
ATOM   1995  CB  ARG P 171      17.305  25.946  34.098  0.00  0.00      PROA  
ATOM   1996  HB1 ARG P 171      16.323  25.956  34.617  0.00  0.00      PROA  
ATOM   1997  HB2 ARG P 171      17.312  26.770  33.352  0.00  0.00      PROA  
ATOM   1998  CG  ARG P 171      18.470  26.018  35.097  0.00  0.00      PROA  
ATOM   1999  HG1 ARG P 171      19.442  25.828  34.594  0.00  0.00      PROA  
ATOM   2000  HG2 ARG P 171      18.306  25.247  35.880  0.00  0.00      PROA  
ATOM   2001  CD  ARG P 171      18.686  27.415  35.750  0.00  0.00      PROA  
ATOM   2002  HD1 ARG P 171      17.679  27.844  35.941  0.00  0.00      PROA  
ATOM   2003  HD2 ARG P 171      19.376  28.016  35.120  0.00  0.00      PROA  
ATOM   2004  NE  ARG P 171      19.390  27.375  37.132  0.00  0.00      PROA  
ATOM   2005  HE  ARG P 171      19.643  26.494  37.533  0.00  0.00      PROA  
ATOM   2006  CZ  ARG P 171      19.438  28.453  37.926  0.00  0.00      PROA  
ATOM   2007  NH1 ARG P 171      19.198  29.699  37.545  0.00  0.00      PROA  
ATOM   2008 HH11 ARG P 171      19.010  29.996  36.609  0.00  0.00      PROA  
ATOM   2009 HH12 ARG P 171      19.385  30.408  38.225  0.00  0.00      PROA  
ATOM   2010  NH2 ARG P 171      19.535  28.385  39.276  0.00  0.00      PROA  
ATOM   2011 HH21 ARG P 171      19.424  27.475  39.676  0.00  0.00      PROA  
ATOM   2012 HH22 ARG P 171      19.643  29.217  39.820  0.00  0.00      PROA  
ATOM   2013  C   ARG P 171      15.820  24.326  32.800  0.00  0.00      PROA  
ATOM   2014  O   ARG P 171      15.366  24.867  31.827  0.00  0.00      PROA  
ATOM   2015  N   ILE P 172      14.953  23.517  33.464  0.00  0.00      PROA  
ATOM   2016  HN  ILE P 172      15.202  22.915  34.219  0.00  0.00      PROA  
ATOM   2017  CA  ILE P 172      13.629  23.240  33.012  0.00  0.00      PROA  
ATOM   2018  HA  ILE P 172      13.239  23.928  32.277  0.00  0.00      PROA  
ATOM   2019  CB  ILE P 172      13.515  21.761  32.616  0.00  0.00      PROA  
ATOM   2020  HB  ILE P 172      13.614  21.164  33.548  0.00  0.00      PROA  
ATOM   2021  CG2 ILE P 172      12.073  21.560  32.125  0.00  0.00      PROA  
ATOM   2022 HG21 ILE P 172      11.350  21.569  32.969  0.00  0.00      PROA  
ATOM   2023 HG22 ILE P 172      11.904  20.598  31.595  0.00  0.00      PROA  
ATOM   2024 HG23 ILE P 172      11.876  22.401  31.427  0.00  0.00      PROA  
ATOM   2025  CG1 ILE P 172      14.586  21.277  31.610  0.00  0.00      PROA  
ATOM   2026 HG11 ILE P 172      15.426  20.914  32.240  0.00  0.00      PROA  
ATOM   2027 HG12 ILE P 172      14.651  22.049  30.815  0.00  0.00      PROA  
ATOM   2028  CD  ILE P 172      14.288  19.913  30.992  0.00  0.00      PROA  
ATOM   2029  HD1 ILE P 172      13.780  19.317  31.780  0.00  0.00      PROA  
ATOM   2030  HD2 ILE P 172      15.246  19.469  30.649  0.00  0.00      PROA  
ATOM   2031  HD3 ILE P 172      13.597  19.974  30.124  0.00  0.00      PROA  
ATOM   2032  C   ILE P 172      12.791  23.426  34.264  0.00  0.00      PROA  
ATOM   2033  O   ILE P 172      13.216  23.060  35.385  0.00  0.00      PROA  
ATOM   2034  N   ASN P 173      11.622  23.994  34.221  0.00  0.00      PROA  
ATOM   2035  HN  ASN P 173      11.371  24.355  33.325  0.00  0.00      PROA  
ATOM   2036  CA  ASN P 173      10.643  24.184  35.270  0.00  0.00      PROA  
ATOM   2037  HA  ASN P 173      11.230  24.407  36.148  0.00  0.00      PROA  
ATOM   2038  CB  ASN P 173       9.630  25.356  34.926  0.00  0.00      PROA  
ATOM   2039  HB1 ASN P 173       8.834  25.411  35.700  0.00  0.00      PROA  
ATOM   2040  HB2 ASN P 173       9.106  25.144  33.969  0.00  0.00      PROA  
ATOM   2041  CG  ASN P 173      10.302  26.711  34.776  0.00  0.00      PROA  
ATOM   2042  OD1 ASN P 173      11.516  26.923  34.822  0.00  0.00      PROA  
ATOM   2043  ND2 ASN P 173       9.466  27.740  34.675  0.00  0.00      PROA  
ATOM   2044 HD21 ASN P 173       9.755  28.650  34.971  0.00  0.00      PROA  
ATOM   2045 HD22 ASN P 173       8.526  27.719  34.334  0.00  0.00      PROA  
ATOM   2046  C   ASN P 173       9.787  23.038  35.682  0.00  0.00      PROA  
ATOM   2047  O   ASN P 173       8.966  22.592  34.879  0.00  0.00      PROA  
ATOM   2048  N   LEU P 174       9.952  22.491  36.874  0.00  0.00      PROA  
ATOM   2049  HN  LEU P 174      10.529  22.990  37.516  0.00  0.00      PROA  
ATOM   2050  CA  LEU P 174       9.300  21.273  37.339  0.00  0.00      PROA  
ATOM   2051  HA  LEU P 174       8.935  20.664  36.526  0.00  0.00      PROA  
ATOM   2052  CB  LEU P 174      10.377  20.548  38.133  0.00  0.00      PROA  
ATOM   2053  HB1 LEU P 174      10.838  21.328  38.775  0.00  0.00      PROA  
ATOM   2054  HB2 LEU P 174      11.227  20.286  37.467  0.00  0.00      PROA  
ATOM   2055  CG  LEU P 174      10.029  19.367  39.021  0.00  0.00      PROA  
ATOM   2056  HG  LEU P 174       9.125  19.665  39.595  0.00  0.00      PROA  
ATOM   2057  CD1 LEU P 174       9.635  18.151  38.150  0.00  0.00      PROA  
ATOM   2058 HD11 LEU P 174      10.608  17.833  37.717  0.00  0.00      PROA  
ATOM   2059 HD12 LEU P 174       8.893  18.527  37.413  0.00  0.00      PROA  
ATOM   2060 HD13 LEU P 174       9.219  17.273  38.689  0.00  0.00      PROA  
ATOM   2061  CD2 LEU P 174      11.066  18.918  40.047  0.00  0.00      PROA  
ATOM   2062 HD21 LEU P 174      11.843  19.650  40.355  0.00  0.00      PROA  
ATOM   2063 HD22 LEU P 174      11.542  17.973  39.706  0.00  0.00      PROA  
ATOM   2064 HD23 LEU P 174      10.447  18.658  40.932  0.00  0.00      PROA  
ATOM   2065  C   LEU P 174       8.163  21.737  38.272  0.00  0.00      PROA  
ATOM   2066  O   LEU P 174       8.262  22.649  39.102  0.00  0.00      PROA  
ATOM   2067  N   GLN P 175       6.974  21.171  38.137  0.00  0.00      PROA  
ATOM   2068  HN  GLN P 175       6.706  20.545  37.409  0.00  0.00      PROA  
ATOM   2069  CA  GLN P 175       5.830  21.638  38.796  0.00  0.00      PROA  
ATOM   2070  HA  GLN P 175       5.991  22.236  39.680  0.00  0.00      PROA  
ATOM   2071  CB  GLN P 175       5.149  22.688  37.929  0.00  0.00      PROA  
ATOM   2072  HB1 GLN P 175       5.903  23.504  37.968  0.00  0.00      PROA  
ATOM   2073  HB2 GLN P 175       4.207  23.045  38.398  0.00  0.00      PROA  
ATOM   2074  CG  GLN P 175       4.875  22.308  36.497  0.00  0.00      PROA  
ATOM   2075  HG1 GLN P 175       3.958  21.682  36.475  0.00  0.00      PROA  
ATOM   2076  HG2 GLN P 175       5.655  21.869  35.839  0.00  0.00      PROA  
ATOM   2077  CD  GLN P 175       4.483  23.663  35.912  0.00  0.00      PROA  
ATOM   2078  OE1 GLN P 175       5.321  24.466  35.445  0.00  0.00      PROA  
ATOM   2079  NE2 GLN P 175       3.146  23.845  35.845  0.00  0.00      PROA  
ATOM   2080 HE21 GLN P 175       2.547  23.345  36.470  0.00  0.00      PROA  
ATOM   2081 HE22 GLN P 175       2.787  24.729  35.544  0.00  0.00      PROA  
ATOM   2082  C   GLN P 175       4.913  20.505  39.216  0.00  0.00      PROA  
ATOM   2083  O   GLN P 175       4.471  19.645  38.432  0.00  0.00      PROA  
ATOM   2084  N   LYS P 176       4.579  20.443  40.535  0.00  0.00      PROA  
ATOM   2085  HN  LYS P 176       5.124  20.952  41.196  0.00  0.00      PROA  
ATOM   2086  CA  LYS P 176       3.567  19.678  41.242  0.00  0.00      PROA  
ATOM   2087  HA  LYS P 176       3.830  18.640  41.103  0.00  0.00      PROA  
ATOM   2088  CB  LYS P 176       3.553  19.797  42.749  0.00  0.00      PROA  
ATOM   2089  HB1 LYS P 176       4.599  19.715  43.115  0.00  0.00      PROA  
ATOM   2090  HB2 LYS P 176       3.028  18.920  43.184  0.00  0.00      PROA  
ATOM   2091  CG  LYS P 176       2.837  21.024  43.305  0.00  0.00      PROA  
ATOM   2092  HG1 LYS P 176       1.743  21.001  43.108  0.00  0.00      PROA  
ATOM   2093  HG2 LYS P 176       3.308  22.003  43.072  0.00  0.00      PROA  
ATOM   2094  CD  LYS P 176       2.875  20.999  44.827  0.00  0.00      PROA  
ATOM   2095  HD1 LYS P 176       3.851  21.172  45.329  0.00  0.00      PROA  
ATOM   2096  HD2 LYS P 176       2.386  20.034  45.080  0.00  0.00      PROA  
ATOM   2097  CE  LYS P 176       1.914  22.095  45.370  0.00  0.00      PROA  
ATOM   2098  HE1 LYS P 176       1.618  21.739  46.381  0.00  0.00      PROA  
ATOM   2099  HE2 LYS P 176       1.053  21.937  44.686  0.00  0.00      PROA  
ATOM   2100  NZ  LYS P 176       2.529  23.387  45.423  0.00  0.00      PROA  
ATOM   2101  HZ1 LYS P 176       2.909  23.544  46.378  0.00  0.00      PROA  
ATOM   2102  HZ2 LYS P 176       1.857  24.180  45.386  0.00  0.00      PROA  
ATOM   2103  HZ3 LYS P 176       3.199  23.562  44.647  0.00  0.00      PROA  
ATOM   2104  C   LYS P 176       2.197  19.883  40.753  0.00  0.00      PROA  
ATOM   2105  O   LYS P 176       1.963  20.811  40.004  0.00  0.00      PROA  
ATOM   2106  N   GLU P 177       1.252  19.069  41.077  0.00  0.00      PROA  
ATOM   2107  HN  GLU P 177       1.438  18.366  41.759  0.00  0.00      PROA  
ATOM   2108  CA  GLU P 177      -0.153  19.267  40.712  0.00  0.00      PROA  
ATOM   2109  HA  GLU P 177      -0.301  19.983  39.917  0.00  0.00      PROA  
ATOM   2110  CB  GLU P 177      -0.957  17.993  40.339  0.00  0.00      PROA  
ATOM   2111  HB1 GLU P 177      -1.318  17.552  41.292  0.00  0.00      PROA  
ATOM   2112  HB2 GLU P 177      -0.245  17.217  39.984  0.00  0.00      PROA  
ATOM   2113  CG  GLU P 177      -1.980  18.289  39.252  0.00  0.00      PROA  
ATOM   2114  HG1 GLU P 177      -1.587  18.813  38.354  0.00  0.00      PROA  
ATOM   2115  HG2 GLU P 177      -2.757  18.993  39.618  0.00  0.00      PROA  
ATOM   2116  CD  GLU P 177      -2.611  17.020  38.718  0.00  0.00      PROA  
ATOM   2117  OE1 GLU P 177      -1.955  16.273  37.936  0.00  0.00      PROA  
ATOM   2118  OE2 GLU P 177      -3.767  16.747  39.127  0.00  0.00      PROA  
ATOM   2119  C   GLU P 177      -0.838  19.889  41.919  0.00  0.00      PROA  
ATOM   2120  OT1 GLU P 177      -1.049  21.119  41.836  0.00  0.00      PROA  
ATOM   2121  OT2 GLU P 177      -1.256  19.276  42.933  0.00  0.00      PROA  
ATOM   2122  N   ILE P  49      33.965 -55.663  26.090  0.00  0.00      PROB  
ATOM   2123  HT1 ILE P  49      34.563 -55.427  26.907  0.00  0.00      PROB  
ATOM   2124  HT2 ILE P  49      34.308 -55.068  25.309  0.00  0.00      PROB  
ATOM   2125  HT3 ILE P  49      34.181 -56.650  25.844  0.00  0.00      PROB  
ATOM   2126  CA  ILE P  49      32.566 -55.361  26.535  0.00  0.00      PROB  
ATOM   2127  HA  ILE P  49      32.210 -56.131  27.204  0.00  0.00      PROB  
ATOM   2128  CB  ILE P  49      32.512 -54.044  27.275  0.00  0.00      PROB  
ATOM   2129  HB  ILE P  49      31.513 -53.982  27.757  0.00  0.00      PROB  
ATOM   2130  CG2 ILE P  49      33.596 -54.148  28.379  0.00  0.00      PROB  
ATOM   2131 HG21 ILE P  49      33.586 -55.065  29.006  0.00  0.00      PROB  
ATOM   2132 HG22 ILE P  49      33.458 -53.288  29.069  0.00  0.00      PROB  
ATOM   2133 HG23 ILE P  49      34.663 -54.030  28.093  0.00  0.00      PROB  
ATOM   2134  CG1 ILE P  49      32.725 -52.764  26.537  0.00  0.00      PROB  
ATOM   2135 HG11 ILE P  49      32.222 -52.668  25.551  0.00  0.00      PROB  
ATOM   2136 HG12 ILE P  49      33.809 -52.615  26.346  0.00  0.00      PROB  
ATOM   2137  CD  ILE P  49      32.212 -51.545  27.283  0.00  0.00      PROB  
ATOM   2138  HD1 ILE P  49      32.312 -50.545  26.810  0.00  0.00      PROB  
ATOM   2139  HD2 ILE P  49      32.579 -51.548  28.332  0.00  0.00      PROB  
ATOM   2140  HD3 ILE P  49      31.119 -51.724  27.372  0.00  0.00      PROB  
ATOM   2141  C   ILE P  49      31.548 -55.294  25.363  0.00  0.00      PROB  
ATOM   2142  O   ILE P  49      31.829 -55.252  24.165  0.00  0.00      PROB  
ATOM   2143  N   ASP P  50      30.337 -55.182  25.892  0.00  0.00      PROB  
ATOM   2144  HN  ASP P  50      30.106 -55.252  26.859  0.00  0.00      PROB  
ATOM   2145  CA  ASP P  50      29.152 -54.889  25.054  0.00  0.00      PROB  
ATOM   2146  HA  ASP P  50      29.400 -55.037  24.013  0.00  0.00      PROB  
ATOM   2147  CB  ASP P  50      28.026 -55.794  25.651  0.00  0.00      PROB  
ATOM   2148  HB1 ASP P  50      27.668 -55.410  26.630  0.00  0.00      PROB  
ATOM   2149  HB2 ASP P  50      28.394 -56.842  25.652  0.00  0.00      PROB  
ATOM   2150  CG  ASP P  50      26.869 -55.734  24.642  0.00  0.00      PROB  
ATOM   2151  OD1 ASP P  50      25.816 -56.171  25.129  0.00  0.00      PROB  
ATOM   2152  OD2 ASP P  50      27.050 -55.422  23.462  0.00  0.00      PROB  
ATOM   2153  C   ASP P  50      28.842 -53.396  25.202  0.00  0.00      PROB  
ATOM   2154  O   ASP P  50      29.242 -52.800  26.196  0.00  0.00      PROB  
ATOM   2155  N   LEU P  51      28.131 -52.754  24.157  0.00  0.00      PROB  
ATOM   2156  HN  LEU P  51      27.585 -53.284  23.513  0.00  0.00      PROB  
ATOM   2157  CA  LEU P  51      27.859 -51.303  24.152  0.00  0.00      PROB  
ATOM   2158  HA  LEU P  51      28.350 -50.876  25.013  0.00  0.00      PROB  
ATOM   2159  CB  LEU P  51      28.475 -50.658  22.971  0.00  0.00      PROB  
ATOM   2160  HB1 LEU P  51      28.160 -49.607  22.798  0.00  0.00      PROB  
ATOM   2161  HB2 LEU P  51      28.198 -51.210  22.048  0.00  0.00      PROB  
ATOM   2162  CG  LEU P  51      30.021 -50.518  23.017  0.00  0.00      PROB  
ATOM   2163  HG  LEU P  51      30.442 -51.542  23.101  0.00  0.00      PROB  
ATOM   2164  CD1 LEU P  51      30.532 -49.977  21.670  0.00  0.00      PROB  
ATOM   2165 HD11 LEU P  51      31.618 -50.190  21.572  0.00  0.00      PROB  
ATOM   2166 HD12 LEU P  51      30.521 -48.872  21.554  0.00  0.00      PROB  
ATOM   2167 HD13 LEU P  51      29.931 -50.417  20.845  0.00  0.00      PROB  
ATOM   2168  CD2 LEU P  51      30.643 -49.610  24.145  0.00  0.00      PROB  
ATOM   2169 HD21 LEU P  51      31.723 -49.439  23.945  0.00  0.00      PROB  
ATOM   2170 HD22 LEU P  51      30.559 -50.006  25.180  0.00  0.00      PROB  
ATOM   2171 HD23 LEU P  51      30.017 -48.693  24.160  0.00  0.00      PROB  
ATOM   2172  C   LEU P  51      26.363 -51.078  24.309  0.00  0.00      PROB  
ATOM   2173  O   LEU P  51      25.538 -51.544  23.459  0.00  0.00      PROB  
ATOM   2174  N   VAL P  52      25.995 -50.378  25.354  0.00  0.00      PROB  
ATOM   2175  HN  VAL P  52      26.666 -49.776  25.779  0.00  0.00      PROB  
ATOM   2176  CA  VAL P  52      24.610 -50.394  25.904  0.00  0.00      PROB  
ATOM   2177  HA  VAL P  52      23.983 -50.981  25.249  0.00  0.00      PROB  
ATOM   2178  CB  VAL P  52      24.605 -51.046  27.261  0.00  0.00      PROB  
ATOM   2179  HB  VAL P  52      25.067 -52.055  27.217  0.00  0.00      PROB  
ATOM   2180  CG1 VAL P  52      25.557 -50.221  28.205  0.00  0.00      PROB  
ATOM   2181 HG11 VAL P  52      25.653 -50.713  29.197  0.00  0.00      PROB  
ATOM   2182 HG12 VAL P  52      25.011 -49.264  28.349  0.00  0.00      PROB  
ATOM   2183 HG13 VAL P  52      26.538 -50.080  27.703  0.00  0.00      PROB  
ATOM   2184  CG2 VAL P  52      23.155 -51.309  27.891  0.00  0.00      PROB  
ATOM   2185 HG21 VAL P  52      23.146 -51.495  28.986  0.00  0.00      PROB  
ATOM   2186 HG22 VAL P  52      22.751 -52.199  27.361  0.00  0.00      PROB  
ATOM   2187 HG23 VAL P  52      22.389 -50.505  27.858  0.00  0.00      PROB  
ATOM   2188  C   VAL P  52      23.962 -48.957  25.876  0.00  0.00      PROB  
ATOM   2189  O   VAL P  52      22.751 -48.733  25.895  0.00  0.00      PROB  
ATOM   2190  N   ASN P  53      24.772 -47.908  25.640  0.00  0.00      PROB  
ATOM   2191  HN  ASN P  53      25.768 -47.944  25.663  0.00  0.00      PROB  
ATOM   2192  CA  ASN P  53      24.286 -46.576  25.356  0.00  0.00      PROB  
ATOM   2193  HA  ASN P  53      23.210 -46.526  25.272  0.00  0.00      PROB  
ATOM   2194  CB  ASN P  53      24.819 -45.493  26.367  0.00  0.00      PROB  
ATOM   2195  HB1 ASN P  53      24.356 -44.531  26.060  0.00  0.00      PROB  
ATOM   2196  HB2 ASN P  53      25.923 -45.584  26.291  0.00  0.00      PROB  
ATOM   2197  CG  ASN P  53      24.496 -45.779  27.869  0.00  0.00      PROB  
ATOM   2198  OD1 ASN P  53      25.426 -45.878  28.647  0.00  0.00      PROB  
ATOM   2199  ND2 ASN P  53      23.174 -45.761  28.157  0.00  0.00      PROB  
ATOM   2200 HD21 ASN P  53      22.811 -45.917  29.076  0.00  0.00      PROB  
ATOM   2201 HD22 ASN P  53      22.546 -45.704  27.381  0.00  0.00      PROB  
ATOM   2202  C   ASN P  53      24.826 -46.121  24.031  0.00  0.00      PROB  
ATOM   2203  O   ASN P  53      25.943 -46.434  23.644  0.00  0.00      PROB  
ATOM   2204  N   ARG P  54      24.071 -45.473  23.169  0.00  0.00      PROB  
ATOM   2205  HN  ARG P  54      23.154 -45.165  23.411  0.00  0.00      PROB  
ATOM   2206  CA  ARG P  54      24.447 -44.970  21.827  0.00  0.00      PROB  
ATOM   2207  HA  ARG P  54      25.340 -45.498  21.526  0.00  0.00      PROB  
ATOM   2208  CB  ARG P  54      23.279 -45.354  20.730  0.00  0.00      PROB  
ATOM   2209  HB1 ARG P  54      23.514 -45.069  19.683  0.00  0.00      PROB  
ATOM   2210  HB2 ARG P  54      22.450 -44.672  21.017  0.00  0.00      PROB  
ATOM   2211  CG  ARG P  54      22.780 -46.791  20.724  0.00  0.00      PROB  
ATOM   2212  HG1 ARG P  54      21.934 -46.876  20.008  0.00  0.00      PROB  
ATOM   2213  HG2 ARG P  54      22.311 -46.906  21.725  0.00  0.00      PROB  
ATOM   2214  CD  ARG P  54      23.846 -47.815  20.501  0.00  0.00      PROB  
ATOM   2215  HD1 ARG P  54      24.614 -47.900  21.300  0.00  0.00      PROB  
ATOM   2216  HD2 ARG P  54      24.376 -47.432  19.603  0.00  0.00      PROB  
ATOM   2217  NE  ARG P  54      23.101 -49.140  20.346  0.00  0.00      PROB  
ATOM   2218  HE  ARG P  54      23.129 -49.899  20.997  0.00  0.00      PROB  
ATOM   2219  CZ  ARG P  54      23.092 -49.740  19.158  0.00  0.00      PROB  
ATOM   2220  NH1 ARG P  54      22.994 -49.032  18.111  0.00  0.00      PROB  
ATOM   2221 HH11 ARG P  54      22.531 -48.150  18.192  0.00  0.00      PROB  
ATOM   2222 HH12 ARG P  54      22.968 -49.500  17.227  0.00  0.00      PROB  
ATOM   2223  NH2 ARG P  54      23.210 -51.005  19.007  0.00  0.00      PROB  
ATOM   2224 HH21 ARG P  54      23.409 -51.641  19.752  0.00  0.00      PROB  
ATOM   2225 HH22 ARG P  54      22.901 -51.294  18.101  0.00  0.00      PROB  
ATOM   2226  C   ARG P  54      24.728 -43.493  21.935  0.00  0.00      PROB  
ATOM   2227  O   ARG P  54      25.034 -42.847  20.927  0.00  0.00      PROB  
ATOM   2228  N   ASP P  55      24.565 -42.869  23.132  0.00  0.00      PROB  
ATOM   2229  HN  ASP P  55      24.054 -43.297  23.874  0.00  0.00      PROB  
ATOM   2230  CA  ASP P  55      24.763 -41.434  23.271  0.00  0.00      PROB  
ATOM   2231  HA  ASP P  55      25.569 -41.220  22.585  0.00  0.00      PROB  
ATOM   2232  CB  ASP P  55      23.429 -40.732  22.813  0.00  0.00      PROB  
ATOM   2233  HB1 ASP P  55      22.624 -40.951  23.546  0.00  0.00      PROB  
ATOM   2234  HB2 ASP P  55      23.135 -41.127  21.818  0.00  0.00      PROB  
ATOM   2235  CG  ASP P  55      23.661 -39.275  22.630  0.00  0.00      PROB  
ATOM   2236  OD1 ASP P  55      22.733 -38.540  22.239  0.00  0.00      PROB  
ATOM   2237  OD2 ASP P  55      24.817 -38.737  22.892  0.00  0.00      PROB  
ATOM   2238  C   ASP P  55      25.254 -41.054  24.734  0.00  0.00      PROB  
ATOM   2239  O   ASP P  55      24.502 -40.357  25.466  0.00  0.00      PROB  
ATOM   2240  N   PRO P  56      26.411 -41.527  25.248  0.00  0.00      PROB  
ATOM   2241  CD  PRO P  56      27.575 -41.985  24.532  0.00  0.00      PROB  
ATOM   2242  HD1 PRO P  56      27.863 -41.108  23.912  0.00  0.00      PROB  
ATOM   2243  HD2 PRO P  56      27.399 -42.902  23.929  0.00  0.00      PROB  
ATOM   2244  CA  PRO P  56      26.722 -41.347  26.685  0.00  0.00      PROB  
ATOM   2245  HA  PRO P  56      25.830 -41.708  27.173  0.00  0.00      PROB  
ATOM   2246  CB  PRO P  56      27.890 -42.179  27.067  0.00  0.00      PROB  
ATOM   2247  HB1 PRO P  56      27.642 -43.204  27.417  0.00  0.00      PROB  
ATOM   2248  HB2 PRO P  56      28.512 -41.745  27.879  0.00  0.00      PROB  
ATOM   2249  CG  PRO P  56      28.616 -42.271  25.657  0.00  0.00      PROB  
ATOM   2250  HG1 PRO P  56      29.440 -41.525  25.666  0.00  0.00      PROB  
ATOM   2251  HG2 PRO P  56      29.075 -43.249  25.398  0.00  0.00      PROB  
ATOM   2252  C   PRO P  56      26.909 -39.915  27.164  0.00  0.00      PROB  
ATOM   2253  O   PRO P  56      26.886 -39.643  28.356  0.00  0.00      PROB  
ATOM   2254  N   LYS P  57      27.203 -39.008  26.272  0.00  0.00      PROB  
ATOM   2255  HN  LYS P  57      27.271 -39.154  25.288  0.00  0.00      PROB  
ATOM   2256  CA  LYS P  57      27.526 -37.544  26.530  0.00  0.00      PROB  
ATOM   2257  HA  LYS P  57      27.707 -37.465  27.592  0.00  0.00      PROB  
ATOM   2258  CB  LYS P  57      28.712 -36.932  25.719  0.00  0.00      PROB  
ATOM   2259  HB1 LYS P  57      29.099 -36.048  26.270  0.00  0.00      PROB  
ATOM   2260  HB2 LYS P  57      28.294 -36.718  24.712  0.00  0.00      PROB  
ATOM   2261  CG  LYS P  57      29.893 -37.892  25.518  0.00  0.00      PROB  
ATOM   2262  HG1 LYS P  57      29.524 -38.895  25.213  0.00  0.00      PROB  
ATOM   2263  HG2 LYS P  57      30.345 -38.026  26.524  0.00  0.00      PROB  
ATOM   2264  CD  LYS P  57      30.896 -37.509  24.459  0.00  0.00      PROB  
ATOM   2265  HD1 LYS P  57      30.473 -37.453  23.433  0.00  0.00      PROB  
ATOM   2266  HD2 LYS P  57      31.728 -38.242  24.384  0.00  0.00      PROB  
ATOM   2267  CE  LYS P  57      31.485 -36.145  24.878  0.00  0.00      PROB  
ATOM   2268  HE1 LYS P  57      31.926 -36.191  25.896  0.00  0.00      PROB  
ATOM   2269  HE2 LYS P  57      30.696 -35.366  24.810  0.00  0.00      PROB  
ATOM   2270  NZ  LYS P  57      32.561 -35.702  23.933  0.00  0.00      PROB  
ATOM   2271  HZ1 LYS P  57      33.080 -34.847  24.219  0.00  0.00      PROB  
ATOM   2272  HZ2 LYS P  57      32.167 -35.573  22.979  0.00  0.00      PROB  
ATOM   2273  HZ3 LYS P  57      33.322 -36.410  23.927  0.00  0.00      PROB  
ATOM   2274  C   LYS P  57      26.327 -36.658  26.290  0.00  0.00      PROB  
ATOM   2275  O   LYS P  57      26.294 -35.505  26.657  0.00  0.00      PROB  
ATOM   2276  N   HSD P  58      25.311 -37.249  25.722  0.00  0.00      PROB  
ATOM   2277  HN  HSD P  58      25.295 -38.187  25.384  0.00  0.00      PROB  
ATOM   2278  CA  HSD P  58      24.063 -36.664  25.552  0.00  0.00      PROB  
ATOM   2279  HA  HSD P  58      23.467 -37.479  25.170  0.00  0.00      PROB  
ATOM   2280  CB  HSD P  58      23.371 -36.153  26.808  0.00  0.00      PROB  
ATOM   2281  HB1 HSD P  58      22.382 -35.661  26.681  0.00  0.00      PROB  
ATOM   2282  HB2 HSD P  58      24.047 -35.496  27.395  0.00  0.00      PROB  
ATOM   2283  ND1 HSD P  58      23.504 -38.572  27.690  0.00  0.00      PROB  
ATOM   2284  HD1 HSD P  58      24.099 -39.011  27.017  0.00  0.00      PROB  
ATOM   2285  CG  HSD P  58      22.956 -37.305  27.645  0.00  0.00      PROB  
ATOM   2286  CE1 HSD P  58      23.213 -39.082  28.907  0.00  0.00      PROB  
ATOM   2287  HE1 HSD P  58      23.566 -40.091  29.125  0.00  0.00      PROB  
ATOM   2288  NE2 HSD P  58      22.422 -38.277  29.637  0.00  0.00      PROB  
ATOM   2289  CD2 HSD P  58      22.281 -37.151  28.821  0.00  0.00      PROB  
ATOM   2290  HD2 HSD P  58      21.837 -36.218  29.146  0.00  0.00      PROB  
ATOM   2291  C   HSD P  58      23.969 -35.639  24.470  0.00  0.00      PROB  
ATOM   2292  O   HSD P  58      23.437 -34.554  24.638  0.00  0.00      PROB  
ATOM   2293  N   LEU P  59      24.457 -36.100  23.345  0.00  0.00      PROB  
ATOM   2294  HN  LEU P  59      24.659 -37.035  23.061  0.00  0.00      PROB  
ATOM   2295  CA  LEU P  59      24.553 -35.182  22.190  0.00  0.00      PROB  
ATOM   2296  HA  LEU P  59      25.038 -34.289  22.556  0.00  0.00      PROB  
ATOM   2297  CB  LEU P  59      25.389 -35.842  21.020  0.00  0.00      PROB  
ATOM   2298  HB1 LEU P  59      24.955 -36.744  20.539  0.00  0.00      PROB  
ATOM   2299  HB2 LEU P  59      26.356 -36.239  21.396  0.00  0.00      PROB  
ATOM   2300  CG  LEU P  59      25.735 -34.876  19.799  0.00  0.00      PROB  
ATOM   2301  HG  LEU P  59      24.854 -34.278  19.482  0.00  0.00      PROB  
ATOM   2302  CD1 LEU P  59      26.852 -33.810  20.169  0.00  0.00      PROB  
ATOM   2303 HD11 LEU P  59      27.196 -33.254  19.271  0.00  0.00      PROB  
ATOM   2304 HD12 LEU P  59      27.766 -34.362  20.476  0.00  0.00      PROB  
ATOM   2305 HD13 LEU P  59      26.429 -33.164  20.967  0.00  0.00      PROB  
ATOM   2306  CD2 LEU P  59      26.239 -35.682  18.498  0.00  0.00      PROB  
ATOM   2307 HD21 LEU P  59      26.920 -36.495  18.829  0.00  0.00      PROB  
ATOM   2308 HD22 LEU P  59      26.779 -35.000  17.807  0.00  0.00      PROB  
ATOM   2309 HD23 LEU P  59      25.371 -36.165  17.999  0.00  0.00      PROB  
ATOM   2310  C   LEU P  59      23.240 -34.880  21.605  0.00  0.00      PROB  
ATOM   2311  O   LEU P  59      22.996 -33.778  21.206  0.00  0.00      PROB  
ATOM   2312  N   ASN P  60      22.391 -35.916  21.466  0.00  0.00      PROB  
ATOM   2313  HN  ASN P  60      22.569 -36.856  21.747  0.00  0.00      PROB  
ATOM   2314  CA  ASN P  60      21.104 -35.666  20.770  0.00  0.00      PROB  
ATOM   2315  HA  ASN P  60      21.361 -35.014  19.948  0.00  0.00      PROB  
ATOM   2316  CB  ASN P  60      20.398 -36.965  20.293  0.00  0.00      PROB  
ATOM   2317  HB1 ASN P  60      19.398 -36.770  19.850  0.00  0.00      PROB  
ATOM   2318  HB2 ASN P  60      20.310 -37.710  21.112  0.00  0.00      PROB  
ATOM   2319  CG  ASN P  60      21.220 -37.673  19.244  0.00  0.00      PROB  
ATOM   2320  OD1 ASN P  60      20.912 -37.586  18.055  0.00  0.00      PROB  
ATOM   2321  ND2 ASN P  60      22.291 -38.384  19.572  0.00  0.00      PROB  
ATOM   2322 HD21 ASN P  60      22.928 -38.771  18.906  0.00  0.00      PROB  
ATOM   2323 HD22 ASN P  60      22.480 -38.457  20.551  0.00  0.00      PROB  
ATOM   2324  C   ASN P  60      20.018 -34.782  21.533  0.00  0.00      PROB  
ATOM   2325  O   ASN P  60      20.035 -34.661  22.762  0.00  0.00      PROB  
ATOM   2326  N   ASP P  61      19.116 -34.116  20.810  0.00  0.00      PROB  
ATOM   2327  HN  ASP P  61      19.173 -34.115  19.815  0.00  0.00      PROB  
ATOM   2328  CA  ASP P  61      17.952 -33.406  21.371  0.00  0.00      PROB  
ATOM   2329  HA  ASP P  61      18.108 -33.138  22.406  0.00  0.00      PROB  
ATOM   2330  CB  ASP P  61      17.658 -32.153  20.518  0.00  0.00      PROB  
ATOM   2331  HB1 ASP P  61      16.703 -31.634  20.748  0.00  0.00      PROB  
ATOM   2332  HB2 ASP P  61      17.641 -32.475  19.455  0.00  0.00      PROB  
ATOM   2333  CG  ASP P  61      18.790 -31.126  20.673  0.00  0.00      PROB  
ATOM   2334  OD1 ASP P  61      19.267 -30.643  19.640  0.00  0.00      PROB  
ATOM   2335  OD2 ASP P  61      19.089 -30.769  21.831  0.00  0.00      PROB  
ATOM   2336  C   ASP P  61      16.709 -34.307  21.382  0.00  0.00      PROB  
ATOM   2337  O   ASP P  61      16.729 -35.356  20.777  0.00  0.00      PROB  
ATOM   2338  N   ASP P  62      15.628 -33.914  22.053  0.00  0.00      PROB  
ATOM   2339  HN  ASP P  62      15.667 -33.036  22.524  0.00  0.00      PROB  
ATOM   2340  CA  ASP P  62      14.480 -34.792  22.184  0.00  0.00      PROB  
ATOM   2341  HA  ASP P  62      14.870 -35.736  22.536  0.00  0.00      PROB  
ATOM   2342  CB  ASP P  62      13.590 -34.285  23.373  0.00  0.00      PROB  
ATOM   2343  HB1 ASP P  62      12.807 -35.040  23.602  0.00  0.00      PROB  
ATOM   2344  HB2 ASP P  62      13.140 -33.275  23.262  0.00  0.00      PROB  
ATOM   2345  CG  ASP P  62      14.309 -34.168  24.736  0.00  0.00      PROB  
ATOM   2346  OD1 ASP P  62      15.596 -34.302  24.822  0.00  0.00      PROB  
ATOM   2347  OD2 ASP P  62      13.615 -33.858  25.751  0.00  0.00      PROB  
ATOM   2348  C   ASP P  62      13.689 -35.079  20.885  0.00  0.00      PROB  
ATOM   2349  O   ASP P  62      13.399 -36.214  20.538  0.00  0.00      PROB  
ATOM   2350  N   VAL P  63      13.354 -33.966  20.152  0.00  0.00      PROB  
ATOM   2351  HN  VAL P  63      13.637 -33.023  20.310  0.00  0.00      PROB  
ATOM   2352  CA  VAL P  63      12.239 -33.969  19.142  0.00  0.00      PROB  
ATOM   2353  HA  VAL P  63      11.493 -34.698  19.422  0.00  0.00      PROB  
ATOM   2354  CB  VAL P  63      11.740 -32.610  18.956  0.00  0.00      PROB  
ATOM   2355  HB  VAL P  63      10.855 -32.632  18.284  0.00  0.00      PROB  
ATOM   2356  CG1 VAL P  63      11.088 -32.046  20.262  0.00  0.00      PROB  
ATOM   2357 HG11 VAL P  63      11.855 -31.720  20.996  0.00  0.00      PROB  
ATOM   2358 HG12 VAL P  63      10.393 -32.770  20.739  0.00  0.00      PROB  
ATOM   2359 HG13 VAL P  63      10.473 -31.180  19.935  0.00  0.00      PROB  
ATOM   2360  CG2 VAL P  63      12.763 -31.528  18.365  0.00  0.00      PROB  
ATOM   2361 HG21 VAL P  63      13.437 -31.101  19.139  0.00  0.00      PROB  
ATOM   2362 HG22 VAL P  63      12.227 -30.685  17.879  0.00  0.00      PROB  
ATOM   2363 HG23 VAL P  63      13.396 -32.083  17.639  0.00  0.00      PROB  
ATOM   2364  C   VAL P  63      12.679 -34.541  17.824  0.00  0.00      PROB  
ATOM   2365  O   VAL P  63      11.892 -34.756  16.908  0.00  0.00      PROB  
ATOM   2366  N   VAL P  64      13.928 -35.040  17.817  0.00  0.00      PROB  
ATOM   2367  HN  VAL P  64      14.475 -34.954  18.646  0.00  0.00      PROB  
ATOM   2368  CA  VAL P  64      14.543 -35.718  16.707  0.00  0.00      PROB  
ATOM   2369  HA  VAL P  64      13.993 -35.471  15.810  0.00  0.00      PROB  
ATOM   2370  CB  VAL P  64      16.081 -35.604  16.557  0.00  0.00      PROB  
ATOM   2371  HB  VAL P  64      16.441 -36.195  15.689  0.00  0.00      PROB  
ATOM   2372  CG1 VAL P  64      16.479 -34.125  16.279  0.00  0.00      PROB  
ATOM   2373 HG11 VAL P  64      16.139 -33.549  17.167  0.00  0.00      PROB  
ATOM   2374 HG12 VAL P  64      15.869 -33.730  15.439  0.00  0.00      PROB  
ATOM   2375 HG13 VAL P  64      17.570 -33.958  16.152  0.00  0.00      PROB  
ATOM   2376  CG2 VAL P  64      16.873 -36.041  17.797  0.00  0.00      PROB  
ATOM   2377 HG21 VAL P  64      16.537 -37.034  18.166  0.00  0.00      PROB  
ATOM   2378 HG22 VAL P  64      16.645 -35.227  18.518  0.00  0.00      PROB  
ATOM   2379 HG23 VAL P  64      17.967 -36.062  17.601  0.00  0.00      PROB  
ATOM   2380  C   VAL P  64      14.216 -37.171  16.740  0.00  0.00      PROB  
ATOM   2381  O   VAL P  64      14.348 -37.841  15.722  0.00  0.00      PROB  
ATOM   2382  N   LYS P  65      13.808 -37.785  17.884  0.00  0.00      PROB  
ATOM   2383  HN  LYS P  65      13.877 -37.303  18.753  0.00  0.00      PROB  
ATOM   2384  CA  LYS P  65      12.952 -38.920  17.976  0.00  0.00      PROB  
ATOM   2385  HA  LYS P  65      13.398 -39.769  17.481  0.00  0.00      PROB  
ATOM   2386  CB  LYS P  65      12.876 -39.233  19.477  0.00  0.00      PROB  
ATOM   2387  HB1 LYS P  65      12.417 -38.353  19.977  0.00  0.00      PROB  
ATOM   2388  HB2 LYS P  65      13.849 -39.438  19.974  0.00  0.00      PROB  
ATOM   2389  CG  LYS P  65      11.918 -40.409  19.836  0.00  0.00      PROB  
ATOM   2390  HG1 LYS P  65      12.087 -41.365  19.296  0.00  0.00      PROB  
ATOM   2391  HG2 LYS P  65      10.854 -40.097  19.764  0.00  0.00      PROB  
ATOM   2392  CD  LYS P  65      11.932 -40.804  21.367  0.00  0.00      PROB  
ATOM   2393  HD1 LYS P  65      11.298 -39.977  21.752  0.00  0.00      PROB  
ATOM   2394  HD2 LYS P  65      12.976 -40.760  21.744  0.00  0.00      PROB  
ATOM   2395  CE  LYS P  65      11.524 -42.198  21.761  0.00  0.00      PROB  
ATOM   2396  HE1 LYS P  65      12.044 -42.448  22.711  0.00  0.00      PROB  
ATOM   2397  HE2 LYS P  65      11.833 -42.968  21.023  0.00  0.00      PROB  
ATOM   2398  NZ  LYS P  65      10.061 -42.298  22.086  0.00  0.00      PROB  
ATOM   2399  HZ1 LYS P  65       9.684 -43.207  22.424  0.00  0.00      PROB  
ATOM   2400  HZ2 LYS P  65       9.441 -41.933  21.334  0.00  0.00      PROB  
ATOM   2401  HZ3 LYS P  65       9.947 -41.663  22.902  0.00  0.00      PROB  
ATOM   2402  C   LYS P  65      11.547 -38.788  17.417  0.00  0.00      PROB  
ATOM   2403  O   LYS P  65      10.874 -37.718  17.354  0.00  0.00      PROB  
ATOM   2404  N   ILE P  66      11.045 -39.871  16.861  0.00  0.00      PROB  
ATOM   2405  HN  ILE P  66      11.556 -40.706  16.673  0.00  0.00      PROB  
ATOM   2406  CA  ILE P  66       9.777 -39.903  16.136  0.00  0.00      PROB  
ATOM   2407  HA  ILE P  66       9.288 -38.943  16.202  0.00  0.00      PROB  
ATOM   2408  CB  ILE P  66      10.053 -40.045  14.589  0.00  0.00      PROB  
ATOM   2409  HB  ILE P  66      10.345 -41.091  14.358  0.00  0.00      PROB  
ATOM   2410  CG2 ILE P  66       8.708 -39.689  13.877  0.00  0.00      PROB  
ATOM   2411 HG21 ILE P  66       7.942 -40.366  14.313  0.00  0.00      PROB  
ATOM   2412 HG22 ILE P  66       8.958 -39.843  12.805  0.00  0.00      PROB  
ATOM   2413 HG23 ILE P  66       8.549 -38.598  14.014  0.00  0.00      PROB  
ATOM   2414  CG1 ILE P  66      11.106 -39.060  13.998  0.00  0.00      PROB  
ATOM   2415 HG11 ILE P  66      11.150 -38.243  14.750  0.00  0.00      PROB  
ATOM   2416 HG12 ILE P  66      10.900 -38.527  13.045  0.00  0.00      PROB  
ATOM   2417  CD  ILE P  66      12.412 -39.862  13.863  0.00  0.00      PROB  
ATOM   2418  HD1 ILE P  66      13.118 -39.422  13.126  0.00  0.00      PROB  
ATOM   2419  HD2 ILE P  66      12.195 -40.847  13.397  0.00  0.00      PROB  
ATOM   2420  HD3 ILE P  66      13.016 -40.036  14.779  0.00  0.00      PROB  
ATOM   2421  C   ILE P  66       8.753 -40.929  16.651  0.00  0.00      PROB  
ATOM   2422  O   ILE P  66       8.984 -42.140  16.576  0.00  0.00      PROB  
ATOM   2423  N   ASP P  67       7.603 -40.555  17.226  0.00  0.00      PROB  
ATOM   2424  HN  ASP P  67       7.420 -39.598  17.438  0.00  0.00      PROB  
ATOM   2425  CA  ASP P  67       6.662 -41.487  17.867  0.00  0.00      PROB  
ATOM   2426  HA  ASP P  67       6.920 -42.534  17.805  0.00  0.00      PROB  
ATOM   2427  CB  ASP P  67       6.381 -41.117  19.396  0.00  0.00      PROB  
ATOM   2428  HB1 ASP P  67       5.535 -41.660  19.868  0.00  0.00      PROB  
ATOM   2429  HB2 ASP P  67       5.971 -40.086  19.331  0.00  0.00      PROB  
ATOM   2430  CG  ASP P  67       7.622 -41.235  20.242  0.00  0.00      PROB  
ATOM   2431  OD1 ASP P  67       7.742 -40.586  21.303  0.00  0.00      PROB  
ATOM   2432  OD2 ASP P  67       8.420 -42.078  19.934  0.00  0.00      PROB  
ATOM   2433  C   ASP P  67       5.324 -41.278  17.000  0.00  0.00      PROB  
ATOM   2434  O   ASP P  67       5.194 -40.410  16.153  0.00  0.00      PROB  
ATOM   2435  N   PHE P  68       4.399 -42.263  17.091  0.00  0.00      PROB  
ATOM   2436  HN  PHE P  68       4.477 -43.039  17.712  0.00  0.00      PROB  
ATOM   2437  CA  PHE P  68       3.122 -42.239  16.369  0.00  0.00      PROB  
ATOM   2438  HA  PHE P  68       3.251 -42.095  15.307  0.00  0.00      PROB  
ATOM   2439  CB  PHE P  68       2.325 -43.583  16.687  0.00  0.00      PROB  
ATOM   2440  HB1 PHE P  68       2.238 -43.786  17.776  0.00  0.00      PROB  
ATOM   2441  HB2 PHE P  68       2.988 -44.424  16.390  0.00  0.00      PROB  
ATOM   2442  CG  PHE P  68       1.020 -43.761  15.911  0.00  0.00      PROB  
ATOM   2443  CD1 PHE P  68       1.158 -43.960  14.504  0.00  0.00      PROB  
ATOM   2444  HD1 PHE P  68       2.147 -43.947  14.071  0.00  0.00      PROB  
ATOM   2445  CE1 PHE P  68      -0.005 -44.104  13.738  0.00  0.00      PROB  
ATOM   2446  HE1 PHE P  68       0.193 -44.243  12.685  0.00  0.00      PROB  
ATOM   2447  CZ  PHE P  68      -1.294 -44.021  14.352  0.00  0.00      PROB  
ATOM   2448  HZ  PHE P  68      -2.174 -44.272  13.779  0.00  0.00      PROB  
ATOM   2449  CD2 PHE P  68      -0.192 -43.761  16.546  0.00  0.00      PROB  
ATOM   2450  HD2 PHE P  68      -0.186 -43.657  17.621  0.00  0.00      PROB  
ATOM   2451  CE2 PHE P  68      -1.375 -43.954  15.772  0.00  0.00      PROB  
ATOM   2452  HE2 PHE P  68      -2.259 -44.111  16.372  0.00  0.00      PROB  
ATOM   2453  C   PHE P  68       2.368 -41.043  16.843  0.00  0.00      PROB  
ATOM   2454  O   PHE P  68       1.808 -40.357  16.041  0.00  0.00      PROB  
ATOM   2455  N   GLU P  69       2.439 -40.687  18.195  0.00  0.00      PROB  
ATOM   2456  HN  GLU P  69       2.935 -41.231  18.867  0.00  0.00      PROB  
ATOM   2457  CA  GLU P  69       1.695 -39.580  18.844  0.00  0.00      PROB  
ATOM   2458  HA  GLU P  69       0.633 -39.699  18.691  0.00  0.00      PROB  
ATOM   2459  CB  GLU P  69       1.894 -39.524  20.323  0.00  0.00      PROB  
ATOM   2460  HB1 GLU P  69       1.783 -40.570  20.682  0.00  0.00      PROB  
ATOM   2461  HB2 GLU P  69       1.263 -38.753  20.814  0.00  0.00      PROB  
ATOM   2462  CG  GLU P  69       3.347 -39.095  20.728  0.00  0.00      PROB  
ATOM   2463  HG1 GLU P  69       3.507 -38.001  20.611  0.00  0.00      PROB  
ATOM   2464  HG2 GLU P  69       4.088 -39.619  20.087  0.00  0.00      PROB  
ATOM   2465  CD  GLU P  69       3.590 -39.543  22.173  0.00  0.00      PROB  
ATOM   2466  OE1 GLU P  69       3.916 -38.727  23.082  0.00  0.00      PROB  
ATOM   2467  OE2 GLU P  69       3.308 -40.779  22.476  0.00  0.00      PROB  
ATOM   2468  C   GLU P  69       2.137 -38.184  18.342  0.00  0.00      PROB  
ATOM   2469  O   GLU P  69       1.358 -37.267  18.627  0.00  0.00      PROB  
ATOM   2470  N   ASP P  70       3.331 -38.003  17.702  0.00  0.00      PROB  
ATOM   2471  HN  ASP P  70       3.961 -38.730  17.441  0.00  0.00      PROB  
ATOM   2472  CA  ASP P  70       3.763 -36.697  17.172  0.00  0.00      PROB  
ATOM   2473  HA  ASP P  70       3.228 -35.846  17.567  0.00  0.00      PROB  
ATOM   2474  CB  ASP P  70       5.228 -36.454  17.609  0.00  0.00      PROB  
ATOM   2475  HB1 ASP P  70       5.694 -35.677  16.966  0.00  0.00      PROB  
ATOM   2476  HB2 ASP P  70       5.773 -37.410  17.463  0.00  0.00      PROB  
ATOM   2477  CG  ASP P  70       5.406 -36.176  19.042  0.00  0.00      PROB  
ATOM   2478  OD1 ASP P  70       4.440 -35.756  19.726  0.00  0.00      PROB  
ATOM   2479  OD2 ASP P  70       6.515 -36.320  19.589  0.00  0.00      PROB  
ATOM   2480  C   ASP P  70       3.695 -36.687  15.678  0.00  0.00      PROB  
ATOM   2481  O   ASP P  70       3.952 -35.707  14.990  0.00  0.00      PROB  
ATOM   2482  N   VAL P  71       3.363 -37.876  15.064  0.00  0.00      PROB  
ATOM   2483  HN  VAL P  71       3.262 -38.702  15.612  0.00  0.00      PROB  
ATOM   2484  CA  VAL P  71       3.202 -37.950  13.648  0.00  0.00      PROB  
ATOM   2485  HA  VAL P  71       3.586 -37.073  13.149  0.00  0.00      PROB  
ATOM   2486  CB  VAL P  71       3.838 -39.222  13.045  0.00  0.00      PROB  
ATOM   2487  HB  VAL P  71       3.429 -40.131  13.535  0.00  0.00      PROB  
ATOM   2488  CG1 VAL P  71       3.626 -39.271  11.462  0.00  0.00      PROB  
ATOM   2489 HG11 VAL P  71       3.792 -40.327  11.159  0.00  0.00      PROB  
ATOM   2490 HG12 VAL P  71       4.403 -38.677  10.935  0.00  0.00      PROB  
ATOM   2491 HG13 VAL P  71       2.568 -39.070  11.189  0.00  0.00      PROB  
ATOM   2492  CG2 VAL P  71       5.373 -39.074  13.294  0.00  0.00      PROB  
ATOM   2493 HG21 VAL P  71       5.984 -39.911  12.893  0.00  0.00      PROB  
ATOM   2494 HG22 VAL P  71       5.531 -39.029  14.392  0.00  0.00      PROB  
ATOM   2495 HG23 VAL P  71       5.626 -38.148  12.735  0.00  0.00      PROB  
ATOM   2496  C   VAL P  71       1.701 -38.037  13.235  0.00  0.00      PROB  
ATOM   2497  O   VAL P  71       1.347 -37.141  12.494  0.00  0.00      PROB  
ATOM   2498  N   ILE P  72       0.801 -38.941  13.759  0.00  0.00      PROB  
ATOM   2499  HN  ILE P  72       1.119 -39.570  14.465  0.00  0.00      PROB  
ATOM   2500  CA  ILE P  72      -0.581 -39.152  13.393  0.00  0.00      PROB  
ATOM   2501  HA  ILE P  72      -0.959 -38.383  12.736  0.00  0.00      PROB  
ATOM   2502  CB  ILE P  72      -0.699 -40.446  12.528  0.00  0.00      PROB  
ATOM   2503  HB  ILE P  72      -0.534 -41.312  13.205  0.00  0.00      PROB  
ATOM   2504  CG2 ILE P  72      -2.142 -40.549  11.979  0.00  0.00      PROB  
ATOM   2505 HG21 ILE P  72      -2.857 -40.627  12.826  0.00  0.00      PROB  
ATOM   2506 HG22 ILE P  72      -2.356 -41.499  11.444  0.00  0.00      PROB  
ATOM   2507 HG23 ILE P  72      -2.294 -39.671  11.315  0.00  0.00      PROB  
ATOM   2508  CG1 ILE P  72       0.407 -40.453  11.362  0.00  0.00      PROB  
ATOM   2509 HG11 ILE P  72       1.450 -40.667  11.678  0.00  0.00      PROB  
ATOM   2510 HG12 ILE P  72       0.379 -39.423  10.948  0.00  0.00      PROB  
ATOM   2511  CD  ILE P  72       0.028 -41.420  10.229  0.00  0.00      PROB  
ATOM   2512  HD1 ILE P  72       0.010 -42.453  10.639  0.00  0.00      PROB  
ATOM   2513  HD2 ILE P  72       0.873 -41.501   9.513  0.00  0.00      PROB  
ATOM   2514  HD3 ILE P  72      -0.903 -41.094   9.719  0.00  0.00      PROB  
ATOM   2515  C   ILE P  72      -1.405 -39.238  14.643  0.00  0.00      PROB  
ATOM   2516  O   ILE P  72      -1.170 -40.084  15.483  0.00  0.00      PROB  
ATOM   2517  N   ALA P  73      -2.322 -38.241  14.858  0.00  0.00      PROB  
ATOM   2518  HN  ALA P  73      -2.451 -37.663  14.056  0.00  0.00      PROB  
ATOM   2519  CA  ALA P  73      -2.976 -38.045  16.083  0.00  0.00      PROB  
ATOM   2520  HA  ALA P  73      -3.293 -39.000  16.475  0.00  0.00      PROB  
ATOM   2521  CB  ALA P  73      -2.069 -37.253  17.081  0.00  0.00      PROB  
ATOM   2522  HB1 ALA P  73      -1.036 -37.662  17.067  0.00  0.00      PROB  
ATOM   2523  HB2 ALA P  73      -2.452 -37.338  18.120  0.00  0.00      PROB  
ATOM   2524  HB3 ALA P  73      -2.046 -36.179  16.797  0.00  0.00      PROB  
ATOM   2525  C   ALA P  73      -4.340 -37.404  15.756  0.00  0.00      PROB  
ATOM   2526  O   ALA P  73      -4.445 -36.761  14.732  0.00  0.00      PROB  
ATOM   2527  N   GLU P  74      -5.428 -37.666  16.466  0.00  0.00      PROB  
ATOM   2528  HN  GLU P  74      -5.340 -38.219  17.291  0.00  0.00      PROB  
ATOM   2529  CA  GLU P  74      -6.767 -37.429  15.962  0.00  0.00      PROB  
ATOM   2530  HA  GLU P  74      -6.838 -37.058  14.950  0.00  0.00      PROB  
ATOM   2531  CB  GLU P  74      -7.685 -38.676  15.769  0.00  0.00      PROB  
ATOM   2532  HB1 GLU P  74      -8.643 -38.206  15.459  0.00  0.00      PROB  
ATOM   2533  HB2 GLU P  74      -7.916 -39.021  16.799  0.00  0.00      PROB  
ATOM   2534  CG  GLU P  74      -7.149 -39.689  14.766  0.00  0.00      PROB  
ATOM   2535  HG1 GLU P  74      -6.209 -40.109  15.183  0.00  0.00      PROB  
ATOM   2536  HG2 GLU P  74      -7.039 -39.198  13.775  0.00  0.00      PROB  
ATOM   2537  CD  GLU P  74      -8.257 -40.785  14.628  0.00  0.00      PROB  
ATOM   2538  OE1 GLU P  74      -8.682 -41.183  13.526  0.00  0.00      PROB  
ATOM   2539  OE2 GLU P  74      -8.681 -41.224  15.735  0.00  0.00      PROB  
ATOM   2540  C   GLU P  74      -7.458 -36.442  16.876  0.00  0.00      PROB  
ATOM   2541  O   GLU P  74      -7.771 -36.735  18.051  0.00  0.00      PROB  
ATOM   2542  N   PRO P  75      -7.744 -35.187  16.530  0.00  0.00      PROB  
ATOM   2543  CD  PRO P  75      -6.988 -34.546  15.524  0.00  0.00      PROB  
ATOM   2544  HD1 PRO P  75      -7.134 -35.074  14.557  0.00  0.00      PROB  
ATOM   2545  HD2 PRO P  75      -5.926 -34.532  15.852  0.00  0.00      PROB  
ATOM   2546  CA  PRO P  75      -8.806 -34.325  17.125  0.00  0.00      PROB  
ATOM   2547  HA  PRO P  75      -8.350 -33.994  18.047  0.00  0.00      PROB  
ATOM   2548  CB  PRO P  75      -9.095 -33.415  15.898  0.00  0.00      PROB  
ATOM   2549  HB1 PRO P  75      -9.734 -32.577  16.251  0.00  0.00      PROB  
ATOM   2550  HB2 PRO P  75      -9.640 -34.073  15.189  0.00  0.00      PROB  
ATOM   2551  CG  PRO P  75      -7.696 -33.141  15.314  0.00  0.00      PROB  
ATOM   2552  HG1 PRO P  75      -7.741 -32.827  14.250  0.00  0.00      PROB  
ATOM   2553  HG2 PRO P  75      -7.251 -32.316  15.911  0.00  0.00      PROB  
ATOM   2554  C   PRO P  75     -10.121 -34.928  17.600  0.00  0.00      PROB  
ATOM   2555  O   PRO P  75     -10.672 -35.879  16.996  0.00  0.00      PROB  
ATOM   2556  N   GLU P  76     -10.622 -34.404  18.751  0.00  0.00      PROB  
ATOM   2557  HN  GLU P  76     -10.259 -33.539  19.088  0.00  0.00      PROB  
ATOM   2558  CA  GLU P  76     -11.792 -34.878  19.442  0.00  0.00      PROB  
ATOM   2559  HA  GLU P  76     -11.538 -35.833  19.877  0.00  0.00      PROB  
ATOM   2560  CB  GLU P  76     -12.168 -33.878  20.568  0.00  0.00      PROB  
ATOM   2561  HB1 GLU P  76     -12.943 -34.348  21.211  0.00  0.00      PROB  
ATOM   2562  HB2 GLU P  76     -12.545 -32.922  20.147  0.00  0.00      PROB  
ATOM   2563  CG  GLU P  76     -11.071 -33.676  21.618  0.00  0.00      PROB  
ATOM   2564  HG1 GLU P  76     -11.389 -32.999  22.439  0.00  0.00      PROB  
ATOM   2565  HG2 GLU P  76     -10.154 -33.342  21.087  0.00  0.00      PROB  
ATOM   2566  CD  GLU P  76     -10.638 -34.940  22.306  0.00  0.00      PROB  
ATOM   2567  OE1 GLU P  76     -11.525 -35.602  22.913  0.00  0.00      PROB  
ATOM   2568  OE2 GLU P  76      -9.453 -35.273  22.007  0.00  0.00      PROB  
ATOM   2569  C   GLU P  76     -13.062 -35.169  18.581  0.00  0.00      PROB  
ATOM   2570  O   GLU P  76     -13.822 -34.398  18.037  0.00  0.00      PROB  
ATOM   2571  N   GLY P  77     -13.420 -36.475  18.450  0.00  0.00      PROB  
ATOM   2572  HN  GLY P  77     -12.892 -37.277  18.718  0.00  0.00      PROB  
ATOM   2573  CA  GLY P  77     -14.699 -37.002  17.998  0.00  0.00      PROB  
ATOM   2574  HA1 GLY P  77     -15.377 -36.194  17.762  0.00  0.00      PROB  
ATOM   2575  HA2 GLY P  77     -15.000 -37.646  18.811  0.00  0.00      PROB  
ATOM   2576  C   GLY P  77     -14.735 -37.866  16.847  0.00  0.00      PROB  
ATOM   2577  O   GLY P  77     -15.027 -39.025  17.015  0.00  0.00      PROB  
ATOM   2578  N   THR P  78     -14.497 -37.271  15.677  0.00  0.00      PROB  
ATOM   2579  HN  THR P  78     -14.376 -36.287  15.571  0.00  0.00      PROB  
ATOM   2580  CA  THR P  78     -14.448 -37.891  14.344  0.00  0.00      PROB  
ATOM   2581  HA  THR P  78     -15.258 -38.591  14.205  0.00  0.00      PROB  
ATOM   2582  CB  THR P  78     -14.600 -36.948  13.093  0.00  0.00      PROB  
ATOM   2583  HB  THR P  78     -13.675 -36.347  12.959  0.00  0.00      PROB  
ATOM   2584  OG1 THR P  78     -15.737 -36.115  13.405  0.00  0.00      PROB  
ATOM   2585  HG1 THR P  78     -15.504 -35.506  14.110  0.00  0.00      PROB  
ATOM   2586  CG2 THR P  78     -15.049 -37.643  11.828  0.00  0.00      PROB  
ATOM   2587 HG21 THR P  78     -16.132 -37.843  11.972  0.00  0.00      PROB  
ATOM   2588 HG22 THR P  78     -14.571 -38.646  11.813  0.00  0.00      PROB  
ATOM   2589 HG23 THR P  78     -14.801 -37.064  10.913  0.00  0.00      PROB  
ATOM   2590  C   THR P  78     -13.203 -38.706  14.167  0.00  0.00      PROB  
ATOM   2591  O   THR P  78     -12.194 -38.084  13.878  0.00  0.00      PROB  
ATOM   2592  N   HSD P  79     -13.202 -40.030  14.220  0.00  0.00      PROB  
ATOM   2593  HN  HSD P  79     -14.070 -40.520  14.262  0.00  0.00      PROB  
ATOM   2594  CA  HSD P  79     -12.108 -40.856  14.559  0.00  0.00      PROB  
ATOM   2595  HA  HSD P  79     -11.180 -40.309  14.484  0.00  0.00      PROB  
ATOM   2596  CB  HSD P  79     -12.195 -41.394  16.045  0.00  0.00      PROB  
ATOM   2597  HB1 HSD P  79     -11.425 -42.187  16.164  0.00  0.00      PROB  
ATOM   2598  HB2 HSD P  79     -13.213 -41.775  16.274  0.00  0.00      PROB  
ATOM   2599  ND1 HSD P  79     -10.780 -39.463  16.910  0.00  0.00      PROB  
ATOM   2600  HD1 HSD P  79     -10.025 -39.755  16.323  0.00  0.00      PROB  
ATOM   2601  CG  HSD P  79     -11.910 -40.237  17.018  0.00  0.00      PROB  
ATOM   2602  CE1 HSD P  79     -10.729 -38.678  18.039  0.00  0.00      PROB  
ATOM   2603  HE1 HSD P  79      -9.886 -37.997  18.164  0.00  0.00      PROB  
ATOM   2604  NE2 HSD P  79     -11.702 -38.943  18.907  0.00  0.00      PROB  
ATOM   2605  CD2 HSD P  79     -12.470 -39.939  18.254  0.00  0.00      PROB  
ATOM   2606  HD2 HSD P  79     -13.323 -40.406  18.731  0.00  0.00      PROB  
ATOM   2607  C   HSD P  79     -12.148 -42.105  13.704  0.00  0.00      PROB  
ATOM   2608  O   HSD P  79     -13.226 -42.572  13.403  0.00  0.00      PROB  
ATOM   2609  N   SER P  80     -11.002 -42.603  13.310  0.00  0.00      PROB  
ATOM   2610  HN  SER P  80     -10.092 -42.195  13.336  0.00  0.00      PROB  
ATOM   2611  CA  SER P  80     -10.841 -43.851  12.566  0.00  0.00      PROB  
ATOM   2612  HA  SER P  80     -11.297 -43.632  11.612  0.00  0.00      PROB  
ATOM   2613  CB  SER P  80      -9.365 -44.060  12.302  0.00  0.00      PROB  
ATOM   2614  HB1 SER P  80      -9.058 -43.429  11.440  0.00  0.00      PROB  
ATOM   2615  HB2 SER P  80      -9.209 -45.074  11.876  0.00  0.00      PROB  
ATOM   2616  OG  SER P  80      -8.441 -43.754  13.332  0.00  0.00      PROB  
ATOM   2617  HG1 SER P  80      -8.304 -42.804  13.347  0.00  0.00      PROB  
ATOM   2618  C   SER P  80     -11.418 -45.020  13.275  0.00  0.00      PROB  
ATOM   2619  O   SER P  80     -11.514 -45.027  14.489  0.00  0.00      PROB  
ATOM   2620  N   PHE P  81     -11.847 -46.091  12.555  0.00  0.00      PROB  
ATOM   2621  HN  PHE P  81     -11.877 -46.072  11.558  0.00  0.00      PROB  
ATOM   2622  CA  PHE P  81     -12.075 -47.385  13.162  0.00  0.00      PROB  
ATOM   2623  HA  PHE P  81     -12.916 -47.191  13.811  0.00  0.00      PROB  
ATOM   2624  CB  PHE P  81     -12.398 -48.462  12.067  0.00  0.00      PROB  
ATOM   2625  HB1 PHE P  81     -12.675 -49.465  12.456  0.00  0.00      PROB  
ATOM   2626  HB2 PHE P  81     -11.505 -48.653  11.435  0.00  0.00      PROB  
ATOM   2627  CG  PHE P  81     -13.527 -48.117  11.216  0.00  0.00      PROB  
ATOM   2628  CD1 PHE P  81     -14.814 -47.990  11.777  0.00  0.00      PROB  
ATOM   2629  HD1 PHE P  81     -14.893 -48.148  12.843  0.00  0.00      PROB  
ATOM   2630  CE1 PHE P  81     -15.950 -47.905  10.947  0.00  0.00      PROB  
ATOM   2631  HE1 PHE P  81     -16.919 -48.010  11.414  0.00  0.00      PROB  
ATOM   2632  CZ  PHE P  81     -15.797 -47.794   9.544  0.00  0.00      PROB  
ATOM   2633  HZ  PHE P  81     -16.672 -47.875   8.916  0.00  0.00      PROB  
ATOM   2634  CD2 PHE P  81     -13.449 -47.973   9.800  0.00  0.00      PROB  
ATOM   2635  HD2 PHE P  81     -12.446 -48.063   9.411  0.00  0.00      PROB  
ATOM   2636  CE2 PHE P  81     -14.591 -47.889   8.948  0.00  0.00      PROB  
ATOM   2637  HE2 PHE P  81     -14.399 -47.693   7.904  0.00  0.00      PROB  
ATOM   2638  C   PHE P  81     -10.900 -47.925  14.075  0.00  0.00      PROB  
ATOM   2639  O   PHE P  81      -9.669 -47.708  13.835  0.00  0.00      PROB  
ATOM   2640  N   ASP P  82     -11.305 -48.727  15.194  0.00  0.00      PROB  
ATOM   2641  HN  ASP P  82     -12.160 -49.203  15.389  0.00  0.00      PROB  
ATOM   2642  CA  ASP P  82     -10.351 -49.160  16.149  0.00  0.00      PROB  
ATOM   2643  HA  ASP P  82      -9.780 -48.309  16.490  0.00  0.00      PROB  
ATOM   2644  CB  ASP P  82     -11.059 -49.854  17.361  0.00  0.00      PROB  
ATOM   2645  HB1 ASP P  82     -10.414 -50.521  17.971  0.00  0.00      PROB  
ATOM   2646  HB2 ASP P  82     -11.952 -50.469  17.119  0.00  0.00      PROB  
ATOM   2647  CG  ASP P  82     -11.535 -48.801  18.335  0.00  0.00      PROB  
ATOM   2648  OD1 ASP P  82     -12.444 -48.011  18.077  0.00  0.00      PROB  
ATOM   2649  OD2 ASP P  82     -10.987 -48.748  19.495  0.00  0.00      PROB  
ATOM   2650  C   ASP P  82      -9.254 -50.123  15.664  0.00  0.00      PROB  
ATOM   2651  O   ASP P  82      -8.132 -49.997  16.039  0.00  0.00      PROB  
ATOM   2652  N   GLY P  83      -9.590 -51.111  14.733  0.00  0.00      PROB  
ATOM   2653  HN  GLY P  83     -10.579 -51.152  14.619  0.00  0.00      PROB  
ATOM   2654  CA  GLY P  83      -8.640 -52.054  14.012  0.00  0.00      PROB  
ATOM   2655  HA1 GLY P  83      -9.223 -52.771  13.454  0.00  0.00      PROB  
ATOM   2656  HA2 GLY P  83      -7.942 -52.421  14.749  0.00  0.00      PROB  
ATOM   2657  C   GLY P  83      -7.769 -51.343  13.036  0.00  0.00      PROB  
ATOM   2658  O   GLY P  83      -6.576 -51.633  12.886  0.00  0.00      PROB  
ATOM   2659  N   ILE P  84      -8.332 -50.413  12.278  0.00  0.00      PROB  
ATOM   2660  HN  ILE P  84      -9.324 -50.513  12.307  0.00  0.00      PROB  
ATOM   2661  CA  ILE P  84      -7.573 -49.518  11.456  0.00  0.00      PROB  
ATOM   2662  HA  ILE P  84      -6.989 -50.098  10.757  0.00  0.00      PROB  
ATOM   2663  CB  ILE P  84      -8.501 -48.605  10.618  0.00  0.00      PROB  
ATOM   2664  HB  ILE P  84      -9.279 -48.182  11.288  0.00  0.00      PROB  
ATOM   2665  CG2 ILE P  84      -7.894 -47.355   9.921  0.00  0.00      PROB  
ATOM   2666 HG21 ILE P  84      -7.134 -47.753   9.215  0.00  0.00      PROB  
ATOM   2667 HG22 ILE P  84      -7.376 -46.839  10.757  0.00  0.00      PROB  
ATOM   2668 HG23 ILE P  84      -8.576 -46.614   9.451  0.00  0.00      PROB  
ATOM   2669  CG1 ILE P  84      -9.405 -49.263   9.554  0.00  0.00      PROB  
ATOM   2670 HG11 ILE P  84      -9.970 -48.478   9.007  0.00  0.00      PROB  
ATOM   2671 HG12 ILE P  84     -10.159 -49.951   9.994  0.00  0.00      PROB  
ATOM   2672  CD  ILE P  84      -8.502 -49.950   8.540  0.00  0.00      PROB  
ATOM   2673  HD1 ILE P  84      -9.188 -50.388   7.784  0.00  0.00      PROB  
ATOM   2674  HD2 ILE P  84      -7.911 -50.750   9.036  0.00  0.00      PROB  
ATOM   2675  HD3 ILE P  84      -7.860 -49.284   7.925  0.00  0.00      PROB  
ATOM   2676  C   ILE P  84      -6.549 -48.688  12.132  0.00  0.00      PROB  
ATOM   2677  O   ILE P  84      -5.430 -48.669  11.709  0.00  0.00      PROB  
ATOM   2678  N   TRP P  85      -6.927 -48.027  13.262  0.00  0.00      PROB  
ATOM   2679  HN  TRP P  85      -7.897 -47.832  13.386  0.00  0.00      PROB  
ATOM   2680  CA  TRP P  85      -6.001 -47.280  14.086  0.00  0.00      PROB  
ATOM   2681  HA  TRP P  85      -5.662 -46.444  13.493  0.00  0.00      PROB  
ATOM   2682  CB  TRP P  85      -6.654 -46.818  15.406  0.00  0.00      PROB  
ATOM   2683  HB1 TRP P  85      -6.867 -47.723  16.014  0.00  0.00      PROB  
ATOM   2684  HB2 TRP P  85      -7.617 -46.332  15.140  0.00  0.00      PROB  
ATOM   2685  CG  TRP P  85      -5.841 -45.881  16.268  0.00  0.00      PROB  
ATOM   2686  CD1 TRP P  85      -5.411 -46.158  17.561  0.00  0.00      PROB  
ATOM   2687  HD1 TRP P  85      -5.507 -47.142  17.995  0.00  0.00      PROB  
ATOM   2688  NE1 TRP P  85      -4.991 -45.014  18.130  0.00  0.00      PROB  
ATOM   2689  HE1 TRP P  85      -4.457 -44.941  18.943  0.00  0.00      PROB  
ATOM   2690  CE2 TRP P  85      -4.877 -43.958  17.225  0.00  0.00      PROB  
ATOM   2691  CD2 TRP P  85      -5.357 -44.488  15.991  0.00  0.00      PROB  
ATOM   2692  CE3 TRP P  85      -5.429 -43.646  14.872  0.00  0.00      PROB  
ATOM   2693  HE3 TRP P  85      -5.974 -43.938  13.986  0.00  0.00      PROB  
ATOM   2694  CZ3 TRP P  85      -4.937 -42.360  14.938  0.00  0.00      PROB  
ATOM   2695  HZ3 TRP P  85      -4.933 -41.760  14.040  0.00  0.00      PROB  
ATOM   2696  CZ2 TRP P  85      -4.390 -42.691  17.334  0.00  0.00      PROB  
ATOM   2697  HZ2 TRP P  85      -3.996 -42.161  18.189  0.00  0.00      PROB  
ATOM   2698  CH2 TRP P  85      -4.444 -41.867  16.154  0.00  0.00      PROB  
ATOM   2699  HH2 TRP P  85      -4.078 -40.858  16.268  0.00  0.00      PROB  
ATOM   2700  C   TRP P  85      -4.845 -48.159  14.577  0.00  0.00      PROB  
ATOM   2701  O   TRP P  85      -3.677 -47.688  14.399  0.00  0.00      PROB  
ATOM   2702  N   LYS P  86      -5.089 -49.371  15.128  0.00  0.00      PROB  
ATOM   2703  HN  LYS P  86      -6.042 -49.645  15.232  0.00  0.00      PROB  
ATOM   2704  CA  LYS P  86      -4.114 -50.412  15.540  0.00  0.00      PROB  
ATOM   2705  HA  LYS P  86      -3.337 -50.033  16.188  0.00  0.00      PROB  
ATOM   2706  CB  LYS P  86      -4.879 -51.610  16.173  0.00  0.00      PROB  
ATOM   2707  HB1 LYS P  86      -4.194 -52.477  16.286  0.00  0.00      PROB  
ATOM   2708  HB2 LYS P  86      -5.574 -51.931  15.369  0.00  0.00      PROB  
ATOM   2709  CG  LYS P  86      -5.494 -51.181  17.474  0.00  0.00      PROB  
ATOM   2710  HG1 LYS P  86      -6.015 -50.213  17.310  0.00  0.00      PROB  
ATOM   2711  HG2 LYS P  86      -4.804 -50.919  18.304  0.00  0.00      PROB  
ATOM   2712  CD  LYS P  86      -6.427 -52.267  18.042  0.00  0.00      PROB  
ATOM   2713  HD1 LYS P  86      -5.979 -53.237  18.347  0.00  0.00      PROB  
ATOM   2714  HD2 LYS P  86      -7.120 -52.435  17.190  0.00  0.00      PROB  
ATOM   2715  CE  LYS P  86      -7.303 -51.879  19.255  0.00  0.00      PROB  
ATOM   2716  HE1 LYS P  86      -7.843 -52.780  19.618  0.00  0.00      PROB  
ATOM   2717  HE2 LYS P  86      -8.032 -51.075  19.017  0.00  0.00      PROB  
ATOM   2718  NZ  LYS P  86      -6.447 -51.468  20.364  0.00  0.00      PROB  
ATOM   2719  HZ1 LYS P  86      -5.737 -50.799  20.002  0.00  0.00      PROB  
ATOM   2720  HZ2 LYS P  86      -5.918 -52.250  20.799  0.00  0.00      PROB  
ATOM   2721  HZ3 LYS P  86      -7.045 -50.993  21.070  0.00  0.00      PROB  
ATOM   2722  C   LYS P  86      -3.260 -50.945  14.454  0.00  0.00      PROB  
ATOM   2723  O   LYS P  86      -2.012 -51.001  14.566  0.00  0.00      PROB  
ATOM   2724  N   ALA P  87      -3.787 -51.235  13.254  0.00  0.00      PROB  
ATOM   2725  HN  ALA P  87      -4.756 -51.263  13.019  0.00  0.00      PROB  
ATOM   2726  CA  ALA P  87      -2.917 -51.459  12.083  0.00  0.00      PROB  
ATOM   2727  HA  ALA P  87      -2.247 -52.272  12.319  0.00  0.00      PROB  
ATOM   2728  CB  ALA P  87      -3.813 -51.888  10.885  0.00  0.00      PROB  
ATOM   2729  HB1 ALA P  87      -3.176 -52.316  10.081  0.00  0.00      PROB  
ATOM   2730  HB2 ALA P  87      -4.428 -51.014  10.582  0.00  0.00      PROB  
ATOM   2731  HB3 ALA P  87      -4.512 -52.704  11.166  0.00  0.00      PROB  
ATOM   2732  C   ALA P  87      -2.072 -50.327  11.633  0.00  0.00      PROB  
ATOM   2733  O   ALA P  87      -0.899 -50.528  11.300  0.00  0.00      PROB  
ATOM   2734  N   SER P  88      -2.573 -49.074  11.565  0.00  0.00      PROB  
ATOM   2735  HN  SER P  88      -3.552 -48.932  11.685  0.00  0.00      PROB  
ATOM   2736  CA  SER P  88      -1.709 -47.868  11.165  0.00  0.00      PROB  
ATOM   2737  HA  SER P  88      -1.401 -48.196  10.183  0.00  0.00      PROB  
ATOM   2738  CB  SER P  88      -2.578 -46.577  10.994  0.00  0.00      PROB  
ATOM   2739  HB1 SER P  88      -1.909 -45.794  10.579  0.00  0.00      PROB  
ATOM   2740  HB2 SER P  88      -2.901 -46.220  11.995  0.00  0.00      PROB  
ATOM   2741  OG  SER P  88      -3.655 -46.802  10.145  0.00  0.00      PROB  
ATOM   2742  HG1 SER P  88      -4.248 -47.435  10.555  0.00  0.00      PROB  
ATOM   2743  C   SER P  88      -0.588 -47.555  12.083  0.00  0.00      PROB  
ATOM   2744  O   SER P  88       0.537 -47.279  11.754  0.00  0.00      PROB  
ATOM   2745  N   PHE P  89      -0.831 -47.661  13.361  0.00  0.00      PROB  
ATOM   2746  HN  PHE P  89      -1.767 -47.753  13.692  0.00  0.00      PROB  
ATOM   2747  CA  PHE P  89       0.207 -47.654  14.395  0.00  0.00      PROB  
ATOM   2748  HA  PHE P  89       0.726 -46.708  14.443  0.00  0.00      PROB  
ATOM   2749  CB  PHE P  89      -0.546 -47.659  15.758  0.00  0.00      PROB  
ATOM   2750  HB1 PHE P  89      -1.286 -48.488  15.750  0.00  0.00      PROB  
ATOM   2751  HB2 PHE P  89      -1.068 -46.693  15.923  0.00  0.00      PROB  
ATOM   2752  CG  PHE P  89       0.254 -47.965  16.986  0.00  0.00      PROB  
ATOM   2753  CD1 PHE P  89       1.409 -47.136  17.316  0.00  0.00      PROB  
ATOM   2754  HD1 PHE P  89       1.708 -46.399  16.586  0.00  0.00      PROB  
ATOM   2755  CE1 PHE P  89       2.126 -47.275  18.563  0.00  0.00      PROB  
ATOM   2756  HE1 PHE P  89       2.888 -46.578  18.877  0.00  0.00      PROB  
ATOM   2757  CZ  PHE P  89       1.725 -48.222  19.409  0.00  0.00      PROB  
ATOM   2758  HZ  PHE P  89       2.180 -48.378  20.375  0.00  0.00      PROB  
ATOM   2759  CD2 PHE P  89       0.005 -49.035  17.902  0.00  0.00      PROB  
ATOM   2760  HD2 PHE P  89      -0.782 -49.753  17.721  0.00  0.00      PROB  
ATOM   2761  CE2 PHE P  89       0.797 -49.226  19.070  0.00  0.00      PROB  
ATOM   2762  HE2 PHE P  89       0.639 -49.953  19.853  0.00  0.00      PROB  
ATOM   2763  C   PHE P  89       1.263 -48.803  14.439  0.00  0.00      PROB  
ATOM   2764  O   PHE P  89       2.413 -48.486  14.450  0.00  0.00      PROB  
ATOM   2765  N   THR P  90       0.876 -50.038  14.318  0.00  0.00      PROB  
ATOM   2766  HN  THR P  90      -0.104 -50.224  14.340  0.00  0.00      PROB  
ATOM   2767  CA  THR P  90       1.838 -51.108  14.132  0.00  0.00      PROB  
ATOM   2768  HA  THR P  90       2.525 -51.250  14.953  0.00  0.00      PROB  
ATOM   2769  CB  THR P  90       1.173 -52.462  14.102  0.00  0.00      PROB  
ATOM   2770  HB  THR P  90       0.300 -52.279  13.440  0.00  0.00      PROB  
ATOM   2771  OG1 THR P  90       0.771 -52.847  15.410  0.00  0.00      PROB  
ATOM   2772  HG1 THR P  90       0.355 -53.712  15.422  0.00  0.00      PROB  
ATOM   2773  CG2 THR P  90       1.966 -53.601  13.493  0.00  0.00      PROB  
ATOM   2774 HG21 THR P  90       2.929 -53.572  14.047  0.00  0.00      PROB  
ATOM   2775 HG22 THR P  90       2.319 -53.350  12.470  0.00  0.00      PROB  
ATOM   2776 HG23 THR P  90       1.558 -54.625  13.630  0.00  0.00      PROB  
ATOM   2777  C   THR P  90       2.645 -50.886  12.845  0.00  0.00      PROB  
ATOM   2778  O   THR P  90       3.878 -50.991  12.868  0.00  0.00      PROB  
ATOM   2779  N   THR P  91       1.984 -50.539  11.729  0.00  0.00      PROB  
ATOM   2780  HN  THR P  91       0.998 -50.392  11.728  0.00  0.00      PROB  
ATOM   2781  CA  THR P  91       2.700 -50.373  10.436  0.00  0.00      PROB  
ATOM   2782  HA  THR P  91       3.168 -51.322  10.217  0.00  0.00      PROB  
ATOM   2783  CB  THR P  91       1.621 -49.942   9.378  0.00  0.00      PROB  
ATOM   2784  HB  THR P  91       1.012 -49.066   9.687  0.00  0.00      PROB  
ATOM   2785  OG1 THR P  91       0.640 -50.986   8.968  0.00  0.00      PROB  
ATOM   2786  HG1 THR P  91      -0.027 -50.839   9.643  0.00  0.00      PROB  
ATOM   2787  CG2 THR P  91       2.297 -49.467   8.122  0.00  0.00      PROB  
ATOM   2788 HG21 THR P  91       2.869 -48.519   8.218  0.00  0.00      PROB  
ATOM   2789 HG22 THR P  91       1.639 -49.273   7.249  0.00  0.00      PROB  
ATOM   2790 HG23 THR P  91       2.905 -50.333   7.783  0.00  0.00      PROB  
ATOM   2791  C   THR P  91       3.716 -49.225  10.497  0.00  0.00      PROB  
ATOM   2792  O   THR P  91       4.873 -49.495  10.156  0.00  0.00      PROB  
ATOM   2793  N   PHE P  92       3.370 -48.071  11.094  0.00  0.00      PROB  
ATOM   2794  HN  PHE P  92       2.450 -48.034  11.475  0.00  0.00      PROB  
ATOM   2795  CA  PHE P  92       4.239 -46.952  11.239  0.00  0.00      PROB  
ATOM   2796  HA  PHE P  92       4.581 -46.616  10.271  0.00  0.00      PROB  
ATOM   2797  CB  PHE P  92       3.507 -45.772  11.979  0.00  0.00      PROB  
ATOM   2798  HB1 PHE P  92       3.083 -46.103  12.951  0.00  0.00      PROB  
ATOM   2799  HB2 PHE P  92       2.647 -45.339  11.424  0.00  0.00      PROB  
ATOM   2800  CG  PHE P  92       4.512 -44.663  12.130  0.00  0.00      PROB  
ATOM   2801  CD1 PHE P  92       4.797 -43.740  11.055  0.00  0.00      PROB  
ATOM   2802  HD1 PHE P  92       4.274 -43.925  10.129  0.00  0.00      PROB  
ATOM   2803  CE1 PHE P  92       5.789 -42.768  11.197  0.00  0.00      PROB  
ATOM   2804  HE1 PHE P  92       6.188 -41.974  10.585  0.00  0.00      PROB  
ATOM   2805  CZ  PHE P  92       6.468 -42.667  12.404  0.00  0.00      PROB  
ATOM   2806  HZ  PHE P  92       7.186 -41.859  12.410  0.00  0.00      PROB  
ATOM   2807  CD2 PHE P  92       5.170 -44.496  13.374  0.00  0.00      PROB  
ATOM   2808  HD2 PHE P  92       4.843 -45.183  14.140  0.00  0.00      PROB  
ATOM   2809  CE2 PHE P  92       6.244 -43.562  13.520  0.00  0.00      PROB  
ATOM   2810  HE2 PHE P  92       6.699 -43.424  14.490  0.00  0.00      PROB  
ATOM   2811  C   PHE P  92       5.483 -47.449  12.136  0.00  0.00      PROB  
ATOM   2812  O   PHE P  92       6.634 -47.227  11.769  0.00  0.00      PROB  
ATOM   2813  N   THR P  93       5.152 -48.087  13.280  0.00  0.00      PROB  
ATOM   2814  HN  THR P  93       4.205 -48.322  13.487  0.00  0.00      PROB  
ATOM   2815  CA  THR P  93       6.127 -48.575  14.209  0.00  0.00      PROB  
ATOM   2816  HA  THR P  93       6.763 -47.735  14.447  0.00  0.00      PROB  
ATOM   2817  CB  THR P  93       5.454 -49.020  15.512  0.00  0.00      PROB  
ATOM   2818  HB  THR P  93       4.717 -49.845  15.409  0.00  0.00      PROB  
ATOM   2819  OG1 THR P  93       4.625 -48.002  16.054  0.00  0.00      PROB  
ATOM   2820  HG1 THR P  93       3.812 -47.982  15.544  0.00  0.00      PROB  
ATOM   2821  CG2 THR P  93       6.421 -49.496  16.557  0.00  0.00      PROB  
ATOM   2822 HG21 THR P  93       7.124 -48.712  16.911  0.00  0.00      PROB  
ATOM   2823 HG22 THR P  93       7.021 -50.365  16.211  0.00  0.00      PROB  
ATOM   2824 HG23 THR P  93       5.865 -49.866  17.445  0.00  0.00      PROB  
ATOM   2825  C   THR P  93       7.086 -49.590  13.666  0.00  0.00      PROB  
ATOM   2826  O   THR P  93       8.276 -49.458  13.835  0.00  0.00      PROB  
ATOM   2827  N   VAL P  94       6.594 -50.705  13.036  0.00  0.00      PROB  
ATOM   2828  HN  VAL P  94       5.629 -50.939  12.948  0.00  0.00      PROB  
ATOM   2829  CA  VAL P  94       7.401 -51.695  12.514  0.00  0.00      PROB  
ATOM   2830  HA  VAL P  94       8.054 -52.023  13.310  0.00  0.00      PROB  
ATOM   2831  CB  VAL P  94       6.595 -52.819  12.092  0.00  0.00      PROB  
ATOM   2832  HB  VAL P  94       5.713 -52.378  11.582  0.00  0.00      PROB  
ATOM   2833  CG1 VAL P  94       7.217 -53.766  11.060  0.00  0.00      PROB  
ATOM   2834 HG11 VAL P  94       6.579 -54.671  10.976  0.00  0.00      PROB  
ATOM   2835 HG12 VAL P  94       8.146 -54.183  11.504  0.00  0.00      PROB  
ATOM   2836 HG13 VAL P  94       7.398 -53.444  10.012  0.00  0.00      PROB  
ATOM   2837  CG2 VAL P  94       6.208 -53.510  13.436  0.00  0.00      PROB  
ATOM   2838 HG21 VAL P  94       6.102 -54.583  13.169  0.00  0.00      PROB  
ATOM   2839 HG22 VAL P  94       5.285 -53.072  13.873  0.00  0.00      PROB  
ATOM   2840 HG23 VAL P  94       7.102 -53.522  14.096  0.00  0.00      PROB  
ATOM   2841  C   VAL P  94       8.325 -51.224  11.407  0.00  0.00      PROB  
ATOM   2842  O   VAL P  94       9.531 -51.478  11.402  0.00  0.00      PROB  
ATOM   2843  N   THR P  95       7.759 -50.516  10.430  0.00  0.00      PROB  
ATOM   2844  HN  THR P  95       6.765 -50.476  10.503  0.00  0.00      PROB  
ATOM   2845  CA  THR P  95       8.299 -49.938   9.238  0.00  0.00      PROB  
ATOM   2846  HA  THR P  95       8.693 -50.792   8.706  0.00  0.00      PROB  
ATOM   2847  CB  THR P  95       7.230 -49.230   8.360  0.00  0.00      PROB  
ATOM   2848  HB  THR P  95       6.609 -48.535   8.965  0.00  0.00      PROB  
ATOM   2849  OG1 THR P  95       6.259 -50.176   7.966  0.00  0.00      PROB  
ATOM   2850  HG1 THR P  95       5.679 -50.260   8.727  0.00  0.00      PROB  
ATOM   2851  CG2 THR P  95       7.770 -48.643   7.042  0.00  0.00      PROB  
ATOM   2852 HG21 THR P  95       8.083 -49.485   6.388  0.00  0.00      PROB  
ATOM   2853 HG22 THR P  95       8.538 -47.864   7.232  0.00  0.00      PROB  
ATOM   2854 HG23 THR P  95       7.002 -48.024   6.530  0.00  0.00      PROB  
ATOM   2855  C   THR P  95       9.446 -48.925   9.449  0.00  0.00      PROB  
ATOM   2856  O   THR P  95      10.474 -48.947   8.786  0.00  0.00      PROB  
ATOM   2857  N   LYS P  96       9.381 -47.940  10.403  0.00  0.00      PROB  
ATOM   2858  HN  LYS P  96       8.514 -47.709  10.838  0.00  0.00      PROB  
ATOM   2859  CA  LYS P  96      10.480 -47.047  10.730  0.00  0.00      PROB  
ATOM   2860  HA  LYS P  96      10.824 -46.567   9.826  0.00  0.00      PROB  
ATOM   2861  CB  LYS P  96       9.854 -45.909  11.521  0.00  0.00      PROB  
ATOM   2862  HB1 LYS P  96       9.232 -46.237  12.382  0.00  0.00      PROB  
ATOM   2863  HB2 LYS P  96       9.134 -45.452  10.809  0.00  0.00      PROB  
ATOM   2864  CG  LYS P  96      10.798 -44.761  11.948  0.00  0.00      PROB  
ATOM   2865  HG1 LYS P  96      11.304 -44.341  11.052  0.00  0.00      PROB  
ATOM   2866  HG2 LYS P  96      11.617 -45.092  12.622  0.00  0.00      PROB  
ATOM   2867  CD  LYS P  96       9.998 -43.632  12.586  0.00  0.00      PROB  
ATOM   2868  HD1 LYS P  96       9.179 -43.136  12.024  0.00  0.00      PROB  
ATOM   2869  HD2 LYS P  96      10.726 -42.829  12.829  0.00  0.00      PROB  
ATOM   2870  CE  LYS P  96       9.373 -44.060  13.949  0.00  0.00      PROB  
ATOM   2871  HE1 LYS P  96       8.560 -44.812  13.859  0.00  0.00      PROB  
ATOM   2872  HE2 LYS P  96       8.863 -43.203  14.438  0.00  0.00      PROB  
ATOM   2873  NZ  LYS P  96      10.274 -44.591  15.021  0.00  0.00      PROB  
ATOM   2874  HZ1 LYS P  96      11.226 -44.210  14.848  0.00  0.00      PROB  
ATOM   2875  HZ2 LYS P  96      10.208 -45.624  15.122  0.00  0.00      PROB  
ATOM   2876  HZ3 LYS P  96       9.921 -44.211  15.922  0.00  0.00      PROB  
ATOM   2877  C   LYS P  96      11.734 -47.719  11.232  0.00  0.00      PROB  
ATOM   2878  O   LYS P  96      12.864 -47.465  10.840  0.00  0.00      PROB  
ATOM   2879  N   TYR P  97      11.489 -48.642  12.132  0.00  0.00      PROB  
ATOM   2880  HN  TYR P  97      10.528 -48.818  12.332  0.00  0.00      PROB  
ATOM   2881  CA  TYR P  97      12.471 -49.388  12.775  0.00  0.00      PROB  
ATOM   2882  HA  TYR P  97      13.313 -48.748  12.990  0.00  0.00      PROB  
ATOM   2883  CB  TYR P  97      11.826 -49.906  14.051  0.00  0.00      PROB  
ATOM   2884  HB1 TYR P  97      10.751 -50.112  13.859  0.00  0.00      PROB  
ATOM   2885  HB2 TYR P  97      11.858 -49.068  14.779  0.00  0.00      PROB  
ATOM   2886  CG  TYR P  97      12.344 -51.174  14.768  0.00  0.00      PROB  
ATOM   2887  CD1 TYR P  97      11.985 -52.430  14.248  0.00  0.00      PROB  
ATOM   2888  HD1 TYR P  97      11.331 -52.604  13.407  0.00  0.00      PROB  
ATOM   2889  CE1 TYR P  97      12.346 -53.588  14.976  0.00  0.00      PROB  
ATOM   2890  HE1 TYR P  97      12.069 -54.551  14.572  0.00  0.00      PROB  
ATOM   2891  CZ  TYR P  97      13.359 -53.476  15.979  0.00  0.00      PROB  
ATOM   2892  OH  TYR P  97      13.828 -54.746  16.468  0.00  0.00      PROB  
ATOM   2893  HH  TYR P  97      13.268 -55.451  16.134  0.00  0.00      PROB  
ATOM   2894  CD2 TYR P  97      13.399 -51.071  15.701  0.00  0.00      PROB  
ATOM   2895  HD2 TYR P  97      13.757 -50.141  16.119  0.00  0.00      PROB  
ATOM   2896  CE2 TYR P  97      13.878 -52.252  16.362  0.00  0.00      PROB  
ATOM   2897  HE2 TYR P  97      14.727 -52.181  17.026  0.00  0.00      PROB  
ATOM   2898  C   TYR P  97      13.272 -50.341  11.911  0.00  0.00      PROB  
ATOM   2899  O   TYR P  97      14.478 -50.376  11.819  0.00  0.00      PROB  
ATOM   2900  N   TRP P  98      12.431 -51.113  11.123  0.00  0.00      PROB  
ATOM   2901  HN  TRP P  98      11.446 -50.974  11.194  0.00  0.00      PROB  
ATOM   2902  CA  TRP P  98      12.902 -52.124  10.174  0.00  0.00      PROB  
ATOM   2903  HA  TRP P  98      13.531 -52.866  10.644  0.00  0.00      PROB  
ATOM   2904  CB  TRP P  98      11.687 -52.896   9.672  0.00  0.00      PROB  
ATOM   2905  HB1 TRP P  98      11.070 -52.316   8.953  0.00  0.00      PROB  
ATOM   2906  HB2 TRP P  98      11.075 -53.087  10.579  0.00  0.00      PROB  
ATOM   2907  CG  TRP P  98      11.946 -54.261   9.068  0.00  0.00      PROB  
ATOM   2908  CD1 TRP P  98      11.824 -55.496   9.601  0.00  0.00      PROB  
ATOM   2909  HD1 TRP P  98      11.471 -55.645  10.611  0.00  0.00      PROB  
ATOM   2910  NE1 TRP P  98      12.029 -56.447   8.620  0.00  0.00      PROB  
ATOM   2911  HE1 TRP P  98      12.069 -57.409   8.778  0.00  0.00      PROB  
ATOM   2912  CE2 TRP P  98      12.381 -55.836   7.501  0.00  0.00      PROB  
ATOM   2913  CD2 TRP P  98      12.327 -54.459   7.711  0.00  0.00      PROB  
ATOM   2914  CE3 TRP P  98      12.560 -53.583   6.602  0.00  0.00      PROB  
ATOM   2915  HE3 TRP P  98      12.487 -52.510   6.692  0.00  0.00      PROB  
ATOM   2916  CZ3 TRP P  98      12.853 -54.129   5.377  0.00  0.00      PROB  
ATOM   2917  HZ3 TRP P  98      12.918 -53.497   4.503  0.00  0.00      PROB  
ATOM   2918  CZ2 TRP P  98      12.655 -56.375   6.169  0.00  0.00      PROB  
ATOM   2919  HZ2 TRP P  98      12.727 -57.449   6.080  0.00  0.00      PROB  
ATOM   2920  CH2 TRP P  98      12.850 -55.510   5.086  0.00  0.00      PROB  
ATOM   2921  HH2 TRP P  98      13.029 -55.874   4.085  0.00  0.00      PROB  
ATOM   2922  C   TRP P  98      13.742 -51.485   9.064  0.00  0.00      PROB  
ATOM   2923  O   TRP P  98      14.788 -52.025   8.615  0.00  0.00      PROB  
ATOM   2924  N   PHE P  99      13.242 -50.355   8.490  0.00  0.00      PROB  
ATOM   2925  HN  PHE P  99      12.338 -49.994   8.704  0.00  0.00      PROB  
ATOM   2926  CA  PHE P  99      13.831 -49.597   7.442  0.00  0.00      PROB  
ATOM   2927  HA  PHE P  99      14.137 -50.314   6.694  0.00  0.00      PROB  
ATOM   2928  CB  PHE P  99      12.797 -48.600   6.761  0.00  0.00      PROB  
ATOM   2929  HB1 PHE P  99      12.632 -47.656   7.323  0.00  0.00      PROB  
ATOM   2930  HB2 PHE P  99      11.854 -49.149   6.551  0.00  0.00      PROB  
ATOM   2931  CG  PHE P  99      13.334 -48.315   5.350  0.00  0.00      PROB  
ATOM   2932  CD1 PHE P  99      13.187 -49.241   4.262  0.00  0.00      PROB  
ATOM   2933  HD1 PHE P  99      12.767 -50.201   4.524  0.00  0.00      PROB  
ATOM   2934  CE1 PHE P  99      13.798 -48.961   3.025  0.00  0.00      PROB  
ATOM   2935  HE1 PHE P  99      13.731 -49.717   2.257  0.00  0.00      PROB  
ATOM   2936  CZ  PHE P  99      14.403 -47.697   2.776  0.00  0.00      PROB  
ATOM   2937  HZ  PHE P  99      14.790 -47.383   1.818  0.00  0.00      PROB  
ATOM   2938  CD2 PHE P  99      13.962 -47.070   5.058  0.00  0.00      PROB  
ATOM   2939  HD2 PHE P  99      13.911 -46.368   5.877  0.00  0.00      PROB  
ATOM   2940  CE2 PHE P  99      14.405 -46.732   3.853  0.00  0.00      PROB  
ATOM   2941  HE2 PHE P  99      14.773 -45.743   3.624  0.00  0.00      PROB  
ATOM   2942  C   PHE P  99      15.089 -48.844   7.935  0.00  0.00      PROB  
ATOM   2943  O   PHE P  99      16.142 -49.006   7.271  0.00  0.00      PROB  
ATOM   2944  N   TYR P 100      15.106 -48.192   9.119  0.00  0.00      PROB  
ATOM   2945  HN  TYR P 100      14.363 -48.237   9.782  0.00  0.00      PROB  
ATOM   2946  CA  TYR P 100      16.362 -47.703   9.623  0.00  0.00      PROB  
ATOM   2947  HA  TYR P 100      16.759 -47.017   8.890  0.00  0.00      PROB  
ATOM   2948  CB  TYR P 100      16.060 -46.844  10.890  0.00  0.00      PROB  
ATOM   2949  HB1 TYR P 100      15.457 -47.495  11.558  0.00  0.00      PROB  
ATOM   2950  HB2 TYR P 100      15.361 -46.011  10.668  0.00  0.00      PROB  
ATOM   2951  CG  TYR P 100      17.228 -46.463  11.605  0.00  0.00      PROB  
ATOM   2952  CD1 TYR P 100      17.717 -45.235  11.268  0.00  0.00      PROB  
ATOM   2953  HD1 TYR P 100      17.334 -44.673  10.429  0.00  0.00      PROB  
ATOM   2954  CE1 TYR P 100      18.815 -44.732  11.835  0.00  0.00      PROB  
ATOM   2955  HE1 TYR P 100      19.332 -43.902  11.376  0.00  0.00      PROB  
ATOM   2956  CZ  TYR P 100      19.477 -45.419  12.839  0.00  0.00      PROB  
ATOM   2957  OH  TYR P 100      20.634 -44.935  13.455  0.00  0.00      PROB  
ATOM   2958  HH  TYR P 100      21.045 -45.589  14.025  0.00  0.00      PROB  
ATOM   2959  CD2 TYR P 100      17.815 -47.164  12.695  0.00  0.00      PROB  
ATOM   2960  HD2 TYR P 100      17.397 -48.106  13.017  0.00  0.00      PROB  
ATOM   2961  CE2 TYR P 100      18.952 -46.624  13.253  0.00  0.00      PROB  
ATOM   2962  HE2 TYR P 100      19.443 -47.079  14.101  0.00  0.00      PROB  
ATOM   2963  C   TYR P 100      17.513 -48.771   9.948  0.00  0.00      PROB  
ATOM   2964  O   TYR P 100      18.696 -48.491   9.710  0.00  0.00      PROB  
ATOM   2965  N   ARG P 101      17.131 -49.982  10.536  0.00  0.00      PROB  
ATOM   2966  HN  ARG P 101      16.178 -50.086  10.811  0.00  0.00      PROB  
ATOM   2967  CA  ARG P 101      18.014 -51.114  10.594  0.00  0.00      PROB  
ATOM   2968  HA  ARG P 101      18.868 -50.829  11.190  0.00  0.00      PROB  
ATOM   2969  CB  ARG P 101      17.416 -52.364  11.242  0.00  0.00      PROB  
ATOM   2970  HB1 ARG P 101      18.034 -53.260  11.021  0.00  0.00      PROB  
ATOM   2971  HB2 ARG P 101      16.378 -52.580  10.909  0.00  0.00      PROB  
ATOM   2972  CG  ARG P 101      17.382 -52.184  12.791  0.00  0.00      PROB  
ATOM   2973  HG1 ARG P 101      16.543 -51.459  12.873  0.00  0.00      PROB  
ATOM   2974  HG2 ARG P 101      18.327 -51.670  13.068  0.00  0.00      PROB  
ATOM   2975  CD  ARG P 101      17.197 -53.382  13.690  0.00  0.00      PROB  
ATOM   2976  HD1 ARG P 101      18.041 -54.042  13.396  0.00  0.00      PROB  
ATOM   2977  HD2 ARG P 101      16.210 -53.858  13.506  0.00  0.00      PROB  
ATOM   2978  NE  ARG P 101      17.295 -52.899  15.072  0.00  0.00      PROB  
ATOM   2979  HE  ARG P 101      17.603 -51.957  15.201  0.00  0.00      PROB  
ATOM   2980  CZ  ARG P 101      17.253 -53.652  16.200  0.00  0.00      PROB  
ATOM   2981  NH1 ARG P 101      16.892 -54.952  16.208  0.00  0.00      PROB  
ATOM   2982 HH11 ARG P 101      17.127 -55.426  17.056  0.00  0.00      PROB  
ATOM   2983 HH12 ARG P 101      16.607 -55.378  15.349  0.00  0.00      PROB  
ATOM   2984  NH2 ARG P 101      17.739 -53.127  17.287  0.00  0.00      PROB  
ATOM   2985 HH21 ARG P 101      17.958 -52.152  17.319  0.00  0.00      PROB  
ATOM   2986 HH22 ARG P 101      18.036 -53.747  18.013  0.00  0.00      PROB  
ATOM   2987  C   ARG P 101      18.586 -51.647   9.290  0.00  0.00      PROB  
ATOM   2988  O   ARG P 101      19.833 -51.876   9.224  0.00  0.00      PROB  
ATOM   2989  N   LEU P 102      17.717 -51.695   8.237  0.00  0.00      PROB  
ATOM   2990  HN  LEU P 102      16.728 -51.665   8.364  0.00  0.00      PROB  
ATOM   2991  CA  LEU P 102      18.147 -51.938   6.817  0.00  0.00      PROB  
ATOM   2992  HA  LEU P 102      18.527 -52.942   6.938  0.00  0.00      PROB  
ATOM   2993  CB  LEU P 102      16.956 -51.955   5.727  0.00  0.00      PROB  
ATOM   2994  HB1 LEU P 102      16.393 -51.015   5.913  0.00  0.00      PROB  
ATOM   2995  HB2 LEU P 102      16.405 -52.887   5.977  0.00  0.00      PROB  
ATOM   2996  CG  LEU P 102      17.292 -51.920   4.258  0.00  0.00      PROB  
ATOM   2997  HG  LEU P 102      18.079 -51.160   4.064  0.00  0.00      PROB  
ATOM   2998  CD1 LEU P 102      17.694 -53.290   3.868  0.00  0.00      PROB  
ATOM   2999 HD11 LEU P 102      16.783 -53.907   3.714  0.00  0.00      PROB  
ATOM   3000 HD12 LEU P 102      18.333 -53.790   4.627  0.00  0.00      PROB  
ATOM   3001 HD13 LEU P 102      18.205 -53.336   2.882  0.00  0.00      PROB  
ATOM   3002  CD2 LEU P 102      16.005 -51.349   3.496  0.00  0.00      PROB  
ATOM   3003 HD21 LEU P 102      15.760 -50.414   4.043  0.00  0.00      PROB  
ATOM   3004 HD22 LEU P 102      15.132 -52.011   3.680  0.00  0.00      PROB  
ATOM   3005 HD23 LEU P 102      16.049 -51.243   2.391  0.00  0.00      PROB  
ATOM   3006  C   LEU P 102      19.279 -50.980   6.372  0.00  0.00      PROB  
ATOM   3007  O   LEU P 102      20.369 -51.390   5.951  0.00  0.00      PROB  
ATOM   3008  N   LEU P 103      19.020 -49.630   6.396  0.00  0.00      PROB  
ATOM   3009  HN  LEU P 103      18.117 -49.268   6.613  0.00  0.00      PROB  
ATOM   3010  CA  LEU P 103      19.943 -48.634   6.016  0.00  0.00      PROB  
ATOM   3011  HA  LEU P 103      20.198 -48.836   4.986  0.00  0.00      PROB  
ATOM   3012  CB  LEU P 103      19.347 -47.213   6.014  0.00  0.00      PROB  
ATOM   3013  HB1 LEU P 103      20.046 -46.462   5.587  0.00  0.00      PROB  
ATOM   3014  HB2 LEU P 103      19.056 -46.953   7.055  0.00  0.00      PROB  
ATOM   3015  CG  LEU P 103      18.185 -46.965   5.045  0.00  0.00      PROB  
ATOM   3016  HG  LEU P 103      17.389 -47.697   5.298  0.00  0.00      PROB  
ATOM   3017  CD1 LEU P 103      17.589 -45.623   5.287  0.00  0.00      PROB  
ATOM   3018 HD11 LEU P 103      17.169 -45.519   6.310  0.00  0.00      PROB  
ATOM   3019 HD12 LEU P 103      16.743 -45.444   4.590  0.00  0.00      PROB  
ATOM   3020 HD13 LEU P 103      18.288 -44.812   4.989  0.00  0.00      PROB  
ATOM   3021  CD2 LEU P 103      18.523 -47.196   3.533  0.00  0.00      PROB  
ATOM   3022 HD21 LEU P 103      18.883 -48.230   3.347  0.00  0.00      PROB  
ATOM   3023 HD22 LEU P 103      19.325 -46.525   3.156  0.00  0.00      PROB  
ATOM   3024 HD23 LEU P 103      17.586 -47.111   2.943  0.00  0.00      PROB  
ATOM   3025  C   LEU P 103      21.256 -48.529   6.721  0.00  0.00      PROB  
ATOM   3026  O   LEU P 103      22.357 -48.427   6.163  0.00  0.00      PROB  
ATOM   3027  N   SER P 104      21.180 -48.591   8.056  0.00  0.00      PROB  
ATOM   3028  HN  SER P 104      20.305 -48.655   8.531  0.00  0.00      PROB  
ATOM   3029  CA  SER P 104      22.322 -48.608   8.904  0.00  0.00      PROB  
ATOM   3030  HA  SER P 104      23.044 -47.858   8.613  0.00  0.00      PROB  
ATOM   3031  CB  SER P 104      22.061 -48.228  10.384  0.00  0.00      PROB  
ATOM   3032  HB1 SER P 104      21.571 -47.232  10.339  0.00  0.00      PROB  
ATOM   3033  HB2 SER P 104      23.014 -48.025  10.917  0.00  0.00      PROB  
ATOM   3034  OG  SER P 104      21.172 -49.122  11.108  0.00  0.00      PROB  
ATOM   3035  HG1 SER P 104      20.304 -49.010  10.712  0.00  0.00      PROB  
ATOM   3036  C   SER P 104      23.085 -49.900   8.942  0.00  0.00      PROB  
ATOM   3037  O   SER P 104      24.258 -49.842   9.263  0.00  0.00      PROB  
ATOM   3038  N   ALA P 105      22.499 -51.110   8.742  0.00  0.00      PROB  
ATOM   3039  HN  ALA P 105      21.502 -51.086   8.724  0.00  0.00      PROB  
ATOM   3040  CA  ALA P 105      23.166 -52.362   8.420  0.00  0.00      PROB  
ATOM   3041  HA  ALA P 105      23.882 -52.729   9.141  0.00  0.00      PROB  
ATOM   3042  CB  ALA P 105      22.227 -53.558   8.379  0.00  0.00      PROB  
ATOM   3043  HB1 ALA P 105      22.678 -54.442   7.878  0.00  0.00      PROB  
ATOM   3044  HB2 ALA P 105      21.386 -53.332   7.690  0.00  0.00      PROB  
ATOM   3045  HB3 ALA P 105      21.896 -53.717   9.427  0.00  0.00      PROB  
ATOM   3046  C   ALA P 105      23.896 -52.314   7.133  0.00  0.00      PROB  
ATOM   3047  O   ALA P 105      24.981 -52.848   6.985  0.00  0.00      PROB  
ATOM   3048  N   LEU P 106      23.316 -51.725   6.087  0.00  0.00      PROB  
ATOM   3049  HN  LEU P 106      22.478 -51.206   6.238  0.00  0.00      PROB  
ATOM   3050  CA  LEU P 106      24.033 -51.585   4.771  0.00  0.00      PROB  
ATOM   3051  HA  LEU P 106      24.425 -52.559   4.520  0.00  0.00      PROB  
ATOM   3052  CB  LEU P 106      22.976 -51.267   3.715  0.00  0.00      PROB  
ATOM   3053  HB1 LEU P 106      23.497 -50.713   2.905  0.00  0.00      PROB  
ATOM   3054  HB2 LEU P 106      22.218 -50.601   4.179  0.00  0.00      PROB  
ATOM   3055  CG  LEU P 106      22.254 -52.481   3.163  0.00  0.00      PROB  
ATOM   3056  HG  LEU P 106      21.857 -53.129   3.973  0.00  0.00      PROB  
ATOM   3057  CD1 LEU P 106      21.100 -52.116   2.250  0.00  0.00      PROB  
ATOM   3058 HD11 LEU P 106      21.153 -51.091   1.825  0.00  0.00      PROB  
ATOM   3059 HD12 LEU P 106      20.168 -51.989   2.842  0.00  0.00      PROB  
ATOM   3060 HD13 LEU P 106      20.984 -52.884   1.455  0.00  0.00      PROB  
ATOM   3061  CD2 LEU P 106      23.314 -53.258   2.297  0.00  0.00      PROB  
ATOM   3062 HD21 LEU P 106      23.780 -52.666   1.480  0.00  0.00      PROB  
ATOM   3063 HD22 LEU P 106      22.864 -54.131   1.777  0.00  0.00      PROB  
ATOM   3064 HD23 LEU P 106      24.247 -53.546   2.826  0.00  0.00      PROB  
ATOM   3065  C   LEU P 106      25.150 -50.536   4.750  0.00  0.00      PROB  
ATOM   3066  O   LEU P 106      26.281 -50.900   4.372  0.00  0.00      PROB  
ATOM   3067  N   PHE P 107      24.892 -49.315   5.253  0.00  0.00      PROB  
ATOM   3068  HN  PHE P 107      23.981 -49.102   5.597  0.00  0.00      PROB  
ATOM   3069  CA  PHE P 107      25.758 -48.128   4.990  0.00  0.00      PROB  
ATOM   3070  HA  PHE P 107      26.459 -48.324   4.192  0.00  0.00      PROB  
ATOM   3071  CB  PHE P 107      24.818 -46.962   4.580  0.00  0.00      PROB  
ATOM   3072  HB1 PHE P 107      25.426 -46.034   4.522  0.00  0.00      PROB  
ATOM   3073  HB2 PHE P 107      24.079 -46.775   5.389  0.00  0.00      PROB  
ATOM   3074  CG  PHE P 107      24.279 -47.327   3.164  0.00  0.00      PROB  
ATOM   3075  CD1 PHE P 107      22.926 -47.485   2.986  0.00  0.00      PROB  
ATOM   3076  HD1 PHE P 107      22.186 -47.520   3.771  0.00  0.00      PROB  
ATOM   3077  CE1 PHE P 107      22.514 -47.685   1.703  0.00  0.00      PROB  
ATOM   3078  HE1 PHE P 107      21.485 -47.869   1.430  0.00  0.00      PROB  
ATOM   3079  CZ  PHE P 107      23.386 -47.672   0.531  0.00  0.00      PROB  
ATOM   3080  HZ  PHE P 107      22.992 -48.073  -0.391  0.00  0.00      PROB  
ATOM   3081  CD2 PHE P 107      25.105 -47.185   2.081  0.00  0.00      PROB  
ATOM   3082  HD2 PHE P 107      26.128 -46.882   2.253  0.00  0.00      PROB  
ATOM   3083  CE2 PHE P 107      24.713 -47.372   0.740  0.00  0.00      PROB  
ATOM   3084  HE2 PHE P 107      25.455 -47.229  -0.031  0.00  0.00      PROB  
ATOM   3085  C   PHE P 107      26.557 -47.653   6.187  0.00  0.00      PROB  
ATOM   3086  O   PHE P 107      27.339 -46.734   6.000  0.00  0.00      PROB  
ATOM   3087  N   GLY P 108      26.379 -48.277   7.352  0.00  0.00      PROB  
ATOM   3088  HN  GLY P 108      25.734 -49.033   7.428  0.00  0.00      PROB  
ATOM   3089  CA  GLY P 108      27.017 -47.792   8.570  0.00  0.00      PROB  
ATOM   3090  HA1 GLY P 108      26.543 -48.199   9.451  0.00  0.00      PROB  
ATOM   3091  HA2 GLY P 108      26.838 -46.733   8.691  0.00  0.00      PROB  
ATOM   3092  C   GLY P 108      28.577 -47.990   8.629  0.00  0.00      PROB  
ATOM   3093  O   GLY P 108      29.229 -47.002   8.925  0.00  0.00      PROB  
ATOM   3094  N   ILE P 109      29.124 -49.096   8.214  0.00  0.00      PROB  
ATOM   3095  HN  ILE P 109      28.568 -49.873   7.931  0.00  0.00      PROB  
ATOM   3096  CA  ILE P 109      30.510 -49.331   7.971  0.00  0.00      PROB  
ATOM   3097  HA  ILE P 109      31.039 -48.969   8.841  0.00  0.00      PROB  
ATOM   3098  CB  ILE P 109      30.827 -50.743   7.735  0.00  0.00      PROB  
ATOM   3099  HB  ILE P 109      30.092 -51.024   6.951  0.00  0.00      PROB  
ATOM   3100  CG2 ILE P 109      32.254 -50.929   7.247  0.00  0.00      PROB  
ATOM   3101 HG21 ILE P 109      32.967 -50.540   8.005  0.00  0.00      PROB  
ATOM   3102 HG22 ILE P 109      32.383 -50.378   6.291  0.00  0.00      PROB  
ATOM   3103 HG23 ILE P 109      32.542 -51.999   7.167  0.00  0.00      PROB  
ATOM   3104  CG1 ILE P 109      30.453 -51.566   9.034  0.00  0.00      PROB  
ATOM   3105 HG11 ILE P 109      29.443 -51.309   9.420  0.00  0.00      PROB  
ATOM   3106 HG12 ILE P 109      31.150 -51.238   9.834  0.00  0.00      PROB  
ATOM   3107  CD  ILE P 109      30.685 -53.078   8.844  0.00  0.00      PROB  
ATOM   3108  HD1 ILE P 109      31.726 -53.303   8.527  0.00  0.00      PROB  
ATOM   3109  HD2 ILE P 109      30.038 -53.501   8.046  0.00  0.00      PROB  
ATOM   3110  HD3 ILE P 109      30.319 -53.597   9.756  0.00  0.00      PROB  
ATOM   3111  C   ILE P 109      31.139 -48.308   6.954  0.00  0.00      PROB  
ATOM   3112  O   ILE P 109      32.164 -47.704   7.288  0.00  0.00      PROB  
ATOM   3113  N   PRO P 110      30.549 -48.109   5.738  0.00  0.00      PROB  
ATOM   3114  CD  PRO P 110      29.706 -49.090   5.056  0.00  0.00      PROB  
ATOM   3115  HD1 PRO P 110      28.747 -48.974   5.605  0.00  0.00      PROB  
ATOM   3116  HD2 PRO P 110      30.106 -50.126   5.070  0.00  0.00      PROB  
ATOM   3117  CA  PRO P 110      30.969 -47.034   4.810  0.00  0.00      PROB  
ATOM   3118  HA  PRO P 110      31.921 -47.264   4.354  0.00  0.00      PROB  
ATOM   3119  CB  PRO P 110      29.867 -47.026   3.697  0.00  0.00      PROB  
ATOM   3120  HB1 PRO P 110      30.383 -46.555   2.833  0.00  0.00      PROB  
ATOM   3121  HB2 PRO P 110      28.966 -46.414   3.918  0.00  0.00      PROB  
ATOM   3122  CG  PRO P 110      29.626 -48.548   3.550  0.00  0.00      PROB  
ATOM   3123  HG1 PRO P 110      28.620 -48.733   3.116  0.00  0.00      PROB  
ATOM   3124  HG2 PRO P 110      30.393 -49.015   2.895  0.00  0.00      PROB  
ATOM   3125  C   PRO P 110      31.083 -45.672   5.362  0.00  0.00      PROB  
ATOM   3126  O   PRO P 110      32.055 -45.047   4.999  0.00  0.00      PROB  
ATOM   3127  N   MET P 111      30.102 -45.189   6.212  0.00  0.00      PROB  
ATOM   3128  HN  MET P 111      29.317 -45.719   6.521  0.00  0.00      PROB  
ATOM   3129  CA  MET P 111      30.242 -43.892   6.801  0.00  0.00      PROB  
ATOM   3130  HA  MET P 111      30.603 -43.209   6.046  0.00  0.00      PROB  
ATOM   3131  CB  MET P 111      28.865 -43.423   7.479  0.00  0.00      PROB  
ATOM   3132  HB1 MET P 111      28.942 -42.739   8.352  0.00  0.00      PROB  
ATOM   3133  HB2 MET P 111      28.386 -44.345   7.872  0.00  0.00      PROB  
ATOM   3134  CG  MET P 111      27.819 -42.860   6.523  0.00  0.00      PROB  
ATOM   3135  HG1 MET P 111      26.941 -42.715   7.188  0.00  0.00      PROB  
ATOM   3136  HG2 MET P 111      27.575 -43.702   5.840  0.00  0.00      PROB  
ATOM   3137  SD  MET P 111      28.275 -41.350   5.511  0.00  0.00      PROB  
ATOM   3138  CE  MET P 111      26.728 -41.426   4.648  0.00  0.00      PROB  
ATOM   3139  HE1 MET P 111      25.865 -41.289   5.334  0.00  0.00      PROB  
ATOM   3140  HE2 MET P 111      26.612 -42.444   4.218  0.00  0.00      PROB  
ATOM   3141  HE3 MET P 111      26.661 -40.719   3.793  0.00  0.00      PROB  
ATOM   3142  C   MET P 111      31.359 -43.790   7.852  0.00  0.00      PROB  
ATOM   3143  O   MET P 111      32.146 -42.899   7.871  0.00  0.00      PROB  
ATOM   3144  N   ALA P 112      31.521 -44.780   8.737  0.00  0.00      PROB  
ATOM   3145  HN  ALA P 112      30.903 -45.559   8.807  0.00  0.00      PROB  
ATOM   3146  CA  ALA P 112      32.636 -44.947   9.579  0.00  0.00      PROB  
ATOM   3147  HA  ALA P 112      32.613 -44.015  10.125  0.00  0.00      PROB  
ATOM   3148  CB  ALA P 112      32.481 -46.224  10.458  0.00  0.00      PROB  
ATOM   3149  HB1 ALA P 112      32.505 -47.192   9.914  0.00  0.00      PROB  
ATOM   3150  HB2 ALA P 112      31.538 -46.050  11.019  0.00  0.00      PROB  
ATOM   3151  HB3 ALA P 112      33.282 -46.248  11.228  0.00  0.00      PROB  
ATOM   3152  C   ALA P 112      33.988 -44.946   8.870  0.00  0.00      PROB  
ATOM   3153  O   ALA P 112      34.992 -44.418   9.374  0.00  0.00      PROB  
ATOM   3154  N   LEU P 113      34.025 -45.507   7.715  0.00  0.00      PROB  
ATOM   3155  HN  LEU P 113      33.257 -46.031   7.355  0.00  0.00      PROB  
ATOM   3156  CA  LEU P 113      35.273 -45.527   6.903  0.00  0.00      PROB  
ATOM   3157  HA  LEU P 113      36.111 -45.599   7.581  0.00  0.00      PROB  
ATOM   3158  CB  LEU P 113      35.088 -46.848   6.096  0.00  0.00      PROB  
ATOM   3159  HB1 LEU P 113      34.105 -46.766   5.585  0.00  0.00      PROB  
ATOM   3160  HB2 LEU P 113      35.213 -47.714   6.782  0.00  0.00      PROB  
ATOM   3161  CG  LEU P 113      36.100 -47.197   4.973  0.00  0.00      PROB  
ATOM   3162  HG  LEU P 113      36.443 -46.216   4.580  0.00  0.00      PROB  
ATOM   3163  CD1 LEU P 113      37.332 -47.930   5.535  0.00  0.00      PROB  
ATOM   3164 HD11 LEU P 113      37.988 -48.381   4.760  0.00  0.00      PROB  
ATOM   3165 HD12 LEU P 113      37.020 -48.777   6.183  0.00  0.00      PROB  
ATOM   3166 HD13 LEU P 113      38.045 -47.235   6.027  0.00  0.00      PROB  
ATOM   3167  CD2 LEU P 113      35.311 -47.983   3.936  0.00  0.00      PROB  
ATOM   3168 HD21 LEU P 113      34.579 -48.657   4.430  0.00  0.00      PROB  
ATOM   3169 HD22 LEU P 113      35.962 -48.612   3.292  0.00  0.00      PROB  
ATOM   3170 HD23 LEU P 113      34.666 -47.297   3.346  0.00  0.00      PROB  
ATOM   3171  C   LEU P 113      35.546 -44.287   6.126  0.00  0.00      PROB  
ATOM   3172  O   LEU P 113      36.720 -43.838   6.072  0.00  0.00      PROB  
ATOM   3173  N   ILE P 114      34.450 -43.724   5.550  0.00  0.00      PROB  
ATOM   3174  HN  ILE P 114      33.560 -44.151   5.690  0.00  0.00      PROB  
ATOM   3175  CA  ILE P 114      34.455 -42.445   4.893  0.00  0.00      PROB  
ATOM   3176  HA  ILE P 114      35.314 -42.448   4.239  0.00  0.00      PROB  
ATOM   3177  CB  ILE P 114      33.252 -42.156   3.877  0.00  0.00      PROB  
ATOM   3178  HB  ILE P 114      32.370 -42.409   4.504  0.00  0.00      PROB  
ATOM   3179  CG2 ILE P 114      33.121 -40.706   3.461  0.00  0.00      PROB  
ATOM   3180 HG21 ILE P 114      32.892 -40.124   4.379  0.00  0.00      PROB  
ATOM   3181 HG22 ILE P 114      32.358 -40.570   2.666  0.00  0.00      PROB  
ATOM   3182 HG23 ILE P 114      34.114 -40.247   3.267  0.00  0.00      PROB  
ATOM   3183  CG1 ILE P 114      33.128 -43.073   2.621  0.00  0.00      PROB  
ATOM   3184 HG11 ILE P 114      32.080 -43.190   2.272  0.00  0.00      PROB  
ATOM   3185 HG12 ILE P 114      33.486 -44.058   2.989  0.00  0.00      PROB  
ATOM   3186  CD  ILE P 114      34.171 -42.617   1.586  0.00  0.00      PROB  
ATOM   3187  HD1 ILE P 114      33.856 -41.691   1.059  0.00  0.00      PROB  
ATOM   3188  HD2 ILE P 114      34.345 -43.422   0.840  0.00  0.00      PROB  
ATOM   3189  HD3 ILE P 114      35.107 -42.283   2.083  0.00  0.00      PROB  
ATOM   3190  C   ILE P 114      34.792 -41.281   5.731  0.00  0.00      PROB  
ATOM   3191  O   ILE P 114      35.612 -40.466   5.337  0.00  0.00      PROB  
ATOM   3192  N   TRP P 115      34.228 -41.247   6.972  0.00  0.00      PROB  
ATOM   3193  HN  TRP P 115      33.552 -41.928   7.241  0.00  0.00      PROB  
ATOM   3194  CA  TRP P 115      34.339 -40.065   7.785  0.00  0.00      PROB  
ATOM   3195  HA  TRP P 115      34.260 -39.223   7.113  0.00  0.00      PROB  
ATOM   3196  CB  TRP P 115      33.151 -39.824   8.824  0.00  0.00      PROB  
ATOM   3197  HB1 TRP P 115      33.446 -39.048   9.562  0.00  0.00      PROB  
ATOM   3198  HB2 TRP P 115      32.978 -40.795   9.336  0.00  0.00      PROB  
ATOM   3199  CG  TRP P 115      31.932 -39.216   8.267  0.00  0.00      PROB  
ATOM   3200  CD1 TRP P 115      30.742 -39.855   8.139  0.00  0.00      PROB  
ATOM   3201  HD1 TRP P 115      30.559 -40.898   8.352  0.00  0.00      PROB  
ATOM   3202  NE1 TRP P 115      29.867 -39.051   7.495  0.00  0.00      PROB  
ATOM   3203  HE1 TRP P 115      29.026 -39.322   7.083  0.00  0.00      PROB  
ATOM   3204  CE2 TRP P 115      30.443 -37.886   7.201  0.00  0.00      PROB  
ATOM   3205  CD2 TRP P 115      31.764 -37.903   7.729  0.00  0.00      PROB  
ATOM   3206  CE3 TRP P 115      32.476 -36.745   7.749  0.00  0.00      PROB  
ATOM   3207  HE3 TRP P 115      33.469 -36.732   8.172  0.00  0.00      PROB  
ATOM   3208  CZ3 TRP P 115      31.939 -35.599   7.182  0.00  0.00      PROB  
ATOM   3209  HZ3 TRP P 115      32.522 -34.700   7.051  0.00  0.00      PROB  
ATOM   3210  CZ2 TRP P 115      29.914 -36.777   6.579  0.00  0.00      PROB  
ATOM   3211  HZ2 TRP P 115      28.886 -36.630   6.282  0.00  0.00      PROB  
ATOM   3212  CH2 TRP P 115      30.722 -35.620   6.534  0.00  0.00      PROB  
ATOM   3213  HH2 TRP P 115      30.380 -34.754   5.986  0.00  0.00      PROB  
ATOM   3214  C   TRP P 115      35.695 -40.052   8.475  0.00  0.00      PROB  
ATOM   3215  O   TRP P 115      36.265 -38.946   8.729  0.00  0.00      PROB  
ATOM   3216  N   GLY P 116      36.257 -41.218   8.622  0.00  0.00      PROB  
ATOM   3217  HN  GLY P 116      35.954 -41.992   8.072  0.00  0.00      PROB  
ATOM   3218  CA  GLY P 116      37.615 -41.336   9.197  0.00  0.00      PROB  
ATOM   3219  HA1 GLY P 116      37.907 -42.323   9.524  0.00  0.00      PROB  
ATOM   3220  HA2 GLY P 116      37.713 -40.655  10.029  0.00  0.00      PROB  
ATOM   3221  C   GLY P 116      38.637 -40.957   8.239  0.00  0.00      PROB  
ATOM   3222  O   GLY P 116      39.602 -40.302   8.603  0.00  0.00      PROB  
ATOM   3223  N   ILE P 117      38.479 -41.206   6.922  0.00  0.00      PROB  
ATOM   3224  HN  ILE P 117      37.875 -41.883   6.509  0.00  0.00      PROB  
ATOM   3225  CA  ILE P 117      39.440 -40.611   6.006  0.00  0.00      PROB  
ATOM   3226  HA  ILE P 117      40.391 -40.898   6.432  0.00  0.00      PROB  
ATOM   3227  CB  ILE P 117      39.354 -41.186   4.529  0.00  0.00      PROB  
ATOM   3228  HB  ILE P 117      38.326 -40.955   4.177  0.00  0.00      PROB  
ATOM   3229  CG2 ILE P 117      40.224 -40.385   3.540  0.00  0.00      PROB  
ATOM   3230 HG21 ILE P 117      41.270 -40.385   3.915  0.00  0.00      PROB  
ATOM   3231 HG22 ILE P 117      39.828 -39.350   3.467  0.00  0.00      PROB  
ATOM   3232 HG23 ILE P 117      40.214 -40.935   2.575  0.00  0.00      PROB  
ATOM   3233  CG1 ILE P 117      39.572 -42.691   4.433  0.00  0.00      PROB  
ATOM   3234 HG11 ILE P 117      39.193 -42.900   3.410  0.00  0.00      PROB  
ATOM   3235 HG12 ILE P 117      38.851 -43.237   5.078  0.00  0.00      PROB  
ATOM   3236  CD  ILE P 117      41.016 -43.162   4.684  0.00  0.00      PROB  
ATOM   3237  HD1 ILE P 117      41.276 -42.928   5.739  0.00  0.00      PROB  
ATOM   3238  HD2 ILE P 117      41.705 -42.710   3.939  0.00  0.00      PROB  
ATOM   3239  HD3 ILE P 117      41.040 -44.268   4.581  0.00  0.00      PROB  
ATOM   3240  C   ILE P 117      39.432 -39.117   5.944  0.00  0.00      PROB  
ATOM   3241  O   ILE P 117      40.471 -38.455   6.078  0.00  0.00      PROB  
ATOM   3242  N   TYR P 118      38.171 -38.490   5.717  0.00  0.00      PROB  
ATOM   3243  HN  TYR P 118      37.355 -39.024   5.507  0.00  0.00      PROB  
ATOM   3244  CA  TYR P 118      38.062 -37.050   5.735  0.00  0.00      PROB  
ATOM   3245  HA  TYR P 118      38.752 -36.712   4.976  0.00  0.00      PROB  
ATOM   3246  CB  TYR P 118      36.600 -36.782   5.347  0.00  0.00      PROB  
ATOM   3247  HB1 TYR P 118      35.978 -37.380   6.047  0.00  0.00      PROB  
ATOM   3248  HB2 TYR P 118      36.456 -37.229   4.340  0.00  0.00      PROB  
ATOM   3249  CG  TYR P 118      36.119 -35.399   5.484  0.00  0.00      PROB  
ATOM   3250  CD1 TYR P 118      35.479 -34.883   6.625  0.00  0.00      PROB  
ATOM   3251  HD1 TYR P 118      35.434 -35.450   7.543  0.00  0.00      PROB  
ATOM   3252  CE1 TYR P 118      35.149 -33.504   6.549  0.00  0.00      PROB  
ATOM   3253  HE1 TYR P 118      34.771 -32.983   7.416  0.00  0.00      PROB  
ATOM   3254  CZ  TYR P 118      35.229 -32.695   5.420  0.00  0.00      PROB  
ATOM   3255  OH  TYR P 118      34.957 -31.276   5.568  0.00  0.00      PROB  
ATOM   3256  HH  TYR P 118      34.502 -31.207   6.411  0.00  0.00      PROB  
ATOM   3257  CD2 TYR P 118      36.076 -34.666   4.310  0.00  0.00      PROB  
ATOM   3258  HD2 TYR P 118      36.449 -35.115   3.401  0.00  0.00      PROB  
ATOM   3259  CE2 TYR P 118      35.668 -33.321   4.211  0.00  0.00      PROB  
ATOM   3260  HE2 TYR P 118      35.721 -32.782   3.277  0.00  0.00      PROB  
ATOM   3261  C   TYR P 118      38.506 -36.356   7.019  0.00  0.00      PROB  
ATOM   3262  O   TYR P 118      39.204 -35.363   7.049  0.00  0.00      PROB  
ATOM   3263  N   PHE P 119      38.208 -36.890   8.241  0.00  0.00      PROB  
ATOM   3264  HN  PHE P 119      37.650 -37.716   8.242  0.00  0.00      PROB  
ATOM   3265  CA  PHE P 119      38.745 -36.425   9.480  0.00  0.00      PROB  
ATOM   3266  HA  PHE P 119      38.578 -35.358   9.476  0.00  0.00      PROB  
ATOM   3267  CB  PHE P 119      38.049 -36.938  10.775  0.00  0.00      PROB  
ATOM   3268  HB1 PHE P 119      38.630 -36.504  11.617  0.00  0.00      PROB  
ATOM   3269  HB2 PHE P 119      38.190 -38.022  10.972  0.00  0.00      PROB  
ATOM   3270  CG  PHE P 119      36.626 -36.662  10.936  0.00  0.00      PROB  
ATOM   3271  CD1 PHE P 119      35.926 -35.634  10.178  0.00  0.00      PROB  
ATOM   3272  HD1 PHE P 119      36.474 -34.918   9.585  0.00  0.00      PROB  
ATOM   3273  CE1 PHE P 119      34.552 -35.478  10.336  0.00  0.00      PROB  
ATOM   3274  HE1 PHE P 119      34.141 -34.737   9.665  0.00  0.00      PROB  
ATOM   3275  CZ  PHE P 119      33.864 -36.245  11.245  0.00  0.00      PROB  
ATOM   3276  HZ  PHE P 119      32.829 -35.982  11.406  0.00  0.00      PROB  
ATOM   3277  CD2 PHE P 119      35.885 -37.404  11.856  0.00  0.00      PROB  
ATOM   3278  HD2 PHE P 119      36.263 -38.237  12.429  0.00  0.00      PROB  
ATOM   3279  CE2 PHE P 119      34.455 -37.204  12.041  0.00  0.00      PROB  
ATOM   3280  HE2 PHE P 119      33.959 -37.844  12.756  0.00  0.00      PROB  
ATOM   3281  C   PHE P 119      40.272 -36.566   9.737  0.00  0.00      PROB  
ATOM   3282  O   PHE P 119      40.923 -35.658  10.238  0.00  0.00      PROB  
ATOM   3283  N   ALA P 120      40.907 -37.742   9.337  0.00  0.00      PROB  
ATOM   3284  HN  ALA P 120      40.342 -38.474   8.964  0.00  0.00      PROB  
ATOM   3285  CA  ALA P 120      42.391 -37.851   9.345  0.00  0.00      PROB  
ATOM   3286  HA  ALA P 120      42.784 -37.596  10.318  0.00  0.00      PROB  
ATOM   3287  CB  ALA P 120      42.862 -39.323   9.038  0.00  0.00      PROB  
ATOM   3288  HB1 ALA P 120      42.281 -39.983   9.717  0.00  0.00      PROB  
ATOM   3289  HB2 ALA P 120      43.958 -39.499   8.993  0.00  0.00      PROB  
ATOM   3290  HB3 ALA P 120      42.477 -39.530   8.017  0.00  0.00      PROB  
ATOM   3291  C   ALA P 120      43.003 -36.787   8.391  0.00  0.00      PROB  
ATOM   3292  O   ALA P 120      43.988 -36.178   8.783  0.00  0.00      PROB  
ATOM   3293  N   ILE P 121      42.420 -36.596   7.186  0.00  0.00      PROB  
ATOM   3294  HN  ILE P 121      41.674 -37.122   6.785  0.00  0.00      PROB  
ATOM   3295  CA  ILE P 121      42.872 -35.402   6.403  0.00  0.00      PROB  
ATOM   3296  HA  ILE P 121      43.929 -35.594   6.298  0.00  0.00      PROB  
ATOM   3297  CB  ILE P 121      42.317 -35.431   4.956  0.00  0.00      PROB  
ATOM   3298  HB  ILE P 121      41.219 -35.602   4.993  0.00  0.00      PROB  
ATOM   3299  CG2 ILE P 121      42.633 -34.091   4.239  0.00  0.00      PROB  
ATOM   3300 HG21 ILE P 121      42.199 -34.126   3.217  0.00  0.00      PROB  
ATOM   3301 HG22 ILE P 121      43.737 -33.967   4.250  0.00  0.00      PROB  
ATOM   3302 HG23 ILE P 121      42.190 -33.217   4.764  0.00  0.00      PROB  
ATOM   3303  CG1 ILE P 121      42.874 -36.598   4.127  0.00  0.00      PROB  
ATOM   3304 HG11 ILE P 121      42.466 -36.425   3.109  0.00  0.00      PROB  
ATOM   3305 HG12 ILE P 121      42.579 -37.571   4.574  0.00  0.00      PROB  
ATOM   3306  CD  ILE P 121      44.451 -36.572   3.948  0.00  0.00      PROB  
ATOM   3307  HD1 ILE P 121      44.898 -36.512   4.963  0.00  0.00      PROB  
ATOM   3308  HD2 ILE P 121      44.736 -35.715   3.300  0.00  0.00      PROB  
ATOM   3309  HD3 ILE P 121      44.828 -37.473   3.418  0.00  0.00      PROB  
ATOM   3310  C   ILE P 121      42.716 -34.079   7.062  0.00  0.00      PROB  
ATOM   3311  O   ILE P 121      43.667 -33.281   7.043  0.00  0.00      PROB  
ATOM   3312  N   LEU P 122      41.542 -33.839   7.627  0.00  0.00      PROB  
ATOM   3313  HN  LEU P 122      40.724 -34.408   7.577  0.00  0.00      PROB  
ATOM   3314  CA  LEU P 122      41.357 -32.595   8.337  0.00  0.00      PROB  
ATOM   3315  HA  LEU P 122      41.425 -31.819   7.589  0.00  0.00      PROB  
ATOM   3316  CB  LEU P 122      39.868 -32.494   8.859  0.00  0.00      PROB  
ATOM   3317  HB1 LEU P 122      39.547 -33.281   9.575  0.00  0.00      PROB  
ATOM   3318  HB2 LEU P 122      39.198 -32.707   7.999  0.00  0.00      PROB  
ATOM   3319  CG  LEU P 122      39.444 -31.137   9.495  0.00  0.00      PROB  
ATOM   3320  HG  LEU P 122      40.080 -31.089  10.405  0.00  0.00      PROB  
ATOM   3321  CD1 LEU P 122      39.699 -29.886   8.653  0.00  0.00      PROB  
ATOM   3322 HD11 LEU P 122      39.394 -29.041   9.308  0.00  0.00      PROB  
ATOM   3323 HD12 LEU P 122      39.059 -29.989   7.750  0.00  0.00      PROB  
ATOM   3324 HD13 LEU P 122      40.733 -29.772   8.263  0.00  0.00      PROB  
ATOM   3325  CD2 LEU P 122      37.912 -31.070   9.988  0.00  0.00      PROB  
ATOM   3326 HD21 LEU P 122      37.749 -30.028  10.338  0.00  0.00      PROB  
ATOM   3327 HD22 LEU P 122      37.796 -31.748  10.861  0.00  0.00      PROB  
ATOM   3328 HD23 LEU P 122      37.167 -31.155   9.168  0.00  0.00      PROB  
ATOM   3329  C   LEU P 122      42.273 -32.332   9.470  0.00  0.00      PROB  
ATOM   3330  O   LEU P 122      42.750 -31.232   9.770  0.00  0.00      PROB  
ATOM   3331  N   SER P 123      42.607 -33.358  10.218  0.00  0.00      PROB  
ATOM   3332  HN  SER P 123      42.163 -34.234  10.046  0.00  0.00      PROB  
ATOM   3333  CA  SER P 123      43.663 -33.222  11.268  0.00  0.00      PROB  
ATOM   3334  HA  SER P 123      43.539 -32.289  11.797  0.00  0.00      PROB  
ATOM   3335  CB  SER P 123      43.751 -34.509  12.218  0.00  0.00      PROB  
ATOM   3336  HB1 SER P 123      43.019 -34.268  13.019  0.00  0.00      PROB  
ATOM   3337  HB2 SER P 123      44.707 -34.716  12.745  0.00  0.00      PROB  
ATOM   3338  OG  SER P 123      43.375 -35.734  11.584  0.00  0.00      PROB  
ATOM   3339  HG1 SER P 123      42.457 -35.775  11.309  0.00  0.00      PROB  
ATOM   3340  C   SER P 123      45.033 -32.993  10.721  0.00  0.00      PROB  
ATOM   3341  O   SER P 123      45.694 -32.073  11.174  0.00  0.00      PROB  
ATOM   3342  N   PHE P 124      45.463 -33.657   9.641  0.00  0.00      PROB  
ATOM   3343  HN  PHE P 124      44.852 -34.322   9.219  0.00  0.00      PROB  
ATOM   3344  CA  PHE P 124      46.695 -33.535   8.933  0.00  0.00      PROB  
ATOM   3345  HA  PHE P 124      47.501 -33.714   9.629  0.00  0.00      PROB  
ATOM   3346  CB  PHE P 124      46.873 -34.706   7.908  0.00  0.00      PROB  
ATOM   3347  HB1 PHE P 124      46.060 -34.639   7.154  0.00  0.00      PROB  
ATOM   3348  HB2 PHE P 124      46.752 -35.728   8.327  0.00  0.00      PROB  
ATOM   3349  CG  PHE P 124      48.146 -34.578   7.131  0.00  0.00      PROB  
ATOM   3350  CD1 PHE P 124      49.376 -34.885   7.697  0.00  0.00      PROB  
ATOM   3351  HD1 PHE P 124      49.497 -35.005   8.764  0.00  0.00      PROB  
ATOM   3352  CE1 PHE P 124      50.503 -34.866   6.848  0.00  0.00      PROB  
ATOM   3353  HE1 PHE P 124      51.461 -35.110   7.283  0.00  0.00      PROB  
ATOM   3354  CZ  PHE P 124      50.399 -34.531   5.525  0.00  0.00      PROB  
ATOM   3355  HZ  PHE P 124      51.265 -34.677   4.896  0.00  0.00      PROB  
ATOM   3356  CD2 PHE P 124      48.042 -34.239   5.738  0.00  0.00      PROB  
ATOM   3357  HD2 PHE P 124      47.080 -34.099   5.266  0.00  0.00      PROB  
ATOM   3358  CE2 PHE P 124      49.122 -34.347   4.901  0.00  0.00      PROB  
ATOM   3359  HE2 PHE P 124      48.976 -34.235   3.837  0.00  0.00      PROB  
ATOM   3360  C   PHE P 124      46.855 -32.124   8.397  0.00  0.00      PROB  
ATOM   3361  O   PHE P 124      47.902 -31.496   8.613  0.00  0.00      PROB  
ATOM   3362  N   LEU P 125      45.865 -31.542   7.744  0.00  0.00      PROB  
ATOM   3363  HN  LEU P 125      44.968 -31.976   7.752  0.00  0.00      PROB  
ATOM   3364  CA  LEU P 125      45.667 -30.150   7.350  0.00  0.00      PROB  
ATOM   3365  HA  LEU P 125      46.483 -29.939   6.675  0.00  0.00      PROB  
ATOM   3366  CB  LEU P 125      44.218 -30.073   6.710  0.00  0.00      PROB  
ATOM   3367  HB1 LEU P 125      43.404 -30.275   7.438  0.00  0.00      PROB  
ATOM   3368  HB2 LEU P 125      44.207 -30.882   5.949  0.00  0.00      PROB  
ATOM   3369  CG  LEU P 125      43.621 -28.796   6.019  0.00  0.00      PROB  
ATOM   3370  HG  LEU P 125      43.620 -28.063   6.853  0.00  0.00      PROB  
ATOM   3371  CD1 LEU P 125      44.617 -28.281   4.925  0.00  0.00      PROB  
ATOM   3372 HD11 LEU P 125      44.442 -27.202   4.723  0.00  0.00      PROB  
ATOM   3373 HD12 LEU P 125      44.508 -28.922   4.024  0.00  0.00      PROB  
ATOM   3374 HD13 LEU P 125      45.653 -28.554   5.219  0.00  0.00      PROB  
ATOM   3375  CD2 LEU P 125      42.174 -29.063   5.567  0.00  0.00      PROB  
ATOM   3376 HD21 LEU P 125      42.095 -29.927   4.873  0.00  0.00      PROB  
ATOM   3377 HD22 LEU P 125      41.810 -28.218   4.944  0.00  0.00      PROB  
ATOM   3378 HD23 LEU P 125      41.522 -29.297   6.436  0.00  0.00      PROB  
ATOM   3379  C   LEU P 125      45.631 -29.163   8.524  0.00  0.00      PROB  
ATOM   3380  O   LEU P 125      46.148 -28.090   8.379  0.00  0.00      PROB  
ATOM   3381  N   HSD P 126      44.949 -29.570   9.648  0.00  0.00      PROB  
ATOM   3382  HN  HSD P 126      44.424 -30.417   9.680  0.00  0.00      PROB  
ATOM   3383  CA  HSD P 126      44.826 -28.640  10.848  0.00  0.00      PROB  
ATOM   3384  HA  HSD P 126      44.388 -27.715  10.503  0.00  0.00      PROB  
ATOM   3385  CB  HSD P 126      43.903 -29.222  11.967  0.00  0.00      PROB  
ATOM   3386  HB1 HSD P 126      44.325 -30.096  12.507  0.00  0.00      PROB  
ATOM   3387  HB2 HSD P 126      42.954 -29.484  11.452  0.00  0.00      PROB  
ATOM   3388  ND1 HSD P 126      42.217 -27.766  13.067  0.00  0.00      PROB  
ATOM   3389  HD1 HSD P 126      41.379 -28.184  12.718  0.00  0.00      PROB  
ATOM   3390  CG  HSD P 126      43.524 -28.133  12.904  0.00  0.00      PROB  
ATOM   3391  CE1 HSD P 126      42.198 -26.826  14.054  0.00  0.00      PROB  
ATOM   3392  HE1 HSD P 126      41.264 -26.276  14.169  0.00  0.00      PROB  
ATOM   3393  NE2 HSD P 126      43.352 -26.618  14.574  0.00  0.00      PROB  
ATOM   3394  CD2 HSD P 126      44.248 -27.422  13.812  0.00  0.00      PROB  
ATOM   3395  HD2 HSD P 126      45.290 -27.502  14.097  0.00  0.00      PROB  
ATOM   3396  C   HSD P 126      46.263 -28.446  11.520  0.00  0.00      PROB  
ATOM   3397  O   HSD P 126      46.711 -27.341  11.745  0.00  0.00      PROB  
ATOM   3398  N   ILE P 127      47.001 -29.538  11.729  0.00  0.00      PROB  
ATOM   3399  HN  ILE P 127      46.622 -30.392  11.381  0.00  0.00      PROB  
ATOM   3400  CA  ILE P 127      48.246 -29.501  12.480  0.00  0.00      PROB  
ATOM   3401  HA  ILE P 127      48.162 -28.727  13.228  0.00  0.00      PROB  
ATOM   3402  CB  ILE P 127      48.621 -30.926  13.127  0.00  0.00      PROB  
ATOM   3403  HB  ILE P 127      48.632 -31.639  12.275  0.00  0.00      PROB  
ATOM   3404  CG2 ILE P 127      49.940 -31.052  13.942  0.00  0.00      PROB  
ATOM   3405 HG21 ILE P 127      50.052 -31.958  14.575  0.00  0.00      PROB  
ATOM   3406 HG22 ILE P 127      50.115 -30.180  14.608  0.00  0.00      PROB  
ATOM   3407 HG23 ILE P 127      50.824 -30.996  13.272  0.00  0.00      PROB  
ATOM   3408  CG1 ILE P 127      47.437 -31.265  14.077  0.00  0.00      PROB  
ATOM   3409 HG11 ILE P 127      46.455 -30.965  13.652  0.00  0.00      PROB  
ATOM   3410 HG12 ILE P 127      47.602 -30.677  15.005  0.00  0.00      PROB  
ATOM   3411  CD  ILE P 127      47.380 -32.823  14.431  0.00  0.00      PROB  
ATOM   3412  HD1 ILE P 127      48.317 -33.413  14.338  0.00  0.00      PROB  
ATOM   3413  HD2 ILE P 127      46.816 -33.334  13.622  0.00  0.00      PROB  
ATOM   3414  HD3 ILE P 127      46.928 -33.002  15.430  0.00  0.00      PROB  
ATOM   3415  C   ILE P 127      49.470 -29.147  11.612  0.00  0.00      PROB  
ATOM   3416  O   ILE P 127      50.352 -28.396  12.069  0.00  0.00      PROB  
ATOM   3417  N   TRP P 128      49.650 -29.750  10.421  0.00  0.00      PROB  
ATOM   3418  HN  TRP P 128      48.970 -30.424  10.144  0.00  0.00      PROB  
ATOM   3419  CA  TRP P 128      50.894 -29.648   9.706  0.00  0.00      PROB  
ATOM   3420  HA  TRP P 128      51.704 -29.426  10.385  0.00  0.00      PROB  
ATOM   3421  CB  TRP P 128      51.234 -31.048   9.019  0.00  0.00      PROB  
ATOM   3422  HB1 TRP P 128      52.071 -30.969   8.292  0.00  0.00      PROB  
ATOM   3423  HB2 TRP P 128      50.295 -31.285   8.475  0.00  0.00      PROB  
ATOM   3424  CG  TRP P 128      51.401 -32.194   9.948  0.00  0.00      PROB  
ATOM   3425  CD1 TRP P 128      50.420 -33.022  10.476  0.00  0.00      PROB  
ATOM   3426  HD1 TRP P 128      49.393 -33.083  10.147  0.00  0.00      PROB  
ATOM   3427  NE1 TRP P 128      50.940 -33.698  11.578  0.00  0.00      PROB  
ATOM   3428  HE1 TRP P 128      50.453 -34.125  12.308  0.00  0.00      PROB  
ATOM   3429  CE2 TRP P 128      52.265 -33.354  11.764  0.00  0.00      PROB  
ATOM   3430  CD2 TRP P 128      52.554 -32.401  10.791  0.00  0.00      PROB  
ATOM   3431  CE3 TRP P 128      53.833 -31.825  10.827  0.00  0.00      PROB  
ATOM   3432  HE3 TRP P 128      54.199 -31.156  10.062  0.00  0.00      PROB  
ATOM   3433  CZ3 TRP P 128      54.803 -32.251  11.724  0.00  0.00      PROB  
ATOM   3434  HZ3 TRP P 128      55.763 -31.757  11.711  0.00  0.00      PROB  
ATOM   3435  CZ2 TRP P 128      53.132 -33.786  12.694  0.00  0.00      PROB  
ATOM   3436  HZ2 TRP P 128      52.854 -34.561  13.393  0.00  0.00      PROB  
ATOM   3437  CH2 TRP P 128      54.411 -33.193  12.703  0.00  0.00      PROB  
ATOM   3438  HH2 TRP P 128      55.091 -33.543  13.465  0.00  0.00      PROB  
ATOM   3439  C   TRP P 128      50.875 -28.544   8.681  0.00  0.00      PROB  
ATOM   3440  O   TRP P 128      51.850 -28.471   7.939  0.00  0.00      PROB  
ATOM   3441  N   ALA P 129      49.788 -27.704   8.618  0.00  0.00      PROB  
ATOM   3442  HN  ALA P 129      48.937 -27.961   9.070  0.00  0.00      PROB  
ATOM   3443  CA  ALA P 129      49.663 -26.649   7.577  0.00  0.00      PROB  
ATOM   3444  HA  ALA P 129      50.686 -26.326   7.457  0.00  0.00      PROB  
ATOM   3445  CB  ALA P 129      49.219 -27.247   6.244  0.00  0.00      PROB  
ATOM   3446  HB1 ALA P 129      49.759 -28.166   5.932  0.00  0.00      PROB  
ATOM   3447  HB2 ALA P 129      49.304 -26.480   5.445  0.00  0.00      PROB  
ATOM   3448  HB3 ALA P 129      48.177 -27.633   6.243  0.00  0.00      PROB  
ATOM   3449  C   ALA P 129      48.854 -25.485   7.953  0.00  0.00      PROB  
ATOM   3450  O   ALA P 129      49.365 -24.370   7.879  0.00  0.00      PROB  
ATOM   3451  N   VAL P 130      47.568 -25.653   8.367  0.00  0.00      PROB  
ATOM   3452  HN  VAL P 130      47.228 -26.587   8.443  0.00  0.00      PROB  
ATOM   3453  CA  VAL P 130      46.759 -24.482   8.729  0.00  0.00      PROB  
ATOM   3454  HA  VAL P 130      46.861 -23.855   7.856  0.00  0.00      PROB  
ATOM   3455  CB  VAL P 130      45.298 -24.855   8.905  0.00  0.00      PROB  
ATOM   3456  HB  VAL P 130      45.128 -25.793   9.475  0.00  0.00      PROB  
ATOM   3457  CG1 VAL P 130      44.437 -23.725   9.618  0.00  0.00      PROB  
ATOM   3458 HG11 VAL P 130      44.713 -22.718   9.236  0.00  0.00      PROB  
ATOM   3459 HG12 VAL P 130      44.615 -23.704  10.714  0.00  0.00      PROB  
ATOM   3460 HG13 VAL P 130      43.341 -23.808   9.454  0.00  0.00      PROB  
ATOM   3461  CG2 VAL P 130      44.691 -24.934   7.498  0.00  0.00      PROB  
ATOM   3462 HG21 VAL P 130      43.628 -25.256   7.531  0.00  0.00      PROB  
ATOM   3463 HG22 VAL P 130      45.229 -25.703   6.903  0.00  0.00      PROB  
ATOM   3464 HG23 VAL P 130      44.759 -23.950   6.987  0.00  0.00      PROB  
ATOM   3465  C   VAL P 130      47.279 -23.669   9.903  0.00  0.00      PROB  
ATOM   3466  O   VAL P 130      47.427 -22.437   9.830  0.00  0.00      PROB  
ATOM   3467  N   VAL P 131      47.722 -24.353  10.999  0.00  0.00      PROB  
ATOM   3468  HN  VAL P 131      47.560 -25.318  11.188  0.00  0.00      PROB  
ATOM   3469  CA  VAL P 131      48.280 -23.753  12.161  0.00  0.00      PROB  
ATOM   3470  HA  VAL P 131      47.537 -23.021  12.442  0.00  0.00      PROB  
ATOM   3471  CB  VAL P 131      48.333 -24.668  13.403  0.00  0.00      PROB  
ATOM   3472  HB  VAL P 131      48.906 -25.585  13.150  0.00  0.00      PROB  
ATOM   3473  CG1 VAL P 131      49.220 -24.097  14.655  0.00  0.00      PROB  
ATOM   3474 HG11 VAL P 131      49.048 -24.754  15.534  0.00  0.00      PROB  
ATOM   3475 HG12 VAL P 131      48.772 -23.154  15.036  0.00  0.00      PROB  
ATOM   3476 HG13 VAL P 131      50.286 -23.862  14.445  0.00  0.00      PROB  
ATOM   3477  CG2 VAL P 131      46.895 -25.064  13.912  0.00  0.00      PROB  
ATOM   3478 HG21 VAL P 131      46.136 -25.495  13.224  0.00  0.00      PROB  
ATOM   3479 HG22 VAL P 131      46.543 -24.121  14.382  0.00  0.00      PROB  
ATOM   3480 HG23 VAL P 131      46.961 -25.713  14.812  0.00  0.00      PROB  
ATOM   3481  C   VAL P 131      49.603 -22.983  11.971  0.00  0.00      PROB  
ATOM   3482  O   VAL P 131      49.807 -21.866  12.434  0.00  0.00      PROB  
ATOM   3483  N   PRO P 132      50.566 -23.539  11.186  0.00  0.00      PROB  
ATOM   3484  CD  PRO P 132      50.790 -25.009  10.999  0.00  0.00      PROB  
ATOM   3485  HD1 PRO P 132      50.023 -25.245  10.231  0.00  0.00      PROB  
ATOM   3486  HD2 PRO P 132      50.757 -25.587  11.948  0.00  0.00      PROB  
ATOM   3487  CA  PRO P 132      51.597 -22.835  10.469  0.00  0.00      PROB  
ATOM   3488  HA  PRO P 132      52.240 -22.502  11.270  0.00  0.00      PROB  
ATOM   3489  CB  PRO P 132      52.426 -23.884   9.611  0.00  0.00      PROB  
ATOM   3490  HB1 PRO P 132      53.503 -23.615   9.574  0.00  0.00      PROB  
ATOM   3491  HB2 PRO P 132      52.060 -23.792   8.566  0.00  0.00      PROB  
ATOM   3492  CG  PRO P 132      52.190 -25.178  10.329  0.00  0.00      PROB  
ATOM   3493  HG1 PRO P 132      52.346 -26.104   9.734  0.00  0.00      PROB  
ATOM   3494  HG2 PRO P 132      52.960 -25.249  11.127  0.00  0.00      PROB  
ATOM   3495  C   PRO P 132      51.281 -21.583   9.774  0.00  0.00      PROB  
ATOM   3496  O   PRO P 132      52.013 -20.618   9.926  0.00  0.00      PROB  
ATOM   3497  N   CYS P 133      50.221 -21.553   9.000  0.00  0.00      PROB  
ATOM   3498  HN  CYS P 133      49.677 -22.352   8.755  0.00  0.00      PROB  
ATOM   3499  CA  CYS P 133      49.824 -20.289   8.394  0.00  0.00      PROB  
ATOM   3500  HA  CYS P 133      50.734 -19.818   8.054  0.00  0.00      PROB  
ATOM   3501  CB  CYS P 133      48.959 -20.717   7.129  0.00  0.00      PROB  
ATOM   3502  HB1 CYS P 133      48.656 -19.806   6.570  0.00  0.00      PROB  
ATOM   3503  HB2 CYS P 133      48.051 -21.261   7.467  0.00  0.00      PROB  
ATOM   3504  SG  CYS P 133      49.866 -21.825   6.002  0.00  0.00      PROB  
ATOM   3505  HG1 CYS P 133      49.783 -22.964   6.674  0.00  0.00      PROB  
ATOM   3506  C   CYS P 133      49.117 -19.263   9.258  0.00  0.00      PROB  
ATOM   3507  O   CYS P 133      49.242 -18.040   9.074  0.00  0.00      PROB  
ATOM   3508  N   ILE P 134      48.369 -19.733  10.239  0.00  0.00      PROB  
ATOM   3509  HN  ILE P 134      48.339 -20.724  10.348  0.00  0.00      PROB  
ATOM   3510  CA  ILE P 134      47.812 -18.845  11.359  0.00  0.00      PROB  
ATOM   3511  HA  ILE P 134      47.232 -18.055  10.906  0.00  0.00      PROB  
ATOM   3512  CB  ILE P 134      46.921 -19.654  12.311  0.00  0.00      PROB  
ATOM   3513  HB  ILE P 134      47.356 -20.658  12.503  0.00  0.00      PROB  
ATOM   3514  CG2 ILE P 134      46.795 -18.882  13.635  0.00  0.00      PROB  
ATOM   3515 HG21 ILE P 134      46.585 -17.801  13.490  0.00  0.00      PROB  
ATOM   3516 HG22 ILE P 134      47.786 -18.986  14.128  0.00  0.00      PROB  
ATOM   3517 HG23 ILE P 134      46.057 -19.296  14.355  0.00  0.00      PROB  
ATOM   3518  CG1 ILE P 134      45.581 -19.948  11.554  0.00  0.00      PROB  
ATOM   3519 HG11 ILE P 134      45.729 -20.525  10.616  0.00  0.00      PROB  
ATOM   3520 HG12 ILE P 134      45.028 -19.010  11.334  0.00  0.00      PROB  
ATOM   3521  CD  ILE P 134      44.637 -20.935  12.317  0.00  0.00      PROB  
ATOM   3522  HD1 ILE P 134      43.664 -21.053  11.796  0.00  0.00      PROB  
ATOM   3523  HD2 ILE P 134      44.275 -20.774  13.355  0.00  0.00      PROB  
ATOM   3524  HD3 ILE P 134      45.064 -21.958  12.233  0.00  0.00      PROB  
ATOM   3525  C   ILE P 134      49.053 -18.184  12.087  0.00  0.00      PROB  
ATOM   3526  O   ILE P 134      48.977 -16.991  12.414  0.00  0.00      PROB  
ATOM   3527  N   LYS P 135      50.124 -19.043  12.399  0.00  0.00      PROB  
ATOM   3528  HN  LYS P 135      49.977 -20.027  12.344  0.00  0.00      PROB  
ATOM   3529  CA  LYS P 135      51.430 -18.463  12.748  0.00  0.00      PROB  
ATOM   3530  HA  LYS P 135      51.227 -17.840  13.607  0.00  0.00      PROB  
ATOM   3531  CB  LYS P 135      52.541 -19.507  13.146  0.00  0.00      PROB  
ATOM   3532  HB1 LYS P 135      52.887 -19.969  12.197  0.00  0.00      PROB  
ATOM   3533  HB2 LYS P 135      51.962 -20.251  13.733  0.00  0.00      PROB  
ATOM   3534  CG  LYS P 135      53.813 -18.870  13.840  0.00  0.00      PROB  
ATOM   3535  HG1 LYS P 135      54.263 -18.101  13.177  0.00  0.00      PROB  
ATOM   3536  HG2 LYS P 135      54.545 -19.689  14.006  0.00  0.00      PROB  
ATOM   3537  CD  LYS P 135      53.623 -18.072  15.118  0.00  0.00      PROB  
ATOM   3538  HD1 LYS P 135      52.670 -18.516  15.475  0.00  0.00      PROB  
ATOM   3539  HD2 LYS P 135      53.523 -16.980  14.939  0.00  0.00      PROB  
ATOM   3540  CE  LYS P 135      54.739 -18.233  16.258  0.00  0.00      PROB  
ATOM   3541  HE1 LYS P 135      55.584 -17.604  15.906  0.00  0.00      PROB  
ATOM   3542  HE2 LYS P 135      54.997 -19.309  16.366  0.00  0.00      PROB  
ATOM   3543  NZ  LYS P 135      54.447 -17.725  17.638  0.00  0.00      PROB  
ATOM   3544  HZ1 LYS P 135      54.545 -16.708  17.833  0.00  0.00      PROB  
ATOM   3545  HZ2 LYS P 135      54.951 -18.200  18.415  0.00  0.00      PROB  
ATOM   3546  HZ3 LYS P 135      53.488 -18.027  17.903  0.00  0.00      PROB  
ATOM   3547  C   LYS P 135      52.027 -17.420  11.786  0.00  0.00      PROB  
ATOM   3548  O   LYS P 135      52.461 -16.363  12.108  0.00  0.00      PROB  
ATOM   3549  N   SER P 136      52.031 -17.715  10.464  0.00  0.00      PROB  
ATOM   3550  HN  SER P 136      51.882 -18.682  10.274  0.00  0.00      PROB  
ATOM   3551  CA  SER P 136      52.524 -16.809   9.471  0.00  0.00      PROB  
ATOM   3552  HA  SER P 136      53.467 -16.415   9.821  0.00  0.00      PROB  
ATOM   3553  CB  SER P 136      52.730 -17.420   8.090  0.00  0.00      PROB  
ATOM   3554  HB1 SER P 136      51.723 -17.561   7.643  0.00  0.00      PROB  
ATOM   3555  HB2 SER P 136      53.209 -18.419   8.165  0.00  0.00      PROB  
ATOM   3556  OG  SER P 136      53.501 -16.593   7.188  0.00  0.00      PROB  
ATOM   3557  HG1 SER P 136      53.302 -15.655   7.212  0.00  0.00      PROB  
ATOM   3558  C   SER P 136      51.611 -15.589   9.328  0.00  0.00      PROB  
ATOM   3559  O   SER P 136      52.167 -14.488   9.296  0.00  0.00      PROB  
ATOM   3560  N   PHE P 137      50.287 -15.677   9.476  0.00  0.00      PROB  
ATOM   3561  HN  PHE P 137      49.938 -16.588   9.680  0.00  0.00      PROB  
ATOM   3562  CA  PHE P 137      49.365 -14.565   9.596  0.00  0.00      PROB  
ATOM   3563  HA  PHE P 137      49.615 -13.874   8.805  0.00  0.00      PROB  
ATOM   3564  CB  PHE P 137      47.980 -15.196   9.590  0.00  0.00      PROB  
ATOM   3565  HB1 PHE P 137      47.860 -15.883  10.454  0.00  0.00      PROB  
ATOM   3566  HB2 PHE P 137      47.927 -15.793   8.655  0.00  0.00      PROB  
ATOM   3567  CG  PHE P 137      46.960 -14.065   9.585  0.00  0.00      PROB  
ATOM   3568  CD1 PHE P 137      46.992 -13.035   8.642  0.00  0.00      PROB  
ATOM   3569  HD1 PHE P 137      47.777 -13.057   7.901  0.00  0.00      PROB  
ATOM   3570  CE1 PHE P 137      45.981 -12.095   8.571  0.00  0.00      PROB  
ATOM   3571  HE1 PHE P 137      46.017 -11.358   7.782  0.00  0.00      PROB  
ATOM   3572  CZ  PHE P 137      44.819 -12.232   9.407  0.00  0.00      PROB  
ATOM   3573  HZ  PHE P 137      44.076 -11.451   9.341  0.00  0.00      PROB  
ATOM   3574  CD2 PHE P 137      45.850 -14.158  10.464  0.00  0.00      PROB  
ATOM   3575  HD2 PHE P 137      45.727 -14.945  11.193  0.00  0.00      PROB  
ATOM   3576  CE2 PHE P 137      44.748 -13.236  10.332  0.00  0.00      PROB  
ATOM   3577  HE2 PHE P 137      43.873 -13.147  10.958  0.00  0.00      PROB  
ATOM   3578  C   PHE P 137      49.645 -13.701  10.837  0.00  0.00      PROB  
ATOM   3579  O   PHE P 137      49.714 -12.471  10.826  0.00  0.00      PROB  
ATOM   3580  N   LEU P 138      49.880 -14.355  12.048  0.00  0.00      PROB  
ATOM   3581  HN  LEU P 138      49.474 -15.260  12.151  0.00  0.00      PROB  
ATOM   3582  CA  LEU P 138      50.347 -13.790  13.270  0.00  0.00      PROB  
ATOM   3583  HA  LEU P 138      49.571 -13.113  13.596  0.00  0.00      PROB  
ATOM   3584  CB  LEU P 138      50.607 -14.796  14.456  0.00  0.00      PROB  
ATOM   3585  HB1 LEU P 138      51.313 -14.334  15.180  0.00  0.00      PROB  
ATOM   3586  HB2 LEU P 138      51.128 -15.635  13.946  0.00  0.00      PROB  
ATOM   3587  CG  LEU P 138      49.331 -15.208  15.279  0.00  0.00      PROB  
ATOM   3588  HG  LEU P 138      48.557 -15.460  14.523  0.00  0.00      PROB  
ATOM   3589  CD1 LEU P 138      49.651 -16.490  16.011  0.00  0.00      PROB  
ATOM   3590 HD11 LEU P 138      50.199 -17.238  15.399  0.00  0.00      PROB  
ATOM   3591 HD12 LEU P 138      48.674 -16.910  16.333  0.00  0.00      PROB  
ATOM   3592 HD13 LEU P 138      50.242 -16.216  16.911  0.00  0.00      PROB  
ATOM   3593  CD2 LEU P 138      48.881 -14.146  16.282  0.00  0.00      PROB  
ATOM   3594 HD21 LEU P 138      49.764 -13.839  16.882  0.00  0.00      PROB  
ATOM   3595 HD22 LEU P 138      48.154 -14.645  16.959  0.00  0.00      PROB  
ATOM   3596 HD23 LEU P 138      48.425 -13.281  15.754  0.00  0.00      PROB  
ATOM   3597  C   LEU P 138      51.553 -12.843  13.100  0.00  0.00      PROB  
ATOM   3598  O   LEU P 138      51.594 -11.654  13.598  0.00  0.00      PROB  
ATOM   3599  N   ILE P 139      52.624 -13.309  12.425  0.00  0.00      PROB  
ATOM   3600  HN  ILE P 139      52.822 -14.279  12.308  0.00  0.00      PROB  
ATOM   3601  CA  ILE P 139      53.748 -12.468  12.048  0.00  0.00      PROB  
ATOM   3602  HA  ILE P 139      54.043 -11.931  12.938  0.00  0.00      PROB  
ATOM   3603  CB  ILE P 139      54.960 -13.380  11.567  0.00  0.00      PROB  
ATOM   3604  HB  ILE P 139      54.576 -14.286  11.051  0.00  0.00      PROB  
ATOM   3605  CG2 ILE P 139      55.882 -12.548  10.620  0.00  0.00      PROB  
ATOM   3606 HG21 ILE P 139      55.327 -12.191   9.727  0.00  0.00      PROB  
ATOM   3607 HG22 ILE P 139      56.753 -13.169  10.320  0.00  0.00      PROB  
ATOM   3608 HG23 ILE P 139      56.198 -11.652  11.196  0.00  0.00      PROB  
ATOM   3609  CG1 ILE P 139      55.663 -13.946  12.796  0.00  0.00      PROB  
ATOM   3610 HG11 ILE P 139      54.930 -14.057  13.623  0.00  0.00      PROB  
ATOM   3611 HG12 ILE P 139      56.232 -13.076  13.191  0.00  0.00      PROB  
ATOM   3612  CD  ILE P 139      56.503 -15.270  12.561  0.00  0.00      PROB  
ATOM   3613  HD1 ILE P 139      55.973 -16.133  12.103  0.00  0.00      PROB  
ATOM   3614  HD2 ILE P 139      56.807 -15.605  13.576  0.00  0.00      PROB  
ATOM   3615  HD3 ILE P 139      57.461 -15.030  12.053  0.00  0.00      PROB  
ATOM   3616  C   ILE P 139      53.449 -11.399  11.116  0.00  0.00      PROB  
ATOM   3617  O   ILE P 139      53.834 -10.233  11.331  0.00  0.00      PROB  
ATOM   3618  N   GLU P 140      52.721 -11.769  10.065  0.00  0.00      PROB  
ATOM   3619  HN  GLU P 140      52.534 -12.746   9.998  0.00  0.00      PROB  
ATOM   3620  CA  GLU P 140      52.394 -10.893   8.951  0.00  0.00      PROB  
ATOM   3621  HA  GLU P 140      53.345 -10.408   8.785  0.00  0.00      PROB  
ATOM   3622  CB  GLU P 140      51.922 -11.660   7.765  0.00  0.00      PROB  
ATOM   3623  HB1 GLU P 140      51.427 -10.956   7.062  0.00  0.00      PROB  
ATOM   3624  HB2 GLU P 140      51.213 -12.467   8.049  0.00  0.00      PROB  
ATOM   3625  CG  GLU P 140      53.138 -12.242   7.023  0.00  0.00      PROB  
ATOM   3626  HG1 GLU P 140      53.845 -12.596   7.804  0.00  0.00      PROB  
ATOM   3627  HG2 GLU P 140      53.706 -11.413   6.548  0.00  0.00      PROB  
ATOM   3628  CD  GLU P 140      52.814 -13.366   6.030  0.00  0.00      PROB  
ATOM   3629  OE1 GLU P 140      52.247 -14.366   6.275  0.00  0.00      PROB  
ATOM   3630  OE2 GLU P 140      53.280 -13.087   4.784  0.00  0.00      PROB  
ATOM   3631  HE2 GLU P 140      52.811 -13.639   4.155  0.00  0.00      PROB  
ATOM   3632  C   GLU P 140      51.397  -9.774   9.124  0.00  0.00      PROB  
ATOM   3633  O   GLU P 140      51.567  -8.627   8.683  0.00  0.00      PROB  
ATOM   3634  N   ILE P 141      50.322  -9.934   9.976  0.00  0.00      PROB  
ATOM   3635  HN  ILE P 141      50.142 -10.859  10.300  0.00  0.00      PROB  
ATOM   3636  CA  ILE P 141      49.256  -8.934  10.201  0.00  0.00      PROB  
ATOM   3637  HA  ILE P 141      48.992  -8.561   9.222  0.00  0.00      PROB  
ATOM   3638  CB  ILE P 141      47.984  -9.580  10.891  0.00  0.00      PROB  
ATOM   3639  HB  ILE P 141      47.954 -10.544  10.340  0.00  0.00      PROB  
ATOM   3640  CG2 ILE P 141      48.152  -9.910  12.384  0.00  0.00      PROB  
ATOM   3641 HG21 ILE P 141      47.317 -10.539  12.760  0.00  0.00      PROB  
ATOM   3642 HG22 ILE P 141      48.156  -8.964  12.966  0.00  0.00      PROB  
ATOM   3643 HG23 ILE P 141      49.112 -10.468  12.427  0.00  0.00      PROB  
ATOM   3644  CG1 ILE P 141      46.587  -8.963  10.768  0.00  0.00      PROB  
ATOM   3645 HG11 ILE P 141      46.462  -8.075  11.424  0.00  0.00      PROB  
ATOM   3646 HG12 ILE P 141      45.825  -9.745  10.973  0.00  0.00      PROB  
ATOM   3647  CD  ILE P 141      46.364  -8.446   9.330  0.00  0.00      PROB  
ATOM   3648  HD1 ILE P 141      46.805  -9.137   8.580  0.00  0.00      PROB  
ATOM   3649  HD2 ILE P 141      46.806  -7.432   9.230  0.00  0.00      PROB  
ATOM   3650  HD3 ILE P 141      45.292  -8.312   9.073  0.00  0.00      PROB  
ATOM   3651  C   ILE P 141      49.639  -7.717  10.935  0.00  0.00      PROB  
ATOM   3652  O   ILE P 141      48.975  -6.689  10.942  0.00  0.00      PROB  
ATOM   3653  N   GLN P 142      50.897  -7.864  11.543  0.00  0.00      PROB  
ATOM   3654  HN  GLN P 142      51.347  -8.752  11.473  0.00  0.00      PROB  
ATOM   3655  CA  GLN P 142      51.504  -6.822  12.340  0.00  0.00      PROB  
ATOM   3656  HA  GLN P 142      50.920  -6.601  13.222  0.00  0.00      PROB  
ATOM   3657  CB  GLN P 142      52.797  -7.407  12.974  0.00  0.00      PROB  
ATOM   3658  HB1 GLN P 142      53.415  -6.629  13.470  0.00  0.00      PROB  
ATOM   3659  HB2 GLN P 142      53.504  -7.797  12.210  0.00  0.00      PROB  
ATOM   3660  CG  GLN P 142      52.698  -8.571  13.952  0.00  0.00      PROB  
ATOM   3661  HG1 GLN P 142      53.601  -8.922  14.496  0.00  0.00      PROB  
ATOM   3662  HG2 GLN P 142      52.247  -9.434  13.415  0.00  0.00      PROB  
ATOM   3663  CD  GLN P 142      51.704  -8.264  15.054  0.00  0.00      PROB  
ATOM   3664  OE1 GLN P 142      51.825  -7.238  15.708  0.00  0.00      PROB  
ATOM   3665  NE2 GLN P 142      50.763  -9.226  15.364  0.00  0.00      PROB  
ATOM   3666 HE21 GLN P 142      50.681 -10.054  14.809  0.00  0.00      PROB  
ATOM   3667 HE22 GLN P 142      50.243  -8.992  16.186  0.00  0.00      PROB  
ATOM   3668  C   GLN P 142      51.754  -5.541  11.607  0.00  0.00      PROB  
ATOM   3669  O   GLN P 142      51.425  -4.465  12.054  0.00  0.00      PROB  
ATOM   3670  N   CYS P 143      52.351  -5.628  10.399  0.00  0.00      PROB  
ATOM   3671  HN  CYS P 143      52.848  -6.488  10.320  0.00  0.00      PROB  
ATOM   3672  CA  CYS P 143      52.674  -4.501   9.532  0.00  0.00      PROB  
ATOM   3673  HA  CYS P 143      53.381  -3.867  10.045  0.00  0.00      PROB  
ATOM   3674  CB  CYS P 143      53.277  -5.020   8.203  0.00  0.00      PROB  
ATOM   3675  HB1 CYS P 143      52.624  -5.872   7.915  0.00  0.00      PROB  
ATOM   3676  HB2 CYS P 143      54.271  -5.403   8.521  0.00  0.00      PROB  
ATOM   3677  SG  CYS P 143      53.382  -3.853   6.771  0.00  0.00      PROB  
ATOM   3678  HG1 CYS P 143      52.179  -3.319   6.928  0.00  0.00      PROB  
ATOM   3679  C   CYS P 143      51.510  -3.638   9.122  0.00  0.00      PROB  
ATOM   3680  O   CYS P 143      51.569  -2.406   9.394  0.00  0.00      PROB  
ATOM   3681  N   ILE P 144      50.380  -4.241   8.714  0.00  0.00      PROB  
ATOM   3682  HN  ILE P 144      50.365  -5.198   8.438  0.00  0.00      PROB  
ATOM   3683  CA  ILE P 144      49.113  -3.623   8.553  0.00  0.00      PROB  
ATOM   3684  HA  ILE P 144      49.199  -2.798   7.861  0.00  0.00      PROB  
ATOM   3685  CB  ILE P 144      48.093  -4.546   7.920  0.00  0.00      PROB  
ATOM   3686  HB  ILE P 144      47.625  -5.143   8.732  0.00  0.00      PROB  
ATOM   3687  CG2 ILE P 144      46.790  -3.769   7.447  0.00  0.00      PROB  
ATOM   3688 HG21 ILE P 144      47.007  -2.847   6.865  0.00  0.00      PROB  
ATOM   3689 HG22 ILE P 144      46.285  -3.456   8.385  0.00  0.00      PROB  
ATOM   3690 HG23 ILE P 144      46.163  -4.478   6.866  0.00  0.00      PROB  
ATOM   3691  CG1 ILE P 144      48.623  -5.619   6.913  0.00  0.00      PROB  
ATOM   3692 HG11 ILE P 144      47.822  -6.244   6.464  0.00  0.00      PROB  
ATOM   3693 HG12 ILE P 144      49.379  -6.259   7.416  0.00  0.00      PROB  
ATOM   3694  CD  ILE P 144      49.281  -4.937   5.795  0.00  0.00      PROB  
ATOM   3695  HD1 ILE P 144      48.591  -4.130   5.467  0.00  0.00      PROB  
ATOM   3696  HD2 ILE P 144      49.442  -5.719   5.022  0.00  0.00      PROB  
ATOM   3697  HD3 ILE P 144      50.275  -4.550   6.105  0.00  0.00      PROB  
ATOM   3698  C   ILE P 144      48.551  -2.984   9.832  0.00  0.00      PROB  
ATOM   3699  O   ILE P 144      48.068  -1.869   9.801  0.00  0.00      PROB  
ATOM   3700  N   SER P 145      48.595  -3.751  10.957  0.00  0.00      PROB  
ATOM   3701  HN  SER P 145      49.065  -4.618  10.809  0.00  0.00      PROB  
ATOM   3702  CA  SER P 145      48.044  -3.344  12.250  0.00  0.00      PROB  
ATOM   3703  HA  SER P 145      46.993  -3.125  12.127  0.00  0.00      PROB  
ATOM   3704  CB  SER P 145      48.021  -4.416  13.346  0.00  0.00      PROB  
ATOM   3705  HB1 SER P 145      47.400  -3.988  14.162  0.00  0.00      PROB  
ATOM   3706  HB2 SER P 145      49.032  -4.536  13.789  0.00  0.00      PROB  
ATOM   3707  OG  SER P 145      47.350  -5.599  12.955  0.00  0.00      PROB  
ATOM   3708  HG1 SER P 145      47.706  -5.978  12.149  0.00  0.00      PROB  
ATOM   3709  C   SER P 145      48.696  -2.086  12.785  0.00  0.00      PROB  
ATOM   3710  O   SER P 145      48.042  -1.100  13.196  0.00  0.00      PROB  
ATOM   3711  N   ARG P 146      50.064  -2.051  12.690  0.00  0.00      PROB  
ATOM   3712  HN  ARG P 146      50.460  -2.911  12.379  0.00  0.00      PROB  
ATOM   3713  CA  ARG P 146      50.928  -0.964  12.973  0.00  0.00      PROB  
ATOM   3714  HA  ARG P 146      50.730  -0.619  13.978  0.00  0.00      PROB  
ATOM   3715  CB  ARG P 146      52.489  -1.309  13.089  0.00  0.00      PROB  
ATOM   3716  HB1 ARG P 146      53.055  -0.372  12.901  0.00  0.00      PROB  
ATOM   3717  HB2 ARG P 146      52.661  -1.825  12.120  0.00  0.00      PROB  
ATOM   3718  CG  ARG P 146      52.946  -2.203  14.294  0.00  0.00      PROB  
ATOM   3719  HG1 ARG P 146      52.132  -2.928  14.510  0.00  0.00      PROB  
ATOM   3720  HG2 ARG P 146      53.112  -1.486  15.126  0.00  0.00      PROB  
ATOM   3721  CD  ARG P 146      54.283  -2.927  14.006  0.00  0.00      PROB  
ATOM   3722  HD1 ARG P 146      55.088  -2.162  14.046  0.00  0.00      PROB  
ATOM   3723  HD2 ARG P 146      54.296  -3.516  13.064  0.00  0.00      PROB  
ATOM   3724  NE  ARG P 146      54.619  -3.740  15.200  0.00  0.00      PROB  
ATOM   3725  HE  ARG P 146      54.077  -3.661  16.037  0.00  0.00      PROB  
ATOM   3726  CZ  ARG P 146      55.602  -4.520  15.397  0.00  0.00      PROB  
ATOM   3727  NH1 ARG P 146      56.353  -5.064  14.467  0.00  0.00      PROB  
ATOM   3728 HH11 ARG P 146      56.019  -5.065  13.525  0.00  0.00      PROB  
ATOM   3729 HH12 ARG P 146      57.072  -5.701  14.743  0.00  0.00      PROB  
ATOM   3730  NH2 ARG P 146      55.852  -4.774  16.617  0.00  0.00      PROB  
ATOM   3731 HH21 ARG P 146      55.288  -4.248  17.253  0.00  0.00      PROB  
ATOM   3732 HH22 ARG P 146      56.797  -5.040  16.810  0.00  0.00      PROB  
ATOM   3733  C   ARG P 146      50.683   0.258  12.059  0.00  0.00      PROB  
ATOM   3734  O   ARG P 146      50.650   1.473  12.510  0.00  0.00      PROB  
ATOM   3735  N   VAL P 147      50.555   0.000  10.753  0.00  0.00      PROB  
ATOM   3736  HN  VAL P 147      50.617  -0.905  10.340  0.00  0.00      PROB  
ATOM   3737  CA  VAL P 147      50.255   1.090   9.747  0.00  0.00      PROB  
ATOM   3738  HA  VAL P 147      51.003   1.868   9.797  0.00  0.00      PROB  
ATOM   3739  CB  VAL P 147      50.237   0.522   8.313  0.00  0.00      PROB  
ATOM   3740  HB  VAL P 147      49.718  -0.459   8.359  0.00  0.00      PROB  
ATOM   3741  CG1 VAL P 147      49.531   1.544   7.402  0.00  0.00      PROB  
ATOM   3742 HG11 VAL P 147      50.132   2.478   7.362  0.00  0.00      PROB  
ATOM   3743 HG12 VAL P 147      48.463   1.804   7.564  0.00  0.00      PROB  
ATOM   3744 HG13 VAL P 147      49.570   1.129   6.372  0.00  0.00      PROB  
ATOM   3745  CG2 VAL P 147      51.675   0.415   7.776  0.00  0.00      PROB  
ATOM   3746 HG21 VAL P 147      52.057  -0.529   8.220  0.00  0.00      PROB  
ATOM   3747 HG22 VAL P 147      52.328   1.249   8.109  0.00  0.00      PROB  
ATOM   3748 HG23 VAL P 147      51.722   0.254   6.677  0.00  0.00      PROB  
ATOM   3749  C   VAL P 147      48.893   1.735  10.033  0.00  0.00      PROB  
ATOM   3750  O   VAL P 147      48.680   2.911  10.125  0.00  0.00      PROB  
ATOM   3751  N   TYR P 148      47.864   0.911  10.167  0.00  0.00      PROB  
ATOM   3752  HN  TYR P 148      48.013  -0.066  10.030  0.00  0.00      PROB  
ATOM   3753  CA  TYR P 148      46.481   1.287  10.507  0.00  0.00      PROB  
ATOM   3754  HA  TYR P 148      46.263   2.131   9.870  0.00  0.00      PROB  
ATOM   3755  CB  TYR P 148      45.393   0.261  10.121  0.00  0.00      PROB  
ATOM   3756  HB1 TYR P 148      44.453   0.545  10.640  0.00  0.00      PROB  
ATOM   3757  HB2 TYR P 148      45.651  -0.789  10.376  0.00  0.00      PROB  
ATOM   3758  CG  TYR P 148      45.126   0.260   8.622  0.00  0.00      PROB  
ATOM   3759  CD1 TYR P 148      43.770   0.363   8.179  0.00  0.00      PROB  
ATOM   3760  HD1 TYR P 148      42.961   0.624   8.846  0.00  0.00      PROB  
ATOM   3761  CE1 TYR P 148      43.369   0.370   6.839  0.00  0.00      PROB  
ATOM   3762  HE1 TYR P 148      42.336   0.432   6.531  0.00  0.00      PROB  
ATOM   3763  CZ  TYR P 148      44.364   0.111   5.893  0.00  0.00      PROB  
ATOM   3764  OH  TYR P 148      43.944   0.059   4.594  0.00  0.00      PROB  
ATOM   3765  HH  TYR P 148      43.229   0.692   4.499  0.00  0.00      PROB  
ATOM   3766  CD2 TYR P 148      46.062  -0.018   7.634  0.00  0.00      PROB  
ATOM   3767  HD2 TYR P 148      47.068  -0.258   7.948  0.00  0.00      PROB  
ATOM   3768  CE2 TYR P 148      45.698  -0.110   6.241  0.00  0.00      PROB  
ATOM   3769  HE2 TYR P 148      46.396  -0.397   5.469  0.00  0.00      PROB  
ATOM   3770  C   TYR P 148      46.364   1.876  11.954  0.00  0.00      PROB  
ATOM   3771  O   TYR P 148      45.704   2.873  12.262  0.00  0.00      PROB  
ATOM   3772  N   SER P 149      47.213   1.400  12.851  0.00  0.00      PROB  
ATOM   3773  HN  SER P 149      47.837   0.643  12.675  0.00  0.00      PROB  
ATOM   3774  CA  SER P 149      47.401   2.023  14.164  0.00  0.00      PROB  
ATOM   3775  HA  SER P 149      46.385   2.064  14.530  0.00  0.00      PROB  
ATOM   3776  CB  SER P 149      48.360   1.257  15.215  0.00  0.00      PROB  
ATOM   3777  HB1 SER P 149      48.428   1.865  16.142  0.00  0.00      PROB  
ATOM   3778  HB2 SER P 149      49.339   1.080  14.720  0.00  0.00      PROB  
ATOM   3779  OG  SER P 149      47.814   0.000  15.650  0.00  0.00      PROB  
ATOM   3780  HG1 SER P 149      47.446  -0.491  14.912  0.00  0.00      PROB  
ATOM   3781  C   SER P 149      47.998   3.392  14.039  0.00  0.00      PROB  
ATOM   3782  O   SER P 149      47.561   4.365  14.670  0.00  0.00      PROB  
ATOM   3783  N   ILE P 150      48.999   3.561  13.180  0.00  0.00      PROB  
ATOM   3784  HN  ILE P 150      49.458   2.772  12.780  0.00  0.00      PROB  
ATOM   3785  CA  ILE P 150      49.590   4.858  12.874  0.00  0.00      PROB  
ATOM   3786  HA  ILE P 150      49.650   5.171  13.906  0.00  0.00      PROB  
ATOM   3787  CB  ILE P 150      50.978   4.857  12.289  0.00  0.00      PROB  
ATOM   3788  HB  ILE P 150      50.997   4.412  11.271  0.00  0.00      PROB  
ATOM   3789  CG2 ILE P 150      51.486   6.307  12.330  0.00  0.00      PROB  
ATOM   3790 HG21 ILE P 150      50.860   6.927  11.654  0.00  0.00      PROB  
ATOM   3791 HG22 ILE P 150      52.519   6.381  11.928  0.00  0.00      PROB  
ATOM   3792 HG23 ILE P 150      51.418   6.566  13.408  0.00  0.00      PROB  
ATOM   3793  CG1 ILE P 150      51.960   3.988  13.199  0.00  0.00      PROB  
ATOM   3794 HG11 ILE P 150      51.314   3.290  13.774  0.00  0.00      PROB  
ATOM   3795 HG12 ILE P 150      52.326   4.609  14.045  0.00  0.00      PROB  
ATOM   3796  CD  ILE P 150      53.094   3.255  12.483  0.00  0.00      PROB  
ATOM   3797  HD1 ILE P 150      53.616   2.519  13.131  0.00  0.00      PROB  
ATOM   3798  HD2 ILE P 150      53.773   3.998  12.012  0.00  0.00      PROB  
ATOM   3799  HD3 ILE P 150      52.659   2.690  11.631  0.00  0.00      PROB  
ATOM   3800  C   ILE P 150      48.582   5.844  12.186  0.00  0.00      PROB  
ATOM   3801  O   ILE P 150      48.393   7.008  12.617  0.00  0.00      PROB  
ATOM   3802  N   TYR P 151      47.786   5.366  11.167  0.00  0.00      PROB  
ATOM   3803  HN  TYR P 151      47.872   4.397  10.950  0.00  0.00      PROB  
ATOM   3804  CA  TYR P 151      46.601   6.096  10.644  0.00  0.00      PROB  
ATOM   3805  HA  TYR P 151      47.059   7.001  10.274  0.00  0.00      PROB  
ATOM   3806  CB  TYR P 151      46.018   5.264   9.553  0.00  0.00      PROB  
ATOM   3807  HB1 TYR P 151      45.793   4.229   9.889  0.00  0.00      PROB  
ATOM   3808  HB2 TYR P 151      46.777   5.152   8.749  0.00  0.00      PROB  
ATOM   3809  CG  TYR P 151      44.837   5.892   8.891  0.00  0.00      PROB  
ATOM   3810  CD1 TYR P 151      44.966   7.180   8.251  0.00  0.00      PROB  
ATOM   3811  HD1 TYR P 151      45.888   7.739   8.188  0.00  0.00      PROB  
ATOM   3812  CE1 TYR P 151      43.809   7.708   7.663  0.00  0.00      PROB  
ATOM   3813  HE1 TYR P 151      43.901   8.734   7.340  0.00  0.00      PROB  
ATOM   3814  CZ  TYR P 151      42.515   7.230   7.902  0.00  0.00      PROB  
ATOM   3815  OH  TYR P 151      41.379   7.951   7.492  0.00  0.00      PROB  
ATOM   3816  HH  TYR P 151      41.654   8.585   6.825  0.00  0.00      PROB  
ATOM   3817  CD2 TYR P 151      43.511   5.358   8.993  0.00  0.00      PROB  
ATOM   3818  HD2 TYR P 151      43.371   4.416   9.504  0.00  0.00      PROB  
ATOM   3819  CE2 TYR P 151      42.351   6.045   8.491  0.00  0.00      PROB  
ATOM   3820  HE2 TYR P 151      41.356   5.672   8.682  0.00  0.00      PROB  
ATOM   3821  C   TYR P 151      45.513   6.564  11.651  0.00  0.00      PROB  
ATOM   3822  O   TYR P 151      45.222   7.748  11.796  0.00  0.00      PROB  
ATOM   3823  N   VAL P 152      44.977   5.628  12.530  0.00  0.00      PROB  
ATOM   3824  HN  VAL P 152      45.297   4.683  12.526  0.00  0.00      PROB  
ATOM   3825  CA  VAL P 152      44.017   6.074  13.542  0.00  0.00      PROB  
ATOM   3826  HA  VAL P 152      43.268   6.620  12.987  0.00  0.00      PROB  
ATOM   3827  CB  VAL P 152      43.343   4.844  14.176  0.00  0.00      PROB  
ATOM   3828  HB  VAL P 152      44.129   4.080  14.359  0.00  0.00      PROB  
ATOM   3829  CG1 VAL P 152      42.892   5.105  15.638  0.00  0.00      PROB  
ATOM   3830 HG11 VAL P 152      43.730   5.425  16.293  0.00  0.00      PROB  
ATOM   3831 HG12 VAL P 152      42.547   4.150  16.089  0.00  0.00      PROB  
ATOM   3832 HG13 VAL P 152      42.087   5.870  15.613  0.00  0.00      PROB  
ATOM   3833  CG2 VAL P 152      42.222   4.363  13.293  0.00  0.00      PROB  
ATOM   3834 HG21 VAL P 152      41.265   4.885  13.508  0.00  0.00      PROB  
ATOM   3835 HG22 VAL P 152      42.060   3.269  13.398  0.00  0.00      PROB  
ATOM   3836 HG23 VAL P 152      42.388   4.570  12.214  0.00  0.00      PROB  
ATOM   3837  C   VAL P 152      44.717   6.990  14.652  0.00  0.00      PROB  
ATOM   3838  O   VAL P 152      44.073   7.970  14.900  0.00  0.00      PROB  
ATOM   3839  N   HSD P 153      45.947   6.746  15.121  0.00  0.00      PROB  
ATOM   3840  HN  HSD P 153      46.312   5.844  14.904  0.00  0.00      PROB  
ATOM   3841  CA  HSD P 153      46.733   7.548  16.029  0.00  0.00      PROB  
ATOM   3842  HA  HSD P 153      46.304   7.558  17.020  0.00  0.00      PROB  
ATOM   3843  CB  HSD P 153      48.169   7.000  16.178  0.00  0.00      PROB  
ATOM   3844  HB1 HSD P 153      48.765   7.788  16.687  0.00  0.00      PROB  
ATOM   3845  HB2 HSD P 153      48.592   6.715  15.191  0.00  0.00      PROB  
ATOM   3846  ND1 HSD P 153      47.451   5.033  17.652  0.00  0.00      PROB  
ATOM   3847  HD1 HSD P 153      46.463   5.071  17.505  0.00  0.00      PROB  
ATOM   3848  CG  HSD P 153      48.364   5.791  17.002  0.00  0.00      PROB  
ATOM   3849  CE1 HSD P 153      48.141   3.988  18.175  0.00  0.00      PROB  
ATOM   3850  HE1 HSD P 153      47.730   3.355  18.961  0.00  0.00      PROB  
ATOM   3851  NE2 HSD P 153      49.432   3.967  17.846  0.00  0.00      PROB  
ATOM   3852  CD2 HSD P 153      49.566   5.119  17.081  0.00  0.00      PROB  
ATOM   3853  HD2 HSD P 153      50.535   5.324  16.643  0.00  0.00      PROB  
ATOM   3854  C   HSD P 153      46.869   8.904  15.510  0.00  0.00      PROB  
ATOM   3855  O   HSD P 153      46.716   9.894  16.227  0.00  0.00      PROB  
ATOM   3856  N   THR P 154      47.023   9.120  14.230  0.00  0.00      PROB  
ATOM   3857  HN  THR P 154      47.167   8.319  13.654  0.00  0.00      PROB  
ATOM   3858  CA  THR P 154      47.179  10.413  13.619  0.00  0.00      PROB  
ATOM   3859  HA  THR P 154      47.805  11.041  14.237  0.00  0.00      PROB  
ATOM   3860  CB  THR P 154      48.037  10.126  12.299  0.00  0.00      PROB  
ATOM   3861  HB  THR P 154      47.527   9.318  11.732  0.00  0.00      PROB  
ATOM   3862  OG1 THR P 154      49.255   9.558  12.613  0.00  0.00      PROB  
ATOM   3863  HG1 THR P 154      49.076   8.665  12.917  0.00  0.00      PROB  
ATOM   3864  CG2 THR P 154      48.327  11.489  11.609  0.00  0.00      PROB  
ATOM   3865 HG21 THR P 154      48.876  11.257  10.672  0.00  0.00      PROB  
ATOM   3866 HG22 THR P 154      48.897  12.215  12.227  0.00  0.00      PROB  
ATOM   3867 HG23 THR P 154      47.391  11.982  11.271  0.00  0.00      PROB  
ATOM   3868  C   THR P 154      45.837  11.151  13.286  0.00  0.00      PROB  
ATOM   3869  O   THR P 154      45.752  12.419  13.259  0.00  0.00      PROB  
ATOM   3870  N   VAL P 155      44.785  10.331  13.113  0.00  0.00      PROB  
ATOM   3871  HN  VAL P 155      44.972   9.356  13.208  0.00  0.00      PROB  
ATOM   3872  CA  VAL P 155      43.474  10.820  12.554  0.00  0.00      PROB  
ATOM   3873  HA  VAL P 155      43.468  11.850  12.231  0.00  0.00      PROB  
ATOM   3874  CB  VAL P 155      43.149  10.085  11.241  0.00  0.00      PROB  
ATOM   3875  HB  VAL P 155      43.195   8.980  11.350  0.00  0.00      PROB  
ATOM   3876  CG1 VAL P 155      41.888  10.711  10.489  0.00  0.00      PROB  
ATOM   3877 HG11 VAL P 155      41.903  11.806  10.302  0.00  0.00      PROB  
ATOM   3878 HG12 VAL P 155      41.034  10.493  11.165  0.00  0.00      PROB  
ATOM   3879 HG13 VAL P 155      41.824  10.049   9.598  0.00  0.00      PROB  
ATOM   3880  CG2 VAL P 155      44.304  10.552  10.293  0.00  0.00      PROB  
ATOM   3881 HG21 VAL P 155      44.078  10.094   9.306  0.00  0.00      PROB  
ATOM   3882 HG22 VAL P 155      45.333  10.372  10.671  0.00  0.00      PROB  
ATOM   3883 HG23 VAL P 155      44.205  11.642  10.100  0.00  0.00      PROB  
ATOM   3884  C   VAL P 155      42.340  10.555  13.515  0.00  0.00      PROB  
ATOM   3885  O   VAL P 155      41.893  11.469  14.158  0.00  0.00      PROB  
ATOM   3886  N   CYS P 156      41.778   9.346  13.503  0.00  0.00      PROB  
ATOM   3887  HN  CYS P 156      42.155   8.638  12.911  0.00  0.00      PROB  
ATOM   3888  CA  CYS P 156      40.551   8.989  14.228  0.00  0.00      PROB  
ATOM   3889  HA  CYS P 156      39.689   9.618  14.059  0.00  0.00      PROB  
ATOM   3890  CB  CYS P 156      40.021   7.548  13.878  0.00  0.00      PROB  
ATOM   3891  HB1 CYS P 156      39.105   7.254  14.434  0.00  0.00      PROB  
ATOM   3892  HB2 CYS P 156      40.904   6.912  14.100  0.00  0.00      PROB  
ATOM   3893  SG  CYS P 156      39.622   7.378  12.069  0.00  0.00      PROB  
ATOM   3894  HG1 CYS P 156      38.688   8.306  12.223  0.00  0.00      PROB  
ATOM   3895  C   CYS P 156      40.738   8.999  15.701  0.00  0.00      PROB  
ATOM   3896  O   CYS P 156      39.845   9.518  16.279  0.00  0.00      PROB  
ATOM   3897  N   ASP P 157      41.820   8.561  16.296  0.00  0.00      PROB  
ATOM   3898  HN  ASP P 157      42.563   8.139  15.783  0.00  0.00      PROB  
ATOM   3899  CA  ASP P 157      42.139   8.622  17.693  0.00  0.00      PROB  
ATOM   3900  HA  ASP P 157      41.396   8.031  18.208  0.00  0.00      PROB  
ATOM   3901  CB  ASP P 157      43.477   8.001  18.032  0.00  0.00      PROB  
ATOM   3902  HB1 ASP P 157      44.212   8.443  17.326  0.00  0.00      PROB  
ATOM   3903  HB2 ASP P 157      43.427   6.894  17.956  0.00  0.00      PROB  
ATOM   3904  CG  ASP P 157      44.012   8.295  19.448  0.00  0.00      PROB  
ATOM   3905  OD1 ASP P 157      43.204   7.989  20.376  0.00  0.00      PROB  
ATOM   3906  OD2 ASP P 157      45.143   8.821  19.650  0.00  0.00      PROB  
ATOM   3907  C   ASP P 157      42.080  10.110  18.263  0.00  0.00      PROB  
ATOM   3908  O   ASP P 157      41.197  10.339  19.061  0.00  0.00      PROB  
ATOM   3909  N   PRO P 158      42.733  11.200  17.754  0.00  0.00      PROB  
ATOM   3910  CD  PRO P 158      44.016  11.014  17.083  0.00  0.00      PROB  
ATOM   3911  HD1 PRO P 158      44.022  10.241  16.285  0.00  0.00      PROB  
ATOM   3912  HD2 PRO P 158      44.709  10.672  17.881  0.00  0.00      PROB  
ATOM   3913  CA  PRO P 158      42.587  12.552  18.222  0.00  0.00      PROB  
ATOM   3914  HA  PRO P 158      42.541  12.658  19.296  0.00  0.00      PROB  
ATOM   3915  CB  PRO P 158      43.837  13.257  17.726  0.00  0.00      PROB  
ATOM   3916  HB1 PRO P 158      44.615  13.321  18.516  0.00  0.00      PROB  
ATOM   3917  HB2 PRO P 158      43.613  14.254  17.288  0.00  0.00      PROB  
ATOM   3918  CG  PRO P 158      44.524  12.332  16.658  0.00  0.00      PROB  
ATOM   3919  HG1 PRO P 158      44.204  12.606  15.630  0.00  0.00      PROB  
ATOM   3920  HG2 PRO P 158      45.634  12.381  16.669  0.00  0.00      PROB  
ATOM   3921  C   PRO P 158      41.326  13.149  17.828  0.00  0.00      PROB  
ATOM   3922  O   PRO P 158      40.791  13.873  18.642  0.00  0.00      PROB  
ATOM   3923  N   LEU P 159      40.770  12.909  16.562  0.00  0.00      PROB  
ATOM   3924  HN  LEU P 159      41.185  12.278  15.911  0.00  0.00      PROB  
ATOM   3925  CA  LEU P 159      39.500  13.497  16.217  0.00  0.00      PROB  
ATOM   3926  HA  LEU P 159      39.532  14.573  16.309  0.00  0.00      PROB  
ATOM   3927  CB  LEU P 159      39.211  13.284  14.737  0.00  0.00      PROB  
ATOM   3928  HB1 LEU P 159      39.324  12.192  14.566  0.00  0.00      PROB  
ATOM   3929  HB2 LEU P 159      40.082  13.681  14.173  0.00  0.00      PROB  
ATOM   3930  CG  LEU P 159      37.824  13.688  14.127  0.00  0.00      PROB  
ATOM   3931  HG  LEU P 159      36.968  13.064  14.461  0.00  0.00      PROB  
ATOM   3932  CD1 LEU P 159      37.575  15.162  14.554  0.00  0.00      PROB  
ATOM   3933 HD11 LEU P 159      36.793  15.739  14.016  0.00  0.00      PROB  
ATOM   3934 HD12 LEU P 159      38.509  15.710  14.303  0.00  0.00      PROB  
ATOM   3935 HD13 LEU P 159      37.385  15.127  15.648  0.00  0.00      PROB  
ATOM   3936  CD2 LEU P 159      37.661  13.717  12.593  0.00  0.00      PROB  
ATOM   3937 HD21 LEU P 159      36.662  13.953  12.169  0.00  0.00      PROB  
ATOM   3938 HD22 LEU P 159      37.875  12.709  12.177  0.00  0.00      PROB  
ATOM   3939 HD23 LEU P 159      38.430  14.333  12.079  0.00  0.00      PROB  
ATOM   3940  C   LEU P 159      38.389  12.935  17.112  0.00  0.00      PROB  
ATOM   3941  O   LEU P 159      37.574  13.723  17.656  0.00  0.00      PROB  
ATOM   3942  N   PHE P 160      38.292  11.639  17.425  0.00  0.00      PROB  
ATOM   3943  HN  PHE P 160      38.891  10.936  17.049  0.00  0.00      PROB  
ATOM   3944  CA  PHE P 160      37.334  11.109  18.376  0.00  0.00      PROB  
ATOM   3945  HA  PHE P 160      36.334  11.477  18.196  0.00  0.00      PROB  
ATOM   3946  CB  PHE P 160      37.230   9.585  18.125  0.00  0.00      PROB  
ATOM   3947  HB1 PHE P 160      36.696   9.009  18.910  0.00  0.00      PROB  
ATOM   3948  HB2 PHE P 160      38.281   9.231  18.042  0.00  0.00      PROB  
ATOM   3949  CG  PHE P 160      36.520   9.170  16.882  0.00  0.00      PROB  
ATOM   3950  CD1 PHE P 160      35.723  10.027  16.092  0.00  0.00      PROB  
ATOM   3951  HD1 PHE P 160      35.316  10.971  16.422  0.00  0.00      PROB  
ATOM   3952  CE1 PHE P 160      35.173   9.451  14.932  0.00  0.00      PROB  
ATOM   3953  HE1 PHE P 160      34.541  10.001  14.250  0.00  0.00      PROB  
ATOM   3954  CZ  PHE P 160      35.448   8.168  14.473  0.00  0.00      PROB  
ATOM   3955  HZ  PHE P 160      34.934   7.896  13.564  0.00  0.00      PROB  
ATOM   3956  CD2 PHE P 160      36.709   7.829  16.439  0.00  0.00      PROB  
ATOM   3957  HD2 PHE P 160      37.311   7.195  17.072  0.00  0.00      PROB  
ATOM   3958  CE2 PHE P 160      36.099   7.291  15.312  0.00  0.00      PROB  
ATOM   3959  HE2 PHE P 160      36.189   6.230  15.132  0.00  0.00      PROB  
ATOM   3960  C   PHE P 160      37.556  11.553  19.836  0.00  0.00      PROB  
ATOM   3961  O   PHE P 160      36.600  11.663  20.575  0.00  0.00      PROB  
ATOM   3962  N   GLU P 161      38.856  11.850  20.317  0.00  0.00      PROB  
ATOM   3963  HN  GLU P 161      39.652  11.763  19.724  0.00  0.00      PROB  
ATOM   3964  CA  GLU P 161      39.028  12.481  21.598  0.00  0.00      PROB  
ATOM   3965  HA  GLU P 161      38.609  11.810  22.333  0.00  0.00      PROB  
ATOM   3966  CB  GLU P 161      40.523  12.513  22.104  0.00  0.00      PROB  
ATOM   3967  HB1 GLU P 161      40.563  13.156  23.009  0.00  0.00      PROB  
ATOM   3968  HB2 GLU P 161      41.282  12.887  21.385  0.00  0.00      PROB  
ATOM   3969  CG  GLU P 161      41.012  11.155  22.560  0.00  0.00      PROB  
ATOM   3970  HG1 GLU P 161      41.358  10.555  21.691  0.00  0.00      PROB  
ATOM   3971  HG2 GLU P 161      40.133  10.678  23.044  0.00  0.00      PROB  
ATOM   3972  CD  GLU P 161      42.159  11.250  23.553  0.00  0.00      PROB  
ATOM   3973  OE1 GLU P 161      42.016  10.981  24.746  0.00  0.00      PROB  
ATOM   3974  OE2 GLU P 161      43.251  11.510  22.936  0.00  0.00      PROB  
ATOM   3975  C   GLU P 161      38.313  13.791  21.764  0.00  0.00      PROB  
ATOM   3976  O   GLU P 161      37.699  14.141  22.719  0.00  0.00      PROB  
ATOM   3977  N   ALA P 162      38.416  14.620  20.705  0.00  0.00      PROB  
ATOM   3978  HN  ALA P 162      38.930  14.322  19.904  0.00  0.00      PROB  
ATOM   3979  CA  ALA P 162      37.812  15.915  20.650  0.00  0.00      PROB  
ATOM   3980  HA  ALA P 162      38.220  16.505  21.457  0.00  0.00      PROB  
ATOM   3981  CB  ALA P 162      38.329  16.569  19.318  0.00  0.00      PROB  
ATOM   3982  HB1 ALA P 162      38.295  15.891  18.439  0.00  0.00      PROB  
ATOM   3983  HB2 ALA P 162      39.388  16.852  19.497  0.00  0.00      PROB  
ATOM   3984  HB3 ALA P 162      37.967  17.575  19.013  0.00  0.00      PROB  
ATOM   3985  C   ALA P 162      36.353  15.923  20.801  0.00  0.00      PROB  
ATOM   3986  O   ALA P 162      35.796  16.787  21.463  0.00  0.00      PROB  
ATOM   3987  N   VAL P 163      35.672  14.944  20.176  0.00  0.00      PROB  
ATOM   3988  HN  VAL P 163      36.244  14.291  19.686  0.00  0.00      PROB  
ATOM   3989  CA  VAL P 163      34.240  14.769  20.234  0.00  0.00      PROB  
ATOM   3990  HA  VAL P 163      33.829  15.706  19.888  0.00  0.00      PROB  
ATOM   3991  CB  VAL P 163      33.828  13.639  19.303  0.00  0.00      PROB  
ATOM   3992  HB  VAL P 163      34.397  12.729  19.588  0.00  0.00      PROB  
ATOM   3993  CG1 VAL P 163      32.276  13.337  19.437  0.00  0.00      PROB  
ATOM   3994 HG11 VAL P 163      31.867  13.045  20.428  0.00  0.00      PROB  
ATOM   3995 HG12 VAL P 163      31.998  12.519  18.738  0.00  0.00      PROB  
ATOM   3996 HG13 VAL P 163      31.742  14.252  19.102  0.00  0.00      PROB  
ATOM   3997  CG2 VAL P 163      34.167  13.949  17.859  0.00  0.00      PROB  
ATOM   3998 HG21 VAL P 163      33.682  14.906  17.570  0.00  0.00      PROB  
ATOM   3999 HG22 VAL P 163      33.757  13.110  17.258  0.00  0.00      PROB  
ATOM   4000 HG23 VAL P 163      35.261  14.086  17.720  0.00  0.00      PROB  
ATOM   4001  C   VAL P 163      33.668  14.522  21.657  0.00  0.00      PROB  
ATOM   4002  O   VAL P 163      32.603  15.011  22.107  0.00  0.00      PROB  
ATOM   4003  N   GLY P 164      34.389  13.708  22.420  0.00  0.00      PROB  
ATOM   4004  HN  GLY P 164      35.282  13.480  22.042  0.00  0.00      PROB  
ATOM   4005  CA  GLY P 164      33.943  13.225  23.738  0.00  0.00      PROB  
ATOM   4006  HA1 GLY P 164      34.782  12.708  24.181  0.00  0.00      PROB  
ATOM   4007  HA2 GLY P 164      33.058  12.632  23.563  0.00  0.00      PROB  
ATOM   4008  C   GLY P 164      33.624  14.370  24.702  0.00  0.00      PROB  
ATOM   4009  O   GLY P 164      32.834  14.325  25.656  0.00  0.00      PROB  
ATOM   4010  N   LYS P 165      34.265  15.551  24.386  0.00  0.00      PROB  
ATOM   4011  HN  LYS P 165      34.866  15.582  23.591  0.00  0.00      PROB  
ATOM   4012  CA  LYS P 165      34.110  16.846  25.017  0.00  0.00      PROB  
ATOM   4013  HA  LYS P 165      34.502  16.756  26.020  0.00  0.00      PROB  
ATOM   4014  CB  LYS P 165      34.975  17.925  24.352  0.00  0.00      PROB  
ATOM   4015  HB1 LYS P 165      34.775  18.959  24.707  0.00  0.00      PROB  
ATOM   4016  HB2 LYS P 165      34.837  18.116  23.266  0.00  0.00      PROB  
ATOM   4017  CG  LYS P 165      36.497  17.748  24.716  0.00  0.00      PROB  
ATOM   4018  HG1 LYS P 165      36.916  16.879  24.165  0.00  0.00      PROB  
ATOM   4019  HG2 LYS P 165      36.544  17.759  25.826  0.00  0.00      PROB  
ATOM   4020  CD  LYS P 165      37.266  19.059  24.384  0.00  0.00      PROB  
ATOM   4021  HD1 LYS P 165      36.696  19.924  24.786  0.00  0.00      PROB  
ATOM   4022  HD2 LYS P 165      37.251  19.114  23.274  0.00  0.00      PROB  
ATOM   4023  CE  LYS P 165      38.710  19.185  24.910  0.00  0.00      PROB  
ATOM   4024  HE1 LYS P 165      39.327  18.585  24.207  0.00  0.00      PROB  
ATOM   4025  HE2 LYS P 165      38.923  18.885  25.958  0.00  0.00      PROB  
ATOM   4026  NZ  LYS P 165      39.082  20.577  24.784  0.00  0.00      PROB  
ATOM   4027  HZ1 LYS P 165      38.972  20.809  23.776  0.00  0.00      PROB  
ATOM   4028  HZ2 LYS P 165      40.073  20.772  25.030  0.00  0.00      PROB  
ATOM   4029  HZ3 LYS P 165      38.514  21.302  25.268  0.00  0.00      PROB  
ATOM   4030  C   LYS P 165      32.647  17.253  25.116  0.00  0.00      PROB  
ATOM   4031  O   LYS P 165      32.251  17.854  26.120  0.00  0.00      PROB  
ATOM   4032  N   ILE P 166      31.887  16.888  24.085  0.00  0.00      PROB  
ATOM   4033  HN  ILE P 166      32.267  16.341  23.344  0.00  0.00      PROB  
ATOM   4034  CA  ILE P 166      30.413  17.247  23.904  0.00  0.00      PROB  
ATOM   4035  HA  ILE P 166      30.289  18.320  23.938  0.00  0.00      PROB  
ATOM   4036  CB  ILE P 166      29.809  16.675  22.619  0.00  0.00      PROB  
ATOM   4037  HB  ILE P 166      29.946  15.574  22.561  0.00  0.00      PROB  
ATOM   4038  CG2 ILE P 166      28.189  16.930  22.478  0.00  0.00      PROB  
ATOM   4039 HG21 ILE P 166      27.734  16.456  23.375  0.00  0.00      PROB  
ATOM   4040 HG22 ILE P 166      27.755  16.503  21.549  0.00  0.00      PROB  
ATOM   4041 HG23 ILE P 166      27.963  18.014  22.565  0.00  0.00      PROB  
ATOM   4042  CG1 ILE P 166      30.548  17.287  21.456  0.00  0.00      PROB  
ATOM   4043 HG11 ILE P 166      31.646  17.321  21.627  0.00  0.00      PROB  
ATOM   4044 HG12 ILE P 166      30.344  18.364  21.277  0.00  0.00      PROB  
ATOM   4045  CD  ILE P 166      30.325  16.547  20.096  0.00  0.00      PROB  
ATOM   4046  HD1 ILE P 166      31.106  16.790  19.344  0.00  0.00      PROB  
ATOM   4047  HD2 ILE P 166      29.336  16.729  19.623  0.00  0.00      PROB  
ATOM   4048  HD3 ILE P 166      30.332  15.459  20.320  0.00  0.00      PROB  
ATOM   4049  C   ILE P 166      29.636  16.723  25.122  0.00  0.00      PROB  
ATOM   4050  O   ILE P 166      28.779  17.313  25.785  0.00  0.00      PROB  
ATOM   4051  N   PHE P 167      30.096  15.440  25.552  0.00  0.00      PROB  
ATOM   4052  HN  PHE P 167      30.944  15.150  25.116  0.00  0.00      PROB  
ATOM   4053  CA  PHE P 167      29.345  14.658  26.585  0.00  0.00      PROB  
ATOM   4054  HA  PHE P 167      28.380  15.142  26.640  0.00  0.00      PROB  
ATOM   4055  CB  PHE P 167      29.240  13.238  26.110  0.00  0.00      PROB  
ATOM   4056  HB1 PHE P 167      28.424  12.768  26.700  0.00  0.00      PROB  
ATOM   4057  HB2 PHE P 167      30.185  12.691  26.313  0.00  0.00      PROB  
ATOM   4058  CG  PHE P 167      28.805  12.966  24.711  0.00  0.00      PROB  
ATOM   4059  CD1 PHE P 167      27.573  13.412  24.169  0.00  0.00      PROB  
ATOM   4060  HD1 PHE P 167      26.889  13.915  24.837  0.00  0.00      PROB  
ATOM   4061  CE1 PHE P 167      27.336  13.295  22.752  0.00  0.00      PROB  
ATOM   4062  HE1 PHE P 167      26.411  13.675  22.344  0.00  0.00      PROB  
ATOM   4063  CZ  PHE P 167      28.292  12.804  21.857  0.00  0.00      PROB  
ATOM   4064  HZ  PHE P 167      28.233  12.886  20.781  0.00  0.00      PROB  
ATOM   4065  CD2 PHE P 167      29.773  12.576  23.765  0.00  0.00      PROB  
ATOM   4066  HD2 PHE P 167      30.707  12.236  24.187  0.00  0.00      PROB  
ATOM   4067  CE2 PHE P 167      29.544  12.460  22.389  0.00  0.00      PROB  
ATOM   4068  HE2 PHE P 167      30.394  12.140  21.805  0.00  0.00      PROB  
ATOM   4069  C   PHE P 167      29.887  14.683  27.982  0.00  0.00      PROB  
ATOM   4070  O   PHE P 167      29.336  14.122  28.925  0.00  0.00      PROB  
ATOM   4071  N   SER P 168      31.042  15.371  28.077  0.00  0.00      PROB  
ATOM   4072  HN  SER P 168      31.460  15.608  27.203  0.00  0.00      PROB  
ATOM   4073  CA  SER P 168      31.739  15.481  29.335  0.00  0.00      PROB  
ATOM   4074  HA  SER P 168      31.697  14.533  29.852  0.00  0.00      PROB  
ATOM   4075  CB  SER P 168      33.175  15.680  28.943  0.00  0.00      PROB  
ATOM   4076  HB1 SER P 168      33.850  15.890  29.799  0.00  0.00      PROB  
ATOM   4077  HB2 SER P 168      33.269  16.580  28.298  0.00  0.00      PROB  
ATOM   4078  OG  SER P 168      33.674  14.568  28.228  0.00  0.00      PROB  
ATOM   4079  HG1 SER P 168      33.186  14.493  27.405  0.00  0.00      PROB  
ATOM   4080  C   SER P 168      31.219  16.676  30.169  0.00  0.00      PROB  
ATOM   4081  O   SER P 168      31.629  17.845  29.968  0.00  0.00      PROB  
ATOM   4082  N   ASN P 169      30.383  16.265  31.177  0.00  0.00      PROB  
ATOM   4083  HN  ASN P 169      30.059  15.322  31.201  0.00  0.00      PROB  
ATOM   4084  CA  ASN P 169      29.770  17.148  32.224  0.00  0.00      PROB  
ATOM   4085  HA  ASN P 169      29.445  16.533  33.050  0.00  0.00      PROB  
ATOM   4086  CB  ASN P 169      30.651  18.329  32.794  0.00  0.00      PROB  
ATOM   4087  HB1 ASN P 169      30.848  19.137  32.058  0.00  0.00      PROB  
ATOM   4088  HB2 ASN P 169      31.650  17.930  33.069  0.00  0.00      PROB  
ATOM   4089  CG  ASN P 169      30.076  19.025  34.073  0.00  0.00      PROB  
ATOM   4090  OD1 ASN P 169      28.909  18.877  34.436  0.00  0.00      PROB  
ATOM   4091  ND2 ASN P 169      31.005  19.744  34.846  0.00  0.00      PROB  
ATOM   4092 HD21 ASN P 169      31.945  19.900  34.543  0.00  0.00      PROB  
ATOM   4093 HD22 ASN P 169      30.792  20.033  35.780  0.00  0.00      PROB  
ATOM   4094  C   ASN P 169      28.481  17.610  31.699  0.00  0.00      PROB  
ATOM   4095  O   ASN P 169      28.316  18.851  31.577  0.00  0.00      PROB  
ATOM   4096  N   VAL P 170      27.455  16.772  31.421  0.00  0.00      PROB  
ATOM   4097  HN  VAL P 170      27.391  15.797  31.623  0.00  0.00      PROB  
ATOM   4098  CA  VAL P 170      26.167  17.272  30.921  0.00  0.00      PROB  
ATOM   4099  HA  VAL P 170      26.112  18.262  30.493  0.00  0.00      PROB  
ATOM   4100  CB  VAL P 170      25.647  16.299  29.829  0.00  0.00      PROB  
ATOM   4101  HB  VAL P 170      25.888  15.259  30.139  0.00  0.00      PROB  
ATOM   4102  CG1 VAL P 170      24.187  16.399  29.511  0.00  0.00      PROB  
ATOM   4103 HG11 VAL P 170      23.585  15.980  30.345  0.00  0.00      PROB  
ATOM   4104 HG12 VAL P 170      24.078  15.744  28.620  0.00  0.00      PROB  
ATOM   4105 HG13 VAL P 170      23.869  17.449  29.333  0.00  0.00      PROB  
ATOM   4106  CG2 VAL P 170      26.495  16.572  28.498  0.00  0.00      PROB  
ATOM   4107 HG21 VAL P 170      26.126  15.941  27.662  0.00  0.00      PROB  
ATOM   4108 HG22 VAL P 170      27.556  16.291  28.669  0.00  0.00      PROB  
ATOM   4109 HG23 VAL P 170      26.275  17.638  28.276  0.00  0.00      PROB  
ATOM   4110  C   VAL P 170      25.177  17.346  32.140  0.00  0.00      PROB  
ATOM   4111  O   VAL P 170      25.067  16.404  32.874  0.00  0.00      PROB  
ATOM   4112  N   ARG P 171      24.361  18.375  32.328  0.00  0.00      PROB  
ATOM   4113  HN  ARG P 171      24.157  19.038  31.611  0.00  0.00      PROB  
ATOM   4114  CA  ARG P 171      23.554  18.523  33.453  0.00  0.00      PROB  
ATOM   4115  HA  ARG P 171      23.388  17.561  33.914  0.00  0.00      PROB  
ATOM   4116  CB  ARG P 171      24.195  19.361  34.530  0.00  0.00      PROB  
ATOM   4117  HB1 ARG P 171      23.636  19.384  35.490  0.00  0.00      PROB  
ATOM   4118  HB2 ARG P 171      24.215  20.425  34.211  0.00  0.00      PROB  
ATOM   4119  CG  ARG P 171      25.620  19.012  35.042  0.00  0.00      PROB  
ATOM   4120  HG1 ARG P 171      26.322  18.865  34.193  0.00  0.00      PROB  
ATOM   4121  HG2 ARG P 171      25.597  18.081  35.649  0.00  0.00      PROB  
ATOM   4122  CD  ARG P 171      26.061  20.217  35.973  0.00  0.00      PROB  
ATOM   4123  HD1 ARG P 171      25.199  20.507  36.612  0.00  0.00      PROB  
ATOM   4124  HD2 ARG P 171      26.275  21.044  35.263  0.00  0.00      PROB  
ATOM   4125  NE  ARG P 171      27.364  19.853  36.496  0.00  0.00      PROB  
ATOM   4126  HE  ARG P 171      28.019  19.539  35.809  0.00  0.00      PROB  
ATOM   4127  CZ  ARG P 171      27.482  19.122  37.559  0.00  0.00      PROB  
ATOM   4128  NH1 ARG P 171      26.650  19.278  38.581  0.00  0.00      PROB  
ATOM   4129 HH11 ARG P 171      25.981  20.022  38.585  0.00  0.00      PROB  
ATOM   4130 HH12 ARG P 171      26.795  18.667  39.360  0.00  0.00      PROB  
ATOM   4131  NH2 ARG P 171      28.394  18.177  37.654  0.00  0.00      PROB  
ATOM   4132 HH21 ARG P 171      29.203  18.231  37.069  0.00  0.00      PROB  
ATOM   4133 HH22 ARG P 171      28.360  17.508  38.397  0.00  0.00      PROB  
ATOM   4134  C   ARG P 171      22.175  19.085  33.044  0.00  0.00      PROB  
ATOM   4135  O   ARG P 171      21.961  19.977  32.194  0.00  0.00      PROB  
ATOM   4136  N   ILE P 172      21.170  18.517  33.722  0.00  0.00      PROB  
ATOM   4137  HN  ILE P 172      21.246  17.707  34.299  0.00  0.00      PROB  
ATOM   4138  CA  ILE P 172      19.812  18.885  33.531  0.00  0.00      PROB  
ATOM   4139  HA  ILE P 172      19.635  19.760  32.922  0.00  0.00      PROB  
ATOM   4140  CB  ILE P 172      19.058  17.693  32.894  0.00  0.00      PROB  
ATOM   4141  HB  ILE P 172      19.048  16.768  33.509  0.00  0.00      PROB  
ATOM   4142  CG2 ILE P 172      17.570  18.090  32.647  0.00  0.00      PROB  
ATOM   4143 HG21 ILE P 172      17.108  17.345  31.964  0.00  0.00      PROB  
ATOM   4144 HG22 ILE P 172      17.488  19.097  32.186  0.00  0.00      PROB  
ATOM   4145 HG23 ILE P 172      16.982  18.030  33.589  0.00  0.00      PROB  
ATOM   4146  CG1 ILE P 172      19.668  17.251  31.564  0.00  0.00      PROB  
ATOM   4147 HG11 ILE P 172      20.251  18.123  31.196  0.00  0.00      PROB  
ATOM   4148 HG12 ILE P 172      18.826  17.185  30.843  0.00  0.00      PROB  
ATOM   4149  CD  ILE P 172      20.566  15.963  31.716  0.00  0.00      PROB  
ATOM   4150  HD1 ILE P 172      21.300  16.233  32.505  0.00  0.00      PROB  
ATOM   4151  HD2 ILE P 172      21.223  15.697  30.860  0.00  0.00      PROB  
ATOM   4152  HD3 ILE P 172      19.849  15.224  32.133  0.00  0.00      PROB  
ATOM   4153  C   ILE P 172      19.227  19.203  34.898  0.00  0.00      PROB  
ATOM   4154  O   ILE P 172      19.129  18.328  35.779  0.00  0.00      PROB  
ATOM   4155  N   ASN P 173      18.975  20.509  35.231  0.00  0.00      PROB  
ATOM   4156  HN  ASN P 173      19.168  21.239  34.581  0.00  0.00      PROB  
ATOM   4157  CA  ASN P 173      18.399  20.969  36.450  0.00  0.00      PROB  
ATOM   4158  HA  ASN P 173      18.581  20.258  37.242  0.00  0.00      PROB  
ATOM   4159  CB  ASN P 173      19.045  22.274  36.972  0.00  0.00      PROB  
ATOM   4160  HB1 ASN P 173      18.753  22.435  38.032  0.00  0.00      PROB  
ATOM   4161  HB2 ASN P 173      18.690  23.138  36.371  0.00  0.00      PROB  
ATOM   4162  CG  ASN P 173      20.585  22.076  36.868  0.00  0.00      PROB  
ATOM   4163  OD1 ASN P 173      21.155  21.286  37.642  0.00  0.00      PROB  
ATOM   4164  ND2 ASN P 173      21.303  22.936  36.001  0.00  0.00      PROB  
ATOM   4165 HD21 ASN P 173      22.301  22.947  35.933  0.00  0.00      PROB  
ATOM   4166 HD22 ASN P 173      20.797  23.373  35.258  0.00  0.00      PROB  
ATOM   4167  C   ASN P 173      16.879  21.160  36.358  0.00  0.00      PROB  
ATOM   4168  O   ASN P 173      16.301  21.808  35.476  0.00  0.00      PROB  
ATOM   4169  N   LEU P 174      16.212  20.698  37.398  0.00  0.00      PROB  
ATOM   4170  HN  LEU P 174      16.719  20.288  38.152  0.00  0.00      PROB  
ATOM   4171  CA  LEU P 174      14.758  20.730  37.505  0.00  0.00      PROB  
ATOM   4172  HA  LEU P 174      14.385  21.102  36.562  0.00  0.00      PROB  
ATOM   4173  CB  LEU P 174      14.079  19.314  37.840  0.00  0.00      PROB  
ATOM   4174  HB1 LEU P 174      12.979  19.164  37.864  0.00  0.00      PROB  
ATOM   4175  HB2 LEU P 174      14.475  18.922  38.801  0.00  0.00      PROB  
ATOM   4176  CG  LEU P 174      14.476  18.199  36.796  0.00  0.00      PROB  
ATOM   4177  HG  LEU P 174      15.574  18.043  36.729  0.00  0.00      PROB  
ATOM   4178  CD1 LEU P 174      13.759  16.955  37.289  0.00  0.00      PROB  
ATOM   4179 HD11 LEU P 174      13.943  16.843  38.379  0.00  0.00      PROB  
ATOM   4180 HD12 LEU P 174      14.216  16.039  36.859  0.00  0.00      PROB  
ATOM   4181 HD13 LEU P 174      12.668  16.867  37.100  0.00  0.00      PROB  
ATOM   4182  CD2 LEU P 174      14.098  18.542  35.380  0.00  0.00      PROB  
ATOM   4183 HD21 LEU P 174      14.381  19.584  35.117  0.00  0.00      PROB  
ATOM   4184 HD22 LEU P 174      12.994  18.609  35.274  0.00  0.00      PROB  
ATOM   4185 HD23 LEU P 174      14.660  17.896  34.672  0.00  0.00      PROB  
ATOM   4186  C   LEU P 174      14.387  21.768  38.563  0.00  0.00      PROB  
ATOM   4187  O   LEU P 174      14.645  21.591  39.790  0.00  0.00      PROB  
ATOM   4188  N   GLN P 175      13.798  22.899  38.108  0.00  0.00      PROB  
ATOM   4189  HN  GLN P 175      13.743  22.923  37.113  0.00  0.00      PROB  
ATOM   4190  CA  GLN P 175      13.549  24.080  38.995  0.00  0.00      PROB  
ATOM   4191  HA  GLN P 175      14.214  23.995  39.842  0.00  0.00      PROB  
ATOM   4192  CB  GLN P 175      13.698  25.452  38.157  0.00  0.00      PROB  
ATOM   4193  HB1 GLN P 175      13.675  26.317  38.854  0.00  0.00      PROB  
ATOM   4194  HB2 GLN P 175      12.858  25.561  37.438  0.00  0.00      PROB  
ATOM   4195  CG  GLN P 175      15.025  25.555  37.399  0.00  0.00      PROB  
ATOM   4196  HG1 GLN P 175      15.040  26.460  36.755  0.00  0.00      PROB  
ATOM   4197  HG2 GLN P 175      15.074  24.699  36.692  0.00  0.00      PROB  
ATOM   4198  CD  GLN P 175      16.302  25.574  38.250  0.00  0.00      PROB  
ATOM   4199  OE1 GLN P 175      17.156  24.649  38.076  0.00  0.00      PROB  
ATOM   4200  NE2 GLN P 175      16.420  26.464  39.256  0.00  0.00      PROB  
ATOM   4201 HE21 GLN P 175      17.216  26.400  39.859  0.00  0.00      PROB  
ATOM   4202 HE22 GLN P 175      15.872  27.294  39.151  0.00  0.00      PROB  
ATOM   4203  C   GLN P 175      12.147  24.023  39.603  0.00  0.00      PROB  
ATOM   4204  O   GLN P 175      11.198  23.747  38.936  0.00  0.00      PROB  
ATOM   4205  N   LYS P 176      12.020  24.138  40.934  0.00  0.00      PROB  
ATOM   4206  HN  LYS P 176      12.779  24.095  41.579  0.00  0.00      PROB  
ATOM   4207  CA  LYS P 176      10.789  23.852  41.605  0.00  0.00      PROB  
ATOM   4208  HA  LYS P 176       9.935  23.998  40.960  0.00  0.00      PROB  
ATOM   4209  CB  LYS P 176      10.768  22.450  42.057  0.00  0.00      PROB  
ATOM   4210  HB1 LYS P 176      10.733  21.772  41.177  0.00  0.00      PROB  
ATOM   4211  HB2 LYS P 176       9.881  22.234  42.690  0.00  0.00      PROB  
ATOM   4212  CG  LYS P 176      12.002  21.984  42.814  0.00  0.00      PROB  
ATOM   4213  HG1 LYS P 176      12.334  22.716  43.581  0.00  0.00      PROB  
ATOM   4214  HG2 LYS P 176      12.887  21.878  42.150  0.00  0.00      PROB  
ATOM   4215  CD  LYS P 176      11.820  20.602  43.410  0.00  0.00      PROB  
ATOM   4216  HD1 LYS P 176      11.191  20.009  42.711  0.00  0.00      PROB  
ATOM   4217  HD2 LYS P 176      11.213  20.653  44.340  0.00  0.00      PROB  
ATOM   4218  CE  LYS P 176      13.061  19.750  43.654  0.00  0.00      PROB  
ATOM   4219  HE1 LYS P 176      13.515  19.612  42.649  0.00  0.00      PROB  
ATOM   4220  HE2 LYS P 176      12.770  18.742  44.019  0.00  0.00      PROB  
ATOM   4221  NZ  LYS P 176      14.017  20.452  44.520  0.00  0.00      PROB  
ATOM   4222  HZ1 LYS P 176      14.138  21.443  44.228  0.00  0.00      PROB  
ATOM   4223  HZ2 LYS P 176      14.999  20.119  44.601  0.00  0.00      PROB  
ATOM   4224  HZ3 LYS P 176      13.701  20.364  45.507  0.00  0.00      PROB  
ATOM   4225  C   LYS P 176      10.662  24.811  42.884  0.00  0.00      PROB  
ATOM   4226  O   LYS P 176      11.573  25.484  43.243  0.00  0.00      PROB  
ATOM   4227  N   GLU P 177       9.513  24.971  43.495  0.00  0.00      PROB  
ATOM   4228  HN  GLU P 177       8.763  24.465  43.075  0.00  0.00      PROB  
ATOM   4229  CA  GLU P 177       9.344  25.437  44.792  0.00  0.00      PROB  
ATOM   4230  HA  GLU P 177      10.030  26.217  45.086  0.00  0.00      PROB  
ATOM   4231  CB  GLU P 177       7.933  26.084  44.903  0.00  0.00      PROB  
ATOM   4232  HB1 GLU P 177       7.815  26.337  45.978  0.00  0.00      PROB  
ATOM   4233  HB2 GLU P 177       7.185  25.316  44.611  0.00  0.00      PROB  
ATOM   4234  CG  GLU P 177       7.784  27.375  44.112  0.00  0.00      PROB  
ATOM   4235  HG1 GLU P 177       8.267  27.354  43.111  0.00  0.00      PROB  
ATOM   4236  HG2 GLU P 177       8.148  28.274  44.653  0.00  0.00      PROB  
ATOM   4237  CD  GLU P 177       6.372  27.530  43.718  0.00  0.00      PROB  
ATOM   4238  OE1 GLU P 177       6.032  28.692  43.250  0.00  0.00      PROB  
ATOM   4239  OE2 GLU P 177       5.502  26.639  43.681  0.00  0.00      PROB  
ATOM   4240  C   GLU P 177       9.471  24.363  45.933  0.00  0.00      PROB  
ATOM   4241  OT1 GLU P 177       8.859  23.301  45.802  0.00  0.00      PROB  
ATOM   4242  OT2 GLU P 177      10.213  24.521  46.952  0.00  0.00      PROB  
ATOM   4243  N   ILE P  49      -3.566 -54.461  27.199  0.00  0.00      PROC  
ATOM   4244  HT1 ILE P  49      -3.000 -55.310  26.999  0.00  0.00      PROC  
ATOM   4245  HT2 ILE P  49      -4.269 -54.425  26.434  0.00  0.00      PROC  
ATOM   4246  HT3 ILE P  49      -4.077 -54.619  28.091  0.00  0.00      PROC  
ATOM   4247  CA  ILE P  49      -2.755 -53.271  27.149  0.00  0.00      PROC  
ATOM   4248  HA  ILE P  49      -1.944 -53.545  27.807  0.00  0.00      PROC  
ATOM   4249  CB  ILE P  49      -2.188 -53.115  25.687  0.00  0.00      PROC  
ATOM   4250  HB  ILE P  49      -1.551 -52.209  25.783  0.00  0.00      PROC  
ATOM   4251  CG2 ILE P  49      -1.354 -54.351  25.240  0.00  0.00      PROC  
ATOM   4252 HG21 ILE P  49      -0.872 -53.994  24.305  0.00  0.00      PROC  
ATOM   4253 HG22 ILE P  49      -2.041 -55.213  25.101  0.00  0.00      PROC  
ATOM   4254 HG23 ILE P  49      -0.475 -54.607  25.869  0.00  0.00      PROC  
ATOM   4255  CG1 ILE P  49      -3.379 -52.882  24.791  0.00  0.00      PROC  
ATOM   4256 HG11 ILE P  49      -4.407 -52.984  25.201  0.00  0.00      PROC  
ATOM   4257 HG12 ILE P  49      -3.289 -53.647  23.990  0.00  0.00      PROC  
ATOM   4258  CD  ILE P  49      -3.293 -51.535  24.130  0.00  0.00      PROC  
ATOM   4259  HD1 ILE P  49      -3.327 -50.583  24.703  0.00  0.00      PROC  
ATOM   4260  HD2 ILE P  49      -4.220 -51.565  23.518  0.00  0.00      PROC  
ATOM   4261  HD3 ILE P  49      -2.312 -51.583  23.612  0.00  0.00      PROC  
ATOM   4262  C   ILE P  49      -3.340 -51.996  27.760  0.00  0.00      PROC  
ATOM   4263  O   ILE P  49      -4.587 -51.921  27.936  0.00  0.00      PROC  
ATOM   4264  N   ASP P  50      -2.505 -51.076  28.078  0.00  0.00      PROC  
ATOM   4265  HN  ASP P  50      -1.530 -51.284  28.038  0.00  0.00      PROC  
ATOM   4266  CA  ASP P  50      -2.907 -49.719  28.434  0.00  0.00      PROC  
ATOM   4267  HA  ASP P  50      -3.121 -49.723  29.493  0.00  0.00      PROC  
ATOM   4268  CB  ASP P  50      -1.749 -48.745  28.284  0.00  0.00      PROC  
ATOM   4269  HB1 ASP P  50      -1.958 -47.693  28.573  0.00  0.00      PROC  
ATOM   4270  HB2 ASP P  50      -1.383 -48.771  27.236  0.00  0.00      PROC  
ATOM   4271  CG  ASP P  50      -0.599 -48.984  29.235  0.00  0.00      PROC  
ATOM   4272  OD1 ASP P  50       0.337 -48.169  29.176  0.00  0.00      PROC  
ATOM   4273  OD2 ASP P  50      -0.554 -49.920  30.115  0.00  0.00      PROC  
ATOM   4274  C   ASP P  50      -4.090 -49.007  27.696  0.00  0.00      PROC  
ATOM   4275  O   ASP P  50      -4.573 -49.367  26.624  0.00  0.00      PROC  
ATOM   4276  N   LEU P  51      -4.452 -47.856  28.368  0.00  0.00      PROC  
ATOM   4277  HN  LEU P  51      -4.065 -47.645  29.263  0.00  0.00      PROC  
ATOM   4278  CA  LEU P  51      -5.360 -46.898  27.951  0.00  0.00      PROC  
ATOM   4279  HA  LEU P  51      -5.921 -47.205  27.080  0.00  0.00      PROC  
ATOM   4280  CB  LEU P  51      -6.513 -46.834  29.044  0.00  0.00      PROC  
ATOM   4281  HB1 LEU P  51      -7.307 -46.133  28.710  0.00  0.00      PROC  
ATOM   4282  HB2 LEU P  51      -6.003 -46.488  29.968  0.00  0.00      PROC  
ATOM   4283  CG  LEU P  51      -7.235 -48.118  29.491  0.00  0.00      PROC  
ATOM   4284  HG  LEU P  51      -6.492 -48.892  29.778  0.00  0.00      PROC  
ATOM   4285  CD1 LEU P  51      -8.197 -47.730  30.682  0.00  0.00      PROC  
ATOM   4286 HD11 LEU P  51      -8.897 -46.899  30.452  0.00  0.00      PROC  
ATOM   4287 HD12 LEU P  51      -7.719 -47.434  31.641  0.00  0.00      PROC  
ATOM   4288 HD13 LEU P  51      -8.772 -48.653  30.908  0.00  0.00      PROC  
ATOM   4289  CD2 LEU P  51      -8.157 -48.636  28.398  0.00  0.00      PROC  
ATOM   4290 HD21 LEU P  51      -9.014 -47.962  28.185  0.00  0.00      PROC  
ATOM   4291 HD22 LEU P  51      -8.610 -49.607  28.689  0.00  0.00      PROC  
ATOM   4292 HD23 LEU P  51      -7.586 -48.747  27.451  0.00  0.00      PROC  
ATOM   4293  C   LEU P  51      -4.777 -45.604  27.628  0.00  0.00      PROC  
ATOM   4294  O   LEU P  51      -3.898 -45.019  28.267  0.00  0.00      PROC  
ATOM   4295  N   VAL P  52      -5.216 -45.065  26.450  0.00  0.00      PROC  
ATOM   4296  HN  VAL P  52      -5.790 -45.609  25.843  0.00  0.00      PROC  
ATOM   4297  CA  VAL P  52      -4.556 -43.960  25.796  0.00  0.00      PROC  
ATOM   4298  HA  VAL P  52      -4.354 -43.237  26.572  0.00  0.00      PROC  
ATOM   4299  CB  VAL P  52      -3.259 -44.363  25.065  0.00  0.00      PROC  
ATOM   4300  HB  VAL P  52      -2.547 -44.847  25.767  0.00  0.00      PROC  
ATOM   4301  CG1 VAL P  52      -3.478 -45.475  24.067  0.00  0.00      PROC  
ATOM   4302 HG11 VAL P  52      -3.891 -46.400  24.524  0.00  0.00      PROC  
ATOM   4303 HG12 VAL P  52      -2.503 -45.707  23.588  0.00  0.00      PROC  
ATOM   4304 HG13 VAL P  52      -4.103 -45.170  23.200  0.00  0.00      PROC  
ATOM   4305  CG2 VAL P  52      -2.456 -43.258  24.395  0.00  0.00      PROC  
ATOM   4306 HG21 VAL P  52      -1.401 -43.531  24.180  0.00  0.00      PROC  
ATOM   4307 HG22 VAL P  52      -2.446 -42.413  25.117  0.00  0.00      PROC  
ATOM   4308 HG23 VAL P  52      -2.924 -42.862  23.469  0.00  0.00      PROC  
ATOM   4309  C   VAL P  52      -5.545 -43.219  24.885  0.00  0.00      PROC  
ATOM   4310  O   VAL P  52      -6.512 -43.855  24.468  0.00  0.00      PROC  
ATOM   4311  N   ASN P  53      -5.319 -41.929  24.537  0.00  0.00      PROC  
ATOM   4312  HN  ASN P  53      -4.508 -41.408  24.789  0.00  0.00      PROC  
ATOM   4313  CA  ASN P  53      -6.256 -41.242  23.650  0.00  0.00      PROC  
ATOM   4314  HA  ASN P  53      -7.172 -41.809  23.571  0.00  0.00      PROC  
ATOM   4315  CB  ASN P  53      -6.537 -39.732  24.064  0.00  0.00      PROC  
ATOM   4316  HB1 ASN P  53      -7.178 -39.171  23.351  0.00  0.00      PROC  
ATOM   4317  HB2 ASN P  53      -5.553 -39.217  24.064  0.00  0.00      PROC  
ATOM   4318  CG  ASN P  53      -7.265 -39.667  25.399  0.00  0.00      PROC  
ATOM   4319  OD1 ASN P  53      -7.887 -40.621  25.920  0.00  0.00      PROC  
ATOM   4320  ND2 ASN P  53      -7.057 -38.541  26.102  0.00  0.00      PROC  
ATOM   4321 HD21 ASN P  53      -6.541 -37.817  25.644  0.00  0.00      PROC  
ATOM   4322 HD22 ASN P  53      -7.383 -38.544  27.047  0.00  0.00      PROC  
ATOM   4323  C   ASN P  53      -5.797 -41.245  22.284  0.00  0.00      PROC  
ATOM   4324  O   ASN P  53      -4.658 -41.656  22.117  0.00  0.00      PROC  
ATOM   4325  N   ARG P  54      -6.716 -40.993  21.327  0.00  0.00      PROC  
ATOM   4326  HN  ARG P  54      -7.619 -40.909  21.742  0.00  0.00      PROC  
ATOM   4327  CA  ARG P  54      -6.453 -40.739  19.897  0.00  0.00      PROC  
ATOM   4328  HA  ARG P  54      -5.902 -41.571  19.482  0.00  0.00      PROC  
ATOM   4329  CB  ARG P  54      -7.785 -40.658  19.123  0.00  0.00      PROC  
ATOM   4330  HB1 ARG P  54      -7.498 -40.485  18.064  0.00  0.00      PROC  
ATOM   4331  HB2 ARG P  54      -8.331 -39.739  19.426  0.00  0.00      PROC  
ATOM   4332  CG  ARG P  54      -8.758 -41.874  19.344  0.00  0.00      PROC  
ATOM   4333  HG1 ARG P  54      -9.648 -41.677  18.708  0.00  0.00      PROC  
ATOM   4334  HG2 ARG P  54      -9.064 -41.983  20.406  0.00  0.00      PROC  
ATOM   4335  CD  ARG P  54      -8.038 -43.210  18.853  0.00  0.00      PROC  
ATOM   4336  HD1 ARG P  54      -7.302 -43.713  19.516  0.00  0.00      PROC  
ATOM   4337  HD2 ARG P  54      -7.505 -42.984  17.905  0.00  0.00      PROC  
ATOM   4338  NE  ARG P  54      -9.151 -44.178  18.567  0.00  0.00      PROC  
ATOM   4339  HE  ARG P  54      -9.474 -44.680  19.368  0.00  0.00      PROC  
ATOM   4340  CZ  ARG P  54      -9.601 -44.478  17.367  0.00  0.00      PROC  
ATOM   4341  NH1 ARG P  54      -9.259 -43.860  16.237  0.00  0.00      PROC  
ATOM   4342 HH11 ARG P  54      -8.903 -42.926  16.224  0.00  0.00      PROC  
ATOM   4343 HH12 ARG P  54      -9.502 -44.261  15.354  0.00  0.00      PROC  
ATOM   4344  NH2 ARG P  54     -10.546 -45.384  17.235  0.00  0.00      PROC  
ATOM   4345 HH21 ARG P  54     -10.825 -45.784  18.108  0.00  0.00      PROC  
ATOM   4346 HH22 ARG P  54     -11.024 -45.574  16.377  0.00  0.00      PROC  
ATOM   4347  C   ARG P  54      -5.561 -39.548  19.606  0.00  0.00      PROC  
ATOM   4348  O   ARG P  54      -4.701 -39.587  18.723  0.00  0.00      PROC  
ATOM   4349  N   ASP P  55      -5.696 -38.419  20.307  0.00  0.00      PROC  
ATOM   4350  HN  ASP P  55      -6.592 -38.329  20.734  0.00  0.00      PROC  
ATOM   4351  CA  ASP P  55      -4.673 -37.360  20.381  0.00  0.00      PROC  
ATOM   4352  HA  ASP P  55      -3.753 -37.627  19.882  0.00  0.00      PROC  
ATOM   4353  CB  ASP P  55      -5.195 -35.973  19.971  0.00  0.00      PROC  
ATOM   4354  HB1 ASP P  55      -6.058 -35.588  20.554  0.00  0.00      PROC  
ATOM   4355  HB2 ASP P  55      -5.472 -35.931  18.896  0.00  0.00      PROC  
ATOM   4356  CG  ASP P  55      -4.115 -34.909  20.092  0.00  0.00      PROC  
ATOM   4357  OD1 ASP P  55      -4.431 -33.708  20.036  0.00  0.00      PROC  
ATOM   4358  OD2 ASP P  55      -2.942 -35.309  20.182  0.00  0.00      PROC  
ATOM   4359  C   ASP P  55      -4.316 -37.252  21.890  0.00  0.00      PROC  
ATOM   4360  O   ASP P  55      -5.150 -36.892  22.707  0.00  0.00      PROC  
ATOM   4361  N   PRO P  56      -3.151 -37.667  22.354  0.00  0.00      PROC  
ATOM   4362  CD  PRO P  56      -2.273 -38.746  21.821  0.00  0.00      PROC  
ATOM   4363  HD1 PRO P  56      -1.899 -38.590  20.787  0.00  0.00      PROC  
ATOM   4364  HD2 PRO P  56      -2.864 -39.679  21.702  0.00  0.00      PROC  
ATOM   4365  CA  PRO P  56      -2.734 -37.355  23.737  0.00  0.00      PROC  
ATOM   4366  HA  PRO P  56      -3.484 -37.194  24.497  0.00  0.00      PROC  
ATOM   4367  CB  PRO P  56      -2.043 -38.673  24.165  0.00  0.00      PROC  
ATOM   4368  HB1 PRO P  56      -2.806 -39.461  24.345  0.00  0.00      PROC  
ATOM   4369  HB2 PRO P  56      -1.403 -38.575  25.068  0.00  0.00      PROC  
ATOM   4370  CG  PRO P  56      -1.220 -39.015  22.900  0.00  0.00      PROC  
ATOM   4371  HG1 PRO P  56      -0.288 -38.410  22.882  0.00  0.00      PROC  
ATOM   4372  HG2 PRO P  56      -0.777 -40.033  22.917  0.00  0.00      PROC  
ATOM   4373  C   PRO P  56      -1.871 -36.149  23.751  0.00  0.00      PROC  
ATOM   4374  O   PRO P  56      -1.428 -35.789  24.866  0.00  0.00      PROC  
ATOM   4375  N   LYS P  57      -1.645 -35.430  22.606  0.00  0.00      PROC  
ATOM   4376  HN  LYS P  57      -2.108 -35.599  21.740  0.00  0.00      PROC  
ATOM   4377  CA  LYS P  57      -0.740 -34.322  22.606  0.00  0.00      PROC  
ATOM   4378  HA  LYS P  57      -0.280 -34.142  23.566  0.00  0.00      PROC  
ATOM   4379  CB  LYS P  57       0.343 -34.339  21.554  0.00  0.00      PROC  
ATOM   4380  HB1 LYS P  57       1.095 -33.572  21.838  0.00  0.00      PROC  
ATOM   4381  HB2 LYS P  57      -0.052 -34.261  20.519  0.00  0.00      PROC  
ATOM   4382  CG  LYS P  57       1.121 -35.671  21.536  0.00  0.00      PROC  
ATOM   4383  HG1 LYS P  57       1.947 -35.466  20.821  0.00  0.00      PROC  
ATOM   4384  HG2 LYS P  57       0.449 -36.499  21.226  0.00  0.00      PROC  
ATOM   4385  CD  LYS P  57       1.698 -36.052  22.952  0.00  0.00      PROC  
ATOM   4386  HD1 LYS P  57       1.704 -37.160  23.038  0.00  0.00      PROC  
ATOM   4387  HD2 LYS P  57       0.994 -35.718  23.744  0.00  0.00      PROC  
ATOM   4388  CE  LYS P  57       3.062 -35.428  23.337  0.00  0.00      PROC  
ATOM   4389  HE1 LYS P  57       3.257 -35.516  24.427  0.00  0.00      PROC  
ATOM   4390  HE2 LYS P  57       3.064 -34.362  23.026  0.00  0.00      PROC  
ATOM   4391  NZ  LYS P  57       4.145 -36.050  22.569  0.00  0.00      PROC  
ATOM   4392  HZ1 LYS P  57       5.109 -35.878  22.921  0.00  0.00      PROC  
ATOM   4393  HZ2 LYS P  57       4.388 -35.841  21.580  0.00  0.00      PROC  
ATOM   4394  HZ3 LYS P  57       4.119 -37.078  22.724  0.00  0.00      PROC  
ATOM   4395  C   LYS P  57      -1.471 -32.918  22.518  0.00  0.00      PROC  
ATOM   4396  O   LYS P  57      -0.937 -31.892  22.961  0.00  0.00      PROC  
ATOM   4397  N   HSD P  58      -2.804 -32.945  22.160  0.00  0.00      PROC  
ATOM   4398  HN  HSD P  58      -3.092 -33.792  21.720  0.00  0.00      PROC  
ATOM   4399  CA  HSD P  58      -3.841 -31.933  22.424  0.00  0.00      PROC  
ATOM   4400  HA  HSD P  58      -4.739 -32.351  21.994  0.00  0.00      PROC  
ATOM   4401  CB  HSD P  58      -4.194 -31.806  23.930  0.00  0.00      PROC  
ATOM   4402  HB1 HSD P  58      -4.964 -31.014  24.053  0.00  0.00      PROC  
ATOM   4403  HB2 HSD P  58      -3.246 -31.384  24.325  0.00  0.00      PROC  
ATOM   4404  ND1 HSD P  58      -5.596 -33.957  24.263  0.00  0.00      PROC  
ATOM   4405  HD1 HSD P  58      -6.213 -33.874  23.480  0.00  0.00      PROC  
ATOM   4406  CG  HSD P  58      -4.567 -33.125  24.583  0.00  0.00      PROC  
ATOM   4407  CE1 HSD P  58      -5.709 -34.933  25.180  0.00  0.00      PROC  
ATOM   4408  HE1 HSD P  58      -6.338 -35.819  25.093  0.00  0.00      PROC  
ATOM   4409  NE2 HSD P  58      -4.824 -34.794  26.116  0.00  0.00      PROC  
ATOM   4410  CD2 HSD P  58      -4.061 -33.690  25.745  0.00  0.00      PROC  
ATOM   4411  HD2 HSD P  58      -3.312 -33.440  26.486  0.00  0.00      PROC  
ATOM   4412  C   HSD P  58      -3.683 -30.579  21.762  0.00  0.00      PROC  
ATOM   4413  O   HSD P  58      -4.310 -29.600  22.130  0.00  0.00      PROC  
ATOM   4414  N   LEU P  59      -2.886 -30.463  20.723  0.00  0.00      PROC  
ATOM   4415  HN  LEU P  59      -2.504 -31.333  20.420  0.00  0.00      PROC  
ATOM   4416  CA  LEU P  59      -2.537 -29.232  20.030  0.00  0.00      PROC  
ATOM   4417  HA  LEU P  59      -2.136 -28.470  20.682  0.00  0.00      PROC  
ATOM   4418  CB  LEU P  59      -1.305 -29.720  19.225  0.00  0.00      PROC  
ATOM   4419  HB1 LEU P  59      -1.117 -28.983  18.415  0.00  0.00      PROC  
ATOM   4420  HB2 LEU P  59      -1.618 -30.655  18.713  0.00  0.00      PROC  
ATOM   4421  CG  LEU P  59      -0.057 -29.863  19.954  0.00  0.00      PROC  
ATOM   4422  HG  LEU P  59      -0.347 -30.381  20.893  0.00  0.00      PROC  
ATOM   4423  CD1 LEU P  59       0.903 -30.805  19.144  0.00  0.00      PROC  
ATOM   4424 HD11 LEU P  59       1.198 -30.341  18.179  0.00  0.00      PROC  
ATOM   4425 HD12 LEU P  59       0.321 -31.715  18.885  0.00  0.00      PROC  
ATOM   4426 HD13 LEU P  59       1.777 -31.115  19.756  0.00  0.00      PROC  
ATOM   4427  CD2 LEU P  59       0.598 -28.531  20.330  0.00  0.00      PROC  
ATOM   4428 HD21 LEU P  59      -0.191 -27.893  20.782  0.00  0.00      PROC  
ATOM   4429 HD22 LEU P  59       0.960 -28.004  19.421  0.00  0.00      PROC  
ATOM   4430 HD23 LEU P  59       1.450 -28.626  21.037  0.00  0.00      PROC  
ATOM   4431  C   LEU P  59      -3.699 -28.596  19.254  0.00  0.00      PROC  
ATOM   4432  O   LEU P  59      -4.511 -29.334  18.769  0.00  0.00      PROC  
ATOM   4433  N   ASN P  60      -3.797 -27.230  19.180  0.00  0.00      PROC  
ATOM   4434  HN  ASN P  60      -3.128 -26.613  19.587  0.00  0.00      PROC  
ATOM   4435  CA  ASN P  60      -4.679 -26.421  18.313  0.00  0.00      PROC  
ATOM   4436  HA  ASN P  60      -4.341 -25.395  18.335  0.00  0.00      PROC  
ATOM   4437  CB  ASN P  60      -4.828 -26.749  16.820  0.00  0.00      PROC  
ATOM   4438  HB1 ASN P  60      -5.662 -26.132  16.423  0.00  0.00      PROC  
ATOM   4439  HB2 ASN P  60      -5.067 -27.802  16.559  0.00  0.00      PROC  
ATOM   4440  CG  ASN P  60      -3.592 -26.292  16.163  0.00  0.00      PROC  
ATOM   4441  OD1 ASN P  60      -2.599 -25.815  16.771  0.00  0.00      PROC  
ATOM   4442  ND2 ASN P  60      -3.551 -26.308  14.792  0.00  0.00      PROC  
ATOM   4443 HD21 ASN P  60      -4.332 -26.642  14.264  0.00  0.00      PROC  
ATOM   4444 HD22 ASN P  60      -2.669 -25.980  14.453  0.00  0.00      PROC  
ATOM   4445  C   ASN P  60      -6.104 -26.316  18.960  0.00  0.00      PROC  
ATOM   4446  O   ASN P  60      -7.111 -26.045  18.332  0.00  0.00      PROC  
ATOM   4447  N   ASP P  61      -6.101 -26.416  20.305  0.00  0.00      PROC  
ATOM   4448  HN  ASP P  61      -5.257 -26.327  20.827  0.00  0.00      PROC  
ATOM   4449  CA  ASP P  61      -7.370 -26.353  21.075  0.00  0.00      PROC  
ATOM   4450  HA  ASP P  61      -7.213 -26.976  21.943  0.00  0.00      PROC  
ATOM   4451  CB  ASP P  61      -7.616 -24.946  21.584  0.00  0.00      PROC  
ATOM   4452  HB1 ASP P  61      -8.564 -24.890  22.159  0.00  0.00      PROC  
ATOM   4453  HB2 ASP P  61      -7.631 -24.222  20.741  0.00  0.00      PROC  
ATOM   4454  CG  ASP P  61      -6.502 -24.529  22.531  0.00  0.00      PROC  
ATOM   4455  OD1 ASP P  61      -6.106 -25.401  23.317  0.00  0.00      PROC  
ATOM   4456  OD2 ASP P  61      -6.018 -23.382  22.616  0.00  0.00      PROC  
ATOM   4457  C   ASP P  61      -8.677 -27.013  20.541  0.00  0.00      PROC  
ATOM   4458  O   ASP P  61      -8.743 -28.205  20.110  0.00  0.00      PROC  
ATOM   4459  N   ASP P  62      -9.853 -26.295  20.589  0.00  0.00      PROC  
ATOM   4460  HN  ASP P  62      -9.854 -25.358  20.930  0.00  0.00      PROC  
ATOM   4461  CA  ASP P  62     -11.125 -26.717  20.070  0.00  0.00      PROC  
ATOM   4462  HA  ASP P  62     -11.110 -27.795  20.125  0.00  0.00      PROC  
ATOM   4463  CB  ASP P  62     -12.226 -25.987  20.899  0.00  0.00      PROC  
ATOM   4464  HB1 ASP P  62     -11.909 -26.299  21.917  0.00  0.00      PROC  
ATOM   4465  HB2 ASP P  62     -13.241 -26.355  20.635  0.00  0.00      PROC  
ATOM   4466  CG  ASP P  62     -12.121 -24.449  20.798  0.00  0.00      PROC  
ATOM   4467  OD1 ASP P  62     -13.068 -23.705  20.398  0.00  0.00      PROC  
ATOM   4468  OD2 ASP P  62     -11.033 -23.937  21.207  0.00  0.00      PROC  
ATOM   4469  C   ASP P  62     -11.319 -26.413  18.493  0.00  0.00      PROC  
ATOM   4470  O   ASP P  62     -12.364 -26.716  17.989  0.00  0.00      PROC  
ATOM   4471  N   VAL P  63     -10.341 -25.938  17.646  0.00  0.00      PROC  
ATOM   4472  HN  VAL P  63      -9.422 -25.665  17.919  0.00  0.00      PROC  
ATOM   4473  CA  VAL P  63     -10.585 -25.475  16.280  0.00  0.00      PROC  
ATOM   4474  HA  VAL P  63     -11.635 -25.269  16.134  0.00  0.00      PROC  
ATOM   4475  CB  VAL P  63      -9.982 -24.098  16.077  0.00  0.00      PROC  
ATOM   4476  HB  VAL P  63     -10.012 -23.917  14.981  0.00  0.00      PROC  
ATOM   4477  CG1 VAL P  63     -10.886 -23.018  16.768  0.00  0.00      PROC  
ATOM   4478 HG11 VAL P  63     -10.445 -22.000  16.707  0.00  0.00      PROC  
ATOM   4479 HG12 VAL P  63     -10.831 -23.195  17.863  0.00  0.00      PROC  
ATOM   4480 HG13 VAL P  63     -11.899 -23.125  16.323  0.00  0.00      PROC  
ATOM   4481  CG2 VAL P  63      -8.465 -23.906  16.624  0.00  0.00      PROC  
ATOM   4482 HG21 VAL P  63      -7.937 -24.864  16.431  0.00  0.00      PROC  
ATOM   4483 HG22 VAL P  63      -8.463 -23.634  17.701  0.00  0.00      PROC  
ATOM   4484 HG23 VAL P  63      -8.022 -23.125  15.970  0.00  0.00      PROC  
ATOM   4485  C   VAL P  63     -10.217 -26.438  15.114  0.00  0.00      PROC  
ATOM   4486  O   VAL P  63     -10.447 -26.261  13.951  0.00  0.00      PROC  
ATOM   4487  N   VAL P  64      -9.648 -27.656  15.327  0.00  0.00      PROC  
ATOM   4488  HN  VAL P  64      -9.519 -27.893  16.287  0.00  0.00      PROC  
ATOM   4489  CA  VAL P  64      -9.319 -28.655  14.330  0.00  0.00      PROC  
ATOM   4490  HA  VAL P  64      -9.565 -28.254  13.358  0.00  0.00      PROC  
ATOM   4491  CB  VAL P  64      -7.829 -28.989  14.318  0.00  0.00      PROC  
ATOM   4492  HB  VAL P  64      -7.655 -29.851  13.640  0.00  0.00      PROC  
ATOM   4493  CG1 VAL P  64      -6.990 -27.804  13.853  0.00  0.00      PROC  
ATOM   4494 HG11 VAL P  64      -5.897 -27.999  13.901  0.00  0.00      PROC  
ATOM   4495 HG12 VAL P  64      -7.201 -26.862  14.404  0.00  0.00      PROC  
ATOM   4496 HG13 VAL P  64      -7.260 -27.634  12.789  0.00  0.00      PROC  
ATOM   4497  CG2 VAL P  64      -7.480 -29.410  15.717  0.00  0.00      PROC  
ATOM   4498 HG21 VAL P  64      -6.447 -29.815  15.670  0.00  0.00      PROC  
ATOM   4499 HG22 VAL P  64      -8.298 -30.012  16.168  0.00  0.00      PROC  
ATOM   4500 HG23 VAL P  64      -7.364 -28.448  16.261  0.00  0.00      PROC  
ATOM   4501  C   VAL P  64     -10.161 -29.954  14.480  0.00  0.00      PROC  
ATOM   4502  O   VAL P  64     -10.134 -30.820  13.619  0.00  0.00      PROC  
ATOM   4503  N   LYS P  65     -11.111 -29.994  15.395  0.00  0.00      PROC  
ATOM   4504  HN  LYS P  65     -10.886 -29.599  16.282  0.00  0.00      PROC  
ATOM   4505  CA  LYS P  65     -12.092 -31.080  15.447  0.00  0.00      PROC  
ATOM   4506  HA  LYS P  65     -11.593 -31.988  15.143  0.00  0.00      PROC  
ATOM   4507  CB  LYS P  65     -12.496 -31.260  16.894  0.00  0.00      PROC  
ATOM   4508  HB1 LYS P  65     -11.661 -31.518  17.579  0.00  0.00      PROC  
ATOM   4509  HB2 LYS P  65     -13.189 -32.127  16.955  0.00  0.00      PROC  
ATOM   4510  CG  LYS P  65     -13.341 -30.167  17.522  0.00  0.00      PROC  
ATOM   4511  HG1 LYS P  65     -14.240 -29.989  16.894  0.00  0.00      PROC  
ATOM   4512  HG2 LYS P  65     -12.671 -29.281  17.509  0.00  0.00      PROC  
ATOM   4513  CD  LYS P  65     -13.683 -30.517  18.971  0.00  0.00      PROC  
ATOM   4514  HD1 LYS P  65     -12.780 -30.651  19.605  0.00  0.00      PROC  
ATOM   4515  HD2 LYS P  65     -14.322 -31.425  19.009  0.00  0.00      PROC  
ATOM   4516  CE  LYS P  65     -14.587 -29.416  19.623  0.00  0.00      PROC  
ATOM   4517  HE1 LYS P  65     -14.006 -28.470  19.657  0.00  0.00      PROC  
ATOM   4518  HE2 LYS P  65     -14.821 -29.732  20.662  0.00  0.00      PROC  
ATOM   4519  NZ  LYS P  65     -15.887 -29.183  18.873  0.00  0.00      PROC  
ATOM   4520  HZ1 LYS P  65     -16.176 -30.109  18.496  0.00  0.00      PROC  
ATOM   4521  HZ2 LYS P  65     -15.763 -28.532  18.072  0.00  0.00      PROC  
ATOM   4522  HZ3 LYS P  65     -16.573 -28.730  19.510  0.00  0.00      PROC  
ATOM   4523  C   LYS P  65     -13.321 -30.961  14.485  0.00  0.00      PROC  
ATOM   4524  O   LYS P  65     -14.141 -31.857  14.211  0.00  0.00      PROC  
ATOM   4525  N   ILE P  66     -13.356 -29.761  13.942  0.00  0.00      PROC  
ATOM   4526  HN  ILE P  66     -12.618 -29.248  14.374  0.00  0.00      PROC  
ATOM   4527  CA  ILE P  66     -14.331 -29.161  13.011  0.00  0.00      PROC  
ATOM   4528  HA  ILE P  66     -14.436 -28.128  13.306  0.00  0.00      PROC  
ATOM   4529  CB  ILE P  66     -13.871 -29.131  11.543  0.00  0.00      PROC  
ATOM   4530  HB  ILE P  66     -14.074 -30.079  11.001  0.00  0.00      PROC  
ATOM   4531  CG2 ILE P  66     -14.673 -28.024  10.839  0.00  0.00      PROC  
ATOM   4532 HG21 ILE P  66     -14.367 -27.935   9.774  0.00  0.00      PROC  
ATOM   4533 HG22 ILE P  66     -14.426 -27.067  11.348  0.00  0.00      PROC  
ATOM   4534 HG23 ILE P  66     -15.775 -28.143  10.769  0.00  0.00      PROC  
ATOM   4535  CG1 ILE P  66     -12.334 -28.793  11.382  0.00  0.00      PROC  
ATOM   4536 HG11 ILE P  66     -11.815 -29.512  12.050  0.00  0.00      PROC  
ATOM   4537 HG12 ILE P  66     -12.217 -27.762  11.779  0.00  0.00      PROC  
ATOM   4538  CD  ILE P  66     -11.784 -28.982   9.941  0.00  0.00      PROC  
ATOM   4539  HD1 ILE P  66     -12.158 -28.148   9.309  0.00  0.00      PROC  
ATOM   4540  HD2 ILE P  66     -12.061 -29.965   9.505  0.00  0.00      PROC  
ATOM   4541  HD3 ILE P  66     -10.680 -28.876  10.014  0.00  0.00      PROC  
ATOM   4542  C   ILE P  66     -15.775 -29.755  13.041  0.00  0.00      PROC  
ATOM   4543  O   ILE P  66     -16.211 -30.483  12.146  0.00  0.00      PROC  
ATOM   4544  N   ASP P  67     -16.452 -29.533  14.200  0.00  0.00      PROC  
ATOM   4545  HN  ASP P  67     -15.979 -29.008  14.903  0.00  0.00      PROC  
ATOM   4546  CA  ASP P  67     -17.792 -30.095  14.513  0.00  0.00      PROC  
ATOM   4547  HA  ASP P  67     -17.858 -30.975  13.890  0.00  0.00      PROC  
ATOM   4548  CB  ASP P  67     -17.954 -30.449  16.106  0.00  0.00      PROC  
ATOM   4549  HB1 ASP P  67     -19.019 -30.642  16.356  0.00  0.00      PROC  
ATOM   4550  HB2 ASP P  67     -17.596 -29.530  16.618  0.00  0.00      PROC  
ATOM   4551  CG  ASP P  67     -17.157 -31.608  16.643  0.00  0.00      PROC  
ATOM   4552  OD1 ASP P  67     -16.812 -31.559  17.845  0.00  0.00      PROC  
ATOM   4553  OD2 ASP P  67     -16.958 -32.593  15.937  0.00  0.00      PROC  
ATOM   4554  C   ASP P  67     -18.913 -29.216  13.929  0.00  0.00      PROC  
ATOM   4555  O   ASP P  67     -18.600 -28.113  13.550  0.00  0.00      PROC  
ATOM   4556  N   PHE P  68     -20.168 -29.719  13.951  0.00  0.00      PROC  
ATOM   4557  HN  PHE P  68     -20.441 -30.644  14.203  0.00  0.00      PROC  
ATOM   4558  CA  PHE P  68     -21.288 -28.995  13.328  0.00  0.00      PROC  
ATOM   4559  HA  PHE P  68     -21.087 -28.825  12.281  0.00  0.00      PROC  
ATOM   4560  CB  PHE P  68     -22.593 -29.876  13.430  0.00  0.00      PROC  
ATOM   4561  HB1 PHE P  68     -22.847 -30.267  14.439  0.00  0.00      PROC  
ATOM   4562  HB2 PHE P  68     -22.462 -30.798  12.825  0.00  0.00      PROC  
ATOM   4563  CG  PHE P  68     -23.764 -29.240  12.936  0.00  0.00      PROC  
ATOM   4564  CD1 PHE P  68     -24.003 -29.225  11.539  0.00  0.00      PROC  
ATOM   4565  HD1 PHE P  68     -23.261 -29.598  10.850  0.00  0.00      PROC  
ATOM   4566  CE1 PHE P  68     -25.161 -28.613  11.028  0.00  0.00      PROC  
ATOM   4567  HE1 PHE P  68     -25.363 -28.758   9.977  0.00  0.00      PROC  
ATOM   4568  CZ  PHE P  68     -26.114 -28.084  11.962  0.00  0.00      PROC  
ATOM   4569  HZ  PHE P  68     -27.077 -27.741  11.614  0.00  0.00      PROC  
ATOM   4570  CD2 PHE P  68     -24.675 -28.723  13.807  0.00  0.00      PROC  
ATOM   4571  HD2 PHE P  68     -24.335 -28.821  14.827  0.00  0.00      PROC  
ATOM   4572  CE2 PHE P  68     -25.816 -28.108  13.385  0.00  0.00      PROC  
ATOM   4573  HE2 PHE P  68     -26.524 -27.572  13.999  0.00  0.00      PROC  
ATOM   4574  C   PHE P  68     -21.545 -27.639  13.925  0.00  0.00      PROC  
ATOM   4575  O   PHE P  68     -21.689 -26.695  13.122  0.00  0.00      PROC  
ATOM   4576  N   GLU P  69     -21.476 -27.516  15.241  0.00  0.00      PROC  
ATOM   4577  HN  GLU P  69     -21.300 -28.271  15.868  0.00  0.00      PROC  
ATOM   4578  CA  GLU P  69     -21.568 -26.227  15.861  0.00  0.00      PROC  
ATOM   4579  HA  GLU P  69     -22.440 -25.701  15.502  0.00  0.00      PROC  
ATOM   4580  CB  GLU P  69     -21.997 -26.384  17.283  0.00  0.00      PROC  
ATOM   4581  HB1 GLU P  69     -22.048 -25.409  17.813  0.00  0.00      PROC  
ATOM   4582  HB2 GLU P  69     -21.158 -26.918  17.780  0.00  0.00      PROC  
ATOM   4583  CG  GLU P  69     -23.382 -27.016  17.632  0.00  0.00      PROC  
ATOM   4584  HG1 GLU P  69     -23.679 -27.789  16.892  0.00  0.00      PROC  
ATOM   4585  HG2 GLU P  69     -24.152 -26.214  17.618  0.00  0.00      PROC  
ATOM   4586  CD  GLU P  69     -23.377 -27.588  19.119  0.00  0.00      PROC  
ATOM   4587  OE1 GLU P  69     -24.405 -27.289  19.801  0.00  0.00      PROC  
ATOM   4588  OE2 GLU P  69     -22.480 -28.457  19.306  0.00  0.00      PROC  
ATOM   4589  C   GLU P  69     -20.312 -25.412  15.891  0.00  0.00      PROC  
ATOM   4590  O   GLU P  69     -20.388 -24.179  16.135  0.00  0.00      PROC  
ATOM   4591  N   ASP P  70     -19.117 -26.013  15.543  0.00  0.00      PROC  
ATOM   4592  HN  ASP P  70     -19.129 -26.985  15.319  0.00  0.00      PROC  
ATOM   4593  CA  ASP P  70     -17.938 -25.177  15.406  0.00  0.00      PROC  
ATOM   4594  HA  ASP P  70     -17.874 -24.454  16.207  0.00  0.00      PROC  
ATOM   4595  CB  ASP P  70     -16.717 -26.082  15.262  0.00  0.00      PROC  
ATOM   4596  HB1 ASP P  70     -15.758 -25.528  15.178  0.00  0.00      PROC  
ATOM   4597  HB2 ASP P  70     -16.795 -26.706  14.346  0.00  0.00      PROC  
ATOM   4598  CG  ASP P  70     -16.676 -27.011  16.460  0.00  0.00      PROC  
ATOM   4599  OD1 ASP P  70     -17.390 -26.854  17.495  0.00  0.00      PROC  
ATOM   4600  OD2 ASP P  70     -15.674 -27.802  16.420  0.00  0.00      PROC  
ATOM   4601  C   ASP P  70     -18.040 -24.294  14.180  0.00  0.00      PROC  
ATOM   4602  O   ASP P  70     -17.539 -23.169  14.227  0.00  0.00      PROC  
ATOM   4603  N   VAL P  71     -18.761 -24.803  13.139  0.00  0.00      PROC  
ATOM   4604  HN  VAL P  71     -19.019 -25.762  13.052  0.00  0.00      PROC  
ATOM   4605  CA  VAL P  71     -18.789 -24.066  11.902  0.00  0.00      PROC  
ATOM   4606  HA  VAL P  71     -18.156 -23.192  11.930  0.00  0.00      PROC  
ATOM   4607  CB  VAL P  71     -18.330 -24.882  10.728  0.00  0.00      PROC  
ATOM   4608  HB  VAL P  71     -18.365 -24.358   9.749  0.00  0.00      PROC  
ATOM   4609  CG1 VAL P  71     -16.821 -25.237  11.050  0.00  0.00      PROC  
ATOM   4610 HG11 VAL P  71     -16.203 -24.320  11.151  0.00  0.00      PROC  
ATOM   4611 HG12 VAL P  71     -16.425 -25.994  10.340  0.00  0.00      PROC  
ATOM   4612 HG13 VAL P  71     -16.752 -25.855  11.971  0.00  0.00      PROC  
ATOM   4613  CG2 VAL P  71     -19.118 -26.182  10.623  0.00  0.00      PROC  
ATOM   4614 HG21 VAL P  71     -19.030 -26.761  11.567  0.00  0.00      PROC  
ATOM   4615 HG22 VAL P  71     -18.700 -26.773   9.780  0.00  0.00      PROC  
ATOM   4616 HG23 VAL P  71     -20.153 -25.850  10.392  0.00  0.00      PROC  
ATOM   4617  C   VAL P  71     -20.128 -23.551  11.666  0.00  0.00      PROC  
ATOM   4618  O   VAL P  71     -20.220 -22.468  11.053  0.00  0.00      PROC  
ATOM   4619  N   ILE P  72     -21.254 -24.125  12.156  0.00  0.00      PROC  
ATOM   4620  HN  ILE P  72     -21.292 -25.047  12.535  0.00  0.00      PROC  
ATOM   4621  CA  ILE P  72     -22.622 -23.596  11.902  0.00  0.00      PROC  
ATOM   4622  HA  ILE P  72     -22.505 -22.749  11.243  0.00  0.00      PROC  
ATOM   4623  CB  ILE P  72     -23.460 -24.592  11.086  0.00  0.00      PROC  
ATOM   4624  HB  ILE P  72     -23.400 -25.564  11.622  0.00  0.00      PROC  
ATOM   4625  CG2 ILE P  72     -24.924 -24.107  11.113  0.00  0.00      PROC  
ATOM   4626 HG21 ILE P  72     -25.514 -24.811  10.488  0.00  0.00      PROC  
ATOM   4627 HG22 ILE P  72     -24.932 -23.089  10.666  0.00  0.00      PROC  
ATOM   4628 HG23 ILE P  72     -25.305 -24.096  12.156  0.00  0.00      PROC  
ATOM   4629  CG1 ILE P  72     -22.885 -24.833   9.634  0.00  0.00      PROC  
ATOM   4630 HG11 ILE P  72     -21.775 -24.843   9.670  0.00  0.00      PROC  
ATOM   4631 HG12 ILE P  72     -23.160 -24.039   8.906  0.00  0.00      PROC  
ATOM   4632  CD  ILE P  72     -23.232 -26.267   9.172  0.00  0.00      PROC  
ATOM   4633  HD1 ILE P  72     -24.330 -26.401   9.280  0.00  0.00      PROC  
ATOM   4634  HD2 ILE P  72     -22.723 -27.002   9.832  0.00  0.00      PROC  
ATOM   4635  HD3 ILE P  72     -22.871 -26.401   8.131  0.00  0.00      PROC  
ATOM   4636  C   ILE P  72     -23.294 -23.154  13.195  0.00  0.00      PROC  
ATOM   4637  O   ILE P  72     -23.476 -23.929  14.131  0.00  0.00      PROC  
ATOM   4638  N   ALA P  73     -23.630 -21.873  13.290  0.00  0.00      PROC  
ATOM   4639  HN  ALA P  73     -23.374 -21.223  12.579  0.00  0.00      PROC  
ATOM   4640  CA  ALA P  73     -24.293 -21.270  14.399  0.00  0.00      PROC  
ATOM   4641  HA  ALA P  73     -24.865 -22.009  14.941  0.00  0.00      PROC  
ATOM   4642  CB  ALA P  73     -23.233 -20.786  15.449  0.00  0.00      PROC  
ATOM   4643  HB1 ALA P  73     -22.558 -21.656  15.602  0.00  0.00      PROC  
ATOM   4644  HB2 ALA P  73     -23.675 -20.365  16.377  0.00  0.00      PROC  
ATOM   4645  HB3 ALA P  73     -22.605 -19.959  15.054  0.00  0.00      PROC  
ATOM   4646  C   ALA P  73     -25.231 -20.040  14.110  0.00  0.00      PROC  
ATOM   4647  O   ALA P  73     -24.880 -19.271  13.220  0.00  0.00      PROC  
ATOM   4648  N   GLU P  74     -26.394 -19.906  14.883  0.00  0.00      PROC  
ATOM   4649  HN  GLU P  74     -26.399 -20.476  15.701  0.00  0.00      PROC  
ATOM   4650  CA  GLU P  74     -27.424 -18.880  14.618  0.00  0.00      PROC  
ATOM   4651  HA  GLU P  74     -27.099 -18.350  13.736  0.00  0.00      PROC  
ATOM   4652  CB  GLU P  74     -28.833 -19.489  14.545  0.00  0.00      PROC  
ATOM   4653  HB1 GLU P  74     -29.639 -18.731  14.446  0.00  0.00      PROC  
ATOM   4654  HB2 GLU P  74     -29.187 -20.027  15.450  0.00  0.00      PROC  
ATOM   4655  CG  GLU P  74     -29.020 -20.478  13.420  0.00  0.00      PROC  
ATOM   4656  HG1 GLU P  74     -28.644 -21.508  13.602  0.00  0.00      PROC  
ATOM   4657  HG2 GLU P  74     -28.545 -20.052  12.511  0.00  0.00      PROC  
ATOM   4658  CD  GLU P  74     -30.479 -20.686  12.926  0.00  0.00      PROC  
ATOM   4659  OE1 GLU P  74     -31.154 -21.568  13.491  0.00  0.00      PROC  
ATOM   4660  OE2 GLU P  74     -30.921 -20.028  11.951  0.00  0.00      PROC  
ATOM   4661  C   GLU P  74     -27.359 -17.821  15.736  0.00  0.00      PROC  
ATOM   4662  O   GLU P  74     -27.178 -18.267  16.875  0.00  0.00      PROC  
ATOM   4663  N   PRO P  75     -27.646 -16.489  15.560  0.00  0.00      PROC  
ATOM   4664  CD  PRO P  75     -27.811 -16.008  14.216  0.00  0.00      PROC  
ATOM   4665  HD1 PRO P  75     -28.325 -16.696  13.511  0.00  0.00      PROC  
ATOM   4666  HD2 PRO P  75     -26.779 -15.788  13.868  0.00  0.00      PROC  
ATOM   4667  CA  PRO P  75     -28.304 -15.652  16.588  0.00  0.00      PROC  
ATOM   4668  HA  PRO P  75     -27.729 -15.457  17.481  0.00  0.00      PROC  
ATOM   4669  CB  PRO P  75     -28.551 -14.288  15.911  0.00  0.00      PROC  
ATOM   4670  HB1 PRO P  75     -27.646 -13.655  16.024  0.00  0.00      PROC  
ATOM   4671  HB2 PRO P  75     -29.480 -13.791  16.265  0.00  0.00      PROC  
ATOM   4672  CG  PRO P  75     -28.626 -14.699  14.439  0.00  0.00      PROC  
ATOM   4673  HG1 PRO P  75     -29.701 -14.965  14.352  0.00  0.00      PROC  
ATOM   4674  HG2 PRO P  75     -28.367 -13.930  13.681  0.00  0.00      PROC  
ATOM   4675  C   PRO P  75     -29.571 -16.293  17.166  0.00  0.00      PROC  
ATOM   4676  O   PRO P  75     -30.223 -17.079  16.496  0.00  0.00      PROC  
ATOM   4677  N   GLU P  76     -29.923 -15.923  18.368  0.00  0.00      PROC  
ATOM   4678  HN  GLU P  76     -29.419 -15.201  18.836  0.00  0.00      PROC  
ATOM   4679  CA  GLU P  76     -31.067 -16.509  19.102  0.00  0.00      PROC  
ATOM   4680  HA  GLU P  76     -30.999 -17.584  19.184  0.00  0.00      PROC  
ATOM   4681  CB  GLU P  76     -31.302 -15.876  20.585  0.00  0.00      PROC  
ATOM   4682  HB1 GLU P  76     -32.117 -16.519  20.982  0.00  0.00      PROC  
ATOM   4683  HB2 GLU P  76     -31.717 -14.850  20.490  0.00  0.00      PROC  
ATOM   4684  CG  GLU P  76     -30.098 -16.061  21.531  0.00  0.00      PROC  
ATOM   4685  HG1 GLU P  76     -29.297 -15.375  21.182  0.00  0.00      PROC  
ATOM   4686  HG2 GLU P  76     -29.781 -17.126  21.554  0.00  0.00      PROC  
ATOM   4687  CD  GLU P  76     -30.341 -15.629  22.935  0.00  0.00      PROC  
ATOM   4688  OE1 GLU P  76     -29.918 -14.432  23.289  0.00  0.00      PROC  
ATOM   4689  OE2 GLU P  76     -31.008 -16.347  23.701  0.00  0.00      PROC  
ATOM   4690  C   GLU P  76     -32.455 -16.247  18.477  0.00  0.00      PROC  
ATOM   4691  O   GLU P  76     -33.419 -17.086  18.485  0.00  0.00      PROC  
ATOM   4692  N   GLY P  77     -32.619 -15.002  18.009  0.00  0.00      PROC  
ATOM   4693  HN  GLY P  77     -31.778 -14.482  17.884  0.00  0.00      PROC  
ATOM   4694  CA  GLY P  77     -33.786 -14.365  17.406  0.00  0.00      PROC  
ATOM   4695  HA1 GLY P  77     -33.685 -13.296  17.291  0.00  0.00      PROC  
ATOM   4696  HA2 GLY P  77     -34.606 -14.687  18.031  0.00  0.00      PROC  
ATOM   4697  C   GLY P  77     -34.148 -14.804  16.069  0.00  0.00      PROC  
ATOM   4698  O   GLY P  77     -35.040 -15.616  15.873  0.00  0.00      PROC  
ATOM   4699  N   THR P  78     -33.492 -14.290  14.989  0.00  0.00      PROC  
ATOM   4700  HN  THR P  78     -32.780 -13.592  15.010  0.00  0.00      PROC  
ATOM   4701  CA  THR P  78     -33.789 -14.783  13.633  0.00  0.00      PROC  
ATOM   4702  HA  THR P  78     -34.860 -14.926  13.625  0.00  0.00      PROC  
ATOM   4703  CB  THR P  78     -33.483 -13.827  12.513  0.00  0.00      PROC  
ATOM   4704  HB  THR P  78     -32.440 -13.473  12.659  0.00  0.00      PROC  
ATOM   4705  OG1 THR P  78     -34.283 -12.644  12.682  0.00  0.00      PROC  
ATOM   4706  HG1 THR P  78     -33.773 -11.985  13.158  0.00  0.00      PROC  
ATOM   4707  CG2 THR P  78     -33.572 -14.335  11.065  0.00  0.00      PROC  
ATOM   4708 HG21 THR P  78     -34.545 -14.830  10.858  0.00  0.00      PROC  
ATOM   4709 HG22 THR P  78     -32.797 -15.064  10.745  0.00  0.00      PROC  
ATOM   4710 HG23 THR P  78     -33.506 -13.584  10.249  0.00  0.00      PROC  
ATOM   4711  C   THR P  78     -33.099 -16.086  13.443  0.00  0.00      PROC  
ATOM   4712  O   THR P  78     -31.900 -16.303  13.337  0.00  0.00      PROC  
ATOM   4713  N   HSD P  79     -34.003 -17.104  13.417  0.00  0.00      PROC  
ATOM   4714  HN  HSD P  79     -34.963 -16.959  13.190  0.00  0.00      PROC  
ATOM   4715  CA  HSD P  79     -33.462 -18.505  13.401  0.00  0.00      PROC  
ATOM   4716  HA  HSD P  79     -32.426 -18.420  13.109  0.00  0.00      PROC  
ATOM   4717  CB  HSD P  79     -33.464 -19.172  14.822  0.00  0.00      PROC  
ATOM   4718  HB1 HSD P  79     -32.845 -18.559  15.511  0.00  0.00      PROC  
ATOM   4719  HB2 HSD P  79     -32.841 -20.081  14.683  0.00  0.00      PROC  
ATOM   4720  ND1 HSD P  79     -35.745 -18.382  15.537  0.00  0.00      PROC  
ATOM   4721  HD1 HSD P  79     -35.431 -17.432  15.544  0.00  0.00      PROC  
ATOM   4722  CG  HSD P  79     -34.804 -19.388  15.413  0.00  0.00      PROC  
ATOM   4723  CE1 HSD P  79     -36.771 -18.920  16.223  0.00  0.00      PROC  
ATOM   4724  HE1 HSD P  79     -37.669 -18.412  16.575  0.00  0.00      PROC  
ATOM   4725  NE2 HSD P  79     -36.587 -20.214  16.523  0.00  0.00      PROC  
ATOM   4726  CD2 HSD P  79     -35.280 -20.490  16.088  0.00  0.00      PROC  
ATOM   4727  HD2 HSD P  79     -34.802 -21.460  16.150  0.00  0.00      PROC  
ATOM   4728  C   HSD P  79     -34.157 -19.352  12.327  0.00  0.00      PROC  
ATOM   4729  O   HSD P  79     -35.224 -19.027  11.835  0.00  0.00      PROC  
ATOM   4730  N   SER P  80     -33.625 -20.559  11.974  0.00  0.00      PROC  
ATOM   4731  HN  SER P  80     -32.694 -20.803  12.236  0.00  0.00      PROC  
ATOM   4732  CA  SER P  80     -34.211 -21.513  11.095  0.00  0.00      PROC  
ATOM   4733  HA  SER P  80     -34.794 -21.048  10.314  0.00  0.00      PROC  
ATOM   4734  CB  SER P  80     -33.139 -22.374  10.346  0.00  0.00      PROC  
ATOM   4735  HB1 SER P  80     -32.684 -23.075  11.078  0.00  0.00      PROC  
ATOM   4736  HB2 SER P  80     -32.296 -21.767   9.952  0.00  0.00      PROC  
ATOM   4737  OG  SER P  80     -33.663 -22.984   9.159  0.00  0.00      PROC  
ATOM   4738  HG1 SER P  80     -33.815 -22.288   8.516  0.00  0.00      PROC  
ATOM   4739  C   SER P  80     -35.006 -22.525  11.824  0.00  0.00      PROC  
ATOM   4740  O   SER P  80     -35.052 -22.575  13.012  0.00  0.00      PROC  
ATOM   4741  N   PHE P  81     -35.768 -23.381  11.049  0.00  0.00      PROC  
ATOM   4742  HN  PHE P  81     -35.577 -23.547  10.085  0.00  0.00      PROC  
ATOM   4743  CA  PHE P  81     -36.745 -24.332  11.572  0.00  0.00      PROC  
ATOM   4744  HA  PHE P  81     -37.329 -23.693  12.218  0.00  0.00      PROC  
ATOM   4745  CB  PHE P  81     -37.721 -24.845  10.504  0.00  0.00      PROC  
ATOM   4746  HB1 PHE P  81     -38.470 -25.575  10.879  0.00  0.00      PROC  
ATOM   4747  HB2 PHE P  81     -37.174 -25.431   9.735  0.00  0.00      PROC  
ATOM   4748  CG  PHE P  81     -38.545 -23.785   9.661  0.00  0.00      PROC  
ATOM   4749  CD1 PHE P  81     -39.840 -23.482  10.080  0.00  0.00      PROC  
ATOM   4750  HD1 PHE P  81     -40.179 -23.709  11.080  0.00  0.00      PROC  
ATOM   4751  CE1 PHE P  81     -40.653 -22.679   9.230  0.00  0.00      PROC  
ATOM   4752  HE1 PHE P  81     -41.658 -22.520   9.591  0.00  0.00      PROC  
ATOM   4753  CZ  PHE P  81     -40.169 -22.164   7.989  0.00  0.00      PROC  
ATOM   4754  HZ  PHE P  81     -40.782 -21.572   7.325  0.00  0.00      PROC  
ATOM   4755  CD2 PHE P  81     -38.072 -23.266   8.486  0.00  0.00      PROC  
ATOM   4756  HD2 PHE P  81     -37.070 -23.529   8.182  0.00  0.00      PROC  
ATOM   4757  CE2 PHE P  81     -38.896 -22.478   7.735  0.00  0.00      PROC  
ATOM   4758  HE2 PHE P  81     -38.493 -22.011   6.849  0.00  0.00      PROC  
ATOM   4759  C   PHE P  81     -36.064 -25.467  12.374  0.00  0.00      PROC  
ATOM   4760  O   PHE P  81     -34.941 -25.934  12.044  0.00  0.00      PROC  
ATOM   4761  N   ASP P  82     -36.673 -25.959  13.451  0.00  0.00      PROC  
ATOM   4762  HN  ASP P  82     -37.575 -25.598  13.677  0.00  0.00      PROC  
ATOM   4763  CA  ASP P  82     -36.093 -26.973  14.287  0.00  0.00      PROC  
ATOM   4764  HA  ASP P  82     -35.153 -26.540  14.596  0.00  0.00      PROC  
ATOM   4765  CB  ASP P  82     -36.903 -27.281  15.512  0.00  0.00      PROC  
ATOM   4766  HB1 ASP P  82     -36.321 -28.059  16.051  0.00  0.00      PROC  
ATOM   4767  HB2 ASP P  82     -37.926 -27.666  15.313  0.00  0.00      PROC  
ATOM   4768  CG  ASP P  82     -37.144 -26.086  16.470  0.00  0.00      PROC  
ATOM   4769  OD1 ASP P  82     -37.586 -26.505  17.544  0.00  0.00      PROC  
ATOM   4770  OD2 ASP P  82     -36.873 -24.895  16.220  0.00  0.00      PROC  
ATOM   4771  C   ASP P  82     -35.831 -28.296  13.487  0.00  0.00      PROC  
ATOM   4772  O   ASP P  82     -34.709 -28.894  13.612  0.00  0.00      PROC  
ATOM   4773  N   GLY P  83     -36.789 -28.657  12.626  0.00  0.00      PROC  
ATOM   4774  HN  GLY P  83     -37.620 -28.112  12.554  0.00  0.00      PROC  
ATOM   4775  CA  GLY P  83     -36.578 -29.741  11.682  0.00  0.00      PROC  
ATOM   4776  HA1 GLY P  83     -37.488 -29.781  11.102  0.00  0.00      PROC  
ATOM   4777  HA2 GLY P  83     -36.529 -30.668  12.235  0.00  0.00      PROC  
ATOM   4778  C   GLY P  83     -35.371 -29.623  10.620  0.00  0.00      PROC  
ATOM   4779  O   GLY P  83     -34.670 -30.660  10.314  0.00  0.00      PROC  
ATOM   4780  N   ILE P  84     -35.068 -28.447  10.039  0.00  0.00      PROC  
ATOM   4781  HN  ILE P  84     -35.637 -27.701  10.376  0.00  0.00      PROC  
ATOM   4782  CA  ILE P  84     -33.947 -27.996   9.186  0.00  0.00      PROC  
ATOM   4783  HA  ILE P  84     -33.845 -28.597   8.294  0.00  0.00      PROC  
ATOM   4784  CB  ILE P  84     -34.115 -26.585   8.699  0.00  0.00      PROC  
ATOM   4785  HB  ILE P  84     -34.279 -25.820   9.487  0.00  0.00      PROC  
ATOM   4786  CG2 ILE P  84     -32.842 -26.093   7.865  0.00  0.00      PROC  
ATOM   4787 HG21 ILE P  84     -33.054 -25.072   7.483  0.00  0.00      PROC  
ATOM   4788 HG22 ILE P  84     -32.789 -26.811   7.018  0.00  0.00      PROC  
ATOM   4789 HG23 ILE P  84     -31.883 -26.287   8.391  0.00  0.00      PROC  
ATOM   4790  CG1 ILE P  84     -35.383 -26.549   7.807  0.00  0.00      PROC  
ATOM   4791 HG11 ILE P  84     -35.385 -25.654   7.150  0.00  0.00      PROC  
ATOM   4792 HG12 ILE P  84     -36.298 -26.525   8.437  0.00  0.00      PROC  
ATOM   4793  CD  ILE P  84     -35.487 -27.690   6.761  0.00  0.00      PROC  
ATOM   4794  HD1 ILE P  84     -36.254 -27.392   6.015  0.00  0.00      PROC  
ATOM   4795  HD2 ILE P  84     -35.847 -28.607   7.274  0.00  0.00      PROC  
ATOM   4796  HD3 ILE P  84     -34.609 -27.942   6.130  0.00  0.00      PROC  
ATOM   4797  C   ILE P  84     -32.628 -28.155   9.956  0.00  0.00      PROC  
ATOM   4798  O   ILE P  84     -31.653 -28.686   9.467  0.00  0.00      PROC  
ATOM   4799  N   TRP P  85     -32.482 -27.655  11.219  0.00  0.00      PROC  
ATOM   4800  HN  TRP P  85     -33.351 -27.436  11.655  0.00  0.00      PROC  
ATOM   4801  CA  TRP P  85     -31.319 -27.680  12.082  0.00  0.00      PROC  
ATOM   4802  HA  TRP P  85     -30.506 -27.251  11.516  0.00  0.00      PROC  
ATOM   4803  CB  TRP P  85     -31.696 -26.819  13.337  0.00  0.00      PROC  
ATOM   4804  HB1 TRP P  85     -32.625 -27.143  13.854  0.00  0.00      PROC  
ATOM   4805  HB2 TRP P  85     -31.881 -25.854  12.817  0.00  0.00      PROC  
ATOM   4806  CG  TRP P  85     -30.596 -26.685  14.381  0.00  0.00      PROC  
ATOM   4807  CD1 TRP P  85     -30.488 -27.218  15.681  0.00  0.00      PROC  
ATOM   4808  HD1 TRP P  85     -31.175 -27.927  16.119  0.00  0.00      PROC  
ATOM   4809  NE1 TRP P  85     -29.271 -26.800  16.244  0.00  0.00      PROC  
ATOM   4810  HE1 TRP P  85     -28.985 -26.845  17.176  0.00  0.00      PROC  
ATOM   4811  CE2 TRP P  85     -28.663 -25.932  15.345  0.00  0.00      PROC  
ATOM   4812  CD2 TRP P  85     -29.446 -25.807  14.208  0.00  0.00      PROC  
ATOM   4813  CE3 TRP P  85     -29.086 -24.921  13.206  0.00  0.00      PROC  
ATOM   4814  HE3 TRP P  85     -29.685 -24.629  12.357  0.00  0.00      PROC  
ATOM   4815  CZ3 TRP P  85     -27.856 -24.160  13.289  0.00  0.00      PROC  
ATOM   4816  HZ3 TRP P  85     -27.578 -23.329  12.658  0.00  0.00      PROC  
ATOM   4817  CZ2 TRP P  85     -27.434 -25.283  15.384  0.00  0.00      PROC  
ATOM   4818  HZ2 TRP P  85     -26.739 -25.451  16.194  0.00  0.00      PROC  
ATOM   4819  CH2 TRP P  85     -27.094 -24.250  14.390  0.00  0.00      PROC  
ATOM   4820  HH2 TRP P  85     -26.066 -23.919  14.417  0.00  0.00      PROC  
ATOM   4821  C   TRP P  85     -30.945 -29.132  12.445  0.00  0.00      PROC  
ATOM   4822  O   TRP P  85     -29.830 -29.639  12.231  0.00  0.00      PROC  
ATOM   4823  N   LYS P  86     -31.948 -29.962  12.874  0.00  0.00      PROC  
ATOM   4824  HN  LYS P  86     -32.845 -29.551  13.017  0.00  0.00      PROC  
ATOM   4825  CA  LYS P  86     -31.976 -31.385  13.075  0.00  0.00      PROC  
ATOM   4826  HA  LYS P  86     -31.188 -31.553  13.793  0.00  0.00      PROC  
ATOM   4827  CB  LYS P  86     -33.378 -31.852  13.678  0.00  0.00      PROC  
ATOM   4828  HB1 LYS P  86     -33.565 -32.938  13.540  0.00  0.00      PROC  
ATOM   4829  HB2 LYS P  86     -34.152 -31.264  13.140  0.00  0.00      PROC  
ATOM   4830  CG  LYS P  86     -33.449 -31.444  15.114  0.00  0.00      PROC  
ATOM   4831  HG1 LYS P  86     -33.177 -30.367  15.083  0.00  0.00      PROC  
ATOM   4832  HG2 LYS P  86     -32.612 -31.983  15.608  0.00  0.00      PROC  
ATOM   4833  CD  LYS P  86     -34.831 -31.599  15.707  0.00  0.00      PROC  
ATOM   4834  HD1 LYS P  86     -34.976 -32.701  15.715  0.00  0.00      PROC  
ATOM   4835  HD2 LYS P  86     -35.674 -31.257  15.071  0.00  0.00      PROC  
ATOM   4836  CE  LYS P  86     -34.929 -30.863  17.036  0.00  0.00      PROC  
ATOM   4837  HE1 LYS P  86     -34.622 -29.796  17.048  0.00  0.00      PROC  
ATOM   4838  HE2 LYS P  86     -34.240 -31.450  17.681  0.00  0.00      PROC  
ATOM   4839  NZ  LYS P  86     -36.274 -30.899  17.633  0.00  0.00      PROC  
ATOM   4840  HZ1 LYS P  86     -36.475 -31.868  17.954  0.00  0.00      PROC  
ATOM   4841  HZ2 LYS P  86     -37.036 -30.672  16.962  0.00  0.00      PROC  
ATOM   4842  HZ3 LYS P  86     -36.423 -30.394  18.530  0.00  0.00      PROC  
ATOM   4843  C   LYS P  86     -31.513 -32.248  11.871  0.00  0.00      PROC  
ATOM   4844  O   LYS P  86     -30.633 -33.102  12.019  0.00  0.00      PROC  
ATOM   4845  N   ALA P  87     -32.045 -31.982  10.590  0.00  0.00      PROC  
ATOM   4846  HN  ALA P  87     -32.765 -31.312  10.429  0.00  0.00      PROC  
ATOM   4847  CA  ALA P  87     -31.737 -32.694   9.311  0.00  0.00      PROC  
ATOM   4848  HA  ALA P  87     -31.713 -33.753   9.521  0.00  0.00      PROC  
ATOM   4849  CB  ALA P  87     -32.751 -32.346   8.247  0.00  0.00      PROC  
ATOM   4850  HB1 ALA P  87     -33.584 -33.054   8.447  0.00  0.00      PROC  
ATOM   4851  HB2 ALA P  87     -32.411 -32.587   7.217  0.00  0.00      PROC  
ATOM   4852  HB3 ALA P  87     -33.120 -31.298   8.261  0.00  0.00      PROC  
ATOM   4853  C   ALA P  87     -30.351 -32.259   8.791  0.00  0.00      PROC  
ATOM   4854  O   ALA P  87     -29.589 -33.082   8.435  0.00  0.00      PROC  
ATOM   4855  N   SER P  88     -30.021 -30.964   8.934  0.00  0.00      PROC  
ATOM   4856  HN  SER P  88     -30.670 -30.275   9.248  0.00  0.00      PROC  
ATOM   4857  CA  SER P  88     -28.645 -30.451   8.648  0.00  0.00      PROC  
ATOM   4858  HA  SER P  88     -28.415 -30.742   7.633  0.00  0.00      PROC  
ATOM   4859  CB  SER P  88     -28.557 -28.888   8.949  0.00  0.00      PROC  
ATOM   4860  HB1 SER P  88     -27.536 -28.463   8.849  0.00  0.00      PROC  
ATOM   4861  HB2 SER P  88     -28.992 -28.696   9.953  0.00  0.00      PROC  
ATOM   4862  OG  SER P  88     -29.348 -28.230   7.958  0.00  0.00      PROC  
ATOM   4863  HG1 SER P  88     -30.272 -28.316   8.203  0.00  0.00      PROC  
ATOM   4864  C   SER P  88     -27.647 -31.159   9.536  0.00  0.00      PROC  
ATOM   4865  O   SER P  88     -26.656 -31.677   9.054  0.00  0.00      PROC  
ATOM   4866  N   PHE P  89     -27.939 -31.266  10.839  0.00  0.00      PROC  
ATOM   4867  HN  PHE P  89     -28.764 -30.880  11.244  0.00  0.00      PROC  
ATOM   4868  CA  PHE P  89     -27.080 -31.885  11.821  0.00  0.00      PROC  
ATOM   4869  HA  PHE P  89     -26.094 -31.450  11.758  0.00  0.00      PROC  
ATOM   4870  CB  PHE P  89     -27.708 -31.762  13.178  0.00  0.00      PROC  
ATOM   4871  HB1 PHE P  89     -28.730 -32.192  13.230  0.00  0.00      PROC  
ATOM   4872  HB2 PHE P  89     -27.701 -30.684  13.449  0.00  0.00      PROC  
ATOM   4873  CG  PHE P  89     -26.743 -32.469  14.222  0.00  0.00      PROC  
ATOM   4874  CD1 PHE P  89     -27.009 -33.685  14.928  0.00  0.00      PROC  
ATOM   4875  HD1 PHE P  89     -27.840 -34.270  14.562  0.00  0.00      PROC  
ATOM   4876  CE1 PHE P  89     -26.037 -34.203  15.789  0.00  0.00      PROC  
ATOM   4877  HE1 PHE P  89     -26.372 -35.089  16.309  0.00  0.00      PROC  
ATOM   4878  CZ  PHE P  89     -24.838 -33.554  16.023  0.00  0.00      PROC  
ATOM   4879  HZ  PHE P  89     -24.074 -33.974  16.660  0.00  0.00      PROC  
ATOM   4880  CD2 PHE P  89     -25.476 -31.915  14.357  0.00  0.00      PROC  
ATOM   4881  HD2 PHE P  89     -25.122 -31.235  13.596  0.00  0.00      PROC  
ATOM   4882  CE2 PHE P  89     -24.509 -32.401  15.237  0.00  0.00      PROC  
ATOM   4883  HE2 PHE P  89     -23.567 -31.892  15.384  0.00  0.00      PROC  
ATOM   4884  C   PHE P  89     -26.677 -33.377  11.494  0.00  0.00      PROC  
ATOM   4885  O   PHE P  89     -25.535 -33.714  11.355  0.00  0.00      PROC  
ATOM   4886  N   THR P  90     -27.657 -34.205  11.340  0.00  0.00      PROC  
ATOM   4887  HN  THR P  90     -28.531 -33.870  11.683  0.00  0.00      PROC  
ATOM   4888  CA  THR P  90     -27.498 -35.570  10.688  0.00  0.00      PROC  
ATOM   4889  HA  THR P  90     -26.721 -36.050  11.264  0.00  0.00      PROC  
ATOM   4890  CB  THR P  90     -28.810 -36.335  10.933  0.00  0.00      PROC  
ATOM   4891  HB  THR P  90     -29.677 -35.731  10.589  0.00  0.00      PROC  
ATOM   4892  OG1 THR P  90     -29.002 -36.616  12.326  0.00  0.00      PROC  
ATOM   4893  HG1 THR P  90     -29.673 -35.972  12.564  0.00  0.00      PROC  
ATOM   4894  CG2 THR P  90     -28.840 -37.742  10.208  0.00  0.00      PROC  
ATOM   4895 HG21 THR P  90     -29.811 -38.228  10.443  0.00  0.00      PROC  
ATOM   4896 HG22 THR P  90     -28.043 -38.363  10.670  0.00  0.00      PROC  
ATOM   4897 HG23 THR P  90     -28.721 -37.654   9.107  0.00  0.00      PROC  
ATOM   4898  C   THR P  90     -26.892 -35.696   9.263  0.00  0.00      PROC  
ATOM   4899  O   THR P  90     -26.054 -36.529   9.004  0.00  0.00      PROC  
ATOM   4900  N   THR P  91     -27.338 -34.801   8.367  0.00  0.00      PROC  
ATOM   4901  HN  THR P  91     -27.979 -34.141   8.752  0.00  0.00      PROC  
ATOM   4902  CA  THR P  91     -26.806 -34.743   6.961  0.00  0.00      PROC  
ATOM   4903  HA  THR P  91     -26.744 -35.777   6.656  0.00  0.00      PROC  
ATOM   4904  CB  THR P  91     -27.678 -33.996   5.978  0.00  0.00      PROC  
ATOM   4905  HB  THR P  91     -27.535 -32.895   6.013  0.00  0.00      PROC  
ATOM   4906  OG1 THR P  91     -29.105 -34.322   6.136  0.00  0.00      PROC  
ATOM   4907  HG1 THR P  91     -29.283 -33.820   6.935  0.00  0.00      PROC  
ATOM   4908  CG2 THR P  91     -27.371 -34.387   4.536  0.00  0.00      PROC  
ATOM   4909 HG21 THR P  91     -27.104 -35.460   4.430  0.00  0.00      PROC  
ATOM   4910 HG22 THR P  91     -26.500 -33.769   4.231  0.00  0.00      PROC  
ATOM   4911 HG23 THR P  91     -28.177 -34.156   3.807  0.00  0.00      PROC  
ATOM   4912  C   THR P  91     -25.388 -34.399   6.858  0.00  0.00      PROC  
ATOM   4913  O   THR P  91     -24.680 -35.066   6.081  0.00  0.00      PROC  
ATOM   4914  N   PHE P  92     -24.872 -33.431   7.670  0.00  0.00      PROC  
ATOM   4915  HN  PHE P  92     -25.600 -33.007   8.204  0.00  0.00      PROC  
ATOM   4916  CA  PHE P  92     -23.498 -33.017   7.898  0.00  0.00      PROC  
ATOM   4917  HA  PHE P  92     -23.093 -32.767   6.929  0.00  0.00      PROC  
ATOM   4918  CB  PHE P  92     -23.342 -31.690   8.738  0.00  0.00      PROC  
ATOM   4919  HB1 PHE P  92     -23.751 -31.870   9.755  0.00  0.00      PROC  
ATOM   4920  HB2 PHE P  92     -23.898 -30.876   8.226  0.00  0.00      PROC  
ATOM   4921  CG  PHE P  92     -21.926 -31.237   9.056  0.00  0.00      PROC  
ATOM   4922  CD1 PHE P  92     -21.154 -31.667  10.173  0.00  0.00      PROC  
ATOM   4923  HD1 PHE P  92     -21.527 -32.528  10.708  0.00  0.00      PROC  
ATOM   4924  CE1 PHE P  92     -20.006 -30.895  10.498  0.00  0.00      PROC  
ATOM   4925  HE1 PHE P  92     -19.396 -31.285  11.299  0.00  0.00      PROC  
ATOM   4926  CZ  PHE P  92     -19.616 -29.874   9.714  0.00  0.00      PROC  
ATOM   4927  HZ  PHE P  92     -18.747 -29.286   9.972  0.00  0.00      PROC  
ATOM   4928  CD2 PHE P  92     -21.567 -30.057   8.337  0.00  0.00      PROC  
ATOM   4929  HD2 PHE P  92     -22.248 -29.738   7.562  0.00  0.00      PROC  
ATOM   4930  CE2 PHE P  92     -20.352 -29.464   8.607  0.00  0.00      PROC  
ATOM   4931  HE2 PHE P  92     -20.032 -28.577   8.080  0.00  0.00      PROC  
ATOM   4932  C   PHE P  92     -22.685 -34.161   8.487  0.00  0.00      PROC  
ATOM   4933  O   PHE P  92     -21.784 -34.755   7.845  0.00  0.00      PROC  
ATOM   4934  N   THR P  93     -22.997 -34.503   9.790  0.00  0.00      PROC  
ATOM   4935  HN  THR P  93     -23.736 -34.038  10.272  0.00  0.00      PROC  
ATOM   4936  CA  THR P  93     -22.159 -35.270  10.746  0.00  0.00      PROC  
ATOM   4937  HA  THR P  93     -21.189 -34.794  10.738  0.00  0.00      PROC  
ATOM   4938  CB  THR P  93     -22.633 -35.156  12.236  0.00  0.00      PROC  
ATOM   4939  HB  THR P  93     -23.657 -35.516  12.471  0.00  0.00      PROC  
ATOM   4940  OG1 THR P  93     -22.505 -33.756  12.555  0.00  0.00      PROC  
ATOM   4941  HG1 THR P  93     -23.395 -33.439  12.728  0.00  0.00      PROC  
ATOM   4942  CG2 THR P  93     -21.680 -35.893  13.246  0.00  0.00      PROC  
ATOM   4943 HG21 THR P  93     -21.792 -36.993  13.142  0.00  0.00      PROC  
ATOM   4944 HG22 THR P  93     -21.981 -35.783  14.309  0.00  0.00      PROC  
ATOM   4945 HG23 THR P  93     -20.644 -35.618  12.951  0.00  0.00      PROC  
ATOM   4946  C   THR P  93     -22.025 -36.721  10.392  0.00  0.00      PROC  
ATOM   4947  O   THR P  93     -20.882 -37.175  10.411  0.00  0.00      PROC  
ATOM   4948  N   VAL P  94     -23.184 -37.394  10.014  0.00  0.00      PROC  
ATOM   4949  HN  VAL P  94     -24.071 -36.950   9.918  0.00  0.00      PROC  
ATOM   4950  CA  VAL P  94     -23.161 -38.822   9.644  0.00  0.00      PROC  
ATOM   4951  HA  VAL P  94     -22.775 -39.380  10.485  0.00  0.00      PROC  
ATOM   4952  CB  VAL P  94     -24.609 -39.324   9.298  0.00  0.00      PROC  
ATOM   4953  HB  VAL P  94     -24.959 -38.750   8.413  0.00  0.00      PROC  
ATOM   4954  CG1 VAL P  94     -24.397 -40.771   8.855  0.00  0.00      PROC  
ATOM   4955 HG11 VAL P  94     -23.822 -41.302   9.643  0.00  0.00      PROC  
ATOM   4956 HG12 VAL P  94     -23.837 -40.785   7.895  0.00  0.00      PROC  
ATOM   4957 HG13 VAL P  94     -25.402 -41.232   8.751  0.00  0.00      PROC  
ATOM   4958  CG2 VAL P  94     -25.439 -39.272  10.511  0.00  0.00      PROC  
ATOM   4959 HG21 VAL P  94     -26.244 -40.038  10.486  0.00  0.00      PROC  
ATOM   4960 HG22 VAL P  94     -25.860 -38.268  10.732  0.00  0.00      PROC  
ATOM   4961 HG23 VAL P  94     -24.849 -39.440  11.436  0.00  0.00      PROC  
ATOM   4962  C   VAL P  94     -22.349 -39.033   8.409  0.00  0.00      PROC  
ATOM   4963  O   VAL P  94     -21.549 -39.914   8.461  0.00  0.00      PROC  
ATOM   4964  N   THR P  95     -22.460 -38.214   7.393  0.00  0.00      PROC  
ATOM   4965  HN  THR P  95     -23.149 -37.494   7.428  0.00  0.00      PROC  
ATOM   4966  CA  THR P  95     -21.548 -38.075   6.213  0.00  0.00      PROC  
ATOM   4967  HA  THR P  95     -21.452 -39.099   5.884  0.00  0.00      PROC  
ATOM   4968  CB  THR P  95     -22.105 -37.090   5.189  0.00  0.00      PROC  
ATOM   4969  HB  THR P  95     -22.120 -36.051   5.584  0.00  0.00      PROC  
ATOM   4970  OG1 THR P  95     -23.446 -37.412   5.005  0.00  0.00      PROC  
ATOM   4971  HG1 THR P  95     -23.976 -36.621   5.130  0.00  0.00      PROC  
ATOM   4972  CG2 THR P  95     -21.326 -37.065   3.820  0.00  0.00      PROC  
ATOM   4973 HG21 THR P  95     -21.178 -38.132   3.548  0.00  0.00      PROC  
ATOM   4974 HG22 THR P  95     -20.315 -36.646   4.009  0.00  0.00      PROC  
ATOM   4975 HG23 THR P  95     -21.870 -36.441   3.079  0.00  0.00      PROC  
ATOM   4976  C   THR P  95     -20.151 -37.701   6.568  0.00  0.00      PROC  
ATOM   4977  O   THR P  95     -19.237 -38.192   5.942  0.00  0.00      PROC  
ATOM   4978  N   LYS P  96     -19.959 -36.810   7.616  0.00  0.00      PROC  
ATOM   4979  HN  LYS P  96     -20.746 -36.426   8.093  0.00  0.00      PROC  
ATOM   4980  CA  LYS P  96     -18.589 -36.341   7.954  0.00  0.00      PROC  
ATOM   4981  HA  LYS P  96     -18.056 -36.167   7.031  0.00  0.00      PROC  
ATOM   4982  CB  LYS P  96     -18.730 -34.967   8.735  0.00  0.00      PROC  
ATOM   4983  HB1 LYS P  96     -19.376 -35.075   9.632  0.00  0.00      PROC  
ATOM   4984  HB2 LYS P  96     -19.207 -34.343   7.949  0.00  0.00      PROC  
ATOM   4985  CG  LYS P  96     -17.435 -34.261   9.034  0.00  0.00      PROC  
ATOM   4986  HG1 LYS P  96     -17.503 -33.252   8.575  0.00  0.00      PROC  
ATOM   4987  HG2 LYS P  96     -16.620 -34.725   8.439  0.00  0.00      PROC  
ATOM   4988  CD  LYS P  96     -17.047 -34.147  10.548  0.00  0.00      PROC  
ATOM   4989  HD1 LYS P  96     -17.011 -35.241  10.739  0.00  0.00      PROC  
ATOM   4990  HD2 LYS P  96     -17.893 -33.636  11.054  0.00  0.00      PROC  
ATOM   4991  CE  LYS P  96     -15.643 -33.605  10.852  0.00  0.00      PROC  
ATOM   4992  HE1 LYS P  96     -15.574 -32.661  10.272  0.00  0.00      PROC  
ATOM   4993  HE2 LYS P  96     -14.920 -34.371  10.496  0.00  0.00      PROC  
ATOM   4994  NZ  LYS P  96     -15.493 -33.256  12.283  0.00  0.00      PROC  
ATOM   4995  HZ1 LYS P  96     -15.857 -32.287  12.380  0.00  0.00      PROC  
ATOM   4996  HZ2 LYS P  96     -14.487 -33.165  12.530  0.00  0.00      PROC  
ATOM   4997  HZ3 LYS P  96     -15.988 -33.972  12.852  0.00  0.00      PROC  
ATOM   4998  C   LYS P  96     -17.753 -37.394   8.666  0.00  0.00      PROC  
ATOM   4999  O   LYS P  96     -16.597 -37.694   8.333  0.00  0.00      PROC  
ATOM   5000  N   TYR P  97     -18.471 -38.094   9.570  0.00  0.00      PROC  
ATOM   5001  HN  TYR P  97     -19.377 -37.765   9.823  0.00  0.00      PROC  
ATOM   5002  CA  TYR P  97     -17.997 -39.369  10.190  0.00  0.00      PROC  
ATOM   5003  HA  TYR P  97     -17.038 -39.159  10.640  0.00  0.00      PROC  
ATOM   5004  CB  TYR P  97     -18.905 -39.831  11.366  0.00  0.00      PROC  
ATOM   5005  HB1 TYR P  97     -18.633 -40.892  11.553  0.00  0.00      PROC  
ATOM   5006  HB2 TYR P  97     -19.965 -39.691  11.062  0.00  0.00      PROC  
ATOM   5007  CG  TYR P  97     -18.544 -38.980  12.580  0.00  0.00      PROC  
ATOM   5008  CD1 TYR P  97     -18.016 -39.728  13.698  0.00  0.00      PROC  
ATOM   5009  HD1 TYR P  97     -17.716 -40.758  13.576  0.00  0.00      PROC  
ATOM   5010  CE1 TYR P  97     -17.931 -39.135  14.931  0.00  0.00      PROC  
ATOM   5011  HE1 TYR P  97     -17.564 -39.735  15.750  0.00  0.00      PROC  
ATOM   5012  CZ  TYR P  97     -18.208 -37.820  15.169  0.00  0.00      PROC  
ATOM   5013  OH  TYR P  97     -17.932 -37.076  16.358  0.00  0.00      PROC  
ATOM   5014  HH  TYR P  97     -17.536 -37.672  16.998  0.00  0.00      PROC  
ATOM   5015  CD2 TYR P  97     -18.886 -37.605  12.814  0.00  0.00      PROC  
ATOM   5016  HD2 TYR P  97     -19.071 -36.952  11.974  0.00  0.00      PROC  
ATOM   5017  CE2 TYR P  97     -18.577 -37.001  14.077  0.00  0.00      PROC  
ATOM   5018  HE2 TYR P  97     -18.800 -35.954  14.216  0.00  0.00      PROC  
ATOM   5019  C   TYR P  97     -17.806 -40.505   9.126  0.00  0.00      PROC  
ATOM   5020  O   TYR P  97     -16.743 -41.171   9.064  0.00  0.00      PROC  
ATOM   5021  N   TRP P  98     -18.829 -40.807   8.258  0.00  0.00      PROC  
ATOM   5022  HN  TRP P  98     -19.744 -40.412   8.280  0.00  0.00      PROC  
ATOM   5023  CA  TRP P  98     -18.821 -41.911   7.310  0.00  0.00      PROC  
ATOM   5024  HA  TRP P  98     -18.550 -42.783   7.886  0.00  0.00      PROC  
ATOM   5025  CB  TRP P  98     -20.286 -41.888   6.594  0.00  0.00      PROC  
ATOM   5026  HB1 TRP P  98     -20.512 -40.899   6.141  0.00  0.00      PROC  
ATOM   5027  HB2 TRP P  98     -21.017 -42.011   7.422  0.00  0.00      PROC  
ATOM   5028  CG  TRP P  98     -20.487 -42.985   5.516  0.00  0.00      PROC  
ATOM   5029  CD1 TRP P  98     -21.110 -44.188   5.773  0.00  0.00      PROC  
ATOM   5030  HD1 TRP P  98     -21.277 -44.600   6.758  0.00  0.00      PROC  
ATOM   5031  NE1 TRP P  98     -21.317 -44.891   4.564  0.00  0.00      PROC  
ATOM   5032  HE1 TRP P  98     -21.486 -45.848   4.477  0.00  0.00      PROC  
ATOM   5033  CE2 TRP P  98     -20.708 -44.157   3.577  0.00  0.00      PROC  
ATOM   5034  CD2 TRP P  98     -20.178 -42.997   4.102  0.00  0.00      PROC  
ATOM   5035  CE3 TRP P  98     -19.534 -42.097   3.242  0.00  0.00      PROC  
ATOM   5036  HE3 TRP P  98     -19.051 -41.233   3.674  0.00  0.00      PROC  
ATOM   5037  CZ3 TRP P  98     -19.402 -42.373   1.899  0.00  0.00      PROC  
ATOM   5038  HZ3 TRP P  98     -18.891 -41.742   1.186  0.00  0.00      PROC  
ATOM   5039  CZ2 TRP P  98     -20.582 -44.412   2.184  0.00  0.00      PROC  
ATOM   5040  HZ2 TRP P  98     -20.982 -45.255   1.642  0.00  0.00      PROC  
ATOM   5041  CH2 TRP P  98     -19.932 -43.525   1.299  0.00  0.00      PROC  
ATOM   5042  HH2 TRP P  98     -19.795 -43.602   0.230  0.00  0.00      PROC  
ATOM   5043  C   TRP P  98     -17.693 -41.860   6.356  0.00  0.00      PROC  
ATOM   5044  O   TRP P  98     -16.963 -42.801   6.105  0.00  0.00      PROC  
ATOM   5045  N   PHE P  99     -17.443 -40.714   5.708  0.00  0.00      PROC  
ATOM   5046  HN  PHE P  99     -18.041 -39.944   5.918  0.00  0.00      PROC  
ATOM   5047  CA  PHE P  99     -16.443 -40.466   4.778  0.00  0.00      PROC  
ATOM   5048  HA  PHE P  99     -16.431 -41.197   3.983  0.00  0.00      PROC  
ATOM   5049  CB  PHE P  99     -16.743 -39.070   4.132  0.00  0.00      PROC  
ATOM   5050  HB1 PHE P  99     -16.427 -38.254   4.818  0.00  0.00      PROC  
ATOM   5051  HB2 PHE P  99     -17.833 -39.022   3.922  0.00  0.00      PROC  
ATOM   5052  CG  PHE P  99     -16.004 -38.935   2.793  0.00  0.00      PROC  
ATOM   5053  CD1 PHE P  99     -15.418 -37.668   2.426  0.00  0.00      PROC  
ATOM   5054  HD1 PHE P  99     -15.552 -36.824   3.086  0.00  0.00      PROC  
ATOM   5055  CE1 PHE P  99     -14.725 -37.400   1.240  0.00  0.00      PROC  
ATOM   5056  HE1 PHE P  99     -14.446 -36.390   0.977  0.00  0.00      PROC  
ATOM   5057  CZ  PHE P  99     -14.594 -38.451   0.312  0.00  0.00      PROC  
ATOM   5058  HZ  PHE P  99     -14.128 -38.227  -0.637  0.00  0.00      PROC  
ATOM   5059  CD2 PHE P  99     -15.842 -39.927   1.851  0.00  0.00      PROC  
ATOM   5060  HD2 PHE P  99     -16.151 -40.956   1.958  0.00  0.00      PROC  
ATOM   5061  CE2 PHE P  99     -15.248 -39.625   0.537  0.00  0.00      PROC  
ATOM   5062  HE2 PHE P  99     -15.345 -40.294  -0.305  0.00  0.00      PROC
[truncated: 29,043,960 more chars]
