# Supplementary material for: Seeking the Membrane-Bound Structure of the Caveolin 8S Complex
Source: J Phys Chem B. 2025 Jul 25;129(31):7932–8. doi: 10.1021/acs.jpcb.5c01585 (PMC12337093; doi:10.1021/acs.jpcb.5c01585)
Supplement: Supplementary file 2 [file jp5c01585_si_002.zip › FinalPDBfiles/1.water.GLU.pdb]

CRYST1  155.023  155.023  155.023  90.00  90.00  90.00 P 1           1
ATOM      1  N   ILE P  49      97.676  80.345 -70.225  0.00  0.00      PROA  
ATOM      2  HT1 ILE P  49      98.441  79.918 -69.664  0.00  0.00      PROA  
ATOM      3  HT2 ILE P  49      98.049  81.060 -70.882  0.00  0.00      PROA  
ATOM      4  HT3 ILE P  49      97.310  79.506 -70.719  0.00  0.00      PROA  
ATOM      5  CA  ILE P  49      96.585  80.836 -69.310  0.00  0.00      PROA  
ATOM      6  HA  ILE P  49      97.169  81.164 -68.462  0.00  0.00      PROA  
ATOM      7  CB  ILE P  49      95.931  82.072 -69.893  0.00  0.00      PROA  
ATOM      8  HB  ILE P  49      96.734  82.814 -70.091  0.00  0.00      PROA  
ATOM      9  CG2 ILE P  49      95.421  81.656 -71.318  0.00  0.00      PROA  
ATOM     10 HG21 ILE P  49      94.745  82.469 -71.659  0.00  0.00      PROA  
ATOM     11 HG22 ILE P  49      94.749  80.772 -71.294  0.00  0.00      PROA  
ATOM     12 HG23 ILE P  49      96.253  81.500 -72.038  0.00  0.00      PROA  
ATOM     13  CG1 ILE P  49      94.744  82.674 -69.121  0.00  0.00      PROA  
ATOM     14 HG11 ILE P  49      94.865  82.744 -68.019  0.00  0.00      PROA  
ATOM     15 HG12 ILE P  49      93.872  82.029 -69.362  0.00  0.00      PROA  
ATOM     16  CD  ILE P  49      94.517  84.069 -69.550  0.00  0.00      PROA  
ATOM     17  HD1 ILE P  49      93.504  84.397 -69.233  0.00  0.00      PROA  
ATOM     18  HD2 ILE P  49      94.633  84.313 -70.627  0.00  0.00      PROA  
ATOM     19  HD3 ILE P  49      95.208  84.809 -69.094  0.00  0.00      PROA  
ATOM     20  C   ILE P  49      95.610  79.771 -68.846  0.00  0.00      PROA  
ATOM     21  O   ILE P  49      95.116  78.925 -69.571  0.00  0.00      PROA  
ATOM     22  N   ASP P  50      95.275  79.813 -67.536  0.00  0.00      PROA  
ATOM     23  HN  ASP P  50      95.639  80.430 -66.842  0.00  0.00      PROA  
ATOM     24  CA  ASP P  50      94.349  78.753 -67.043  0.00  0.00      PROA  
ATOM     25  HA  ASP P  50      94.196  77.883 -67.664  0.00  0.00      PROA  
ATOM     26  CB  ASP P  50      94.847  78.222 -65.628  0.00  0.00      PROA  
ATOM     27  HB1 ASP P  50      94.217  77.426 -65.177  0.00  0.00      PROA  
ATOM     28  HB2 ASP P  50      94.728  79.061 -64.909  0.00  0.00      PROA  
ATOM     29  CG  ASP P  50      96.248  77.812 -65.741  0.00  0.00      PROA  
ATOM     30  OD1 ASP P  50      96.513  76.785 -66.476  0.00  0.00      PROA  
ATOM     31  OD2 ASP P  50      97.126  78.453 -65.198  0.00  0.00      PROA  
ATOM     32  C   ASP P  50      92.848  79.284 -66.939  0.00  0.00      PROA  
ATOM     33  O   ASP P  50      91.844  78.608 -66.769  0.00  0.00      PROA  
ATOM     34  N   LEU P  51      92.692  80.600 -67.111  0.00  0.00      PROA  
ATOM     35  HN  LEU P  51      93.545  81.106 -67.213  0.00  0.00      PROA  
ATOM     36  CA  LEU P  51      91.432  81.343 -67.112  0.00  0.00      PROA  
ATOM     37  HA  LEU P  51      90.927  80.974 -66.231  0.00  0.00      PROA  
ATOM     38  CB  LEU P  51      91.635  82.881 -67.044  0.00  0.00      PROA  
ATOM     39  HB1 LEU P  51      90.669  83.412 -67.181  0.00  0.00      PROA  
ATOM     40  HB2 LEU P  51      92.089  83.144 -68.023  0.00  0.00      PROA  
ATOM     41  CG  LEU P  51      92.436  83.482 -65.879  0.00  0.00      PROA  
ATOM     42  HG  LEU P  51      93.460  83.051 -65.871  0.00  0.00      PROA  
ATOM     43  CD1 LEU P  51      92.621  85.031 -66.074  0.00  0.00      PROA  
ATOM     44 HD11 LEU P  51      91.714  85.570 -66.421  0.00  0.00      PROA  
ATOM     45 HD12 LEU P  51      93.419  85.184 -66.831  0.00  0.00      PROA  
ATOM     46 HD13 LEU P  51      92.898  85.361 -65.050  0.00  0.00      PROA  
ATOM     47  CD2 LEU P  51      91.770  83.239 -64.610  0.00  0.00      PROA  
ATOM     48 HD21 LEU P  51      91.782  82.159 -64.346  0.00  0.00      PROA  
ATOM     49 HD22 LEU P  51      90.768  83.706 -64.723  0.00  0.00      PROA  
ATOM     50 HD23 LEU P  51      92.234  83.640 -63.684  0.00  0.00      PROA  
ATOM     51  C   LEU P  51      90.444  80.998 -68.181  0.00  0.00      PROA  
ATOM     52  O   LEU P  51      90.720  80.386 -69.196  0.00  0.00      PROA  
ATOM     53  N   VAL P  52      89.092  81.352 -68.007  0.00  0.00      PROA  
ATOM     54  HN  VAL P  52      88.864  81.820 -67.157  0.00  0.00      PROA  
ATOM     55  CA  VAL P  52      88.095  81.186 -69.077  0.00  0.00      PROA  
ATOM     56  HA  VAL P  52      88.109  80.190 -69.496  0.00  0.00      PROA  
ATOM     57  CB  VAL P  52      86.723  81.412 -68.615  0.00  0.00      PROA  
ATOM     58  HB  VAL P  52      86.752  82.267 -67.906  0.00  0.00      PROA  
ATOM     59  CG1 VAL P  52      85.711  81.651 -69.790  0.00  0.00      PROA  
ATOM     60 HG11 VAL P  52      84.671  81.550 -69.415  0.00  0.00      PROA  
ATOM     61 HG12 VAL P  52      85.782  80.869 -70.576  0.00  0.00      PROA  
ATOM     62 HG13 VAL P  52      85.855  82.599 -70.351  0.00  0.00      PROA  
ATOM     63  CG2 VAL P  52      86.275  80.140 -67.896  0.00  0.00      PROA  
ATOM     64 HG21 VAL P  52      85.210  80.232 -67.595  0.00  0.00      PROA  
ATOM     65 HG22 VAL P  52      86.921  79.895 -67.026  0.00  0.00      PROA  
ATOM     66 HG23 VAL P  52      86.132  79.273 -68.575  0.00  0.00      PROA  
ATOM     67  C   VAL P  52      88.331  82.094 -70.268  0.00  0.00      PROA  
ATOM     68  O   VAL P  52      88.757  83.267 -70.079  0.00  0.00      PROA  
ATOM     69  N   ASN P  53      88.178  81.565 -71.492  0.00  0.00      PROA  
ATOM     70  HN  ASN P  53      87.801  80.646 -71.579  0.00  0.00      PROA  
ATOM     71  CA  ASN P  53      88.950  82.068 -72.663  0.00  0.00      PROA  
ATOM     72  HA  ASN P  53      89.956  82.172 -72.283  0.00  0.00      PROA  
ATOM     73  CB  ASN P  53      88.904  81.105 -73.892  0.00  0.00      PROA  
ATOM     74  HB1 ASN P  53      89.743  81.363 -74.573  0.00  0.00      PROA  
ATOM     75  HB2 ASN P  53      87.922  81.288 -74.378  0.00  0.00      PROA  
ATOM     76  CG  ASN P  53      89.183  79.577 -73.608  0.00  0.00      PROA  
ATOM     77  OD1 ASN P  53      89.534  79.067 -72.543  0.00  0.00      PROA  
ATOM     78  ND2 ASN P  53      89.033  78.784 -74.773  0.00  0.00      PROA  
ATOM     79 HD21 ASN P  53      88.892  77.795 -74.713  0.00  0.00      PROA  
ATOM     80 HD22 ASN P  53      88.880  79.267 -75.635  0.00  0.00      PROA  
ATOM     81  C   ASN P  53      88.678  83.509 -73.172  0.00  0.00      PROA  
ATOM     82  O   ASN P  53      87.606  84.031 -72.975  0.00  0.00      PROA  
ATOM     83  N   ARG P  54      89.670  84.177 -73.783  0.00  0.00      PROA  
ATOM     84  HN  ARG P  54      90.492  83.692 -74.070  0.00  0.00      PROA  
ATOM     85  CA  ARG P  54      89.690  85.587 -73.970  0.00  0.00      PROA  
ATOM     86  HA  ARG P  54      88.915  86.100 -73.420  0.00  0.00      PROA  
ATOM     87  CB  ARG P  54      90.841  86.346 -73.466  0.00  0.00      PROA  
ATOM     88  HB1 ARG P  54      90.772  87.374 -73.882  0.00  0.00      PROA  
ATOM     89  HB2 ARG P  54      91.708  85.827 -73.926  0.00  0.00      PROA  
ATOM     90  CG  ARG P  54      90.988  86.452 -71.928  0.00  0.00      PROA  
ATOM     91  HG1 ARG P  54      91.002  85.385 -71.618  0.00  0.00      PROA  
ATOM     92  HG2 ARG P  54      90.087  86.952 -71.514  0.00  0.00      PROA  
ATOM     93  CD  ARG P  54      92.311  87.091 -71.422  0.00  0.00      PROA  
ATOM     94  HD1 ARG P  54      92.440  88.180 -71.598  0.00  0.00      PROA  
ATOM     95  HD2 ARG P  54      93.124  86.496 -71.891  0.00  0.00      PROA  
ATOM     96  NE  ARG P  54      92.419  86.854 -69.925  0.00  0.00      PROA  
ATOM     97  HE  ARG P  54      91.600  86.898 -69.353  0.00  0.00      PROA  
ATOM     98  CZ  ARG P  54      93.404  87.543 -69.310  0.00  0.00      PROA  
ATOM     99  NH1 ARG P  54      94.490  87.899 -70.024  0.00  0.00      PROA  
ATOM    100 HH11 ARG P  54      94.693  87.471 -70.905  0.00  0.00      PROA  
ATOM    101 HH12 ARG P  54      95.251  88.160 -69.429  0.00  0.00      PROA  
ATOM    102  NH2 ARG P  54      93.463  87.742 -67.989  0.00  0.00      PROA  
ATOM    103 HH21 ARG P  54      92.753  87.304 -67.438  0.00  0.00      PROA  
ATOM    104 HH22 ARG P  54      94.063  88.411 -67.550  0.00  0.00      PROA  
ATOM    105  C   ARG P  54      89.296  85.960 -75.410  0.00  0.00      PROA  
ATOM    106  O   ARG P  54      89.810  85.345 -76.335  0.00  0.00      PROA  
ATOM    107  N   ASP P  55      88.479  87.013 -75.563  0.00  0.00      PROA  
ATOM    108  HN  ASP P  55      88.150  87.397 -74.704  0.00  0.00      PROA  
ATOM    109  CA  ASP P  55      88.006  87.645 -76.833  0.00  0.00      PROA  
ATOM    110  HA  ASP P  55      87.180  87.064 -77.214  0.00  0.00      PROA  
ATOM    111  CB  ASP P  55      87.379  89.078 -76.498  0.00  0.00      PROA  
ATOM    112  HB1 ASP P  55      86.997  89.497 -77.453  0.00  0.00      PROA  
ATOM    113  HB2 ASP P  55      88.179  89.793 -76.211  0.00  0.00      PROA  
ATOM    114  CG  ASP P  55      86.176  89.063 -75.583  0.00  0.00      PROA  
ATOM    115  OD1 ASP P  55      85.560  90.146 -75.403  0.00  0.00      PROA  
ATOM    116  OD2 ASP P  55      85.816  88.013 -75.104  0.00  0.00      PROA  
ATOM    117  C   ASP P  55      88.951  87.561 -77.954  0.00  0.00      PROA  
ATOM    118  O   ASP P  55      90.165  87.656 -77.775  0.00  0.00      PROA  
ATOM    119  N   PRO P  56      88.565  87.556 -79.248  0.00  0.00      PROA  
ATOM    120  CD  PRO P  56      87.205  87.332 -79.684  0.00  0.00      PROA  
ATOM    121  HD1 PRO P  56      86.447  88.045 -79.294  0.00  0.00      PROA  
ATOM    122  HD2 PRO P  56      87.008  86.278 -79.394  0.00  0.00      PROA  
ATOM    123  CA  PRO P  56      89.549  87.413 -80.370  0.00  0.00      PROA  
ATOM    124  HA  PRO P  56      90.443  86.926 -80.011  0.00  0.00      PROA  
ATOM    125  CB  PRO P  56      88.657  86.809 -81.491  0.00  0.00      PROA  
ATOM    126  HB1 PRO P  56      88.648  85.700 -81.436  0.00  0.00      PROA  
ATOM    127  HB2 PRO P  56      88.966  87.093 -82.520  0.00  0.00      PROA  
ATOM    128  CG  PRO P  56      87.270  87.324 -81.185  0.00  0.00      PROA  
ATOM    129  HG1 PRO P  56      87.087  88.371 -81.508  0.00  0.00      PROA  
ATOM    130  HG2 PRO P  56      86.517  86.743 -81.759  0.00  0.00      PROA  
ATOM    131  C   PRO P  56      90.169  88.747 -80.735  0.00  0.00      PROA  
ATOM    132  O   PRO P  56      90.385  89.035 -81.932  0.00  0.00      PROA  
ATOM    133  N   LYS P  57      90.418  89.716 -79.891  0.00  0.00      PROA  
ATOM    134  HN  LYS P  57      90.333  89.471 -78.928  0.00  0.00      PROA  
ATOM    135  CA  LYS P  57      90.576  91.162 -80.200  0.00  0.00      PROA  
ATOM    136  HA  LYS P  57      90.127  91.317 -81.170  0.00  0.00      PROA  
ATOM    137  CB  LYS P  57      89.893  91.958 -79.142  0.00  0.00      PROA  
ATOM    138  HB1 LYS P  57      90.135  93.016 -79.377  0.00  0.00      PROA  
ATOM    139  HB2 LYS P  57      90.369  91.808 -78.149  0.00  0.00      PROA  
ATOM    140  CG  LYS P  57      88.361  91.732 -79.033  0.00  0.00      PROA  
ATOM    141  HG1 LYS P  57      88.239  90.641 -78.867  0.00  0.00      PROA  
ATOM    142  HG2 LYS P  57      87.728  91.973 -79.914  0.00  0.00      PROA  
ATOM    143  CD  LYS P  57      87.703  92.441 -77.808  0.00  0.00      PROA  
ATOM    144  HD1 LYS P  57      88.224  92.054 -76.906  0.00  0.00      PROA  
ATOM    145  HD2 LYS P  57      86.621  92.196 -77.746  0.00  0.00      PROA  
ATOM    146  CE  LYS P  57      87.820  93.907 -77.867  0.00  0.00      PROA  
ATOM    147  HE1 LYS P  57      87.466  94.295 -78.846  0.00  0.00      PROA  
ATOM    148  HE2 LYS P  57      88.853  94.316 -77.850  0.00  0.00      PROA  
ATOM    149  NZ  LYS P  57      86.992  94.650 -76.758  0.00  0.00      PROA  
ATOM    150  HZ1 LYS P  57      87.568  94.632 -75.891  0.00  0.00      PROA  
ATOM    151  HZ2 LYS P  57      86.129  94.107 -76.557  0.00  0.00      PROA  
ATOM    152  HZ3 LYS P  57      86.841  95.641 -77.034  0.00  0.00      PROA  
ATOM    153  C   LYS P  57      92.093  91.574 -80.417  0.00  0.00      PROA  
ATOM    154  O   LYS P  57      92.369  92.632 -80.824  0.00  0.00      PROA  
ATOM    155  N   HSD P  58      93.074  90.731 -80.225  0.00  0.00      PROA  
ATOM    156  HN  HSD P  58      92.933  89.847 -79.788  0.00  0.00      PROA  
ATOM    157  CA  HSD P  58      94.381  90.805 -80.832  0.00  0.00      PROA  
ATOM    158  HA  HSD P  58      94.556  91.845 -81.064  0.00  0.00      PROA  
ATOM    159  CB  HSD P  58      95.550  90.411 -79.941  0.00  0.00      PROA  
ATOM    160  HB1 HSD P  58      96.508  90.781 -80.366  0.00  0.00      PROA  
ATOM    161  HB2 HSD P  58      95.631  89.303 -79.910  0.00  0.00      PROA  
ATOM    162  ND1 HSD P  58      95.842  89.818 -77.497  0.00  0.00      PROA  
ATOM    163  HD1 HSD P  58      96.379  89.026 -77.788  0.00  0.00      PROA  
ATOM    164  CG  HSD P  58      95.386  90.703 -78.444  0.00  0.00      PROA  
ATOM    165  CE1 HSD P  58      95.393  90.220 -76.269  0.00  0.00      PROA  
ATOM    166  HE1 HSD P  58      95.469  89.501 -75.454  0.00  0.00      PROA  
ATOM    167  NE2 HSD P  58      94.711  91.360 -76.346  0.00  0.00      PROA  
ATOM    168  CD2 HSD P  58      94.700  91.624 -77.687  0.00  0.00      PROA  
ATOM    169  HD2 HSD P  58      94.179  92.493 -78.070  0.00  0.00      PROA  
ATOM    170  C   HSD P  58      94.439  90.144 -82.142  0.00  0.00      PROA  
ATOM    171  O   HSD P  58      95.245  90.544 -82.959  0.00  0.00      PROA  
ATOM    172  N   LEU P  59      93.610  89.044 -82.383  0.00  0.00      PROA  
ATOM    173  HN  LEU P  59      93.144  88.605 -81.619  0.00  0.00      PROA  
ATOM    174  CA  LEU P  59      93.627  88.264 -83.611  0.00  0.00      PROA  
ATOM    175  HA  LEU P  59      94.653  88.176 -83.935  0.00  0.00      PROA  
ATOM    176  CB  LEU P  59      92.892  86.871 -83.419  0.00  0.00      PROA  
ATOM    177  HB1 LEU P  59      92.994  86.316 -84.376  0.00  0.00      PROA  
ATOM    178  HB2 LEU P  59      91.861  87.230 -83.208  0.00  0.00      PROA  
ATOM    179  CG  LEU P  59      93.364  85.968 -82.264  0.00  0.00      PROA  
ATOM    180  HG  LEU P  59      93.367  86.459 -81.267  0.00  0.00      PROA  
ATOM    181  CD1 LEU P  59      92.412  84.756 -82.134  0.00  0.00      PROA  
ATOM    182 HD11 LEU P  59      92.298  84.182 -83.078  0.00  0.00      PROA  
ATOM    183 HD12 LEU P  59      91.382  85.098 -81.897  0.00  0.00      PROA  
ATOM    184 HD13 LEU P  59      92.792  84.156 -81.280  0.00  0.00      PROA  
ATOM    185  CD2 LEU P  59      94.801  85.426 -82.311  0.00  0.00      PROA  
ATOM    186 HD21 LEU P  59      95.036  84.834 -83.221  0.00  0.00      PROA  
ATOM    187 HD22 LEU P  59      95.084  84.817 -81.425  0.00  0.00      PROA  
ATOM    188 HD23 LEU P  59      95.421  86.340 -82.192  0.00  0.00      PROA  
ATOM    189  C   LEU P  59      93.005  89.027 -84.839  0.00  0.00      PROA  
ATOM    190  O   LEU P  59      93.307  88.786 -86.005  0.00  0.00      PROA  
ATOM    191  N   ASN P  60      92.105  90.047 -84.561  0.00  0.00      PROA  
ATOM    192  HN  ASN P  60      92.163  90.264 -83.589  0.00  0.00      PROA  
ATOM    193  CA  ASN P  60      91.356  90.795 -85.532  0.00  0.00      PROA  
ATOM    194  HA  ASN P  60      91.672  90.391 -86.482  0.00  0.00      PROA  
ATOM    195  CB  ASN P  60      89.750  90.636 -85.421  0.00  0.00      PROA  
ATOM    196  HB1 ASN P  60      89.596  89.537 -85.371  0.00  0.00      PROA  
ATOM    197  HB2 ASN P  60      89.353  90.867 -86.433  0.00  0.00      PROA  
ATOM    198  CG  ASN P  60      89.214  91.328 -84.208  0.00  0.00      PROA  
ATOM    199  OD1 ASN P  60      89.622  92.423 -83.827  0.00  0.00      PROA  
ATOM    200  ND2 ASN P  60      88.267  90.677 -83.507  0.00  0.00      PROA  
ATOM    201 HD21 ASN P  60      87.767  91.253 -82.859  0.00  0.00      PROA  
ATOM    202 HD22 ASN P  60      87.864  89.816 -83.816  0.00  0.00      PROA  
ATOM    203  C   ASN P  60      91.933  92.200 -85.642  0.00  0.00      PROA  
ATOM    204  O   ASN P  60      91.468  93.062 -86.336  0.00  0.00      PROA  
ATOM    205  N   ASP P  61      92.987  92.435 -84.847  0.00  0.00      PROA  
ATOM    206  HN  ASP P  61      93.328  91.722 -84.240  0.00  0.00      PROA  
ATOM    207  CA  ASP P  61      93.500  93.847 -84.675  0.00  0.00      PROA  
ATOM    208  HA  ASP P  61      92.749  94.526 -84.296  0.00  0.00      PROA  
ATOM    209  CB  ASP P  61      94.589  93.855 -83.612  0.00  0.00      PROA  
ATOM    210  HB1 ASP P  61      95.521  93.331 -83.914  0.00  0.00      PROA  
ATOM    211  HB2 ASP P  61      94.232  93.364 -82.682  0.00  0.00      PROA  
ATOM    212  CG  ASP P  61      95.108  95.240 -83.156  0.00  0.00      PROA  
ATOM    213  OD1 ASP P  61      94.225  96.099 -82.848  0.00  0.00      PROA  
ATOM    214  OD2 ASP P  61      96.339  95.329 -82.995  0.00  0.00      PROA  
ATOM    215  C   ASP P  61      94.018  94.548 -85.971  0.00  0.00      PROA  
ATOM    216  O   ASP P  61      94.615  93.946 -86.868  0.00  0.00      PROA  
ATOM    217  N   ASP P  62      93.792  95.864 -86.086  0.00  0.00      PROA  
ATOM    218  HN  ASP P  62      93.283  96.326 -85.363  0.00  0.00      PROA  
ATOM    219  CA  ASP P  62      94.227  96.748 -87.118  0.00  0.00      PROA  
ATOM    220  HA  ASP P  62      93.833  96.282 -88.009  0.00  0.00      PROA  
ATOM    221  CB  ASP P  62      93.546  98.172 -86.966  0.00  0.00      PROA  
ATOM    222  HB1 ASP P  62      93.963  99.009 -87.566  0.00  0.00      PROA  
ATOM    223  HB2 ASP P  62      93.800  98.454 -85.922  0.00  0.00      PROA  
ATOM    224  CG  ASP P  62      92.064  98.300 -87.033  0.00  0.00      PROA  
ATOM    225  OD1 ASP P  62      91.460  99.243 -86.530  0.00  0.00      PROA  
ATOM    226  OD2 ASP P  62      91.343  97.435 -87.592  0.00  0.00      PROA  
ATOM    227  C   ASP P  62      95.692  96.823 -87.399  0.00  0.00      PROA  
ATOM    228  O   ASP P  62      96.527  96.802 -86.503  0.00  0.00      PROA  
ATOM    229  N   VAL P  63      96.116  96.969 -88.645  0.00  0.00      PROA  
ATOM    230  HN  VAL P  63      95.387  97.084 -89.316  0.00  0.00      PROA  
ATOM    231  CA  VAL P  63      97.547  97.023 -89.029  0.00  0.00      PROA  
ATOM    232  HA  VAL P  63      97.986  96.131 -88.608  0.00  0.00      PROA  
ATOM    233  CB  VAL P  63      97.681  96.984 -90.524  0.00  0.00      PROA  
ATOM    234  HB  VAL P  63      96.855  97.539 -91.017  0.00  0.00      PROA  
ATOM    235  CG1 VAL P  63      99.013  97.572 -91.118  0.00  0.00      PROA  
ATOM    236 HG11 VAL P  63      99.042  97.432 -92.220  0.00  0.00      PROA  
ATOM    237 HG12 VAL P  63      99.916  97.104 -90.671  0.00  0.00      PROA  
ATOM    238 HG13 VAL P  63      99.213  98.653 -90.957  0.00  0.00      PROA  
ATOM    239  CG2 VAL P  63      97.644  95.551 -90.990  0.00  0.00      PROA  
ATOM    240 HG21 VAL P  63      97.727  95.487 -92.096  0.00  0.00      PROA  
ATOM    241 HG22 VAL P  63      96.727  95.084 -90.570  0.00  0.00      PROA  
ATOM    242 HG23 VAL P  63      98.446  94.903 -90.578  0.00  0.00      PROA  
ATOM    243  C   VAL P  63      98.375  98.166 -88.424  0.00  0.00      PROA  
ATOM    244  O   VAL P  63      99.547  97.997 -88.075  0.00  0.00      PROA  
ATOM    245  N   VAL P  64      97.924  99.407 -88.161  0.00  0.00      PROA  
ATOM    246  HN  VAL P  64      97.126  99.733 -88.662  0.00  0.00      PROA  
ATOM    247  CA  VAL P  64      98.713 100.419 -87.415  0.00  0.00      PROA  
ATOM    248  HA  VAL P  64      99.773 100.212 -87.442  0.00  0.00      PROA  
ATOM    249  CB  VAL P  64      98.722 101.766 -88.090  0.00  0.00      PROA  
ATOM    250  HB  VAL P  64      99.369 102.557 -87.656  0.00  0.00      PROA  
ATOM    251  CG1 VAL P  64      99.423 101.738 -89.536  0.00  0.00      PROA  
ATOM    252 HG11 VAL P  64      98.798 101.268 -90.325  0.00  0.00      PROA  
ATOM    253 HG12 VAL P  64     100.409 101.232 -89.454  0.00  0.00      PROA  
ATOM    254 HG13 VAL P  64      99.618 102.805 -89.777  0.00  0.00      PROA  
ATOM    255  CG2 VAL P  64      97.342 102.375 -88.259  0.00  0.00      PROA  
ATOM    256 HG21 VAL P  64      97.414 103.277 -88.903  0.00  0.00      PROA  
ATOM    257 HG22 VAL P  64      96.932 102.635 -87.259  0.00  0.00      PROA  
ATOM    258 HG23 VAL P  64      96.583 101.708 -88.720  0.00  0.00      PROA  
ATOM    259  C   VAL P  64      98.424 100.559 -85.914  0.00  0.00      PROA  
ATOM    260  O   VAL P  64      98.886 101.539 -85.293  0.00  0.00      PROA  
ATOM    261  N   LYS P  65      97.704  99.620 -85.386  0.00  0.00      PROA  
ATOM    262  HN  LYS P  65      97.243  99.013 -86.028  0.00  0.00      PROA  
ATOM    263  CA  LYS P  65      97.359  99.521 -84.079  0.00  0.00      PROA  
ATOM    264  HA  LYS P  65      97.631 100.409 -83.527  0.00  0.00      PROA  
ATOM    265  CB  LYS P  65      95.920  99.250 -83.935  0.00  0.00      PROA  
ATOM    266  HB1 LYS P  65      95.781  99.311 -82.835  0.00  0.00      PROA  
ATOM    267  HB2 LYS P  65      95.508  98.280 -84.287  0.00  0.00      PROA  
ATOM    268  CG  LYS P  65      94.975 100.411 -84.404  0.00  0.00      PROA  
ATOM    269  HG1 LYS P  65      94.778 100.501 -85.493  0.00  0.00      PROA  
ATOM    270  HG2 LYS P  65      95.381 101.355 -83.983  0.00  0.00      PROA  
ATOM    271  CD  LYS P  65      93.510 100.342 -83.804  0.00  0.00      PROA  
ATOM    272  HD1 LYS P  65      93.615 100.301 -82.699  0.00  0.00      PROA  
ATOM    273  HD2 LYS P  65      93.186  99.319 -84.093  0.00  0.00      PROA  
ATOM    274  CE  LYS P  65      92.664 101.477 -84.272  0.00  0.00      PROA  
ATOM    275  HE1 LYS P  65      93.028 101.937 -85.215  0.00  0.00      PROA  
ATOM    276  HE2 LYS P  65      92.827 102.288 -83.530  0.00  0.00      PROA  
ATOM    277  NZ  LYS P  65      91.321 101.031 -84.415  0.00  0.00      PROA  
ATOM    278  HZ1 LYS P  65      90.661 101.834 -84.463  0.00  0.00      PROA  
ATOM    279  HZ2 LYS P  65      91.034 100.393 -83.645  0.00  0.00      PROA  
ATOM    280  HZ3 LYS P  65      91.251 100.489 -85.299  0.00  0.00      PROA  
ATOM    281  C   LYS P  65      98.027  98.309 -83.453  0.00  0.00      PROA  
ATOM    282  O   LYS P  65      97.877  98.032 -82.268  0.00  0.00      PROA  
ATOM    283  N   ILE P  66      98.888  97.627 -84.239  0.00  0.00      PROA  
ATOM    284  HN  ILE P  66      99.059  97.894 -85.184  0.00  0.00      PROA  
ATOM    285  CA  ILE P  66      99.794  96.570 -83.706  0.00  0.00      PROA  
ATOM    286  HA  ILE P  66      99.067  95.825 -83.415  0.00  0.00      PROA  
ATOM    287  CB  ILE P  66     100.670  95.960 -84.774  0.00  0.00      PROA  
ATOM    288  HB  ILE P  66     100.007  95.794 -85.650  0.00  0.00      PROA  
ATOM    289  CG2 ILE P  66     101.738  96.959 -85.300  0.00  0.00      PROA  
ATOM    290 HG21 ILE P  66     101.326  97.979 -85.459  0.00  0.00      PROA  
ATOM    291 HG22 ILE P  66     102.422  96.715 -86.141  0.00  0.00      PROA  
ATOM    292 HG23 ILE P  66     102.431  97.097 -84.443  0.00  0.00      PROA  
ATOM    293  CG1 ILE P  66     101.295  94.608 -84.313  0.00  0.00      PROA  
ATOM    294 HG11 ILE P  66     100.546  94.111 -83.660  0.00  0.00      PROA  
ATOM    295 HG12 ILE P  66     102.222  94.783 -83.726  0.00  0.00      PROA  
ATOM    296  CD  ILE P  66     101.537  93.638 -85.416  0.00  0.00      PROA  
ATOM    297  HD1 ILE P  66     101.616  92.650 -84.915  0.00  0.00      PROA  
ATOM    298  HD2 ILE P  66     102.361  93.947 -86.094  0.00  0.00      PROA  
ATOM    299  HD3 ILE P  66     100.643  93.650 -86.076  0.00  0.00      PROA  
ATOM    300  C   ILE P  66     100.705  96.993 -82.534  0.00  0.00      PROA  
ATOM    301  O   ILE P  66     101.298  98.091 -82.490  0.00  0.00      PROA  
ATOM    302  N   ASP P  67     100.871  96.150 -81.493  0.00  0.00      PROA  
ATOM    303  HN  ASP P  67     100.326  95.322 -81.391  0.00  0.00      PROA  
ATOM    304  CA  ASP P  67     101.815  96.216 -80.390  0.00  0.00      PROA  
ATOM    305  HA  ASP P  67     102.089  97.257 -80.305  0.00  0.00      PROA  
ATOM    306  CB  ASP P  67     101.230  95.788 -78.993  0.00  0.00      PROA  
ATOM    307  HB1 ASP P  67     101.988  96.088 -78.238  0.00  0.00      PROA  
ATOM    308  HB2 ASP P  67     100.953  94.713 -79.022  0.00  0.00      PROA  
ATOM    309  CG  ASP P  67     100.059  96.654 -78.678  0.00  0.00      PROA  
ATOM    310  OD1 ASP P  67      99.275  96.183 -77.818  0.00  0.00      PROA  
ATOM    311  OD2 ASP P  67      99.991  97.829 -79.085  0.00  0.00      PROA  
ATOM    312  C   ASP P  67     103.104  95.419 -80.517  0.00  0.00      PROA  
ATOM    313  O   ASP P  67     103.235  94.441 -81.283  0.00  0.00      PROA  
ATOM    314  N   PHE P  68     104.200  95.840 -79.847  0.00  0.00      PROA  
ATOM    315  HN  PHE P  68     104.256  96.739 -79.420  0.00  0.00      PROA  
ATOM    316  CA  PHE P  68     105.401  95.061 -79.709  0.00  0.00      PROA  
ATOM    317  HA  PHE P  68     105.766  94.968 -80.721  0.00  0.00      PROA  
ATOM    318  CB  PHE P  68     106.621  95.712 -78.955  0.00  0.00      PROA  
ATOM    319  HB1 PHE P  68     106.352  95.864 -77.888  0.00  0.00      PROA  
ATOM    320  HB2 PHE P  68     106.935  96.697 -79.361  0.00  0.00      PROA  
ATOM    321  CG  PHE P  68     107.897  94.862 -78.977  0.00  0.00      PROA  
ATOM    322  CD1 PHE P  68     108.412  94.401 -80.200  0.00  0.00      PROA  
ATOM    323  HD1 PHE P  68     107.799  94.542 -81.077  0.00  0.00      PROA  
ATOM    324  CE1 PHE P  68     109.644  93.676 -80.274  0.00  0.00      PROA  
ATOM    325  HE1 PHE P  68     109.975  93.160 -81.162  0.00  0.00      PROA  
ATOM    326  CZ  PHE P  68     110.403  93.542 -79.147  0.00  0.00      PROA  
ATOM    327  HZ  PHE P  68     111.374  93.095 -79.302  0.00  0.00      PROA  
ATOM    328  CD2 PHE P  68     108.652  94.571 -77.848  0.00  0.00      PROA  
ATOM    329  HD2 PHE P  68     108.282  94.971 -76.915  0.00  0.00      PROA  
ATOM    330  CE2 PHE P  68     109.857  93.886 -77.896  0.00  0.00      PROA  
ATOM    331  HE2 PHE P  68     110.379  93.637 -76.984  0.00  0.00      PROA  
ATOM    332  C   PHE P  68     105.104  93.722 -79.004  0.00  0.00      PROA  
ATOM    333  O   PHE P  68     105.607  92.660 -79.505  0.00  0.00      PROA  
ATOM    334  N   GLU P  69     104.212  93.722 -77.961  0.00  0.00      PROA  
ATOM    335  HN  GLU P  69     103.898  94.571 -77.542  0.00  0.00      PROA  
ATOM    336  CA  GLU P  69     103.692  92.640 -77.193  0.00  0.00      PROA  
ATOM    337  HA  GLU P  69     104.476  91.975 -76.861  0.00  0.00      PROA  
ATOM    338  CB  GLU P  69     102.760  93.131 -76.070  0.00  0.00      PROA  
ATOM    339  HB1 GLU P  69     102.463  92.245 -75.470  0.00  0.00      PROA  
ATOM    340  HB2 GLU P  69     101.825  93.571 -76.478  0.00  0.00      PROA  
ATOM    341  CG  GLU P  69     103.287  94.104 -74.925  0.00  0.00      PROA  
ATOM    342  HG1 GLU P  69     104.380  93.930 -74.824  0.00  0.00      PROA  
ATOM    343  HG2 GLU P  69     102.732  93.998 -73.969  0.00  0.00      PROA  
ATOM    344  CD  GLU P  69     103.086  95.537 -75.395  0.00  0.00      PROA  
ATOM    345  OE1 GLU P  69     102.163  96.253 -74.849  0.00  0.00      PROA  
ATOM    346  OE2 GLU P  69     103.886  96.026 -76.281  0.00  0.00      PROA  
ATOM    347  C   GLU P  69     102.753  91.785 -78.076  0.00  0.00      PROA  
ATOM    348  O   GLU P  69     102.096  90.858 -77.581  0.00  0.00      PROA  
ATOM    349  N   ASP P  70     102.631  91.995 -79.383  0.00  0.00      PROA  
ATOM    350  HN  ASP P  70     103.099  92.768 -79.805  0.00  0.00      PROA  
ATOM    351  CA  ASP P  70     102.035  91.177 -80.345  0.00  0.00      PROA  
ATOM    352  HA  ASP P  70     101.593  90.260 -79.983  0.00  0.00      PROA  
ATOM    353  CB  ASP P  70     101.077  92.054 -81.286  0.00  0.00      PROA  
ATOM    354  HB1 ASP P  70     100.542  91.377 -81.986  0.00  0.00      PROA  
ATOM    355  HB2 ASP P  70     101.720  92.703 -81.918  0.00  0.00      PROA  
ATOM    356  CG  ASP P  70     100.035  92.760 -80.592  0.00  0.00      PROA  
ATOM    357  OD1 ASP P  70      99.557  92.213 -79.584  0.00  0.00      PROA  
ATOM    358  OD2 ASP P  70      99.502  93.834 -81.048  0.00  0.00      PROA  
ATOM    359  C   ASP P  70     103.140  90.456 -81.176  0.00  0.00      PROA  
ATOM    360  O   ASP P  70     102.865  89.597 -82.048  0.00  0.00      PROA  
ATOM    361  N   VAL P  71     104.428  90.744 -80.935  0.00  0.00      PROA  
ATOM    362  HN  VAL P  71     104.704  91.403 -80.239  0.00  0.00      PROA  
ATOM    363  CA  VAL P  71     105.485  90.432 -81.925  0.00  0.00      PROA  
ATOM    364  HA  VAL P  71     105.210  89.737 -82.704  0.00  0.00      PROA  
ATOM    365  CB  VAL P  71     105.954  91.839 -82.627  0.00  0.00      PROA  
ATOM    366  HB  VAL P  71     106.196  92.535 -81.795  0.00  0.00      PROA  
ATOM    367  CG1 VAL P  71     107.138  91.594 -83.478  0.00  0.00      PROA  
ATOM    368 HG11 VAL P  71     107.917  90.976 -82.982  0.00  0.00      PROA  
ATOM    369 HG12 VAL P  71     107.593  92.570 -83.751  0.00  0.00      PROA  
ATOM    370 HG13 VAL P  71     106.684  91.140 -84.385  0.00  0.00      PROA  
ATOM    371  CG2 VAL P  71     104.891  92.500 -83.422  0.00  0.00      PROA  
ATOM    372 HG21 VAL P  71     105.344  93.318 -84.021  0.00  0.00      PROA  
ATOM    373 HG22 VAL P  71     104.101  92.942 -82.778  0.00  0.00      PROA  
ATOM    374 HG23 VAL P  71     104.318  91.884 -84.147  0.00  0.00      PROA  
ATOM    375  C   VAL P  71     106.625  89.721 -81.209  0.00  0.00      PROA  
ATOM    376  O   VAL P  71     106.740  88.494 -81.329  0.00  0.00      PROA  
ATOM    377  N   ILE P  72     107.491  90.385 -80.400  0.00  0.00      PROA  
ATOM    378  HN  ILE P  72     107.435  91.369 -80.249  0.00  0.00      PROA  
ATOM    379  CA  ILE P  72     108.423  89.604 -79.528  0.00  0.00      PROA  
ATOM    380  HA  ILE P  72     108.325  88.552 -79.752  0.00  0.00      PROA  
ATOM    381  CB  ILE P  72     109.938  89.873 -79.954  0.00  0.00      PROA  
ATOM    382  HB  ILE P  72     110.157  90.884 -79.550  0.00  0.00      PROA  
ATOM    383  CG2 ILE P  72     110.816  88.881 -79.155  0.00  0.00      PROA  
ATOM    384 HG21 ILE P  72     110.562  88.958 -78.076  0.00  0.00      PROA  
ATOM    385 HG22 ILE P  72     111.871  89.199 -79.297  0.00  0.00      PROA  
ATOM    386 HG23 ILE P  72     110.697  87.815 -79.444  0.00  0.00      PROA  
ATOM    387  CG1 ILE P  72     110.226  90.015 -81.491  0.00  0.00      PROA  
ATOM    388 HG11 ILE P  72     109.573  90.833 -81.863  0.00  0.00      PROA  
ATOM    389 HG12 ILE P  72     109.995  89.040 -81.971  0.00  0.00      PROA  
ATOM    390  CD  ILE P  72     111.625  90.449 -81.719  0.00  0.00      PROA  
ATOM    391  HD1 ILE P  72     111.855  91.400 -81.193  0.00  0.00      PROA  
ATOM    392  HD2 ILE P  72     111.743  90.732 -82.787  0.00  0.00      PROA  
ATOM    393  HD3 ILE P  72     112.324  89.643 -81.412  0.00  0.00      PROA  
ATOM    394  C   ILE P  72     108.012  89.820 -78.069  0.00  0.00      PROA  
ATOM    395  O   ILE P  72     107.846  90.914 -77.593  0.00  0.00      PROA  
ATOM    396  N   ALA P  73     107.753  88.661 -77.364  0.00  0.00      PROA  
ATOM    397  HN  ALA P  73     107.547  87.857 -77.917  0.00  0.00      PROA  
ATOM    398  CA  ALA P  73     107.250  88.665 -76.029  0.00  0.00      PROA  
ATOM    399  HA  ALA P  73     107.661  89.495 -75.474  0.00  0.00      PROA  
ATOM    400  CB  ALA P  73     105.659  88.595 -76.049  0.00  0.00      PROA  
ATOM    401  HB1 ALA P  73     105.188  88.692 -75.048  0.00  0.00      PROA  
ATOM    402  HB2 ALA P  73     105.143  87.770 -76.585  0.00  0.00      PROA  
ATOM    403  HB3 ALA P  73     105.299  89.534 -76.521  0.00  0.00      PROA  
ATOM    404  C   ALA P  73     107.749  87.419 -75.307  0.00  0.00      PROA  
ATOM    405  O   ALA P  73     107.537  86.294 -75.704  0.00  0.00      PROA  
ATOM    406  N   GLU P  74     108.530  87.515 -74.178  0.00  0.00      PROA  
ATOM    407  HN  GLU P  74     109.010  88.367 -73.983  0.00  0.00      PROA  
ATOM    408  CA  GLU P  74     109.021  86.320 -73.520  0.00  0.00      PROA  
ATOM    409  HA  GLU P  74     109.136  85.544 -74.263  0.00  0.00      PROA  
ATOM    410  CB  GLU P  74     110.511  86.506 -73.070  0.00  0.00      PROA  
ATOM    411  HB1 GLU P  74     110.866  85.471 -72.876  0.00  0.00      PROA  
ATOM    412  HB2 GLU P  74     110.597  86.907 -72.037  0.00  0.00      PROA  
ATOM    413  CG  GLU P  74     111.484  87.257 -73.950  0.00  0.00      PROA  
ATOM    414  HG1 GLU P  74     111.169  88.321 -73.997  0.00  0.00      PROA  
ATOM    415  HG2 GLU P  74     111.578  86.858 -74.983  0.00  0.00      PROA  
ATOM    416  CD  GLU P  74     112.860  87.258 -73.282  0.00  0.00      PROA  
ATOM    417  OE1 GLU P  74     113.808  86.708 -73.950  0.00  0.00      PROA  
ATOM    418  OE2 GLU P  74     113.136  87.706 -72.139  0.00  0.00      PROA  
ATOM    419  C   GLU P  74     108.193  85.819 -72.349  0.00  0.00      PROA  
ATOM    420  O   GLU P  74     107.968  86.648 -71.440  0.00  0.00      PROA  
ATOM    421  N   PRO P  75     107.720  84.595 -72.287  0.00  0.00      PROA  
ATOM    422  CD  PRO P  75     107.770  83.586 -73.361  0.00  0.00      PROA  
ATOM    423  HD1 PRO P  75     108.827  83.244 -73.400  0.00  0.00      PROA  
ATOM    424  HD2 PRO P  75     107.460  83.932 -74.370  0.00  0.00      PROA  
ATOM    425  CA  PRO P  75     106.867  84.162 -71.141  0.00  0.00      PROA  
ATOM    426  HA  PRO P  75     106.174  84.950 -70.884  0.00  0.00      PROA  
ATOM    427  CB  PRO P  75     106.084  82.906 -71.714  0.00  0.00      PROA  
ATOM    428  HB1 PRO P  75     105.051  83.245 -71.943  0.00  0.00      PROA  
ATOM    429  HB2 PRO P  75     105.948  82.132 -70.928  0.00  0.00      PROA  
ATOM    430  CG  PRO P  75     106.908  82.429 -72.892  0.00  0.00      PROA  
ATOM    431  HG1 PRO P  75     107.539  81.598 -72.509  0.00  0.00      PROA  
ATOM    432  HG2 PRO P  75     106.138  82.052 -73.599  0.00  0.00      PROA  
ATOM    433  C   PRO P  75     107.697  83.715 -69.943  0.00  0.00      PROA  
ATOM    434  O   PRO P  75     108.888  83.466 -70.103  0.00  0.00      PROA  
ATOM    435  N   GLU P  76     107.001  83.617 -68.769  0.00  0.00      PROA  
ATOM    436  HN  GLU P  76     106.018  83.716 -68.640  0.00  0.00      PROA  
ATOM    437  CA  GLU P  76     107.729  83.766 -67.513  0.00  0.00      PROA  
ATOM    438  HA  GLU P  76     108.411  84.603 -67.528  0.00  0.00      PROA  
ATOM    439  CB  GLU P  76     106.681  84.045 -66.495  0.00  0.00      PROA  
ATOM    440  HB1 GLU P  76     107.187  83.875 -65.520  0.00  0.00      PROA  
ATOM    441  HB2 GLU P  76     105.934  83.224 -66.448  0.00  0.00      PROA  
ATOM    442  CG  GLU P  76     106.006  85.428 -66.521  0.00  0.00      PROA  
ATOM    443  HG1 GLU P  76     105.377  85.568 -67.426  0.00  0.00      PROA  
ATOM    444  HG2 GLU P  76     106.789  86.214 -66.465  0.00  0.00      PROA  
ATOM    445  CD  GLU P  76     105.035  85.582 -65.372  0.00  0.00      PROA  
ATOM    446  OE1 GLU P  76     103.961  84.939 -65.421  0.00  0.00      PROA  
ATOM    447  OE2 GLU P  76     105.269  86.356 -64.380  0.00  0.00      PROA  
ATOM    448  C   GLU P  76     108.512  82.487 -67.211  0.00  0.00      PROA  
ATOM    449  O   GLU P  76     108.106  81.571 -66.459  0.00  0.00      PROA  
ATOM    450  N   GLY P  77     109.770  82.465 -67.637  0.00  0.00      PROA  
ATOM    451  HN  GLY P  77     109.994  83.193 -68.280  0.00  0.00      PROA  
ATOM    452  CA  GLY P  77     110.615  81.239 -67.612  0.00  0.00      PROA  
ATOM    453  HA1 GLY P  77     110.354  80.432 -68.280  0.00  0.00      PROA  
ATOM    454  HA2 GLY P  77     110.576  80.909 -66.585  0.00  0.00      PROA  
ATOM    455  C   GLY P  77     112.070  81.451 -67.847  0.00  0.00      PROA  
ATOM    456  O   GLY P  77     112.846  81.337 -66.846  0.00  0.00      PROA  
ATOM    457  N   THR P  78     112.479  81.655 -69.133  0.00  0.00      PROA  
ATOM    458  HN  THR P  78     111.712  81.799 -69.754  0.00  0.00      PROA  
ATOM    459  CA  THR P  78     113.901  81.849 -69.439  0.00  0.00      PROA  
ATOM    460  HA  THR P  78     114.427  81.914 -68.498  0.00  0.00      PROA  
ATOM    461  CB  THR P  78     114.442  80.715 -70.364  0.00  0.00      PROA  
ATOM    462  HB  THR P  78     113.752  80.763 -71.233  0.00  0.00      PROA  
ATOM    463  OG1 THR P  78     114.292  79.379 -69.801  0.00  0.00      PROA  
ATOM    464  HG1 THR P  78     114.696  79.480 -68.936  0.00  0.00      PROA  
ATOM    465  CG2 THR P  78     115.931  80.982 -70.729  0.00  0.00      PROA  
ATOM    466 HG21 THR P  78     116.053  81.930 -71.296  0.00  0.00      PROA  
ATOM    467 HG22 THR P  78     116.208  80.078 -71.312  0.00  0.00      PROA  
ATOM    468 HG23 THR P  78     116.655  81.045 -69.888  0.00  0.00      PROA  
ATOM    469  C   THR P  78     114.073  83.119 -70.164  0.00  0.00      PROA  
ATOM    470  O   THR P  78     113.286  83.356 -71.014  0.00  0.00      PROA  
ATOM    471  N   HSD P  79     115.009  84.038 -69.818  0.00  0.00      PROA  
ATOM    472  HN  HSD P  79     115.687  83.952 -69.092  0.00  0.00      PROA  
ATOM    473  CA  HSD P  79     114.915  85.368 -70.361  0.00  0.00      PROA  
ATOM    474  HA  HSD P  79     114.118  85.398 -71.090  0.00  0.00      PROA  
ATOM    475  CB  HSD P  79     114.405  86.379 -69.283  0.00  0.00      PROA  
ATOM    476  HB1 HSD P  79     114.540  87.446 -69.560  0.00  0.00      PROA  
ATOM    477  HB2 HSD P  79     115.000  86.357 -68.344  0.00  0.00      PROA  
ATOM    478  ND1 HSD P  79     112.043  86.238 -69.917  0.00  0.00      PROA  
ATOM    479  HD1 HSD P  79     112.134  86.568 -70.857  0.00  0.00      PROA  
ATOM    480  CG  HSD P  79     112.998  86.193 -68.945  0.00  0.00      PROA  
ATOM    481  CE1 HSD P  79     110.942  85.861 -69.349  0.00  0.00      PROA  
ATOM    482  HE1 HSD P  79     110.043  85.710 -69.947  0.00  0.00      PROA  
ATOM    483  NE2 HSD P  79     111.062  85.528 -68.108  0.00  0.00      PROA  
ATOM    484  CD2 HSD P  79     112.397  85.790 -67.774  0.00  0.00      PROA  
ATOM    485  HD2 HSD P  79     112.754  85.501 -66.793  0.00  0.00      PROA  
ATOM    486  C   HSD P  79     116.163  85.872 -70.932  0.00  0.00      PROA  
ATOM    487  O   HSD P  79     117.291  85.611 -70.605  0.00  0.00      PROA  
ATOM    488  N   SER P  80     115.978  86.774 -71.946  0.00  0.00      PROA  
ATOM    489  HN  SER P  80     115.029  86.910 -72.218  0.00  0.00      PROA  
ATOM    490  CA  SER P  80     117.055  87.547 -72.598  0.00  0.00      PROA  
ATOM    491  HA  SER P  80     117.780  86.853 -72.999  0.00  0.00      PROA  
ATOM    492  CB  SER P  80     116.594  88.336 -73.938  0.00  0.00      PROA  
ATOM    493  HB1 SER P  80     116.273  87.687 -74.781  0.00  0.00      PROA  
ATOM    494  HB2 SER P  80     117.511  88.809 -74.349  0.00  0.00      PROA  
ATOM    495  OG  SER P  80     115.571  89.192 -73.673  0.00  0.00      PROA  
ATOM    496  HG1 SER P  80     114.862  88.588 -73.438  0.00  0.00      PROA  
ATOM    497  C   SER P  80     117.730  88.550 -71.664  0.00  0.00      PROA  
ATOM    498  O   SER P  80     117.197  88.869 -70.596  0.00  0.00      PROA  
ATOM    499  N   PHE P  81     119.070  89.016 -71.840  0.00  0.00      PROA  
ATOM    500  HN  PHE P  81     119.635  88.656 -72.578  0.00  0.00      PROA  
ATOM    501  CA  PHE P  81     119.579  90.020 -71.003  0.00  0.00      PROA  
ATOM    502  HA  PHE P  81     119.596  89.580 -70.017  0.00  0.00      PROA  
ATOM    503  CB  PHE P  81     121.033  90.311 -71.383  0.00  0.00      PROA  
ATOM    504  HB1 PHE P  81     121.460  91.141 -70.782  0.00  0.00      PROA  
ATOM    505  HB2 PHE P  81     120.994  90.750 -72.403  0.00  0.00      PROA  
ATOM    506  CG  PHE P  81     121.942  89.143 -71.312  0.00  0.00      PROA  
ATOM    507  CD1 PHE P  81     122.443  88.566 -70.207  0.00  0.00      PROA  
ATOM    508  HD1 PHE P  81     122.238  89.042 -69.260  0.00  0.00      PROA  
ATOM    509  CE1 PHE P  81     123.311  87.460 -70.307  0.00  0.00      PROA  
ATOM    510  HE1 PHE P  81     123.747  87.008 -69.429  0.00  0.00      PROA  
ATOM    511  CZ  PHE P  81     123.431  86.848 -71.561  0.00  0.00      PROA  
ATOM    512  HZ  PHE P  81     123.951  85.911 -71.690  0.00  0.00      PROA  
ATOM    513  CD2 PHE P  81     122.115  88.633 -72.588  0.00  0.00      PROA  
ATOM    514  HD2 PHE P  81     121.836  89.068 -73.537  0.00  0.00      PROA  
ATOM    515  CE2 PHE P  81     122.940  87.494 -72.698  0.00  0.00      PROA  
ATOM    516  HE2 PHE P  81     123.287  87.103 -73.642  0.00  0.00      PROA  
ATOM    517  C   PHE P  81     118.804  91.362 -70.815  0.00  0.00      PROA  
ATOM    518  O   PHE P  81     118.161  91.819 -71.743  0.00  0.00      PROA  
ATOM    519  N   ASP P  82     118.770  91.929 -69.653  0.00  0.00      PROA  
ATOM    520  HN  ASP P  82     119.293  91.563 -68.887  0.00  0.00      PROA  
ATOM    521  CA  ASP P  82     117.958  93.102 -69.405  0.00  0.00      PROA  
ATOM    522  HA  ASP P  82     116.946  92.864 -69.697  0.00  0.00      PROA  
ATOM    523  CB  ASP P  82     117.997  93.450 -67.883  0.00  0.00      PROA  
ATOM    524  HB1 ASP P  82     117.244  94.240 -67.675  0.00  0.00      PROA  
ATOM    525  HB2 ASP P  82     119.003  93.823 -67.595  0.00  0.00      PROA  
ATOM    526  CG  ASP P  82     117.682  92.223 -67.100  0.00  0.00      PROA  
ATOM    527  OD1 ASP P  82     117.722  92.349 -65.846  0.00  0.00      PROA  
ATOM    528  OD2 ASP P  82     117.136  91.214 -67.558  0.00  0.00      PROA  
ATOM    529  C   ASP P  82     118.278  94.438 -70.244  0.00  0.00      PROA  
ATOM    530  O   ASP P  82     117.397  95.249 -70.622  0.00  0.00      PROA  
ATOM    531  N   GLY P  83     119.619  94.633 -70.579  0.00  0.00      PROA  
ATOM    532  HN  GLY P  83     120.274  94.032 -70.127  0.00  0.00      PROA  
ATOM    533  CA  GLY P  83     120.019  95.742 -71.527  0.00  0.00      PROA  
ATOM    534  HA1 GLY P  83     121.097  95.811 -71.506  0.00  0.00      PROA  
ATOM    535  HA2 GLY P  83     119.581  96.671 -71.193  0.00  0.00      PROA  
ATOM    536  C   GLY P  83     119.630  95.455 -73.008  0.00  0.00      PROA  
ATOM    537  O   GLY P  83     119.355  96.383 -73.765  0.00  0.00      PROA  
ATOM    538  N   ILE P  84     119.669  94.181 -73.436  0.00  0.00      PROA  
ATOM    539  HN  ILE P  84     119.917  93.514 -72.738  0.00  0.00      PROA  
ATOM    540  CA  ILE P  84     119.169  93.737 -74.681  0.00  0.00      PROA  
ATOM    541  HA  ILE P  84     119.572  94.416 -75.417  0.00  0.00      PROA  
ATOM    542  CB  ILE P  84     119.617  92.240 -74.883  0.00  0.00      PROA  
ATOM    543  HB  ILE P  84     119.123  91.638 -74.091  0.00  0.00      PROA  
ATOM    544  CG2 ILE P  84     119.227  91.700 -76.295  0.00  0.00      PROA  
ATOM    545 HG21 ILE P  84     119.429  90.626 -76.494  0.00  0.00      PROA  
ATOM    546 HG22 ILE P  84     119.829  92.282 -77.026  0.00  0.00      PROA  
ATOM    547 HG23 ILE P  84     118.164  91.833 -76.591  0.00  0.00      PROA  
ATOM    548  CG1 ILE P  84     121.141  92.086 -74.691  0.00  0.00      PROA  
ATOM    549 HG11 ILE P  84     121.626  91.103 -74.873  0.00  0.00      PROA  
ATOM    550 HG12 ILE P  84     121.369  92.241 -73.615  0.00  0.00      PROA  
ATOM    551  CD  ILE P  84     121.988  93.033 -75.580  0.00  0.00      PROA  
ATOM    552  HD1 ILE P  84     121.878  94.054 -75.156  0.00  0.00      PROA  
ATOM    553  HD2 ILE P  84     121.680  92.952 -76.644  0.00  0.00      PROA  
ATOM    554  HD3 ILE P  84     123.026  92.656 -75.459  0.00  0.00      PROA  
ATOM    555  C   ILE P  84     117.725  93.802 -74.865  0.00  0.00      PROA  
ATOM    556  O   ILE P  84     117.260  94.168 -75.945  0.00  0.00      PROA  
ATOM    557  N   TRP P  85     116.977  93.670 -73.754  0.00  0.00      PROA  
ATOM    558  HN  TRP P  85     117.459  93.276 -72.976  0.00  0.00      PROA  
ATOM    559  CA  TRP P  85     115.559  93.934 -73.800  0.00  0.00      PROA  
ATOM    560  HA  TRP P  85     115.162  93.446 -74.678  0.00  0.00      PROA  
ATOM    561  CB  TRP P  85     114.778  93.218 -72.636  0.00  0.00      PROA  
ATOM    562  HB1 TRP P  85     115.163  93.589 -71.662  0.00  0.00      PROA  
ATOM    563  HB2 TRP P  85     115.099  92.164 -72.772  0.00  0.00      PROA  
ATOM    564  CG  TRP P  85     113.302  93.278 -72.604  0.00  0.00      PROA  
ATOM    565  CD1 TRP P  85     112.507  94.154 -71.951  0.00  0.00      PROA  
ATOM    566  HD1 TRP P  85     112.735  94.800 -71.117  0.00  0.00      PROA  
ATOM    567  NE1 TRP P  85     111.221  93.893 -72.553  0.00  0.00      PROA  
ATOM    568  HE1 TRP P  85     110.385  94.163 -72.127  0.00  0.00      PROA  
ATOM    569  CE2 TRP P  85     111.240  93.002 -73.533  0.00  0.00      PROA  
ATOM    570  CD2 TRP P  85     112.549  92.519 -73.603  0.00  0.00      PROA  
ATOM    571  CE3 TRP P  85     112.849  91.531 -74.470  0.00  0.00      PROA  
ATOM    572  HE3 TRP P  85     113.843  91.135 -74.318  0.00  0.00      PROA  
ATOM    573  CZ3 TRP P  85     111.874  91.016 -75.327  0.00  0.00      PROA  
ATOM    574  HZ3 TRP P  85     112.052  90.252 -76.069  0.00  0.00      PROA  
ATOM    575  CZ2 TRP P  85     110.201  92.488 -74.269  0.00  0.00      PROA  
ATOM    576  HZ2 TRP P  85     109.192  92.853 -74.145  0.00  0.00      PROA  
ATOM    577  CH2 TRP P  85     110.545  91.486 -75.219  0.00  0.00      PROA  
ATOM    578  HH2 TRP P  85     109.882  91.198 -76.022  0.00  0.00      PROA  
ATOM    579  C   TRP P  85     115.157  95.340 -74.130  0.00  0.00      PROA  
ATOM    580  O   TRP P  85     114.337  95.620 -75.010  0.00  0.00      PROA  
ATOM    581  N   LYS P  86     115.830  96.280 -73.377  0.00  0.00      PROA  
ATOM    582  HN  LYS P  86     116.228  96.018 -72.501  0.00  0.00      PROA  
ATOM    583  CA  LYS P  86     115.651  97.673 -73.581  0.00  0.00      PROA  
ATOM    584  HA  LYS P  86     114.583  97.831 -73.563  0.00  0.00      PROA  
ATOM    585  CB  LYS P  86     116.153  98.538 -72.424  0.00  0.00      PROA  
ATOM    586  HB1 LYS P  86     115.899  99.596 -72.650  0.00  0.00      PROA  
ATOM    587  HB2 LYS P  86     117.262  98.526 -72.486  0.00  0.00      PROA  
ATOM    588  CG  LYS P  86     115.659  98.110 -71.005  0.00  0.00      PROA  
ATOM    589  HG1 LYS P  86     116.070  98.798 -70.236  0.00  0.00      PROA  
ATOM    590  HG2 LYS P  86     116.188  97.180 -70.705  0.00  0.00      PROA  
ATOM    591  CD  LYS P  86     114.149  97.888 -70.921  0.00  0.00      PROA  
ATOM    592  HD1 LYS P  86     113.789  97.928 -69.870  0.00  0.00      PROA  
ATOM    593  HD2 LYS P  86     113.805  96.951 -71.408  0.00  0.00      PROA  
ATOM    594  CE  LYS P  86     113.459  99.105 -71.525  0.00  0.00      PROA  
ATOM    595  HE1 LYS P  86     113.533  99.129 -72.633  0.00  0.00      PROA  
ATOM    596  HE2 LYS P  86     113.796 100.030 -71.011  0.00  0.00      PROA  
ATOM    597  NZ  LYS P  86     111.969  98.955 -71.372  0.00  0.00      PROA  
ATOM    598  HZ1 LYS P  86     111.759  98.665 -70.395  0.00  0.00      PROA  
ATOM    599  HZ2 LYS P  86     111.691  98.313 -72.141  0.00  0.00      PROA  
ATOM    600  HZ3 LYS P  86     111.676  99.927 -71.600  0.00  0.00      PROA  
ATOM    601  C   LYS P  86     116.132  98.185 -74.943  0.00  0.00      PROA  
ATOM    602  O   LYS P  86     115.465  99.085 -75.538  0.00  0.00      PROA  
ATOM    603  N   ALA P  87     117.207  97.625 -75.477  0.00  0.00      PROA  
ATOM    604  HN  ALA P  87     117.856  97.120 -74.914  0.00  0.00      PROA  
ATOM    605  CA  ALA P  87     117.716  97.915 -76.828  0.00  0.00      PROA  
ATOM    606  HA  ALA P  87     117.612  98.969 -77.042  0.00  0.00      PROA  
ATOM    607  CB  ALA P  87     119.171  97.383 -77.031  0.00  0.00      PROA  
ATOM    608  HB1 ALA P  87     119.623  97.765 -77.972  0.00  0.00      PROA  
ATOM    609  HB2 ALA P  87     119.256  96.277 -77.096  0.00  0.00      PROA  
ATOM    610  HB3 ALA P  87     119.968  97.637 -76.300  0.00  0.00      PROA  
ATOM    611  C   ALA P  87     116.794  97.315 -77.792  0.00  0.00      PROA  
ATOM    612  O   ALA P  87     116.586  97.910 -78.859  0.00  0.00      PROA  
ATOM    613  N   SER P  88     116.174  96.156 -77.639  0.00  0.00      PROA  
ATOM    614  HN  SER P  88     116.395  95.612 -76.834  0.00  0.00      PROA  
ATOM    615  CA  SER P  88     115.384  95.442 -78.638  0.00  0.00      PROA  
ATOM    616  HA  SER P  88     115.924  95.605 -79.560  0.00  0.00      PROA  
ATOM    617  CB  SER P  88     115.134  93.973 -78.394  0.00  0.00      PROA  
ATOM    618  HB1 SER P  88     114.286  93.625 -79.022  0.00  0.00      PROA  
ATOM    619  HB2 SER P  88     114.765  93.755 -77.369  0.00  0.00      PROA  
ATOM    620  OG  SER P  88     116.374  93.339 -78.616  0.00  0.00      PROA  
ATOM    621  HG1 SER P  88     116.890  93.270 -77.809  0.00  0.00      PROA  
ATOM    622  C   SER P  88     114.054  96.178 -78.842  0.00  0.00      PROA  
ATOM    623  O   SER P  88     113.639  96.488 -79.927  0.00  0.00      PROA  
ATOM    624  N   PHE P  89     113.464  96.480 -77.675  0.00  0.00      PROA  
ATOM    625  HN  PHE P  89     113.884  96.339 -76.782  0.00  0.00      PROA  
ATOM    626  CA  PHE P  89     112.282  97.301 -77.469  0.00  0.00      PROA  
ATOM    627  HA  PHE P  89     111.518  96.757 -78.004  0.00  0.00      PROA  
ATOM    628  CB  PHE P  89     111.874  97.296 -75.999  0.00  0.00      PROA  
ATOM    629  HB1 PHE P  89     112.673  97.662 -75.320  0.00  0.00      PROA  
ATOM    630  HB2 PHE P  89     111.665  96.252 -75.680  0.00  0.00      PROA  
ATOM    631  CG  PHE P  89     110.668  98.286 -75.832  0.00  0.00      PROA  
ATOM    632  CD1 PHE P  89     110.693  99.241 -74.811  0.00  0.00      PROA  
ATOM    633  HD1 PHE P  89     111.642  99.426 -74.331  0.00  0.00      PROA  
ATOM    634  CE1 PHE P  89     109.657 100.074 -74.710  0.00  0.00      PROA  
ATOM    635  HE1 PHE P  89     109.710 100.981 -74.127  0.00  0.00      PROA  
ATOM    636  CZ  PHE P  89     108.437  99.875 -75.494  0.00  0.00      PROA  
ATOM    637  HZ  PHE P  89     107.656 100.616 -75.417  0.00  0.00      PROA  
ATOM    638  CD2 PHE P  89     109.527  98.007 -76.614  0.00  0.00      PROA  
ATOM    639  HD2 PHE P  89     109.543  97.307 -77.436  0.00  0.00      PROA  
ATOM    640  CE2 PHE P  89     108.430  98.873 -76.392  0.00  0.00      PROA  
ATOM    641  HE2 PHE P  89     107.640  98.731 -77.115  0.00  0.00      PROA  
ATOM    642  C   PHE P  89     112.512  98.744 -78.066  0.00  0.00      PROA  
ATOM    643  O   PHE P  89     111.700  99.176 -78.908  0.00  0.00      PROA  
ATOM    644  N   THR P  90     113.632  99.386 -77.791  0.00  0.00      PROA  
ATOM    645  HN  THR P  90     114.242  98.975 -77.118  0.00  0.00      PROA  
ATOM    646  CA  THR P  90     114.021 100.685 -78.470  0.00  0.00      PROA  
ATOM    647  HA  THR P  90     113.141 101.306 -78.392  0.00  0.00      PROA  
ATOM    648  CB  THR P  90     115.151 101.417 -77.789  0.00  0.00      PROA  
ATOM    649  HB  THR P  90     116.060 100.812 -77.996  0.00  0.00      PROA  
ATOM    650  OG1 THR P  90     115.094 101.542 -76.412  0.00  0.00      PROA  
ATOM    651  HG1 THR P  90     115.352 100.690 -76.052  0.00  0.00      PROA  
ATOM    652  CG2 THR P  90     115.275 102.894 -78.262  0.00  0.00      PROA  
ATOM    653 HG21 THR P  90     116.227 103.277 -77.838  0.00  0.00      PROA  
ATOM    654 HG22 THR P  90     114.433 103.525 -77.903  0.00  0.00      PROA  
ATOM    655 HG23 THR P  90     115.414 102.899 -79.364  0.00  0.00      PROA  
ATOM    656  C   THR P  90     114.182 100.427 -79.955  0.00  0.00      PROA  
ATOM    657  O   THR P  90     113.806 101.277 -80.739  0.00  0.00      PROA  
ATOM    658  N   THR P  91     114.800  99.279 -80.286  0.00  0.00      PROA  
ATOM    659  HN  THR P  91     115.244  98.719 -79.590  0.00  0.00      PROA  
ATOM    660  CA  THR P  91     115.055  99.039 -81.745  0.00  0.00      PROA  
ATOM    661  HA  THR P  91     115.548  99.948 -82.056  0.00  0.00      PROA  
ATOM    662  CB  THR P  91     115.943  97.854 -82.068  0.00  0.00      PROA  
ATOM    663  HB  THR P  91     115.498  96.931 -81.639  0.00  0.00      PROA  
ATOM    664  OG1 THR P  91     117.245  98.060 -81.490  0.00  0.00      PROA  
ATOM    665  HG1 THR P  91     117.229  98.027 -80.531  0.00  0.00      PROA  
ATOM    666  CG2 THR P  91     116.316  97.770 -83.527  0.00  0.00      PROA  
ATOM    667 HG21 THR P  91     115.537  97.857 -84.314  0.00  0.00      PROA  
ATOM    668 HG22 THR P  91     116.838  96.804 -83.697  0.00  0.00      PROA  
ATOM    669 HG23 THR P  91     117.120  98.478 -83.822  0.00  0.00      PROA  
ATOM    670  C   THR P  91     113.844  98.936 -82.554  0.00  0.00      PROA  
ATOM    671  O   THR P  91     113.650  99.652 -83.528  0.00  0.00      PROA  
ATOM    672  N   PHE P  92     112.921  98.086 -82.135  0.00  0.00      PROA  
ATOM    673  HN  PHE P  92     113.092  97.501 -81.346  0.00  0.00      PROA  
ATOM    674  CA  PHE P  92     111.628  97.963 -82.806  0.00  0.00      PROA  
ATOM    675  HA  PHE P  92     111.865  97.540 -83.771  0.00  0.00      PROA  
ATOM    676  CB  PHE P  92     110.794  96.764 -82.223  0.00  0.00      PROA  
ATOM    677  HB1 PHE P  92     110.568  96.877 -81.141  0.00  0.00      PROA  
ATOM    678  HB2 PHE P  92     111.399  95.837 -82.315  0.00  0.00      PROA  
ATOM    679  CG  PHE P  92     109.483  96.430 -82.903  0.00  0.00      PROA  
ATOM    680  CD1 PHE P  92     109.395  95.748 -84.110  0.00  0.00      PROA  
ATOM    681  HD1 PHE P  92     110.286  95.351 -84.574  0.00  0.00      PROA  
ATOM    682  CE1 PHE P  92     108.165  95.421 -84.705  0.00  0.00      PROA  
ATOM    683  HE1 PHE P  92     108.125  94.762 -85.560  0.00  0.00      PROA  
ATOM    684  CZ  PHE P  92     106.996  95.987 -84.159  0.00  0.00      PROA  
ATOM    685  HZ  PHE P  92     106.142  95.781 -84.787  0.00  0.00      PROA  
ATOM    686  CD2 PHE P  92     108.343  97.118 -82.507  0.00  0.00      PROA  
ATOM    687  HD2 PHE P  92     108.424  97.801 -81.674  0.00  0.00      PROA  
ATOM    688  CE2 PHE P  92     107.085  96.956 -83.116  0.00  0.00      PROA  
ATOM    689  HE2 PHE P  92     106.218  97.506 -82.781  0.00  0.00      PROA  
ATOM    690  C   PHE P  92     110.795  99.179 -82.815  0.00  0.00      PROA  
ATOM    691  O   PHE P  92     110.374  99.536 -83.889  0.00  0.00      PROA  
ATOM    692  N   THR P  93     110.557  99.897 -81.676  0.00  0.00      PROA  
ATOM    693  HN  THR P  93     111.003  99.546 -80.856  0.00  0.00      PROA  
ATOM    694  CA  THR P  93     109.722 101.126 -81.662  0.00  0.00      PROA  
ATOM    695  HA  THR P  93     108.720 100.868 -81.970  0.00  0.00      PROA  
ATOM    696  CB  THR P  93     109.541 101.713 -80.237  0.00  0.00      PROA  
ATOM    697  HB  THR P  93     108.941 102.648 -80.223  0.00  0.00      PROA  
ATOM    698  OG1 THR P  93     110.848 101.795 -79.615  0.00  0.00      PROA  
ATOM    699  HG1 THR P  93     111.184 100.895 -79.607  0.00  0.00      PROA  
ATOM    700  CG2 THR P  93     108.663 100.737 -79.478  0.00  0.00      PROA  
ATOM    701 HG21 THR P  93     107.608 100.750 -79.827  0.00  0.00      PROA  
ATOM    702 HG22 THR P  93     108.672 101.061 -78.416  0.00  0.00      PROA  
ATOM    703 HG23 THR P  93     109.071  99.705 -79.420  0.00  0.00      PROA  
ATOM    704  C   THR P  93     110.200 102.186 -82.526  0.00  0.00      PROA  
ATOM    705  O   THR P  93     109.442 102.700 -83.313  0.00  0.00      PROA  
ATOM    706  N   VAL P  94     111.481 102.494 -82.443  0.00  0.00      PROA  
ATOM    707  HN  VAL P  94     112.076 102.099 -81.748  0.00  0.00      PROA  
ATOM    708  CA  VAL P  94     112.096 103.551 -83.259  0.00  0.00      PROA  
ATOM    709  HA  VAL P  94     111.469 104.429 -83.212  0.00  0.00      PROA  
ATOM    710  CB  VAL P  94     113.569 103.797 -82.830  0.00  0.00      PROA  
ATOM    711  HB  VAL P  94     114.148 102.849 -82.787  0.00  0.00      PROA  
ATOM    712  CG1 VAL P  94     114.255 104.824 -83.790  0.00  0.00      PROA  
ATOM    713 HG11 VAL P  94     114.445 104.402 -84.800  0.00  0.00      PROA  
ATOM    714 HG12 VAL P  94     115.277 105.056 -83.421  0.00  0.00      PROA  
ATOM    715 HG13 VAL P  94     113.581 105.705 -83.843  0.00  0.00      PROA  
ATOM    716  CG2 VAL P  94     113.528 104.429 -81.441  0.00  0.00      PROA  
ATOM    717 HG21 VAL P  94     114.524 104.662 -81.009  0.00  0.00      PROA  
ATOM    718 HG22 VAL P  94     113.050 103.843 -80.627  0.00  0.00      PROA  
ATOM    719 HG23 VAL P  94     113.073 105.442 -81.443  0.00  0.00      PROA  
ATOM    720  C   VAL P  94     112.054 103.194 -84.699  0.00  0.00      PROA  
ATOM    721  O   VAL P  94     111.757 104.131 -85.435  0.00  0.00      PROA  
ATOM    722  N   THR P  95     112.341 101.941 -85.159  0.00  0.00      PROA  
ATOM    723  HN  THR P  95     112.497 101.197 -84.513  0.00  0.00      PROA  
ATOM    724  CA  THR P  95     112.358 101.572 -86.553  0.00  0.00      PROA  
ATOM    725  HA  THR P  95     112.924 102.323 -87.085  0.00  0.00      PROA  
ATOM    726  CB  THR P  95     112.857 100.101 -86.616  0.00  0.00      PROA  
ATOM    727  HB  THR P  95     112.185  99.412 -86.061  0.00  0.00      PROA  
ATOM    728  OG1 THR P  95     114.104  99.860 -86.048  0.00  0.00      PROA  
ATOM    729  HG1 THR P  95     113.946  99.785 -85.104  0.00  0.00      PROA  
ATOM    730  CG2 THR P  95     112.964  99.587 -88.043  0.00  0.00      PROA  
ATOM    731 HG21 THR P  95     111.992  99.619 -88.579  0.00  0.00      PROA  
ATOM    732 HG22 THR P  95     113.242  98.512 -88.061  0.00  0.00      PROA  
ATOM    733 HG23 THR P  95     113.605 100.196 -88.716  0.00  0.00      PROA  
ATOM    734  C   THR P  95     110.990 101.630 -87.147  0.00  0.00      PROA  
ATOM    735  O   THR P  95     110.886 102.108 -88.221  0.00  0.00      PROA  
ATOM    736  N   LYS P  96     109.951 101.015 -86.387  0.00  0.00      PROA  
ATOM    737  HN  LYS P  96     110.147 100.843 -85.424  0.00  0.00      PROA  
ATOM    738  CA  LYS P  96     108.545 100.857 -86.893  0.00  0.00      PROA  
ATOM    739  HA  LYS P  96     108.479 100.364 -87.852  0.00  0.00      PROA  
ATOM    740  CB  LYS P  96     107.604 100.097 -85.957  0.00  0.00      PROA  
ATOM    741  HB1 LYS P  96     106.922 100.648 -85.275  0.00  0.00      PROA  
ATOM    742  HB2 LYS P  96     108.270  99.435 -85.363  0.00  0.00      PROA  
ATOM    743  CG  LYS P  96     106.622  99.201 -86.786  0.00  0.00      PROA  
ATOM    744  HG1 LYS P  96     106.124  98.486 -86.097  0.00  0.00      PROA  
ATOM    745  HG2 LYS P  96     107.217  98.526 -87.438  0.00  0.00      PROA  
ATOM    746  CD  LYS P  96     105.595  99.980 -87.661  0.00  0.00      PROA  
ATOM    747  HD1 LYS P  96     104.953  99.189 -88.104  0.00  0.00      PROA  
ATOM    748  HD2 LYS P  96     106.112 100.329 -88.580  0.00  0.00      PROA  
ATOM    749  CE  LYS P  96     104.642 100.931 -86.908  0.00  0.00      PROA  
ATOM    750  HE1 LYS P  96     104.134 101.559 -87.670  0.00  0.00      PROA  
ATOM    751  HE2 LYS P  96     105.239 101.631 -86.285  0.00  0.00      PROA  
ATOM    752  NZ  LYS P  96     103.576 100.308 -85.995  0.00  0.00      PROA  
ATOM    753  HZ1 LYS P  96     103.023 101.163 -85.783  0.00  0.00      PROA  
ATOM    754  HZ2 LYS P  96     103.935  99.757 -85.189  0.00  0.00      PROA  
ATOM    755  HZ3 LYS P  96     102.972  99.740 -86.623  0.00  0.00      PROA  
ATOM    756  C   LYS P  96     107.952 102.237 -87.167  0.00  0.00      PROA  
ATOM    757  O   LYS P  96     107.415 102.482 -88.219  0.00  0.00      PROA  
ATOM    758  N   TYR P  97     108.052 103.250 -86.302  0.00  0.00      PROA  
ATOM    759  HN  TYR P  97     108.475 103.139 -85.407  0.00  0.00      PROA  
ATOM    760  CA  TYR P  97     107.761 104.677 -86.622  0.00  0.00      PROA  
ATOM    761  HA  TYR P  97     106.771 104.693 -87.055  0.00  0.00      PROA  
ATOM    762  CB  TYR P  97     108.024 105.483 -85.306  0.00  0.00      PROA  
ATOM    763  HB1 TYR P  97     109.110 105.491 -85.070  0.00  0.00      PROA  
ATOM    764  HB2 TYR P  97     107.483 104.973 -84.481  0.00  0.00      PROA  
ATOM    765  CG  TYR P  97     107.518 106.863 -85.479  0.00  0.00      PROA  
ATOM    766  CD1 TYR P  97     106.210 107.173 -85.044  0.00  0.00      PROA  
ATOM    767  HD1 TYR P  97     105.605 106.381 -84.627  0.00  0.00      PROA  
ATOM    768  CE1 TYR P  97     105.780 108.506 -85.090  0.00  0.00      PROA  
ATOM    769  HE1 TYR P  97     104.742 108.706 -84.870  0.00  0.00      PROA  
ATOM    770  CZ  TYR P  97     106.628 109.496 -85.633  0.00  0.00      PROA  
ATOM    771  OH  TYR P  97     106.127 110.765 -85.990  0.00  0.00      PROA  
ATOM    772  HH  TYR P  97     105.291 110.855 -85.527  0.00  0.00      PROA  
ATOM    773  CD2 TYR P  97     108.411 107.840 -85.847  0.00  0.00      PROA  
ATOM    774  HD2 TYR P  97     109.394 107.505 -86.144  0.00  0.00      PROA  
ATOM    775  CE2 TYR P  97     107.922 109.187 -85.919  0.00  0.00      PROA  
ATOM    776  HE2 TYR P  97     108.597 109.957 -86.262  0.00  0.00      PROA  
ATOM    777  C   TYR P  97     108.574 105.310 -87.701  0.00  0.00      PROA  
ATOM    778  O   TYR P  97     108.029 105.872 -88.649  0.00  0.00      PROA  
ATOM    779  N   TRP P  98     109.926 105.268 -87.670  0.00  0.00      PROA  
ATOM    780  HN  TRP P  98     110.514 104.667 -87.135  0.00  0.00      PROA  
ATOM    781  CA  TRP P  98     110.766 106.053 -88.603  0.00  0.00      PROA  
ATOM    782  HA  TRP P  98     110.433 107.076 -88.513  0.00  0.00      PROA  
ATOM    783  CB  TRP P  98     112.287 105.842 -88.202  0.00  0.00      PROA  
ATOM    784  HB1 TRP P  98     112.382 104.737 -88.256  0.00  0.00      PROA  
ATOM    785  HB2 TRP P  98     112.455 106.094 -87.133  0.00  0.00      PROA  
ATOM    786  CG  TRP P  98     113.359 106.557 -88.931  0.00  0.00      PROA  
ATOM    787  CD1 TRP P  98     114.227 106.075 -89.837  0.00  0.00      PROA  
ATOM    788  HD1 TRP P  98     114.221 105.083 -90.265  0.00  0.00      PROA  
ATOM    789  NE1 TRP P  98     114.898 107.101 -90.426  0.00  0.00      PROA  
ATOM    790  HE1 TRP P  98     115.462 106.951 -91.208  0.00  0.00      PROA  
ATOM    791  CE2 TRP P  98     114.615 108.301 -89.867  0.00  0.00      PROA  
ATOM    792  CD2 TRP P  98     113.719 107.947 -88.802  0.00  0.00      PROA  
ATOM    793  CE3 TRP P  98     113.294 108.921 -87.955  0.00  0.00      PROA  
ATOM    794  HE3 TRP P  98     112.549 108.666 -87.215  0.00  0.00      PROA  
ATOM    795  CZ3 TRP P  98     113.524 110.290 -88.208  0.00  0.00      PROA  
ATOM    796  HZ3 TRP P  98     112.917 111.026 -87.701  0.00  0.00      PROA  
ATOM    797  CZ2 TRP P  98     114.867 109.671 -90.227  0.00  0.00      PROA  
ATOM    798  HZ2 TRP P  98     115.481 110.117 -90.996  0.00  0.00      PROA  
ATOM    799  CH2 TRP P  98     114.352 110.639 -89.342  0.00  0.00      PROA  
ATOM    800  HH2 TRP P  98     114.692 111.652 -89.498  0.00  0.00      PROA  
ATOM    801  C   TRP P  98     110.603 105.694 -90.080  0.00  0.00      PROA  
ATOM    802  O   TRP P  98     110.421 106.581 -90.904  0.00  0.00      PROA  
ATOM    803  N   PHE P  99     110.630 104.472 -90.523  0.00  0.00      PROA  
ATOM    804  HN  PHE P  99     110.670 103.719 -89.872  0.00  0.00      PROA  
ATOM    805  CA  PHE P  99     110.418 104.127 -91.996  0.00  0.00      PROA  
ATOM    806  HA  PHE P  99     110.939 104.905 -92.535  0.00  0.00      PROA  
ATOM    807  CB  PHE P  99     111.014 102.726 -92.316  0.00  0.00      PROA  
ATOM    808  HB1 PHE P  99     110.755 102.528 -93.379  0.00  0.00      PROA  
ATOM    809  HB2 PHE P  99     110.553 101.910 -91.718  0.00  0.00      PROA  
ATOM    810  CG  PHE P  99     112.465 102.784 -92.141  0.00  0.00      PROA  
ATOM    811  CD1 PHE P  99     112.972 102.272 -90.955  0.00  0.00      PROA  
ATOM    812  HD1 PHE P  99     112.380 101.934 -90.118  0.00  0.00      PROA  
ATOM    813  CE1 PHE P  99     114.390 102.218 -90.767  0.00  0.00      PROA  
ATOM    814  HE1 PHE P  99     114.829 101.894 -89.835  0.00  0.00      PROA  
ATOM    815  CZ  PHE P  99     115.270 102.608 -91.784  0.00  0.00      PROA  
ATOM    816  HZ  PHE P  99     116.340 102.598 -91.638  0.00  0.00      PROA  
ATOM    817  CD2 PHE P  99     113.308 103.234 -93.164  0.00  0.00      PROA  
ATOM    818  HD2 PHE P  99     112.943 103.698 -94.069  0.00  0.00      PROA  
ATOM    819  CE2 PHE P  99     114.679 103.144 -92.932  0.00  0.00      PROA  
ATOM    820  HE2 PHE P  99     115.316 103.591 -93.680  0.00  0.00      PROA  
ATOM    821  C   PHE P  99     109.016 104.303 -92.453  0.00  0.00      PROA  
ATOM    822  O   PHE P  99     108.849 104.655 -93.617  0.00  0.00      PROA  
ATOM    823  N   TYR P 100     107.899 104.104 -91.637  0.00  0.00      PROA  
ATOM    824  HN  TYR P 100     108.084 103.740 -90.727  0.00  0.00      PROA  
ATOM    825  CA  TYR P 100     106.530 104.395 -92.078  0.00  0.00      PROA  
ATOM    826  HA  TYR P 100     106.255 103.796 -92.933  0.00  0.00      PROA  
ATOM    827  CB  TYR P 100     105.565 103.790 -91.043  0.00  0.00      PROA  
ATOM    828  HB1 TYR P 100     106.027 104.087 -90.077  0.00  0.00      PROA  
ATOM    829  HB2 TYR P 100     105.536 102.695 -91.227  0.00  0.00      PROA  
ATOM    830  CG  TYR P 100     104.126 104.201 -90.928  0.00  0.00      PROA  
ATOM    831  CD1 TYR P 100     103.317 104.095 -92.090  0.00  0.00      PROA  
ATOM    832  HD1 TYR P 100     103.752 103.646 -92.971  0.00  0.00      PROA  
ATOM    833  CE1 TYR P 100     101.953 104.458 -91.989  0.00  0.00      PROA  
ATOM    834  HE1 TYR P 100     101.396 104.351 -92.908  0.00  0.00      PROA  
ATOM    835  CZ  TYR P 100     101.470 104.915 -90.779  0.00  0.00      PROA  
ATOM    836  OH  TYR P 100     100.137 105.481 -90.720  0.00  0.00      PROA  
ATOM    837  HH  TYR P 100      99.970 105.623 -89.786  0.00  0.00      PROA  
ATOM    838  CD2 TYR P 100     103.609 104.733 -89.744  0.00  0.00      PROA  
ATOM    839  HD2 TYR P 100     104.279 104.982 -88.934  0.00  0.00      PROA  
ATOM    840  CE2 TYR P 100     102.287 105.072 -89.639  0.00  0.00      PROA  
ATOM    841  HE2 TYR P 100     101.788 105.442 -88.755  0.00  0.00      PROA  
ATOM    842  C   TYR P 100     106.287 105.884 -92.371  0.00  0.00      PROA  
ATOM    843  O   TYR P 100     105.750 106.295 -93.381  0.00  0.00      PROA  
ATOM    844  N   ARG P 101     106.814 106.759 -91.472  0.00  0.00      PROA  
ATOM    845  HN  ARG P 101     107.142 106.470 -90.576  0.00  0.00      PROA  
ATOM    846  CA  ARG P 101     106.820 108.222 -91.583  0.00  0.00      PROA  
ATOM    847  HA  ARG P 101     105.808 108.525 -91.807  0.00  0.00      PROA  
ATOM    848  CB  ARG P 101     107.206 108.852 -90.267  0.00  0.00      PROA  
ATOM    849  HB1 ARG P 101     107.377 109.948 -90.332  0.00  0.00      PROA  
ATOM    850  HB2 ARG P 101     108.080 108.288 -89.878  0.00  0.00      PROA  
ATOM    851  CG  ARG P 101     106.099 108.692 -89.181  0.00  0.00      PROA  
ATOM    852  HG1 ARG P 101     106.657 108.746 -88.222  0.00  0.00      PROA  
ATOM    853  HG2 ARG P 101     105.703 107.657 -89.264  0.00  0.00      PROA  
ATOM    854  CD  ARG P 101     104.988 109.752 -89.333  0.00  0.00      PROA  
ATOM    855  HD1 ARG P 101     104.280 109.417 -88.545  0.00  0.00      PROA  
ATOM    856  HD2 ARG P 101     104.598 109.679 -90.371  0.00  0.00      PROA  
ATOM    857  NE  ARG P 101     105.503 111.069 -88.952  0.00  0.00      PROA  
ATOM    858  HE  ARG P 101     106.469 111.325 -88.970  0.00  0.00      PROA  
ATOM    859  CZ  ARG P 101     104.698 112.017 -88.532  0.00  0.00      PROA  
ATOM    860  NH1 ARG P 101     103.441 111.858 -88.368  0.00  0.00      PROA  
ATOM    861 HH11 ARG P 101     103.005 110.981 -88.568  0.00  0.00      PROA  
ATOM    862 HH12 ARG P 101     102.894 112.657 -88.117  0.00  0.00      PROA  
ATOM    863  NH2 ARG P 101     105.225 113.150 -88.130  0.00  0.00      PROA  
ATOM    864 HH21 ARG P 101     106.209 113.328 -88.150  0.00  0.00      PROA  
ATOM    865 HH22 ARG P 101     104.592 113.818 -87.738  0.00  0.00      PROA  
ATOM    866  C   ARG P 101     107.644 108.696 -92.800  0.00  0.00      PROA  
ATOM    867  O   ARG P 101     107.260 109.502 -93.626  0.00  0.00      PROA  
ATOM    868  N   LEU P 102     108.897 108.102 -93.005  0.00  0.00      PROA  
ATOM    869  HN  LEU P 102     109.205 107.370 -92.402  0.00  0.00      PROA  
ATOM    870  CA  LEU P 102     109.762 108.544 -94.137  0.00  0.00      PROA  
ATOM    871  HA  LEU P 102     109.963 109.598 -94.012  0.00  0.00      PROA  
ATOM    872  CB  LEU P 102     111.138 107.841 -93.986  0.00  0.00      PROA  
ATOM    873  HB1 LEU P 102     111.058 106.737 -94.083  0.00  0.00      PROA  
ATOM    874  HB2 LEU P 102     111.610 108.168 -93.035  0.00  0.00      PROA  
ATOM    875  CG  LEU P 102     112.145 108.160 -95.062  0.00  0.00      PROA  
ATOM    876  HG  LEU P 102     111.842 107.691 -96.023  0.00  0.00      PROA  
ATOM    877  CD1 LEU P 102     112.393 109.689 -95.289  0.00  0.00      PROA  
ATOM    878 HD11 LEU P 102     111.538 110.231 -95.747  0.00  0.00      PROA  
ATOM    879 HD12 LEU P 102     113.193 109.768 -96.056  0.00  0.00      PROA  
ATOM    880 HD13 LEU P 102     112.717 110.189 -94.351  0.00  0.00      PROA  
ATOM    881  CD2 LEU P 102     113.437 107.538 -94.584  0.00  0.00      PROA  
ATOM    882 HD21 LEU P 102     113.375 106.439 -94.434  0.00  0.00      PROA  
ATOM    883 HD22 LEU P 102     113.615 107.885 -93.544  0.00  0.00      PROA  
ATOM    884 HD23 LEU P 102     114.300 107.810 -95.229  0.00  0.00      PROA  
ATOM    885  C   LEU P 102     109.150 108.236 -95.478  0.00  0.00      PROA  
ATOM    886  O   LEU P 102     109.018 109.135 -96.319  0.00  0.00      PROA  
ATOM    887  N   LEU P 103     108.630 106.978 -95.589  0.00  0.00      PROA  
ATOM    888  HN  LEU P 103     108.923 106.297 -94.922  0.00  0.00      PROA  
ATOM    889  CA  LEU P 103     107.999 106.575 -96.769  0.00  0.00      PROA  
ATOM    890  HA  LEU P 103     108.656 106.688 -97.618  0.00  0.00      PROA  
ATOM    891  CB  LEU P 103     107.679 105.062 -96.765  0.00  0.00      PROA  
ATOM    892  HB1 LEU P 103     107.216 104.810 -97.743  0.00  0.00      PROA  
ATOM    893  HB2 LEU P 103     106.997 104.786 -95.933  0.00  0.00      PROA  
ATOM    894  CG  LEU P 103     108.819 104.002 -96.705  0.00  0.00      PROA  
ATOM    895  HG  LEU P 103     109.576 104.360 -95.975  0.00  0.00      PROA  
ATOM    896  CD1 LEU P 103     108.120 102.693 -96.273  0.00  0.00      PROA  
ATOM    897 HD11 LEU P 103     107.225 102.543 -96.914  0.00  0.00      PROA  
ATOM    898 HD12 LEU P 103     107.713 102.767 -95.242  0.00  0.00      PROA  
ATOM    899 HD13 LEU P 103     108.876 101.885 -96.371  0.00  0.00      PROA  
ATOM    900  CD2 LEU P 103     109.494 103.945 -98.043  0.00  0.00      PROA  
ATOM    901 HD21 LEU P 103     108.685 103.762 -98.782  0.00  0.00      PROA  
ATOM    902 HD22 LEU P 103     110.111 103.037 -98.216  0.00  0.00      PROA  
ATOM    903 HD23 LEU P 103     109.999 104.906 -98.278  0.00  0.00      PROA  
ATOM    904  C   LEU P 103     106.665 107.230 -97.088  0.00  0.00      PROA  
ATOM    905  O   LEU P 103     106.363 107.668 -98.232  0.00  0.00      PROA  
ATOM    906  N   SER P 104     105.749 107.451 -96.089  0.00  0.00      PROA  
ATOM    907  HN  SER P 104     105.936 107.194 -95.144  0.00  0.00      PROA  
ATOM    908  CA  SER P 104     104.537 108.166 -96.192  0.00  0.00      PROA  
ATOM    909  HA  SER P 104     104.013 107.727 -97.028  0.00  0.00      PROA  
ATOM    910  CB  SER P 104     103.611 108.001 -94.913  0.00  0.00      PROA  
ATOM    911  HB1 SER P 104     102.706 108.638 -95.014  0.00  0.00      PROA  
ATOM    912  HB2 SER P 104     104.171 108.318 -94.008  0.00  0.00      PROA  
ATOM    913  OG  SER P 104     103.080 106.741 -94.640  0.00  0.00      PROA  
ATOM    914  HG1 SER P 104     103.800 106.182 -94.340  0.00  0.00      PROA  
ATOM    915  C   SER P 104     104.651 109.598 -96.550  0.00  0.00      PROA  
ATOM    916  O   SER P 104     103.839 110.187 -97.247  0.00  0.00      PROA  
ATOM    917  N   ALA P 105     105.685 110.295 -96.003  0.00  0.00      PROA  
ATOM    918  HN  ALA P 105     106.261 109.805 -95.354  0.00  0.00      PROA  
ATOM    919  CA  ALA P 105     106.077 111.568 -96.394  0.00  0.00      PROA  
ATOM    920  HA  ALA P 105     105.248 112.252 -96.503  0.00  0.00      PROA  
ATOM    921  CB  ALA P 105     107.045 112.232 -95.371  0.00  0.00      PROA  
ATOM    922  HB1 ALA P 105     106.601 112.528 -94.397  0.00  0.00      PROA  
ATOM    923  HB2 ALA P 105     107.313 113.194 -95.857  0.00  0.00      PROA  
ATOM    924  HB3 ALA P 105     108.021 111.722 -95.225  0.00  0.00      PROA  
ATOM    925  C   ALA P 105     106.757 111.569 -97.819  0.00  0.00      PROA  
ATOM    926  O   ALA P 105     106.463 112.440 -98.649  0.00  0.00      PROA  
ATOM    927  N   LEU P 106     107.648 110.599 -98.226  0.00  0.00      PROA  
ATOM    928  HN  LEU P 106     107.854 109.967 -97.483  0.00  0.00      PROA  
ATOM    929  CA  LEU P 106     108.354 110.503 -99.541  0.00  0.00      PROA  
ATOM    930  HA  LEU P 106     108.798 111.482 -99.644  0.00  0.00      PROA  
ATOM    931  CB  LEU P 106     109.361 109.276 -99.530  0.00  0.00      PROA  
ATOM    932  HB1 LEU P 106     109.557 108.861-100.541  0.00  0.00      PROA  
ATOM    933  HB2 LEU P 106     108.951 108.488 -98.863  0.00  0.00      PROA  
ATOM    934  CG  LEU P 106     110.772 109.608 -98.909  0.00  0.00      PROA  
ATOM    935  HG  LEU P 106     110.751 110.037 -97.885  0.00  0.00      PROA  
ATOM    936  CD1 LEU P 106     111.613 108.317 -98.810  0.00  0.00      PROA  
ATOM    937 HD11 LEU P 106     112.717 108.430 -98.757  0.00  0.00      PROA  
ATOM    938 HD12 LEU P 106     111.437 107.844 -99.800  0.00  0.00      PROA  
ATOM    939 HD13 LEU P 106     111.270 107.726 -97.934  0.00  0.00      PROA  
ATOM    940  CD2 LEU P 106     111.530 110.571 -99.845  0.00  0.00      PROA  
ATOM    941 HD21 LEU P 106     111.288 110.347-100.906  0.00  0.00      PROA  
ATOM    942 HD22 LEU P 106     112.603 110.365 -99.640  0.00  0.00      PROA  
ATOM    943 HD23 LEU P 106     111.172 111.614 -99.714  0.00  0.00      PROA  
ATOM    944  C   LEU P 106     107.400 110.407-100.623  0.00  0.00      PROA  
ATOM    945  O   LEU P 106     107.540 111.022-101.701  0.00  0.00      PROA  
ATOM    946  N   PHE P 107     106.397 109.501-100.535  0.00  0.00      PROA  
ATOM    947  HN  PHE P 107     106.024 109.078 -99.713  0.00  0.00      PROA  
ATOM    948  CA  PHE P 107     105.596 108.982-101.675  0.00  0.00      PROA  
ATOM    949  HA  PHE P 107     105.883 109.418-102.621  0.00  0.00      PROA  
ATOM    950  CB  PHE P 107     105.910 107.395-101.827  0.00  0.00      PROA  
ATOM    951  HB1 PHE P 107     105.421 107.112-102.783  0.00  0.00      PROA  
ATOM    952  HB2 PHE P 107     105.356 106.826-101.049  0.00  0.00      PROA  
ATOM    953  CG  PHE P 107     107.337 107.116-101.934  0.00  0.00      PROA  
ATOM    954  CD1 PHE P 107     108.063 107.614-103.037  0.00  0.00      PROA  
ATOM    955  HD1 PHE P 107     107.542 108.314-103.674  0.00  0.00      PROA  
ATOM    956  CE1 PHE P 107     109.419 107.181-103.084  0.00  0.00      PROA  
ATOM    957  HE1 PHE P 107     110.030 107.516-103.909  0.00  0.00      PROA  
ATOM    958  CZ  PHE P 107     109.987 106.325-102.126  0.00  0.00      PROA  
ATOM    959  HZ  PHE P 107     111.052 106.177-102.223  0.00  0.00      PROA  
ATOM    960  CD2 PHE P 107     107.876 106.159-101.046  0.00  0.00      PROA  
ATOM    961  HD2 PHE P 107     107.270 105.818-100.219  0.00  0.00      PROA  
ATOM    962  CE2 PHE P 107     109.211 105.751-101.210  0.00  0.00      PROA  
ATOM    963  HE2 PHE P 107     109.641 105.028-100.532  0.00  0.00      PROA  
ATOM    964  C   PHE P 107     104.198 109.292-101.459  0.00  0.00      PROA  
ATOM    965  O   PHE P 107     103.426 108.516-101.997  0.00  0.00      PROA  
ATOM    966  N   GLY P 108     103.872 110.171-100.577  0.00  0.00      PROA  
ATOM    967  HN  GLY P 108     104.637 110.571-100.079  0.00  0.00      PROA  
ATOM    968  CA  GLY P 108     102.578 110.611-100.138  0.00  0.00      PROA  
ATOM    969  HA1 GLY P 108     102.776 111.291 -99.322  0.00  0.00      PROA  
ATOM    970  HA2 GLY P 108     102.052 109.729 -99.804  0.00  0.00      PROA  
ATOM    971  C   GLY P 108     101.912 111.299-101.296  0.00  0.00      PROA  
ATOM    972  O   GLY P 108     100.885 110.858-101.797  0.00  0.00      PROA  
ATOM    973  N   ILE P 109     102.622 112.249-101.808  0.00  0.00      PROA  
ATOM    974  HN  ILE P 109     103.389 112.722-101.383  0.00  0.00      PROA  
ATOM    975  CA  ILE P 109     102.172 112.873-103.006  0.00  0.00      PROA  
ATOM    976  HA  ILE P 109     101.128 113.142-102.938  0.00  0.00      PROA  
ATOM    977  CB  ILE P 109     102.771 114.282-103.093  0.00  0.00      PROA  
ATOM    978  HB  ILE P 109     103.875 114.181-103.016  0.00  0.00      PROA  
ATOM    979  CG2 ILE P 109     102.403 114.936-104.461  0.00  0.00      PROA  
ATOM    980 HG21 ILE P 109     101.358 115.305-104.395  0.00  0.00      PROA  
ATOM    981 HG22 ILE P 109     102.691 114.317-105.338  0.00  0.00      PROA  
ATOM    982 HG23 ILE P 109     103.066 115.819-104.582  0.00  0.00      PROA  
ATOM    983  CG1 ILE P 109     102.266 115.167-101.930  0.00  0.00      PROA  
ATOM    984 HG11 ILE P 109     102.170 114.678-100.938  0.00  0.00      PROA  
ATOM    985 HG12 ILE P 109     101.285 115.602-102.219  0.00  0.00      PROA  
ATOM    986  CD  ILE P 109     103.174 116.405-101.749  0.00  0.00      PROA  
ATOM    987  HD1 ILE P 109     102.944 116.893-100.778  0.00  0.00      PROA  
ATOM    988  HD2 ILE P 109     103.211 117.212-102.511  0.00  0.00      PROA  
ATOM    989  HD3 ILE P 109     104.216 116.027-101.673  0.00  0.00      PROA  
ATOM    990  C   ILE P 109     102.365 112.047-104.374  0.00  0.00      PROA  
ATOM    991  O   ILE P 109     101.381 112.074-105.095  0.00  0.00      PROA  
ATOM    992  N   PRO P 110     103.431 111.384-104.827  0.00  0.00      PROA  
ATOM    993  CD  PRO P 110     104.763 111.718-104.445  0.00  0.00      PROA  
ATOM    994  HD1 PRO P 110     105.030 111.302-103.449  0.00  0.00      PROA  
ATOM    995  HD2 PRO P 110     104.841 112.826-104.426  0.00  0.00      PROA  
ATOM    996  CA  PRO P 110     103.447 110.393-105.893  0.00  0.00      PROA  
ATOM    997  HA  PRO P 110     103.332 110.959-106.806  0.00  0.00      PROA  
ATOM    998  CB  PRO P 110     104.791 109.812-105.925  0.00  0.00      PROA  
ATOM    999  HB1 PRO P 110     104.981 109.340-106.912  0.00  0.00      PROA  
ATOM   1000  HB2 PRO P 110     104.916 109.037-105.138  0.00  0.00      PROA  
ATOM   1001  CG  PRO P 110     105.581 110.992-105.503  0.00  0.00      PROA  
ATOM   1002  HG1 PRO P 110     106.577 110.772-105.064  0.00  0.00      PROA  
ATOM   1003  HG2 PRO P 110     105.761 111.687-106.352  0.00  0.00      PROA  
ATOM   1004  C   PRO P 110     102.298 109.386-105.876  0.00  0.00      PROA  
ATOM   1005  O   PRO P 110     101.681 109.176-106.932  0.00  0.00      PROA  
ATOM   1006  N   MET P 111     101.883 108.747-104.697  0.00  0.00      PROA  
ATOM   1007  HN  MET P 111     102.449 108.679-103.879  0.00  0.00      PROA  
ATOM   1008  CA  MET P 111     100.653 108.089-104.564  0.00  0.00      PROA  
ATOM   1009  HA  MET P 111     100.747 107.372-105.366  0.00  0.00      PROA  
ATOM   1010  CB  MET P 111     100.592 107.364-103.232  0.00  0.00      PROA  
ATOM   1011  HB1 MET P 111      99.558 107.059-102.963  0.00  0.00      PROA  
ATOM   1012  HB2 MET P 111     100.955 108.099-102.482  0.00  0.00      PROA  
ATOM   1013  CG  MET P 111     101.544 106.211-103.035  0.00  0.00      PROA  
ATOM   1014  HG1 MET P 111     101.594 105.815-101.999  0.00  0.00      PROA  
ATOM   1015  HG2 MET P 111     102.603 106.524-103.159  0.00  0.00      PROA  
ATOM   1016  SD  MET P 111     101.138 104.826-104.146  0.00  0.00      PROA  
ATOM   1017  CE  MET P 111     102.441 103.749-103.367  0.00  0.00      PROA  
ATOM   1018  HE1 MET P 111     103.087 103.500-104.237  0.00  0.00      PROA  
ATOM   1019  HE2 MET P 111     102.086 102.816-102.880  0.00  0.00      PROA  
ATOM   1020  HE3 MET P 111     102.966 104.373-102.612  0.00  0.00      PROA  
ATOM   1021  C   MET P 111      99.355 108.869-104.829  0.00  0.00      PROA  
ATOM   1022  O   MET P 111      98.517 108.451-105.658  0.00  0.00      PROA  
ATOM   1023  N   ALA P 112      99.134 110.051-104.164  0.00  0.00      PROA  
ATOM   1024  HN  ALA P 112      99.630 110.161-103.307  0.00  0.00      PROA  
ATOM   1025  CA  ALA P 112      97.973 110.875-104.369  0.00  0.00      PROA  
ATOM   1026  HA  ALA P 112      97.118 110.306-104.037  0.00  0.00      PROA  
ATOM   1027  CB  ALA P 112      98.128 112.239-103.612  0.00  0.00      PROA  
ATOM   1028  HB1 ALA P 112      97.236 112.901-103.651  0.00  0.00      PROA  
ATOM   1029  HB2 ALA P 112      99.002 112.695-104.124  0.00  0.00      PROA  
ATOM   1030  HB3 ALA P 112      98.432 112.014-102.567  0.00  0.00      PROA  
ATOM   1031  C   ALA P 112      97.731 111.294-105.785  0.00  0.00      PROA  
ATOM   1032  O   ALA P 112      96.607 111.200-106.304  0.00  0.00      PROA  
ATOM   1033  N   LEU P 113      98.827 111.602-106.494  0.00  0.00      PROA  
ATOM   1034  HN  LEU P 113      99.684 111.533-105.989  0.00  0.00      PROA  
ATOM   1035  CA  LEU P 113      98.917 111.982-107.923  0.00  0.00      PROA  
ATOM   1036  HA  LEU P 113      98.162 112.740-108.070  0.00  0.00      PROA  
ATOM   1037  CB  LEU P 113     100.350 112.341-108.233  0.00  0.00      PROA  
ATOM   1038  HB1 LEU P 113     101.166 111.673-107.882  0.00  0.00      PROA  
ATOM   1039  HB2 LEU P 113     100.521 113.291-107.683  0.00  0.00      PROA  
ATOM   1040  CG  LEU P 113     100.765 112.707-109.705  0.00  0.00      PROA  
ATOM   1041  HG  LEU P 113     100.777 111.756-110.279  0.00  0.00      PROA  
ATOM   1042  CD1 LEU P 113      99.760 113.676-110.311  0.00  0.00      PROA  
ATOM   1043 HD11 LEU P 113      99.379 114.356-109.519  0.00  0.00      PROA  
ATOM   1044 HD12 LEU P 113      98.907 113.136-110.775  0.00  0.00      PROA  
ATOM   1045 HD13 LEU P 113     100.201 114.379-111.049  0.00  0.00      PROA  
ATOM   1046  CD2 LEU P 113     102.144 113.423-109.804  0.00  0.00      PROA  
ATOM   1047 HD21 LEU P 113     102.416 113.689-110.848  0.00  0.00      PROA  
ATOM   1048 HD22 LEU P 113     102.938 112.788-109.356  0.00  0.00      PROA  
ATOM   1049 HD23 LEU P 113     102.196 114.296-109.119  0.00  0.00      PROA  
ATOM   1050  C   LEU P 113      98.480 110.823-108.761  0.00  0.00      PROA  
ATOM   1051  O   LEU P 113      97.486 111.048-109.567  0.00  0.00      PROA  
ATOM   1052  N   ILE P 114      99.050 109.544-108.543  0.00  0.00      PROA  
ATOM   1053  HN  ILE P 114      99.730 109.407-107.827  0.00  0.00      PROA  
ATOM   1054  CA  ILE P 114      98.580 108.438-109.344  0.00  0.00      PROA  
ATOM   1055  HA  ILE P 114      98.468 108.749-110.372  0.00  0.00      PROA  
ATOM   1056  CB  ILE P 114      99.538 107.313-109.338  0.00  0.00      PROA  
ATOM   1057  HB  ILE P 114     100.453 107.763-109.777  0.00  0.00      PROA  
ATOM   1058  CG2 ILE P 114      99.798 106.721-107.906  0.00  0.00      PROA  
ATOM   1059 HG21 ILE P 114     100.065 107.642-107.344  0.00  0.00      PROA  
ATOM   1060 HG22 ILE P 114     100.712 106.091-107.898  0.00  0.00      PROA  
ATOM   1061 HG23 ILE P 114      98.919 106.207-107.460  0.00  0.00      PROA  
ATOM   1062  CG1 ILE P 114      99.242 106.097-110.272  0.00  0.00      PROA  
ATOM   1063 HG11 ILE P 114      98.324 105.582-109.913  0.00  0.00      PROA  
ATOM   1064 HG12 ILE P 114     100.107 105.424-110.094  0.00  0.00      PROA  
ATOM   1065  CD  ILE P 114      99.084 106.323-111.754  0.00  0.00      PROA  
ATOM   1066  HD1 ILE P 114      98.823 107.397-111.869  0.00  0.00      PROA  
ATOM   1067  HD2 ILE P 114      98.218 105.724-112.108  0.00  0.00      PROA  
ATOM   1068  HD3 ILE P 114      99.979 105.983-112.317  0.00  0.00      PROA  
ATOM   1069  C   ILE P 114      97.208 108.011-109.042  0.00  0.00      PROA  
ATOM   1070  O   ILE P 114      96.433 107.736-109.987  0.00  0.00      PROA  
ATOM   1071  N   TRP P 115      96.710 108.015-107.776  0.00  0.00      PROA  
ATOM   1072  HN  TRP P 115      97.391 108.052-107.048  0.00  0.00      PROA  
ATOM   1073  CA  TRP P 115      95.299 107.693-107.511  0.00  0.00      PROA  
ATOM   1074  HA  TRP P 115      95.041 106.703-107.857  0.00  0.00      PROA  
ATOM   1075  CB  TRP P 115      95.000 107.646-105.996  0.00  0.00      PROA  
ATOM   1076  HB1 TRP P 115      93.913 107.610-105.769  0.00  0.00      PROA  
ATOM   1077  HB2 TRP P 115      95.450 108.586-105.610  0.00  0.00      PROA  
ATOM   1078  CG  TRP P 115      95.613 106.508-105.235  0.00  0.00      PROA  
ATOM   1079  CD1 TRP P 115      96.569 106.627-104.262  0.00  0.00      PROA  
ATOM   1080  HD1 TRP P 115      96.765 107.549-103.735  0.00  0.00      PROA  
ATOM   1081  NE1 TRP P 115      97.113 105.349-103.974  0.00  0.00      PROA  
ATOM   1082  HE1 TRP P 115      97.743 105.101-103.271  0.00  0.00      PROA  
ATOM   1083  CE2 TRP P 115      96.502 104.418-104.756  0.00  0.00      PROA  
ATOM   1084  CD2 TRP P 115      95.625 105.097-105.644  0.00  0.00      PROA  
ATOM   1085  CE3 TRP P 115      95.010 104.413-106.649  0.00  0.00      PROA  
ATOM   1086  HE3 TRP P 115      94.479 104.909-107.449  0.00  0.00      PROA  
ATOM   1087  CZ3 TRP P 115      95.241 103.016-106.793  0.00  0.00      PROA  
ATOM   1088  HZ3 TRP P 115      94.900 102.461-107.654  0.00  0.00      PROA  
ATOM   1089  CZ2 TRP P 115      96.579 103.058-104.771  0.00  0.00      PROA  
ATOM   1090  HZ2 TRP P 115      97.184 102.610-103.997  0.00  0.00      PROA  
ATOM   1091  CH2 TRP P 115      95.976 102.361-105.838  0.00  0.00      PROA  
ATOM   1092  HH2 TRP P 115      96.117 101.294-105.929  0.00  0.00      PROA  
ATOM   1093  C   TRP P 115      94.390 108.691-108.110  0.00  0.00      PROA  
ATOM   1094  O   TRP P 115      93.257 108.339-108.534  0.00  0.00      PROA  
ATOM   1095  N   GLY P 116      94.814 109.983-108.157  0.00  0.00      PROA  
ATOM   1096  HN  GLY P 116      95.756 110.074-107.845  0.00  0.00      PROA  
ATOM   1097  CA  GLY P 116      93.928 111.056-108.711  0.00  0.00      PROA  
ATOM   1098  HA1 GLY P 116      94.472 111.985-108.624  0.00  0.00      PROA  
ATOM   1099  HA2 GLY P 116      92.926 111.087-108.307  0.00  0.00      PROA  
ATOM   1100  C   GLY P 116      93.699 110.809-110.159  0.00  0.00      PROA  
ATOM   1101  O   GLY P 116      92.555 110.763-110.607  0.00  0.00      PROA  
ATOM   1102  N   ILE P 117      94.782 110.545-110.925  0.00  0.00      PROA  
ATOM   1103  HN  ILE P 117      95.681 110.779-110.563  0.00  0.00      PROA  
ATOM   1104  CA  ILE P 117      94.758 110.082-112.269  0.00  0.00      PROA  
ATOM   1105  HA  ILE P 117      94.198 110.835-112.803  0.00  0.00      PROA  
ATOM   1106  CB  ILE P 117      96.253 109.862-112.771  0.00  0.00      PROA  
ATOM   1107  HB  ILE P 117      96.742 109.302-111.945  0.00  0.00      PROA  
ATOM   1108  CG2 ILE P 117      96.485 108.868-113.959  0.00  0.00      PROA  
ATOM   1109 HG21 ILE P 117      97.574 108.771-114.158  0.00  0.00      PROA  
ATOM   1110 HG22 ILE P 117      95.982 109.115-114.919  0.00  0.00      PROA  
ATOM   1111 HG23 ILE P 117      96.158 107.823-113.771  0.00  0.00      PROA  
ATOM   1112  CG1 ILE P 117      97.075 111.144-112.942  0.00  0.00      PROA  
ATOM   1113 HG11 ILE P 117      98.158 110.914-113.029  0.00  0.00      PROA  
ATOM   1114 HG12 ILE P 117      97.098 111.782-112.033  0.00  0.00      PROA  
ATOM   1115  CD  ILE P 117      96.729 112.184-114.112  0.00  0.00      PROA  
ATOM   1116  HD1 ILE P 117      95.659 112.482-114.139  0.00  0.00      PROA  
ATOM   1117  HD2 ILE P 117      97.007 111.863-115.139  0.00  0.00      PROA  
ATOM   1118  HD3 ILE P 117      97.314 113.123-114.011  0.00  0.00      PROA  
ATOM   1119  C   ILE P 117      93.998 108.829-112.549  0.00  0.00      PROA  
ATOM   1120  O   ILE P 117      93.192 108.695-113.471  0.00  0.00      PROA  
ATOM   1121  N   TYR P 118      94.256 107.847-111.668  0.00  0.00      PROA  
ATOM   1122  HN  TYR P 118      94.996 107.942-111.007  0.00  0.00      PROA  
ATOM   1123  CA  TYR P 118      93.587 106.569-111.806  0.00  0.00      PROA  
ATOM   1124  HA  TYR P 118      93.895 106.130-112.744  0.00  0.00      PROA  
ATOM   1125  CB  TYR P 118      94.126 105.656-110.640  0.00  0.00      PROA  
ATOM   1126  HB1 TYR P 118      93.920 106.149-109.666  0.00  0.00      PROA  
ATOM   1127  HB2 TYR P 118      95.235 105.590-110.648  0.00  0.00      PROA  
ATOM   1128  CG  TYR P 118      93.579 104.241-110.659  0.00  0.00      PROA  
ATOM   1129  CD1 TYR P 118      93.358 103.629-111.915  0.00  0.00      PROA  
ATOM   1130  HD1 TYR P 118      93.700 104.126-112.811  0.00  0.00      PROA  
ATOM   1131  CE1 TYR P 118      92.759 102.372-112.041  0.00  0.00      PROA  
ATOM   1132  HE1 TYR P 118      92.593 101.921-113.008  0.00  0.00      PROA  
ATOM   1133  CZ  TYR P 118      92.359 101.633-110.939  0.00  0.00      PROA  
ATOM   1134  OH  TYR P 118      91.777 100.341-111.048  0.00  0.00      PROA  
ATOM   1135  HH  TYR P 118      91.197 100.168-110.302  0.00  0.00      PROA  
ATOM   1136  CD2 TYR P 118      93.034 103.545-109.515  0.00  0.00      PROA  
ATOM   1137  HD2 TYR P 118      93.016 103.920-108.503  0.00  0.00      PROA  
ATOM   1138  CE2 TYR P 118      92.526 102.245-109.715  0.00  0.00      PROA  
ATOM   1139  HE2 TYR P 118      92.268 101.634-108.862  0.00  0.00      PROA  
ATOM   1140  C   TYR P 118      92.037 106.436-111.761  0.00  0.00      PROA  
ATOM   1141  O   TYR P 118      91.371 105.817-112.584  0.00  0.00      PROA  
ATOM   1142  N   PHE P 119      91.462 107.008-110.675  0.00  0.00      PROA  
ATOM   1143  HN  PHE P 119      91.957 107.498-109.961  0.00  0.00      PROA  
ATOM   1144  CA  PHE P 119      90.056 107.068-110.394  0.00  0.00      PROA  
ATOM   1145  HA  PHE P 119      89.623 106.101-110.603  0.00  0.00      PROA  
ATOM   1146  CB  PHE P 119      89.866 107.581-108.945  0.00  0.00      PROA  
ATOM   1147  HB1 PHE P 119      88.810 107.829-108.706  0.00  0.00      PROA  
ATOM   1148  HB2 PHE P 119      90.466 108.486-108.709  0.00  0.00      PROA  
ATOM   1149  CG  PHE P 119      90.135 106.440-108.054  0.00  0.00      PROA  
ATOM   1150  CD1 PHE P 119      91.088 106.460-107.026  0.00  0.00      PROA  
ATOM   1151  HD1 PHE P 119      91.727 107.328-107.077  0.00  0.00      PROA  
ATOM   1152  CE1 PHE P 119      91.404 105.410-106.177  0.00  0.00      PROA  
ATOM   1153  HE1 PHE P 119      92.006 105.562-105.294  0.00  0.00      PROA  
ATOM   1154  CZ  PHE P 119      90.605 104.172-106.332  0.00  0.00      PROA  
ATOM   1155  HZ  PHE P 119      90.924 103.377-105.674  0.00  0.00      PROA  
ATOM   1156  CD2 PHE P 119      89.317 105.248-108.198  0.00  0.00      PROA  
ATOM   1157  HD2 PHE P 119      88.482 105.183-108.881  0.00  0.00      PROA  
ATOM   1158  CE2 PHE P 119      89.690 104.123-107.386  0.00  0.00      PROA  
ATOM   1159  HE2 PHE P 119      89.106 103.217-107.454  0.00  0.00      PROA  
ATOM   1160  C   PHE P 119      89.372 107.936-111.427  0.00  0.00      PROA  
ATOM   1161  O   PHE P 119      88.318 107.565-111.976  0.00  0.00      PROA  
ATOM   1162  N   ALA P 120      90.048 108.993-111.899  0.00  0.00      PROA  
ATOM   1163  HN  ALA P 120      90.858 109.373-111.459  0.00  0.00      PROA  
ATOM   1164  CA  ALA P 120      89.607 109.665-113.126  0.00  0.00      PROA  
ATOM   1165  HA  ALA P 120      88.628 110.028-112.850  0.00  0.00      PROA  
ATOM   1166  CB  ALA P 120      90.462 110.904-113.357  0.00  0.00      PROA  
ATOM   1167  HB1 ALA P 120      89.997 111.586-114.101  0.00  0.00      PROA  
ATOM   1168  HB2 ALA P 120      91.490 110.693-113.720  0.00  0.00      PROA  
ATOM   1169  HB3 ALA P 120      90.551 111.471-112.405  0.00  0.00      PROA  
ATOM   1170  C   ALA P 120      89.525 108.847-114.410  0.00  0.00      PROA  
ATOM   1171  O   ALA P 120      88.592 109.053-115.110  0.00  0.00      PROA  
ATOM   1172  N   ILE P 121      90.413 107.969-114.751  0.00  0.00      PROA  
ATOM   1173  HN  ILE P 121      91.229 107.832-114.194  0.00  0.00      PROA  
ATOM   1174  CA  ILE P 121      90.232 107.199-115.960  0.00  0.00      PROA  
ATOM   1175  HA  ILE P 121      89.738 107.768-116.734  0.00  0.00      PROA  
ATOM   1176  CB  ILE P 121      91.562 106.827-116.655  0.00  0.00      PROA  
ATOM   1177  HB  ILE P 121      92.078 107.787-116.870  0.00  0.00      PROA  
ATOM   1178  CG2 ILE P 121      92.404 106.179-115.525  0.00  0.00      PROA  
ATOM   1179 HG21 ILE P 121      93.336 105.925-116.072  0.00  0.00      PROA  
ATOM   1180 HG22 ILE P 121      91.983 105.222-115.149  0.00  0.00      PROA  
ATOM   1181 HG23 ILE P 121      92.624 106.757-114.602  0.00  0.00      PROA  
ATOM   1182  CG1 ILE P 121      91.349 105.903-117.863  0.00  0.00      PROA  
ATOM   1183 HG11 ILE P 121      90.808 104.991-117.533  0.00  0.00      PROA  
ATOM   1184 HG12 ILE P 121      92.300 105.526-118.296  0.00  0.00      PROA  
ATOM   1185  CD  ILE P 121      90.562 106.563-118.961  0.00  0.00      PROA  
ATOM   1186  HD1 ILE P 121      90.364 105.895-119.826  0.00  0.00      PROA  
ATOM   1187  HD2 ILE P 121      91.190 107.338-119.450  0.00  0.00      PROA  
ATOM   1188  HD3 ILE P 121      89.622 107.071-118.657  0.00  0.00      PROA  
ATOM   1189  C   ILE P 121      89.326 106.024-115.699  0.00  0.00      PROA  
ATOM   1190  O   ILE P 121      88.396 105.732-116.488  0.00  0.00      PROA  
ATOM   1191  N   LEU P 122      89.404 105.449-114.542  0.00  0.00      PROA  
ATOM   1192  HN  LEU P 122      90.002 105.726-113.794  0.00  0.00      PROA  
ATOM   1193  CA  LEU P 122      88.496 104.424-114.170  0.00  0.00      PROA  
ATOM   1194  HA  LEU P 122      88.510 103.803-115.053  0.00  0.00      PROA  
ATOM   1195  CB  LEU P 122      89.026 103.718-112.931  0.00  0.00      PROA  
ATOM   1196  HB1 LEU P 122      89.098 104.521-112.167  0.00  0.00      PROA  
ATOM   1197  HB2 LEU P 122      90.011 103.247-113.136  0.00  0.00      PROA  
ATOM   1198  CG  LEU P 122      88.051 102.488-112.465  0.00  0.00      PROA  
ATOM   1199  HG  LEU P 122      87.009 102.826-112.282  0.00  0.00      PROA  
ATOM   1200  CD1 LEU P 122      88.270 101.259-113.441  0.00  0.00      PROA  
ATOM   1201 HD11 LEU P 122      89.078 100.537-113.198  0.00  0.00      PROA  
ATOM   1202 HD12 LEU P 122      88.257 101.584-114.504  0.00  0.00      PROA  
ATOM   1203 HD13 LEU P 122      87.351 100.661-113.264  0.00  0.00      PROA  
ATOM   1204  CD2 LEU P 122      88.483 102.096-110.992  0.00  0.00      PROA  
ATOM   1205 HD21 LEU P 122      87.918 101.179-110.721  0.00  0.00      PROA  
ATOM   1206 HD22 LEU P 122      88.163 102.899-110.293  0.00  0.00      PROA  
ATOM   1207 HD23 LEU P 122      89.562 101.834-110.972  0.00  0.00      PROA  
ATOM   1208  C   LEU P 122      87.024 104.896-114.045  0.00  0.00      PROA  
ATOM   1209  O   LEU P 122      86.100 104.097-114.267  0.00  0.00      PROA  
ATOM   1210  N   SER P 123      86.689 106.138-113.564  0.00  0.00      PROA  
ATOM   1211  HN  SER P 123      87.302 106.634-112.954  0.00  0.00      PROA  
ATOM   1212  CA  SER P 123      85.435 106.863-113.774  0.00  0.00      PROA  
ATOM   1213  HA  SER P 123      84.672 106.184-113.425  0.00  0.00      PROA  
ATOM   1214  CB  SER P 123      85.474 108.182-112.910  0.00  0.00      PROA  
ATOM   1215  HB1 SER P 123      84.431 108.546-113.030  0.00  0.00      PROA  
ATOM   1216  HB2 SER P 123      85.994 109.018-113.424  0.00  0.00      PROA  
ATOM   1217  OG  SER P 123      85.731 107.951-111.501  0.00  0.00      PROA  
ATOM   1218  HG1 SER P 123      86.676 107.802-111.422  0.00  0.00      PROA  
ATOM   1219  C   SER P 123      85.123 107.171-115.203  0.00  0.00      PROA  
ATOM   1220  O   SER P 123      83.976 106.906-115.611  0.00  0.00      PROA  
ATOM   1221  N   PHE P 124      86.027 107.663-115.974  0.00  0.00      PROA  
ATOM   1222  HN  PHE P 124      86.901 108.007-115.641  0.00  0.00      PROA  
ATOM   1223  CA  PHE P 124      85.843 107.995-117.384  0.00  0.00      PROA  
ATOM   1224  HA  PHE P 124      84.962 108.620-117.399  0.00  0.00      PROA  
ATOM   1225  CB  PHE P 124      87.057 108.745-118.076  0.00  0.00      PROA  
ATOM   1226  HB1 PHE P 124      88.000 108.161-118.006  0.00  0.00      PROA  
ATOM   1227  HB2 PHE P 124      87.347 109.698-117.584  0.00  0.00      PROA  
ATOM   1228  CG  PHE P 124      86.821 109.127-119.500  0.00  0.00      PROA  
ATOM   1229  CD1 PHE P 124      86.051 110.274-119.833  0.00  0.00      PROA  
ATOM   1230  HD1 PHE P 124      85.770 110.869-118.977  0.00  0.00      PROA  
ATOM   1231  CE1 PHE P 124      85.851 110.618-121.204  0.00  0.00      PROA  
ATOM   1232  HE1 PHE P 124      85.262 111.472-121.503  0.00  0.00      PROA  
ATOM   1233  CZ  PHE P 124      86.296 109.839-122.224  0.00  0.00      PROA  
ATOM   1234  HZ  PHE P 124      86.149 110.186-123.237  0.00  0.00      PROA  
ATOM   1235  CD2 PHE P 124      87.304 108.329-120.597  0.00  0.00      PROA  
ATOM   1236  HD2 PHE P 124      87.843 107.403-120.466  0.00  0.00      PROA  
ATOM   1237  CE2 PHE P 124      87.044 108.661-121.937  0.00  0.00      PROA  
ATOM   1238  HE2 PHE P 124      87.455 108.126-122.780  0.00  0.00      PROA  
ATOM   1239  C   PHE P 124      85.519 106.827-118.155  0.00  0.00      PROA  
ATOM   1240  O   PHE P 124      84.574 106.854-118.924  0.00  0.00      PROA  
ATOM   1241  N   LEU P 125      86.126 105.653-117.891  0.00  0.00      PROA  
ATOM   1242  HN  LEU P 125      86.986 105.657-117.386  0.00  0.00      PROA  
ATOM   1243  CA  LEU P 125      85.675 104.460-118.423  0.00  0.00      PROA  
ATOM   1244  HA  LEU P 125      85.453 104.675-119.458  0.00  0.00      PROA  
ATOM   1245  CB  LEU P 125      86.909 103.372-118.556  0.00  0.00      PROA  
ATOM   1246  HB1 LEU P 125      86.491 102.416-118.937  0.00  0.00      PROA  
ATOM   1247  HB2 LEU P 125      87.386 103.154-117.576  0.00  0.00      PROA  
ATOM   1248  CG  LEU P 125      88.095 103.700-119.424  0.00  0.00      PROA  
ATOM   1249  HG  LEU P 125      88.644 104.534-118.938  0.00  0.00      PROA  
ATOM   1250  CD1 LEU P 125      89.111 102.546-119.665  0.00  0.00      PROA  
ATOM   1251 HD11 LEU P 125      89.235 101.929-118.749  0.00  0.00      PROA  
ATOM   1252 HD12 LEU P 125      90.082 102.960-120.011  0.00  0.00      PROA  
ATOM   1253 HD13 LEU P 125      88.815 101.869-120.495  0.00  0.00      PROA  
ATOM   1254  CD2 LEU P 125      87.666 104.169-120.846  0.00  0.00      PROA  
ATOM   1255 HD21 LEU P 125      87.201 105.162-120.666  0.00  0.00      PROA  
ATOM   1256 HD22 LEU P 125      87.108 103.343-121.336  0.00  0.00      PROA  
ATOM   1257 HD23 LEU P 125      88.660 104.284-121.329  0.00  0.00      PROA  
ATOM   1258  C   LEU P 125      84.319 103.884-117.829  0.00  0.00      PROA  
ATOM   1259  O   LEU P 125      83.509 103.201-118.497  0.00  0.00      PROA  
ATOM   1260  N   HSD P 126      84.024 104.193-116.605  0.00  0.00      PROA  
ATOM   1261  HN  HSD P 126      84.698 104.686-116.061  0.00  0.00      PROA  
ATOM   1262  CA  HSD P 126      82.773 103.779-115.932  0.00  0.00      PROA  
ATOM   1263  HA  HSD P 126      82.667 102.715-116.085  0.00  0.00      PROA  
ATOM   1264  CB  HSD P 126      82.863 103.990-114.396  0.00  0.00      PROA  
ATOM   1265  HB1 HSD P 126      82.939 105.084-114.219  0.00  0.00      PROA  
ATOM   1266  HB2 HSD P 126      83.842 103.547-114.113  0.00  0.00      PROA  
ATOM   1267  ND1 HSD P 126      80.478 104.026-113.523  0.00  0.00      PROA  
ATOM   1268  HD1 HSD P 126      80.080 104.879-113.858  0.00  0.00      PROA  
ATOM   1269  CG  HSD P 126      81.746 103.454-113.576  0.00  0.00      PROA  
ATOM   1270  CE1 HSD P 126      79.787 103.198-112.729  0.00  0.00      PROA  
ATOM   1271  HE1 HSD P 126      78.883 103.459-112.178  0.00  0.00      PROA  
ATOM   1272  NE2 HSD P 126      80.515 102.137-112.250  0.00  0.00      PROA  
ATOM   1273  CD2 HSD P 126      81.727 102.358-112.804  0.00  0.00      PROA  
ATOM   1274  HD2 HSD P 126      82.532 101.647-112.664  0.00  0.00      PROA  
ATOM   1275  C   HSD P 126      81.558 104.441-116.634  0.00  0.00      PROA  
ATOM   1276  O   HSD P 126      80.545 103.910-117.011  0.00  0.00      PROA  
ATOM   1277  N   ILE P 127      81.759 105.772-116.795  0.00  0.00      PROA  
ATOM   1278  HN  ILE P 127      82.513 106.245-116.347  0.00  0.00      PROA  
ATOM   1279  CA  ILE P 127      80.810 106.680-117.415  0.00  0.00      PROA  
ATOM   1280  HA  ILE P 127      79.861 106.334-117.033  0.00  0.00      PROA  
ATOM   1281  CB  ILE P 127      81.207 108.024-116.876  0.00  0.00      PROA  
ATOM   1282  HB  ILE P 127      82.310 108.124-116.958  0.00  0.00      PROA  
ATOM   1283  CG2 ILE P 127      80.451 109.076-117.685  0.00  0.00      PROA  
ATOM   1284 HG21 ILE P 127      80.934 109.299-118.660  0.00  0.00      PROA  
ATOM   1285 HG22 ILE P 127      80.555 110.083-117.227  0.00  0.00      PROA  
ATOM   1286 HG23 ILE P 127      79.358 108.931-117.823  0.00  0.00      PROA  
ATOM   1287  CG1 ILE P 127      80.879 108.073-115.344  0.00  0.00      PROA  
ATOM   1288 HG11 ILE P 127      81.168 107.165-114.773  0.00  0.00      PROA  
ATOM   1289 HG12 ILE P 127      79.777 108.144-115.220  0.00  0.00      PROA  
ATOM   1290  CD  ILE P 127      81.473 109.286-114.592  0.00  0.00      PROA  
ATOM   1291  HD1 ILE P 127      81.144 109.413-113.539  0.00  0.00      PROA  
ATOM   1292  HD2 ILE P 127      81.341 110.229-115.165  0.00  0.00      PROA  
ATOM   1293  HD3 ILE P 127      82.576 109.166-114.524  0.00  0.00      PROA  
ATOM   1294  C   ILE P 127      80.779 106.604-118.939  0.00  0.00      PROA  
ATOM   1295  O   ILE P 127      79.711 106.469-119.516  0.00  0.00      PROA  
ATOM   1296  N   TRP P 128      81.894 106.707-119.713  0.00  0.00      PROA  
ATOM   1297  HN  TRP P 128      82.797 106.958-119.373  0.00  0.00      PROA  
ATOM   1298  CA  TRP P 128      81.842 106.817-121.132  0.00  0.00      PROA  
ATOM   1299  HA  TRP P 128      80.859 107.076-121.497  0.00  0.00      PROA  
ATOM   1300  CB  TRP P 128      82.843 107.936-121.627  0.00  0.00      PROA  
ATOM   1301  HB1 TRP P 128      82.925 107.896-122.735  0.00  0.00      PROA  
ATOM   1302  HB2 TRP P 128      83.820 107.723-121.143  0.00  0.00      PROA  
ATOM   1303  CG  TRP P 128      82.429 109.316-121.239  0.00  0.00      PROA  
ATOM   1304  CD1 TRP P 128      82.748 110.051-120.072  0.00  0.00      PROA  
ATOM   1305  HD1 TRP P 128      83.424 109.711-119.301  0.00  0.00      PROA  
ATOM   1306  NE1 TRP P 128      82.252 111.311-120.187  0.00  0.00      PROA  
ATOM   1307  HE1 TRP P 128      82.111 111.931-119.446  0.00  0.00      PROA  
ATOM   1308  CE2 TRP P 128      81.691 111.478-121.423  0.00  0.00      PROA  
ATOM   1309  CD2 TRP P 128      81.621 110.208-122.025  0.00  0.00      PROA  
ATOM   1310  CE3 TRP P 128      81.060 110.118-123.343  0.00  0.00      PROA  
ATOM   1311  HE3 TRP P 128      80.985 109.168-123.851  0.00  0.00      PROA  
ATOM   1312  CZ3 TRP P 128      80.549 111.276-123.925  0.00  0.00      PROA  
ATOM   1313  HZ3 TRP P 128      80.082 111.255-124.899  0.00  0.00      PROA  
ATOM   1314  CZ2 TRP P 128      80.953 112.551-121.939  0.00  0.00      PROA  
ATOM   1315  HZ2 TRP P 128      81.006 113.478-121.386  0.00  0.00      PROA  
ATOM   1316  CH2 TRP P 128      80.456 112.440-123.222  0.00  0.00      PROA  
ATOM   1317  HH2 TRP P 128      80.081 113.319-123.725  0.00  0.00      PROA  
ATOM   1318  C   TRP P 128      81.987 105.493-121.877  0.00  0.00      PROA  
ATOM   1319  O   TRP P 128      82.335 105.551-123.021  0.00  0.00      PROA  
ATOM   1320  N   ALA P 129      81.745 104.349-121.178  0.00  0.00      PROA  
ATOM   1321  HN  ALA P 129      81.591 104.270-120.196  0.00  0.00      PROA  
ATOM   1322  CA  ALA P 129      81.930 103.084-121.852  0.00  0.00      PROA  
ATOM   1323  HA  ALA P 129      81.472 103.069-122.830  0.00  0.00      PROA  
ATOM   1324  CB  ALA P 129      83.382 102.697-121.850  0.00  0.00      PROA  
ATOM   1325  HB1 ALA P 129      83.778 102.465-120.838  0.00  0.00      PROA  
ATOM   1326  HB2 ALA P 129      83.976 103.554-122.232  0.00  0.00      PROA  
ATOM   1327  HB3 ALA P 129      83.483 101.822-122.527  0.00  0.00      PROA  
ATOM   1328  C   ALA P 129      81.172 101.939-121.108  0.00  0.00      PROA  
ATOM   1329  O   ALA P 129      80.381 101.176-121.664  0.00  0.00      PROA  
ATOM   1330  N   VAL P 130      81.377 101.889-119.789  0.00  0.00      PROA  
ATOM   1331  HN  VAL P 130      82.003 102.433-119.236  0.00  0.00      PROA  
ATOM   1332  CA  VAL P 130      80.782 100.806-118.962  0.00  0.00      PROA  
ATOM   1333  HA  VAL P 130      81.037  99.936-119.549  0.00  0.00      PROA  
ATOM   1334  CB  VAL P 130      81.341 100.635-117.577  0.00  0.00      PROA  
ATOM   1335  HB  VAL P 130      81.302 101.584-117.002  0.00  0.00      PROA  
ATOM   1336  CG1 VAL P 130      80.561  99.523-116.812  0.00  0.00      PROA  
ATOM   1337 HG11 VAL P 130      79.555  99.897-116.523  0.00  0.00      PROA  
ATOM   1338 HG12 VAL P 130      80.880  99.182-115.804  0.00  0.00      PROA  
ATOM   1339 HG13 VAL P 130      80.411  98.659-117.495  0.00  0.00      PROA  
ATOM   1340  CG2 VAL P 130      82.726 100.176-117.794  0.00  0.00      PROA  
ATOM   1341 HG21 VAL P 130      82.752  99.104-118.083  0.00  0.00      PROA  
ATOM   1342 HG22 VAL P 130      83.231 100.242-116.807  0.00  0.00      PROA  
ATOM   1343 HG23 VAL P 130      83.401 100.623-118.555  0.00  0.00      PROA  
ATOM   1344  C   VAL P 130      79.248 100.896-118.933  0.00  0.00      PROA  
ATOM   1345  O   VAL P 130      78.521  99.918-119.114  0.00  0.00      PROA  
ATOM   1346  N   VAL P 131      78.723 102.155-118.812  0.00  0.00      PROA  
ATOM   1347  HN  VAL P 131      79.406 102.881-118.806  0.00  0.00      PROA  
ATOM   1348  CA  VAL P 131      77.309 102.468-118.866  0.00  0.00      PROA  
ATOM   1349  HA  VAL P 131      76.839 101.625-118.381  0.00  0.00      PROA  
ATOM   1350  CB  VAL P 131      76.774 103.688-118.078  0.00  0.00      PROA  
ATOM   1351  HB  VAL P 131      77.530 104.483-118.255  0.00  0.00      PROA  
ATOM   1352  CG1 VAL P 131      75.402 104.169-118.575  0.00  0.00      PROA  
ATOM   1353 HG11 VAL P 131      75.472 104.578-119.605  0.00  0.00      PROA  
ATOM   1354 HG12 VAL P 131      74.918 104.966-117.970  0.00  0.00      PROA  
ATOM   1355 HG13 VAL P 131      74.684 103.322-118.602  0.00  0.00      PROA  
ATOM   1356  CG2 VAL P 131      76.788 103.264-116.614  0.00  0.00      PROA  
ATOM   1357 HG21 VAL P 131      76.236 102.352-116.304  0.00  0.00      PROA  
ATOM   1358 HG22 VAL P 131      76.461 104.122-115.988  0.00  0.00      PROA  
ATOM   1359 HG23 VAL P 131      77.813 103.074-116.228  0.00  0.00      PROA  
ATOM   1360  C   VAL P 131      76.671 102.240-120.292  0.00  0.00      PROA  
ATOM   1361  O   VAL P 131      75.642 101.528-120.364  0.00  0.00      PROA  
ATOM   1362  N   PRO P 132      77.195 102.787-121.391  0.00  0.00      PROA  
ATOM   1363  CD  PRO P 132      78.060 103.949-121.429  0.00  0.00      PROA  
ATOM   1364  HD1 PRO P 132      79.079 103.730-121.046  0.00  0.00      PROA  
ATOM   1365  HD2 PRO P 132      77.546 104.827-120.982  0.00  0.00      PROA  
ATOM   1366  CA  PRO P 132      76.910 102.229-122.724  0.00  0.00      PROA  
ATOM   1367  HA  PRO P 132      75.886 102.416-123.012  0.00  0.00      PROA  
ATOM   1368  CB  PRO P 132      77.924 102.900-123.667  0.00  0.00      PROA  
ATOM   1369  HB1 PRO P 132      77.569 102.924-124.720  0.00  0.00      PROA  
ATOM   1370  HB2 PRO P 132      78.905 102.389-123.565  0.00  0.00      PROA  
ATOM   1371  CG  PRO P 132      78.092 104.209-122.927  0.00  0.00      PROA  
ATOM   1372  HG1 PRO P 132      79.032 104.772-123.104  0.00  0.00      PROA  
ATOM   1373  HG2 PRO P 132      77.307 104.958-123.164  0.00  0.00      PROA  
ATOM   1374  C   PRO P 132      76.867 100.697-122.768  0.00  0.00      PROA  
ATOM   1375  O   PRO P 132      75.860 100.127-123.305  0.00  0.00      PROA  
ATOM   1376  N   CYS P 133      77.914  99.920-122.281  0.00  0.00      PROA  
ATOM   1377  HN  CYS P 133      78.797 100.359-122.132  0.00  0.00      PROA  
ATOM   1378  CA  CYS P 133      77.909  98.474-122.200  0.00  0.00      PROA  
ATOM   1379  HA  CYS P 133      77.872  98.159-123.232  0.00  0.00      PROA  
ATOM   1380  CB  CYS P 133      79.263  97.924-121.638  0.00  0.00      PROA  
ATOM   1381  HB1 CYS P 133      79.230  96.815-121.588  0.00  0.00      PROA  
ATOM   1382  HB2 CYS P 133      79.440  98.312-120.612  0.00  0.00      PROA  
ATOM   1383  SG  CYS P 133      80.713  98.426-122.694  0.00  0.00      PROA  
ATOM   1384  HG1 CYS P 133      80.332  99.692-122.776  0.00  0.00      PROA  
ATOM   1385  C   CYS P 133      76.702  97.776-121.389  0.00  0.00      PROA  
ATOM   1386  O   CYS P 133      76.240  96.695-121.734  0.00  0.00      PROA  
ATOM   1387  N   ILE P 134      76.253  98.294-120.264  0.00  0.00      PROA  
ATOM   1388  HN  ILE P 134      76.811  99.077-120.001  0.00  0.00      PROA  
ATOM   1389  CA  ILE P 134      75.077  97.947-119.363  0.00  0.00      PROA  
ATOM   1390  HA  ILE P 134      75.195  96.912-119.077  0.00  0.00      PROA  
ATOM   1391  CB  ILE P 134      75.141  98.812-118.169  0.00  0.00      PROA  
ATOM   1392  HB  ILE P 134      75.200  99.882-118.462  0.00  0.00      PROA  
ATOM   1393  CG2 ILE P 134      73.921  98.554-117.272  0.00  0.00      PROA  
ATOM   1394 HG21 ILE P 134      74.101  99.181-116.372  0.00  0.00      PROA  
ATOM   1395 HG22 ILE P 134      73.940  97.533-116.835  0.00  0.00      PROA  
ATOM   1396 HG23 ILE P 134      72.930  98.823-117.697  0.00  0.00      PROA  
ATOM   1397  CG1 ILE P 134      76.254  98.386-117.206  0.00  0.00      PROA  
ATOM   1398 HG11 ILE P 134      77.159  98.659-117.790  0.00  0.00      PROA  
ATOM   1399 HG12 ILE P 134      76.289  97.292-117.015  0.00  0.00      PROA  
ATOM   1400  CD  ILE P 134      76.393  99.152-115.858  0.00  0.00      PROA  
ATOM   1401  HD1 ILE P 134      77.348  98.868-115.367  0.00  0.00      PROA  
ATOM   1402  HD2 ILE P 134      75.684  98.943-115.029  0.00  0.00      PROA  
ATOM   1403  HD3 ILE P 134      76.604 100.235-115.989  0.00  0.00      PROA  
ATOM   1404  C   ILE P 134      73.812  98.159-120.211  0.00  0.00      PROA  
ATOM   1405  O   ILE P 134      73.063  97.187-120.242  0.00  0.00      PROA  
ATOM   1406  N   LYS P 135      73.708  99.264-120.968  0.00  0.00      PROA  
ATOM   1407  HN  LYS P 135      74.368 100.010-120.930  0.00  0.00      PROA  
ATOM   1408  CA  LYS P 135      72.611  99.511-121.816  0.00  0.00      PROA  
ATOM   1409  HA  LYS P 135      71.685  99.327-121.291  0.00  0.00      PROA  
ATOM   1410  CB  LYS P 135      72.405 101.003-122.160  0.00  0.00      PROA  
ATOM   1411  HB1 LYS P 135      71.654 101.305-122.921  0.00  0.00      PROA  
ATOM   1412  HB2 LYS P 135      73.309 101.413-122.659  0.00  0.00      PROA  
ATOM   1413  CG  LYS P 135      72.089 101.882-120.925  0.00  0.00      PROA  
ATOM   1414  HG1 LYS P 135      72.115 102.979-121.100  0.00  0.00      PROA  
ATOM   1415  HG2 LYS P 135      72.867 101.695-120.154  0.00  0.00      PROA  
ATOM   1416  CD  LYS P 135      70.812 101.579-120.191  0.00  0.00      PROA  
ATOM   1417  HD1 LYS P 135      71.003 100.581-119.740  0.00  0.00      PROA  
ATOM   1418  HD2 LYS P 135      69.937 101.401-120.852  0.00  0.00      PROA  
ATOM   1419  CE  LYS P 135      70.691 102.608-119.016  0.00  0.00      PROA  
ATOM   1420  HE1 LYS P 135      70.262 103.572-119.365  0.00  0.00      PROA  
ATOM   1421  HE2 LYS P 135      71.711 102.671-118.582  0.00  0.00      PROA  
ATOM   1422  NZ  LYS P 135      69.710 102.109-118.015  0.00  0.00      PROA  
ATOM   1423  HZ1 LYS P 135      68.783 101.798-118.371  0.00  0.00      PROA  
ATOM   1424  HZ2 LYS P 135      69.567 102.802-117.253  0.00  0.00      PROA  
ATOM   1425  HZ3 LYS P 135      70.199 101.320-117.547  0.00  0.00      PROA  
ATOM   1426  C   LYS P 135      72.522  98.754-123.114  0.00  0.00      PROA  
ATOM   1427  O   LYS P 135      71.438  98.482-123.652  0.00  0.00      PROA  
ATOM   1428  N   SER P 136      73.713  98.306-123.607  0.00  0.00      PROA  
ATOM   1429  HN  SER P 136      74.577  98.638-123.237  0.00  0.00      PROA  
ATOM   1430  CA  SER P 136      73.774  97.334-124.693  0.00  0.00      PROA  
ATOM   1431  HA  SER P 136      73.111  97.613-125.499  0.00  0.00      PROA  
ATOM   1432  CB  SER P 136      75.269  97.221-125.089  0.00  0.00      PROA  
ATOM   1433  HB1 SER P 136      75.919  96.952-124.229  0.00  0.00      PROA  
ATOM   1434  HB2 SER P 136      75.581  98.222-125.455  0.00  0.00      PROA  
ATOM   1435  OG  SER P 136      75.418  96.318-126.168  0.00  0.00      PROA  
ATOM   1436  HG1 SER P 136      75.324  95.406-125.883  0.00  0.00      PROA  
ATOM   1437  C   SER P 136      73.246  96.022-124.233  0.00  0.00      PROA  
ATOM   1438  O   SER P 136      72.383  95.414-124.858  0.00  0.00      PROA  
ATOM   1439  N   PHE P 137      73.761  95.641-123.045  0.00  0.00      PROA  
ATOM   1440  HN  PHE P 137      74.423  96.212-122.565  0.00  0.00      PROA  
ATOM   1441  CA  PHE P 137      73.292  94.468-122.277  0.00  0.00      PROA  
ATOM   1442  HA  PHE P 137      73.302  93.704-123.040  0.00  0.00      PROA  
ATOM   1443  CB  PHE P 137      74.225  94.047-121.069  0.00  0.00      PROA  
ATOM   1444  HB1 PHE P 137      74.178  94.881-120.336  0.00  0.00      PROA  
ATOM   1445  HB2 PHE P 137      75.317  94.060-121.274  0.00  0.00      PROA  
ATOM   1446  CG  PHE P 137      73.733  92.900-120.227  0.00  0.00      PROA  
ATOM   1447  CD1 PHE P 137      72.898  93.121-119.068  0.00  0.00      PROA  
ATOM   1448  HD1 PHE P 137      72.689  94.140-118.779  0.00  0.00      PROA  
ATOM   1449  CE1 PHE P 137      72.369  92.010-118.442  0.00  0.00      PROA  
ATOM   1450  HE1 PHE P 137      71.859  92.256-117.522  0.00  0.00      PROA  
ATOM   1451  CZ  PHE P 137      72.723  90.695-118.812  0.00  0.00      PROA  
ATOM   1452  HZ  PHE P 137      72.443  89.872-118.171  0.00  0.00      PROA  
ATOM   1453  CD2 PHE P 137      74.147  91.562-120.581  0.00  0.00      PROA  
ATOM   1454  HD2 PHE P 137      74.891  91.475-121.359  0.00  0.00      PROA  
ATOM   1455  CE2 PHE P 137      73.611  90.497-119.882  0.00  0.00      PROA  
ATOM   1456  HE2 PHE P 137      73.941  89.495-120.115  0.00  0.00      PROA  
ATOM   1457  C   PHE P 137      71.835  94.448-121.951  0.00  0.00      PROA  
ATOM   1458  O   PHE P 137      71.217  93.385-121.839  0.00  0.00      PROA  
ATOM   1459  N   LEU P 138      71.316  95.653-121.584  0.00  0.00      PROA  
ATOM   1460  HN  LEU P 138      71.975  96.323-121.251  0.00  0.00      PROA  
ATOM   1461  CA  LEU P 138      69.816  95.860-121.406  0.00  0.00      PROA  
ATOM   1462  HA  LEU P 138      69.527  95.176-120.621  0.00  0.00      PROA  
ATOM   1463  CB  LEU P 138      69.584  97.264-120.807  0.00  0.00      PROA  
ATOM   1464  HB1 LEU P 138      69.827  98.035-121.570  0.00  0.00      PROA  
ATOM   1465  HB2 LEU P 138      70.355  97.277-120.008  0.00  0.00      PROA  
ATOM   1466  CG  LEU P 138      68.120  97.575-120.157  0.00  0.00      PROA  
ATOM   1467  HG  LEU P 138      67.414  97.853-120.969  0.00  0.00      PROA  
ATOM   1468  CD1 LEU P 138      67.579  96.353-119.427  0.00  0.00      PROA  
ATOM   1469 HD11 LEU P 138      67.519  95.397-119.990  0.00  0.00      PROA  
ATOM   1470 HD12 LEU P 138      66.617  96.569-118.916  0.00  0.00      PROA  
ATOM   1471 HD13 LEU P 138      68.335  96.124-118.645  0.00  0.00      PROA  
ATOM   1472  CD2 LEU P 138      68.270  98.795-119.175  0.00  0.00      PROA  
ATOM   1473 HD21 LEU P 138      68.916  98.515-118.317  0.00  0.00      PROA  
ATOM   1474 HD22 LEU P 138      67.283  99.051-118.734  0.00  0.00      PROA  
ATOM   1475 HD23 LEU P 138      68.754  99.665-119.668  0.00  0.00      PROA  
ATOM   1476  C   LEU P 138      68.973  95.641-122.628  0.00  0.00      PROA  
ATOM   1477  O   LEU P 138      67.922  95.004-122.575  0.00  0.00      PROA  
ATOM   1478  N   ILE P 139      69.380  96.067-123.787  0.00  0.00      PROA  
ATOM   1479  HN  ILE P 139      70.174  96.663-123.876  0.00  0.00      PROA  
ATOM   1480  CA  ILE P 139      68.915  95.696-125.122  0.00  0.00      PROA  
ATOM   1481  HA  ILE P 139      67.840  95.796-125.098  0.00  0.00      PROA  
ATOM   1482  CB  ILE P 139      69.595  96.559-126.110  0.00  0.00      PROA  
ATOM   1483  HB  ILE P 139      70.684  96.463-125.911  0.00  0.00      PROA  
ATOM   1484  CG2 ILE P 139      69.258  96.012-127.520  0.00  0.00      PROA  
ATOM   1485 HG21 ILE P 139      68.158  96.169-127.542  0.00  0.00      PROA  
ATOM   1486 HG22 ILE P 139      69.517  94.963-127.778  0.00  0.00      PROA  
ATOM   1487 HG23 ILE P 139      69.824  96.603-128.271  0.00  0.00      PROA  
ATOM   1488  CG1 ILE P 139      69.177  98.049-125.904  0.00  0.00      PROA  
ATOM   1489 HG11 ILE P 139      69.119  98.497-124.889  0.00  0.00      PROA  
ATOM   1490 HG12 ILE P 139      68.112  98.160-126.202  0.00  0.00      PROA  
ATOM   1491  CD  ILE P 139      70.021  99.104-126.693  0.00  0.00      PROA  
ATOM   1492  HD1 ILE P 139      69.577 100.117-126.599  0.00  0.00      PROA  
ATOM   1493  HD2 ILE P 139      69.917  98.873-127.775  0.00  0.00      PROA  
ATOM   1494  HD3 ILE P 139      71.098  99.114-126.419  0.00  0.00      PROA  
ATOM   1495  C   ILE P 139      69.051  94.209-125.362  0.00  0.00      PROA  
ATOM   1496  O   ILE P 139      68.019  93.567-125.733  0.00  0.00      PROA  
ATOM   1497  N   GLU P 140      70.214  93.646-125.170  0.00  0.00      PROA  
ATOM   1498  HN  GLU P 140      70.964  94.258-124.931  0.00  0.00      PROA  
ATOM   1499  CA  GLU P 140      70.474  92.183-125.347  0.00  0.00      PROA  
ATOM   1500  HA  GLU P 140      70.163  91.798-126.306  0.00  0.00      PROA  
ATOM   1501  CB  GLU P 140      71.971  91.863-125.137  0.00  0.00      PROA  
ATOM   1502  HB1 GLU P 140      72.156  90.769-125.093  0.00  0.00      PROA  
ATOM   1503  HB2 GLU P 140      72.316  92.238-124.150  0.00  0.00      PROA  
ATOM   1504  CG  GLU P 140      72.882  92.524-126.213  0.00  0.00      PROA  
ATOM   1505  HG1 GLU P 140      73.491  93.342-125.773  0.00  0.00      PROA  
ATOM   1506  HG2 GLU P 140      72.361  92.988-127.078  0.00  0.00      PROA  
ATOM   1507  CD  GLU P 140      73.780  91.454-126.874  0.00  0.00      PROA  
ATOM   1508  OE1 GLU P 140      74.887  91.385-126.355  0.00  0.00      PROA  
ATOM   1509  OE2 GLU P 140      73.371  90.885-127.938  0.00  0.00      PROA  
ATOM   1510  C   GLU P 140      69.647  91.289-124.380  0.00  0.00      PROA  
ATOM   1511  O   GLU P 140      69.049  90.325-124.822  0.00  0.00      PROA  
ATOM   1512  N   ILE P 141      69.585  91.690-123.054  0.00  0.00      PROA  
ATOM   1513  HN  ILE P 141      70.087  92.482-122.714  0.00  0.00      PROA  
ATOM   1514  CA  ILE P 141      69.055  90.742-122.129  0.00  0.00      PROA  
ATOM   1515  HA  ILE P 141      69.520  89.791-122.341  0.00  0.00      PROA  
ATOM   1516  CB  ILE P 141      69.512  91.028-120.703  0.00  0.00      PROA  
ATOM   1517  HB  ILE P 141      70.616  91.153-120.737  0.00  0.00      PROA  
ATOM   1518  CG2 ILE P 141      68.876  92.383-120.159  0.00  0.00      PROA  
ATOM   1519 HG21 ILE P 141      69.561  92.868-119.430  0.00  0.00      PROA  
ATOM   1520 HG22 ILE P 141      67.939  92.071-119.650  0.00  0.00      PROA  
ATOM   1521 HG23 ILE P 141      68.734  93.076-121.015  0.00  0.00      PROA  
ATOM   1522  CG1 ILE P 141      69.145  89.921-119.675  0.00  0.00      PROA  
ATOM   1523 HG11 ILE P 141      68.052  89.733-119.605  0.00  0.00      PROA  
ATOM   1524 HG12 ILE P 141      69.447  90.209-118.646  0.00  0.00      PROA  
ATOM   1525  CD  ILE P 141      69.855  88.647-120.029  0.00  0.00      PROA  
ATOM   1526  HD1 ILE P 141      69.772  87.868-119.241  0.00  0.00      PROA  
ATOM   1527  HD2 ILE P 141      70.918  88.886-120.246  0.00  0.00      PROA  
ATOM   1528  HD3 ILE P 141      69.386  88.245-120.952  0.00  0.00      PROA  
ATOM   1529  C   ILE P 141      67.516  90.703-122.150  0.00  0.00      PROA  
ATOM   1530  O   ILE P 141      66.886  89.699-121.802  0.00  0.00      PROA  
ATOM   1531  N   GLN P 142      66.849  91.747-122.729  0.00  0.00      PROA  
ATOM   1532  HN  GLN P 142      67.388  92.484-123.131  0.00  0.00      PROA  
ATOM   1533  CA  GLN P 142      65.390  91.793-122.932  0.00  0.00      PROA  
ATOM   1534  HA  GLN P 142      64.898  91.229-122.153  0.00  0.00      PROA  
ATOM   1535  CB  GLN P 142      64.952  93.279-122.744  0.00  0.00      PROA  
ATOM   1536  HB1 GLN P 142      65.593  93.819-123.474  0.00  0.00      PROA  
ATOM   1537  HB2 GLN P 142      65.115  93.339-121.646  0.00  0.00      PROA  
ATOM   1538  CG  GLN P 142      63.474  93.604-123.020  0.00  0.00      PROA  
ATOM   1539  HG1 GLN P 142      63.217  93.293-124.055  0.00  0.00      PROA  
ATOM   1540  HG2 GLN P 142      63.388  94.712-123.002  0.00  0.00      PROA  
ATOM   1541  CD  GLN P 142      62.538  92.879-122.055  0.00  0.00      PROA  
ATOM   1542  OE1 GLN P 142      62.325  91.675-122.123  0.00  0.00      PROA  
ATOM   1543  NE2 GLN P 142      62.011  93.672-121.109  0.00  0.00      PROA  
ATOM   1544 HE21 GLN P 142      62.158  94.660-121.157  0.00  0.00      PROA  
ATOM   1545 HE22 GLN P 142      61.378  93.172-120.518  0.00  0.00      PROA  
ATOM   1546  C   GLN P 142      65.083  91.177-124.302  0.00  0.00      PROA  
ATOM   1547  O   GLN P 142      63.940  90.717-124.548  0.00  0.00      PROA  
ATOM   1548  N   CYS P 143      66.058  91.076-125.280  0.00  0.00      PROA  
ATOM   1549  HN  CYS P 143      66.791  91.750-125.250  0.00  0.00      PROA  
ATOM   1550  CA  CYS P 143      65.869  90.205-126.392  0.00  0.00      PROA  
ATOM   1551  HA  CYS P 143      64.877  90.407-126.769  0.00  0.00      PROA  
ATOM   1552  CB  CYS P 143      66.822  90.486-127.615  0.00  0.00      PROA  
ATOM   1553  HB1 CYS P 143      66.555  89.686-128.339  0.00  0.00      PROA  
ATOM   1554  HB2 CYS P 143      67.867  90.209-127.359  0.00  0.00      PROA  
ATOM   1555  SG  CYS P 143      66.642  92.154-128.320  0.00  0.00      PROA  
ATOM   1556  HG1 CYS P 143      66.682  92.747-127.136  0.00  0.00      PROA  
ATOM   1557  C   CYS P 143      65.879  88.748-125.942  0.00  0.00      PROA  
ATOM   1558  O   CYS P 143      65.052  87.971-126.331  0.00  0.00      PROA  
ATOM   1559  N   ILE P 144      66.799  88.363-125.022  0.00  0.00      PROA  
ATOM   1560  HN  ILE P 144      67.380  89.083-124.650  0.00  0.00      PROA  
ATOM   1561  CA  ILE P 144      67.006  87.019-124.415  0.00  0.00      PROA  
ATOM   1562  HA  ILE P 144      67.018  86.282-125.204  0.00  0.00      PROA  
ATOM   1563  CB  ILE P 144      68.290  86.946-123.619  0.00  0.00      PROA  
ATOM   1564  HB  ILE P 144      68.401  87.716-122.826  0.00  0.00      PROA  
ATOM   1565  CG2 ILE P 144      68.437  85.556-122.930  0.00  0.00      PROA  
ATOM   1566 HG21 ILE P 144      67.634  85.515-122.163  0.00  0.00      PROA  
ATOM   1567 HG22 ILE P 144      69.420  85.412-122.434  0.00  0.00      PROA  
ATOM   1568 HG23 ILE P 144      68.266  84.751-123.676  0.00  0.00      PROA  
ATOM   1569  CG1 ILE P 144      69.427  87.069-124.652  0.00  0.00      PROA  
ATOM   1570 HG11 ILE P 144      69.157  87.888-125.352  0.00  0.00      PROA  
ATOM   1571 HG12 ILE P 144      69.496  86.153-125.277  0.00  0.00      PROA  
ATOM   1572  CD  ILE P 144      70.840  87.352-124.026  0.00  0.00      PROA  
ATOM   1573  HD1 ILE P 144      70.812  88.169-123.273  0.00  0.00      PROA  
ATOM   1574  HD2 ILE P 144      71.481  87.504-124.921  0.00  0.00      PROA  
ATOM   1575  HD3 ILE P 144      71.311  86.517-123.465  0.00  0.00      PROA  
ATOM   1576  C   ILE P 144      65.722  86.687-123.603  0.00  0.00      PROA  
ATOM   1577  O   ILE P 144      65.221  85.588-123.675  0.00  0.00      PROA  
ATOM   1578  N   SER P 145      65.285  87.602-122.742  0.00  0.00      PROA  
ATOM   1579  HN  SER P 145      65.719  88.491-122.625  0.00  0.00      PROA  
ATOM   1580  CA  SER P 145      64.039  87.416-121.938  0.00  0.00      PROA  
ATOM   1581  HA  SER P 145      64.103  86.521-121.336  0.00  0.00      PROA  
ATOM   1582  CB  SER P 145      63.737  88.532-120.904  0.00  0.00      PROA  
ATOM   1583  HB1 SER P 145      63.498  89.570-121.220  0.00  0.00      PROA  
ATOM   1584  HB2 SER P 145      64.715  88.651-120.389  0.00  0.00      PROA  
ATOM   1585  OG  SER P 145      62.826  88.169-119.920  0.00  0.00      PROA  
ATOM   1586  HG1 SER P 145      61.968  88.234-120.347  0.00  0.00      PROA  
ATOM   1587  C   SER P 145      62.781  87.323-122.806  0.00  0.00      PROA  
ATOM   1588  O   SER P 145      61.894  86.488-122.595  0.00  0.00      PROA  
ATOM   1589  N   ARG P 146      62.583  88.076-123.904  0.00  0.00      PROA  
ATOM   1590  HN  ARG P 146      63.182  88.819-124.191  0.00  0.00      PROA  
ATOM   1591  CA  ARG P 146      61.504  87.809-124.845  0.00  0.00      PROA  
ATOM   1592  HA  ARG P 146      60.620  87.839-124.224  0.00  0.00      PROA  
ATOM   1593  CB  ARG P 146      61.384  88.961-125.892  0.00  0.00      PROA  
ATOM   1594  HB1 ARG P 146      60.775  88.566-126.734  0.00  0.00      PROA  
ATOM   1595  HB2 ARG P 146      62.375  89.257-126.298  0.00  0.00      PROA  
ATOM   1596  CG  ARG P 146      60.681  90.202-125.395  0.00  0.00      PROA  
ATOM   1597  HG1 ARG P 146      60.943  90.472-124.350  0.00  0.00      PROA  
ATOM   1598  HG2 ARG P 146      59.612  89.899-125.371  0.00  0.00      PROA  
ATOM   1599  CD  ARG P 146      60.709  91.439-126.376  0.00  0.00      PROA  
ATOM   1600  HD1 ARG P 146      60.092  91.255-127.281  0.00  0.00      PROA  
ATOM   1601  HD2 ARG P 146      61.770  91.612-126.657  0.00  0.00      PROA  
ATOM   1602  NE  ARG P 146      60.302  92.679-125.747  0.00  0.00      PROA  
ATOM   1603  HE  ARG P 146      59.955  92.677-124.809  0.00  0.00      PROA  
ATOM   1604  CZ  ARG P 146      60.318  93.848-126.399  0.00  0.00      PROA  
ATOM   1605  NH1 ARG P 146      60.854  94.000-127.647  0.00  0.00      PROA  
ATOM   1606 HH11 ARG P 146      61.639  93.394-127.772  0.00  0.00      PROA  
ATOM   1607 HH12 ARG P 146      60.803  94.913-128.051  0.00  0.00      PROA  
ATOM   1608  NH2 ARG P 146      59.834  94.822-125.702  0.00  0.00      PROA  
ATOM   1609 HH21 ARG P 146      59.512  94.710-124.762  0.00  0.00      PROA  
ATOM   1610 HH22 ARG P 146      59.927  95.716-126.141  0.00  0.00      PROA  
ATOM   1611  C   ARG P 146      61.588  86.407-125.572  0.00  0.00      PROA  
ATOM   1612  O   ARG P 146      60.538  85.816-125.718  0.00  0.00      PROA  
ATOM   1613  N   VAL P 147      62.705  85.848-125.946  0.00  0.00      PROA  
ATOM   1614  HN  VAL P 147      63.601  86.265-125.814  0.00  0.00      PROA  
ATOM   1615  CA  VAL P 147      62.797  84.428-126.222  0.00  0.00      PROA  
ATOM   1616  HA  VAL P 147      62.008  84.207-126.924  0.00  0.00      PROA  
ATOM   1617  CB  VAL P 147      64.053  84.006-126.924  0.00  0.00      PROA  
ATOM   1618  HB  VAL P 147      64.908  84.515-126.430  0.00  0.00      PROA  
ATOM   1619  CG1 VAL P 147      64.141  82.491-127.036  0.00  0.00      PROA  
ATOM   1620 HG11 VAL P 147      63.247  81.838-127.135  0.00  0.00      PROA  
ATOM   1621 HG12 VAL P 147      64.722  82.058-126.194  0.00  0.00      PROA  
ATOM   1622 HG13 VAL P 147      64.786  82.249-127.908  0.00  0.00      PROA  
ATOM   1623  CG2 VAL P 147      64.100  84.617-128.365  0.00  0.00      PROA  
ATOM   1624 HG21 VAL P 147      63.252  84.131-128.893  0.00  0.00      PROA  
ATOM   1625 HG22 VAL P 147      65.099  84.456-128.822  0.00  0.00      PROA  
ATOM   1626 HG23 VAL P 147      63.847  85.687-128.205  0.00  0.00      PROA  
ATOM   1627  C   VAL P 147      62.520  83.450-125.040  0.00  0.00      PROA  
ATOM   1628  O   VAL P 147      61.845  82.417-125.179  0.00  0.00      PROA  
ATOM   1629  N   TYR P 148      63.048  83.774-123.828  0.00  0.00      PROA  
ATOM   1630  HN  TYR P 148      63.607  84.594-123.740  0.00  0.00      PROA  
ATOM   1631  CA  TYR P 148      62.889  82.917-122.727  0.00  0.00      PROA  
ATOM   1632  HA  TYR P 148      63.274  81.994-123.136  0.00  0.00      PROA  
ATOM   1633  CB  TYR P 148      63.734  83.392-121.506  0.00  0.00      PROA  
ATOM   1634  HB1 TYR P 148      63.338  84.310-121.020  0.00  0.00      PROA  
ATOM   1635  HB2 TYR P 148      64.749  83.682-121.852  0.00  0.00      PROA  
ATOM   1636  CG  TYR P 148      63.996  82.272-120.441  0.00  0.00      PROA  
ATOM   1637  CD1 TYR P 148      64.304  80.949-120.764  0.00  0.00      PROA  
ATOM   1638  HD1 TYR P 148      64.499  80.599-121.767  0.00  0.00      PROA  
ATOM   1639  CE1 TYR P 148      64.560  79.958-119.764  0.00  0.00      PROA  
ATOM   1640  HE1 TYR P 148      64.928  78.955-119.923  0.00  0.00      PROA  
ATOM   1641  CZ  TYR P 148      64.441  80.348-118.412  0.00  0.00      PROA  
ATOM   1642  OH  TYR P 148      64.614  79.431-117.365  0.00  0.00      PROA  
ATOM   1643  HH  TYR P 148      64.403  78.564-117.718  0.00  0.00      PROA  
ATOM   1644  CD2 TYR P 148      63.786  82.523-119.071  0.00  0.00      PROA  
ATOM   1645  HD2 TYR P 148      63.425  83.472-118.704  0.00  0.00      PROA  
ATOM   1646  CE2 TYR P 148      63.945  81.602-118.088  0.00  0.00      PROA  
ATOM   1647  HE2 TYR P 148      63.763  81.957-117.085  0.00  0.00      PROA  
ATOM   1648  C   TYR P 148      61.437  82.782-122.222  0.00  0.00      PROA  
ATOM   1649  O   TYR P 148      60.971  81.783-121.747  0.00  0.00      PROA  
ATOM   1650  N   SER P 149      60.615  83.867-122.406  0.00  0.00      PROA  
ATOM   1651  HN  SER P 149      61.062  84.716-122.676  0.00  0.00      PROA  
ATOM   1652  CA  SER P 149      59.219  83.914-122.218  0.00  0.00      PROA  
ATOM   1653  HA  SER P 149      58.970  83.625-121.207  0.00  0.00      PROA  
ATOM   1654  CB  SER P 149      58.684  85.354-122.334  0.00  0.00      PROA  
ATOM   1655  HB1 SER P 149      58.790  85.722-123.377  0.00  0.00      PROA  
ATOM   1656  HB2 SER P 149      59.342  85.965-121.679  0.00  0.00      PROA  
ATOM   1657  OG  SER P 149      57.304  85.388-121.827  0.00  0.00      PROA  
ATOM   1658  HG1 SER P 149      57.340  85.885-121.006  0.00  0.00      PROA  
ATOM   1659  C   SER P 149      58.463  82.986-123.094  0.00  0.00      PROA  
ATOM   1660  O   SER P 149      57.601  82.267-122.638  0.00  0.00      PROA  
ATOM   1661  N   ILE P 150      58.832  82.923-124.413  0.00  0.00      PROA  
ATOM   1662  HN  ILE P 150      59.541  83.519-124.783  0.00  0.00      PROA  
ATOM   1663  CA  ILE P 150      58.324  81.880-125.324  0.00  0.00      PROA  
ATOM   1664  HA  ILE P 150      57.244  81.917-125.335  0.00  0.00      PROA  
ATOM   1665  CB  ILE P 150      58.711  82.167-126.808  0.00  0.00      PROA  
ATOM   1666  HB  ILE P 150      59.810  82.328-126.829  0.00  0.00      PROA  
ATOM   1667  CG2 ILE P 150      58.412  80.907-127.624  0.00  0.00      PROA  
ATOM   1668 HG21 ILE P 150      59.142  80.073-127.552  0.00  0.00      PROA  
ATOM   1669 HG22 ILE P 150      58.374  81.276-128.671  0.00  0.00      PROA  
ATOM   1670 HG23 ILE P 150      57.379  80.595-127.358  0.00  0.00      PROA  
ATOM   1671  CG1 ILE P 150      58.039  83.471-127.237  0.00  0.00      PROA  
ATOM   1672 HG11 ILE P 150      57.811  84.115-126.360  0.00  0.00      PROA  
ATOM   1673 HG12 ILE P 150      57.050  83.190-127.658  0.00  0.00      PROA  
ATOM   1674  CD  ILE P 150      58.830  84.171-128.365  0.00  0.00      PROA  
ATOM   1675  HD1 ILE P 150      58.218  85.030-128.714  0.00  0.00      PROA  
ATOM   1676  HD2 ILE P 150      59.008  83.310-129.045  0.00  0.00      PROA  
ATOM   1677  HD3 ILE P 150      59.873  84.426-128.077  0.00  0.00      PROA  
ATOM   1678  C   ILE P 150      58.693  80.462-124.817  0.00  0.00      PROA  
ATOM   1679  O   ILE P 150      57.878  79.552-124.725  0.00  0.00      PROA  
ATOM   1680  N   TYR P 151      59.971  80.259-124.411  0.00  0.00      PROA  
ATOM   1681  HN  TYR P 151      60.659  80.978-124.472  0.00  0.00      PROA  
ATOM   1682  CA  TYR P 151      60.451  79.042-123.869  0.00  0.00      PROA  
ATOM   1683  HA  TYR P 151      60.259  78.343-124.670  0.00  0.00      PROA  
ATOM   1684  CB  TYR P 151      61.979  79.127-123.877  0.00  0.00      PROA  
ATOM   1685  HB1 TYR P 151      62.147  79.945-123.144  0.00  0.00      PROA  
ATOM   1686  HB2 TYR P 151      62.299  79.670-124.792  0.00  0.00      PROA  
ATOM   1687  CG  TYR P 151      62.670  77.825-123.450  0.00  0.00      PROA  
ATOM   1688  CD1 TYR P 151      63.374  77.032-124.438  0.00  0.00      PROA  
ATOM   1689  HD1 TYR P 151      63.251  77.462-125.421  0.00  0.00      PROA  
ATOM   1690  CE1 TYR P 151      64.175  75.981-124.005  0.00  0.00      PROA  
ATOM   1691  HE1 TYR P 151      64.643  75.425-124.803  0.00  0.00      PROA  
ATOM   1692  CZ  TYR P 151      64.350  75.714-122.689  0.00  0.00      PROA  
ATOM   1693  OH  TYR P 151      65.209  74.688-122.235  0.00  0.00      PROA  
ATOM   1694  HH  TYR P 151      65.717  74.415-123.003  0.00  0.00      PROA  
ATOM   1695  CD2 TYR P 151      62.719  77.458-122.151  0.00  0.00      PROA  
ATOM   1696  HD2 TYR P 151      61.980  77.999-121.578  0.00  0.00      PROA  
ATOM   1697  CE2 TYR P 151      63.641  76.499-121.792  0.00  0.00      PROA  
ATOM   1698  HE2 TYR P 151      63.663  76.205-120.753  0.00  0.00      PROA  
ATOM   1699  C   TYR P 151      59.748  78.494-122.638  0.00  0.00      PROA  
ATOM   1700  O   TYR P 151      59.281  77.316-122.493  0.00  0.00      PROA  
ATOM   1701  N   VAL P 152      59.558  79.336-121.611  0.00  0.00      PROA  
ATOM   1702  HN  VAL P 152      59.872  80.270-121.762  0.00  0.00      PROA  
ATOM   1703  CA  VAL P 152      58.850  79.075-120.326  0.00  0.00      PROA  
ATOM   1704  HA  VAL P 152      59.332  78.149-120.051  0.00  0.00      PROA  
ATOM   1705  CB  VAL P 152      59.283  80.106-119.327  0.00  0.00      PROA  
ATOM   1706  HB  VAL P 152      59.270  81.125-119.771  0.00  0.00      PROA  
ATOM   1707  CG1 VAL P 152      58.477  80.101-118.010  0.00  0.00      PROA  
ATOM   1708 HG11 VAL P 152      57.411  80.414-117.979  0.00  0.00      PROA  
ATOM   1709 HG12 VAL P 152      58.977  80.801-117.308  0.00  0.00      PROA  
ATOM   1710 HG13 VAL P 152      58.448  79.129-117.472  0.00  0.00      PROA  
ATOM   1711  CG2 VAL P 152      60.810  79.914-119.017  0.00  0.00      PROA  
ATOM   1712 HG21 VAL P 152      61.180  80.744-118.376  0.00  0.00      PROA  
ATOM   1713 HG22 VAL P 152      61.469  79.942-119.911  0.00  0.00      PROA  
ATOM   1714 HG23 VAL P 152      60.972  78.965-118.463  0.00  0.00      PROA  
ATOM   1715  C   VAL P 152      57.426  78.874-120.528  0.00  0.00      PROA  
ATOM   1716  O   VAL P 152      56.923  77.943-119.887  0.00  0.00      PROA  
ATOM   1717  N   HSD P 153      56.734  79.474-121.562  0.00  0.00      PROA  
ATOM   1718  HN  HSD P 153      57.102  80.218-122.114  0.00  0.00      PROA  
ATOM   1719  CA  HSD P 153      55.286  79.391-121.718  0.00  0.00      PROA  
ATOM   1720  HA  HSD P 153      54.910  78.814-120.887  0.00  0.00      PROA  
ATOM   1721  CB  HSD P 153      54.668  80.726-121.749  0.00  0.00      PROA  
ATOM   1722  HB1 HSD P 153      53.558  80.680-121.781  0.00  0.00      PROA  
ATOM   1723  HB2 HSD P 153      54.962  81.310-122.647  0.00  0.00      PROA  
ATOM   1724  ND1 HSD P 153      54.856  81.091-119.128  0.00  0.00      PROA  
ATOM   1725  HD1 HSD P 153      54.519  80.274-118.661  0.00  0.00      PROA  
ATOM   1726  CG  HSD P 153      55.002  81.483-120.460  0.00  0.00      PROA  
ATOM   1727  CE1 HSD P 153      55.430  82.080-118.436  0.00  0.00      PROA  
ATOM   1728  HE1 HSD P 153      55.359  82.186-117.354  0.00  0.00      PROA  
ATOM   1729  NE2 HSD P 153      55.945  83.062-119.170  0.00  0.00      PROA  
ATOM   1730  CD2 HSD P 153      55.703  82.683-120.435  0.00  0.00      PROA  
ATOM   1731  HD2 HSD P 153      56.011  83.318-121.257  0.00  0.00      PROA  
ATOM   1732  C   HSD P 153      54.910  78.548-122.946  0.00  0.00      PROA  
ATOM   1733  O   HSD P 153      53.733  78.268-123.235  0.00  0.00      PROA  
ATOM   1734  N   THR P 154      55.887  78.033-123.750  0.00  0.00      PROA  
ATOM   1735  HN  THR P 154      56.790  78.453-123.707  0.00  0.00      PROA  
ATOM   1736  CA  THR P 154      55.684  76.982-124.837  0.00  0.00      PROA  
ATOM   1737  HA  THR P 154      54.608  76.917-124.911  0.00  0.00      PROA  
ATOM   1738  CB  THR P 154      56.210  77.330-126.315  0.00  0.00      PROA  
ATOM   1739  HB  THR P 154      56.115  76.488-127.033  0.00  0.00      PROA  
ATOM   1740  OG1 THR P 154      57.553  77.632-126.334  0.00  0.00      PROA  
ATOM   1741  HG1 THR P 154      57.562  78.534-126.004  0.00  0.00      PROA  
ATOM   1742  CG2 THR P 154      55.415  78.542-126.892  0.00  0.00      PROA  
ATOM   1743 HG21 THR P 154      55.506  79.459-126.271  0.00  0.00      PROA  
ATOM   1744 HG22 THR P 154      54.343  78.254-126.946  0.00  0.00      PROA  
ATOM   1745 HG23 THR P 154      55.859  78.767-127.886  0.00  0.00      PROA  
ATOM   1746  C   THR P 154      56.273  75.602-124.468  0.00  0.00      PROA  
ATOM   1747  O   THR P 154      55.509  74.759-123.939  0.00  0.00      PROA  
ATOM   1748  N   VAL P 155      57.606  75.273-124.625  0.00  0.00      PROA  
ATOM   1749  HN  VAL P 155      58.310  75.898-124.954  0.00  0.00      PROA  
ATOM   1750  CA  VAL P 155      58.130  73.921-124.254  0.00  0.00      PROA  
ATOM   1751  HA  VAL P 155      57.523  73.140-124.689  0.00  0.00      PROA  
ATOM   1752  CB  VAL P 155      59.519  73.847-124.860  0.00  0.00      PROA  
ATOM   1753  HB  VAL P 155      60.245  73.167-124.365  0.00  0.00      PROA  
ATOM   1754  CG1 VAL P 155      59.269  73.610-126.366  0.00  0.00      PROA  
ATOM   1755 HG11 VAL P 155      58.714  74.396-126.921  0.00  0.00      PROA  
ATOM   1756 HG12 VAL P 155      58.816  72.618-126.577  0.00  0.00      PROA  
ATOM   1757 HG13 VAL P 155      60.224  73.559-126.933  0.00  0.00      PROA  
ATOM   1758  CG2 VAL P 155      60.232  75.165-124.666  0.00  0.00      PROA  
ATOM   1759 HG21 VAL P 155      61.212  75.254-125.181  0.00  0.00      PROA  
ATOM   1760 HG22 VAL P 155      60.381  75.239-123.568  0.00  0.00      PROA  
ATOM   1761 HG23 VAL P 155      59.699  76.053-125.067  0.00  0.00      PROA  
ATOM   1762  C   VAL P 155      58.022  73.630-122.731  0.00  0.00      PROA  
ATOM   1763  O   VAL P 155      57.619  72.516-122.330  0.00  0.00      PROA  
ATOM   1764  N   CYS P 156      58.281  74.508-121.843  0.00  0.00      PROA  
ATOM   1765  HN  CYS P 156      58.707  75.378-122.078  0.00  0.00      PROA  
ATOM   1766  CA  CYS P 156      58.277  74.218-120.416  0.00  0.00      PROA  
ATOM   1767  HA  CYS P 156      58.739  73.247-120.319  0.00  0.00      PROA  
ATOM   1768  CB  CYS P 156      59.118  75.178-119.589  0.00  0.00      PROA  
ATOM   1769  HB1 CYS P 156      59.188  74.710-118.584  0.00  0.00      PROA  
ATOM   1770  HB2 CYS P 156      58.511  76.058-119.284  0.00  0.00      PROA  
ATOM   1771  SG  CYS P 156      60.783  75.449-120.328  0.00  0.00      PROA  
ATOM   1772  HG1 CYS P 156      60.360  76.523-120.978  0.00  0.00      PROA  
ATOM   1773  C   CYS P 156      56.827  74.177-119.854  0.00  0.00      PROA  
ATOM   1774  O   CYS P 156      56.702  73.642-118.769  0.00  0.00      PROA  
ATOM   1775  N   ASP P 157      55.769  74.637-120.520  0.00  0.00      PROA  
ATOM   1776  HN  ASP P 157      55.939  74.987-121.438  0.00  0.00      PROA  
ATOM   1777  CA  ASP P 157      54.374  74.479-120.084  0.00  0.00      PROA  
ATOM   1778  HA  ASP P 157      54.199  74.907-119.108  0.00  0.00      PROA  
ATOM   1779  CB  ASP P 157      53.450  75.356-121.040  0.00  0.00      PROA  
ATOM   1780  HB1 ASP P 157      53.806  75.025-122.039  0.00  0.00      PROA  
ATOM   1781  HB2 ASP P 157      53.703  76.396-120.745  0.00  0.00      PROA  
ATOM   1782  CG  ASP P 157      51.910  75.318-121.063  0.00  0.00      PROA  
ATOM   1783  OD1 ASP P 157      51.371  74.682-120.124  0.00  0.00      PROA  
ATOM   1784  OD2 ASP P 157      51.303  75.820-122.004  0.00  0.00      PROA  
ATOM   1785  C   ASP P 157      53.953  72.985-119.879  0.00  0.00      PROA  
ATOM   1786  O   ASP P 157      53.386  72.710-118.782  0.00  0.00      PROA  
ATOM   1787  N   PRO P 158      54.247  71.990-120.651  0.00  0.00      PROA  
ATOM   1788  CD  PRO P 158      54.234  72.084-122.082  0.00  0.00      PROA  
ATOM   1789  HD1 PRO P 158      55.010  72.784-122.461  0.00  0.00      PROA  
ATOM   1790  HD2 PRO P 158      53.218  72.290-122.480  0.00  0.00      PROA  
ATOM   1791  CA  PRO P 158      53.887  70.607-120.327  0.00  0.00      PROA  
ATOM   1792  HA  PRO P 158      52.856  70.638-120.007  0.00  0.00      PROA  
ATOM   1793  CB  PRO P 158      54.078  69.830-121.661  0.00  0.00      PROA  
ATOM   1794  HB1 PRO P 158      53.119  69.532-122.136  0.00  0.00      PROA  
ATOM   1795  HB2 PRO P 158      54.475  68.807-121.484  0.00  0.00      PROA  
ATOM   1796  CG  PRO P 158      54.804  70.787-122.593  0.00  0.00      PROA  
ATOM   1797  HG1 PRO P 158      55.897  70.813-122.397  0.00  0.00      PROA  
ATOM   1798  HG2 PRO P 158      54.644  70.549-123.666  0.00  0.00      PROA  
ATOM   1799  C   PRO P 158      54.745  70.078-119.146  0.00  0.00      PROA  
ATOM   1800  O   PRO P 158      54.284  69.299-118.315  0.00  0.00      PROA  
ATOM   1801  N   LEU P 159      56.037  70.387-119.173  0.00  0.00      PROA  
ATOM   1802  HN  LEU P 159      56.326  70.879-119.991  0.00  0.00      PROA  
ATOM   1803  CA  LEU P 159      56.928  69.734-118.217  0.00  0.00      PROA  
ATOM   1804  HA  LEU P 159      56.931  68.656-118.280  0.00  0.00      PROA  
ATOM   1805  CB  LEU P 159      58.425  70.168-118.532  0.00  0.00      PROA  
ATOM   1806  HB1 LEU P 159      58.999  69.588-117.778  0.00  0.00      PROA  
ATOM   1807  HB2 LEU P 159      58.684  71.215-118.267  0.00  0.00      PROA  
ATOM   1808  CG  LEU P 159      58.871  69.994-119.962  0.00  0.00      PROA  
ATOM   1809  HG  LEU P 159      58.471  70.735-120.688  0.00  0.00      PROA  
ATOM   1810  CD1 LEU P 159      60.438  70.227-120.046  0.00  0.00      PROA  
ATOM   1811 HD11 LEU P 159      60.796  70.377-121.087  0.00  0.00      PROA  
ATOM   1812 HD12 LEU P 159      61.056  69.436-119.571  0.00  0.00      PROA  
ATOM   1813 HD13 LEU P 159      60.630  71.246-119.647  0.00  0.00      PROA  
ATOM   1814  CD2 LEU P 159      58.487  68.655-120.673  0.00  0.00      PROA  
ATOM   1815 HD21 LEU P 159      59.144  68.429-121.539  0.00  0.00      PROA  
ATOM   1816 HD22 LEU P 159      57.416  68.760-120.950  0.00  0.00      PROA  
ATOM   1817 HD23 LEU P 159      58.530  67.722-120.072  0.00  0.00      PROA  
ATOM   1818  C   LEU P 159      56.755  70.124-116.744  0.00  0.00      PROA  
ATOM   1819  O   LEU P 159      56.945  69.208-115.870  0.00  0.00      PROA  
ATOM   1820  N   PHE P 160      56.403  71.320-116.416  0.00  0.00      PROA  
ATOM   1821  HN  PHE P 160      56.210  71.996-117.123  0.00  0.00      PROA  
ATOM   1822  CA  PHE P 160      56.023  71.788-115.065  0.00  0.00      PROA  
ATOM   1823  HA  PHE P 160      56.865  71.532-114.440  0.00  0.00      PROA  
ATOM   1824  CB  PHE P 160      55.855  73.300-115.100  0.00  0.00      PROA  
ATOM   1825  HB1 PHE P 160      55.484  73.643-114.111  0.00  0.00      PROA  
ATOM   1826  HB2 PHE P 160      55.159  73.601-115.912  0.00  0.00      PROA  
ATOM   1827  CG  PHE P 160      57.083  74.186-115.326  0.00  0.00      PROA  
ATOM   1828  CD1 PHE P 160      57.130  75.278-116.185  0.00  0.00      PROA  
ATOM   1829  HD1 PHE P 160      56.319  75.381-116.891  0.00  0.00      PROA  
ATOM   1830  CE1 PHE P 160      58.256  76.195-116.110  0.00  0.00      PROA  
ATOM   1831  HE1 PHE P 160      58.116  77.059-116.743  0.00  0.00      PROA  
ATOM   1832  CZ  PHE P 160      59.231  76.010-115.123  0.00  0.00      PROA  
ATOM   1833  HZ  PHE P 160      60.026  76.730-114.993  0.00  0.00      PROA  
ATOM   1834  CD2 PHE P 160      58.092  74.055-114.315  0.00  0.00      PROA  
ATOM   1835  HD2 PHE P 160      58.027  73.243-113.607  0.00  0.00      PROA  
ATOM   1836  CE2 PHE P 160      59.204  74.933-114.241  0.00  0.00      PROA  
ATOM   1837  HE2 PHE P 160      59.867  74.779-113.403  0.00  0.00      PROA  
ATOM   1838  C   PHE P 160      54.777  71.060-114.466  0.00  0.00      PROA  
ATOM   1839  O   PHE P 160      54.771  70.632-113.308  0.00  0.00      PROA  
ATOM   1840  N   GLU P 161      53.802  70.797-115.252  0.00  0.00      PROA  
ATOM   1841  HN  GLU P 161      53.831  70.914-116.241  0.00  0.00      PROA  
ATOM   1842  CA  GLU P 161      52.699  69.982-114.761  0.00  0.00      PROA  
ATOM   1843  HA  GLU P 161      52.262  70.416-113.874  0.00  0.00      PROA  
ATOM   1844  CB  GLU P 161      51.536  70.064-115.732  0.00  0.00      PROA  
ATOM   1845  HB1 GLU P 161      50.691  69.454-115.346  0.00  0.00      PROA  
ATOM   1846  HB2 GLU P 161      51.822  69.717-116.748  0.00  0.00      PROA  
ATOM   1847  CG  GLU P 161      50.842  71.529-115.848  0.00  0.00      PROA  
ATOM   1848  HG1 GLU P 161      50.233  71.536-116.777  0.00  0.00      PROA  
ATOM   1849  HG2 GLU P 161      51.636  72.306-115.833  0.00  0.00      PROA  
ATOM   1850  CD  GLU P 161      49.909  71.774-114.691  0.00  0.00      PROA  
ATOM   1851  OE1 GLU P 161      50.304  72.438-113.734  0.00  0.00      PROA  
ATOM   1852  OE2 GLU P 161      48.644  71.426-114.716  0.00  0.00      PROA  
ATOM   1853  C   GLU P 161      53.045  68.467-114.390  0.00  0.00      PROA  
ATOM   1854  O   GLU P 161      52.435  67.848-113.542  0.00  0.00      PROA  
ATOM   1855  N   ALA P 162      54.103  67.888-115.000  0.00  0.00      PROA  
ATOM   1856  HN  ALA P 162      54.538  68.338-115.776  0.00  0.00      PROA  
ATOM   1857  CA  ALA P 162      54.682  66.545-114.662  0.00  0.00      PROA  
ATOM   1858  HA  ALA P 162      53.869  65.903-114.968  0.00  0.00      PROA  
ATOM   1859  CB  ALA P 162      55.842  66.235-115.542  0.00  0.00      PROA  
ATOM   1860  HB1 ALA P 162      55.574  66.389-116.609  0.00  0.00      PROA  
ATOM   1861  HB2 ALA P 162      56.212  65.191-115.460  0.00  0.00      PROA  
ATOM   1862  HB3 ALA P 162      56.717  66.917-115.492  0.00  0.00      PROA  
ATOM   1863  C   ALA P 162      55.164  66.388-113.212  0.00  0.00      PROA  
ATOM   1864  O   ALA P 162      54.973  65.331-112.573  0.00  0.00      PROA  
ATOM   1865  N   VAL P 163      55.619  67.529-112.576  0.00  0.00      PROA  
ATOM   1866  HN  VAL P 163      55.612  68.387-113.084  0.00  0.00      PROA  
ATOM   1867  CA  VAL P 163      55.988  67.646-111.152  0.00  0.00      PROA  
ATOM   1868  HA  VAL P 163      56.700  66.879-110.885  0.00  0.00      PROA  
ATOM   1869  CB  VAL P 163      56.772  69.007-110.850  0.00  0.00      PROA  
ATOM   1870  HB  VAL P 163      56.027  69.804-111.054  0.00  0.00      PROA  
ATOM   1871  CG1 VAL P 163      57.219  68.922-109.425  0.00  0.00      PROA  
ATOM   1872 HG11 VAL P 163      57.823  67.992-109.351  0.00  0.00      PROA  
ATOM   1873 HG12 VAL P 163      56.325  68.843-108.770  0.00  0.00      PROA  
ATOM   1874 HG13 VAL P 163      57.779  69.814-109.074  0.00  0.00      PROA  
ATOM   1875  CG2 VAL P 163      57.957  69.149-111.881  0.00  0.00      PROA  
ATOM   1876 HG21 VAL P 163      57.685  69.001-112.948  0.00  0.00      PROA  
ATOM   1877 HG22 VAL P 163      58.595  68.272-111.640  0.00  0.00      PROA  
ATOM   1878 HG23 VAL P 163      58.496  70.108-111.729  0.00  0.00      PROA  
ATOM   1879  C   VAL P 163      54.773  67.414-110.262  0.00  0.00      PROA  
ATOM   1880  O   VAL P 163      54.753  66.702-109.217  0.00  0.00      PROA  
ATOM   1881  N   GLY P 164      53.661  67.936-110.751  0.00  0.00      PROA  
ATOM   1882  HN  GLY P 164      53.797  68.426-111.608  0.00  0.00      PROA  
ATOM   1883  CA  GLY P 164      52.393  67.785-110.104  0.00  0.00      PROA  
ATOM   1884  HA1 GLY P 164      51.798  68.549-110.582  0.00  0.00      PROA  
ATOM   1885  HA2 GLY P 164      52.588  67.942-109.053  0.00  0.00      PROA  
ATOM   1886  C   GLY P 164      51.703  66.490-110.297  0.00  0.00      PROA  
ATOM   1887  O   GLY P 164      50.965  66.141-109.415  0.00  0.00      PROA  
ATOM   1888  N   LYS P 165      51.901  65.719-111.400  0.00  0.00      PROA  
ATOM   1889  HN  LYS P 165      52.323  66.183-112.175  0.00  0.00      PROA  
ATOM   1890  CA  LYS P 165      51.526  64.304-111.427  0.00  0.00      PROA  
ATOM   1891  HA  LYS P 165      50.452  64.271-111.323  0.00  0.00      PROA  
ATOM   1892  CB  LYS P 165      51.733  63.658-112.846  0.00  0.00      PROA  
ATOM   1893  HB1 LYS P 165      51.847  62.553-112.819  0.00  0.00      PROA  
ATOM   1894  HB2 LYS P 165      52.727  64.054-113.145  0.00  0.00      PROA  
ATOM   1895  CG  LYS P 165      50.795  64.216-113.996  0.00  0.00      PROA  
ATOM   1896  HG1 LYS P 165      51.249  64.164-115.009  0.00  0.00      PROA  
ATOM   1897  HG2 LYS P 165      50.764  65.300-113.757  0.00  0.00      PROA  
ATOM   1898  CD  LYS P 165      49.442  63.487-114.121  0.00  0.00      PROA  
ATOM   1899  HD1 LYS P 165      48.859  63.927-114.958  0.00  0.00      PROA  
ATOM   1900  HD2 LYS P 165      49.042  63.898-113.169  0.00  0.00      PROA  
ATOM   1901  CE  LYS P 165      49.568  61.946-114.199  0.00  0.00      PROA  
ATOM   1902  HE1 LYS P 165      49.715  61.499-113.192  0.00  0.00      PROA  
ATOM   1903  HE2 LYS P 165      50.356  61.565-114.883  0.00  0.00      PROA  
ATOM   1904  NZ  LYS P 165      48.332  61.400-114.799  0.00  0.00      PROA  
ATOM   1905  HZ1 LYS P 165      48.215  60.386-114.600  0.00  0.00      PROA  
ATOM   1906  HZ2 LYS P 165      48.437  61.296-115.829  0.00  0.00      PROA  
ATOM   1907  HZ3 LYS P 165      47.475  61.943-114.570  0.00  0.00      PROA  
ATOM   1908  C   LYS P 165      52.227  63.478-110.341  0.00  0.00      PROA  
ATOM   1909  O   LYS P 165      51.709  62.660-109.612  0.00  0.00      PROA  
ATOM   1910  N   ILE P 166      53.533  63.818-110.046  0.00  0.00      PROA  
ATOM   1911  HN  ILE P 166      53.907  64.672-110.400  0.00  0.00      PROA  
ATOM   1912  CA  ILE P 166      54.339  63.161-109.018  0.00  0.00      PROA  
ATOM   1913  HA  ILE P 166      54.289  62.115-109.284  0.00  0.00      PROA  
ATOM   1914  CB  ILE P 166      55.858  63.399-108.991  0.00  0.00      PROA  
ATOM   1915  HB  ILE P 166      55.981  64.490-108.821  0.00  0.00      PROA  
ATOM   1916  CG2 ILE P 166      56.537  62.698-107.868  0.00  0.00      PROA  
ATOM   1917 HG21 ILE P 166      56.461  61.624-108.140  0.00  0.00      PROA  
ATOM   1918 HG22 ILE P 166      55.971  62.778-106.915  0.00  0.00      PROA  
ATOM   1919 HG23 ILE P 166      57.596  63.029-107.817  0.00  0.00      PROA  
ATOM   1920  CG1 ILE P 166      56.426  63.028-110.370  0.00  0.00      PROA  
ATOM   1921 HG11 ILE P 166      55.981  63.783-111.053  0.00  0.00      PROA  
ATOM   1922 HG12 ILE P 166      56.126  62.037-110.772  0.00  0.00      PROA  
ATOM   1923  CD  ILE P 166      57.882  63.464-110.487  0.00  0.00      PROA  
ATOM   1924  HD1 ILE P 166      58.586  62.733-110.036  0.00  0.00      PROA  
ATOM   1925  HD2 ILE P 166      58.107  64.426-109.980  0.00  0.00      PROA  
ATOM   1926  HD3 ILE P 166      58.248  63.642-111.521  0.00  0.00      PROA  
ATOM   1927  C   ILE P 166      53.728  63.315-107.649  0.00  0.00      PROA  
ATOM   1928  O   ILE P 166      53.342  62.403-106.933  0.00  0.00      PROA  
ATOM   1929  N   PHE P 167      53.351  64.586-107.379  0.00  0.00      PROA  
ATOM   1930  HN  PHE P 167      53.425  65.208-108.154  0.00  0.00      PROA  
ATOM   1931  CA  PHE P 167      52.858  64.920-106.068  0.00  0.00      PROA  
ATOM   1932  HA  PHE P 167      53.266  64.252-105.324  0.00  0.00      PROA  
ATOM   1933  CB  PHE P 167      53.325  66.389-105.723  0.00  0.00      PROA  
ATOM   1934  HB1 PHE P 167      52.632  67.062-105.176  0.00  0.00      PROA  
ATOM   1935  HB2 PHE P 167      53.489  66.829-106.730  0.00  0.00      PROA  
ATOM   1936  CG  PHE P 167      54.754  66.449-105.084  0.00  0.00      PROA  
ATOM   1937  CD1 PHE P 167      55.924  66.463-105.872  0.00  0.00      PROA  
ATOM   1938  HD1 PHE P 167      55.869  66.602-106.942  0.00  0.00      PROA  
ATOM   1939  CE1 PHE P 167      57.150  66.387-105.171  0.00  0.00      PROA  
ATOM   1940  HE1 PHE P 167      58.023  66.491-105.798  0.00  0.00      PROA  
ATOM   1941  CZ  PHE P 167      57.191  66.318-103.782  0.00  0.00      PROA  
ATOM   1942  HZ  PHE P 167      58.114  66.233-103.228  0.00  0.00      PROA  
ATOM   1943  CD2 PHE P 167      54.778  66.400-103.707  0.00  0.00      PROA  
ATOM   1944  HD2 PHE P 167      53.831  66.393-103.188  0.00  0.00      PROA  
ATOM   1945  CE2 PHE P 167      55.991  66.348-103.065  0.00  0.00      PROA  
ATOM   1946  HE2 PHE P 167      55.981  66.339-101.985  0.00  0.00      PROA  
ATOM   1947  C   PHE P 167      51.338  64.764-105.968  0.00  0.00      PROA  
ATOM   1948  O   PHE P 167      50.683  64.802-104.952  0.00  0.00      PROA  
ATOM   1949  N   SER P 168      50.708  64.554-107.128  0.00  0.00      PROA  
ATOM   1950  HN  SER P 168      51.205  64.726-107.975  0.00  0.00      PROA  
ATOM   1951  CA  SER P 168      49.235  64.198-107.126  0.00  0.00      PROA  
ATOM   1952  HA  SER P 168      48.820  64.916-106.434  0.00  0.00      PROA  
ATOM   1953  CB  SER P 168      48.451  64.356-108.439  0.00  0.00      PROA  
ATOM   1954  HB1 SER P 168      47.366  64.120-108.471  0.00  0.00      PROA  
ATOM   1955  HB2 SER P 168      48.877  63.761-109.275  0.00  0.00      PROA  
ATOM   1956  OG  SER P 168      48.403  65.732-108.835  0.00  0.00      PROA  
ATOM   1957  HG1 SER P 168      49.253  66.000-109.192  0.00  0.00      PROA  
ATOM   1958  C   SER P 168      49.102  62.806-106.624  0.00  0.00      PROA  
ATOM   1959  O   SER P 168      48.151  62.505-105.917  0.00  0.00      PROA  
ATOM   1960  N   ASN P 169      50.076  61.944-106.921  0.00  0.00      PROA  
ATOM   1961  HN  ASN P 169      50.772  62.270-107.555  0.00  0.00      PROA  
ATOM   1962  CA  ASN P 169      50.018  60.482-106.615  0.00  0.00      PROA  
ATOM   1963  HA  ASN P 169      49.023  60.147-106.365  0.00  0.00      PROA  
ATOM   1964  CB  ASN P 169      50.576  59.730-107.830  0.00  0.00      PROA  
ATOM   1965  HB1 ASN P 169      50.654  58.634-107.669  0.00  0.00      PROA  
ATOM   1966  HB2 ASN P 169      51.572  59.942-108.274  0.00  0.00      PROA  
ATOM   1967  CG  ASN P 169      49.497  59.794-108.956  0.00  0.00      PROA  
ATOM   1968  OD1 ASN P 169      48.683  58.887-108.961  0.00  0.00      PROA  
ATOM   1969  ND2 ASN P 169      49.537  60.821-109.771  0.00  0.00      PROA  
ATOM   1970 HD21 ASN P 169      50.198  61.566-109.685  0.00  0.00      PROA  
ATOM   1971 HD22 ASN P 169      48.741  60.915-110.370  0.00  0.00      PROA  
ATOM   1972  C   ASN P 169      50.996  60.056-105.475  0.00  0.00      PROA  
ATOM   1973  O   ASN P 169      51.108  58.900-105.001  0.00  0.00      PROA  
ATOM   1974  N   VAL P 170      51.704  60.992-104.901  0.00  0.00      PROA  
ATOM   1975  HN  VAL P 170      51.702  61.941-105.204  0.00  0.00      PROA  
ATOM   1976  CA  VAL P 170      52.525  60.742-103.677  0.00  0.00      PROA  
ATOM   1977  HA  VAL P 170      53.252  59.963-103.855  0.00  0.00      PROA  
ATOM   1978  CB  VAL P 170      53.319  62.034-103.383  0.00  0.00      PROA  
ATOM   1979  HB  VAL P 170      53.756  62.314-104.366  0.00  0.00      PROA  
ATOM   1980  CG1 VAL P 170      52.403  63.111-102.801  0.00  0.00      PROA  
ATOM   1981 HG11 VAL P 170      53.038  64.006-102.629  0.00  0.00      PROA  
ATOM   1982 HG12 VAL P 170      52.026  62.880-101.781  0.00  0.00      PROA  
ATOM   1983 HG13 VAL P 170      51.580  63.298-103.523  0.00  0.00      PROA  
ATOM   1984  CG2 VAL P 170      54.421  61.781-102.399  0.00  0.00      PROA  
ATOM   1985 HG21 VAL P 170      55.203  61.082-102.765  0.00  0.00      PROA  
ATOM   1986 HG22 VAL P 170      54.094  61.336-101.434  0.00  0.00      PROA  
ATOM   1987 HG23 VAL P 170      54.975  62.702-102.117  0.00  0.00      PROA  
ATOM   1988  C   VAL P 170      51.596  60.297-102.491  0.00  0.00      PROA  
ATOM   1989  O   VAL P 170      50.416  60.633-102.426  0.00  0.00      PROA  
ATOM   1990  N   ARG P 171      51.998  59.362-101.634  0.00  0.00      PROA  
ATOM   1991  HN  ARG P 171      52.897  58.933-101.678  0.00  0.00      PROA  
ATOM   1992  CA  ARG P 171      51.347  59.051-100.444  0.00  0.00      PROA  
ATOM   1993  HA  ARG P 171      50.286  59.255-100.474  0.00  0.00      PROA  
ATOM   1994  CB  ARG P 171      51.593  57.650 -99.853  0.00  0.00      PROA  
ATOM   1995  HB1 ARG P 171      51.264  57.577 -98.795  0.00  0.00      PROA  
ATOM   1996  HB2 ARG P 171      52.666  57.413-100.020  0.00  0.00      PROA  
ATOM   1997  CG  ARG P 171      50.725  56.634-100.609  0.00  0.00      PROA  
ATOM   1998  HG1 ARG P 171      49.699  57.059-100.574  0.00  0.00      PROA  
ATOM   1999  HG2 ARG P 171      50.701  55.734 -99.957  0.00  0.00      PROA  
ATOM   2000  CD  ARG P 171      51.231  56.249-102.057  0.00  0.00      PROA  
ATOM   2001  HD1 ARG P 171      52.324  56.135-101.891  0.00  0.00      PROA  
ATOM   2002  HD2 ARG P 171      51.123  57.103-102.760  0.00  0.00      PROA  
ATOM   2003  NE  ARG P 171      50.723  54.905-102.504  0.00  0.00      PROA  
ATOM   2004  HE  ARG P 171      51.191  54.038-102.333  0.00  0.00      PROA  
ATOM   2005  CZ  ARG P 171      49.520  54.689-103.018  0.00  0.00      PROA  
ATOM   2006  NH1 ARG P 171      48.705  55.662-103.185  0.00  0.00      PROA  
ATOM   2007 HH11 ARG P 171      48.937  56.563-102.818  0.00  0.00      PROA  
ATOM   2008 HH12 ARG P 171      47.823  55.420-103.590  0.00  0.00      PROA  
ATOM   2009  NH2 ARG P 171      49.034  53.501-103.337  0.00  0.00      PROA  
ATOM   2010 HH21 ARG P 171      48.167  53.517-103.835  0.00  0.00      PROA  
ATOM   2011 HH22 ARG P 171      49.641  52.707-103.347  0.00  0.00      PROA  
ATOM   2012  C   ARG P 171      51.749  60.114 -99.343  0.00  0.00      PROA  
ATOM   2013  O   ARG P 171      52.638  60.973 -99.495  0.00  0.00      PROA  
ATOM   2014  N   ILE P 172      51.036  60.069 -98.234  0.00  0.00      PROA  
ATOM   2015  HN  ILE P 172      50.278  59.473 -97.982  0.00  0.00      PROA  
ATOM   2016  CA  ILE P 172      51.140  61.049 -97.182  0.00  0.00      PROA  
ATOM   2017  HA  ILE P 172      52.158  61.393 -97.065  0.00  0.00      PROA  
ATOM   2018  CB  ILE P 172      50.263  62.252 -97.572  0.00  0.00      PROA  
ATOM   2019  HB  ILE P 172      50.560  62.567 -98.595  0.00  0.00      PROA  
ATOM   2020  CG2 ILE P 172      48.732  61.867 -97.616  0.00  0.00      PROA  
ATOM   2021 HG21 ILE P 172      48.053  62.690 -97.924  0.00  0.00      PROA  
ATOM   2022 HG22 ILE P 172      48.441  61.414 -96.644  0.00  0.00      PROA  
ATOM   2023 HG23 ILE P 172      48.708  61.016 -98.330  0.00  0.00      PROA  
ATOM   2024  CG1 ILE P 172      50.421  63.441 -96.656  0.00  0.00      PROA  
ATOM   2025 HG11 ILE P 172      51.517  63.565 -96.523  0.00  0.00      PROA  
ATOM   2026 HG12 ILE P 172      49.920  63.311 -95.673  0.00  0.00      PROA  
ATOM   2027  CD  ILE P 172      49.950  64.849 -97.258  0.00  0.00      PROA  
ATOM   2028  HD1 ILE P 172      50.580  65.125 -98.131  0.00  0.00      PROA  
ATOM   2029  HD2 ILE P 172      50.051  65.680 -96.529  0.00  0.00      PROA  
ATOM   2030  HD3 ILE P 172      48.891  64.796 -97.589  0.00  0.00      PROA  
ATOM   2031  C   ILE P 172      50.730  60.455 -95.874  0.00  0.00      PROA  
ATOM   2032  O   ILE P 172      49.886  59.506 -95.788  0.00  0.00      PROA  
ATOM   2033  N   ASN P 173      51.271  61.010 -94.750  0.00  0.00      PROA  
ATOM   2034  HN  ASN P 173      51.957  61.732 -94.805  0.00  0.00      PROA  
ATOM   2035  CA  ASN P 173      50.974  60.497 -93.470  0.00  0.00      PROA  
ATOM   2036  HA  ASN P 173      50.027  59.981 -93.513  0.00  0.00      PROA  
ATOM   2037  CB  ASN P 173      52.147  59.509 -93.042  0.00  0.00      PROA  
ATOM   2038  HB1 ASN P 173      52.140  59.271 -91.957  0.00  0.00      PROA  
ATOM   2039  HB2 ASN P 173      53.094  60.044 -93.266  0.00  0.00      PROA  
ATOM   2040  CG  ASN P 173      52.256  58.210 -93.858  0.00  0.00      PROA  
ATOM   2041  OD1 ASN P 173      53.360  57.818 -94.305  0.00  0.00      PROA  
ATOM   2042  ND2 ASN P 173      51.134  57.482 -94.038  0.00  0.00      PROA  
ATOM   2043 HD21 ASN P 173      51.198  56.590 -94.486  0.00  0.00      PROA  
ATOM   2044 HD22 ASN P 173      50.374  57.580 -93.396  0.00  0.00      PROA  
ATOM   2045  C   ASN P 173      50.943  61.537 -92.303  0.00  0.00      PROA  
ATOM   2046  O   ASN P 173      51.704  62.499 -92.225  0.00  0.00      PROA  
ATOM   2047  N   LEU P 174      49.954  61.423 -91.407  0.00  0.00      PROA  
ATOM   2048  HN  LEU P 174      49.458  60.565 -91.517  0.00  0.00      PROA  
ATOM   2049  CA  LEU P 174      49.811  62.237 -90.237  0.00  0.00      PROA  
ATOM   2050  HA  LEU P 174      50.483  63.074 -90.358  0.00  0.00      PROA  
ATOM   2051  CB  LEU P 174      48.375  62.819 -89.961  0.00  0.00      PROA  
ATOM   2052  HB1 LEU P 174      47.624  62.028 -90.176  0.00  0.00      PROA  
ATOM   2053  HB2 LEU P 174      48.207  63.560 -90.772  0.00  0.00      PROA  
ATOM   2054  CG  LEU P 174      48.023  63.611 -88.693  0.00  0.00      PROA  
ATOM   2055  HG  LEU P 174      48.383  62.994 -87.842  0.00  0.00      PROA  
ATOM   2056  CD1 LEU P 174      48.615  64.984 -88.770  0.00  0.00      PROA  
ATOM   2057 HD11 LEU P 174      48.167  65.653 -88.004  0.00  0.00      PROA  
ATOM   2058 HD12 LEU P 174      48.366  65.389 -89.773  0.00  0.00      PROA  
ATOM   2059 HD13 LEU P 174      49.717  64.898 -88.652  0.00  0.00      PROA  
ATOM   2060  CD2 LEU P 174      46.504  63.622 -88.464  0.00  0.00      PROA  
ATOM   2061 HD21 LEU P 174      46.349  63.910 -87.402  0.00  0.00      PROA  
ATOM   2062 HD22 LEU P 174      46.091  62.597 -88.575  0.00  0.00      PROA  
ATOM   2063 HD23 LEU P 174      46.070  64.313 -89.217  0.00  0.00      PROA  
ATOM   2064  C   LEU P 174      50.380  61.500 -89.027  0.00  0.00      PROA  
ATOM   2065  O   LEU P 174      49.944  60.398 -88.690  0.00  0.00      PROA  
ATOM   2066  N   GLN P 175      51.358  62.128 -88.287  0.00  0.00      PROA  
ATOM   2067  HN  GLN P 175      51.704  62.946 -88.739  0.00  0.00      PROA  
ATOM   2068  CA  GLN P 175      52.048  61.721 -87.101  0.00  0.00      PROA  
ATOM   2069  HA  GLN P 175      52.005  60.643 -87.130  0.00  0.00      PROA  
ATOM   2070  CB  GLN P 175      53.490  62.227 -87.227  0.00  0.00      PROA  
ATOM   2071  HB1 GLN P 175      53.974  61.802 -86.322  0.00  0.00      PROA  
ATOM   2072  HB2 GLN P 175      53.582  63.326 -87.090  0.00  0.00      PROA  
ATOM   2073  CG  GLN P 175      54.404  61.800 -88.415  0.00  0.00      PROA  
ATOM   2074  HG1 GLN P 175      55.461  62.134 -88.339  0.00  0.00      PROA  
ATOM   2075  HG2 GLN P 175      53.972  62.408 -89.239  0.00  0.00      PROA  
ATOM   2076  CD  GLN P 175      54.373  60.377 -88.901  0.00  0.00      PROA  
ATOM   2077  OE1 GLN P 175      54.289  60.020 -90.094  0.00  0.00      PROA  
ATOM   2078  NE2 GLN P 175      54.675  59.454 -87.959  0.00  0.00      PROA  
ATOM   2079 HE21 GLN P 175      54.749  58.505 -88.263  0.00  0.00      PROA  
ATOM   2080 HE22 GLN P 175      54.549  59.736 -87.007  0.00  0.00      PROA  
ATOM   2081  C   GLN P 175      51.399  62.219 -85.826  0.00  0.00      PROA  
ATOM   2082  O   GLN P 175      51.580  63.391 -85.406  0.00  0.00      PROA  
ATOM   2083  N   LYS P 176      50.589  61.311 -85.186  0.00  0.00      PROA  
ATOM   2084  HN  LYS P 176      50.610  60.389 -85.564  0.00  0.00      PROA  
ATOM   2085  CA  LYS P 176      49.991  61.575 -83.881  0.00  0.00      PROA  
ATOM   2086  HA  LYS P 176      49.837  62.635 -83.736  0.00  0.00      PROA  
ATOM   2087  CB  LYS P 176      48.720  60.787 -83.657  0.00  0.00      PROA  
ATOM   2088  HB1 LYS P 176      48.445  60.766 -82.581  0.00  0.00      PROA  
ATOM   2089  HB2 LYS P 176      49.016  59.725 -83.794  0.00  0.00      PROA  
ATOM   2090  CG  LYS P 176      47.542  61.269 -84.388  0.00  0.00      PROA  
ATOM   2091  HG1 LYS P 176      47.261  62.325 -84.189  0.00  0.00      PROA  
ATOM   2092  HG2 LYS P 176      46.678  60.729 -83.947  0.00  0.00      PROA  
ATOM   2093  CD  LYS P 176      47.527  60.850 -85.934  0.00  0.00      PROA  
ATOM   2094  HD1 LYS P 176      48.383  61.279 -86.497  0.00  0.00      PROA  
ATOM   2095  HD2 LYS P 176      46.630  61.248 -86.456  0.00  0.00      PROA  
ATOM   2096  CE  LYS P 176      47.572  59.303 -86.099  0.00  0.00      PROA  
ATOM   2097  HE1 LYS P 176      46.559  59.047 -85.720  0.00  0.00      PROA  
ATOM   2098  HE2 LYS P 176      48.153  58.798 -85.298  0.00  0.00      PROA  
ATOM   2099  NZ  LYS P 176      47.931  58.825 -87.433  0.00  0.00      PROA  
ATOM   2100  HZ1 LYS P 176      48.930  59.031 -87.638  0.00  0.00      PROA  
ATOM   2101  HZ2 LYS P 176      47.328  59.279 -88.148  0.00  0.00      PROA  
ATOM   2102  HZ3 LYS P 176      47.834  57.824 -87.697  0.00  0.00      PROA  
ATOM   2103  C   LYS P 176      51.049  61.281 -82.792  0.00  0.00      PROA  
ATOM   2104  O   LYS P 176      51.847  60.353 -82.997  0.00  0.00      PROA  
ATOM   2105  N   GLU P 177      51.123  62.019 -81.726  0.00  0.00      PROA  
ATOM   2106  HN  GLU P 177      50.443  62.747 -81.684  0.00  0.00      PROA  
ATOM   2107  CA  GLU P 177      52.079  61.795 -80.668  0.00  0.00      PROA  
ATOM   2108  HA  GLU P 177      52.785  61.026 -80.946  0.00  0.00      PROA  
ATOM   2109  CB  GLU P 177      52.721  63.178 -80.278  0.00  0.00      PROA  
ATOM   2110  HB1 GLU P 177      53.444  63.102 -79.438  0.00  0.00      PROA  
ATOM   2111  HB2 GLU P 177      51.978  63.963 -80.019  0.00  0.00      PROA  
ATOM   2112  CG  GLU P 177      53.653  63.697 -81.389  0.00  0.00      PROA  
ATOM   2113  HG1 GLU P 177      53.177  63.650 -82.392  0.00  0.00      PROA  
ATOM   2114  HG2 GLU P 177      54.505  62.988 -81.453  0.00  0.00      PROA  
ATOM   2115  CD  GLU P 177      54.305  65.105 -81.336  0.00  0.00      PROA  
ATOM   2116  OE1 GLU P 177      53.866  66.041 -82.094  0.00  0.00      PROA  
ATOM   2117  OE2 GLU P 177      55.251  65.327 -80.528  0.00  0.00      PROA  
ATOM   2118  C   GLU P 177      51.416  61.222 -79.370  0.00  0.00      PROA  
ATOM   2119  OT1 GLU P 177      51.258  61.986 -78.399  0.00  0.00      PROA  
ATOM   2120  OT2 GLU P 177      51.268  59.973 -79.288  0.00  0.00      PROA  
ATOM   2121  N   ILE P  49     103.266  95.759 -58.104  0.00  0.00      PROB  
ATOM   2122  HT1 ILE P  49     104.131  95.200 -57.959  0.00  0.00      PROB  
ATOM   2123  HT2 ILE P  49     102.491  95.356 -57.539  0.00  0.00      PROB  
ATOM   2124  HT3 ILE P  49     103.322  96.717 -57.702  0.00  0.00      PROB  
ATOM   2125  CA  ILE P  49     102.882  95.750 -59.572  0.00  0.00      PROB  
ATOM   2126  HA  ILE P  49     102.345  94.813 -59.601  0.00  0.00      PROB  
ATOM   2127  CB  ILE P  49     102.117  97.062 -59.999  0.00  0.00      PROB  
ATOM   2128  HB  ILE P  49     102.845  97.885 -59.835  0.00  0.00      PROB  
ATOM   2129  CG2 ILE P  49     101.736  97.032 -61.466  0.00  0.00      PROB  
ATOM   2130 HG21 ILE P  49     102.588  97.255 -62.144  0.00  0.00      PROB  
ATOM   2131 HG22 ILE P  49     101.030  97.874 -61.629  0.00  0.00      PROB  
ATOM   2132 HG23 ILE P  49     101.238  96.081 -61.752  0.00  0.00      PROB  
ATOM   2133  CG1 ILE P  49     100.796  97.297 -59.066  0.00  0.00      PROB  
ATOM   2134 HG11 ILE P  49     100.203  98.101 -59.552  0.00  0.00      PROB  
ATOM   2135 HG12 ILE P  49     101.173  97.625 -58.073  0.00  0.00      PROB  
ATOM   2136  CD  ILE P  49      99.958  96.048 -58.857  0.00  0.00      PROB  
ATOM   2137  HD1 ILE P  49      98.901  96.259 -58.589  0.00  0.00      PROB  
ATOM   2138  HD2 ILE P  49     100.348  95.488 -57.980  0.00  0.00      PROB  
ATOM   2139  HD3 ILE P  49      99.959  95.395 -59.756  0.00  0.00      PROB  
ATOM   2140  C   ILE P  49     104.064  95.472 -60.492  0.00  0.00      PROB  
ATOM   2141  O   ILE P  49     104.122  94.371 -61.054  0.00  0.00      PROB  
ATOM   2142  N   ASP P  50     104.969  96.542 -60.720  0.00  0.00      PROB  
ATOM   2143  HN  ASP P  50     104.850  97.415 -60.253  0.00  0.00      PROB  
ATOM   2144  CA  ASP P  50     106.110  96.473 -61.577  0.00  0.00      PROB  
ATOM   2145  HA  ASP P  50     106.562  97.434 -61.771  0.00  0.00      PROB  
ATOM   2146  CB  ASP P  50     107.186  95.652 -60.785  0.00  0.00      PROB  
ATOM   2147  HB1 ASP P  50     108.091  95.480 -61.406  0.00  0.00      PROB  
ATOM   2148  HB2 ASP P  50     106.862  94.721 -60.274  0.00  0.00      PROB  
ATOM   2149  CG  ASP P  50     107.614  96.395 -59.491  0.00  0.00      PROB  
ATOM   2150  OD1 ASP P  50     106.948  97.339 -58.995  0.00  0.00      PROB  
ATOM   2151  OD2 ASP P  50     108.572  95.956 -58.930  0.00  0.00      PROB  
ATOM   2152  C   ASP P  50     105.880  95.925 -63.086  0.00  0.00      PROB  
ATOM   2153  O   ASP P  50     104.713  95.802 -63.571  0.00  0.00      PROB  
ATOM   2154  N   LEU P  51     106.994  95.782 -63.808  0.00  0.00      PROB  
ATOM   2155  HN  LEU P  51     107.909  95.771 -63.414  0.00  0.00      PROB  
ATOM   2156  CA  LEU P  51     107.001  95.510 -65.245  0.00  0.00      PROB  
ATOM   2157  HA  LEU P  51     106.039  95.271 -65.674  0.00  0.00      PROB  
ATOM   2158  CB  LEU P  51     107.694  96.648 -66.020  0.00  0.00      PROB  
ATOM   2159  HB1 LEU P  51     107.787  96.335 -67.082  0.00  0.00      PROB  
ATOM   2160  HB2 LEU P  51     108.739  96.694 -65.644  0.00  0.00      PROB  
ATOM   2161  CG  LEU P  51     107.001  98.004 -65.844  0.00  0.00      PROB  
ATOM   2162  HG  LEU P  51     106.931  98.253 -64.764  0.00  0.00      PROB  
ATOM   2163  CD1 LEU P  51     107.688  99.091 -66.581  0.00  0.00      PROB  
ATOM   2164 HD11 LEU P  51     108.769  99.127 -66.326  0.00  0.00      PROB  
ATOM   2165 HD12 LEU P  51     107.185 100.074 -66.459  0.00  0.00      PROB  
ATOM   2166 HD13 LEU P  51     107.752  98.910 -67.676  0.00  0.00      PROB  
ATOM   2167  CD2 LEU P  51     105.675  97.832 -66.565  0.00  0.00      PROB  
ATOM   2168 HD21 LEU P  51     104.940  97.463 -65.818  0.00  0.00      PROB  
ATOM   2169 HD22 LEU P  51     105.774  97.093 -67.389  0.00  0.00      PROB  
ATOM   2170 HD23 LEU P  51     105.292  98.821 -66.895  0.00  0.00      PROB  
ATOM   2171  C   LEU P  51     107.819  94.104 -65.618  0.00  0.00      PROB  
ATOM   2172  O   LEU P  51     108.445  93.952 -66.649  0.00  0.00      PROB  
ATOM   2173  N   VAL P  52     107.879  93.032 -64.764  0.00  0.00      PROB  
ATOM   2174  HN  VAL P  52     107.492  93.154 -63.854  0.00  0.00      PROB  
ATOM   2175  CA  VAL P  52     108.714  91.906 -64.991  0.00  0.00      PROB  
ATOM   2176  HA  VAL P  52     109.704  92.237 -65.268  0.00  0.00      PROB  
ATOM   2177  CB  VAL P  52     108.862  91.173 -63.576  0.00  0.00      PROB  
ATOM   2178  HB  VAL P  52     107.854  90.968 -63.156  0.00  0.00      PROB  
ATOM   2179  CG1 VAL P  52     109.670  89.854 -63.781  0.00  0.00      PROB  
ATOM   2180 HG11 VAL P  52     109.065  89.036 -64.227  0.00  0.00      PROB  
ATOM   2181 HG12 VAL P  52     109.956  89.463 -62.782  0.00  0.00      PROB  
ATOM   2182 HG13 VAL P  52     110.646  90.064 -64.268  0.00  0.00      PROB  
ATOM   2183  CG2 VAL P  52     109.510  92.053 -62.544  0.00  0.00      PROB  
ATOM   2184 HG21 VAL P  52     110.536  92.392 -62.803  0.00  0.00      PROB  
ATOM   2185 HG22 VAL P  52     109.395  91.610 -61.531  0.00  0.00      PROB  
ATOM   2186 HG23 VAL P  52     108.795  92.867 -62.298  0.00  0.00      PROB  
ATOM   2187  C   VAL P  52     108.172  90.946 -66.040  0.00  0.00      PROB  
ATOM   2188  O   VAL P  52     108.925  90.299 -66.797  0.00  0.00      PROB  
ATOM   2189  N   ASN P  53     106.838  90.909 -66.170  0.00  0.00      PROB  
ATOM   2190  HN  ASN P  53     106.229  91.621 -65.829  0.00  0.00      PROB  
ATOM   2191  CA  ASN P  53     106.304  90.082 -67.196  0.00  0.00      PROB  
ATOM   2192  HA  ASN P  53     106.777  89.112 -67.147  0.00  0.00      PROB  
ATOM   2193  CB  ASN P  53     104.740  90.042 -67.009  0.00  0.00      PROB  
ATOM   2194  HB1 ASN P  53     104.246  90.959 -67.394  0.00  0.00      PROB  
ATOM   2195  HB2 ASN P  53     104.533  90.022 -65.917  0.00  0.00      PROB  
ATOM   2196  CG  ASN P  53     104.330  88.740 -67.707  0.00  0.00      PROB  
ATOM   2197  OD1 ASN P  53     105.189  87.978 -68.323  0.00  0.00      PROB  
ATOM   2198  ND2 ASN P  53     103.027  88.442 -67.659  0.00  0.00      PROB  
ATOM   2199 HD21 ASN P  53     102.821  87.544 -68.047  0.00  0.00      PROB  
ATOM   2200 HD22 ASN P  53     102.493  89.190 -67.266  0.00  0.00      PROB  
ATOM   2201  C   ASN P  53     106.599  90.649 -68.583  0.00  0.00      PROB  
ATOM   2202  O   ASN P  53     106.203  91.793 -68.924  0.00  0.00      PROB  
ATOM   2203  N   ARG P  54     107.229  89.897 -69.495  0.00  0.00      PROB  
ATOM   2204  HN  ARG P  54     107.467  88.957 -69.263  0.00  0.00      PROB  
ATOM   2205  CA  ARG P  54     107.704  90.318 -70.768  0.00  0.00      PROB  
ATOM   2206  HA  ARG P  54     107.708  91.398 -70.790  0.00  0.00      PROB  
ATOM   2207  CB  ARG P  54     109.093  89.745 -71.223  0.00  0.00      PROB  
ATOM   2208  HB1 ARG P  54     109.073  90.103 -72.275  0.00  0.00      PROB  
ATOM   2209  HB2 ARG P  54     109.029  88.637 -71.263  0.00  0.00      PROB  
ATOM   2210  CG  ARG P  54     110.241  90.313 -70.375  0.00  0.00      PROB  
ATOM   2211  HG1 ARG P  54     110.075  90.235 -69.280  0.00  0.00      PROB  
ATOM   2212  HG2 ARG P  54     110.263  91.401 -70.599  0.00  0.00      PROB  
ATOM   2213  CD  ARG P  54     111.747  89.918 -70.676  0.00  0.00      PROB  
ATOM   2214  HD1 ARG P  54     111.864  90.068 -71.771  0.00  0.00      PROB  
ATOM   2215  HD2 ARG P  54     111.979  88.856 -70.445  0.00  0.00      PROB  
ATOM   2216  NE  ARG P  54     112.683  90.645 -69.876  0.00  0.00      PROB  
ATOM   2217  HE  ARG P  54     112.382  91.406 -69.301  0.00  0.00      PROB  
ATOM   2218  CZ  ARG P  54     114.032  90.562 -69.965  0.00  0.00      PROB  
ATOM   2219  NH1 ARG P  54     114.596  89.772 -70.789  0.00  0.00      PROB  
ATOM   2220 HH11 ARG P  54     114.115  89.100 -71.353  0.00  0.00      PROB  
ATOM   2221 HH12 ARG P  54     115.575  89.578 -70.716  0.00  0.00      PROB  
ATOM   2222  NH2 ARG P  54     114.650  91.380 -69.139  0.00  0.00      PROB  
ATOM   2223 HH21 ARG P  54     114.238  92.128 -68.618  0.00  0.00      PROB  
ATOM   2224 HH22 ARG P  54     115.540  91.137 -68.753  0.00  0.00      PROB  
ATOM   2225  C   ARG P  54     106.648  89.906 -71.795  0.00  0.00      PROB  
ATOM   2226  O   ARG P  54     106.710  90.386 -72.941  0.00  0.00      PROB  
ATOM   2227  N   ASP P  55     105.771  88.951 -71.487  0.00  0.00      PROB  
ATOM   2228  HN  ASP P  55     105.959  88.388 -70.686  0.00  0.00      PROB  
ATOM   2229  CA  ASP P  55     104.607  88.592 -72.253  0.00  0.00      PROB  
ATOM   2230  HA  ASP P  55     104.432  89.285 -73.064  0.00  0.00      PROB  
ATOM   2231  CB  ASP P  55     104.745  87.085 -72.666  0.00  0.00      PROB  
ATOM   2232  HB1 ASP P  55     104.919  86.369 -71.834  0.00  0.00      PROB  
ATOM   2233  HB2 ASP P  55     105.623  87.056 -73.346  0.00  0.00      PROB  
ATOM   2234  CG  ASP P  55     103.564  86.415 -73.437  0.00  0.00      PROB  
ATOM   2235  OD1 ASP P  55     102.633  87.214 -73.877  0.00  0.00      PROB  
ATOM   2236  OD2 ASP P  55     103.540  85.169 -73.509  0.00  0.00      PROB  
ATOM   2237  C   ASP P  55     103.296  88.856 -71.390  0.00  0.00      PROB  
ATOM   2238  O   ASP P  55     102.750  87.894 -70.814  0.00  0.00      PROB  
ATOM   2239  N   PRO P  56     102.787  90.101 -71.304  0.00  0.00      PROB  
ATOM   2240  CD  PRO P  56     103.478  91.358 -71.691  0.00  0.00      PROB  
ATOM   2241  HD1 PRO P  56     103.968  91.433 -72.685  0.00  0.00      PROB  
ATOM   2242  HD2 PRO P  56     104.325  91.501 -70.986  0.00  0.00      PROB  
ATOM   2243  CA  PRO P  56     101.608  90.413 -70.483  0.00  0.00      PROB  
ATOM   2244  HA  PRO P  56     101.717  90.003 -69.490  0.00  0.00      PROB  
ATOM   2245  CB  PRO P  56     101.708  91.909 -70.291  0.00  0.00      PROB  
ATOM   2246  HB1 PRO P  56     102.169  92.031 -69.288  0.00  0.00      PROB  
ATOM   2247  HB2 PRO P  56     100.736  92.439 -70.200  0.00  0.00      PROB  
ATOM   2248  CG  PRO P  56     102.482  92.463 -71.474  0.00  0.00      PROB  
ATOM   2249  HG1 PRO P  56     101.867  92.237 -72.372  0.00  0.00      PROB  
ATOM   2250  HG2 PRO P  56     102.870  93.504 -71.497  0.00  0.00      PROB  
ATOM   2251  C   PRO P  56     100.292  90.021 -71.150  0.00  0.00      PROB  
ATOM   2252  O   PRO P  56      99.389  89.627 -70.428  0.00  0.00      PROB  
ATOM   2253  N   LYS P  57     100.193  90.047 -72.507  0.00  0.00      PROB  
ATOM   2254  HN  LYS P  57     100.998  90.163 -73.083  0.00  0.00      PROB  
ATOM   2255  CA  LYS P  57      98.913  89.725 -73.184  0.00  0.00      PROB  
ATOM   2256  HA  LYS P  57      98.061  90.084 -72.627  0.00  0.00      PROB  
ATOM   2257  CB  LYS P  57      99.021  90.425 -74.567  0.00  0.00      PROB  
ATOM   2258  HB1 LYS P  57      98.227  90.086 -75.266  0.00  0.00      PROB  
ATOM   2259  HB2 LYS P  57      99.958  90.000 -74.985  0.00  0.00      PROB  
ATOM   2260  CG  LYS P  57      98.900  91.965 -74.339  0.00  0.00      PROB  
ATOM   2261  HG1 LYS P  57      99.717  92.289 -73.658  0.00  0.00      PROB  
ATOM   2262  HG2 LYS P  57      97.906  92.299 -73.974  0.00  0.00      PROB  
ATOM   2263  CD  LYS P  57      99.088  92.766 -75.692  0.00  0.00      PROB  
ATOM   2264  HD1 LYS P  57      99.982  92.332 -76.188  0.00  0.00      PROB  
ATOM   2265  HD2 LYS P  57      99.388  93.789 -75.380  0.00  0.00      PROB  
ATOM   2266  CE  LYS P  57      97.863  92.828 -76.628  0.00  0.00      PROB  
ATOM   2267  HE1 LYS P  57      97.063  93.401 -76.112  0.00  0.00      PROB  
ATOM   2268  HE2 LYS P  57      97.525  91.816 -76.938  0.00  0.00      PROB  
ATOM   2269  NZ  LYS P  57      98.148  93.684 -77.813  0.00  0.00      PROB  
ATOM   2270  HZ1 LYS P  57      98.548  94.635 -77.681  0.00  0.00      PROB  
ATOM   2271  HZ2 LYS P  57      97.252  93.996 -78.238  0.00  0.00      PROB  
ATOM   2272  HZ3 LYS P  57      98.744  93.202 -78.516  0.00  0.00      PROB  
ATOM   2273  C   LYS P  57      98.778  88.238 -73.290  0.00  0.00      PROB  
ATOM   2274  O   LYS P  57      97.710  87.830 -73.687  0.00  0.00      PROB  
ATOM   2275  N   HSD P  58      99.835  87.485 -72.952  0.00  0.00      PROB  
ATOM   2276  HN  HSD P  58     100.691  87.892 -72.645  0.00  0.00      PROB  
ATOM   2277  CA  HSD P  58      99.811  86.008 -72.995  0.00  0.00      PROB  
ATOM   2278  HA  HSD P  58     100.761  85.637 -72.640  0.00  0.00      PROB  
ATOM   2279  CB  HSD P  58      98.567  85.345 -72.196  0.00  0.00      PROB  
ATOM   2280  HB1 HSD P  58      98.504  84.274 -72.485  0.00  0.00      PROB  
ATOM   2281  HB2 HSD P  58      97.656  85.847 -72.585  0.00  0.00      PROB  
ATOM   2282  ND1 HSD P  58      99.076  84.424 -69.909  0.00  0.00      PROB  
ATOM   2283  HD1 HSD P  58      99.326  83.479 -70.120  0.00  0.00      PROB  
ATOM   2284  CG  HSD P  58      98.611  85.460 -70.700  0.00  0.00      PROB  
ATOM   2285  CE1 HSD P  58      98.846  84.783 -68.593  0.00  0.00      PROB  
ATOM   2286  HE1 HSD P  58      99.280  84.200 -67.781  0.00  0.00      PROB  
ATOM   2287  NE2 HSD P  58      98.298  85.962 -68.512  0.00  0.00      PROB  
ATOM   2288  CD2 HSD P  58      98.188  86.419 -69.843  0.00  0.00      PROB  
ATOM   2289  HD2 HSD P  58      97.726  87.384 -70.006  0.00  0.00      PROB  
ATOM   2290  C   HSD P  58      99.805  85.466 -74.386  0.00  0.00      PROB  
ATOM   2291  O   HSD P  58      99.113  84.515 -74.728  0.00  0.00      PROB  
ATOM   2292  N   LEU P  59     100.578  86.027 -75.259  0.00  0.00      PROB  
ATOM   2293  HN  LEU P  59     101.307  86.625 -74.935  0.00  0.00      PROB  
ATOM   2294  CA  LEU P  59     100.779  85.572 -76.673  0.00  0.00      PROB  
ATOM   2295  HA  LEU P  59      99.808  85.318 -77.071  0.00  0.00      PROB  
ATOM   2296  CB  LEU P  59     101.690  86.685 -77.351  0.00  0.00      PROB  
ATOM   2297  HB1 LEU P  59     102.604  86.817 -76.732  0.00  0.00      PROB  
ATOM   2298  HB2 LEU P  59     101.157  87.658 -77.403  0.00  0.00      PROB  
ATOM   2299  CG  LEU P  59     102.062  86.478 -78.825  0.00  0.00      PROB  
ATOM   2300  HG  LEU P  59     102.541  85.481 -78.923  0.00  0.00      PROB  
ATOM   2301  CD1 LEU P  59     100.844  86.399 -79.727  0.00  0.00      PROB  
ATOM   2302 HD11 LEU P  59     100.076  85.725 -79.291  0.00  0.00      PROB  
ATOM   2303 HD12 LEU P  59     101.135  85.941 -80.696  0.00  0.00      PROB  
ATOM   2304 HD13 LEU P  59     100.300  87.368 -79.729  0.00  0.00      PROB  
ATOM   2305  CD2 LEU P  59     103.075  87.463 -79.302  0.00  0.00      PROB  
ATOM   2306 HD21 LEU P  59     103.666  87.072 -80.158  0.00  0.00      PROB  
ATOM   2307 HD22 LEU P  59     103.919  87.591 -78.591  0.00  0.00      PROB  
ATOM   2308 HD23 LEU P  59     102.632  88.454 -79.539  0.00  0.00      PROB  
ATOM   2309  C   LEU P  59     101.394  84.178 -76.692  0.00  0.00      PROB  
ATOM   2310  O   LEU P  59     100.916  83.285 -77.416  0.00  0.00      PROB  
ATOM   2311  N   ASN P  60     102.485  83.957 -75.921  0.00  0.00      PROB  
ATOM   2312  HN  ASN P  60     102.768  84.576 -75.192  0.00  0.00      PROB  
ATOM   2313  CA  ASN P  60     103.277  82.724 -75.940  0.00  0.00      PROB  
ATOM   2314  HA  ASN P  60     102.981  82.086 -76.759  0.00  0.00      PROB  
ATOM   2315  CB  ASN P  60     104.787  83.108 -76.019  0.00  0.00      PROB  
ATOM   2316  HB1 ASN P  60     105.504  82.265 -75.924  0.00  0.00      PROB  
ATOM   2317  HB2 ASN P  60     105.102  83.867 -75.272  0.00  0.00      PROB  
ATOM   2318  CG  ASN P  60     105.117  83.767 -77.407  0.00  0.00      PROB  
ATOM   2319  OD1 ASN P  60     104.448  83.501 -78.394  0.00  0.00      PROB  
ATOM   2320  ND2 ASN P  60     106.059  84.747 -77.380  0.00  0.00      PROB  
ATOM   2321 HD21 ASN P  60     106.384  85.137 -76.518  0.00  0.00      PROB  
ATOM   2322 HD22 ASN P  60     106.105  85.321 -78.197  0.00  0.00      PROB  
ATOM   2323  C   ASN P  60     103.087  81.850 -74.753  0.00  0.00      PROB  
ATOM   2324  O   ASN P  60     103.031  80.634 -74.905  0.00  0.00      PROB  
ATOM   2325  N   ASP P  61     102.971  82.467 -73.556  0.00  0.00      PROB  
ATOM   2326  HN  ASP P  61     103.132  83.445 -73.442  0.00  0.00      PROB  
ATOM   2327  CA  ASP P  61     102.359  81.865 -72.418  0.00  0.00      PROB  
ATOM   2328  HA  ASP P  61     102.434  82.660 -71.690  0.00  0.00      PROB  
ATOM   2329  CB  ASP P  61     100.906  81.590 -72.866  0.00  0.00      PROB  
ATOM   2330  HB1 ASP P  61     100.801  80.536 -73.201  0.00  0.00      PROB  
ATOM   2331  HB2 ASP P  61     100.732  82.333 -73.673  0.00  0.00      PROB  
ATOM   2332  CG  ASP P  61      99.948  81.874 -71.802  0.00  0.00      PROB  
ATOM   2333  OD1 ASP P  61      98.720  81.930 -72.048  0.00  0.00      PROB  
ATOM   2334  OD2 ASP P  61     100.297  81.749 -70.617  0.00  0.00      PROB  
ATOM   2335  C   ASP P  61     102.990  80.603 -71.837  0.00  0.00      PROB  
ATOM   2336  O   ASP P  61     104.204  80.357 -72.051  0.00  0.00      PROB  
ATOM   2337  N   ASP P  62     102.246  79.802 -71.120  0.00  0.00      PROB  
ATOM   2338  HN  ASP P  62     101.359  80.223 -70.946  0.00  0.00      PROB  
ATOM   2339  CA  ASP P  62     102.605  78.535 -70.498  0.00  0.00      PROB  
ATOM   2340  HA  ASP P  62     103.329  78.609 -69.700  0.00  0.00      PROB  
ATOM   2341  CB  ASP P  62     101.265  78.057 -69.819  0.00  0.00      PROB  
ATOM   2342  HB1 ASP P  62     101.489  77.081 -69.339  0.00  0.00      PROB  
ATOM   2343  HB2 ASP P  62     100.610  77.905 -70.703  0.00  0.00      PROB  
ATOM   2344  CG  ASP P  62     100.754  79.043 -68.795  0.00  0.00      PROB  
ATOM   2345  OD1 ASP P  62     101.593  79.701 -68.133  0.00  0.00      PROB  
ATOM   2346  OD2 ASP P  62      99.546  79.021 -68.503  0.00  0.00      PROB  
ATOM   2347  C   ASP P  62     103.310  77.440 -71.385  0.00  0.00      PROB  
ATOM   2348  O   ASP P  62     104.129  76.715 -70.884  0.00  0.00      PROB  
ATOM   2349  N   VAL P  63     102.951  77.316 -72.708  0.00  0.00      PROB  
ATOM   2350  HN  VAL P  63     102.071  77.746 -72.897  0.00  0.00      PROB  
ATOM   2351  CA  VAL P  63     103.511  76.387 -73.721  0.00  0.00      PROB  
ATOM   2352  HA  VAL P  63     103.416  75.393 -73.309  0.00  0.00      PROB  
ATOM   2353  CB  VAL P  63     102.846  76.501 -75.098  0.00  0.00      PROB  
ATOM   2354  HB  VAL P  63     103.246  77.397 -75.618  0.00  0.00      PROB  
ATOM   2355  CG1 VAL P  63     103.080  75.290 -75.974  0.00  0.00      PROB  
ATOM   2356 HG11 VAL P  63     104.135  75.182 -76.304  0.00  0.00      PROB  
ATOM   2357 HG12 VAL P  63     102.307  75.059 -76.739  0.00  0.00      PROB  
ATOM   2358 HG13 VAL P  63     102.983  74.379 -75.345  0.00  0.00      PROB  
ATOM   2359  CG2 VAL P  63     101.338  76.770 -74.788  0.00  0.00      PROB  
ATOM   2360 HG21 VAL P  63     100.820  76.748 -75.771  0.00  0.00      PROB  
ATOM   2361 HG22 VAL P  63     101.206  77.765 -74.311  0.00  0.00      PROB  
ATOM   2362 HG23 VAL P  63     100.932  75.900 -74.230  0.00  0.00      PROB  
ATOM   2363  C   VAL P  63     105.018  76.606 -74.023  0.00  0.00      PROB  
ATOM   2364  O   VAL P  63     105.684  75.609 -74.090  0.00  0.00      PROB  
ATOM   2365  N   VAL P  64     105.527  77.906 -74.159  0.00  0.00      PROB  
ATOM   2366  HN  VAL P  64     104.965  78.700 -73.941  0.00  0.00      PROB  
ATOM   2367  CA  VAL P  64     106.866  78.120 -74.680  0.00  0.00      PROB  
ATOM   2368  HA  VAL P  64     107.216  77.168 -75.051  0.00  0.00      PROB  
ATOM   2369  CB  VAL P  64     106.934  79.233 -75.768  0.00  0.00      PROB  
ATOM   2370  HB  VAL P  64     106.941  80.235 -75.289  0.00  0.00      PROB  
ATOM   2371  CG1 VAL P  64     108.133  78.968 -76.705  0.00  0.00      PROB  
ATOM   2372 HG11 VAL P  64     109.077  78.858 -76.129  0.00  0.00      PROB  
ATOM   2373 HG12 VAL P  64     108.158  79.811 -77.427  0.00  0.00      PROB  
ATOM   2374 HG13 VAL P  64     107.958  78.030 -77.275  0.00  0.00      PROB  
ATOM   2375  CG2 VAL P  64     105.657  79.256 -76.631  0.00  0.00      PROB  
ATOM   2376 HG21 VAL P  64     105.488  78.256 -77.085  0.00  0.00      PROB  
ATOM   2377 HG22 VAL P  64     105.818  79.936 -77.495  0.00  0.00      PROB  
ATOM   2378 HG23 VAL P  64     104.729  79.576 -76.111  0.00  0.00      PROB  
ATOM   2379  C   VAL P  64     107.844  78.420 -73.508  0.00  0.00      PROB  
ATOM   2380  O   VAL P  64     109.053  78.647 -73.643  0.00  0.00      PROB  
ATOM   2381  N   LYS P  65     107.401  78.342 -72.204  0.00  0.00      PROB  
ATOM   2382  HN  LYS P  65     106.411  78.271 -72.108  0.00  0.00      PROB  
ATOM   2383  CA  LYS P  65     108.321  78.543 -71.000  0.00  0.00      PROB  
ATOM   2384  HA  LYS P  65     109.227  79.064 -71.272  0.00  0.00      PROB  
ATOM   2385  CB  LYS P  65     107.578  79.450 -69.949  0.00  0.00      PROB  
ATOM   2386  HB1 LYS P  65     107.263  80.365 -70.495  0.00  0.00      PROB  
ATOM   2387  HB2 LYS P  65     108.402  79.710 -69.251  0.00  0.00      PROB  
ATOM   2388  CG  LYS P  65     106.320  78.923 -69.124  0.00  0.00      PROB  
ATOM   2389  HG1 LYS P  65     106.719  78.448 -68.202  0.00  0.00      PROB  
ATOM   2390  HG2 LYS P  65     105.776  78.174 -69.738  0.00  0.00      PROB  
ATOM   2391  CD  LYS P  65     105.461  80.174 -68.778  0.00  0.00      PROB  
ATOM   2392  HD1 LYS P  65     104.691  80.287 -69.570  0.00  0.00      PROB  
ATOM   2393  HD2 LYS P  65     106.112  81.068 -68.888  0.00  0.00      PROB  
ATOM   2394  CE  LYS P  65     104.658  79.966 -67.472  0.00  0.00      PROB  
ATOM   2395  HE1 LYS P  65     105.350  79.897 -66.606  0.00  0.00      PROB  
ATOM   2396  HE2 LYS P  65     104.112  79.000 -67.527  0.00  0.00      PROB  
ATOM   2397  NZ  LYS P  65     103.749  81.079 -67.261  0.00  0.00      PROB  
ATOM   2398  HZ1 LYS P  65     102.921  80.899 -67.864  0.00  0.00      PROB  
ATOM   2399  HZ2 LYS P  65     104.143  81.966 -67.634  0.00  0.00      PROB  
ATOM   2400  HZ3 LYS P  65     103.514  81.217 -66.257  0.00  0.00      PROB  
ATOM   2401  C   LYS P  65     108.807  77.262 -70.242  0.00  0.00      PROB  
ATOM   2402  O   LYS P  65     109.739  77.280 -69.446  0.00  0.00      PROB  
ATOM   2403  N   ILE P  66     108.294  76.049 -70.497  0.00  0.00      PROB  
ATOM   2404  HN  ILE P  66     107.451  76.108 -71.026  0.00  0.00      PROB  
ATOM   2405  CA  ILE P  66     108.651  74.697 -70.033  0.00  0.00      PROB  
ATOM   2406  HA  ILE P  66     107.996  74.555 -69.186  0.00  0.00      PROB  
ATOM   2407  CB  ILE P  66     108.300  73.718 -71.094  0.00  0.00      PROB  
ATOM   2408  HB  ILE P  66     108.591  72.710 -70.730  0.00  0.00      PROB  
ATOM   2409  CG2 ILE P  66     106.763  73.594 -71.199  0.00  0.00      PROB  
ATOM   2410 HG21 ILE P  66     106.440  72.752 -71.848  0.00  0.00      PROB  
ATOM   2411 HG22 ILE P  66     106.381  74.485 -71.741  0.00  0.00      PROB  
ATOM   2412 HG23 ILE P  66     106.298  73.419 -70.205  0.00  0.00      PROB  
ATOM   2413  CG1 ILE P  66     109.044  73.975 -72.435  0.00  0.00      PROB  
ATOM   2414 HG11 ILE P  66     110.148  74.046 -72.336  0.00  0.00      PROB  
ATOM   2415 HG12 ILE P  66     108.678  74.909 -72.912  0.00  0.00      PROB  
ATOM   2416  CD  ILE P  66     108.998  72.821 -73.456  0.00  0.00      PROB  
ATOM   2417  HD1 ILE P  66     108.007  72.801 -73.958  0.00  0.00      PROB  
ATOM   2418  HD2 ILE P  66     109.276  71.855 -72.983  0.00  0.00      PROB  
ATOM   2419  HD3 ILE P  66     109.702  73.133 -74.257  0.00  0.00      PROB  
ATOM   2420  C   ILE P  66     109.936  74.354 -69.346  0.00  0.00      PROB  
ATOM   2421  O   ILE P  66     110.981  74.487 -69.991  0.00  0.00      PROB  
ATOM   2422  N   ASP P  67     109.850  73.904 -68.070  0.00  0.00      PROB  
ATOM   2423  HN  ASP P  67     109.011  73.948 -67.533  0.00  0.00      PROB  
ATOM   2424  CA  ASP P  67     110.996  73.568 -67.233  0.00  0.00      PROB  
ATOM   2425  HA  ASP P  67     111.826  74.122 -67.646  0.00  0.00      PROB  
ATOM   2426  CB  ASP P  67     110.763  73.947 -65.826  0.00  0.00      PROB  
ATOM   2427  HB1 ASP P  67     111.508  73.581 -65.088  0.00  0.00      PROB  
ATOM   2428  HB2 ASP P  67     109.849  73.410 -65.494  0.00  0.00      PROB  
ATOM   2429  CG  ASP P  67     110.622  75.469 -65.573  0.00  0.00      PROB  
ATOM   2430  OD1 ASP P  67     109.692  75.852 -64.827  0.00  0.00      PROB  
ATOM   2431  OD2 ASP P  67     111.556  76.187 -66.083  0.00  0.00      PROB  
ATOM   2432  C   ASP P  67     111.357  72.050 -67.398  0.00  0.00      PROB  
ATOM   2433  O   ASP P  67     110.713  71.200 -68.014  0.00  0.00      PROB  
ATOM   2434  N   PHE P  68     112.558  71.698 -66.872  0.00  0.00      PROB  
ATOM   2435  HN  PHE P  68     113.121  72.374 -66.402  0.00  0.00      PROB  
ATOM   2436  CA  PHE P  68     113.017  70.342 -66.675  0.00  0.00      PROB  
ATOM   2437  HA  PHE P  68     113.398  69.987 -67.621  0.00  0.00      PROB  
ATOM   2438  CB  PHE P  68     114.283  70.314 -65.723  0.00  0.00      PROB  
ATOM   2439  HB1 PHE P  68     113.977  70.861 -64.805  0.00  0.00      PROB  
ATOM   2440  HB2 PHE P  68     115.133  70.859 -66.187  0.00  0.00      PROB  
ATOM   2441  CG  PHE P  68     114.648  68.894 -65.426  0.00  0.00      PROB  
ATOM   2442  CD1 PHE P  68     115.267  68.121 -66.454  0.00  0.00      PROB  
ATOM   2443  HD1 PHE P  68     115.403  68.551 -67.435  0.00  0.00      PROB  
ATOM   2444  CE1 PHE P  68     115.573  66.799 -66.158  0.00  0.00      PROB  
ATOM   2445  HE1 PHE P  68     116.132  66.328 -66.953  0.00  0.00      PROB  
ATOM   2446  CZ  PHE P  68     115.357  66.228 -64.904  0.00  0.00      PROB  
ATOM   2447  HZ  PHE P  68     115.685  65.209 -64.759  0.00  0.00      PROB  
ATOM   2448  CD2 PHE P  68     114.466  68.401 -64.200  0.00  0.00      PROB  
ATOM   2449  HD2 PHE P  68     113.953  68.963 -63.433  0.00  0.00      PROB  
ATOM   2450  CE2 PHE P  68     114.755  67.074 -63.895  0.00  0.00      PROB  
ATOM   2451  HE2 PHE P  68     114.603  66.669 -62.906  0.00  0.00      PROB  
ATOM   2452  C   PHE P  68     111.960  69.437 -66.062  0.00  0.00      PROB  
ATOM   2453  O   PHE P  68     111.662  68.339 -66.534  0.00  0.00      PROB  
ATOM   2454  N   GLU P  69     111.315  69.833 -64.906  0.00  0.00      PROB  
ATOM   2455  HN  GLU P  69     111.536  70.668 -64.408  0.00  0.00      PROB  
ATOM   2456  CA  GLU P  69     110.365  68.902 -64.318  0.00  0.00      PROB  
ATOM   2457  HA  GLU P  69     110.643  67.861 -64.382  0.00  0.00      PROB  
ATOM   2458  CB  GLU P  69     110.214  69.227 -62.793  0.00  0.00      PROB  
ATOM   2459  HB1 GLU P  69     109.573  68.402 -62.415  0.00  0.00      PROB  
ATOM   2460  HB2 GLU P  69     109.658  70.136 -62.480  0.00  0.00      PROB  
ATOM   2461  CG  GLU P  69     111.573  69.095 -61.918  0.00  0.00      PROB  
ATOM   2462  HG1 GLU P  69     112.122  70.044 -62.101  0.00  0.00      PROB  
ATOM   2463  HG2 GLU P  69     112.178  68.227 -62.255  0.00  0.00      PROB  
ATOM   2464  CD  GLU P  69     111.376  69.034 -60.451  0.00  0.00      PROB  
ATOM   2465  OE1 GLU P  69     110.278  68.689 -59.985  0.00  0.00      PROB  
ATOM   2466  OE2 GLU P  69     112.373  69.228 -59.746  0.00  0.00      PROB  
ATOM   2467  C   GLU P  69     108.993  68.951 -65.082  0.00  0.00      PROB  
ATOM   2468  O   GLU P  69     108.178  68.077 -64.949  0.00  0.00      PROB  
ATOM   2469  N   ASP P  70     108.753  69.926 -65.944  0.00  0.00      PROB  
ATOM   2470  HN  ASP P  70     109.512  70.519 -66.201  0.00  0.00      PROB  
ATOM   2471  CA  ASP P  70     107.684  69.875 -66.926  0.00  0.00      PROB  
ATOM   2472  HA  ASP P  70     106.828  69.505 -66.381  0.00  0.00      PROB  
ATOM   2473  CB  ASP P  70     107.351  71.153 -67.674  0.00  0.00      PROB  
ATOM   2474  HB1 ASP P  70     106.688  71.034 -68.558  0.00  0.00      PROB  
ATOM   2475  HB2 ASP P  70     108.293  71.519 -68.135  0.00  0.00      PROB  
ATOM   2476  CG  ASP P  70     106.752  72.231 -66.733  0.00  0.00      PROB  
ATOM   2477  OD1 ASP P  70     105.626  71.968 -66.199  0.00  0.00      PROB  
ATOM   2478  OD2 ASP P  70     107.200  73.398 -66.754  0.00  0.00      PROB  
ATOM   2479  C   ASP P  70     107.853  68.854 -68.038  0.00  0.00      PROB  
ATOM   2480  O   ASP P  70     107.010  67.992 -68.314  0.00  0.00      PROB  
ATOM   2481  N   VAL P  71     108.991  68.963 -68.653  0.00  0.00      PROB  
ATOM   2482  HN  VAL P  71     109.623  69.675 -68.357  0.00  0.00      PROB  
ATOM   2483  CA  VAL P  71     109.420  68.100 -69.710  0.00  0.00      PROB  
ATOM   2484  HA  VAL P  71     108.639  67.989 -70.448  0.00  0.00      PROB  
ATOM   2485  CB  VAL P  71     110.630  68.774 -70.432  0.00  0.00      PROB  
ATOM   2486  HB  VAL P  71     111.283  69.097 -69.593  0.00  0.00      PROB  
ATOM   2487  CG1 VAL P  71     111.483  67.865 -71.338  0.00  0.00      PROB  
ATOM   2488 HG11 VAL P  71     111.771  67.018 -70.679  0.00  0.00      PROB  
ATOM   2489 HG12 VAL P  71     112.327  68.491 -71.698  0.00  0.00      PROB  
ATOM   2490 HG13 VAL P  71     110.917  67.487 -72.216  0.00  0.00      PROB  
ATOM   2491  CG2 VAL P  71     110.186  70.015 -71.138  0.00  0.00      PROB  
ATOM   2492 HG21 VAL P  71     111.149  70.427 -71.509  0.00  0.00      PROB  
ATOM   2493 HG22 VAL P  71     109.862  70.798 -70.419  0.00  0.00      PROB  
ATOM   2494 HG23 VAL P  71     109.521  69.927 -72.023  0.00  0.00      PROB  
ATOM   2495  C   VAL P  71     109.642  66.672 -69.211  0.00  0.00      PROB  
ATOM   2496  O   VAL P  71     109.246  65.653 -69.859  0.00  0.00      PROB  
ATOM   2497  N   ILE P  72     110.298  66.482 -68.068  0.00  0.00      PROB  
ATOM   2498  HN  ILE P  72     110.682  67.277 -67.603  0.00  0.00      PROB  
ATOM   2499  CA  ILE P  72     110.682  65.172 -67.513  0.00  0.00      PROB  
ATOM   2500  HA  ILE P  72     110.676  64.332 -68.192  0.00  0.00      PROB  
ATOM   2501  CB  ILE P  72     112.191  65.114 -67.251  0.00  0.00      PROB  
ATOM   2502  HB  ILE P  72     112.430  65.871 -66.474  0.00  0.00      PROB  
ATOM   2503  CG2 ILE P  72     112.601  63.805 -66.488  0.00  0.00      PROB  
ATOM   2504 HG21 ILE P  72     113.588  63.951 -66.001  0.00  0.00      PROB  
ATOM   2505 HG22 ILE P  72     112.683  62.881 -67.100  0.00  0.00      PROB  
ATOM   2506 HG23 ILE P  72     111.847  63.461 -65.749  0.00  0.00      PROB  
ATOM   2507  CG1 ILE P  72     113.066  65.213 -68.558  0.00  0.00      PROB  
ATOM   2508 HG11 ILE P  72     114.125  65.081 -68.247  0.00  0.00      PROB  
ATOM   2509 HG12 ILE P  72     112.908  66.244 -68.940  0.00  0.00      PROB  
ATOM   2510  CD  ILE P  72     112.687  64.269 -69.758  0.00  0.00      PROB  
ATOM   2511  HD1 ILE P  72     113.512  64.246 -70.502  0.00  0.00      PROB  
ATOM   2512  HD2 ILE P  72     111.853  64.686 -70.363  0.00  0.00      PROB  
ATOM   2513  HD3 ILE P  72     112.510  63.214 -69.459  0.00  0.00      PROB  
ATOM   2514  C   ILE P  72     109.887  64.932 -66.269  0.00  0.00      PROB  
ATOM   2515  O   ILE P  72     109.871  65.696 -65.270  0.00  0.00      PROB  
ATOM   2516  N   ALA P  73     109.026  63.835 -66.298  0.00  0.00      PROB  
ATOM   2517  HN  ALA P  73     109.089  63.213 -67.074  0.00  0.00      PROB  
ATOM   2518  CA  ALA P  73     108.393  63.357 -65.121  0.00  0.00      PROB  
ATOM   2519  HA  ALA P  73     108.970  63.647 -64.256  0.00  0.00      PROB  
ATOM   2520  CB  ALA P  73     107.073  64.092 -64.865  0.00  0.00      PROB  
ATOM   2521  HB1 ALA P  73     107.293  65.179 -64.923  0.00  0.00      PROB  
ATOM   2522  HB2 ALA P  73     106.859  63.899 -63.792  0.00  0.00      PROB  
ATOM   2523  HB3 ALA P  73     106.301  63.938 -65.649  0.00  0.00      PROB  
ATOM   2524  C   ALA P  73     108.340  61.848 -65.144  0.00  0.00      PROB  
ATOM   2525  O   ALA P  73     108.108  61.232 -66.178  0.00  0.00      PROB  
ATOM   2526  N   GLU P  74     108.612  61.227 -64.042  0.00  0.00      PROB  
ATOM   2527  HN  GLU P  74     108.829  61.687 -63.185  0.00  0.00      PROB  
ATOM   2528  CA  GLU P  74     108.499  59.764 -63.890  0.00  0.00      PROB  
ATOM   2529  HA  GLU P  74     108.780  59.182 -64.756  0.00  0.00      PROB  
ATOM   2530  CB  GLU P  74     109.647  59.314 -62.923  0.00  0.00      PROB  
ATOM   2531  HB1 GLU P  74     109.629  58.235 -62.660  0.00  0.00      PROB  
ATOM   2532  HB2 GLU P  74     109.517  59.924 -62.003  0.00  0.00      PROB  
ATOM   2533  CG  GLU P  74     111.026  59.501 -63.514  0.00  0.00      PROB  
ATOM   2534  HG1 GLU P  74     111.137  60.606 -63.543  0.00  0.00      PROB  
ATOM   2535  HG2 GLU P  74     111.188  59.047 -64.515  0.00  0.00      PROB  
ATOM   2536  CD  GLU P  74     112.179  59.087 -62.601  0.00  0.00      PROB  
ATOM   2537  OE1 GLU P  74     113.295  58.634 -63.011  0.00  0.00      PROB  
ATOM   2538  OE2 GLU P  74     112.000  59.265 -61.344  0.00  0.00      PROB  
ATOM   2539  C   GLU P  74     107.188  59.294 -63.391  0.00  0.00      PROB  
ATOM   2540  O   GLU P  74     106.809  59.650 -62.306  0.00  0.00      PROB  
ATOM   2541  N   PRO P  75     106.371  58.483 -64.042  0.00  0.00      PROB  
ATOM   2542  CD  PRO P  75     106.395  58.350 -65.421  0.00  0.00      PROB  
ATOM   2543  HD1 PRO P  75     107.325  57.791 -65.658  0.00  0.00      PROB  
ATOM   2544  HD2 PRO P  75     106.485  59.315 -65.962  0.00  0.00      PROB  
ATOM   2545  CA  PRO P  75     105.394  57.643 -63.352  0.00  0.00      PROB  
ATOM   2546  HA  PRO P  75     104.575  58.303 -63.105  0.00  0.00      PROB  
ATOM   2547  CB  PRO P  75     105.000  56.674 -64.442  0.00  0.00      PROB  
ATOM   2548  HB1 PRO P  75     104.044  56.142 -64.253  0.00  0.00      PROB  
ATOM   2549  HB2 PRO P  75     105.696  55.808 -64.437  0.00  0.00      PROB  
ATOM   2550  CG  PRO P  75     105.073  57.538 -65.695  0.00  0.00      PROB  
ATOM   2551  HG1 PRO P  75     105.154  56.838 -66.554  0.00  0.00      PROB  
ATOM   2552  HG2 PRO P  75     104.193  58.206 -65.579  0.00  0.00      PROB  
ATOM   2553  C   PRO P  75     105.942  56.963 -62.040  0.00  0.00      PROB  
ATOM   2554  O   PRO P  75     107.088  56.495 -61.903  0.00  0.00      PROB  
ATOM   2555  N   GLU P  76     105.122  56.972 -61.021  0.00  0.00      PROB  
ATOM   2556  HN  GLU P  76     104.249  57.433 -61.153  0.00  0.00      PROB  
ATOM   2557  CA  GLU P  76     105.390  56.420 -59.728  0.00  0.00      PROB  
ATOM   2558  HA  GLU P  76     106.217  56.986 -59.326  0.00  0.00      PROB  
ATOM   2559  CB  GLU P  76     104.078  56.588 -58.883  0.00  0.00      PROB  
ATOM   2560  HB1 GLU P  76     103.194  56.035 -59.266  0.00  0.00      PROB  
ATOM   2561  HB2 GLU P  76     103.696  57.631 -58.884  0.00  0.00      PROB  
ATOM   2562  CG  GLU P  76     104.210  56.009 -57.455  0.00  0.00      PROB  
ATOM   2563  HG1 GLU P  76     105.163  56.370 -57.012  0.00  0.00      PROB  
ATOM   2564  HG2 GLU P  76     104.230  54.901 -57.527  0.00  0.00      PROB  
ATOM   2565  CD  GLU P  76     103.081  56.542 -56.597  0.00  0.00      PROB  
ATOM   2566  OE1 GLU P  76     101.895  56.435 -57.070  0.00  0.00      PROB  
ATOM   2567  OE2 GLU P  76     103.281  57.083 -55.431  0.00  0.00      PROB  
ATOM   2568  C   GLU P  76     105.788  55.021 -59.646  0.00  0.00      PROB  
ATOM   2569  O   GLU P  76     105.071  54.097 -60.002  0.00  0.00      PROB  
ATOM   2570  N   GLY P  77     106.990  54.764 -59.114  0.00  0.00      PROB  
ATOM   2571  HN  GLY P  77     107.476  55.599 -58.869  0.00  0.00      PROB  
ATOM   2572  CA  GLY P  77     107.451  53.435 -58.710  0.00  0.00      PROB  
ATOM   2573  HA1 GLY P  77     106.614  52.762 -58.593  0.00  0.00      PROB  
ATOM   2574  HA2 GLY P  77     107.710  53.642 -57.682  0.00  0.00      PROB  
ATOM   2575  C   GLY P  77     108.667  52.814 -59.409  0.00  0.00      PROB  
ATOM   2576  O   GLY P  77     109.022  51.619 -59.386  0.00  0.00      PROB  
ATOM   2577  N   THR P  78     109.386  53.658 -60.131  0.00  0.00      PROB  
ATOM   2578  HN  THR P  78     109.062  54.587 -60.288  0.00  0.00      PROB  
ATOM   2579  CA  THR P  78     110.554  53.157 -60.874  0.00  0.00      PROB  
ATOM   2580  HA  THR P  78     111.184  52.676 -60.140  0.00  0.00      PROB  
ATOM   2581  CB  THR P  78     110.288  52.306 -62.150  0.00  0.00      PROB  
ATOM   2582  HB  THR P  78     109.360  52.653 -62.652  0.00  0.00      PROB  
ATOM   2583  OG1 THR P  78     110.229  50.971 -61.617  0.00  0.00      PROB  
ATOM   2584  HG1 THR P  78     109.774  51.043 -60.775  0.00  0.00      PROB  
ATOM   2585  CG2 THR P  78     111.360  52.384 -63.280  0.00  0.00      PROB  
ATOM   2586 HG21 THR P  78     112.329  52.075 -62.833  0.00  0.00      PROB  
ATOM   2587 HG22 THR P  78     111.481  53.420 -63.663  0.00  0.00      PROB  
ATOM   2588 HG23 THR P  78     111.109  51.787 -64.182  0.00  0.00      PROB  
ATOM   2589  C   THR P  78     111.358  54.402 -61.187  0.00  0.00      PROB  
ATOM   2590  O   THR P  78     111.020  55.165 -62.116  0.00  0.00      PROB  
ATOM   2591  N   HSD P  79     112.433  54.626 -60.411  0.00  0.00      PROB  
ATOM   2592  HN  HSD P  79     112.704  53.928 -59.752  0.00  0.00      PROB  
ATOM   2593  CA  HSD P  79     112.981  55.981 -60.270  0.00  0.00      PROB  
ATOM   2594  HA  HSD P  79     112.619  56.729 -60.960  0.00  0.00      PROB  
ATOM   2595  CB  HSD P  79     112.557  56.552 -58.909  0.00  0.00      PROB  
ATOM   2596  HB1 HSD P  79     113.068  57.534 -58.824  0.00  0.00      PROB  
ATOM   2597  HB2 HSD P  79     113.029  55.909 -58.136  0.00  0.00      PROB  
ATOM   2598  ND1 HSD P  79     110.493  57.727 -59.621  0.00  0.00      PROB  
ATOM   2599  HD1 HSD P  79     110.976  58.383 -60.201  0.00  0.00      PROB  
ATOM   2600  CG  HSD P  79     111.105  56.701 -58.938  0.00  0.00      PROB  
ATOM   2601  CE1 HSD P  79     109.178  57.788 -59.182  0.00  0.00      PROB  
ATOM   2602  HE1 HSD P  79     108.326  58.412 -59.450  0.00  0.00      PROB  
ATOM   2603  NE2 HSD P  79     108.966  56.892 -58.244  0.00  0.00      PROB  
ATOM   2604  CD2 HSD P  79     110.155  56.186 -58.099  0.00  0.00      PROB  
ATOM   2605  HD2 HSD P  79     110.205  55.513 -57.253  0.00  0.00      PROB  
ATOM   2606  C   HSD P  79     114.504  56.027 -60.416  0.00  0.00      PROB  
ATOM   2607  O   HSD P  79     115.184  55.230 -59.806  0.00  0.00      PROB  
ATOM   2608  N   SER P  80     114.976  56.975 -61.220  0.00  0.00      PROB  
ATOM   2609  HN  SER P  80     114.355  57.514 -61.784  0.00  0.00      PROB  
ATOM   2610  CA  SER P  80     116.360  57.384 -61.429  0.00  0.00      PROB  
ATOM   2611  HA  SER P  80     116.986  56.603 -61.835  0.00  0.00      PROB  
ATOM   2612  CB  SER P  80     116.493  58.273 -62.665  0.00  0.00      PROB  
ATOM   2613  HB1 SER P  80     116.276  57.732 -63.611  0.00  0.00      PROB  
ATOM   2614  HB2 SER P  80     117.558  58.588 -62.672  0.00  0.00      PROB  
ATOM   2615  OG  SER P  80     115.655  59.458 -62.569  0.00  0.00      PROB  
ATOM   2616  HG1 SER P  80     114.765  59.109 -62.663  0.00  0.00      PROB  
ATOM   2617  C   SER P  80     117.188  57.884 -60.261  0.00  0.00      PROB  
ATOM   2618  O   SER P  80     116.616  58.498 -59.372  0.00  0.00      PROB  
ATOM   2619  N   PHE P  81     118.521  57.712 -60.225  0.00  0.00      PROB  
ATOM   2620  HN  PHE P  81     118.994  57.364 -61.031  0.00  0.00      PROB  
ATOM   2621  CA  PHE P  81     119.221  58.102 -59.075  0.00  0.00      PROB  
ATOM   2622  HA  PHE P  81     118.763  57.723 -58.173  0.00  0.00      PROB  
ATOM   2623  CB  PHE P  81     120.778  57.681 -58.955  0.00  0.00      PROB  
ATOM   2624  HB1 PHE P  81     121.279  58.110 -59.849  0.00  0.00      PROB  
ATOM   2625  HB2 PHE P  81     120.845  56.589 -59.147  0.00  0.00      PROB  
ATOM   2626  CG  PHE P  81     121.554  58.020 -57.728  0.00  0.00      PROB  
ATOM   2627  CD1 PHE P  81     121.257  57.332 -56.505  0.00  0.00      PROB  
ATOM   2628  HD1 PHE P  81     120.542  56.525 -56.580  0.00  0.00      PROB  
ATOM   2629  CE1 PHE P  81     121.884  57.642 -55.337  0.00  0.00      PROB  
ATOM   2630  HE1 PHE P  81     121.633  57.087 -54.445  0.00  0.00      PROB  
ATOM   2631  CZ  PHE P  81     122.878  58.617 -55.230  0.00  0.00      PROB  
ATOM   2632  HZ  PHE P  81     123.206  58.967 -54.262  0.00  0.00      PROB  
ATOM   2633  CD2 PHE P  81     122.776  58.805 -57.703  0.00  0.00      PROB  
ATOM   2634  HD2 PHE P  81     123.207  59.160 -58.628  0.00  0.00      PROB  
ATOM   2635  CE2 PHE P  81     123.338  59.192 -56.443  0.00  0.00      PROB  
ATOM   2636  HE2 PHE P  81     124.276  59.727 -56.477  0.00  0.00      PROB  
ATOM   2637  C   PHE P  81     119.256  59.632 -58.853  0.00  0.00      PROB  
ATOM   2638  O   PHE P  81     119.302  60.374 -59.865  0.00  0.00      PROB  
ATOM   2639  N   ASP P  82     119.145  60.058 -57.549  0.00  0.00      PROB  
ATOM   2640  HN  ASP P  82     118.934  59.372 -56.856  0.00  0.00      PROB  
ATOM   2641  CA  ASP P  82     119.379  61.362 -56.954  0.00  0.00      PROB  
ATOM   2642  HA  ASP P  82     118.411  61.836 -57.014  0.00  0.00      PROB  
ATOM   2643  CB  ASP P  82     119.759  61.107 -55.442  0.00  0.00      PROB  
ATOM   2644  HB1 ASP P  82     120.707  60.536 -55.344  0.00  0.00      PROB  
ATOM   2645  HB2 ASP P  82     119.046  60.441 -54.911  0.00  0.00      PROB  
ATOM   2646  CG  ASP P  82     120.032  62.300 -54.506  0.00  0.00      PROB  
ATOM   2647  OD1 ASP P  82     120.724  63.255 -54.961  0.00  0.00      PROB  
ATOM   2648  OD2 ASP P  82     119.621  62.305 -53.353  0.00  0.00      PROB  
ATOM   2649  C   ASP P  82     120.372  62.243 -57.644  0.00  0.00      PROB  
ATOM   2650  O   ASP P  82     119.940  63.266 -58.161  0.00  0.00      PROB  
ATOM   2651  N   GLY P  83     121.649  61.888 -57.752  0.00  0.00      PROB  
ATOM   2652  HN  GLY P  83     121.917  60.968 -57.477  0.00  0.00      PROB  
ATOM   2653  CA  GLY P  83     122.654  62.735 -58.240  0.00  0.00      PROB  
ATOM   2654  HA1 GLY P  83     123.623  62.316 -58.010  0.00  0.00      PROB  
ATOM   2655  HA2 GLY P  83     122.479  63.714 -57.820  0.00  0.00      PROB  
ATOM   2656  C   GLY P  83     122.614  62.909 -59.722  0.00  0.00      PROB  
ATOM   2657  O   GLY P  83     122.830  63.943 -60.344  0.00  0.00      PROB  
ATOM   2658  N   ILE P  84     122.155  61.909 -60.396  0.00  0.00      PROB  
ATOM   2659  HN  ILE P  84     122.012  61.090 -59.845  0.00  0.00      PROB  
ATOM   2660  CA  ILE P  84     121.751  61.858 -61.791  0.00  0.00      PROB  
ATOM   2661  HA  ILE P  84     122.547  62.357 -62.323  0.00  0.00      PROB  
ATOM   2662  CB  ILE P  84     121.455  60.472 -62.260  0.00  0.00      PROB  
ATOM   2663  HB  ILE P  84     120.557  60.037 -61.772  0.00  0.00      PROB  
ATOM   2664  CG2 ILE P  84     121.062  60.460 -63.796  0.00  0.00      PROB  
ATOM   2665 HG21 ILE P  84     120.104  60.999 -63.958  0.00  0.00      PROB  
ATOM   2666 HG22 ILE P  84     121.024  59.405 -64.141  0.00  0.00      PROB  
ATOM   2667 HG23 ILE P  84     121.779  61.006 -64.446  0.00  0.00      PROB  
ATOM   2668  CG1 ILE P  84     122.567  59.446 -61.989  0.00  0.00      PROB  
ATOM   2669 HG11 ILE P  84     122.074  58.471 -62.191  0.00  0.00      PROB  
ATOM   2670 HG12 ILE P  84     122.944  59.392 -60.946  0.00  0.00      PROB  
ATOM   2671  CD  ILE P  84     123.841  59.698 -62.789  0.00  0.00      PROB  
ATOM   2672  HD1 ILE P  84     124.491  58.828 -62.554  0.00  0.00      PROB  
ATOM   2673  HD2 ILE P  84     124.407  60.626 -62.563  0.00  0.00      PROB  
ATOM   2674  HD3 ILE P  84     123.644  59.796 -63.879  0.00  0.00      PROB  
ATOM   2675  C   ILE P  84     120.569  62.766 -62.091  0.00  0.00      PROB  
ATOM   2676  O   ILE P  84     120.653  63.527 -63.085  0.00  0.00      PROB  
ATOM   2677  N   TRP P  85     119.462  62.702 -61.309  0.00  0.00      PROB  
ATOM   2678  HN  TRP P  85     119.596  62.157 -60.485  0.00  0.00      PROB  
ATOM   2679  CA  TRP P  85     118.262  63.517 -61.570  0.00  0.00      PROB  
ATOM   2680  HA  TRP P  85     117.906  63.463 -62.588  0.00  0.00      PROB  
ATOM   2681  CB  TRP P  85     117.196  63.223 -60.467  0.00  0.00      PROB  
ATOM   2682  HB1 TRP P  85     117.589  63.400 -59.444  0.00  0.00      PROB  
ATOM   2683  HB2 TRP P  85     117.004  62.138 -60.610  0.00  0.00      PROB  
ATOM   2684  CG  TRP P  85     115.911  63.929 -60.522  0.00  0.00      PROB  
ATOM   2685  CD1 TRP P  85     115.618  65.034 -59.746  0.00  0.00      PROB  
ATOM   2686  HD1 TRP P  85     116.264  65.453 -58.989  0.00  0.00      PROB  
ATOM   2687  NE1 TRP P  85     114.384  65.511 -60.125  0.00  0.00      PROB  
ATOM   2688  HE1 TRP P  85     114.049  66.389 -59.860  0.00  0.00      PROB  
ATOM   2689  CE2 TRP P  85     113.892  64.791 -61.183  0.00  0.00      PROB  
ATOM   2690  CD2 TRP P  85     114.841  63.789 -61.471  0.00  0.00      PROB  
ATOM   2691  CE3 TRP P  85     114.607  62.893 -62.549  0.00  0.00      PROB  
ATOM   2692  HE3 TRP P  85     115.299  62.095 -62.774  0.00  0.00      PROB  
ATOM   2693  CZ3 TRP P  85     113.347  62.920 -63.171  0.00  0.00      PROB  
ATOM   2694  HZ3 TRP P  85     113.200  62.220 -63.980  0.00  0.00      PROB  
ATOM   2695  CZ2 TRP P  85     112.735  64.882 -61.925  0.00  0.00      PROB  
ATOM   2696  HZ2 TRP P  85     111.945  65.577 -61.685  0.00  0.00      PROB  
ATOM   2697  CH2 TRP P  85     112.461  63.927 -62.905  0.00  0.00      PROB  
ATOM   2698  HH2 TRP P  85     111.496  63.986 -63.388  0.00  0.00      PROB  
ATOM   2699  C   TRP P  85     118.595  64.949 -61.346  0.00  0.00      PROB  
ATOM   2700  O   TRP P  85     118.293  65.906 -62.072  0.00  0.00      PROB  
ATOM   2701  N   LYS P  86     119.277  65.302 -60.183  0.00  0.00      PROB  
ATOM   2702  HN  LYS P  86     119.483  64.596 -59.511  0.00  0.00      PROB  
ATOM   2703  CA  LYS P  86     119.827  66.602 -59.959  0.00  0.00      PROB  
ATOM   2704  HA  LYS P  86     119.053  67.355 -59.965  0.00  0.00      PROB  
ATOM   2705  CB  LYS P  86     120.550  66.701 -58.631  0.00  0.00      PROB  
ATOM   2706  HB1 LYS P  86     121.169  67.617 -58.522  0.00  0.00      PROB  
ATOM   2707  HB2 LYS P  86     121.298  65.881 -58.600  0.00  0.00      PROB  
ATOM   2708  CG  LYS P  86     119.609  66.508 -57.439  0.00  0.00      PROB  
ATOM   2709  HG1 LYS P  86     119.115  65.513 -57.410  0.00  0.00      PROB  
ATOM   2710  HG2 LYS P  86     118.866  67.324 -57.564  0.00  0.00      PROB  
ATOM   2711  CD  LYS P  86     120.378  66.680 -56.120  0.00  0.00      PROB  
ATOM   2712  HD1 LYS P  86     120.911  67.654 -56.150  0.00  0.00      PROB  
ATOM   2713  HD2 LYS P  86     121.188  65.927 -56.015  0.00  0.00      PROB  
ATOM   2714  CE  LYS P  86     119.509  66.615 -54.895  0.00  0.00      PROB  
ATOM   2715  HE1 LYS P  86     118.698  67.347 -55.099  0.00  0.00      PROB  
ATOM   2716  HE2 LYS P  86     120.127  66.860 -54.006  0.00  0.00      PROB  
ATOM   2717  NZ  LYS P  86     118.881  65.330 -54.727  0.00  0.00      PROB  
ATOM   2718  HZ1 LYS P  86     118.024  65.293 -55.316  0.00  0.00      PROB  
ATOM   2719  HZ2 LYS P  86     118.577  65.042 -53.774  0.00  0.00      PROB  
ATOM   2720  HZ3 LYS P  86     119.507  64.631 -55.175  0.00  0.00      PROB  
ATOM   2721  C   LYS P  86     120.817  67.025 -60.998  0.00  0.00      PROB  
ATOM   2722  O   LYS P  86     120.741  68.148 -61.424  0.00  0.00      PROB  
ATOM   2723  N   ALA P  87     121.803  66.292 -61.528  0.00  0.00      PROB  
ATOM   2724  HN  ALA P  87     121.942  65.359 -61.205  0.00  0.00      PROB  
ATOM   2725  CA  ALA P  87     122.661  66.745 -62.608  0.00  0.00      PROB  
ATOM   2726  HA  ALA P  87     123.227  67.597 -62.261  0.00  0.00      PROB  
ATOM   2727  CB  ALA P  87     123.851  65.771 -62.802  0.00  0.00      PROB  
ATOM   2728  HB1 ALA P  87     124.478  65.705 -61.887  0.00  0.00      PROB  
ATOM   2729  HB2 ALA P  87     124.459  66.008 -63.701  0.00  0.00      PROB  
ATOM   2730  HB3 ALA P  87     123.485  64.735 -62.966  0.00  0.00      PROB  
ATOM   2731  C   ALA P  87     121.912  66.905 -63.894  0.00  0.00      PROB  
ATOM   2732  O   ALA P  87     122.155  67.775 -64.694  0.00  0.00      PROB  
ATOM   2733  N   SER P  88     120.953  66.017 -64.175  0.00  0.00      PROB  
ATOM   2734  HN  SER P  88     120.923  65.142 -63.698  0.00  0.00      PROB  
ATOM   2735  CA  SER P  88     120.011  66.160 -65.314  0.00  0.00      PROB  
ATOM   2736  HA  SER P  88     120.674  66.172 -66.167  0.00  0.00      PROB  
ATOM   2737  CB  SER P  88     119.002  65.024 -65.584  0.00  0.00      PROB  
ATOM   2738  HB1 SER P  88     118.348  65.378 -66.410  0.00  0.00      PROB  
ATOM   2739  HB2 SER P  88     118.374  64.923 -64.673  0.00  0.00      PROB  
ATOM   2740  OG  SER P  88     119.651  63.801 -65.973  0.00  0.00      PROB  
ATOM   2741  HG1 SER P  88     120.101  63.489 -65.185  0.00  0.00      PROB  
ATOM   2742  C   SER P  88     119.267  67.518 -65.222  0.00  0.00      PROB  
ATOM   2743  O   SER P  88     119.323  68.263 -66.253  0.00  0.00      PROB  
ATOM   2744  N   PHE P  89     118.733  67.827 -64.035  0.00  0.00      PROB  
ATOM   2745  HN  PHE P  89     118.818  67.102 -63.356  0.00  0.00      PROB  
ATOM   2746  CA  PHE P  89     118.010  68.995 -63.709  0.00  0.00      PROB  
ATOM   2747  HA  PHE P  89     117.199  69.101 -64.415  0.00  0.00      PROB  
ATOM   2748  CB  PHE P  89     117.390  69.030 -62.260  0.00  0.00      PROB  
ATOM   2749  HB1 PHE P  89     118.088  68.478 -61.596  0.00  0.00      PROB  
ATOM   2750  HB2 PHE P  89     116.371  68.588 -62.244  0.00  0.00      PROB  
ATOM   2751  CG  PHE P  89     117.172  70.353 -61.645  0.00  0.00      PROB  
ATOM   2752  CD1 PHE P  89     115.937  71.025 -61.888  0.00  0.00      PROB  
ATOM   2753  HD1 PHE P  89     115.258  70.525 -62.563  0.00  0.00      PROB  
ATOM   2754  CE1 PHE P  89     115.588  72.148 -61.160  0.00  0.00      PROB  
ATOM   2755  HE1 PHE P  89     114.680  72.728 -61.233  0.00  0.00      PROB  
ATOM   2756  CZ  PHE P  89     116.544  72.620 -60.252  0.00  0.00      PROB  
ATOM   2757  HZ  PHE P  89     116.306  73.461 -59.618  0.00  0.00      PROB  
ATOM   2758  CD2 PHE P  89     118.131  70.919 -60.857  0.00  0.00      PROB  
ATOM   2759  HD2 PHE P  89     119.090  70.472 -60.643  0.00  0.00      PROB  
ATOM   2760  CE2 PHE P  89     117.842  72.091 -60.164  0.00  0.00      PROB  
ATOM   2761  HE2 PHE P  89     118.448  72.458 -59.349  0.00  0.00      PROB  
ATOM   2762  C   PHE P  89     118.998  70.175 -63.919  0.00  0.00      PROB  
ATOM   2763  O   PHE P  89     118.666  71.209 -64.452  0.00  0.00      PROB  
ATOM   2764  N   THR P  90     120.289  70.040 -63.474  0.00  0.00      PROB  
ATOM   2765  HN  THR P  90     120.578  69.250 -62.939  0.00  0.00      PROB  
ATOM   2766  CA  THR P  90     121.276  71.183 -63.615  0.00  0.00      PROB  
ATOM   2767  HA  THR P  90     120.718  72.074 -63.372  0.00  0.00      PROB  
ATOM   2768  CB  THR P  90     122.476  70.997 -62.705  0.00  0.00      PROB  
ATOM   2769  HB  THR P  90     123.001  70.049 -62.952  0.00  0.00      PROB  
ATOM   2770  OG1 THR P  90     122.192  71.046 -61.358  0.00  0.00      PROB  
ATOM   2771  HG1 THR P  90     122.748  70.504 -60.794  0.00  0.00      PROB  
ATOM   2772  CG2 THR P  90     123.412  72.154 -62.981  0.00  0.00      PROB  
ATOM   2773 HG21 THR P  90     123.763  72.218 -64.033  0.00  0.00      PROB  
ATOM   2774 HG22 THR P  90     124.329  72.089 -62.357  0.00  0.00      PROB  
ATOM   2775 HG23 THR P  90     122.855  73.082 -62.730  0.00  0.00      PROB  
ATOM   2776  C   THR P  90     121.684  71.400 -65.071  0.00  0.00      PROB  
ATOM   2777  O   THR P  90     121.656  72.498 -65.601  0.00  0.00      PROB  
ATOM   2778  N   THR P  91     122.024  70.281 -65.754  0.00  0.00      PROB  
ATOM   2779  HN  THR P  91     122.040  69.444 -65.213  0.00  0.00      PROB  
ATOM   2780  CA  THR P  91     122.554  70.140 -67.130  0.00  0.00      PROB  
ATOM   2781  HA  THR P  91     123.385  70.829 -67.090  0.00  0.00      PROB  
ATOM   2782  CB  THR P  91     123.079  68.874 -67.469  0.00  0.00      PROB  
ATOM   2783  HB  THR P  91     122.288  68.094 -67.455  0.00  0.00      PROB  
ATOM   2784  OG1 THR P  91     124.042  68.513 -66.447  0.00  0.00      PROB  
ATOM   2785  HG1 THR P  91     123.533  68.072 -65.762  0.00  0.00      PROB  
ATOM   2786  CG2 THR P  91     123.825  68.730 -68.787  0.00  0.00      PROB  
ATOM   2787 HG21 THR P  91     124.321  67.743 -68.910  0.00  0.00      PROB  
ATOM   2788 HG22 THR P  91     124.688  69.419 -68.661  0.00  0.00      PROB  
ATOM   2789 HG23 THR P  91     123.170  68.988 -69.646  0.00  0.00      PROB  
ATOM   2790  C   THR P  91     121.605  70.722 -68.190  0.00  0.00      PROB  
ATOM   2791  O   THR P  91     122.007  71.471 -69.112  0.00  0.00      PROB  
ATOM   2792  N   PHE P  92     120.339  70.466 -67.918  0.00  0.00      PROB  
ATOM   2793  HN  PHE P  92     120.076  69.869 -67.164  0.00  0.00      PROB  
ATOM   2794  CA  PHE P  92     119.213  71.031 -68.651  0.00  0.00      PROB  
ATOM   2795  HA  PHE P  92     119.376  70.897 -69.710  0.00  0.00      PROB  
ATOM   2796  CB  PHE P  92     117.875  70.300 -68.189  0.00  0.00      PROB  
ATOM   2797  HB1 PHE P  92     117.804  70.725 -67.166  0.00  0.00      PROB  
ATOM   2798  HB2 PHE P  92     118.042  69.204 -68.119  0.00  0.00      PROB  
ATOM   2799  CG  PHE P  92     116.687  70.593 -69.080  0.00  0.00      PROB  
ATOM   2800  CD1 PHE P  92     116.286  69.644 -70.019  0.00  0.00      PROB  
ATOM   2801  HD1 PHE P  92     116.795  68.723 -70.261  0.00  0.00      PROB  
ATOM   2802  CE1 PHE P  92     115.035  69.830 -70.651  0.00  0.00      PROB  
ATOM   2803  HE1 PHE P  92     114.723  69.138 -71.420  0.00  0.00      PROB  
ATOM   2804  CZ  PHE P  92     114.308  70.988 -70.430  0.00  0.00      PROB  
ATOM   2805  HZ  PHE P  92     113.310  71.072 -70.833  0.00  0.00      PROB  
ATOM   2806  CD2 PHE P  92     115.795  71.651 -68.724  0.00  0.00      PROB  
ATOM   2807  HD2 PHE P  92     116.158  72.399 -68.034  0.00  0.00      PROB  
ATOM   2808  CE2 PHE P  92     114.641  71.902 -69.456  0.00  0.00      PROB  
ATOM   2809  HE2 PHE P  92     114.168  72.859 -69.295  0.00  0.00      PROB  
ATOM   2810  C   PHE P  92     119.038  72.533 -68.580  0.00  0.00      PROB  
ATOM   2811  O   PHE P  92     118.825  73.213 -69.534  0.00  0.00      PROB  
ATOM   2812  N   THR P  93     119.118  73.053 -67.341  0.00  0.00      PROB  
ATOM   2813  HN  THR P  93     119.427  72.390 -66.663  0.00  0.00      PROB  
ATOM   2814  CA  THR P  93     118.539  74.352 -67.014  0.00  0.00      PROB  
ATOM   2815  HA  THR P  93     117.585  74.529 -67.489  0.00  0.00      PROB  
ATOM   2816  CB  THR P  93     118.398  74.445 -65.469  0.00  0.00      PROB  
ATOM   2817  HB  THR P  93     119.265  74.089 -64.872  0.00  0.00      PROB  
ATOM   2818  OG1 THR P  93     117.301  73.671 -65.094  0.00  0.00      PROB  
ATOM   2819  HG1 THR P  93     117.751  73.040 -64.528  0.00  0.00      PROB  
ATOM   2820  CG2 THR P  93     118.161  75.845 -65.046  0.00  0.00      PROB  
ATOM   2821 HG21 THR P  93     117.522  75.863 -64.137  0.00  0.00      PROB  
ATOM   2822 HG22 THR P  93     117.541  76.431 -65.758  0.00  0.00      PROB  
ATOM   2823 HG23 THR P  93     119.066  76.483 -64.954  0.00  0.00      PROB  
ATOM   2824  C   THR P  93     119.491  75.371 -67.398  0.00  0.00      PROB  
ATOM   2825  O   THR P  93     119.162  76.367 -68.062  0.00  0.00      PROB  
ATOM   2826  N   VAL P  94     120.757  75.234 -67.023  0.00  0.00      PROB  
ATOM   2827  HN  VAL P  94     121.022  74.354 -66.637  0.00  0.00      PROB  
ATOM   2828  CA  VAL P  94     121.904  76.095 -67.372  0.00  0.00      PROB  
ATOM   2829  HA  VAL P  94     121.714  77.103 -67.033  0.00  0.00      PROB  
ATOM   2830  CB  VAL P  94     123.178  75.532 -66.736  0.00  0.00      PROB  
ATOM   2831  HB  VAL P  94     123.389  74.551 -67.213  0.00  0.00      PROB  
ATOM   2832  CG1 VAL P  94     124.340  76.509 -67.092  0.00  0.00      PROB  
ATOM   2833 HG11 VAL P  94     124.666  76.492 -68.154  0.00  0.00      PROB  
ATOM   2834 HG12 VAL P  94     125.248  76.260 -66.502  0.00  0.00      PROB  
ATOM   2835 HG13 VAL P  94     123.983  77.529 -66.833  0.00  0.00      PROB  
ATOM   2836  CG2 VAL P  94     123.038  75.390 -65.137  0.00  0.00      PROB  
ATOM   2837 HG21 VAL P  94     122.882  76.367 -64.631  0.00  0.00      PROB  
ATOM   2838 HG22 VAL P  94     123.833  74.823 -64.607  0.00  0.00      PROB  
ATOM   2839 HG23 VAL P  94     122.142  74.774 -64.910  0.00  0.00      PROB  
ATOM   2840  C   VAL P  94     122.115  76.114 -68.835  0.00  0.00      PROB  
ATOM   2841  O   VAL P  94     122.226  77.202 -69.337  0.00  0.00      PROB  
ATOM   2842  N   THR P  95     122.124  74.969 -69.541  0.00  0.00      PROB  
ATOM   2843  HN  THR P  95     122.281  74.109 -69.062  0.00  0.00      PROB  
ATOM   2844  CA  THR P  95     122.178  74.983 -71.046  0.00  0.00      PROB  
ATOM   2845  HA  THR P  95     123.102  75.488 -71.283  0.00  0.00      PROB  
ATOM   2846  CB  THR P  95     122.039  73.597 -71.698  0.00  0.00      PROB  
ATOM   2847  HB  THR P  95     121.080  73.082 -71.474  0.00  0.00      PROB  
ATOM   2848  OG1 THR P  95     123.052  72.695 -71.345  0.00  0.00      PROB  
ATOM   2849  HG1 THR P  95     122.711  72.187 -70.606  0.00  0.00      PROB  
ATOM   2850  CG2 THR P  95     122.176  73.814 -73.220  0.00  0.00      PROB  
ATOM   2851 HG21 THR P  95     122.056  72.783 -73.616  0.00  0.00      PROB  
ATOM   2852 HG22 THR P  95     123.141  74.222 -73.587  0.00  0.00      PROB  
ATOM   2853 HG23 THR P  95     121.358  74.388 -73.706  0.00  0.00      PROB  
ATOM   2854  C   THR P  95     121.100  75.812 -71.638  0.00  0.00      PROB  
ATOM   2855  O   THR P  95     121.405  76.760 -72.349  0.00  0.00      PROB  
ATOM   2856  N   LYS P  96     119.817  75.613 -71.231  0.00  0.00      PROB  
ATOM   2857  HN  LYS P  96     119.635  74.864 -70.598  0.00  0.00      PROB  
ATOM   2858  CA  LYS P  96     118.608  76.307 -71.694  0.00  0.00      PROB  
ATOM   2859  HA  LYS P  96     118.595  76.186 -72.767  0.00  0.00      PROB  
ATOM   2860  CB  LYS P  96     117.279  75.532 -71.237  0.00  0.00      PROB  
ATOM   2861  HB1 LYS P  96     117.318  75.409 -70.133  0.00  0.00      PROB  
ATOM   2862  HB2 LYS P  96     117.181  74.527 -71.699  0.00  0.00      PROB  
ATOM   2863  CG  LYS P  96     115.948  76.366 -71.566  0.00  0.00      PROB  
ATOM   2864  HG1 LYS P  96     116.152  76.843 -72.548  0.00  0.00      PROB  
ATOM   2865  HG2 LYS P  96     115.766  77.126 -70.776  0.00  0.00      PROB  
ATOM   2866  CD  LYS P  96     114.749  75.416 -71.586  0.00  0.00      PROB  
ATOM   2867  HD1 LYS P  96     114.526  75.066 -70.556  0.00  0.00      PROB  
ATOM   2868  HD2 LYS P  96     115.050  74.485 -72.113  0.00  0.00      PROB  
ATOM   2869  CE  LYS P  96     113.476  75.993 -72.069  0.00  0.00      PROB  
ATOM   2870  HE1 LYS P  96     112.716  75.198 -72.223  0.00  0.00      PROB  
ATOM   2871  HE2 LYS P  96     113.747  76.444 -73.048  0.00  0.00      PROB  
ATOM   2872  NZ  LYS P  96     112.941  77.023 -71.192  0.00  0.00      PROB  
ATOM   2873  HZ1 LYS P  96     113.632  77.766 -70.965  0.00  0.00      PROB  
ATOM   2874  HZ2 LYS P  96     112.727  76.740 -70.214  0.00  0.00      PROB  
ATOM   2875  HZ3 LYS P  96     112.166  77.599 -71.577  0.00  0.00      PROB  
ATOM   2876  C   LYS P  96     118.672  77.751 -71.443  0.00  0.00      PROB  
ATOM   2877  O   LYS P  96     118.406  78.570 -72.293  0.00  0.00      PROB  
ATOM   2878  N   TYR P  97     119.022  78.171 -70.244  0.00  0.00      PROB  
ATOM   2879  HN  TYR P  97     119.210  77.433 -69.601  0.00  0.00      PROB  
ATOM   2880  CA  TYR P  97     119.194  79.531 -69.882  0.00  0.00      PROB  
ATOM   2881  HA  TYR P  97     118.375  80.110 -70.282  0.00  0.00      PROB  
ATOM   2882  CB  TYR P  97     119.150  79.670 -68.264  0.00  0.00      PROB  
ATOM   2883  HB1 TYR P  97     119.507  78.715 -67.821  0.00  0.00      PROB  
ATOM   2884  HB2 TYR P  97     118.098  79.773 -67.921  0.00  0.00      PROB  
ATOM   2885  CG  TYR P  97     119.869  80.867 -67.702  0.00  0.00      PROB  
ATOM   2886  CD1 TYR P  97     121.265  80.787 -67.539  0.00  0.00      PROB  
ATOM   2887  HD1 TYR P  97     121.747  79.887 -67.893  0.00  0.00      PROB  
ATOM   2888  CE1 TYR P  97     121.962  81.814 -66.859  0.00  0.00      PROB  
ATOM   2889  HE1 TYR P  97     123.012  81.660 -66.658  0.00  0.00      PROB  
ATOM   2890  CZ  TYR P  97     121.269  82.883 -66.300  0.00  0.00      PROB  
ATOM   2891  OH  TYR P  97     121.942  83.859 -65.462  0.00  0.00      PROB  
ATOM   2892  HH  TYR P  97     122.819  83.572 -65.194  0.00  0.00      PROB  
ATOM   2893  CD2 TYR P  97     119.197  81.962 -67.158  0.00  0.00      PROB  
ATOM   2894  HD2 TYR P  97     118.121  81.922 -67.241  0.00  0.00      PROB  
ATOM   2895  CE2 TYR P  97     119.834  83.008 -66.493  0.00  0.00      PROB  
ATOM   2896  HE2 TYR P  97     119.326  83.798 -65.959  0.00  0.00      PROB  
ATOM   2897  C   TYR P  97     120.386  80.238 -70.689  0.00  0.00      PROB  
ATOM   2898  O   TYR P  97     120.267  81.306 -71.280  0.00  0.00      PROB  
ATOM   2899  N   TRP P  98     121.581  79.590 -70.723  0.00  0.00      PROB  
ATOM   2900  HN  TRP P  98     121.656  78.700 -70.281  0.00  0.00      PROB  
ATOM   2901  CA  TRP P  98     122.756  80.072 -71.381  0.00  0.00      PROB  
ATOM   2902  HA  TRP P  98     122.721  81.119 -71.117  0.00  0.00      PROB  
ATOM   2903  CB  TRP P  98     124.087  79.408 -70.904  0.00  0.00      PROB  
ATOM   2904  HB1 TRP P  98     124.051  78.369 -71.297  0.00  0.00      PROB  
ATOM   2905  HB2 TRP P  98     124.029  79.255 -69.805  0.00  0.00      PROB  
ATOM   2906  CG  TRP P  98     125.375  79.936 -71.368  0.00  0.00      PROB  
ATOM   2907  CD1 TRP P  98     126.236  80.728 -70.683  0.00  0.00      PROB  
ATOM   2908  HD1 TRP P  98     125.958  81.093 -69.705  0.00  0.00      PROB  
ATOM   2909  NE1 TRP P  98     127.396  80.903 -71.420  0.00  0.00      PROB  
ATOM   2910  HE1 TRP P  98     128.315  81.145 -71.197  0.00  0.00      PROB  
ATOM   2911  CE2 TRP P  98     127.261  80.285 -72.614  0.00  0.00      PROB  
ATOM   2912  CD2 TRP P  98     126.041  79.586 -72.624  0.00  0.00      PROB  
ATOM   2913  CE3 TRP P  98     125.771  78.794 -73.757  0.00  0.00      PROB  
ATOM   2914  HE3 TRP P  98     124.868  78.211 -73.866  0.00  0.00      PROB  
ATOM   2915  CZ3 TRP P  98     126.739  78.646 -74.742  0.00  0.00      PROB  
ATOM   2916  HZ3 TRP P  98     126.505  78.126 -75.659  0.00  0.00      PROB  
ATOM   2917  CZ2 TRP P  98     128.118  80.272 -73.628  0.00  0.00      PROB  
ATOM   2918  HZ2 TRP P  98     128.967  80.940 -73.634  0.00  0.00      PROB  
ATOM   2919  CH2 TRP P  98     127.913  79.389 -74.692  0.00  0.00      PROB  
ATOM   2920  HH2 TRP P  98     128.631  79.321 -75.495  0.00  0.00      PROB  
ATOM   2921  C   TRP P  98     122.735  80.175 -72.895  0.00  0.00      PROB  
ATOM   2922  O   TRP P  98     122.957  81.262 -73.466  0.00  0.00      PROB  
ATOM   2923  N   PHE P  99     122.392  79.029 -73.575  0.00  0.00      PROB  
ATOM   2924  HN  PHE P  99     122.387  78.163 -73.081  0.00  0.00      PROB  
ATOM   2925  CA  PHE P  99     122.163  78.970 -75.059  0.00  0.00      PROB  
ATOM   2926  HA  PHE P  99     123.048  79.408 -75.499  0.00  0.00      PROB  
ATOM   2927  CB  PHE P  99     122.079  77.479 -75.543  0.00  0.00      PROB  
ATOM   2928  HB1 PHE P  99     121.234  76.862 -75.168  0.00  0.00      PROB  
ATOM   2929  HB2 PHE P  99     122.987  77.019 -75.096  0.00  0.00      PROB  
ATOM   2930  CG  PHE P  99     122.098  77.297 -77.039  0.00  0.00      PROB  
ATOM   2931  CD1 PHE P  99     121.293  76.323 -77.676  0.00  0.00      PROB  
ATOM   2932  HD1 PHE P  99     120.573  75.741 -77.120  0.00  0.00      PROB  
ATOM   2933  CE1 PHE P  99     121.432  76.137 -79.093  0.00  0.00      PROB  
ATOM   2934  HE1 PHE P  99     120.829  75.401 -79.604  0.00  0.00      PROB  
ATOM   2935  CZ  PHE P  99     122.308  76.886 -79.829  0.00  0.00      PROB  
ATOM   2936  HZ  PHE P  99     122.375  76.785 -80.902  0.00  0.00      PROB  
ATOM   2937  CD2 PHE P  99     123.065  77.981 -77.822  0.00  0.00      PROB  
ATOM   2938  HD2 PHE P  99     123.748  78.688 -77.375  0.00  0.00      PROB  
ATOM   2939  CE2 PHE P  99     123.181  77.812 -79.212  0.00  0.00      PROB  
ATOM   2940  HE2 PHE P  99     123.859  78.306 -79.892  0.00  0.00      PROB  
ATOM   2941  C   PHE P  99     121.018  79.905 -75.563  0.00  0.00      PROB  
ATOM   2942  O   PHE P  99     121.216  80.612 -76.532  0.00  0.00      PROB  
ATOM   2943  N   TYR P 100     119.830  80.078 -74.866  0.00  0.00      PROB  
ATOM   2944  HN  TYR P 100     119.730  79.725 -73.938  0.00  0.00      PROB  
ATOM   2945  CA  TYR P 100     118.753  81.013 -75.277  0.00  0.00      PROB  
ATOM   2946  HA  TYR P 100     118.486  80.821 -76.306  0.00  0.00      PROB  
ATOM   2947  CB  TYR P 100     117.453  80.760 -74.346  0.00  0.00      PROB  
ATOM   2948  HB1 TYR P 100     117.824  80.687 -73.301  0.00  0.00      PROB  
ATOM   2949  HB2 TYR P 100     116.928  79.811 -74.584  0.00  0.00      PROB  
ATOM   2950  CG  TYR P 100     116.370  81.781 -74.557  0.00  0.00      PROB  
ATOM   2951  CD1 TYR P 100     116.303  82.980 -73.871  0.00  0.00      PROB  
ATOM   2952  HD1 TYR P 100     117.093  83.183 -73.163  0.00  0.00      PROB  
ATOM   2953  CE1 TYR P 100     115.226  83.870 -74.036  0.00  0.00      PROB  
ATOM   2954  HE1 TYR P 100     115.118  84.806 -73.507  0.00  0.00      PROB  
ATOM   2955  CZ  TYR P 100     114.330  83.626 -75.090  0.00  0.00      PROB  
ATOM   2956  OH  TYR P 100     113.373  84.581 -75.450  0.00  0.00      PROB  
ATOM   2957  HH  TYR P 100     113.392  85.351 -74.876  0.00  0.00      PROB  
ATOM   2958  CD2 TYR P 100     115.462  81.562 -75.624  0.00  0.00      PROB  
ATOM   2959  HD2 TYR P 100     115.515  80.662 -76.218  0.00  0.00      PROB  
ATOM   2960  CE2 TYR P 100     114.388  82.449 -75.810  0.00  0.00      PROB  
ATOM   2961  HE2 TYR P 100     113.708  82.276 -76.631  0.00  0.00      PROB  
ATOM   2962  C   TYR P 100     119.294  82.488 -75.237  0.00  0.00      PROB  
ATOM   2963  O   TYR P 100     119.012  83.396 -76.012  0.00  0.00      PROB  
ATOM   2964  N   ARG P 101     120.129  82.762 -74.201  0.00  0.00      PROB  
ATOM   2965  HN  ARG P 101     120.500  82.151 -73.506  0.00  0.00      PROB  
ATOM   2966  CA  ARG P 101     120.683  84.053 -74.015  0.00  0.00      PROB  
ATOM   2967  HA  ARG P 101     119.873  84.761 -74.108  0.00  0.00      PROB  
ATOM   2968  CB  ARG P 101     121.220  84.182 -72.535  0.00  0.00      PROB  
ATOM   2969  HB1 ARG P 101     122.022  84.951 -72.507  0.00  0.00      PROB  
ATOM   2970  HB2 ARG P 101     121.682  83.233 -72.187  0.00  0.00      PROB  
ATOM   2971  CG  ARG P 101     120.094  84.691 -71.578  0.00  0.00      PROB  
ATOM   2972  HG1 ARG P 101     119.193  84.178 -71.977  0.00  0.00      PROB  
ATOM   2973  HG2 ARG P 101     119.882  85.761 -71.787  0.00  0.00      PROB  
ATOM   2974  CD  ARG P 101     120.324  84.236 -70.115  0.00  0.00      PROB  
ATOM   2975  HD1 ARG P 101     120.887  83.288 -69.977  0.00  0.00      PROB  
ATOM   2976  HD2 ARG P 101     119.340  84.092 -69.620  0.00  0.00      PROB  
ATOM   2977  NE  ARG P 101     121.082  85.151 -69.261  0.00  0.00      PROB  
ATOM   2978  HE  ARG P 101     121.963  84.876 -68.877  0.00  0.00      PROB  
ATOM   2979  CZ  ARG P 101     120.525  86.064 -68.413  0.00  0.00      PROB  
ATOM   2980  NH1 ARG P 101     119.268  86.472 -68.637  0.00  0.00      PROB  
ATOM   2981 HH11 ARG P 101     118.793  86.034 -69.401  0.00  0.00      PROB  
ATOM   2982 HH12 ARG P 101     118.950  87.274 -68.131  0.00  0.00      PROB  
ATOM   2983  NH2 ARG P 101     121.332  86.799 -67.645  0.00  0.00      PROB  
ATOM   2984 HH21 ARG P 101     122.292  86.560 -67.495  0.00  0.00      PROB  
ATOM   2985 HH22 ARG P 101     120.880  87.436 -67.021  0.00  0.00      PROB  
ATOM   2986  C   ARG P 101     121.744  84.455 -74.976  0.00  0.00      PROB  
ATOM   2987  O   ARG P 101     121.770  85.594 -75.479  0.00  0.00      PROB  
ATOM   2988  N   LEU P 102     122.646  83.478 -75.323  0.00  0.00      PROB  
ATOM   2989  HN  LEU P 102     122.503  82.660 -74.772  0.00  0.00      PROB  
ATOM   2990  CA  LEU P 102     123.604  83.553 -76.394  0.00  0.00      PROB  
ATOM   2991  HA  LEU P 102     124.372  84.283 -76.187  0.00  0.00      PROB  
ATOM   2992  CB  LEU P 102     124.271  82.150 -76.636  0.00  0.00      PROB  
ATOM   2993  HB1 LEU P 102     123.591  81.272 -76.686  0.00  0.00      PROB  
ATOM   2994  HB2 LEU P 102     124.931  82.083 -75.744  0.00  0.00      PROB  
ATOM   2995  CG  LEU P 102     125.412  82.089 -77.755  0.00  0.00      PROB  
ATOM   2996  HG  LEU P 102     126.010  83.024 -77.821  0.00  0.00      PROB  
ATOM   2997  CD1 LEU P 102     126.401  81.039 -77.442  0.00  0.00      PROB  
ATOM   2998 HD11 LEU P 102     127.214  80.923 -78.191  0.00  0.00      PROB  
ATOM   2999 HD12 LEU P 102     125.938  80.030 -77.479  0.00  0.00      PROB  
ATOM   3000 HD13 LEU P 102     126.901  81.340 -76.497  0.00  0.00      PROB  
ATOM   3001  CD2 LEU P 102     124.920  81.713 -79.079  0.00  0.00      PROB  
ATOM   3002 HD21 LEU P 102     124.177  80.889 -79.034  0.00  0.00      PROB  
ATOM   3003 HD22 LEU P 102     125.707  81.363 -79.781  0.00  0.00      PROB  
ATOM   3004 HD23 LEU P 102     124.529  82.589 -79.639  0.00  0.00      PROB  
ATOM   3005  C   LEU P 102     122.900  83.962 -77.714  0.00  0.00      PROB  
ATOM   3006  O   LEU P 102     123.369  84.847 -78.390  0.00  0.00      PROB  
ATOM   3007  N   LEU P 103     121.929  83.188 -78.127  0.00  0.00      PROB  
ATOM   3008  HN  LEU P 103     121.764  82.385 -77.559  0.00  0.00      PROB  
ATOM   3009  CA  LEU P 103     121.215  83.471 -79.369  0.00  0.00      PROB  
ATOM   3010  HA  LEU P 103     121.889  83.407 -80.210  0.00  0.00      PROB  
ATOM   3011  CB  LEU P 103     120.139  82.365 -79.640  0.00  0.00      PROB  
ATOM   3012  HB1 LEU P 103     119.616  82.583 -80.595  0.00  0.00      PROB  
ATOM   3013  HB2 LEU P 103     119.439  82.516 -78.790  0.00  0.00      PROB  
ATOM   3014  CG  LEU P 103     120.719  80.903 -79.710  0.00  0.00      PROB  
ATOM   3015  HG  LEU P 103     121.434  80.760 -78.872  0.00  0.00      PROB  
ATOM   3016  CD1 LEU P 103     119.593  79.961 -79.586  0.00  0.00      PROB  
ATOM   3017 HD11 LEU P 103     119.871  78.892 -79.711  0.00  0.00      PROB  
ATOM   3018 HD12 LEU P 103     118.876  80.297 -80.365  0.00  0.00      PROB  
ATOM   3019 HD13 LEU P 103     119.003  79.945 -78.645  0.00  0.00      PROB  
ATOM   3020  CD2 LEU P 103     121.495  80.616 -80.968  0.00  0.00      PROB  
ATOM   3021 HD21 LEU P 103     122.329  81.349 -80.988  0.00  0.00      PROB  
ATOM   3022 HD22 LEU P 103     120.853  80.780 -81.860  0.00  0.00      PROB  
ATOM   3023 HD23 LEU P 103     121.874  79.573 -81.025  0.00  0.00      PROB  
ATOM   3024  C   LEU P 103     120.450  84.821 -79.308  0.00  0.00      PROB  
ATOM   3025  O   LEU P 103     120.422  85.512 -80.267  0.00  0.00      PROB  
ATOM   3026  N   SER P 104     119.888  85.201 -78.161  0.00  0.00      PROB  
ATOM   3027  HN  SER P 104     119.728  84.676 -77.329  0.00  0.00      PROB  
ATOM   3028  CA  SER P 104     119.175  86.507 -78.152  0.00  0.00      PROB  
ATOM   3029  HA  SER P 104     118.707  86.547 -79.125  0.00  0.00      PROB  
ATOM   3030  CB  SER P 104     117.966  86.443 -77.220  0.00  0.00      PROB  
ATOM   3031  HB1 SER P 104     117.167  85.789 -77.630  0.00  0.00      PROB  
ATOM   3032  HB2 SER P 104     117.557  87.472 -77.139  0.00  0.00      PROB  
ATOM   3033  OG  SER P 104     118.211  85.908 -75.924  0.00  0.00      PROB  
ATOM   3034  HG1 SER P 104     118.269  84.951 -75.972  0.00  0.00      PROB  
ATOM   3035  C   SER P 104     120.028  87.789 -78.014  0.00  0.00      PROB  
ATOM   3036  O   SER P 104     119.719  88.848 -78.570  0.00  0.00      PROB  
ATOM   3037  N   ALA P 105     121.202  87.660 -77.478  0.00  0.00      PROB  
ATOM   3038  HN  ALA P 105     121.471  86.781 -77.090  0.00  0.00      PROB  
ATOM   3039  CA  ALA P 105     122.146  88.720 -77.387  0.00  0.00      PROB  
ATOM   3040  HA  ALA P 105     121.605  89.588 -77.044  0.00  0.00      PROB  
ATOM   3041  CB  ALA P 105     123.125  88.209 -76.406  0.00  0.00      PROB  
ATOM   3042  HB1 ALA P 105     123.486  87.211 -76.735  0.00  0.00      PROB  
ATOM   3043  HB2 ALA P 105     122.639  87.967 -75.437  0.00  0.00      PROB  
ATOM   3044  HB3 ALA P 105     124.046  88.763 -76.123  0.00  0.00      PROB  
ATOM   3045  C   ALA P 105     122.807  89.221 -78.597  0.00  0.00      PROB  
ATOM   3046  O   ALA P 105     123.214  90.422 -78.670  0.00  0.00      PROB  
ATOM   3047  N   LEU P 106     122.906  88.360 -79.618  0.00  0.00      PROB  
ATOM   3048  HN  LEU P 106     122.624  87.421 -79.436  0.00  0.00      PROB  
ATOM   3049  CA  LEU P 106     123.585  88.591 -80.903  0.00  0.00      PROB  
ATOM   3050  HA  LEU P 106     124.142  89.515 -80.864  0.00  0.00      PROB  
ATOM   3051  CB  LEU P 106     124.545  87.423 -81.067  0.00  0.00      PROB  
ATOM   3052  HB1 LEU P 106     125.026  87.441 -82.069  0.00  0.00      PROB  
ATOM   3053  HB2 LEU P 106     124.039  86.442 -80.940  0.00  0.00      PROB  
ATOM   3054  CG  LEU P 106     125.686  87.590 -80.026  0.00  0.00      PROB  
ATOM   3055  HG  LEU P 106     125.271  88.119 -79.141  0.00  0.00      PROB  
ATOM   3056  CD1 LEU P 106     126.315  86.265 -79.349  0.00  0.00      PROB  
ATOM   3057 HD11 LEU P 106     127.246  85.983 -79.885  0.00  0.00      PROB  
ATOM   3058 HD12 LEU P 106     125.569  85.447 -79.441  0.00  0.00      PROB  
ATOM   3059 HD13 LEU P 106     126.762  86.325 -78.334  0.00  0.00      PROB  
ATOM   3060  CD2 LEU P 106     126.825  88.511 -80.652  0.00  0.00      PROB  
ATOM   3061 HD21 LEU P 106     126.492  89.533 -80.934  0.00  0.00      PROB  
ATOM   3062 HD22 LEU P 106     127.100  88.011 -81.605  0.00  0.00      PROB  
ATOM   3063 HD23 LEU P 106     127.673  88.497 -79.936  0.00  0.00      PROB  
ATOM   3064  C   LEU P 106     122.589  88.740 -82.156  0.00  0.00      PROB  
ATOM   3065  O   LEU P 106     122.935  89.398 -83.167  0.00  0.00      PROB  
ATOM   3066  N   PHE P 107     121.496  87.980 -82.208  0.00  0.00      PROB  
ATOM   3067  HN  PHE P 107     121.303  87.275 -81.529  0.00  0.00      PROB  
ATOM   3068  CA  PHE P 107     120.587  87.901 -83.321  0.00  0.00      PROB  
ATOM   3069  HA  PHE P 107     120.852  88.540 -84.151  0.00  0.00      PROB  
ATOM   3070  CB  PHE P 107     120.406  86.395 -83.744  0.00  0.00      PROB  
ATOM   3071  HB1 PHE P 107     119.917  86.459 -84.739  0.00  0.00      PROB  
ATOM   3072  HB2 PHE P 107     119.788  85.812 -83.029  0.00  0.00      PROB  
ATOM   3073  CG  PHE P 107     121.805  85.767 -83.773  0.00  0.00      PROB  
ATOM   3074  CD1 PHE P 107     122.798  86.287 -84.625  0.00  0.00      PROB  
ATOM   3075  HD1 PHE P 107     122.723  87.174 -85.237  0.00  0.00      PROB  
ATOM   3076  CE1 PHE P 107     124.141  85.839 -84.590  0.00  0.00      PROB  
ATOM   3077  HE1 PHE P 107     124.842  86.239 -85.307  0.00  0.00      PROB  
ATOM   3078  CZ  PHE P 107     124.418  84.628 -83.885  0.00  0.00      PROB  
ATOM   3079  HZ  PHE P 107     125.350  84.081 -83.863  0.00  0.00      PROB  
ATOM   3080  CD2 PHE P 107     122.164  84.655 -82.911  0.00  0.00      PROB  
ATOM   3081  HD2 PHE P 107     121.440  84.233 -82.231  0.00  0.00      PROB  
ATOM   3082  CE2 PHE P 107     123.434  84.118 -82.938  0.00  0.00      PROB  
ATOM   3083  HE2 PHE P 107     123.556  83.192 -82.396  0.00  0.00      PROB  
ATOM   3084  C   PHE P 107     119.235  88.500 -82.908  0.00  0.00      PROB  
ATOM   3085  O   PHE P 107     118.333  88.697 -83.723  0.00  0.00      PROB  
ATOM   3086  N   GLY P 108     119.038  88.931 -81.613  0.00  0.00      PROB  
ATOM   3087  HN  GLY P 108     119.778  88.821 -80.954  0.00  0.00      PROB  
ATOM   3088  CA  GLY P 108     117.729  89.510 -81.145  0.00  0.00      PROB  
ATOM   3089  HA1 GLY P 108     117.809  89.537 -80.069  0.00  0.00      PROB  
ATOM   3090  HA2 GLY P 108     116.899  88.904 -81.479  0.00  0.00      PROB  
ATOM   3091  C   GLY P 108     117.537  90.919 -81.730  0.00  0.00      PROB  
ATOM   3092  O   GLY P 108     116.429  91.217 -82.159  0.00  0.00      PROB  
ATOM   3093  N   ILE P 109     118.552  91.727 -81.727  0.00  0.00      PROB  
ATOM   3094  HN  ILE P 109     119.365  91.425 -81.235  0.00  0.00      PROB  
ATOM   3095  CA  ILE P 109     118.493  93.109 -82.229  0.00  0.00      PROB  
ATOM   3096  HA  ILE P 109     117.571  93.488 -81.813  0.00  0.00      PROB  
ATOM   3097  CB  ILE P 109     119.664  93.937 -81.618  0.00  0.00      PROB  
ATOM   3098  HB  ILE P 109     120.621  93.518 -81.995  0.00  0.00      PROB  
ATOM   3099  CG2 ILE P 109     119.563  95.382 -82.014  0.00  0.00      PROB  
ATOM   3100 HG21 ILE P 109     119.705  95.509 -83.108  0.00  0.00      PROB  
ATOM   3101 HG22 ILE P 109     120.292  96.109 -81.598  0.00  0.00      PROB  
ATOM   3102 HG23 ILE P 109     118.550  95.799 -81.827  0.00  0.00      PROB  
ATOM   3103  CG1 ILE P 109     119.675  93.713 -80.054  0.00  0.00      PROB  
ATOM   3104 HG11 ILE P 109     119.903  92.660 -79.783  0.00  0.00      PROB  
ATOM   3105 HG12 ILE P 109     118.679  94.032 -79.679  0.00  0.00      PROB  
ATOM   3106  CD  ILE P 109     120.835  94.553 -79.395  0.00  0.00      PROB  
ATOM   3107  HD1 ILE P 109     121.806  94.356 -79.897  0.00  0.00      PROB  
ATOM   3108  HD2 ILE P 109     120.943  94.506 -78.291  0.00  0.00      PROB  
ATOM   3109  HD3 ILE P 109     120.602  95.616 -79.619  0.00  0.00      PROB  
ATOM   3110  C   ILE P 109     118.187  93.230 -83.710  0.00  0.00      PROB  
ATOM   3111  O   ILE P 109     117.375  94.102 -84.071  0.00  0.00      PROB  
ATOM   3112  N   PRO P 110     118.754  92.375 -84.583  0.00  0.00      PROB  
ATOM   3113  CD  PRO P 110     120.133  91.835 -84.423  0.00  0.00      PROB  
ATOM   3114  HD1 PRO P 110     120.148  91.183 -83.523  0.00  0.00      PROB  
ATOM   3115  HD2 PRO P 110     120.841  92.667 -84.219  0.00  0.00      PROB  
ATOM   3116  CA  PRO P 110     118.270  92.093 -85.959  0.00  0.00      PROB  
ATOM   3117  HA  PRO P 110     118.336  93.028 -86.496  0.00  0.00      PROB  
ATOM   3118  CB  PRO P 110     119.248  91.029 -86.585  0.00  0.00      PROB  
ATOM   3119  HB1 PRO P 110     119.387  91.039 -87.688  0.00  0.00      PROB  
ATOM   3120  HB2 PRO P 110     118.929  90.011 -86.276  0.00  0.00      PROB  
ATOM   3121  CG  PRO P 110     120.591  91.266 -85.785  0.00  0.00      PROB  
ATOM   3122  HG1 PRO P 110     121.277  90.397 -85.695  0.00  0.00      PROB  
ATOM   3123  HG2 PRO P 110     121.017  92.069 -86.423  0.00  0.00      PROB  
ATOM   3124  C   PRO P 110     116.834  91.722 -86.133  0.00  0.00      PROB  
ATOM   3125  O   PRO P 110     116.156  92.305 -86.966  0.00  0.00      PROB  
ATOM   3126  N   MET P 111     116.275  90.834 -85.301  0.00  0.00      PROB  
ATOM   3127  HN  MET P 111     116.847  90.351 -84.643  0.00  0.00      PROB  
ATOM   3128  CA  MET P 111     114.915  90.368 -85.504  0.00  0.00      PROB  
ATOM   3129  HA  MET P 111     114.738  90.170 -86.551  0.00  0.00      PROB  
ATOM   3130  CB  MET P 111     114.578  89.126 -84.655  0.00  0.00      PROB  
ATOM   3131  HB1 MET P 111     113.471  89.038 -84.673  0.00  0.00      PROB  
ATOM   3132  HB2 MET P 111     114.873  89.279 -83.595  0.00  0.00      PROB  
ATOM   3133  CG  MET P 111     115.226  87.826 -85.139  0.00  0.00      PROB  
ATOM   3134  HG1 MET P 111     115.016  87.016 -84.408  0.00  0.00      PROB  
ATOM   3135  HG2 MET P 111     116.327  87.902 -85.269  0.00  0.00      PROB  
ATOM   3136  SD  MET P 111     114.670  87.199 -86.738  0.00  0.00      PROB  
ATOM   3137  CE  MET P 111     115.587  85.630 -86.756  0.00  0.00      PROB  
ATOM   3138  HE1 MET P 111     115.480  85.153 -87.754  0.00  0.00      PROB  
ATOM   3139  HE2 MET P 111     115.134  84.855 -86.101  0.00  0.00      PROB  
ATOM   3140  HE3 MET P 111     116.631  85.886 -86.477  0.00  0.00      PROB  
ATOM   3141  C   MET P 111     113.968  91.495 -85.144  0.00  0.00      PROB  
ATOM   3142  O   MET P 111     112.998  91.689 -85.816  0.00  0.00      PROB  
ATOM   3143  N   ALA P 112     114.326  92.246 -84.052  0.00  0.00      PROB  
ATOM   3144  HN  ALA P 112     115.129  91.968 -83.530  0.00  0.00      PROB  
ATOM   3145  CA  ALA P 112     113.631  93.422 -83.658  0.00  0.00      PROB  
ATOM   3146  HA  ALA P 112     112.608  93.104 -83.521  0.00  0.00      PROB  
ATOM   3147  CB  ALA P 112     114.280  94.056 -82.311  0.00  0.00      PROB  
ATOM   3148  HB1 ALA P 112     115.355  94.260 -82.502  0.00  0.00      PROB  
ATOM   3149  HB2 ALA P 112     114.177  93.439 -81.393  0.00  0.00      PROB  
ATOM   3150  HB3 ALA P 112     113.689  94.969 -82.085  0.00  0.00      PROB  
ATOM   3151  C   ALA P 112     113.662  94.512 -84.682  0.00  0.00      PROB  
ATOM   3152  O   ALA P 112     112.643  95.177 -84.931  0.00  0.00      PROB  
ATOM   3153  N   LEU P 113     114.809  94.724 -85.344  0.00  0.00      PROB  
ATOM   3154  HN  LEU P 113     115.687  94.332 -85.078  0.00  0.00      PROB  
ATOM   3155  CA  LEU P 113     114.891  95.610 -86.443  0.00  0.00      PROB  
ATOM   3156  HA  LEU P 113     114.467  96.556 -86.141  0.00  0.00      PROB  
ATOM   3157  CB  LEU P 113     116.367  95.824 -86.981  0.00  0.00      PROB  
ATOM   3158  HB1 LEU P 113     116.792  94.910 -87.448  0.00  0.00      PROB  
ATOM   3159  HB2 LEU P 113     116.942  96.020 -86.051  0.00  0.00      PROB  
ATOM   3160  CG  LEU P 113     116.705  97.061 -87.876  0.00  0.00      PROB  
ATOM   3161  HG  LEU P 113     116.288  97.971 -87.395  0.00  0.00      PROB  
ATOM   3162  CD1 LEU P 113     118.135  97.261 -87.953  0.00  0.00      PROB  
ATOM   3163 HD11 LEU P 113     118.748  96.336 -88.008  0.00  0.00      PROB  
ATOM   3164 HD12 LEU P 113     118.372  97.636 -86.934  0.00  0.00      PROB  
ATOM   3165 HD13 LEU P 113     118.490  98.000 -88.703  0.00  0.00      PROB  
ATOM   3166  CD2 LEU P 113     116.135  96.955 -89.326  0.00  0.00      PROB  
ATOM   3167 HD21 LEU P 113     116.333  95.933 -89.715  0.00  0.00      PROB  
ATOM   3168 HD22 LEU P 113     116.445  97.807 -89.968  0.00  0.00      PROB  
ATOM   3169 HD23 LEU P 113     115.051  97.181 -89.230  0.00  0.00      PROB  
ATOM   3170  C   LEU P 113     114.078  95.140 -87.600  0.00  0.00      PROB  
ATOM   3171  O   LEU P 113     113.246  95.872 -88.095  0.00  0.00      PROB  
ATOM   3172  N   ILE P 114     114.344  93.942 -88.042  0.00  0.00      PROB  
ATOM   3173  HN  ILE P 114     115.068  93.452 -87.562  0.00  0.00      PROB  
ATOM   3174  CA  ILE P 114     113.702  93.152 -89.101  0.00  0.00      PROB  
ATOM   3175  HA  ILE P 114     113.924  93.730 -89.985  0.00  0.00      PROB  
ATOM   3176  CB  ILE P 114     114.385  91.822 -89.418  0.00  0.00      PROB  
ATOM   3177  HB  ILE P 114     115.073  91.515 -88.602  0.00  0.00      PROB  
ATOM   3178  CG2 ILE P 114     113.460  90.568 -89.307  0.00  0.00      PROB  
ATOM   3179 HG21 ILE P 114     112.929  90.540 -88.331  0.00  0.00      PROB  
ATOM   3180 HG22 ILE P 114     113.959  89.592 -89.485  0.00  0.00      PROB  
ATOM   3181 HG23 ILE P 114     112.685  90.798 -90.069  0.00  0.00      PROB  
ATOM   3182  CG1 ILE P 114     115.244  91.912 -90.684  0.00  0.00      PROB  
ATOM   3183 HG11 ILE P 114     114.703  92.362 -91.544  0.00  0.00      PROB  
ATOM   3184 HG12 ILE P 114     115.534  90.897 -91.031  0.00  0.00      PROB  
ATOM   3185  CD  ILE P 114     116.553  92.682 -90.426  0.00  0.00      PROB  
ATOM   3186  HD1 ILE P 114     117.276  92.716 -91.269  0.00  0.00      PROB  
ATOM   3187  HD2 ILE P 114     116.985  92.295 -89.479  0.00  0.00      PROB  
ATOM   3188  HD3 ILE P 114     116.327  93.753 -90.235  0.00  0.00      PROB  
ATOM   3189  C   ILE P 114     112.153  93.215 -89.086  0.00  0.00      PROB  
ATOM   3190  O   ILE P 114     111.544  93.611 -90.083  0.00  0.00      PROB  
ATOM   3191  N   TRP P 115     111.548  92.859 -87.972  0.00  0.00      PROB  
ATOM   3192  HN  TRP P 115     112.033  92.449 -87.203  0.00  0.00      PROB  
ATOM   3193  CA  TRP P 115     110.175  92.957 -87.869  0.00  0.00      PROB  
ATOM   3194  HA  TRP P 115     109.835  92.549 -88.809  0.00  0.00      PROB  
ATOM   3195  CB  TRP P 115     109.569  92.012 -86.751  0.00  0.00      PROB  
ATOM   3196  HB1 TRP P 115     108.461  92.025 -86.829  0.00  0.00      PROB  
ATOM   3197  HB2 TRP P 115     109.847  92.337 -85.726  0.00  0.00      PROB  
ATOM   3198  CG  TRP P 115     109.966  90.581 -86.984  0.00  0.00      PROB  
ATOM   3199  CD1 TRP P 115     110.590  89.793 -86.025  0.00  0.00      PROB  
ATOM   3200  HD1 TRP P 115     110.772  90.104 -85.006  0.00  0.00      PROB  
ATOM   3201  NE1 TRP P 115     110.940  88.578 -86.561  0.00  0.00      PROB  
ATOM   3202  HE1 TRP P 115     111.464  87.937 -86.044  0.00  0.00      PROB  
ATOM   3203  CE2 TRP P 115     110.682  88.535 -87.858  0.00  0.00      PROB  
ATOM   3204  CD2 TRP P 115     110.044  89.796 -88.143  0.00  0.00      PROB  
ATOM   3205  CE3 TRP P 115     109.458  89.892 -89.367  0.00  0.00      PROB  
ATOM   3206  HE3 TRP P 115     108.949  90.820 -89.582  0.00  0.00      PROB  
ATOM   3207  CZ3 TRP P 115     109.611  88.848 -90.303  0.00  0.00      PROB  
ATOM   3208  HZ3 TRP P 115     109.338  89.092 -91.319  0.00  0.00      PROB  
ATOM   3209  CZ2 TRP P 115     110.768  87.459 -88.779  0.00  0.00      PROB  
ATOM   3210  HZ2 TRP P 115     111.195  86.571 -88.337  0.00  0.00      PROB  
ATOM   3211  CH2 TRP P 115     110.225  87.657 -90.028  0.00  0.00      PROB  
ATOM   3212  HH2 TRP P 115     110.183  86.803 -90.688  0.00  0.00      PROB  
ATOM   3213  C   TRP P 115     109.552  94.384 -87.788  0.00  0.00      PROB  
ATOM   3214  O   TRP P 115     108.423  94.628 -88.168  0.00  0.00      PROB  
ATOM   3215  N   GLY P 116     110.395  95.306 -87.227  0.00  0.00      PROB  
ATOM   3216  HN  GLY P 116     111.261  94.988 -86.848  0.00  0.00      PROB  
ATOM   3217  CA  GLY P 116     110.131  96.777 -87.154  0.00  0.00      PROB  
ATOM   3218  HA1 GLY P 116     110.936  97.260 -86.618  0.00  0.00      PROB  
ATOM   3219  HA2 GLY P 116     109.196  97.061 -86.693  0.00  0.00      PROB  
ATOM   3220  C   GLY P 116     109.992  97.401 -88.529  0.00  0.00      PROB  
ATOM   3221  O   GLY P 116     109.085  98.133 -88.766  0.00  0.00      PROB  
ATOM   3222  N   ILE P 117     110.920  97.030 -89.471  0.00  0.00      PROB  
ATOM   3223  HN  ILE P 117     111.717  96.485 -89.220  0.00  0.00      PROB  
ATOM   3224  CA  ILE P 117     110.829  97.611 -90.787  0.00  0.00      PROB  
ATOM   3225  HA  ILE P 117     110.501  98.633 -90.667  0.00  0.00      PROB  
ATOM   3226  CB  ILE P 117     112.193  97.817 -91.381  0.00  0.00      PROB  
ATOM   3227  HB  ILE P 117     112.909  98.190 -90.618  0.00  0.00      PROB  
ATOM   3228  CG2 ILE P 117     112.679  96.431 -91.894  0.00  0.00      PROB  
ATOM   3229 HG21 ILE P 117     112.346  95.741 -91.089  0.00  0.00      PROB  
ATOM   3230 HG22 ILE P 117     113.765  96.306 -92.094  0.00  0.00      PROB  
ATOM   3231 HG23 ILE P 117     112.218  96.104 -92.850  0.00  0.00      PROB  
ATOM   3232  CG1 ILE P 117     112.159  98.882 -92.458  0.00  0.00      PROB  
ATOM   3233 HG11 ILE P 117     111.539  99.736 -92.110  0.00  0.00      PROB  
ATOM   3234 HG12 ILE P 117     111.652  98.511 -93.374  0.00  0.00      PROB  
ATOM   3235  CD  ILE P 117     113.571  99.255 -92.884  0.00  0.00      PROB  
ATOM   3236  HD1 ILE P 117     113.953  98.439 -93.534  0.00  0.00      PROB  
ATOM   3237  HD2 ILE P 117     114.210  99.298 -91.977  0.00  0.00      PROB  
ATOM   3238  HD3 ILE P 117     113.500 100.241 -93.392  0.00  0.00      PROB  
ATOM   3239  C   ILE P 117     109.837  96.848 -91.742  0.00  0.00      PROB  
ATOM   3240  O   ILE P 117     109.125  97.472 -92.488  0.00  0.00      PROB  
ATOM   3241  N   TYR P 118     109.635  95.531 -91.517  0.00  0.00      PROB  
ATOM   3242  HN  TYR P 118     110.289  95.235 -90.825  0.00  0.00      PROB  
ATOM   3243  CA  TYR P 118     108.606  94.700 -92.145  0.00  0.00      PROB  
ATOM   3244  HA  TYR P 118     108.734  94.733 -93.216  0.00  0.00      PROB  
ATOM   3245  CB  TYR P 118     108.577  93.230 -91.498  0.00  0.00      PROB  
ATOM   3246  HB1 TYR P 118     108.372  93.213 -90.406  0.00  0.00      PROB  
ATOM   3247  HB2 TYR P 118     109.621  92.866 -91.612  0.00  0.00      PROB  
ATOM   3248  CG  TYR P 118     107.616  92.243 -92.268  0.00  0.00      PROB  
ATOM   3249  CD1 TYR P 118     106.316  92.251 -91.791  0.00  0.00      PROB  
ATOM   3250  HD1 TYR P 118     106.172  92.779 -90.860  0.00  0.00      PROB  
ATOM   3251  CE1 TYR P 118     105.323  91.520 -92.476  0.00  0.00      PROB  
ATOM   3252  HE1 TYR P 118     104.314  91.342 -92.136  0.00  0.00      PROB  
ATOM   3253  CZ  TYR P 118     105.687  90.753 -93.652  0.00  0.00      PROB  
ATOM   3254  OH  TYR P 118     104.776  90.084 -94.532  0.00  0.00      PROB  
ATOM   3255  HH  TYR P 118     103.882  90.033 -94.187  0.00  0.00      PROB  
ATOM   3256  CD2 TYR P 118     107.988  91.537 -93.417  0.00  0.00      PROB  
ATOM   3257  HD2 TYR P 118     108.984  91.600 -93.828  0.00  0.00      PROB  
ATOM   3258  CE2 TYR P 118     107.003  90.799 -94.054  0.00  0.00      PROB  
ATOM   3259  HE2 TYR P 118     107.310  90.279 -94.950  0.00  0.00      PROB  
ATOM   3260  C   TYR P 118     107.203  95.247 -91.926  0.00  0.00      PROB  
ATOM   3261  O   TYR P 118     106.422  95.451 -92.876  0.00  0.00      PROB  
ATOM   3262  N   PHE P 119     106.879  95.466 -90.652  0.00  0.00      PROB  
ATOM   3263  HN  PHE P 119     107.571  95.252 -89.966  0.00  0.00      PROB  
ATOM   3264  CA  PHE P 119     105.759  96.298 -90.221  0.00  0.00      PROB  
ATOM   3265  HA  PHE P 119     104.992  95.867 -90.847  0.00  0.00      PROB  
ATOM   3266  CB  PHE P 119     105.436  95.961 -88.714  0.00  0.00      PROB  
ATOM   3267  HB1 PHE P 119     104.615  96.526 -88.224  0.00  0.00      PROB  
ATOM   3268  HB2 PHE P 119     106.342  96.219 -88.125  0.00  0.00      PROB  
ATOM   3269  CG  PHE P 119     104.933  94.509 -88.561  0.00  0.00      PROB  
ATOM   3270  CD1 PHE P 119     105.634  93.617 -87.611  0.00  0.00      PROB  
ATOM   3271  HD1 PHE P 119     106.539  93.898 -87.093  0.00  0.00      PROB  
ATOM   3272  CE1 PHE P 119     105.169  92.307 -87.411  0.00  0.00      PROB  
ATOM   3273  HE1 PHE P 119     105.609  91.556 -86.772  0.00  0.00      PROB  
ATOM   3274  CZ  PHE P 119     104.062  91.861 -88.075  0.00  0.00      PROB  
ATOM   3275  HZ  PHE P 119     103.691  90.863 -87.893  0.00  0.00      PROB  
ATOM   3276  CD2 PHE P 119     103.724  94.072 -89.049  0.00  0.00      PROB  
ATOM   3277  HD2 PHE P 119     103.025  94.585 -89.692  0.00  0.00      PROB  
ATOM   3278  CE2 PHE P 119     103.318  92.687 -88.901  0.00  0.00      PROB  
ATOM   3279  HE2 PHE P 119     102.327  92.402 -89.220  0.00  0.00      PROB  
ATOM   3280  C   PHE P 119     105.735  97.707 -90.738  0.00  0.00      PROB  
ATOM   3281  O   PHE P 119     104.676  98.101 -91.232  0.00  0.00      PROB  
ATOM   3282  N   ALA P 120     106.873  98.424 -90.797  0.00  0.00      PROB  
ATOM   3283  HN  ALA P 120     107.751  98.117 -90.437  0.00  0.00      PROB  
ATOM   3284  CA  ALA P 120     106.757  99.765 -91.461  0.00  0.00      PROB  
ATOM   3285  HA  ALA P 120     106.006 100.341 -90.940  0.00  0.00      PROB  
ATOM   3286  CB  ALA P 120     108.109 100.611 -91.381  0.00  0.00      PROB  
ATOM   3287  HB1 ALA P 120     108.381 100.983 -90.371  0.00  0.00      PROB  
ATOM   3288  HB2 ALA P 120     108.137 101.413 -92.149  0.00  0.00      PROB  
ATOM   3289  HB3 ALA P 120     108.932  99.915 -91.650  0.00  0.00      PROB  
ATOM   3290  C   ALA P 120     106.231  99.796 -92.827  0.00  0.00      PROB  
ATOM   3291  O   ALA P 120     105.376 100.646 -93.087  0.00  0.00      PROB  
ATOM   3292  N   ILE P 121     106.809  98.939 -93.726  0.00  0.00      PROB  
ATOM   3293  HN  ILE P 121     107.637  98.463 -93.441  0.00  0.00      PROB  
ATOM   3294  CA  ILE P 121     106.404  98.903 -95.110  0.00  0.00      PROB  
ATOM   3295  HA  ILE P 121     106.353  99.891 -95.543  0.00  0.00      PROB  
ATOM   3296  CB  ILE P 121     107.443  98.061 -95.939  0.00  0.00      PROB  
ATOM   3297  HB  ILE P 121     107.705  97.175 -95.321  0.00  0.00      PROB  
ATOM   3298  CG2 ILE P 121     106.820  97.552 -97.263  0.00  0.00      PROB  
ATOM   3299 HG21 ILE P 121     106.582  98.442 -97.884  0.00  0.00      PROB  
ATOM   3300 HG22 ILE P 121     105.914  96.945 -97.050  0.00  0.00      PROB  
ATOM   3301 HG23 ILE P 121     107.628  97.010 -97.799  0.00  0.00      PROB  
ATOM   3302  CG1 ILE P 121     108.671  98.927 -96.356  0.00  0.00      PROB  
ATOM   3303 HG11 ILE P 121     108.261  99.807 -96.896  0.00  0.00      PROB  
ATOM   3304 HG12 ILE P 121     109.299  98.297 -97.022  0.00  0.00      PROB  
ATOM   3305  CD  ILE P 121     109.634  99.421 -95.273  0.00  0.00      PROB  
ATOM   3306  HD1 ILE P 121     109.089 100.235 -94.749  0.00  0.00      PROB  
ATOM   3307  HD2 ILE P 121     110.628  99.788 -95.605  0.00  0.00      PROB  
ATOM   3308  HD3 ILE P 121     109.809  98.616 -94.528  0.00  0.00      PROB  
ATOM   3309  C   ILE P 121     105.020  98.457 -95.172  0.00  0.00      PROB  
ATOM   3310  O   ILE P 121     104.256  99.035 -96.013  0.00  0.00      PROB  
ATOM   3311  N   LEU P 122     104.508  97.469 -94.297  0.00  0.00      PROB  
ATOM   3312  HN  LEU P 122     105.058  96.960 -93.640  0.00  0.00      PROB  
ATOM   3313  CA  LEU P 122     103.136  97.067 -94.467  0.00  0.00      PROB  
ATOM   3314  HA  LEU P 122     103.090  96.675 -95.472  0.00  0.00      PROB  
ATOM   3315  CB  LEU P 122     102.928  95.890 -93.510  0.00  0.00      PROB  
ATOM   3316  HB1 LEU P 122     102.789  96.130 -92.434  0.00  0.00      PROB  
ATOM   3317  HB2 LEU P 122     103.957  95.487 -93.393  0.00  0.00      PROB  
ATOM   3318  CG  LEU P 122     102.012  94.740 -93.876  0.00  0.00      PROB  
ATOM   3319  HG  LEU P 122     102.350  94.276 -94.827  0.00  0.00      PROB  
ATOM   3320  CD1 LEU P 122     101.990  93.625 -92.828  0.00  0.00      PROB  
ATOM   3321 HD11 LEU P 122     101.786  93.940 -91.782  0.00  0.00      PROB  
ATOM   3322 HD12 LEU P 122     102.937  93.055 -92.940  0.00  0.00      PROB  
ATOM   3323 HD13 LEU P 122     101.123  92.948 -92.985  0.00  0.00      PROB  
ATOM   3324  CD2 LEU P 122     100.514  95.148 -94.129  0.00  0.00      PROB  
ATOM   3325 HD21 LEU P 122     100.456  95.920 -94.926  0.00  0.00      PROB  
ATOM   3326 HD22 LEU P 122     100.168  95.558 -93.157  0.00  0.00      PROB  
ATOM   3327 HD23 LEU P 122      99.947  94.233 -94.404  0.00  0.00      PROB  
ATOM   3328  C   LEU P 122     102.125  98.137 -94.057  0.00  0.00      PROB  
ATOM   3329  O   LEU P 122     101.000  98.196 -94.603  0.00  0.00      PROB  
ATOM   3330  N   SER P 123     102.558  98.968 -93.079  0.00  0.00      PROB  
ATOM   3331  HN  SER P 123     103.459  98.769 -92.703  0.00  0.00      PROB  
ATOM   3332  CA  SER P 123     101.876 100.185 -92.637  0.00  0.00      PROB  
ATOM   3333  HA  SER P 123     100.967  99.795 -92.204  0.00  0.00      PROB  
ATOM   3334  CB  SER P 123     102.596 100.837 -91.459  0.00  0.00      PROB  
ATOM   3335  HB1 SER P 123     101.792 101.443 -90.989  0.00  0.00      PROB  
ATOM   3336  HB2 SER P 123     103.496 101.446 -91.688  0.00  0.00      PROB  
ATOM   3337  OG  SER P 123     102.958  99.965 -90.415  0.00  0.00      PROB  
ATOM   3338  HG1 SER P 123     103.748  99.481 -90.670  0.00  0.00      PROB  
ATOM   3339  C   SER P 123     101.527 101.214 -93.697  0.00  0.00      PROB  
ATOM   3340  O   SER P 123     100.390 101.494 -94.024  0.00  0.00      PROB  
ATOM   3341  N   PHE P 124     102.587 101.573 -94.398  0.00  0.00      PROB  
ATOM   3342  HN  PHE P 124     103.488 101.235 -94.138  0.00  0.00      PROB  
ATOM   3343  CA  PHE P 124     102.548 102.308 -95.644  0.00  0.00      PROB  
ATOM   3344  HA  PHE P 124     102.134 103.260 -95.345  0.00  0.00      PROB  
ATOM   3345  CB  PHE P 124     104.037 102.661 -96.022  0.00  0.00      PROB  
ATOM   3346  HB1 PHE P 124     104.761 101.868 -95.736  0.00  0.00      PROB  
ATOM   3347  HB2 PHE P 124     104.378 103.546 -95.444  0.00  0.00      PROB  
ATOM   3348  CG  PHE P 124     104.246 102.913 -97.514  0.00  0.00      PROB  
ATOM   3349  CD1 PHE P 124     103.932 104.193 -98.023  0.00  0.00      PROB  
ATOM   3350  HD1 PHE P 124     103.821 104.984 -97.296  0.00  0.00      PROB  
ATOM   3351  CE1 PHE P 124     104.103 104.465 -99.359  0.00  0.00      PROB  
ATOM   3352  HE1 PHE P 124     104.198 105.459 -99.772  0.00  0.00      PROB  
ATOM   3353  CZ  PHE P 124     104.622 103.497-100.174  0.00  0.00      PROB  
ATOM   3354  HZ  PHE P 124     104.797 103.761-101.206  0.00  0.00      PROB  
ATOM   3355  CD2 PHE P 124     104.841 101.968 -98.332  0.00  0.00      PROB  
ATOM   3356  HD2 PHE P 124     105.170 101.024 -97.922  0.00  0.00      PROB  
ATOM   3357  CE2 PHE P 124     104.894 102.204 -99.767  0.00  0.00      PROB  
ATOM   3358  HE2 PHE P 124     105.275 101.375-100.345  0.00  0.00      PROB  
ATOM   3359  C   PHE P 124     101.573 101.746 -96.724  0.00  0.00      PROB  
ATOM   3360  O   PHE P 124     100.467 102.347 -96.924  0.00  0.00      PROB  
ATOM   3361  N   LEU P 125     101.849 100.518 -97.208  0.00  0.00      PROB  
ATOM   3362  HN  LEU P 125     102.680 100.045 -96.925  0.00  0.00      PROB  
ATOM   3363  CA  LEU P 125     101.011  99.715 -98.103  0.00  0.00      PROB  
ATOM   3364  HA  LEU P 125     100.920 100.245 -99.040  0.00  0.00      PROB  
ATOM   3365  CB  LEU P 125     101.681  98.325 -98.517  0.00  0.00      PROB  
ATOM   3366  HB1 LEU P 125     101.028  97.829 -99.267  0.00  0.00      PROB  
ATOM   3367  HB2 LEU P 125     101.790  97.707 -97.600  0.00  0.00      PROB  
ATOM   3368  CG  LEU P 125     103.008  98.599 -99.214  0.00  0.00      PROB  
ATOM   3369  HG  LEU P 125     103.611  99.095 -98.424  0.00  0.00      PROB  
ATOM   3370  CD1 LEU P 125     103.640  97.267 -99.530  0.00  0.00      PROB  
ATOM   3371 HD11 LEU P 125     103.919  96.754 -98.585  0.00  0.00      PROB  
ATOM   3372 HD12 LEU P 125     104.611  97.409-100.050  0.00  0.00      PROB  
ATOM   3373 HD13 LEU P 125     103.013  96.611-100.171  0.00  0.00      PROB  
ATOM   3374  CD2 LEU P 125     102.815  99.401-100.560  0.00  0.00      PROB  
ATOM   3375 HD21 LEU P 125     102.032  98.873-101.146  0.00  0.00      PROB  
ATOM   3376 HD22 LEU P 125     103.718  99.360-101.206  0.00  0.00      PROB  
ATOM   3377 HD23 LEU P 125     102.510 100.449-100.350  0.00  0.00      PROB  
ATOM   3378  C   LEU P 125      99.571  99.592 -97.659  0.00  0.00      PROB  
ATOM   3379  O   LEU P 125      98.675  99.803 -98.461  0.00  0.00      PROB  
ATOM   3380  N   HSD P 126      99.242  99.384 -96.356  0.00  0.00      PROB  
ATOM   3381  HN  HSD P 126      99.919  99.354 -95.624  0.00  0.00      PROB  
ATOM   3382  CA  HSD P 126      97.842  99.382 -95.905  0.00  0.00      PROB  
ATOM   3383  HA  HSD P 126      97.344  98.671 -96.547  0.00  0.00      PROB  
ATOM   3384  CB  HSD P 126      97.690  98.954 -94.457  0.00  0.00      PROB  
ATOM   3385  HB1 HSD P 126      98.285  99.619 -93.794  0.00  0.00      PROB  
ATOM   3386  HB2 HSD P 126      98.257  98.004 -94.361  0.00  0.00      PROB  
ATOM   3387  ND1 HSD P 126      95.571  99.837 -93.318  0.00  0.00      PROB  
ATOM   3388  HD1 HSD P 126      95.840 100.787 -93.160  0.00  0.00      PROB  
ATOM   3389  CG  HSD P 126      96.370  98.794 -93.813  0.00  0.00      PROB  
ATOM   3390  CE1 HSD P 126      94.379  99.274 -92.913  0.00  0.00      PROB  
ATOM   3391  HE1 HSD P 126      93.531  99.784 -92.457  0.00  0.00      PROB  
ATOM   3392  NE2 HSD P 126      94.442  97.937 -93.087  0.00  0.00      PROB  
ATOM   3393  CD2 HSD P 126      95.618  97.666 -93.652  0.00  0.00      PROB  
ATOM   3394  HD2 HSD P 126      95.899  96.667 -93.963  0.00  0.00      PROB  
ATOM   3395  C   HSD P 126      97.070 100.687 -96.144  0.00  0.00      PROB  
ATOM   3396  O   HSD P 126      95.911 100.648 -96.609  0.00  0.00      PROB  
ATOM   3397  N   ILE P 127      97.732 101.815 -95.932  0.00  0.00      PROB  
ATOM   3398  HN  ILE P 127      98.672 101.709 -95.616  0.00  0.00      PROB  
ATOM   3399  CA  ILE P 127      97.107 103.159 -96.145  0.00  0.00      PROB  
ATOM   3400  HA  ILE P 127      96.055 103.166 -95.901  0.00  0.00      PROB  
ATOM   3401  CB  ILE P 127      97.671 104.236 -95.222  0.00  0.00      PROB  
ATOM   3402  HB  ILE P 127      98.727 104.333 -95.554  0.00  0.00      PROB  
ATOM   3403  CG2 ILE P 127      97.107 105.685 -95.565  0.00  0.00      PROB  
ATOM   3404 HG21 ILE P 127      95.997 105.645 -95.549  0.00  0.00      PROB  
ATOM   3405 HG22 ILE P 127      97.492 106.098 -96.521  0.00  0.00      PROB  
ATOM   3406 HG23 ILE P 127      97.370 106.380 -94.739  0.00  0.00      PROB  
ATOM   3407  CG1 ILE P 127      97.740 103.896 -93.750  0.00  0.00      PROB  
ATOM   3408 HG11 ILE P 127      98.259 104.795 -93.355  0.00  0.00      PROB  
ATOM   3409 HG12 ILE P 127      98.445 103.051 -93.597  0.00  0.00      PROB  
ATOM   3410  CD  ILE P 127      96.425 103.595 -93.154  0.00  0.00      PROB  
ATOM   3411  HD1 ILE P 127      95.934 104.579 -93.309  0.00  0.00      PROB  
ATOM   3412  HD2 ILE P 127      96.483 103.372 -92.067  0.00  0.00      PROB  
ATOM   3413  HD3 ILE P 127      95.740 102.833 -93.583  0.00  0.00      PROB  
ATOM   3414  C   ILE P 127      97.133 103.471 -97.694  0.00  0.00      PROB  
ATOM   3415  O   ILE P 127      96.153 103.707 -98.408  0.00  0.00      PROB  
ATOM   3416  N   TRP P 128      98.319 103.455 -98.289  0.00  0.00      PROB  
ATOM   3417  HN  TRP P 128      99.012 103.074 -97.682  0.00  0.00      PROB  
ATOM   3418  CA  TRP P 128      98.609 104.017 -99.633  0.00  0.00      PROB  
ATOM   3419  HA  TRP P 128      97.979 104.858 -99.884  0.00  0.00      PROB  
ATOM   3420  CB  TRP P 128      99.996 104.657 -99.677  0.00  0.00      PROB  
ATOM   3421  HB1 TRP P 128     100.289 105.088-100.658  0.00  0.00      PROB  
ATOM   3422  HB2 TRP P 128     100.752 103.851 -99.561  0.00  0.00      PROB  
ATOM   3423  CG  TRP P 128     100.271 105.759 -98.660  0.00  0.00      PROB  
ATOM   3424  CD1 TRP P 128     100.868 105.672 -97.455  0.00  0.00      PROB  
ATOM   3425  HD1 TRP P 128     101.267 104.765 -97.024  0.00  0.00      PROB  
ATOM   3426  NE1 TRP P 128     100.925 106.850 -96.819  0.00  0.00      PROB  
ATOM   3427  HE1 TRP P 128     101.383 107.122 -96.001  0.00  0.00      PROB  
ATOM   3428  CE2 TRP P 128     100.403 107.841 -97.657  0.00  0.00      PROB  
ATOM   3429  CD2 TRP P 128      99.882 107.161 -98.825  0.00  0.00      PROB  
ATOM   3430  CE3 TRP P 128      99.110 107.862 -99.761  0.00  0.00      PROB  
ATOM   3431  HE3 TRP P 128      98.685 107.450-100.664  0.00  0.00      PROB  
ATOM   3432  CZ3 TRP P 128      98.881 109.245 -99.546  0.00  0.00      PROB  
ATOM   3433  HZ3 TRP P 128      98.312 109.818-100.263  0.00  0.00      PROB  
ATOM   3434  CZ2 TRP P 128     100.271 109.224 -97.530  0.00  0.00      PROB  
ATOM   3435  HZ2 TRP P 128     100.493 109.770 -96.625  0.00  0.00      PROB  
ATOM   3436  CH2 TRP P 128      99.508 109.906 -98.477  0.00  0.00      PROB  
ATOM   3437  HH2 TRP P 128      99.121 110.876 -98.202  0.00  0.00      PROB  
ATOM   3438  C   TRP P 128      98.339 103.063-100.856  0.00  0.00      PROB  
ATOM   3439  O   TRP P 128      98.309 103.406-102.033  0.00  0.00      PROB  
ATOM   3440  N   ALA P 129      98.091 101.803-100.541  0.00  0.00      PROB  
ATOM   3441  HN  ALA P 129      98.005 101.446 -99.614  0.00  0.00      PROB  
ATOM   3442  CA  ALA P 129      97.856 100.816-101.576  0.00  0.00      PROB  
ATOM   3443  HA  ALA P 129      97.849 101.326-102.529  0.00  0.00      PROB  
ATOM   3444  CB  ALA P 129      99.037  99.884-101.656  0.00  0.00      PROB  
ATOM   3445  HB1 ALA P 129      99.383  99.532-100.661  0.00  0.00      PROB  
ATOM   3446  HB2 ALA P 129      99.955 100.347-102.078  0.00  0.00      PROB  
ATOM   3447  HB3 ALA P 129      98.880  99.028-102.346  0.00  0.00      PROB  
ATOM   3448  C   ALA P 129      96.721  99.817-101.332  0.00  0.00      PROB  
ATOM   3449  O   ALA P 129      95.903  99.555-102.201  0.00  0.00      PROB  
ATOM   3450  N   VAL P 130      96.679  99.084-100.217  0.00  0.00      PROB  
ATOM   3451  HN  VAL P 130      97.407  99.150 -99.540  0.00  0.00      PROB  
ATOM   3452  CA  VAL P 130      95.677  98.063 -99.989  0.00  0.00      PROB  
ATOM   3453  HA  VAL P 130      95.671  97.472-100.893  0.00  0.00      PROB  
ATOM   3454  CB  VAL P 130      96.035  97.178 -98.768  0.00  0.00      PROB  
ATOM   3455  HB  VAL P 130      96.098  97.820 -97.863  0.00  0.00      PROB  
ATOM   3456  CG1 VAL P 130      94.977  96.096 -98.647  0.00  0.00      PROB  
ATOM   3457 HG11 VAL P 130      94.776  95.521 -99.576  0.00  0.00      PROB  
ATOM   3458 HG12 VAL P 130      93.975  96.550 -98.487  0.00  0.00      PROB  
ATOM   3459 HG13 VAL P 130      95.149  95.414 -97.787  0.00  0.00      PROB  
ATOM   3460  CG2 VAL P 130      97.449  96.591 -98.996  0.00  0.00      PROB  
ATOM   3461 HG21 VAL P 130      98.317  97.269 -98.852  0.00  0.00      PROB  
ATOM   3462 HG22 VAL P 130      97.462  96.151-100.016  0.00  0.00      PROB  
ATOM   3463 HG23 VAL P 130      97.512  95.711 -98.321  0.00  0.00      PROB  
ATOM   3464  C   VAL P 130      94.233  98.643 -99.889  0.00  0.00      PROB  
ATOM   3465  O   VAL P 130      93.365  98.263-100.692  0.00  0.00      PROB  
ATOM   3466  N   VAL P 131      93.927  99.663 -99.039  0.00  0.00      PROB  
ATOM   3467  HN  VAL P 131      94.682 100.067 -98.529  0.00  0.00      PROB  
ATOM   3468  CA  VAL P 131      92.628 100.345 -98.987  0.00  0.00      PROB  
ATOM   3469  HA  VAL P 131      91.897  99.558 -98.871  0.00  0.00      PROB  
ATOM   3470  CB  VAL P 131      92.478 101.278 -97.785  0.00  0.00      PROB  
ATOM   3471  HB  VAL P 131      93.261 102.065 -97.836  0.00  0.00      PROB  
ATOM   3472  CG1 VAL P 131      91.094 101.905 -97.734  0.00  0.00      PROB  
ATOM   3473 HG11 VAL P 131      91.052 102.837 -98.338  0.00  0.00      PROB  
ATOM   3474 HG12 VAL P 131      90.825 101.993 -96.660  0.00  0.00      PROB  
ATOM   3475 HG13 VAL P 131      90.310 101.213 -98.109  0.00  0.00      PROB  
ATOM   3476  CG2 VAL P 131      92.652 100.437 -96.577  0.00  0.00      PROB  
ATOM   3477 HG21 VAL P 131      91.918  99.606 -96.644  0.00  0.00      PROB  
ATOM   3478 HG22 VAL P 131      92.545 100.994 -95.621  0.00  0.00      PROB  
ATOM   3479 HG23 VAL P 131      93.669  99.995 -96.502  0.00  0.00      PROB  
ATOM   3480  C   VAL P 131      92.235 101.069-100.298  0.00  0.00      PROB  
ATOM   3481  O   VAL P 131      91.084 100.829-100.698  0.00  0.00      PROB  
ATOM   3482  N   PRO P 132      93.047 101.713-101.128  0.00  0.00      PROB  
ATOM   3483  CD  PRO P 132      94.210 102.479-100.612  0.00  0.00      PROB  
ATOM   3484  HD1 PRO P 132      95.033 101.963-100.074  0.00  0.00      PROB  
ATOM   3485  HD2 PRO P 132      93.761 103.261 -99.963  0.00  0.00      PROB  
ATOM   3486  CA  PRO P 132      92.611 102.215-102.390  0.00  0.00      PROB  
ATOM   3487  HA  PRO P 132      91.837 102.966-102.333  0.00  0.00      PROB  
ATOM   3488  CB  PRO P 132      93.862 102.922-103.021  0.00  0.00      PROB  
ATOM   3489  HB1 PRO P 132      93.554 103.796-103.635  0.00  0.00      PROB  
ATOM   3490  HB2 PRO P 132      94.517 102.292-103.659  0.00  0.00      PROB  
ATOM   3491  CG  PRO P 132      94.698 103.331-101.835  0.00  0.00      PROB  
ATOM   3492  HG1 PRO P 132      95.780 103.151-102.007  0.00  0.00      PROB  
ATOM   3493  HG2 PRO P 132      94.703 104.418-101.608  0.00  0.00      PROB  
ATOM   3494  C   PRO P 132      92.236 101.129-103.385  0.00  0.00      PROB  
ATOM   3495  O   PRO P 132      91.342 101.280-104.287  0.00  0.00      PROB  
ATOM   3496  N   CYS P 133      92.933  99.932-103.291  0.00  0.00      PROB  
ATOM   3497  HN  CYS P 133      93.724  99.795-102.700  0.00  0.00      PROB  
ATOM   3498  CA  CYS P 133      92.529  98.660-104.008  0.00  0.00      PROB  
ATOM   3499  HA  CYS P 133      92.489  98.973-105.041  0.00  0.00      PROB  
ATOM   3500  CB  CYS P 133      93.673  97.622-104.003  0.00  0.00      PROB  
ATOM   3501  HB1 CYS P 133      94.161  97.722-103.010  0.00  0.00      PROB  
ATOM   3502  HB2 CYS P 133      94.455  97.878-104.749  0.00  0.00      PROB  
ATOM   3503  SG  CYS P 133      93.368  95.906-104.196  0.00  0.00      PROB  
ATOM   3504  HG1 CYS P 133      94.582  95.377-104.178  0.00  0.00      PROB  
ATOM   3505  C   CYS P 133      91.159  98.192-103.694  0.00  0.00      PROB  
ATOM   3506  O   CYS P 133      90.382  97.842-104.570  0.00  0.00      PROB  
ATOM   3507  N   ILE P 134      90.800  98.200-102.372  0.00  0.00      PROB  
ATOM   3508  HN  ILE P 134      91.534  98.388-101.724  0.00  0.00      PROB  
ATOM   3509  CA  ILE P 134      89.455  97.905-101.881  0.00  0.00      PROB  
ATOM   3510  HA  ILE P 134      89.137  97.040-102.444  0.00  0.00      PROB  
ATOM   3511  CB  ILE P 134      89.396  97.795-100.326  0.00  0.00      PROB  
ATOM   3512  HB  ILE P 134      89.655  98.797 -99.920  0.00  0.00      PROB  
ATOM   3513  CG2 ILE P 134      87.953  97.593 -99.824  0.00  0.00      PROB  
ATOM   3514 HG21 ILE P 134      87.943  97.751 -98.724  0.00  0.00      PROB  
ATOM   3515 HG22 ILE P 134      87.612  96.551-100.002  0.00  0.00      PROB  
ATOM   3516 HG23 ILE P 134      87.214  98.258-100.319  0.00  0.00      PROB  
ATOM   3517  CG1 ILE P 134      90.336  96.650 -99.869  0.00  0.00      PROB  
ATOM   3518 HG11 ILE P 134      91.388  96.914-100.111  0.00  0.00      PROB  
ATOM   3519 HG12 ILE P 134      90.150  95.659-100.335  0.00  0.00      PROB  
ATOM   3520  CD  ILE P 134      90.323  96.419 -98.322  0.00  0.00      PROB  
ATOM   3521  HD1 ILE P 134      90.455  97.386 -97.792  0.00  0.00      PROB  
ATOM   3522  HD2 ILE P 134      91.070  95.691 -97.940  0.00  0.00      PROB  
ATOM   3523  HD3 ILE P 134      89.336  96.057 -97.964  0.00  0.00      PROB  
ATOM   3524  C   ILE P 134      88.432  98.909-102.412  0.00  0.00      PROB  
ATOM   3525  O   ILE P 134      87.396  98.603-103.000  0.00  0.00      PROB  
ATOM   3526  N   LYS P 135      88.829 100.182-102.420  0.00  0.00      PROB  
ATOM   3527  HN  LYS P 135      89.655 100.453-101.932  0.00  0.00      PROB  
ATOM   3528  CA  LYS P 135      87.884 101.266-102.797  0.00  0.00      PROB  
ATOM   3529  HA  LYS P 135      86.896 101.072-102.405  0.00  0.00      PROB  
ATOM   3530  CB  LYS P 135      88.320 102.590-102.170  0.00  0.00      PROB  
ATOM   3531  HB1 LYS P 135      87.782 103.478-102.567  0.00  0.00      PROB  
ATOM   3532  HB2 LYS P 135      89.386 102.827-102.377  0.00  0.00      PROB  
ATOM   3533  CG  LYS P 135      88.067 102.635-100.631  0.00  0.00      PROB  
ATOM   3534  HG1 LYS P 135      88.094 103.684-100.266  0.00  0.00      PROB  
ATOM   3535  HG2 LYS P 135      88.902 101.982-100.298  0.00  0.00      PROB  
ATOM   3536  CD  LYS P 135      86.675 102.147-100.152  0.00  0.00      PROB  
ATOM   3537  HD1 LYS P 135      86.451 101.069-100.300  0.00  0.00      PROB  
ATOM   3538  HD2 LYS P 135      85.854 102.702-100.655  0.00  0.00      PROB  
ATOM   3539  CE  LYS P 135      86.639 102.411 -98.616  0.00  0.00      PROB  
ATOM   3540  HE1 LYS P 135      87.669 102.375 -98.201  0.00  0.00      PROB  
ATOM   3541  HE2 LYS P 135      86.085 101.616 -98.072  0.00  0.00      PROB  
ATOM   3542  NZ  LYS P 135      86.001 103.703 -98.317  0.00  0.00      PROB  
ATOM   3543  HZ1 LYS P 135      86.494 104.416 -98.891  0.00  0.00      PROB  
ATOM   3544  HZ2 LYS P 135      86.111 103.904 -97.302  0.00  0.00      PROB  
ATOM   3545  HZ3 LYS P 135      84.985 103.755 -98.530  0.00  0.00      PROB  
ATOM   3546  C   LYS P 135      87.692 101.348-104.363  0.00  0.00      PROB  
ATOM   3547  O   LYS P 135      86.642 101.585-104.848  0.00  0.00      PROB  
ATOM   3548  N   SER P 136      88.794 100.951-105.118  0.00  0.00      PROB  
ATOM   3549  HN  SER P 136      89.686 100.877-104.679  0.00  0.00      PROB  
ATOM   3550  CA  SER P 136      88.758 100.622-106.501  0.00  0.00      PROB  
ATOM   3551  HA  SER P 136      88.366 101.494-107.004  0.00  0.00      PROB  
ATOM   3552  CB  SER P 136      90.169 100.373-107.016  0.00  0.00      PROB  
ATOM   3553  HB1 SER P 136      90.631  99.425-106.667  0.00  0.00      PROB  
ATOM   3554  HB2 SER P 136      90.740 101.292-106.765  0.00  0.00      PROB  
ATOM   3555  OG  SER P 136      90.123 100.195-108.463  0.00  0.00      PROB  
ATOM   3556  HG1 SER P 136      89.885  99.290-108.675  0.00  0.00      PROB  
ATOM   3557  C   SER P 136      87.962  99.321-106.859  0.00  0.00      PROB  
ATOM   3558  O   SER P 136      87.105  99.408-107.747  0.00  0.00      PROB  
ATOM   3559  N   PHE P 137      88.039  98.331-106.017  0.00  0.00      PROB  
ATOM   3560  HN  PHE P 137      88.790  98.195-105.375  0.00  0.00      PROB  
ATOM   3561  CA  PHE P 137      87.292  97.126-106.125  0.00  0.00      PROB  
ATOM   3562  HA  PHE P 137      87.475  96.693-107.098  0.00  0.00      PROB  
ATOM   3563  CB  PHE P 137      87.651  96.093-105.026  0.00  0.00      PROB  
ATOM   3564  HB1 PHE P 137      87.276  96.475-104.052  0.00  0.00      PROB  
ATOM   3565  HB2 PHE P 137      88.756  95.978-105.004  0.00  0.00      PROB  
ATOM   3566  CG  PHE P 137      86.979  94.775-105.257  0.00  0.00      PROB  
ATOM   3567  CD1 PHE P 137      86.083  94.357-104.269  0.00  0.00      PROB  
ATOM   3568  HD1 PHE P 137      85.906  95.025-103.439  0.00  0.00      PROB  
ATOM   3569  CE1 PHE P 137      85.530  93.045-104.372  0.00  0.00      PROB  
ATOM   3570  HE1 PHE P 137      84.805  92.711-103.645  0.00  0.00      PROB  
ATOM   3571  CZ  PHE P 137      85.768  92.298-105.537  0.00  0.00      PROB  
ATOM   3572  HZ  PHE P 137      85.482  91.259-105.616  0.00  0.00      PROB  
ATOM   3573  CD2 PHE P 137      87.387  93.967-106.317  0.00  0.00      PROB  
ATOM   3574  HD2 PHE P 137      88.153  94.351-106.975  0.00  0.00      PROB  
ATOM   3575  CE2 PHE P 137      86.747  92.689-106.477  0.00  0.00      PROB  
ATOM   3576  HE2 PHE P 137      87.027  91.963-107.226  0.00  0.00      PROB  
ATOM   3577  C   PHE P 137      85.710  97.426-106.134  0.00  0.00      PROB  
ATOM   3578  O   PHE P 137      85.043  96.892-106.957  0.00  0.00      PROB  
ATOM   3579  N   LEU P 138      85.156  98.329-105.343  0.00  0.00      PROB  
ATOM   3580  HN  LEU P 138      85.649  98.826-104.633  0.00  0.00      PROB  
ATOM   3581  CA  LEU P 138      83.765  98.634-105.529  0.00  0.00      PROB  
ATOM   3582  HA  LEU P 138      83.224  97.732-105.284  0.00  0.00      PROB  
ATOM   3583  CB  LEU P 138      83.326  99.771-104.521  0.00  0.00      PROB  
ATOM   3584  HB1 LEU P 138      82.544 100.422-104.968  0.00  0.00      PROB  
ATOM   3585  HB2 LEU P 138      84.238 100.372-104.319  0.00  0.00      PROB  
ATOM   3586  CG  LEU P 138      82.754  99.333-103.149  0.00  0.00      PROB  
ATOM   3587  HG  LEU P 138      82.309  98.337-103.361  0.00  0.00      PROB  
ATOM   3588  CD1 LEU P 138      83.958  99.168-102.214  0.00  0.00      PROB  
ATOM   3589 HD11 LEU P 138      84.620 100.060-102.197  0.00  0.00      PROB  
ATOM   3590 HD12 LEU P 138      84.592  98.354-102.625  0.00  0.00      PROB  
ATOM   3591 HD13 LEU P 138      83.732  98.858-101.171  0.00  0.00      PROB  
ATOM   3592  CD2 LEU P 138      81.653 100.230-102.518  0.00  0.00      PROB  
ATOM   3593 HD21 LEU P 138      82.085 101.241-102.354  0.00  0.00      PROB  
ATOM   3594 HD22 LEU P 138      81.368  99.700-101.584  0.00  0.00      PROB  
ATOM   3595 HD23 LEU P 138      80.776 100.112-103.190  0.00  0.00      PROB  
ATOM   3596  C   LEU P 138      83.345  99.186-106.932  0.00  0.00      PROB  
ATOM   3597  O   LEU P 138      82.337  98.814-107.491  0.00  0.00      PROB  
ATOM   3598  N   ILE P 139      84.106 100.134-107.548  0.00  0.00      PROB  
ATOM   3599  HN  ILE P 139      85.014 100.315-107.176  0.00  0.00      PROB  
ATOM   3600  CA  ILE P 139      83.918 100.716-108.872  0.00  0.00      PROB  
ATOM   3601  HA  ILE P 139      82.909 101.098-108.922  0.00  0.00      PROB  
ATOM   3602  CB  ILE P 139      84.839 101.887-109.193  0.00  0.00      PROB  
ATOM   3603  HB  ILE P 139      85.899 101.563-109.274  0.00  0.00      PROB  
ATOM   3604  CG2 ILE P 139      84.369 102.433-110.545  0.00  0.00      PROB  
ATOM   3605 HG21 ILE P 139      83.262 102.386-110.622  0.00  0.00      PROB  
ATOM   3606 HG22 ILE P 139      84.693 101.862-111.441  0.00  0.00      PROB  
ATOM   3607 HG23 ILE P 139      84.612 103.517-110.548  0.00  0.00      PROB  
ATOM   3608  CG1 ILE P 139      84.665 102.898-108.026  0.00  0.00      PROB  
ATOM   3609 HG11 ILE P 139      84.851 102.388-107.057  0.00  0.00      PROB  
ATOM   3610 HG12 ILE P 139      83.691 103.431-108.047  0.00  0.00      PROB  
ATOM   3611  CD  ILE P 139      85.719 104.011-108.079  0.00  0.00      PROB  
ATOM   3612  HD1 ILE P 139      85.665 104.567-107.118  0.00  0.00      PROB  
ATOM   3613  HD2 ILE P 139      85.651 104.626-109.001  0.00  0.00      PROB  
ATOM   3614  HD3 ILE P 139      86.724 103.538-108.067  0.00  0.00      PROB  
ATOM   3615  C   ILE P 139      83.962  99.588-109.941  0.00  0.00      PROB  
ATOM   3616  O   ILE P 139      83.066  99.395-110.772  0.00  0.00      PROB  
ATOM   3617  N   GLU P 140      84.988  98.744-109.893  0.00  0.00      PROB  
ATOM   3618  HN  GLU P 140      85.684  98.906-109.198  0.00  0.00      PROB  
ATOM   3619  CA  GLU P 140      85.234  97.681-110.842  0.00  0.00      PROB  
ATOM   3620  HA  GLU P 140      85.031  98.083-111.823  0.00  0.00      PROB  
ATOM   3621  CB  GLU P 140      86.652  97.111-110.710  0.00  0.00      PROB  
ATOM   3622  HB1 GLU P 140      86.932  96.347-111.467  0.00  0.00      PROB  
ATOM   3623  HB2 GLU P 140      86.674  96.691-109.682  0.00  0.00      PROB  
ATOM   3624  CG  GLU P 140      87.769  98.176-110.887  0.00  0.00      PROB  
ATOM   3625  HG1 GLU P 140      87.611  99.025-110.188  0.00  0.00      PROB  
ATOM   3626  HG2 GLU P 140      87.887  98.583-111.914  0.00  0.00      PROB  
ATOM   3627  CD  GLU P 140      89.179  97.567-110.599  0.00  0.00      PROB  
ATOM   3628  OE1 GLU P 140      89.749  97.861-109.500  0.00  0.00      PROB  
ATOM   3629  OE2 GLU P 140      89.712  96.892-111.491  0.00  0.00      PROB  
ATOM   3630  C   GLU P 140      84.220  96.448-110.764  0.00  0.00      PROB  
ATOM   3631  O   GLU P 140      84.015  95.683-111.681  0.00  0.00      PROB  
ATOM   3632  N   ILE P 141      83.642  96.315-109.564  0.00  0.00      PROB  
ATOM   3633  HN  ILE P 141      83.981  96.810-108.768  0.00  0.00      PROB  
ATOM   3634  CA  ILE P 141      82.567  95.335-109.479  0.00  0.00      PROB  
ATOM   3635  HA  ILE P 141      82.758  94.514-110.154  0.00  0.00      PROB  
ATOM   3636  CB  ILE P 141      82.737  94.532-108.181  0.00  0.00      PROB  
ATOM   3637  HB  ILE P 141      82.076  93.647-108.299  0.00  0.00      PROB  
ATOM   3638  CG2 ILE P 141      84.135  93.896-108.138  0.00  0.00      PROB  
ATOM   3639 HG21 ILE P 141      84.835  94.658-107.734  0.00  0.00      PROB  
ATOM   3640 HG22 ILE P 141      84.396  93.432-109.113  0.00  0.00      PROB  
ATOM   3641 HG23 ILE P 141      84.162  93.018-107.457  0.00  0.00      PROB  
ATOM   3642  CG1 ILE P 141      82.109  95.143-106.867  0.00  0.00      PROB  
ATOM   3643 HG11 ILE P 141      81.013  94.961-106.881  0.00  0.00      PROB  
ATOM   3644 HG12 ILE P 141      82.437  96.193-107.022  0.00  0.00      PROB  
ATOM   3645  CD  ILE P 141      82.569  94.611-105.530  0.00  0.00      PROB  
ATOM   3646  HD1 ILE P 141      83.678  94.622-105.474  0.00  0.00      PROB  
ATOM   3647  HD2 ILE P 141      82.281  93.601-105.167  0.00  0.00      PROB  
ATOM   3648  HD3 ILE P 141      82.182  95.338-104.784  0.00  0.00      PROB  
ATOM   3649  C   ILE P 141      81.137  95.770-109.603  0.00  0.00      PROB  
ATOM   3650  O   ILE P 141      80.291  94.871-109.536  0.00  0.00      PROB  
ATOM   3651  N   GLN P 142      80.869  97.018-109.651  0.00  0.00      PROB  
ATOM   3652  HN  GLN P 142      81.604  97.671-109.487  0.00  0.00      PROB  
ATOM   3653  CA  GLN P 142      79.523  97.555-109.749  0.00  0.00      PROB  
ATOM   3654  HA  GLN P 142      79.052  97.091-108.894  0.00  0.00      PROB  
ATOM   3655  CB  GLN P 142      79.595  99.129-109.639  0.00  0.00      PROB  
ATOM   3656  HB1 GLN P 142      80.295  99.536-110.400  0.00  0.00      PROB  
ATOM   3657  HB2 GLN P 142      80.073  99.375-108.667  0.00  0.00      PROB  
ATOM   3658  CG  GLN P 142      78.237  99.856-109.832  0.00  0.00      PROB  
ATOM   3659  HG1 GLN P 142      77.723  99.638-110.792  0.00  0.00      PROB  
ATOM   3660  HG2 GLN P 142      78.386 100.951-109.718  0.00  0.00      PROB  
ATOM   3661  CD  GLN P 142      77.236  99.382-108.726  0.00  0.00      PROB  
ATOM   3662  OE1 GLN P 142      77.656  98.785-107.752  0.00  0.00      PROB  
ATOM   3663  NE2 GLN P 142      75.916  99.612-108.882  0.00  0.00      PROB  
ATOM   3664 HE21 GLN P 142      75.565 100.298-109.519  0.00  0.00      PROB  
ATOM   3665 HE22 GLN P 142      75.355  98.950-108.387  0.00  0.00      PROB  
ATOM   3666  C   GLN P 142      78.700  97.113-110.997  0.00  0.00      PROB  
ATOM   3667  O   GLN P 142      77.511  96.989-110.981  0.00  0.00      PROB  
ATOM   3668  N   CYS P 143      79.336  96.995-112.218  0.00  0.00      PROB  
ATOM   3669  HN  CYS P 143      80.316  97.105-112.360  0.00  0.00      PROB  
ATOM   3670  CA  CYS P 143      78.678  96.457-113.345  0.00  0.00      PROB  
ATOM   3671  HA  CYS P 143      77.828  97.009-113.718  0.00  0.00      PROB  
ATOM   3672  CB  CYS P 143      79.750  96.449-114.443  0.00  0.00      PROB  
ATOM   3673  HB1 CYS P 143      80.649  95.863-114.155  0.00  0.00      PROB  
ATOM   3674  HB2 CYS P 143      80.132  97.479-114.610  0.00  0.00      PROB  
ATOM   3675  SG  CYS P 143      79.105  95.917-116.110  0.00  0.00      PROB  
ATOM   3676  HG1 CYS P 143      80.128  96.251-116.883  0.00  0.00      PROB  
ATOM   3677  C   CYS P 143      78.188  95.035-113.243  0.00  0.00      PROB  
ATOM   3678  O   CYS P 143      77.065  94.758-113.593  0.00  0.00      PROB  
ATOM   3679  N   ILE P 144      78.952  94.073-112.655  0.00  0.00      PROB  
ATOM   3680  HN  ILE P 144      79.899  94.307-112.453  0.00  0.00      PROB  
ATOM   3681  CA  ILE P 144      78.536  92.733-112.430  0.00  0.00      PROB  
ATOM   3682  HA  ILE P 144      78.121  92.265-113.310  0.00  0.00      PROB  
ATOM   3683  CB  ILE P 144      79.731  91.983-111.942  0.00  0.00      PROB  
ATOM   3684  HB  ILE P 144      80.127  92.416-110.999  0.00  0.00      PROB  
ATOM   3685  CG2 ILE P 144      79.416  90.456-111.847  0.00  0.00      PROB  
ATOM   3686 HG21 ILE P 144      78.633  90.258-111.084  0.00  0.00      PROB  
ATOM   3687 HG22 ILE P 144      80.341  89.872-111.654  0.00  0.00      PROB  
ATOM   3688 HG23 ILE P 144      79.190  90.058-112.859  0.00  0.00      PROB  
ATOM   3689  CG1 ILE P 144      80.967  92.044-112.793  0.00  0.00      PROB  
ATOM   3690 HG11 ILE P 144      80.755  92.466-113.799  0.00  0.00      PROB  
ATOM   3691 HG12 ILE P 144      81.548  91.101-112.881  0.00  0.00      PROB  
ATOM   3692  CD  ILE P 144      82.041  92.922-112.219  0.00  0.00      PROB  
ATOM   3693  HD1 ILE P 144      81.753  93.980-112.038  0.00  0.00      PROB  
ATOM   3694  HD2 ILE P 144      82.928  92.868-112.886  0.00  0.00      PROB  
ATOM   3695  HD3 ILE P 144      82.497  92.546-111.279  0.00  0.00      PROB  
ATOM   3696  C   ILE P 144      77.346  92.654-111.512  0.00  0.00      PROB  
ATOM   3697  O   ILE P 144      76.475  91.863-111.659  0.00  0.00      PROB  
ATOM   3698  N   SER P 145      77.273  93.555-110.496  0.00  0.00      PROB  
ATOM   3699  HN  SER P 145      77.986  94.240-110.371  0.00  0.00      PROB  
ATOM   3700  CA  SER P 145      76.070  93.758-109.735  0.00  0.00      PROB  
ATOM   3701  HA  SER P 145      75.716  92.817-109.340  0.00  0.00      PROB  
ATOM   3702  CB  SER P 145      76.270  94.720-108.536  0.00  0.00      PROB  
ATOM   3703  HB1 SER P 145      76.658  95.712-108.853  0.00  0.00      PROB  
ATOM   3704  HB2 SER P 145      77.074  94.214-107.962  0.00  0.00      PROB  
ATOM   3705  OG  SER P 145      75.115  94.807-107.692  0.00  0.00      PROB  
ATOM   3706  HG1 SER P 145      75.395  94.637-106.790  0.00  0.00      PROB  
ATOM   3707  C   SER P 145      74.812  94.276-110.456  0.00  0.00      PROB  
ATOM   3708  O   SER P 145      73.685  93.759-110.383  0.00  0.00      PROB  
ATOM   3709  N   ARG P 146      74.937  95.318-111.320  0.00  0.00      PROB  
ATOM   3710  HN  ARG P 146      75.773  95.859-111.370  0.00  0.00      PROB  
ATOM   3711  CA  ARG P 146      73.894  95.741-112.269  0.00  0.00      PROB  
ATOM   3712  HA  ARG P 146      73.084  95.811-111.557  0.00  0.00      PROB  
ATOM   3713  CB  ARG P 146      74.233  97.091-113.026  0.00  0.00      PROB  
ATOM   3714  HB1 ARG P 146      73.644  97.251-113.954  0.00  0.00      PROB  
ATOM   3715  HB2 ARG P 146      75.245  97.005-113.477  0.00  0.00      PROB  
ATOM   3716  CG  ARG P 146      74.227  98.366-112.218  0.00  0.00      PROB  
ATOM   3717  HG1 ARG P 146      74.813  99.205-112.652  0.00  0.00      PROB  
ATOM   3718  HG2 ARG P 146      74.731  98.240-111.236  0.00  0.00      PROB  
ATOM   3719  CD  ARG P 146      72.829  98.987-111.981  0.00  0.00      PROB  
ATOM   3720  HD1 ARG P 146      72.220  98.234-111.436  0.00  0.00      PROB  
ATOM   3721  HD2 ARG P 146      72.427  99.236-112.986  0.00  0.00      PROB  
ATOM   3722  NE  ARG P 146      73.038 100.194-111.135  0.00  0.00      PROB  
ATOM   3723  HE  ARG P 146      73.821 100.799-111.283  0.00  0.00      PROB  
ATOM   3724  CZ  ARG P 146      72.181 100.530-110.134  0.00  0.00      PROB  
ATOM   3725  NH1 ARG P 146      70.965  99.987-110.057  0.00  0.00      PROB  
ATOM   3726 HH11 ARG P 146      70.670  99.424-110.829  0.00  0.00      PROB  
ATOM   3727 HH12 ARG P 146      70.187 100.375-109.563  0.00  0.00      PROB  
ATOM   3728  NH2 ARG P 146      72.447 101.487-109.252  0.00  0.00      PROB  
ATOM   3729 HH21 ARG P 146      73.206 102.122-109.400  0.00  0.00      PROB  
ATOM   3730 HH22 ARG P 146      71.689 101.690-108.632  0.00  0.00      PROB  
ATOM   3731  C   ARG P 146      73.458  94.647-113.291  0.00  0.00      PROB  
ATOM   3732  O   ARG P 146      72.302  94.457-113.502  0.00  0.00      PROB  
ATOM   3733  N   VAL P 147      74.416  93.913-113.917  0.00  0.00      PROB  
ATOM   3734  HN  VAL P 147      75.340  94.288-113.917  0.00  0.00      PROB  
ATOM   3735  CA  VAL P 147      74.092  92.720-114.725  0.00  0.00      PROB  
ATOM   3736  HA  VAL P 147      73.555  93.055-115.601  0.00  0.00      PROB  
ATOM   3737  CB  VAL P 147      75.382  92.039-115.377  0.00  0.00      PROB  
ATOM   3738  HB  VAL P 147      76.159  91.964-114.586  0.00  0.00      PROB  
ATOM   3739  CG1 VAL P 147      75.270  90.621-115.952  0.00  0.00      PROB  
ATOM   3740 HG11 VAL P 147      76.198  90.091-116.258  0.00  0.00      PROB  
ATOM   3741 HG12 VAL P 147      74.694  90.609-116.901  0.00  0.00      PROB  
ATOM   3742 HG13 VAL P 147      74.801  89.917-115.233  0.00  0.00      PROB  
ATOM   3743  CG2 VAL P 147      75.836  92.885-116.589  0.00  0.00      PROB  
ATOM   3744 HG21 VAL P 147      75.934  93.967-116.357  0.00  0.00      PROB  
ATOM   3745 HG22 VAL P 147      75.165  92.707-117.456  0.00  0.00      PROB  
ATOM   3746 HG23 VAL P 147      76.845  92.490-116.835  0.00  0.00      PROB  
ATOM   3747  C   VAL P 147      73.266  91.739-114.051  0.00  0.00      PROB  
ATOM   3748  O   VAL P 147      72.272  91.248-114.598  0.00  0.00      PROB  
ATOM   3749  N   TYR P 148      73.563  91.381-112.745  0.00  0.00      PROB  
ATOM   3750  HN  TYR P 148      74.450  91.591-112.342  0.00  0.00      PROB  
ATOM   3751  CA  TYR P 148      72.757  90.305-112.136  0.00  0.00      PROB  
ATOM   3752  HA  TYR P 148      72.593  89.582-112.922  0.00  0.00      PROB  
ATOM   3753  CB  TYR P 148      73.356  89.431-111.004  0.00  0.00      PROB  
ATOM   3754  HB1 TYR P 148      72.536  88.808-110.586  0.00  0.00      PROB  
ATOM   3755  HB2 TYR P 148      73.813  90.080-110.227  0.00  0.00      PROB  
ATOM   3756  CG  TYR P 148      74.391  88.546-111.719  0.00  0.00      PROB  
ATOM   3757  CD1 TYR P 148      73.935  87.566-112.646  0.00  0.00      PROB  
ATOM   3758  HD1 TYR P 148      72.892  87.326-112.792  0.00  0.00      PROB  
ATOM   3759  CE1 TYR P 148      74.902  86.923-113.432  0.00  0.00      PROB  
ATOM   3760  HE1 TYR P 148      74.608  86.121-114.093  0.00  0.00      PROB  
ATOM   3761  CZ  TYR P 148      76.284  87.191-113.316  0.00  0.00      PROB  
ATOM   3762  OH  TYR P 148      77.327  86.433-113.947  0.00  0.00      PROB  
ATOM   3763  HH  TYR P 148      76.884  85.713-114.402  0.00  0.00      PROB  
ATOM   3764  CD2 TYR P 148      75.786  88.828-111.621  0.00  0.00      PROB  
ATOM   3765  HD2 TYR P 148      76.108  89.505-110.843  0.00  0.00      PROB  
ATOM   3766  CE2 TYR P 148      76.723  88.138-112.351  0.00  0.00      PROB  
ATOM   3767  HE2 TYR P 148      77.782  88.158-112.140  0.00  0.00      PROB  
ATOM   3768  C   TYR P 148      71.420  90.776-111.656  0.00  0.00      PROB  
ATOM   3769  O   TYR P 148      70.403  90.106-111.779  0.00  0.00      PROB  
ATOM   3770  N   SER P 149      71.344  92.089-111.298  0.00  0.00      PROB  
ATOM   3771  HN  SER P 149      72.152  92.671-111.348  0.00  0.00      PROB  
ATOM   3772  CA  SER P 149      70.045  92.755-110.927  0.00  0.00      PROB  
ATOM   3773  HA  SER P 149      69.598  92.034-110.258  0.00  0.00      PROB  
ATOM   3774  CB  SER P 149      70.344  94.115-110.175  0.00  0.00      PROB  
ATOM   3775  HB1 SER P 149      70.871  94.743-110.925  0.00  0.00      PROB  
ATOM   3776  HB2 SER P 149      71.088  93.880-109.384  0.00  0.00      PROB  
ATOM   3777  OG  SER P 149      69.181  94.809-109.691  0.00  0.00      PROB  
ATOM   3778  HG1 SER P 149      68.857  94.389-108.891  0.00  0.00      PROB  
ATOM   3779  C   SER P 149      69.145  92.993-112.149  0.00  0.00      PROB  
ATOM   3780  O   SER P 149      67.936  92.648-112.095  0.00  0.00      PROB  
ATOM   3781  N   ILE P 150      69.729  93.427-113.322  0.00  0.00      PROB  
ATOM   3782  HN  ILE P 150      70.596  93.919-113.350  0.00  0.00      PROB  
ATOM   3783  CA  ILE P 150      68.925  93.443-114.543  0.00  0.00      PROB  
ATOM   3784  HA  ILE P 150      68.097  94.130-114.457  0.00  0.00      PROB  
ATOM   3785  CB  ILE P 150      69.733  94.047-115.731  0.00  0.00      PROB  
ATOM   3786  HB  ILE P 150      70.744  93.594-115.802  0.00  0.00      PROB  
ATOM   3787  CG2 ILE P 150      69.040  93.947-117.047  0.00  0.00      PROB  
ATOM   3788 HG21 ILE P 150      69.678  94.436-117.814  0.00  0.00      PROB  
ATOM   3789 HG22 ILE P 150      68.116  94.549-116.913  0.00  0.00      PROB  
ATOM   3790 HG23 ILE P 150      68.888  92.877-117.306  0.00  0.00      PROB  
ATOM   3791  CG1 ILE P 150      70.102  95.556-115.424  0.00  0.00      PROB  
ATOM   3792 HG11 ILE P 150      70.199  95.789-114.342  0.00  0.00      PROB  
ATOM   3793 HG12 ILE P 150      69.226  96.194-115.669  0.00  0.00      PROB  
ATOM   3794  CD  ILE P 150      71.347  96.162-116.223  0.00  0.00      PROB  
ATOM   3795  HD1 ILE P 150      72.267  95.575-116.012  0.00  0.00      PROB  
ATOM   3796  HD2 ILE P 150      71.468  97.175-115.781  0.00  0.00      PROB  
ATOM   3797  HD3 ILE P 150      71.087  96.230-117.301  0.00  0.00      PROB  
ATOM   3798  C   ILE P 150      68.443  92.101-114.871  0.00  0.00      PROB  
ATOM   3799  O   ILE P 150      67.338  91.958-115.278  0.00  0.00      PROB  
ATOM   3800  N   TYR P 151      69.243  90.989-114.626  0.00  0.00      PROB  
ATOM   3801  HN  TYR P 151      70.139  91.191-114.237  0.00  0.00      PROB  
ATOM   3802  CA  TYR P 151      68.957  89.583-114.981  0.00  0.00      PROB  
ATOM   3803  HA  TYR P 151      68.708  89.495-116.028  0.00  0.00      PROB  
ATOM   3804  CB  TYR P 151      70.183  88.648-114.686  0.00  0.00      PROB  
ATOM   3805  HB1 TYR P 151      70.622  88.904-113.699  0.00  0.00      PROB  
ATOM   3806  HB2 TYR P 151      70.979  88.925-115.410  0.00  0.00      PROB  
ATOM   3807  CG  TYR P 151      69.815  87.226-114.735  0.00  0.00      PROB  
ATOM   3808  CD1 TYR P 151      69.309  86.482-113.648  0.00  0.00      PROB  
ATOM   3809  HD1 TYR P 151      69.237  86.955-112.680  0.00  0.00      PROB  
ATOM   3810  CE1 TYR P 151      68.924  85.134-113.852  0.00  0.00      PROB  
ATOM   3811  HE1 TYR P 151      68.593  84.630-112.956  0.00  0.00      PROB  
ATOM   3812  CZ  TYR P 151      68.968  84.573-115.086  0.00  0.00      PROB  
ATOM   3813  OH  TYR P 151      68.733  83.179-115.368  0.00  0.00      PROB  
ATOM   3814  HH  TYR P 151      68.247  82.821-114.622  0.00  0.00      PROB  
ATOM   3815  CD2 TYR P 151      69.814  86.645-116.002  0.00  0.00      PROB  
ATOM   3816  HD2 TYR P 151      70.073  87.385-116.745  0.00  0.00      PROB  
ATOM   3817  CE2 TYR P 151      69.440  85.307-116.144  0.00  0.00      PROB  
ATOM   3818  HE2 TYR P 151      69.448  84.876-117.134  0.00  0.00      PROB  
ATOM   3819  C   TYR P 151      67.704  89.223-114.102  0.00  0.00      PROB  
ATOM   3820  O   TYR P 151      66.758  88.639-114.657  0.00  0.00      PROB  
ATOM   3821  N   VAL P 152      67.704  89.584-112.851  0.00  0.00      PROB  
ATOM   3822  HN  VAL P 152      68.478  89.970-112.355  0.00  0.00      PROB  
ATOM   3823  CA  VAL P 152      66.577  89.260-111.937  0.00  0.00      PROB  
ATOM   3824  HA  VAL P 152      66.409  88.196-112.016  0.00  0.00      PROB  
ATOM   3825  CB  VAL P 152      67.044  89.611-110.546  0.00  0.00      PROB  
ATOM   3826  HB  VAL P 152      67.491  90.625-110.629  0.00  0.00      PROB  
ATOM   3827  CG1 VAL P 152      65.940  89.597-109.424  0.00  0.00      PROB  
ATOM   3828 HG11 VAL P 152      66.396  89.859-108.445  0.00  0.00      PROB  
ATOM   3829 HG12 VAL P 152      65.533  88.564-109.424  0.00  0.00      PROB  
ATOM   3830 HG13 VAL P 152      65.185  90.346-109.747  0.00  0.00      PROB  
ATOM   3831  CG2 VAL P 152      68.123  88.637-109.987  0.00  0.00      PROB  
ATOM   3832 HG21 VAL P 152      67.761  87.658-109.605  0.00  0.00      PROB  
ATOM   3833 HG22 VAL P 152      68.513  89.110-109.060  0.00  0.00      PROB  
ATOM   3834 HG23 VAL P 152      68.814  88.406-110.825  0.00  0.00      PROB  
ATOM   3835  C   VAL P 152      65.274  90.006-112.300  0.00  0.00      PROB  
ATOM   3836  O   VAL P 152      64.156  89.505-112.142  0.00  0.00      PROB  
ATOM   3837  N   HSD P 153      65.293  91.163-112.942  0.00  0.00      PROB  
ATOM   3838  HN  HSD P 153      66.205  91.486-113.183  0.00  0.00      PROB  
ATOM   3839  CA  HSD P 153      64.173  92.052-113.315  0.00  0.00      PROB  
ATOM   3840  HA  HSD P 153      63.387  91.761-112.634  0.00  0.00      PROB  
ATOM   3841  CB  HSD P 153      64.465  93.495-113.180  0.00  0.00      PROB  
ATOM   3842  HB1 HSD P 153      63.604  94.072-113.581  0.00  0.00      PROB  
ATOM   3843  HB2 HSD P 153      65.456  93.807-113.574  0.00  0.00      PROB  
ATOM   3844  ND1 HSD P 153      65.598  93.743-110.851  0.00  0.00      PROB  
ATOM   3845  HD1 HSD P 153      66.479  93.592-111.298  0.00  0.00      PROB  
ATOM   3846  CG  HSD P 153      64.488  93.895-111.639  0.00  0.00      PROB  
ATOM   3847  CE1 HSD P 153      65.444  94.391-109.705  0.00  0.00      PROB  
ATOM   3848  HE1 HSD P 153      66.199  94.383-108.919  0.00  0.00      PROB  
ATOM   3849  NE2 HSD P 153      64.328  95.044-109.725  0.00  0.00      PROB  
ATOM   3850  CD2 HSD P 153      63.699  94.742-110.911  0.00  0.00      PROB  
ATOM   3851  HD2 HSD P 153      62.756  95.175-111.221  0.00  0.00      PROB  
ATOM   3852  C   HSD P 153      63.513  91.732-114.710  0.00  0.00      PROB  
ATOM   3853  O   HSD P 153      62.418  92.135-115.046  0.00  0.00      PROB  
ATOM   3854  N   THR P 154      64.248  90.917-115.435  0.00  0.00      PROB  
ATOM   3855  HN  THR P 154      65.086  90.631-114.978  0.00  0.00      PROB  
ATOM   3856  CA  THR P 154      64.043  90.586-116.813  0.00  0.00      PROB  
ATOM   3857  HA  THR P 154      63.097  90.941-117.195  0.00  0.00      PROB  
ATOM   3858  CB  THR P 154      65.079  91.057-117.786  0.00  0.00      PROB  
ATOM   3859  HB  THR P 154      64.856  90.708-118.817  0.00  0.00      PROB  
ATOM   3860  OG1 THR P 154      66.405  90.586-117.419  0.00  0.00      PROB  
ATOM   3861  HG1 THR P 154      66.584  91.190-116.694  0.00  0.00      PROB  
ATOM   3862  CG2 THR P 154      65.125  92.583-117.782  0.00  0.00      PROB  
ATOM   3863 HG21 THR P 154      65.798  92.912-118.603  0.00  0.00      PROB  
ATOM   3864 HG22 THR P 154      65.433  93.037-116.816  0.00  0.00      PROB  
ATOM   3865 HG23 THR P 154      64.105  93.007-117.899  0.00  0.00      PROB  
ATOM   3866  C   THR P 154      63.744  89.078-116.928  0.00  0.00      PROB  
ATOM   3867  O   THR P 154      62.584  88.788-116.675  0.00  0.00      PROB  
ATOM   3868  N   VAL P 155      64.773  88.319-117.131  0.00  0.00      PROB  
ATOM   3869  HN  VAL P 155      65.683  88.722-117.188  0.00  0.00      PROB  
ATOM   3870  CA  VAL P 155      64.761  86.873-117.495  0.00  0.00      PROB  
ATOM   3871  HA  VAL P 155      64.355  86.745-118.487  0.00  0.00      PROB  
ATOM   3872  CB  VAL P 155      66.203  86.341-117.259  0.00  0.00      PROB  
ATOM   3873  HB  VAL P 155      66.468  86.276-116.182  0.00  0.00      PROB  
ATOM   3874  CG1 VAL P 155      66.326  85.023-117.969  0.00  0.00      PROB  
ATOM   3875 HG11 VAL P 155      65.805  84.158-117.506  0.00  0.00      PROB  
ATOM   3876 HG12 VAL P 155      67.404  84.828-118.150  0.00  0.00      PROB  
ATOM   3877 HG13 VAL P 155      65.845  85.016-118.970  0.00  0.00      PROB  
ATOM   3878  CG2 VAL P 155      67.070  87.304-118.006  0.00  0.00      PROB  
ATOM   3879 HG21 VAL P 155      68.108  86.906-118.009  0.00  0.00      PROB  
ATOM   3880 HG22 VAL P 155      67.182  88.273-117.474  0.00  0.00      PROB  
ATOM   3881 HG23 VAL P 155      66.802  87.566-119.052  0.00  0.00      PROB  
ATOM   3882  C   VAL P 155      63.918  86.133-116.565  0.00  0.00      PROB  
ATOM   3883  O   VAL P 155      62.995  85.474-117.028  0.00  0.00      PROB  
ATOM   3884  N   CYS P 156      64.058  86.301-115.183  0.00  0.00      PROB  
ATOM   3885  HN  CYS P 156      64.839  86.848-114.893  0.00  0.00      PROB  
ATOM   3886  CA  CYS P 156      63.267  85.644-114.208  0.00  0.00      PROB  
ATOM   3887  HA  CYS P 156      63.468  84.625-114.504  0.00  0.00      PROB  
ATOM   3888  CB  CYS P 156      63.827  85.851-112.754  0.00  0.00      PROB  
ATOM   3889  HB1 CYS P 156      63.295  85.172-112.054  0.00  0.00      PROB  
ATOM   3890  HB2 CYS P 156      63.717  86.896-112.393  0.00  0.00      PROB  
ATOM   3891  SG  CYS P 156      65.558  85.327-112.563  0.00  0.00      PROB  
ATOM   3892  HG1 CYS P 156      65.957  86.037-113.609  0.00  0.00      PROB  
ATOM   3893  C   CYS P 156      61.746  85.890-114.184  0.00  0.00      PROB  
ATOM   3894  O   CYS P 156      61.098  84.998-113.687  0.00  0.00      PROB  
ATOM   3895  N   ASP P 157      61.279  87.064-114.668  0.00  0.00      PROB  
ATOM   3896  HN  ASP P 157      61.934  87.761-114.951  0.00  0.00      PROB  
ATOM   3897  CA  ASP P 157      59.812  87.465-114.520  0.00  0.00      PROB  
ATOM   3898  HA  ASP P 157      59.645  87.551-113.457  0.00  0.00      PROB  
ATOM   3899  CB  ASP P 157      59.536  88.829-114.941  0.00  0.00      PROB  
ATOM   3900  HB1 ASP P 157      59.906  89.019-115.972  0.00  0.00      PROB  
ATOM   3901  HB2 ASP P 157      60.295  89.353-114.323  0.00  0.00      PROB  
ATOM   3902  CG  ASP P 157      58.200  89.452-114.616  0.00  0.00      PROB  
ATOM   3903  OD1 ASP P 157      57.706  89.323-113.448  0.00  0.00      PROB  
ATOM   3904  OD2 ASP P 157      57.676  90.133-115.490  0.00  0.00      PROB  
ATOM   3905  C   ASP P 157      58.864  86.398-115.074  0.00  0.00      PROB  
ATOM   3906  O   ASP P 157      57.895  86.141-114.334  0.00  0.00      PROB  
ATOM   3907  N   PRO P 158      59.013  85.746-116.300  0.00  0.00      PROB  
ATOM   3908  CD  PRO P 158      59.794  86.276-117.353  0.00  0.00      PROB  
ATOM   3909  HD1 PRO P 158      60.754  86.680-116.967  0.00  0.00      PROB  
ATOM   3910  HD2 PRO P 158      59.195  87.094-117.808  0.00  0.00      PROB  
ATOM   3911  CA  PRO P 158      58.239  84.584-116.804  0.00  0.00      PROB  
ATOM   3912  HA  PRO P 158      57.171  84.745-116.764  0.00  0.00      PROB  
ATOM   3913  CB  PRO P 158      58.657  84.510-118.276  0.00  0.00      PROB  
ATOM   3914  HB1 PRO P 158      57.898  84.870-119.003  0.00  0.00      PROB  
ATOM   3915  HB2 PRO P 158      58.930  83.520-118.701  0.00  0.00      PROB  
ATOM   3916  CG  PRO P 158      59.995  85.280-118.360  0.00  0.00      PROB  
ATOM   3917  HG1 PRO P 158      60.841  84.652-118.007  0.00  0.00      PROB  
ATOM   3918  HG2 PRO P 158      60.223  85.519-119.421  0.00  0.00      PROB  
ATOM   3919  C   PRO P 158      58.408  83.323-116.089  0.00  0.00      PROB  
ATOM   3920  O   PRO P 158      57.437  82.610-115.859  0.00  0.00      PROB  
ATOM   3921  N   LEU P 159      59.658  82.974-115.646  0.00  0.00      PROB  
ATOM   3922  HN  LEU P 159      60.345  83.680-115.805  0.00  0.00      PROB  
ATOM   3923  CA  LEU P 159      60.067  81.840-114.912  0.00  0.00      PROB  
ATOM   3924  HA  LEU P 159      59.810  80.889-115.355  0.00  0.00      PROB  
ATOM   3925  CB  LEU P 159      61.597  81.760-114.720  0.00  0.00      PROB  
ATOM   3926  HB1 LEU P 159      61.872  82.680-114.160  0.00  0.00      PROB  
ATOM   3927  HB2 LEU P 159      62.007  81.710-115.751  0.00  0.00      PROB  
ATOM   3928  CG  LEU P 159      62.088  80.547-114.022  0.00  0.00      PROB  
ATOM   3929  HG  LEU P 159      61.623  80.319-113.039  0.00  0.00      PROB  
ATOM   3930  CD1 LEU P 159      62.152  79.279-114.850  0.00  0.00      PROB  
ATOM   3931 HD11 LEU P 159      62.781  78.514-114.346  0.00  0.00      PROB  
ATOM   3932 HD12 LEU P 159      62.621  79.559-115.818  0.00  0.00      PROB  
ATOM   3933 HD13 LEU P 159      61.146  78.886-115.107  0.00  0.00      PROB  
ATOM   3934  CD2 LEU P 159      63.491  80.792-113.478  0.00  0.00      PROB  
ATOM   3935 HD21 LEU P 159      63.550  81.687-112.822  0.00  0.00      PROB  
ATOM   3936 HD22 LEU P 159      64.200  80.858-114.331  0.00  0.00      PROB  
ATOM   3937 HD23 LEU P 159      63.832  80.016-112.761  0.00  0.00      PROB  
ATOM   3938  C   LEU P 159      59.455  81.801-113.458  0.00  0.00      PROB  
ATOM   3939  O   LEU P 159      58.853  80.819-113.054  0.00  0.00      PROB  
ATOM   3940  N   PHE P 160      59.517  82.912-112.746  0.00  0.00      PROB  
ATOM   3941  HN  PHE P 160      59.875  83.785-113.069  0.00  0.00      PROB  
ATOM   3942  CA  PHE P 160      58.963  83.090-111.404  0.00  0.00      PROB  
ATOM   3943  HA  PHE P 160      59.252  82.258-110.778  0.00  0.00      PROB  
ATOM   3944  CB  PHE P 160      59.323  84.397-110.768  0.00  0.00      PROB  
ATOM   3945  HB1 PHE P 160      58.686  84.611-109.883  0.00  0.00      PROB  
ATOM   3946  HB2 PHE P 160      59.145  85.106-111.605  0.00  0.00      PROB  
ATOM   3947  CG  PHE P 160      60.782  84.474-110.320  0.00  0.00      PROB  
ATOM   3948  CD1 PHE P 160      61.121  85.756-109.991  0.00  0.00      PROB  
ATOM   3949  HD1 PHE P 160      60.428  86.569-110.153  0.00  0.00      PROB  
ATOM   3950  CE1 PHE P 160      62.342  86.064-109.425  0.00  0.00      PROB  
ATOM   3951  HE1 PHE P 160      62.547  87.101-109.205  0.00  0.00      PROB  
ATOM   3952  CZ  PHE P 160      63.255  85.077-109.226  0.00  0.00      PROB  
ATOM   3953  HZ  PHE P 160      64.232  85.355-108.859  0.00  0.00      PROB  
ATOM   3954  CD2 PHE P 160      61.697  83.468-109.930  0.00  0.00      PROB  
ATOM   3955  HD2 PHE P 160      61.463  82.427-110.099  0.00  0.00      PROB  
ATOM   3956  CE2 PHE P 160      62.923  83.773-109.320  0.00  0.00      PROB  
ATOM   3957  HE2 PHE P 160      63.670  83.008-109.167  0.00  0.00      PROB  
ATOM   3958  C   PHE P 160      57.472  82.933-111.367  0.00  0.00      PROB  
ATOM   3959  O   PHE P 160      56.975  82.300-110.423  0.00  0.00      PROB  
ATOM   3960  N   GLU P 161      56.738  83.413-112.415  0.00  0.00      PROB  
ATOM   3961  HN  GLU P 161      57.233  83.908-113.126  0.00  0.00      PROB  
ATOM   3962  CA  GLU P 161      55.329  83.217-112.694  0.00  0.00      PROB  
ATOM   3963  HA  GLU P 161      54.793  83.578-111.829  0.00  0.00      PROB  
ATOM   3964  CB  GLU P 161      54.912  84.035-113.926  0.00  0.00      PROB  
ATOM   3965  HB1 GLU P 161      55.749  84.021-114.657  0.00  0.00      PROB  
ATOM   3966  HB2 GLU P 161      54.790  85.103-113.646  0.00  0.00      PROB  
ATOM   3967  CG  GLU P 161      53.462  83.647-114.378  0.00  0.00      PROB  
ATOM   3968  HG1 GLU P 161      52.753  83.646-113.523  0.00  0.00      PROB  
ATOM   3969  HG2 GLU P 161      53.584  82.631-114.812  0.00  0.00      PROB  
ATOM   3970  CD  GLU P 161      52.992  84.631-115.465  0.00  0.00      PROB  
ATOM   3971  OE1 GLU P 161      52.477  84.145-116.515  0.00  0.00      PROB  
ATOM   3972  OE2 GLU P 161      53.035  85.890-115.265  0.00  0.00      PROB  
ATOM   3973  C   GLU P 161      54.996  81.683-112.924  0.00  0.00      PROB  
ATOM   3974  O   GLU P 161      54.057  81.121-112.395  0.00  0.00      PROB  
ATOM   3975  N   ALA P 162      55.804  81.095-113.760  0.00  0.00      PROB  
ATOM   3976  HN  ALA P 162      56.485  81.689-114.183  0.00  0.00      PROB  
ATOM   3977  CA  ALA P 162      55.664  79.684-113.930  0.00  0.00      PROB  
ATOM   3978  HA  ALA P 162      54.635  79.540-114.225  0.00  0.00      PROB  
ATOM   3979  CB  ALA P 162      56.619  79.184-115.104  0.00  0.00      PROB  
ATOM   3980  HB1 ALA P 162      57.697  79.280-114.852  0.00  0.00      PROB  
ATOM   3981  HB2 ALA P 162      56.498  79.791-116.027  0.00  0.00      PROB  
ATOM   3982  HB3 ALA P 162      56.555  78.087-115.264  0.00  0.00      PROB  
ATOM   3983  C   ALA P 162      55.909  78.760-112.690  0.00  0.00      PROB  
ATOM   3984  O   ALA P 162      55.099  77.881-112.400  0.00  0.00      PROB  
ATOM   3985  N   VAL P 163      57.026  78.977-111.873  0.00  0.00      PROB  
ATOM   3986  HN  VAL P 163      57.674  79.636-112.246  0.00  0.00      PROB  
ATOM   3987  CA  VAL P 163      57.414  78.434-110.568  0.00  0.00      PROB  
ATOM   3988  HA  VAL P 163      57.632  77.390-110.738  0.00  0.00      PROB  
ATOM   3989  CB  VAL P 163      58.764  79.057-110.115  0.00  0.00      PROB  
ATOM   3990  HB  VAL P 163      58.693  80.151-110.298  0.00  0.00      PROB  
ATOM   3991  CG1 VAL P 163      59.134  78.774-108.627  0.00  0.00      PROB  
ATOM   3992 HG11 VAL P 163      59.114  77.700-108.345  0.00  0.00      PROB  
ATOM   3993 HG12 VAL P 163      58.526  79.224-107.813  0.00  0.00      PROB  
ATOM   3994 HG13 VAL P 163      60.179  79.079-108.404  0.00  0.00      PROB  
ATOM   3995  CG2 VAL P 163      59.927  78.388-110.856  0.00  0.00      PROB  
ATOM   3996 HG21 VAL P 163      60.966  78.610-110.531  0.00  0.00      PROB  
ATOM   3997 HG22 VAL P 163      59.796  78.694-111.916  0.00  0.00      PROB  
ATOM   3998 HG23 VAL P 163      59.858  77.280-110.825  0.00  0.00      PROB  
ATOM   3999  C   VAL P 163      56.316  78.493-109.578  0.00  0.00      PROB  
ATOM   4000  O   VAL P 163      56.421  77.748-108.599  0.00  0.00      PROB  
ATOM   4001  N   GLY P 164      55.313  79.314-109.734  0.00  0.00      PROB  
ATOM   4002  HN  GLY P 164      55.266  79.806-110.600  0.00  0.00      PROB  
ATOM   4003  CA  GLY P 164      54.230  79.629-108.758  0.00  0.00      PROB  
ATOM   4004  HA1 GLY P 164      54.118  80.703-108.780  0.00  0.00      PROB  
ATOM   4005  HA2 GLY P 164      54.546  79.331-107.770  0.00  0.00      PROB  
ATOM   4006  C   GLY P 164      52.946  78.924-109.127  0.00  0.00      PROB  
ATOM   4007  O   GLY P 164      52.046  78.848-108.340  0.00  0.00      PROB  
ATOM   4008  N   LYS P 165      52.862  78.370-110.328  0.00  0.00      PROB  
ATOM   4009  HN  LYS P 165      53.674  78.378-110.907  0.00  0.00      PROB  
ATOM   4010  CA  LYS P 165      51.781  77.536-110.739  0.00  0.00      PROB  
ATOM   4011  HA  LYS P 165      50.894  77.728-110.154  0.00  0.00      PROB  
ATOM   4012  CB  LYS P 165      51.286  77.836-112.189  0.00  0.00      PROB  
ATOM   4013  HB1 LYS P 165      50.442  77.182-112.497  0.00  0.00      PROB  
ATOM   4014  HB2 LYS P 165      52.137  77.602-112.864  0.00  0.00      PROB  
ATOM   4015  CG  LYS P 165      50.783  79.288-112.467  0.00  0.00      PROB  
ATOM   4016  HG1 LYS P 165      51.691  79.922-112.374  0.00  0.00      PROB  
ATOM   4017  HG2 LYS P 165      50.002  79.620-111.750  0.00  0.00      PROB  
ATOM   4018  CD  LYS P 165      50.158  79.512-113.837  0.00  0.00      PROB  
ATOM   4019  HD1 LYS P 165      49.531  80.429-113.830  0.00  0.00      PROB  
ATOM   4020  HD2 LYS P 165      49.454  78.689-114.083  0.00  0.00      PROB  
ATOM   4021  CE  LYS P 165      51.299  79.521-114.948  0.00  0.00      PROB  
ATOM   4022  HE1 LYS P 165      52.020  78.686-114.822  0.00  0.00      PROB  
ATOM   4023  HE2 LYS P 165      51.810  80.506-114.894  0.00  0.00      PROB  
ATOM   4024  NZ  LYS P 165      50.670  79.263-116.196  0.00  0.00      PROB  
ATOM   4025  HZ1 LYS P 165      51.390  79.284-116.947  0.00  0.00      PROB  
ATOM   4026  HZ2 LYS P 165      49.929  79.929-116.494  0.00  0.00      PROB  
ATOM   4027  HZ3 LYS P 165      50.224  78.329-116.094  0.00  0.00      PROB  
ATOM   4028  C   LYS P 165      52.037  76.028-110.578  0.00  0.00      PROB  
ATOM   4029  O   LYS P 165      51.134  75.251-110.855  0.00  0.00      PROB  
ATOM   4030  N   ILE P 166      53.238  75.554-110.001  0.00  0.00      PROB  
ATOM   4031  HN  ILE P 166      53.898  76.119-109.511  0.00  0.00      PROB  
ATOM   4032  CA  ILE P 166      53.605  74.111-110.025  0.00  0.00      PROB  
ATOM   4033  HA  ILE P 166      53.505  73.886-111.077  0.00  0.00      PROB  
ATOM   4034  CB  ILE P 166      55.051  73.845-109.588  0.00  0.00      PROB  
ATOM   4035  HB  ILE P 166      55.106  74.395-108.624  0.00  0.00      PROB  
ATOM   4036  CG2 ILE P 166      55.103  72.280-109.495  0.00  0.00      PROB  
ATOM   4037 HG21 ILE P 166      56.152  71.911-109.504  0.00  0.00      PROB  
ATOM   4038 HG22 ILE P 166      54.563  71.767-110.319  0.00  0.00      PROB  
ATOM   4039 HG23 ILE P 166      54.736  71.924-108.509  0.00  0.00      PROB  
ATOM   4040  CG1 ILE P 166      55.985  74.356-110.743  0.00  0.00      PROB  
ATOM   4041 HG11 ILE P 166      55.756  75.405-111.026  0.00  0.00      PROB  
ATOM   4042 HG12 ILE P 166      55.837  73.720-111.642  0.00  0.00      PROB  
ATOM   4043  CD  ILE P 166      57.500  74.468-110.390  0.00  0.00      PROB  
ATOM   4044  HD1 ILE P 166      57.865  73.436-110.201  0.00  0.00      PROB  
ATOM   4045  HD2 ILE P 166      57.582  75.003-109.420  0.00  0.00      PROB  
ATOM   4046  HD3 ILE P 166      57.986  74.973-111.252  0.00  0.00      PROB  
ATOM   4047  C   ILE P 166      52.585  73.190-109.256  0.00  0.00      PROB  
ATOM   4048  O   ILE P 166      51.982  72.276-109.815  0.00  0.00      PROB  
ATOM   4049  N   PHE P 167      52.266  73.556-108.019  0.00  0.00      PROB  
ATOM   4050  HN  PHE P 167      52.635  74.406-107.649  0.00  0.00      PROB  
ATOM   4051  CA  PHE P 167      51.493  72.799-107.131  0.00  0.00      PROB  
ATOM   4052  HA  PHE P 167      51.236  71.837-107.548  0.00  0.00      PROB  
ATOM   4053  CB  PHE P 167      52.139  72.624-105.797  0.00  0.00      PROB  
ATOM   4054  HB1 PHE P 167      51.586  71.986-105.075  0.00  0.00      PROB  
ATOM   4055  HB2 PHE P 167      52.498  73.537-105.276  0.00  0.00      PROB  
ATOM   4056  CG  PHE P 167      53.373  71.911-105.999  0.00  0.00      PROB  
ATOM   4057  CD1 PHE P 167      53.362  70.602-106.474  0.00  0.00      PROB  
ATOM   4058  HD1 PHE P 167      52.464  70.164-106.885  0.00  0.00      PROB  
ATOM   4059  CE1 PHE P 167      54.567  69.874-106.647  0.00  0.00      PROB  
ATOM   4060  HE1 PHE P 167      54.601  68.923-107.156  0.00  0.00      PROB  
ATOM   4061  CZ  PHE P 167      55.772  70.378-106.327  0.00  0.00      PROB  
ATOM   4062  HZ  PHE P 167      56.631  69.733-106.440  0.00  0.00      PROB  
ATOM   4063  CD2 PHE P 167      54.648  72.475-105.714  0.00  0.00      PROB  
ATOM   4064  HD2 PHE P 167      54.691  73.500-105.378  0.00  0.00      PROB  
ATOM   4065  CE2 PHE P 167      55.826  71.716-105.893  0.00  0.00      PROB  
ATOM   4066  HE2 PHE P 167      56.772  72.187-105.669  0.00  0.00      PROB  
ATOM   4067  C   PHE P 167      50.076  73.397-106.854  0.00  0.00      PROB  
ATOM   4068  O   PHE P 167      49.280  72.773-106.068  0.00  0.00      PROB  
ATOM   4069  N   SER P 168      49.726  74.593-107.416  0.00  0.00      PROB  
ATOM   4070  HN  SER P 168      50.381  75.163-107.908  0.00  0.00      PROB  
ATOM   4071  CA  SER P 168      48.449  75.359-107.239  0.00  0.00      PROB  
ATOM   4072  HA  SER P 168      48.423  75.909-106.309  0.00  0.00      PROB  
ATOM   4073  CB  SER P 168      48.370  76.449-108.337  0.00  0.00      PROB  
ATOM   4074  HB1 SER P 168      48.467  75.953-109.326  0.00  0.00      PROB  
ATOM   4075  HB2 SER P 168      49.305  77.041-108.242  0.00  0.00      PROB  
ATOM   4076  OG  SER P 168      47.198  77.283-108.366  0.00  0.00      PROB  
ATOM   4077  HG1 SER P 168      47.135  77.742-107.526  0.00  0.00      PROB  
ATOM   4078  C   SER P 168      47.121  74.496-107.336  0.00  0.00      PROB  
ATOM   4079  O   SER P 168      46.214  74.485-106.489  0.00  0.00      PROB  
ATOM   4080  N   ASN P 169      46.991  73.613-108.346  0.00  0.00      PROB  
ATOM   4081  HN  ASN P 169      47.785  73.484-108.935  0.00  0.00      PROB  
ATOM   4082  CA  ASN P 169      45.827  72.837-108.662  0.00  0.00      PROB  
ATOM   4083  HA  ASN P 169      44.942  73.214-108.173  0.00  0.00      PROB  
ATOM   4084  CB  ASN P 169      45.570  72.999-110.144  0.00  0.00      PROB  
ATOM   4085  HB1 ASN P 169      44.628  72.486-110.432  0.00  0.00      PROB  
ATOM   4086  HB2 ASN P 169      46.515  72.680-110.636  0.00  0.00      PROB  
ATOM   4087  CG  ASN P 169      45.140  74.442-110.578  0.00  0.00      PROB  
ATOM   4088  OD1 ASN P 169      44.648  75.220-109.743  0.00  0.00      PROB  
ATOM   4089  ND2 ASN P 169      45.749  74.889-111.750  0.00  0.00      PROB  
ATOM   4090 HD21 ASN P 169      45.905  75.871-111.858  0.00  0.00      PROB  
ATOM   4091 HD22 ASN P 169      46.349  74.287-112.275  0.00  0.00      PROB  
ATOM   4092  C   ASN P 169      45.936  71.371-108.306  0.00  0.00      PROB  
ATOM   4093  O   ASN P 169      45.052  70.614-108.607  0.00  0.00      PROB  
ATOM   4094  N   VAL P 170      47.047  70.954-107.678  0.00  0.00      PROB  
ATOM   4095  HN  VAL P 170      47.782  71.582-107.431  0.00  0.00      PROB  
ATOM   4096  CA  VAL P 170      47.275  69.650-107.139  0.00  0.00      PROB  
ATOM   4097  HA  VAL P 170      47.012  68.798-107.748  0.00  0.00      PROB  
ATOM   4098  CB  VAL P 170      48.724  69.494-106.707  0.00  0.00      PROB  
ATOM   4099  HB  VAL P 170      49.039  70.392-106.135  0.00  0.00      PROB  
ATOM   4100  CG1 VAL P 170      48.943  68.198-106.010  0.00  0.00      PROB  
ATOM   4101 HG11 VAL P 170      48.445  67.287-106.407  0.00  0.00      PROB  
ATOM   4102 HG12 VAL P 170      48.541  68.291-104.978  0.00  0.00      PROB  
ATOM   4103 HG13 VAL P 170      50.031  67.987-106.081  0.00  0.00      PROB  
ATOM   4104  CG2 VAL P 170      49.533  69.495-108.077  0.00  0.00      PROB  
ATOM   4105 HG21 VAL P 170      49.149  68.557-108.532  0.00  0.00      PROB  
ATOM   4106 HG22 VAL P 170      50.620  69.458-107.850  0.00  0.00      PROB  
ATOM   4107 HG23 VAL P 170      49.377  70.354-108.764  0.00  0.00      PROB  
ATOM   4108  C   VAL P 170      46.414  69.453-105.911  0.00  0.00      PROB  
ATOM   4109  O   VAL P 170      46.289  70.399-105.087  0.00  0.00      PROB  
ATOM   4110  N   ARG P 171      45.745  68.320-105.792  0.00  0.00      PROB  
ATOM   4111  HN  ARG P 171      45.729  67.732-106.597  0.00  0.00      PROB  
ATOM   4112  CA  ARG P 171      44.970  67.997-104.582  0.00  0.00      PROB  
ATOM   4113  HA  ARG P 171      45.127  68.762-103.836  0.00  0.00      PROB  
ATOM   4114  CB  ARG P 171      43.487  68.155-104.908  0.00  0.00      PROB  
ATOM   4115  HB1 ARG P 171      42.820  67.679-104.157  0.00  0.00      PROB  
ATOM   4116  HB2 ARG P 171      43.359  67.491-105.789  0.00  0.00      PROB  
ATOM   4117  CG  ARG P 171      42.928  69.502-105.292  0.00  0.00      PROB  
ATOM   4118  HG1 ARG P 171      41.839  69.480-105.511  0.00  0.00      PROB  
ATOM   4119  HG2 ARG P 171      43.474  69.986-106.130  0.00  0.00      PROB  
ATOM   4120  CD  ARG P 171      43.040  70.450-104.057  0.00  0.00      PROB  
ATOM   4121  HD1 ARG P 171      44.061  70.567-103.636  0.00  0.00      PROB  
ATOM   4122  HD2 ARG P 171      42.208  70.109-103.404  0.00  0.00      PROB  
ATOM   4123  NE  ARG P 171      42.604  71.738-104.607  0.00  0.00      PROB  
ATOM   4124  HE  ARG P 171      41.678  72.070-104.787  0.00  0.00      PROB  
ATOM   4125  CZ  ARG P 171      43.363  72.639-105.262  0.00  0.00      PROB  
ATOM   4126  NH1 ARG P 171      44.643  72.741-105.266  0.00  0.00      PROB  
ATOM   4127 HH11 ARG P 171      45.113  73.418-105.833  0.00  0.00      PROB  
ATOM   4128 HH12 ARG P 171      45.081  71.847-105.165  0.00  0.00      PROB  
ATOM   4129  NH2 ARG P 171      42.725  73.581-105.895  0.00  0.00      PROB  
ATOM   4130 HH21 ARG P 171      41.733  73.703-105.846  0.00  0.00      PROB  
ATOM   4131 HH22 ARG P 171      43.175  74.299-106.426  0.00  0.00      PROB  
ATOM   4132  C   ARG P 171      45.325  66.685-103.933  0.00  0.00      PROB  
ATOM   4133  O   ARG P 171      45.225  65.621-104.558  0.00  0.00      PROB  
ATOM   4134  N   ILE P 172      45.811  66.781-102.648  0.00  0.00      PROB  
ATOM   4135  HN  ILE P 172      45.846  67.721-102.317  0.00  0.00      PROB  
ATOM   4136  CA  ILE P 172      46.186  65.656-101.770  0.00  0.00      PROB  
ATOM   4137  HA  ILE P 172      46.268  64.720-102.303  0.00  0.00      PROB  
ATOM   4138  CB  ILE P 172      47.651  65.692-101.198  0.00  0.00      PROB  
ATOM   4139  HB  ILE P 172      47.810  66.722-100.810  0.00  0.00      PROB  
ATOM   4140  CG2 ILE P 172      47.908  64.686-100.091  0.00  0.00      PROB  
ATOM   4141 HG21 ILE P 172      48.975  64.841 -99.824  0.00  0.00      PROB  
ATOM   4142 HG22 ILE P 172      47.702  63.629-100.365  0.00  0.00      PROB  
ATOM   4143 HG23 ILE P 172      47.359  65.002 -99.178  0.00  0.00      PROB  
ATOM   4144  CG1 ILE P 172      48.603  65.611-102.463  0.00  0.00      PROB  
ATOM   4145 HG11 ILE P 172      48.362  66.406-103.202  0.00  0.00      PROB  
ATOM   4146 HG12 ILE P 172      48.412  64.629-102.945  0.00  0.00      PROB  
ATOM   4147  CD  ILE P 172      50.107  65.919-102.021  0.00  0.00      PROB  
ATOM   4148  HD1 ILE P 172      50.275  66.806-101.374  0.00  0.00      PROB  
ATOM   4149  HD2 ILE P 172      50.716  65.944-102.950  0.00  0.00      PROB  
ATOM   4150  HD3 ILE P 172      50.583  65.103-101.436  0.00  0.00      PROB  
ATOM   4151  C   ILE P 172      45.233  65.502-100.647  0.00  0.00      PROB  
ATOM   4152  O   ILE P 172      44.761  66.444 -99.936  0.00  0.00      PROB  
ATOM   4153  N   ASN P 173      44.793  64.245-100.417  0.00  0.00      PROB  
ATOM   4154  HN  ASN P 173      44.860  63.515-101.093  0.00  0.00      PROB  
ATOM   4155  CA  ASN P 173      43.925  63.929 -99.288  0.00  0.00      PROB  
ATOM   4156  HA  ASN P 173      43.611  64.790 -98.716  0.00  0.00      PROB  
ATOM   4157  CB  ASN P 173      42.815  62.868 -99.631  0.00  0.00      PROB  
ATOM   4158  HB1 ASN P 173      42.388  62.379 -98.730  0.00  0.00      PROB  
ATOM   4159  HB2 ASN P 173      43.227  62.149-100.370  0.00  0.00      PROB  
ATOM   4160  CG  ASN P 173      41.670  63.666-100.257  0.00  0.00      PROB  
ATOM   4161  OD1 ASN P 173      41.500  64.869-100.141  0.00  0.00      PROB  
ATOM   4162  ND2 ASN P 173      40.784  62.920-100.956  0.00  0.00      PROB  
ATOM   4163 HD21 ASN P 173      40.628  61.940-100.835  0.00  0.00      PROB  
ATOM   4164 HD22 ASN P 173      39.942  63.327-101.309  0.00  0.00      PROB  
ATOM   4165  C   ASN P 173      44.812  63.262 -98.291  0.00  0.00      PROB  
ATOM   4166  O   ASN P 173      45.696  62.427 -98.593  0.00  0.00      PROB  
ATOM   4167  N   LEU P 174      44.526  63.482 -97.003  0.00  0.00      PROB  
ATOM   4168  HN  LEU P 174      43.822  64.101 -96.660  0.00  0.00      PROB  
ATOM   4169  CA  LEU P 174      45.222  62.901 -95.884  0.00  0.00      PROB  
ATOM   4170  HA  LEU P 174      45.831  62.078 -96.227  0.00  0.00      PROB  
ATOM   4171  CB  LEU P 174      46.043  63.959 -95.137  0.00  0.00      PROB  
ATOM   4172  HB1 LEU P 174      45.294  64.764 -94.978  0.00  0.00      PROB  
ATOM   4173  HB2 LEU P 174      46.842  64.341 -95.808  0.00  0.00      PROB  
ATOM   4174  CG  LEU P 174      46.514  63.771 -93.723  0.00  0.00      PROB  
ATOM   4175  HG  LEU P 174      45.647  63.447 -93.109  0.00  0.00      PROB  
ATOM   4176  CD1 LEU P 174      47.706  62.908 -93.587  0.00  0.00      PROB  
ATOM   4177 HD11 LEU P 174      47.847  62.575 -92.537  0.00  0.00      PROB  
ATOM   4178 HD12 LEU P 174      48.641  63.355 -93.990  0.00  0.00      PROB  
ATOM   4179 HD13 LEU P 174      47.532  61.934 -94.091  0.00  0.00      PROB  
ATOM   4180  CD2 LEU P 174      46.802  65.181 -93.227  0.00  0.00      PROB  
ATOM   4181 HD21 LEU P 174      47.457  65.810 -93.867  0.00  0.00      PROB  
ATOM   4182 HD22 LEU P 174      47.284  65.114 -92.228  0.00  0.00      PROB  
ATOM   4183 HD23 LEU P 174      45.883  65.761 -92.997  0.00  0.00      PROB  
ATOM   4184  C   LEU P 174      44.129  62.224 -95.079  0.00  0.00      PROB  
ATOM   4185  O   LEU P 174      43.059  62.767 -94.986  0.00  0.00      PROB  
ATOM   4186  N   GLN P 175      44.424  61.061 -94.493  0.00  0.00      PROB  
ATOM   4187  HN  GLN P 175      45.331  60.646 -94.472  0.00  0.00      PROB  
ATOM   4188  CA  GLN P 175      43.548  60.326 -93.634  0.00  0.00      PROB  
ATOM   4189  HA  GLN P 175      42.596  60.825 -93.739  0.00  0.00      PROB  
ATOM   4190  CB  GLN P 175      43.529  58.798 -93.909  0.00  0.00      PROB  
ATOM   4191  HB1 GLN P 175      42.805  58.369 -93.184  0.00  0.00      PROB  
ATOM   4192  HB2 GLN P 175      44.518  58.339 -93.697  0.00  0.00      PROB  
ATOM   4193  CG  GLN P 175      42.946  58.195 -95.240  0.00  0.00      PROB  
ATOM   4194  HG1 GLN P 175      42.870  57.087 -95.272  0.00  0.00      PROB  
ATOM   4195  HG2 GLN P 175      43.615  58.489 -96.077  0.00  0.00      PROB  
ATOM   4196  CD  GLN P 175      41.650  58.802 -95.646  0.00  0.00      PROB  
ATOM   4197  OE1 GLN P 175      41.372  59.162 -96.783  0.00  0.00      PROB  
ATOM   4198  NE2 GLN P 175      40.737  59.095 -94.655  0.00  0.00      PROB  
ATOM   4199 HE21 GLN P 175      40.914  58.822 -93.710  0.00  0.00      PROB  
ATOM   4200 HE22 GLN P 175      40.060  59.805 -94.852  0.00  0.00      PROB  
ATOM   4201  C   GLN P 175      44.129  60.595 -92.265  0.00  0.00      PROB  
ATOM   4202  O   GLN P 175      45.289  60.976 -92.112  0.00  0.00      PROB  
ATOM   4203  N   LYS P 176      43.294  60.389 -91.242  0.00  0.00      PROB  
ATOM   4204  HN  LYS P 176      42.346  60.159 -91.447  0.00  0.00      PROB  
ATOM   4205  CA  LYS P 176      43.733  60.235 -89.839  0.00  0.00      PROB  
ATOM   4206  HA  LYS P 176      44.240  61.162 -89.617  0.00  0.00      PROB  
ATOM   4207  CB  LYS P 176      42.546  60.062 -88.804  0.00  0.00      PROB  
ATOM   4208  HB1 LYS P 176      42.952  59.767 -87.813  0.00  0.00      PROB  
ATOM   4209  HB2 LYS P 176      41.834  59.297 -89.181  0.00  0.00      PROB  
ATOM   4210  CG  LYS P 176      41.802  61.416 -88.642  0.00  0.00      PROB  
ATOM   4211  HG1 LYS P 176      41.589  61.846 -89.644  0.00  0.00      PROB  
ATOM   4212  HG2 LYS P 176      42.539  62.099 -88.168  0.00  0.00      PROB  
ATOM   4213  CD  LYS P 176      40.551  61.510 -87.629  0.00  0.00      PROB  
ATOM   4214  HD1 LYS P 176      39.740  60.867 -88.034  0.00  0.00      PROB  
ATOM   4215  HD2 LYS P 176      40.166  62.539 -87.792  0.00  0.00      PROB  
ATOM   4216  CE  LYS P 176      40.929  61.096 -86.229  0.00  0.00      PROB  
ATOM   4217  HE1 LYS P 176      41.663  61.859 -85.890  0.00  0.00      PROB  
ATOM   4218  HE2 LYS P 176      41.259  60.041 -86.126  0.00  0.00      PROB  
ATOM   4219  NZ  LYS P 176      39.696  61.183 -85.426  0.00  0.00      PROB  
ATOM   4220  HZ1 LYS P 176      39.618  62.179 -85.138  0.00  0.00      PROB  
ATOM   4221  HZ2 LYS P 176      39.727  60.697 -84.507  0.00  0.00      PROB  
ATOM   4222  HZ3 LYS P 176      38.851  61.001 -86.004  0.00  0.00      PROB  
ATOM   4223  C   LYS P 176      44.859  59.187 -89.672  0.00  0.00      PROB  
ATOM   4224  O   LYS P 176      45.958  59.521 -89.233  0.00  0.00      PROB  
ATOM   4225  N   GLU P 177      44.595  58.008 -90.169  0.00  0.00      PROB  
ATOM   4226  HN  GLU P 177      43.675  57.845 -90.518  0.00  0.00      PROB  
ATOM   4227  CA  GLU P 177      45.612  56.975 -90.393  0.00  0.00      PROB  
ATOM   4228  HA  GLU P 177      46.607  57.388 -90.320  0.00  0.00      PROB  
ATOM   4229  CB  GLU P 177      45.611  55.924 -89.299  0.00  0.00      PROB  
ATOM   4230  HB1 GLU P 177      44.693  55.336 -89.508  0.00  0.00      PROB  
ATOM   4231  HB2 GLU P 177      45.371  56.453 -88.352  0.00  0.00      PROB  
ATOM   4232  CG  GLU P 177      46.923  55.087 -89.280  0.00  0.00      PROB  
ATOM   4233  HG1 GLU P 177      47.216  54.894 -90.334  0.00  0.00      PROB  
ATOM   4234  HG2 GLU P 177      46.804  54.110 -88.765  0.00  0.00      PROB  
ATOM   4235  CD  GLU P 177      47.932  55.829 -88.406  0.00  0.00      PROB  
ATOM   4236  OE1 GLU P 177      47.597  56.064 -87.207  0.00  0.00      PROB  
ATOM   4237  OE2 GLU P 177      49.011  56.241 -88.884  0.00  0.00      PROB  
ATOM   4238  C   GLU P 177      45.478  56.326 -91.765  0.00  0.00      PROB  
ATOM   4239  OT1 GLU P 177      44.463  55.627 -92.102  0.00  0.00      PROB  
ATOM   4240  OT2 GLU P 177      46.466  56.608 -92.527  0.00  0.00      PROB  
ATOM   4241  N   ILE P  49     126.821  76.671 -60.066  0.00  0.00      PROC  
ATOM   4242  HT1 ILE P  49     127.405  77.056 -60.835  0.00  0.00      PROC  
ATOM   4243  HT2 ILE P  49     126.607  75.697 -60.362  0.00  0.00      PROC  
ATOM   4244  HT3 ILE P  49     127.345  76.746 -59.171  0.00  0.00      PROC  
ATOM   4245  CA  ILE P  49     125.545  77.444 -60.004  0.00  0.00      PROC  
ATOM   4246  HA  ILE P  49     125.842  78.396 -59.590  0.00  0.00      PROC  
ATOM   4247  CB  ILE P  49     124.887  77.538 -61.384  0.00  0.00      PROC  
ATOM   4248  HB  ILE P  49     125.533  78.017 -62.150  0.00  0.00      PROC  
ATOM   4249  CG2 ILE P  49     124.628  76.192 -61.984  0.00  0.00      PROC  
ATOM   4250 HG21 ILE P  49     125.511  75.523 -61.895  0.00  0.00      PROC  
ATOM   4251 HG22 ILE P  49     124.347  76.297 -63.053  0.00  0.00      PROC  
ATOM   4252 HG23 ILE P  49     123.681  75.740 -61.619  0.00  0.00      PROC  
ATOM   4253  CG1 ILE P  49     123.603  78.442 -61.261  0.00  0.00      PROC  
ATOM   4254 HG11 ILE P  49     123.841  79.505 -61.047  0.00  0.00      PROC  
ATOM   4255 HG12 ILE P  49     122.856  78.176 -60.483  0.00  0.00      PROC  
ATOM   4256  CD  ILE P  49     122.728  78.450 -62.589  0.00  0.00      PROC  
ATOM   4257  HD1 ILE P  49     122.314  77.430 -62.743  0.00  0.00      PROC  
ATOM   4258  HD2 ILE P  49     123.341  78.825 -63.436  0.00  0.00      PROC  
ATOM   4259  HD3 ILE P  49     121.853  79.104 -62.385  0.00  0.00      PROC  
ATOM   4260  C   ILE P  49     124.652  76.833 -58.957  0.00  0.00      PROC  
ATOM   4261  O   ILE P  49     124.615  75.648 -58.786  0.00  0.00      PROC  
ATOM   4262  N   ASP P  50     123.945  77.569 -58.082  0.00  0.00      PROC  
ATOM   4263  HN  ASP P  50     123.796  78.550 -58.181  0.00  0.00      PROC  
ATOM   4264  CA  ASP P  50     123.015  77.031 -57.104  0.00  0.00      PROC  
ATOM   4265  HA  ASP P  50     123.113  75.980 -56.875  0.00  0.00      PROC  
ATOM   4266  CB  ASP P  50     123.185  77.972 -55.958  0.00  0.00      PROC  
ATOM   4267  HB1 ASP P  50     122.315  77.944 -55.267  0.00  0.00      PROC  
ATOM   4268  HB2 ASP P  50     123.220  79.003 -56.369  0.00  0.00      PROC  
ATOM   4269  CG  ASP P  50     124.456  77.665 -55.231  0.00  0.00      PROC  
ATOM   4270  OD1 ASP P  50     124.971  76.518 -55.242  0.00  0.00      PROC  
ATOM   4271  OD2 ASP P  50     124.872  78.572 -54.461  0.00  0.00      PROC  
ATOM   4272  C   ASP P  50     121.621  77.117 -57.699  0.00  0.00      PROC  
ATOM   4273  O   ASP P  50     121.142  78.161 -58.027  0.00  0.00      PROC  
ATOM   4274  N   LEU P  51     120.907  75.982 -57.944  0.00  0.00      PROC  
ATOM   4275  HN  LEU P  51     121.260  75.050 -57.933  0.00  0.00      PROC  
ATOM   4276  CA  LEU P  51     119.532  76.003 -58.489  0.00  0.00      PROC  
ATOM   4277  HA  LEU P  51     119.250  76.955 -58.913  0.00  0.00      PROC  
ATOM   4278  CB  LEU P  51     119.410  75.046 -59.823  0.00  0.00      PROC  
ATOM   4279  HB1 LEU P  51     118.331  75.030 -60.086  0.00  0.00      PROC  
ATOM   4280  HB2 LEU P  51     119.729  74.027 -59.515  0.00  0.00      PROC  
ATOM   4281  CG  LEU P  51     120.195  75.435 -61.030  0.00  0.00      PROC  
ATOM   4282  HG  LEU P  51     121.228  75.748 -60.769  0.00  0.00      PROC  
ATOM   4283  CD1 LEU P  51     120.382  74.177 -61.883  0.00  0.00      PROC  
ATOM   4284 HD11 LEU P  51     121.139  74.349 -62.678  0.00  0.00      PROC  
ATOM   4285 HD12 LEU P  51     119.482  73.795 -62.411  0.00  0.00      PROC  
ATOM   4286 HD13 LEU P  51     120.794  73.397 -61.207  0.00  0.00      PROC  
ATOM   4287  CD2 LEU P  51     119.518  76.539 -61.827  0.00  0.00      PROC  
ATOM   4288 HD21 LEU P  51     119.911  76.787 -62.837  0.00  0.00      PROC  
ATOM   4289 HD22 LEU P  51     119.434  77.483 -61.247  0.00  0.00      PROC  
ATOM   4290 HD23 LEU P  51     118.472  76.196 -61.976  0.00  0.00      PROC  
ATOM   4291  C   LEU P  51     118.445  75.649 -57.565  0.00  0.00      PROC  
ATOM   4292  O   LEU P  51     117.330  75.271 -57.942  0.00  0.00      PROC  
ATOM   4293  N   VAL P  52     118.747  75.647 -56.237  0.00  0.00      PROC  
ATOM   4294  HN  VAL P  52     119.640  75.968 -55.931  0.00  0.00      PROC  
ATOM   4295  CA  VAL P  52     117.899  75.247 -55.124  0.00  0.00      PROC  
ATOM   4296  HA  VAL P  52     118.515  75.212 -54.237  0.00  0.00      PROC  
ATOM   4297  CB  VAL P  52     116.771  76.280 -54.924  0.00  0.00      PROC  
ATOM   4298  HB  VAL P  52     116.192  76.125 -55.859  0.00  0.00      PROC  
ATOM   4299  CG1 VAL P  52     115.939  75.816 -53.706  0.00  0.00      PROC  
ATOM   4300 HG11 VAL P  52     115.298  76.691 -53.468  0.00  0.00      PROC  
ATOM   4301 HG12 VAL P  52     116.546  75.824 -52.776  0.00  0.00      PROC  
ATOM   4302 HG13 VAL P  52     115.399  74.848 -53.778  0.00  0.00      PROC  
ATOM   4303  CG2 VAL P  52     117.257  77.768 -54.736  0.00  0.00      PROC  
ATOM   4304 HG21 VAL P  52     116.414  78.487 -54.657  0.00  0.00      PROC  
ATOM   4305 HG22 VAL P  52     117.913  78.087 -55.574  0.00  0.00      PROC  
ATOM   4306 HG23 VAL P  52     117.809  77.725 -53.772  0.00  0.00      PROC  
ATOM   4307  C   VAL P  52     117.477  73.793 -55.179  0.00  0.00      PROC  
ATOM   4308  O   VAL P  52     117.122  73.207 -56.200  0.00  0.00      PROC  
ATOM   4309  N   ASN P  53     117.467  73.057 -54.003  0.00  0.00      PROC  
ATOM   4310  HN  ASN P  53     117.811  73.601 -53.242  0.00  0.00      PROC  
ATOM   4311  CA  ASN P  53     116.930  71.711 -53.939  0.00  0.00      PROC  
ATOM   4312  HA  ASN P  53     117.292  71.123 -54.769  0.00  0.00      PROC  
ATOM   4313  CB  ASN P  53     117.369  70.962 -52.690  0.00  0.00      PROC  
ATOM   4314  HB1 ASN P  53     116.835  69.993 -52.592  0.00  0.00      PROC  
ATOM   4315  HB2 ASN P  53     117.212  71.581 -51.781  0.00  0.00      PROC  
ATOM   4316  CG  ASN P  53     118.839  70.567 -52.946  0.00  0.00      PROC  
ATOM   4317  OD1 ASN P  53     119.381  70.270 -53.974  0.00  0.00      PROC  
ATOM   4318  ND2 ASN P  53     119.575  70.712 -51.793  0.00  0.00      PROC  
ATOM   4319 HD21 ASN P  53     120.568  70.732 -51.912  0.00  0.00      PROC  
ATOM   4320 HD22 ASN P  53     119.053  70.632 -50.944  0.00  0.00      PROC  
ATOM   4321  C   ASN P  53     115.426  71.706 -53.918  0.00  0.00      PROC  
ATOM   4322  O   ASN P  53     114.782  72.542 -53.212  0.00  0.00      PROC  
ATOM   4323  N   ARG P  54     114.816  70.836 -54.736  0.00  0.00      PROC  
ATOM   4324  HN  ARG P  54     115.425  70.246 -55.260  0.00  0.00      PROC  
ATOM   4325  CA  ARG P  54     113.465  70.863 -55.173  0.00  0.00      PROC  
ATOM   4326  HA  ARG P  54     112.847  71.654 -54.775  0.00  0.00      PROC  
ATOM   4327  CB  ARG P  54     113.447  70.929 -56.729  0.00  0.00      PROC  
ATOM   4328  HB1 ARG P  54     112.409  71.094 -57.091  0.00  0.00      PROC  
ATOM   4329  HB2 ARG P  54     113.784  70.056 -57.328  0.00  0.00      PROC  
ATOM   4330  CG  ARG P  54     114.242  72.038 -57.463  0.00  0.00      PROC  
ATOM   4331  HG1 ARG P  54     114.292  71.726 -58.528  0.00  0.00      PROC  
ATOM   4332  HG2 ARG P  54     115.237  71.883 -56.995  0.00  0.00      PROC  
ATOM   4333  CD  ARG P  54     113.839  73.413 -57.046  0.00  0.00      PROC  
ATOM   4334  HD1 ARG P  54     113.849  73.713 -55.976  0.00  0.00      PROC  
ATOM   4335  HD2 ARG P  54     112.772  73.564 -57.314  0.00  0.00      PROC  
ATOM   4336  NE  ARG P  54     114.730  74.407 -57.784  0.00  0.00      PROC  
ATOM   4337  HE  ARG P  54     115.686  74.367 -57.491  0.00  0.00      PROC  
ATOM   4338  CZ  ARG P  54     114.270  75.225 -58.712  0.00  0.00      PROC  
ATOM   4339  NH1 ARG P  54     113.102  75.270 -59.235  0.00  0.00      PROC  
ATOM   4340 HH11 ARG P  54     112.738  75.997 -59.816  0.00  0.00      PROC  
ATOM   4341 HH12 ARG P  54     112.545  74.447 -59.120  0.00  0.00      PROC  
ATOM   4342  NH2 ARG P  54     115.099  76.097 -59.207  0.00  0.00      PROC  
ATOM   4343 HH21 ARG P  54     115.984  76.001 -58.752  0.00  0.00      PROC  
ATOM   4344 HH22 ARG P  54     114.932  76.658 -60.018  0.00  0.00      PROC  
ATOM   4345  C   ARG P  54     112.847  69.528 -54.662  0.00  0.00      PROC  
ATOM   4346  O   ARG P  54     113.535  68.512 -54.831  0.00  0.00      PROC  
ATOM   4347  N   ASP P  55     111.606  69.443 -54.013  0.00  0.00      PROC  
ATOM   4348  HN  ASP P  55     111.125  70.261 -53.709  0.00  0.00      PROC  
ATOM   4349  CA  ASP P  55     111.088  68.219 -53.509  0.00  0.00      PROC  
ATOM   4350  HA  ASP P  55     111.911  67.591 -53.202  0.00  0.00      PROC  
ATOM   4351  CB  ASP P  55     110.174  68.500 -52.291  0.00  0.00      PROC  
ATOM   4352  HB1 ASP P  55     109.464  67.647 -52.244  0.00  0.00      PROC  
ATOM   4353  HB2 ASP P  55     109.538  69.402 -52.425  0.00  0.00      PROC  
ATOM   4354  CG  ASP P  55     110.950  68.461 -50.979  0.00  0.00      PROC  
ATOM   4355  OD1 ASP P  55     110.402  68.358 -49.884  0.00  0.00      PROC  
ATOM   4356  OD2 ASP P  55     112.176  68.738 -51.020  0.00  0.00      PROC  
ATOM   4357  C   ASP P  55     110.287  67.489 -54.567  0.00  0.00      PROC  
ATOM   4358  O   ASP P  55     109.597  68.218 -55.252  0.00  0.00      PROC  
ATOM   4359  N   PRO P  56     110.399  66.136 -54.717  0.00  0.00      PROC  
ATOM   4360  CD  PRO P  56     110.995  65.276 -53.712  0.00  0.00      PROC  
ATOM   4361  HD1 PRO P  56     110.767  65.646 -52.689  0.00  0.00      PROC  
ATOM   4362  HD2 PRO P  56     112.084  65.444 -53.855  0.00  0.00      PROC  
ATOM   4363  CA  PRO P  56     109.943  65.329 -55.871  0.00  0.00      PROC  
ATOM   4364  HA  PRO P  56     110.532  65.482 -56.764  0.00  0.00      PROC  
ATOM   4365  CB  PRO P  56     110.222  63.847 -55.430  0.00  0.00      PROC  
ATOM   4366  HB1 PRO P  56     111.023  63.386 -56.046  0.00  0.00      PROC  
ATOM   4367  HB2 PRO P  56     109.346  63.199 -55.649  0.00  0.00      PROC  
ATOM   4368  CG  PRO P  56     110.561  63.899 -53.928  0.00  0.00      PROC  
ATOM   4369  HG1 PRO P  56     109.594  63.820 -53.386  0.00  0.00      PROC  
ATOM   4370  HG2 PRO P  56     111.291  63.081 -53.745  0.00  0.00      PROC  
ATOM   4371  C   PRO P  56     108.503  65.448 -56.320  0.00  0.00      PROC  
ATOM   4372  O   PRO P  56     107.599  65.640 -55.454  0.00  0.00      PROC  
ATOM   4373  N   LYS P  57     108.184  65.355 -57.670  0.00  0.00      PROC  
ATOM   4374  HN  LYS P  57     108.932  65.294 -58.326  0.00  0.00      PROC  
ATOM   4375  CA  LYS P  57     106.806  65.158 -58.016  0.00  0.00      PROC  
ATOM   4376  HA  LYS P  57     106.188  64.750 -57.229  0.00  0.00      PROC  
ATOM   4377  CB  LYS P  57     106.086  66.398 -58.627  0.00  0.00      PROC  
ATOM   4378  HB1 LYS P  57     105.791  66.993 -57.736  0.00  0.00      PROC  
ATOM   4379  HB2 LYS P  57     105.160  66.122 -59.176  0.00  0.00      PROC  
ATOM   4380  CG  LYS P  57     107.058  67.360 -59.401  0.00  0.00      PROC  
ATOM   4381  HG1 LYS P  57     107.383  66.715 -60.246  0.00  0.00      PROC  
ATOM   4382  HG2 LYS P  57     107.867  67.609 -58.681  0.00  0.00      PROC  
ATOM   4383  CD  LYS P  57     106.285  68.633 -59.820  0.00  0.00      PROC  
ATOM   4384  HD1 LYS P  57     105.775  69.149 -58.978  0.00  0.00      PROC  
ATOM   4385  HD2 LYS P  57     105.380  68.200 -60.296  0.00  0.00      PROC  
ATOM   4386  CE  LYS P  57     107.015  69.527 -60.742  0.00  0.00      PROC  
ATOM   4387  HE1 LYS P  57     106.373  70.311 -61.197  0.00  0.00      PROC  
ATOM   4388  HE2 LYS P  57     107.574  68.963 -61.519  0.00  0.00      PROC  
ATOM   4389  NZ  LYS P  57     108.121  70.222 -60.054  0.00  0.00      PROC  
ATOM   4390  HZ1 LYS P  57     108.899  69.537 -59.974  0.00  0.00      PROC  
ATOM   4391  HZ2 LYS P  57     107.713  70.575 -59.165  0.00  0.00      PROC  
ATOM   4392  HZ3 LYS P  57     108.429  71.099 -60.521  0.00  0.00      PROC  
ATOM   4393  C   LYS P  57     106.873  64.013 -59.016  0.00  0.00      PROC  
ATOM   4394  O   LYS P  57     107.733  63.993 -59.959  0.00  0.00      PROC  
ATOM   4395  N   HSD P  58     105.897  63.085 -58.946  0.00  0.00      PROC  
ATOM   4396  HN  HSD P  58     105.423  62.955 -58.079  0.00  0.00      PROC  
ATOM   4397  CA  HSD P  58     105.792  61.951 -59.818  0.00  0.00      PROC  
ATOM   4398  HA  HSD P  58     106.388  62.047 -60.714  0.00  0.00      PROC  
ATOM   4399  CB  HSD P  58     106.243  60.623 -59.152  0.00  0.00      PROC  
ATOM   4400  HB1 HSD P  58     106.341  59.819 -59.913  0.00  0.00      PROC  
ATOM   4401  HB2 HSD P  58     105.507  60.247 -58.409  0.00  0.00      PROC  
ATOM   4402  ND1 HSD P  58     108.712  61.204 -59.119  0.00  0.00      PROC  
ATOM   4403  HD1 HSD P  58     108.644  61.252 -60.116  0.00  0.00      PROC  
ATOM   4404  CG  HSD P  58     107.570  60.858 -58.464  0.00  0.00      PROC  
ATOM   4405  CE1 HSD P  58     109.743  61.216 -58.256  0.00  0.00      PROC  
ATOM   4406  HE1 HSD P  58     110.723  61.459 -58.666  0.00  0.00      PROC  
ATOM   4407  NE2 HSD P  58     109.344  60.923 -57.082  0.00  0.00      PROC  
ATOM   4408  CD2 HSD P  58     107.981  60.707 -57.164  0.00  0.00      PROC  
ATOM   4409  HD2 HSD P  58     107.464  60.400 -56.263  0.00  0.00      PROC  
ATOM   4410  C   HSD P  58     104.380  61.896 -60.225  0.00  0.00      PROC  
ATOM   4411  O   HSD P  58     103.431  62.288 -59.544  0.00  0.00      PROC  
ATOM   4412  N   LEU P  59     104.147  61.156 -61.326  0.00  0.00      PROC  
ATOM   4413  HN  LEU P  59     104.910  60.885 -61.908  0.00  0.00      PROC  
ATOM   4414  CA  LEU P  59     102.884  60.866 -61.927  0.00  0.00      PROC  
ATOM   4415  HA  LEU P  59     102.251  61.727 -61.768  0.00  0.00      PROC  
ATOM   4416  CB  LEU P  59     102.983  60.751 -63.542  0.00  0.00      PROC  
ATOM   4417  HB1 LEU P  59     102.021  60.424 -63.991  0.00  0.00      PROC  
ATOM   4418  HB2 LEU P  59     103.701  59.915 -63.686  0.00  0.00      PROC  
ATOM   4419  CG  LEU P  59     103.524  62.065 -64.185  0.00  0.00      PROC  
ATOM   4420  HG  LEU P  59     104.402  62.440 -63.617  0.00  0.00      PROC  
ATOM   4421  CD1 LEU P  59     103.942  61.919 -65.710  0.00  0.00      PROC  
ATOM   4422 HD11 LEU P  59     104.762  61.172 -65.642  0.00  0.00      PROC  
ATOM   4423 HD12 LEU P  59     104.423  62.825 -66.138  0.00  0.00      PROC  
ATOM   4424 HD13 LEU P  59     103.241  61.426 -66.417  0.00  0.00      PROC  
ATOM   4425  CD2 LEU P  59     102.534  63.231 -63.881  0.00  0.00      PROC  
ATOM   4426 HD21 LEU P  59     102.676  63.525 -62.820  0.00  0.00      PROC  
ATOM   4427 HD22 LEU P  59     101.482  63.028 -64.176  0.00  0.00      PROC  
ATOM   4428 HD23 LEU P  59     102.912  64.113 -64.442  0.00  0.00      PROC  
ATOM   4429  C   LEU P  59     102.199  59.682 -61.185  0.00  0.00      PROC  
ATOM   4430  O   LEU P  59     102.781  58.584 -61.066  0.00  0.00      PROC  
ATOM   4431  N   ASN P  60     101.059  59.864 -60.504  0.00  0.00      PROC  
ATOM   4432  HN  ASN P  60     100.716  60.798 -60.559  0.00  0.00      PROC  
ATOM   4433  CA  ASN P  60     100.325  58.839 -59.750  0.00  0.00      PROC  
ATOM   4434  HA  ASN P  60     101.024  58.020 -59.671  0.00  0.00      PROC  
ATOM   4435  CB  ASN P  60     100.080  59.114 -58.300  0.00  0.00      PROC  
ATOM   4436  HB1 ASN P  60     100.228  58.187 -57.706  0.00  0.00      PROC  
ATOM   4437  HB2 ASN P  60      99.118  59.536 -57.939  0.00  0.00      PROC  
ATOM   4438  CG  ASN P  60     101.022  60.162 -57.666  0.00  0.00      PROC  
ATOM   4439  OD1 ASN P  60     100.708  61.365 -57.587  0.00  0.00      PROC  
ATOM   4440  ND2 ASN P  60     102.212  59.607 -57.282  0.00  0.00      PROC  
ATOM   4441 HD21 ASN P  60     102.307  58.619 -57.163  0.00  0.00      PROC  
ATOM   4442 HD22 ASN P  60     102.830  60.301 -56.912  0.00  0.00      PROC  
ATOM   4443  C   ASN P  60      99.136  58.472 -60.605  0.00  0.00      PROC  
ATOM   4444  O   ASN P  60      98.322  57.700 -60.043  0.00  0.00      PROC  
ATOM   4445  N   ASP P  61      98.994  58.849 -61.839  0.00  0.00      PROC  
ATOM   4446  HN  ASP P  61      99.453  59.689 -62.115  0.00  0.00      PROC  
ATOM   4447  CA  ASP P  61      98.188  58.109 -62.811  0.00  0.00      PROC  
ATOM   4448  HA  ASP P  61      97.214  58.024 -62.353  0.00  0.00      PROC  
ATOM   4449  CB  ASP P  61      98.147  58.866 -64.195  0.00  0.00      PROC  
ATOM   4450  HB1 ASP P  61      97.585  58.239 -64.920  0.00  0.00      PROC  
ATOM   4451  HB2 ASP P  61      99.184  59.057 -64.547  0.00  0.00      PROC  
ATOM   4452  CG  ASP P  61      97.302  60.123 -64.186  0.00  0.00      PROC  
ATOM   4453  OD1 ASP P  61      96.558  60.349 -63.188  0.00  0.00      PROC  
ATOM   4454  OD2 ASP P  61      97.369  60.802 -65.236  0.00  0.00      PROC  
ATOM   4455  C   ASP P  61      98.639  56.627 -63.027  0.00  0.00      PROC  
ATOM   4456  O   ASP P  61      99.827  56.401 -63.262  0.00  0.00      PROC  
ATOM   4457  N   ASP P  62      97.787  55.597 -62.855  0.00  0.00      PROC  
ATOM   4458  HN  ASP P  62      96.874  55.801 -62.510  0.00  0.00      PROC  
ATOM   4459  CA  ASP P  62      98.190  54.215 -62.915  0.00  0.00      PROC  
ATOM   4460  HA  ASP P  62      99.206  54.141 -62.557  0.00  0.00      PROC  
ATOM   4461  CB  ASP P  62      97.379  53.274 -61.994  0.00  0.00      PROC  
ATOM   4462  HB1 ASP P  62      97.631  53.538 -60.945  0.00  0.00      PROC  
ATOM   4463  HB2 ASP P  62      97.694  52.211 -62.072  0.00  0.00      PROC  
ATOM   4464  CG  ASP P  62      95.905  53.236 -62.088  0.00  0.00      PROC  
ATOM   4465  OD1 ASP P  62      95.228  52.536 -61.302  0.00  0.00      PROC  
ATOM   4466  OD2 ASP P  62      95.271  53.785 -63.050  0.00  0.00      PROC  
ATOM   4467  C   ASP P  62      97.990  53.607 -64.307  0.00  0.00      PROC  
ATOM   4468  O   ASP P  62      98.293  52.481 -64.516  0.00  0.00      PROC  
ATOM   4469  N   VAL P  63      97.629  54.451 -65.296  0.00  0.00      PROC  
ATOM   4470  HN  VAL P  63      97.274  55.371 -65.154  0.00  0.00      PROC  
ATOM   4471  CA  VAL P  63      97.612  54.074 -66.695  0.00  0.00      PROC  
ATOM   4472  HA  VAL P  63      97.238  53.072 -66.843  0.00  0.00      PROC  
ATOM   4473  CB  VAL P  63      96.741  55.017 -67.560  0.00  0.00      PROC  
ATOM   4474  HB  VAL P  63      96.700  54.779 -68.644  0.00  0.00      PROC  
ATOM   4475  CG1 VAL P  63      95.240  54.656 -67.256  0.00  0.00      PROC  
ATOM   4476 HG11 VAL P  63      94.509  55.173 -67.914  0.00  0.00      PROC  
ATOM   4477 HG12 VAL P  63      94.959  54.974 -66.229  0.00  0.00      PROC  
ATOM   4478 HG13 VAL P  63      95.120  53.584 -67.523  0.00  0.00      PROC  
ATOM   4479  CG2 VAL P  63      96.943  56.570 -67.271  0.00  0.00      PROC  
ATOM   4480 HG21 VAL P  63      96.268  57.071 -67.998  0.00  0.00      PROC  
ATOM   4481 HG22 VAL P  63      97.985  56.931 -67.405  0.00  0.00      PROC  
ATOM   4482 HG23 VAL P  63      96.640  56.759 -66.219  0.00  0.00      PROC  
ATOM   4483  C   VAL P  63      98.957  54.034 -67.334  0.00  0.00      PROC  
ATOM   4484  O   VAL P  63      99.234  53.429 -68.374  0.00  0.00      PROC  
ATOM   4485  N   VAL P  64      99.896  54.760 -66.632  0.00  0.00      PROC  
ATOM   4486  HN  VAL P  64      99.661  55.409 -65.913  0.00  0.00      PROC  
ATOM   4487  CA  VAL P  64     101.291  54.856 -66.964  0.00  0.00      PROC  
ATOM   4488  HA  VAL P  64     101.316  54.296 -67.887  0.00  0.00      PROC  
ATOM   4489  CB  VAL P  64     101.729  56.270 -67.339  0.00  0.00      PROC  
ATOM   4490  HB  VAL P  64     102.833  56.345 -67.445  0.00  0.00      PROC  
ATOM   4491  CG1 VAL P  64     101.102  56.690 -68.649  0.00  0.00      PROC  
ATOM   4492 HG11 VAL P  64     101.888  56.327 -69.346  0.00  0.00      PROC  
ATOM   4493 HG12 VAL P  64     101.169  57.795 -68.740  0.00  0.00      PROC  
ATOM   4494 HG13 VAL P  64     100.124  56.191 -68.817  0.00  0.00      PROC  
ATOM   4495  CG2 VAL P  64     101.213  57.243 -66.193  0.00  0.00      PROC  
ATOM   4496 HG21 VAL P  64     101.515  58.184 -66.701  0.00  0.00      PROC  
ATOM   4497 HG22 VAL P  64     101.677  57.044 -65.203  0.00  0.00      PROC  
ATOM   4498 HG23 VAL P  64     100.106  57.200 -66.107  0.00  0.00      PROC  
ATOM   4499  C   VAL P  64     102.287  54.203 -65.930  0.00  0.00      PROC  
ATOM   4500  O   VAL P  64     103.445  53.872 -66.111  0.00  0.00      PROC  
ATOM   4501  N   LYS P  65     101.782  53.980 -64.749  0.00  0.00      PROC  
ATOM   4502  HN  LYS P  65     100.794  54.078 -64.658  0.00  0.00      PROC  
ATOM   4503  CA  LYS P  65     102.413  53.098 -63.797  0.00  0.00      PROC  
ATOM   4504  HA  LYS P  65     103.465  53.342 -63.816  0.00  0.00      PROC  
ATOM   4505  CB  LYS P  65     101.824  53.177 -62.322  0.00  0.00      PROC  
ATOM   4506  HB1 LYS P  65     102.519  52.501 -61.780  0.00  0.00      PROC  
ATOM   4507  HB2 LYS P  65     100.766  52.836 -62.327  0.00  0.00      PROC  
ATOM   4508  CG  LYS P  65     102.097  54.579 -61.828  0.00  0.00      PROC  
ATOM   4509  HG1 LYS P  65     101.926  55.386 -62.572  0.00  0.00      PROC  
ATOM   4510  HG2 LYS P  65     103.169  54.780 -61.614  0.00  0.00      PROC  
ATOM   4511  CD  LYS P  65     101.216  54.819 -60.547  0.00  0.00      PROC  
ATOM   4512  HD1 LYS P  65     100.137  54.721 -60.795  0.00  0.00      PROC  
ATOM   4513  HD2 LYS P  65     101.400  55.885 -60.292  0.00  0.00      PROC  
ATOM   4514  CE  LYS P  65     101.451  53.799 -59.433  0.00  0.00      PROC  
ATOM   4515  HE1 LYS P  65     102.530  53.751 -59.171  0.00  0.00      PROC  
ATOM   4516  HE2 LYS P  65     101.216  52.773 -59.788  0.00  0.00      PROC  
ATOM   4517  NZ  LYS P  65     100.795  54.124 -58.246  0.00  0.00      PROC  
ATOM   4518  HZ1 LYS P  65      99.794  54.350 -58.418  0.00  0.00      PROC  
ATOM   4519  HZ2 LYS P  65     101.148  55.022 -57.857  0.00  0.00      PROC  
ATOM   4520  HZ3 LYS P  65     100.956  53.465 -57.458  0.00  0.00      PROC  
ATOM   4521  C   LYS P  65     102.335  51.623 -64.168  0.00  0.00      PROC  
ATOM   4522  O   LYS P  65     101.425  51.200 -64.848  0.00  0.00      PROC  
ATOM   4523  N   ILE P  66     103.360  50.792 -63.883  0.00  0.00      PROC  
ATOM   4524  HN  ILE P  66     104.128  51.114 -63.335  0.00  0.00      PROC  
ATOM   4525  CA  ILE P  66     103.411  49.389 -64.256  0.00  0.00      PROC  
ATOM   4526  HA  ILE P  66     102.439  49.112 -64.637  0.00  0.00      PROC  
ATOM   4527  CB  ILE P  66     104.444  49.075 -65.371  0.00  0.00      PROC  
ATOM   4528  HB  ILE P  66     105.404  49.452 -64.957  0.00  0.00      PROC  
ATOM   4529  CG2 ILE P  66     104.558  47.558 -65.609  0.00  0.00      PROC  
ATOM   4530 HG21 ILE P  66     103.598  47.240 -66.070  0.00  0.00      PROC  
ATOM   4531 HG22 ILE P  66     104.820  46.909 -64.746  0.00  0.00      PROC  
ATOM   4532 HG23 ILE P  66     105.273  47.275 -66.411  0.00  0.00      PROC  
ATOM   4533  CG1 ILE P  66     104.273  49.911 -66.617  0.00  0.00      PROC  
ATOM   4534 HG11 ILE P  66     105.125  49.818 -67.323  0.00  0.00      PROC  
ATOM   4535 HG12 ILE P  66     104.209  50.976 -66.306  0.00  0.00      PROC  
ATOM   4536  CD  ILE P  66     103.023  49.576 -67.417  0.00  0.00      PROC  
ATOM   4537  HD1 ILE P  66     102.962  48.485 -67.618  0.00  0.00      PROC  
ATOM   4538  HD2 ILE P  66     103.009  50.115 -68.388  0.00  0.00      PROC  
ATOM   4539  HD3 ILE P  66     102.104  49.845 -66.854  0.00  0.00      PROC  
ATOM   4540  C   ILE P  66     103.770  48.570 -63.080  0.00  0.00      PROC  
ATOM   4541  O   ILE P  66     104.830  48.763 -62.512  0.00  0.00      PROC  
ATOM   4542  N   ASP P  67     102.973  47.651 -62.620  0.00  0.00      PROC  
ATOM   4543  HN  ASP P  67     102.177  47.427 -63.177  0.00  0.00      PROC  
ATOM   4544  CA  ASP P  67     103.272  46.709 -61.520  0.00  0.00      PROC  
ATOM   4545  HA  ASP P  67     104.351  46.751 -61.487  0.00  0.00      PROC  
ATOM   4546  CB  ASP P  67     102.629  47.173 -60.183  0.00  0.00      PROC  
ATOM   4547  HB1 ASP P  67     101.674  46.614 -60.089  0.00  0.00      PROC  
ATOM   4548  HB2 ASP P  67     102.576  48.282 -60.240  0.00  0.00      PROC  
ATOM   4549  CG  ASP P  67     103.471  46.867 -58.981  0.00  0.00      PROC  
ATOM   4550  OD1 ASP P  67     104.718  46.893 -59.016  0.00  0.00      PROC  
ATOM   4551  OD2 ASP P  67     102.928  46.722 -57.829  0.00  0.00      PROC  
ATOM   4552  C   ASP P  67     102.881  45.245 -61.925  0.00  0.00      PROC  
ATOM   4553  O   ASP P  67     101.932  45.033 -62.691  0.00  0.00      PROC  
ATOM   4554  N   PHE P  68     103.650  44.158 -61.493  0.00  0.00      PROC  
ATOM   4555  HN  PHE P  68     104.423  44.307 -60.881  0.00  0.00      PROC  
ATOM   4556  CA  PHE P  68     103.470  42.792 -62.046  0.00  0.00      PROC  
ATOM   4557  HA  PHE P  68     103.616  42.875 -63.113  0.00  0.00      PROC  
ATOM   4558  CB  PHE P  68     104.463  41.889 -61.407  0.00  0.00      PROC  
ATOM   4559  HB1 PHE P  68     104.383  41.934 -60.300  0.00  0.00      PROC  
ATOM   4560  HB2 PHE P  68     105.469  42.280 -61.672  0.00  0.00      PROC  
ATOM   4561  CG  PHE P  68     104.424  40.510 -61.870  0.00  0.00      PROC  
ATOM   4562  CD1 PHE P  68     104.844  40.121 -63.190  0.00  0.00      PROC  
ATOM   4563  HD1 PHE P  68     105.338  40.747 -63.919  0.00  0.00      PROC  
ATOM   4564  CE1 PHE P  68     104.853  38.733 -63.553  0.00  0.00      PROC  
ATOM   4565  HE1 PHE P  68     105.296  38.504 -64.510  0.00  0.00      PROC  
ATOM   4566  CZ  PHE P  68     104.195  37.825 -62.716  0.00  0.00      PROC  
ATOM   4567  HZ  PHE P  68     103.891  36.871 -63.120  0.00  0.00      PROC  
ATOM   4568  CD2 PHE P  68     103.864  39.516 -61.025  0.00  0.00      PROC  
ATOM   4569  HD2 PHE P  68     103.388  39.728 -60.079  0.00  0.00      PROC  
ATOM   4570  CE2 PHE P  68     103.711  38.214 -61.485  0.00  0.00      PROC  
ATOM   4571  HE2 PHE P  68     103.139  37.469 -60.953  0.00  0.00      PROC  
ATOM   4572  C   PHE P  68     102.037  42.285 -61.768  0.00  0.00      PROC  
ATOM   4573  O   PHE P  68     101.409  41.686 -62.616  0.00  0.00      PROC  
ATOM   4574  N   GLU P  69     101.555  42.463 -60.569  0.00  0.00      PROC  
ATOM   4575  HN  GLU P  69     102.075  43.094 -59.998  0.00  0.00      PROC  
ATOM   4576  CA  GLU P  69     100.309  41.994 -60.038  0.00  0.00      PROC  
ATOM   4577  HA  GLU P  69     100.044  41.062 -60.516  0.00  0.00      PROC  
ATOM   4578  CB  GLU P  69     100.308  41.766 -58.497  0.00  0.00      PROC  
ATOM   4579  HB1 GLU P  69     100.752  40.774 -58.264  0.00  0.00      PROC  
ATOM   4580  HB2 GLU P  69      99.288  41.439 -58.203  0.00  0.00      PROC  
ATOM   4581  CG  GLU P  69     101.118  42.829 -57.716  0.00  0.00      PROC  
ATOM   4582  HG1 GLU P  69     100.996  43.838 -58.165  0.00  0.00      PROC  
ATOM   4583  HG2 GLU P  69     102.171  42.477 -57.747  0.00  0.00      PROC  
ATOM   4584  CD  GLU P  69     100.900  42.999 -56.181  0.00  0.00      PROC  
ATOM   4585  OE1 GLU P  69     101.203  42.061 -55.424  0.00  0.00      PROC  
ATOM   4586  OE2 GLU P  69     100.489  44.122 -55.695  0.00  0.00      PROC  
ATOM   4587  C   GLU P  69      99.082  42.826 -60.485  0.00  0.00      PROC  
ATOM   4588  O   GLU P  69      97.918  42.525 -60.139  0.00  0.00      PROC  
ATOM   4589  N   ASP P  70      99.314  43.867 -61.332  0.00  0.00      PROC  
ATOM   4590  HN  ASP P  70     100.265  44.091 -61.530  0.00  0.00      PROC  
ATOM   4591  CA  ASP P  70      98.431  44.703 -62.079  0.00  0.00      PROC  
ATOM   4592  HA  ASP P  70      97.413  44.460 -61.814  0.00  0.00      PROC  
ATOM   4593  CB  ASP P  70      98.916  46.153 -61.938  0.00  0.00      PROC  
ATOM   4594  HB1 ASP P  70      99.936  46.431 -62.279  0.00  0.00      PROC  
ATOM   4595  HB2 ASP P  70      99.014  46.393 -60.857  0.00  0.00      PROC  
ATOM   4596  CG  ASP P  70      97.911  47.037 -62.513  0.00  0.00      PROC  
ATOM   4597  OD1 ASP P  70      97.198  46.744 -63.512  0.00  0.00      PROC  
ATOM   4598  OD2 ASP P  70      97.848  48.244 -61.990  0.00  0.00      PROC  
ATOM   4599  C   ASP P  70      98.496  44.156 -63.591  0.00  0.00      PROC  
ATOM   4600  O   ASP P  70      97.494  43.712 -64.159  0.00  0.00      PROC  
ATOM   4601  N   VAL P  71      99.693  44.056 -64.157  0.00  0.00      PROC  
ATOM   4602  HN  VAL P  71     100.369  44.506 -63.578  0.00  0.00      PROC  
ATOM   4603  CA  VAL P  71      99.941  43.522 -65.513  0.00  0.00      PROC  
ATOM   4604  HA  VAL P  71      99.316  44.109 -66.171  0.00  0.00      PROC  
ATOM   4605  CB  VAL P  71     101.396  43.668 -65.905  0.00  0.00      PROC  
ATOM   4606  HB  VAL P  71     102.177  43.222 -65.254  0.00  0.00      PROC  
ATOM   4607  CG1 VAL P  71     101.717  43.061 -67.288  0.00  0.00      PROC  
ATOM   4608 HG11 VAL P  71     102.514  43.724 -67.687  0.00  0.00      PROC  
ATOM   4609 HG12 VAL P  71     100.890  43.246 -68.007  0.00  0.00      PROC  
ATOM   4610 HG13 VAL P  71     102.014  41.993 -67.218  0.00  0.00      PROC  
ATOM   4611  CG2 VAL P  71     101.856  45.186 -66.008  0.00  0.00      PROC  
ATOM   4612 HG21 VAL P  71     102.957  45.227 -66.146  0.00  0.00      PROC  
ATOM   4613 HG22 VAL P  71     101.629  45.783 -65.098  0.00  0.00      PROC  
ATOM   4614 HG23 VAL P  71     101.467  45.771 -66.868  0.00  0.00      PROC  
ATOM   4615  C   VAL P  71      99.484  42.057 -65.664  0.00  0.00      PROC  
ATOM   4616  O   VAL P  71      98.894  41.693 -66.692  0.00  0.00      PROC  
ATOM   4617  N   ILE P  72      99.747  41.147 -64.752  0.00  0.00      PROC  
ATOM   4618  HN  ILE P  72     100.228  41.361 -63.905  0.00  0.00      PROC  
ATOM   4619  CA  ILE P  72      99.229  39.806 -64.806  0.00  0.00      PROC  
ATOM   4620  HA  ILE P  72      98.833  39.641 -65.797  0.00  0.00      PROC  
ATOM   4621  CB  ILE P  72     100.365  38.868 -64.620  0.00  0.00      PROC  
ATOM   4622  HB  ILE P  72     100.871  39.017 -63.642  0.00  0.00      PROC  
ATOM   4623  CG2 ILE P  72      99.858  37.449 -64.815  0.00  0.00      PROC  
ATOM   4624 HG21 ILE P  72      99.245  37.143 -63.940  0.00  0.00      PROC  
ATOM   4625 HG22 ILE P  72     100.683  36.704 -64.838  0.00  0.00      PROC  
ATOM   4626 HG23 ILE P  72      99.238  37.310 -65.726  0.00  0.00      PROC  
ATOM   4627  CG1 ILE P  72     101.608  39.037 -65.529  0.00  0.00      PROC  
ATOM   4628 HG11 ILE P  72     102.395  38.265 -65.395  0.00  0.00      PROC  
ATOM   4629 HG12 ILE P  72     102.161  39.960 -65.252  0.00  0.00      PROC  
ATOM   4630  CD  ILE P  72     101.253  39.082 -67.024  0.00  0.00      PROC  
ATOM   4631  HD1 ILE P  72     100.663  38.187 -67.315  0.00  0.00      PROC  
ATOM   4632  HD2 ILE P  72     102.148  39.148 -67.679  0.00  0.00      PROC  
ATOM   4633  HD3 ILE P  72     100.647  39.898 -67.473  0.00  0.00      PROC  
ATOM   4634  C   ILE P  72      98.128  39.659 -63.752  0.00  0.00      PROC  
ATOM   4635  O   ILE P  72      98.315  39.752 -62.531  0.00  0.00      PROC  
ATOM   4636  N   ALA P  73      96.930  39.540 -64.259  0.00  0.00      PROC  
ATOM   4637  HN  ALA P  73      96.775  39.650 -65.237  0.00  0.00      PROC  
ATOM   4638  CA  ALA P  73      95.699  39.276 -63.515  0.00  0.00      PROC  
ATOM   4639  HA  ALA P  73      95.901  39.290 -62.454  0.00  0.00      PROC  
ATOM   4640  CB  ALA P  73      94.689  40.497 -63.609  0.00  0.00      PROC  
ATOM   4641  HB1 ALA P  73      94.028  40.663 -64.486  0.00  0.00      PROC  
ATOM   4642  HB2 ALA P  73      95.346  41.367 -63.393  0.00  0.00      PROC  
ATOM   4643  HB3 ALA P  73      94.027  40.401 -62.721  0.00  0.00      PROC  
ATOM   4644  C   ALA P  73      95.157  37.928 -63.979  0.00  0.00      PROC  
ATOM   4645  O   ALA P  73      94.475  37.827 -65.028  0.00  0.00      PROC  
ATOM   4646  N   GLU P  74      95.377  36.859 -63.204  0.00  0.00      PROC  
ATOM   4647  HN  GLU P  74      95.888  36.965 -62.354  0.00  0.00      PROC  
ATOM   4648  CA  GLU P  74      95.161  35.517 -63.696  0.00  0.00      PROC  
ATOM   4649  HA  GLU P  74      95.658  35.545 -64.655  0.00  0.00      PROC  
ATOM   4650  CB  GLU P  74      95.835  34.503 -62.786  0.00  0.00      PROC  
ATOM   4651  HB1 GLU P  74      95.591  33.456 -63.065  0.00  0.00      PROC  
ATOM   4652  HB2 GLU P  74      95.466  34.731 -61.763  0.00  0.00      PROC  
ATOM   4653  CG  GLU P  74      97.360  34.534 -62.765  0.00  0.00      PROC  
ATOM   4654  HG1 GLU P  74      97.709  35.400 -62.163  0.00  0.00      PROC  
ATOM   4655  HG2 GLU P  74      97.836  34.599 -63.767  0.00  0.00      PROC  
ATOM   4656  CD  GLU P  74      97.989  33.299 -62.078  0.00  0.00      PROC  
ATOM   4657  OE1 GLU P  74      97.849  33.207 -60.856  0.00  0.00      PROC  
ATOM   4658  OE2 GLU P  74      98.447  32.341 -62.736  0.00  0.00      PROC  
ATOM   4659  C   GLU P  74      93.660  35.171 -63.897  0.00  0.00      PROC  
ATOM   4660  O   GLU P  74      92.782  35.606 -63.128  0.00  0.00      PROC  
ATOM   4661  N   PRO P  75      93.289  34.366 -64.889  0.00  0.00      PROC  
ATOM   4662  CD  PRO P  75      94.100  34.130 -66.106  0.00  0.00      PROC  
ATOM   4663  HD1 PRO P  75      94.917  33.437 -65.812  0.00  0.00      PROC  
ATOM   4664  HD2 PRO P  75      94.620  35.016 -66.528  0.00  0.00      PROC  
ATOM   4665  CA  PRO P  75      91.903  33.798 -65.040  0.00  0.00      PROC  
ATOM   4666  HA  PRO P  75      91.273  34.659 -65.204  0.00  0.00      PROC  
ATOM   4667  CB  PRO P  75      91.976  32.965 -66.319  0.00  0.00      PROC  
ATOM   4668  HB1 PRO P  75      91.006  32.963 -66.860  0.00  0.00      PROC  
ATOM   4669  HB2 PRO P  75      92.322  31.912 -66.246  0.00  0.00      PROC  
ATOM   4670  CG  PRO P  75      93.016  33.687 -67.135  0.00  0.00      PROC  
ATOM   4671  HG1 PRO P  75      93.510  33.106 -67.943  0.00  0.00      PROC  
ATOM   4672  HG2 PRO P  75      92.573  34.620 -67.546  0.00  0.00      PROC  
ATOM   4673  C   PRO P  75      91.390  33.024 -63.829  0.00  0.00      PROC  
ATOM   4674  O   PRO P  75      92.130  32.326 -63.109  0.00  0.00      PROC  
ATOM   4675  N   GLU P  76      90.132  33.227 -63.544  0.00  0.00      PROC  
ATOM   4676  HN  GLU P  76      89.575  33.810 -64.130  0.00  0.00      PROC  
ATOM   4677  CA  GLU P  76      89.561  32.665 -62.285  0.00  0.00      PROC  
ATOM   4678  HA  GLU P  76      90.170  32.925 -61.433  0.00  0.00      PROC  
ATOM   4679  CB  GLU P  76      88.155  33.221 -62.102  0.00  0.00      PROC  
ATOM   4680  HB1 GLU P  76      87.816  32.663 -61.203  0.00  0.00      PROC  
ATOM   4681  HB2 GLU P  76      87.526  32.962 -62.980  0.00  0.00      PROC  
ATOM   4682  CG  GLU P  76      88.039  34.738 -61.811  0.00  0.00      PROC  
ATOM   4683  HG1 GLU P  76      88.741  35.379 -62.385  0.00  0.00      PROC  
ATOM   4684  HG2 GLU P  76      88.166  35.036 -60.748  0.00  0.00      PROC  
ATOM   4685  CD  GLU P  76      86.661  35.293 -62.202  0.00  0.00      PROC  
ATOM   4686  OE1 GLU P  76      86.666  35.878 -63.344  0.00  0.00      PROC  
ATOM   4687  OE2 GLU P  76      85.604  35.114 -61.506  0.00  0.00      PROC  
ATOM   4688  C   GLU P  76      89.575  31.136 -62.495  0.00  0.00      PROC  
ATOM   4689  O   GLU P  76      89.298  30.562 -63.547  0.00  0.00      PROC  
ATOM   4690  N   GLY P  77      89.855  30.280 -61.462  0.00  0.00      PROC  
ATOM   4691  HN  GLY P  77      90.043  30.786 -60.624  0.00  0.00      PROC  
ATOM   4692  CA  GLY P  77      90.101  28.863 -61.537  0.00  0.00      PROC  
ATOM   4693  HA1 GLY P  77      89.258  28.363 -61.991  0.00  0.00      PROC  
ATOM   4694  HA2 GLY P  77      90.272  28.625 -60.498  0.00  0.00      PROC  
ATOM   4695  C   GLY P  77      91.233  28.378 -62.373  0.00  0.00      PROC  
ATOM   4696  O   GLY P  77      91.310  27.183 -62.665  0.00  0.00      PROC  
ATOM   4697  N   THR P  78      92.230  29.194 -62.638  0.00  0.00      PROC  
ATOM   4698  HN  THR P  78      92.125  30.131 -62.313  0.00  0.00      PROC  
ATOM   4699  CA  THR P  78      93.373  28.797 -63.312  0.00  0.00      PROC  
ATOM   4700  HA  THR P  78      93.659  27.782 -63.079  0.00  0.00      PROC  
ATOM   4701  CB  THR P  78      93.290  28.810 -64.839  0.00  0.00      PROC  
ATOM   4702  HB  THR P  78      93.220  29.882 -65.123  0.00  0.00      PROC  
ATOM   4703  OG1 THR P  78      92.091  28.238 -65.273  0.00  0.00      PROC  
ATOM   4704  HG1 THR P  78      91.446  28.516 -64.619  0.00  0.00      PROC  
ATOM   4705  CG2 THR P  78      94.396  27.982 -65.525  0.00  0.00      PROC  
ATOM   4706 HG21 THR P  78      95.380  28.355 -65.168  0.00  0.00      PROC  
ATOM   4707 HG22 THR P  78      94.435  28.087 -66.631  0.00  0.00      PROC  
ATOM   4708 HG23 THR P  78      94.339  26.903 -65.266  0.00  0.00      PROC  
ATOM   4709  C   THR P  78      94.628  29.711 -62.789  0.00  0.00      PROC  
ATOM   4710  O   THR P  78      95.087  30.572 -63.497  0.00  0.00      PROC  
ATOM   4711  N   HSD P  79      95.160  29.445 -61.574  0.00  0.00      PROC  
ATOM   4712  HN  HSD P  79      94.873  28.638 -61.065  0.00  0.00      PROC  
ATOM   4713  CA  HSD P  79      96.183  30.297 -61.044  0.00  0.00      PROC  
ATOM   4714  HA  HSD P  79      96.428  31.158 -61.647  0.00  0.00      PROC  
ATOM   4715  CB  HSD P  79      95.712  30.838 -59.650  0.00  0.00      PROC  
ATOM   4716  HB1 HSD P  79      96.483  31.613 -59.450  0.00  0.00      PROC  
ATOM   4717  HB2 HSD P  79      95.596  30.068 -58.857  0.00  0.00      PROC  
ATOM   4718  ND1 HSD P  79      94.135  32.456 -60.802  0.00  0.00      PROC  
ATOM   4719  HD1 HSD P  79      94.579  32.398 -61.696  0.00  0.00      PROC  
ATOM   4720  CG  HSD P  79      94.319  31.582 -59.739  0.00  0.00      PROC  
ATOM   4721  CE1 HSD P  79      92.889  32.982 -60.657  0.00  0.00      PROC  
ATOM   4722  HE1 HSD P  79      92.530  33.745 -61.348  0.00  0.00      PROC  
ATOM   4723  NE2 HSD P  79      92.198  32.391 -59.622  0.00  0.00      PROC  
ATOM   4724  CD2 HSD P  79      93.124  31.498 -59.024  0.00  0.00      PROC  
ATOM   4725  HD2 HSD P  79      92.930  30.950 -58.110  0.00  0.00      PROC  
ATOM   4726  C   HSD P  79      97.448  29.505 -60.815  0.00  0.00      PROC  
ATOM   4727  O   HSD P  79      97.442  28.326 -60.457  0.00  0.00      PROC  
ATOM   4728  N   SER P  80      98.518  30.228 -61.056  0.00  0.00      PROC  
ATOM   4729  HN  SER P  80      98.397  31.146 -61.425  0.00  0.00      PROC  
ATOM   4730  CA  SER P  80      99.882  29.829 -60.952  0.00  0.00      PROC  
ATOM   4731  HA  SER P  80      99.972  28.945 -61.566  0.00  0.00      PROC  
ATOM   4732  CB  SER P  80     100.946  30.865 -61.420  0.00  0.00      PROC  
ATOM   4733  HB1 SER P  80     101.967  30.446 -61.295  0.00  0.00      PROC  
ATOM   4734  HB2 SER P  80     100.910  31.930 -61.107  0.00  0.00      PROC  
ATOM   4735  OG  SER P  80     100.731  30.881 -62.827  0.00  0.00      PROC  
ATOM   4736  HG1 SER P  80      99.976  31.473 -62.856  0.00  0.00      PROC  
ATOM   4737  C   SER P  80     100.231  29.395 -59.585  0.00  0.00      PROC  
ATOM   4738  O   SER P  80      99.639  29.909 -58.612  0.00  0.00      PROC  
ATOM   4739  N   PHE P  81     101.292  28.630 -59.524  0.00  0.00      PROC  
ATOM   4740  HN  PHE P  81     101.558  28.150 -60.357  0.00  0.00      PROC  
ATOM   4741  CA  PHE P  81     101.942  28.396 -58.220  0.00  0.00      PROC  
ATOM   4742  HA  PHE P  81     101.140  28.035 -57.593  0.00  0.00      PROC  
ATOM   4743  CB  PHE P  81     103.108  27.259 -58.257  0.00  0.00      PROC  
ATOM   4744  HB1 PHE P  81     103.582  27.202 -57.254  0.00  0.00      PROC  
ATOM   4745  HB2 PHE P  81     103.826  27.677 -58.994  0.00  0.00      PROC  
ATOM   4746  CG  PHE P  81     102.700  25.865 -58.729  0.00  0.00      PROC  
ATOM   4747  CD1 PHE P  81     101.546  25.251 -58.150  0.00  0.00      PROC  
ATOM   4748  HD1 PHE P  81     101.093  25.799 -57.337  0.00  0.00      PROC  
ATOM   4749  CE1 PHE P  81     101.220  23.955 -58.497  0.00  0.00      PROC  
ATOM   4750  HE1 PHE P  81     100.350  23.419 -58.147  0.00  0.00      PROC  
ATOM   4751  CZ  PHE P  81     101.922  23.310 -59.559  0.00  0.00      PROC  
ATOM   4752  HZ  PHE P  81     101.694  22.306 -59.884  0.00  0.00      PROC  
ATOM   4753  CD2 PHE P  81     103.266  25.287 -59.870  0.00  0.00      PROC  
ATOM   4754  HD2 PHE P  81     104.012  25.856 -60.406  0.00  0.00      PROC  
ATOM   4755  CE2 PHE P  81     102.960  23.976 -60.209  0.00  0.00      PROC  
ATOM   4756  HE2 PHE P  81     103.438  23.499 -61.052  0.00  0.00      PROC  
ATOM   4757  C   PHE P  81     102.511  29.683 -57.525  0.00  0.00      PROC  
ATOM   4758  O   PHE P  81     102.971  30.638 -58.196  0.00  0.00      PROC  
ATOM   4759  N   ASP P  82     102.547  29.718 -56.214  0.00  0.00      PROC  
ATOM   4760  HN  ASP P  82     102.157  28.946 -55.718  0.00  0.00      PROC  
ATOM   4761  CA  ASP P  82     102.990  30.832 -55.354  0.00  0.00      PROC  
ATOM   4762  HA  ASP P  82     102.501  31.642 -55.873  0.00  0.00      PROC  
ATOM   4763  CB  ASP P  82     102.482  30.769 -53.897  0.00  0.00      PROC  
ATOM   4764  HB1 ASP P  82     101.374  30.678 -53.905  0.00  0.00      PROC  
ATOM   4765  HB2 ASP P  82     102.739  31.771 -53.493  0.00  0.00      PROC  
ATOM   4766  CG  ASP P  82     103.102  29.646 -53.098  0.00  0.00      PROC  
ATOM   4767  OD1 ASP P  82     103.438  28.561 -53.675  0.00  0.00      PROC  
ATOM   4768  OD2 ASP P  82     103.242  29.812 -51.886  0.00  0.00      PROC  
ATOM   4769  C   ASP P  82     104.522  31.105 -55.418  0.00  0.00      PROC  
ATOM   4770  O   ASP P  82     104.915  32.224 -55.648  0.00  0.00      PROC  
ATOM   4771  N   GLY P  83     105.350  30.007 -55.397  0.00  0.00      PROC  
ATOM   4772  HN  GLY P  83     105.064  29.138 -54.999  0.00  0.00      PROC  
ATOM   4773  CA  GLY P  83     106.755  30.151 -55.716  0.00  0.00      PROC  
ATOM   4774  HA1 GLY P  83     107.218  29.178 -55.651  0.00  0.00      PROC  
ATOM   4775  HA2 GLY P  83     107.152  30.899 -55.046  0.00  0.00      PROC  
ATOM   4776  C   GLY P  83     107.053  30.633 -57.117  0.00  0.00      PROC  
ATOM   4777  O   GLY P  83     107.843  31.544 -57.214  0.00  0.00      PROC  
ATOM   4778  N   ILE P  84     106.368  30.227 -58.157  0.00  0.00      PROC  
ATOM   4779  HN  ILE P  84     105.659  29.529 -58.090  0.00  0.00      PROC  
ATOM   4780  CA  ILE P  84     106.538  30.722 -59.526  0.00  0.00      PROC  
ATOM   4781  HA  ILE P  84     107.608  30.860 -59.592  0.00  0.00      PROC  
ATOM   4782  CB  ILE P  84     105.813  29.911 -60.534  0.00  0.00      PROC  
ATOM   4783  HB  ILE P  84     104.786  29.657 -60.194  0.00  0.00      PROC  
ATOM   4784  CG2 ILE P  84     105.656  30.731 -61.868  0.00  0.00      PROC  
ATOM   4785 HG21 ILE P  84     104.843  31.480 -61.759  0.00  0.00      PROC  
ATOM   4786 HG22 ILE P  84     105.313  30.109 -62.721  0.00  0.00      PROC  
ATOM   4787 HG23 ILE P  84     106.624  31.175 -62.187  0.00  0.00      PROC  
ATOM   4788  CG1 ILE P  84     106.617  28.592 -60.785  0.00  0.00      PROC  
ATOM   4789 HG11 ILE P  84     107.571  28.919 -61.252  0.00  0.00      PROC  
ATOM   4790 HG12 ILE P  84     106.009  28.056 -61.545  0.00  0.00      PROC  
ATOM   4791  CD  ILE P  84     106.840  27.654 -59.626  0.00  0.00      PROC  
ATOM   4792  HD1 ILE P  84     107.345  26.707 -59.913  0.00  0.00      PROC  
ATOM   4793  HD2 ILE P  84     105.847  27.419 -59.187  0.00  0.00      PROC  
ATOM   4794  HD3 ILE P  84     107.470  28.092 -58.822  0.00  0.00      PROC  
ATOM   4795  C   ILE P  84     106.136  32.232 -59.577  0.00  0.00      PROC  
ATOM   4796  O   ILE P  84     106.785  32.995 -60.270  0.00  0.00      PROC  
ATOM   4797  N   TRP P  85     105.156  32.696 -58.817  0.00  0.00      PROC  
ATOM   4798  HN  TRP P  85     104.618  32.048 -58.283  0.00  0.00      PROC  
ATOM   4799  CA  TRP P  85     104.696  33.985 -58.803  0.00  0.00      PROC  
ATOM   4800  HA  TRP P  85     104.466  34.245 -59.825  0.00  0.00      PROC  
ATOM   4801  CB  TRP P  85     103.431  34.112 -57.956  0.00  0.00      PROC  
ATOM   4802  HB1 TRP P  85     103.735  33.906 -56.907  0.00  0.00      PROC  
ATOM   4803  HB2 TRP P  85     102.708  33.324 -58.256  0.00  0.00      PROC  
ATOM   4804  CG  TRP P  85     102.659  35.424 -58.029  0.00  0.00      PROC  
ATOM   4805  CD1 TRP P  85     102.703  36.457 -57.105  0.00  0.00      PROC  
ATOM   4806  HD1 TRP P  85     103.468  36.484 -56.344  0.00  0.00      PROC  
ATOM   4807  NE1 TRP P  85     101.871  37.514 -57.480  0.00  0.00      PROC  
ATOM   4808  HE1 TRP P  85     101.800  38.350 -56.982  0.00  0.00      PROC  
ATOM   4809  CE2 TRP P  85     101.257  37.165 -58.657  0.00  0.00      PROC  
ATOM   4810  CD2 TRP P  85     101.759  35.896 -59.053  0.00  0.00      PROC  
ATOM   4811  CE3 TRP P  85     101.332  35.394 -60.312  0.00  0.00      PROC  
ATOM   4812  HE3 TRP P  85     101.722  34.466 -60.702  0.00  0.00      PROC  
ATOM   4813  CZ3 TRP P  85     100.459  36.121 -61.065  0.00  0.00      PROC  
ATOM   4814  HZ3 TRP P  85     100.206  35.702 -62.028  0.00  0.00      PROC  
ATOM   4815  CZ2 TRP P  85     100.350  37.890 -59.423  0.00  0.00      PROC  
ATOM   4816  HZ2 TRP P  85      99.943  38.876 -59.258  0.00  0.00      PROC  
ATOM   4817  CH2 TRP P  85      99.857  37.358 -60.664  0.00  0.00      PROC  
ATOM   4818  HH2 TRP P  85      99.174  37.889 -61.311  0.00  0.00      PROC  
ATOM   4819  C   TRP P  85     105.679  34.883 -58.174  0.00  0.00      PROC  
ATOM   4820  O   TRP P  85     106.103  35.933 -58.748  0.00  0.00      PROC  
ATOM   4821  N   LYS P  86     106.157  34.599 -56.931  0.00  0.00      PROC  
ATOM   4822  HN  LYS P  86     105.871  33.766 -56.464  0.00  0.00      PROC  
ATOM   4823  CA  LYS P  86     107.091  35.477 -56.214  0.00  0.00      PROC  
ATOM   4824  HA  LYS P  86     106.589  36.431 -56.268  0.00  0.00      PROC  
ATOM   4825  CB  LYS P  86     107.293  35.222 -54.715  0.00  0.00      PROC  
ATOM   4826  HB1 LYS P  86     108.073  35.893 -54.297  0.00  0.00      PROC  
ATOM   4827  HB2 LYS P  86     107.601  34.155 -54.693  0.00  0.00      PROC  
ATOM   4828  CG  LYS P  86     106.043  35.398 -53.909  0.00  0.00      PROC  
ATOM   4829  HG1 LYS P  86     106.381  35.098 -52.894  0.00  0.00      PROC  
ATOM   4830  HG2 LYS P  86     105.220  34.697 -54.164  0.00  0.00      PROC  
ATOM   4831  CD  LYS P  86     105.555  36.912 -53.885  0.00  0.00      PROC  
ATOM   4832  HD1 LYS P  86     105.620  37.302 -54.923  0.00  0.00      PROC  
ATOM   4833  HD2 LYS P  86     106.417  37.364 -53.350  0.00  0.00      PROC  
ATOM   4834  CE  LYS P  86     104.222  37.193 -53.205  0.00  0.00      PROC  
ATOM   4835  HE1 LYS P  86     104.172  36.761 -52.183  0.00  0.00      PROC  
ATOM   4836  HE2 LYS P  86     103.385  36.759 -53.793  0.00  0.00      PROC  
ATOM   4837  NZ  LYS P  86     104.023  38.615 -53.203  0.00  0.00      PROC  
ATOM   4838  HZ1 LYS P  86     103.347  38.832 -52.443  0.00  0.00      PROC  
ATOM   4839  HZ2 LYS P  86     103.666  39.089 -54.057  0.00  0.00      PROC  
ATOM   4840  HZ3 LYS P  86     104.912  39.098 -52.965  0.00  0.00      PROC  
ATOM   4841  C   LYS P  86     108.330  35.724 -56.953  0.00  0.00      PROC  
ATOM   4842  O   LYS P  86     108.789  36.884 -57.046  0.00  0.00      PROC  
ATOM   4843  N   ALA P  87     108.920  34.632 -57.503  0.00  0.00      PROC  
ATOM   4844  HN  ALA P  87     108.466  33.781 -57.250  0.00  0.00      PROC  
ATOM   4845  CA  ALA P  87     110.102  34.809 -58.353  0.00  0.00      PROC  
ATOM   4846  HA  ALA P  87     110.805  35.369 -57.754  0.00  0.00      PROC  
ATOM   4847  CB  ALA P  87     110.608  33.361 -58.618  0.00  0.00      PROC  
ATOM   4848  HB1 ALA P  87     111.559  33.337 -59.191  0.00  0.00      PROC  
ATOM   4849  HB2 ALA P  87     109.823  32.789 -59.157  0.00  0.00      PROC  
ATOM   4850  HB3 ALA P  87     110.908  32.864 -57.670  0.00  0.00      PROC  
ATOM   4851  C   ALA P  87     109.809  35.626 -59.610  0.00  0.00      PROC  
ATOM   4852  O   ALA P  87     110.545  36.537 -59.909  0.00  0.00      PROC  
ATOM   4853  N   SER P  88     108.634  35.356 -60.287  0.00  0.00      PROC  
ATOM   4854  HN  SER P  88     108.009  34.596 -60.125  0.00  0.00      PROC  
ATOM   4855  CA  SER P  88     108.292  36.117 -61.432  0.00  0.00      PROC  
ATOM   4856  HA  SER P  88     109.033  35.992 -62.207  0.00  0.00      PROC  
ATOM   4857  CB  SER P  88     106.946  35.744 -62.036  0.00  0.00      PROC  
ATOM   4858  HB1 SER P  88     106.709  36.325 -62.953  0.00  0.00      PROC  
ATOM   4859  HB2 SER P  88     106.132  35.814 -61.282  0.00  0.00      PROC  
ATOM   4860  OG  SER P  88     107.040  34.425 -62.575  0.00  0.00      PROC  
ATOM   4861  HG1 SER P  88     107.060  33.756 -61.886  0.00  0.00      PROC  
ATOM   4862  C   SER P  88     108.180  37.643 -61.076  0.00  0.00      PROC  
ATOM   4863  O   SER P  88     108.693  38.547 -61.746  0.00  0.00      PROC  
ATOM   4864  N   PHE P  89     107.538  37.911 -59.900  0.00  0.00      PROC  
ATOM   4865  HN  PHE P  89     107.137  37.180 -59.353  0.00  0.00      PROC  
ATOM   4866  CA  PHE P  89     107.273  39.167 -59.299  0.00  0.00      PROC  
ATOM   4867  HA  PHE P  89     106.785  39.745 -60.070  0.00  0.00      PROC  
ATOM   4868  CB  PHE P  89     106.177  38.960 -58.144  0.00  0.00      PROC  
ATOM   4869  HB1 PHE P  89     106.404  38.045 -57.555  0.00  0.00      PROC  
ATOM   4870  HB2 PHE P  89     105.201  38.823 -58.657  0.00  0.00      PROC  
ATOM   4871  CG  PHE P  89     106.021  40.166 -57.191  0.00  0.00      PROC  
ATOM   4872  CD1 PHE P  89     105.029  41.191 -57.411  0.00  0.00      PROC  
ATOM   4873  HD1 PHE P  89     104.414  41.219 -58.298  0.00  0.00      PROC  
ATOM   4874  CE1 PHE P  89     104.935  42.289 -56.535  0.00  0.00      PROC  
ATOM   4875  HE1 PHE P  89     104.358  43.189 -56.685  0.00  0.00      PROC  
ATOM   4876  CZ  PHE P  89     105.612  42.289 -55.387  0.00  0.00      PROC  
ATOM   4877  HZ  PHE P  89     105.514  43.167 -54.765  0.00  0.00      PROC  
ATOM   4878  CD2 PHE P  89     106.713  40.201 -55.933  0.00  0.00      PROC  
ATOM   4879  HD2 PHE P  89     107.414  39.398 -55.755  0.00  0.00      PROC  
ATOM   4880  CE2 PHE P  89     106.471  41.255 -55.043  0.00  0.00      PROC  
ATOM   4881  HE2 PHE P  89     107.016  41.258 -54.110  0.00  0.00      PROC  
ATOM   4882  C   PHE P  89     108.464  39.951 -58.875  0.00  0.00      PROC  
ATOM   4883  O   PHE P  89     108.537  41.129 -59.214  0.00  0.00      PROC  
ATOM   4884  N   THR P  90     109.417  39.294 -58.141  0.00  0.00      PROC  
ATOM   4885  HN  THR P  90     109.187  38.372 -57.839  0.00  0.00      PROC  
ATOM   4886  CA  THR P  90     110.696  39.864 -57.735  0.00  0.00      PROC  
ATOM   4887  HA  THR P  90     110.542  40.889 -57.434  0.00  0.00      PROC  
ATOM   4888  CB  THR P  90     111.406  39.180 -56.528  0.00  0.00      PROC  
ATOM   4889  HB  THR P  90     111.999  38.319 -56.905  0.00  0.00      PROC  
ATOM   4890  OG1 THR P  90     110.498  38.651 -55.597  0.00  0.00      PROC  
ATOM   4891  HG1 THR P  90     110.061  37.850 -55.896  0.00  0.00      PROC  
ATOM   4892  CG2 THR P  90     112.415  40.215 -55.841  0.00  0.00      PROC  
ATOM   4893 HG21 THR P  90     112.812  39.834 -54.875  0.00  0.00      PROC  
ATOM   4894 HG22 THR P  90     111.808  41.113 -55.596  0.00  0.00      PROC  
ATOM   4895 HG23 THR P  90     113.212  40.524 -56.550  0.00  0.00      PROC  
ATOM   4896  C   THR P  90     111.592  40.078 -58.920  0.00  0.00      PROC  
ATOM   4897  O   THR P  90     112.272  41.072 -58.977  0.00  0.00      PROC  
ATOM   4898  N   THR P  91     111.618  39.156 -59.867  0.00  0.00      PROC  
ATOM   4899  HN  THR P  91     111.222  38.253 -59.714  0.00  0.00      PROC  
ATOM   4900  CA  THR P  91     112.337  39.291 -61.153  0.00  0.00      PROC  
ATOM   4901  HA  THR P  91     113.392  39.443 -60.978  0.00  0.00      PROC  
ATOM   4902  CB  THR P  91     112.218  37.994 -62.066  0.00  0.00      PROC  
ATOM   4903  HB  THR P  91     111.135  37.778 -62.185  0.00  0.00      PROC  
ATOM   4904  OG1 THR P  91     112.740  36.806 -61.366  0.00  0.00      PROC  
ATOM   4905  HG1 THR P  91     112.071  36.701 -60.685  0.00  0.00      PROC  
ATOM   4906  CG2 THR P  91     112.901  38.100 -63.383  0.00  0.00      PROC  
ATOM   4907 HG21 THR P  91     113.905  38.537 -63.198  0.00  0.00      PROC  
ATOM   4908 HG22 THR P  91     112.304  38.719 -64.086  0.00  0.00      PROC  
ATOM   4909 HG23 THR P  91     113.112  37.055 -63.697  0.00  0.00      PROC  
ATOM   4910  C   THR P  91     111.937  40.487 -61.991  0.00  0.00      PROC  
ATOM   4911  O   THR P  91     112.843  41.185 -62.455  0.00  0.00      PROC  
ATOM   4912  N   PHE P  92     110.630  40.699 -62.229  0.00  0.00      PROC  
ATOM   4913  HN  PHE P  92     109.879  40.126 -61.910  0.00  0.00      PROC  
ATOM   4914  CA  PHE P  92     110.024  41.703 -62.896  0.00  0.00      PROC  
ATOM   4915  HA  PHE P  92     110.448  41.800 -63.885  0.00  0.00      PROC  
ATOM   4916  CB  PHE P  92     108.466  41.455 -63.021  0.00  0.00      PROC  
ATOM   4917  HB1 PHE P  92     108.017  41.287 -62.019  0.00  0.00      PROC  
ATOM   4918  HB2 PHE P  92     108.250  40.470 -63.488  0.00  0.00      PROC  
ATOM   4919  CG  PHE P  92     107.613  42.439 -63.768  0.00  0.00      PROC  
ATOM   4920  CD1 PHE P  92     107.078  42.151 -65.023  0.00  0.00      PROC  
ATOM   4921  HD1 PHE P  92     107.469  41.273 -65.514  0.00  0.00      PROC  
ATOM   4922  CE1 PHE P  92     106.199  43.076 -65.625  0.00  0.00      PROC  
ATOM   4923  HE1 PHE P  92     105.603  42.789 -66.479  0.00  0.00      PROC  
ATOM   4924  CZ  PHE P  92     105.976  44.326 -65.038  0.00  0.00      PROC  
ATOM   4925  HZ  PHE P  92     105.274  45.017 -65.480  0.00  0.00      PROC  
ATOM   4926  CD2 PHE P  92     107.205  43.607 -63.089  0.00  0.00      PROC  
ATOM   4927  HD2 PHE P  92     107.488  43.795 -62.064  0.00  0.00      PROC  
ATOM   4928  CE2 PHE P  92     106.411  44.563 -63.786  0.00  0.00      PROC  
ATOM   4929  HE2 PHE P  92     106.277  45.581 -63.451  0.00  0.00      PROC  
ATOM   4930  C   PHE P  92     110.180  43.089 -62.218  0.00  0.00      PROC  
ATOM   4931  O   PHE P  92     110.361  44.105 -62.914  0.00  0.00      PROC  
ATOM   4932  N   THR P  93     110.182  43.153 -60.870  0.00  0.00      PROC  
ATOM   4933  HN  THR P  93     109.981  42.306 -60.384  0.00  0.00      PROC  
ATOM   4934  CA  THR P  93     110.362  44.365 -60.060  0.00  0.00      PROC  
ATOM   4935  HA  THR P  93     109.768  45.142 -60.518  0.00  0.00      PROC  
ATOM   4936  CB  THR P  93     109.871  44.279 -58.565  0.00  0.00      PROC  
ATOM   4937  HB  THR P  93     110.541  43.534 -58.085  0.00  0.00      PROC  
ATOM   4938  OG1 THR P  93     108.550  43.860 -58.545  0.00  0.00      PROC  
ATOM   4939  HG1 THR P  93     108.608  42.921 -58.736  0.00  0.00      PROC  
ATOM   4940  CG2 THR P  93     109.933  45.684 -57.933  0.00  0.00      PROC  
ATOM   4941 HG21 THR P  93     109.136  46.316 -58.380  0.00  0.00      PROC  
ATOM   4942 HG22 THR P  93     110.928  46.170 -58.019  0.00  0.00      PROC  
ATOM   4943 HG23 THR P  93     109.725  45.631 -56.842  0.00  0.00      PROC  
ATOM   4944  C   THR P  93     111.810  44.894 -60.063  0.00  0.00      PROC  
ATOM   4945  O   THR P  93     112.117  45.995 -60.450  0.00  0.00      PROC  
ATOM   4946  N   VAL P  94     112.747  44.060 -59.719  0.00  0.00      PROC  
ATOM   4947  HN  VAL P  94     112.437  43.181 -59.366  0.00  0.00      PROC  
ATOM   4948  CA  VAL P  94     114.151  44.402 -59.759  0.00  0.00      PROC  
ATOM   4949  HA  VAL P  94     114.251  45.348 -59.249  0.00  0.00      PROC  
ATOM   4950  CB  VAL P  94     114.969  43.243 -59.099  0.00  0.00      PROC  
ATOM   4951  HB  VAL P  94     114.573  42.268 -59.456  0.00  0.00      PROC  
ATOM   4952  CG1 VAL P  94     116.475  43.422 -59.292  0.00  0.00      PROC  
ATOM   4953 HG11 VAL P  94     116.639  44.520 -59.262  0.00  0.00      PROC  
ATOM   4954 HG12 VAL P  94     116.870  43.034 -60.255  0.00  0.00      PROC  
ATOM   4955 HG13 VAL P  94     117.030  42.869 -58.503  0.00  0.00      PROC  
ATOM   4956  CG2 VAL P  94     114.508  43.321 -57.614  0.00  0.00      PROC  
ATOM   4957 HG21 VAL P  94     113.441  43.023 -57.533  0.00  0.00      PROC  
ATOM   4958 HG22 VAL P  94     114.491  44.323 -57.135  0.00  0.00      PROC  
ATOM   4959 HG23 VAL P  94     115.122  42.764 -56.875  0.00  0.00      PROC  
ATOM   4960  C   VAL P  94     114.715  44.774 -61.109  0.00  0.00      PROC  
ATOM   4961  O   VAL P  94     115.480  45.780 -61.138  0.00  0.00      PROC  
ATOM   4962  N   THR P  95     114.508  44.002 -62.154  0.00  0.00      PROC  
ATOM   4963  HN  THR P  95     113.858  43.252 -62.058  0.00  0.00      PROC  
ATOM   4964  CA  THR P  95     115.107  44.182 -63.488  0.00  0.00      PROC  
ATOM   4965  HA  THR P  95     116.175  44.100 -63.348  0.00  0.00      PROC  
ATOM   4966  CB  THR P  95     114.615  43.151 -64.537  0.00  0.00      PROC  
ATOM   4967  HB  THR P  95     114.872  43.409 -65.586  0.00  0.00      PROC  
ATOM   4968  OG1 THR P  95     113.155  42.906 -64.438  0.00  0.00      PROC  
ATOM   4969  HG1 THR P  95     113.121  42.200 -63.789  0.00  0.00      PROC  
ATOM   4970  CG2 THR P  95     115.278  41.807 -64.167  0.00  0.00      PROC  
ATOM   4971 HG21 THR P  95     114.800  41.035 -64.807  0.00  0.00      PROC  
ATOM   4972 HG22 THR P  95     115.144  41.548 -63.094  0.00  0.00      PROC  
ATOM   4973 HG23 THR P  95     116.384  41.808 -64.266  0.00  0.00      PROC  
ATOM   4974  C   THR P  95     114.816  45.463 -64.062  0.00  0.00      PROC  
ATOM   4975  O   THR P  95     115.679  46.200 -64.532  0.00  0.00      PROC  
ATOM   4976  N   LYS P  96     113.599  45.871 -63.982  0.00  0.00      PROC  
ATOM   4977  HN  LYS P  96     112.879  45.248 -63.686  0.00  0.00      PROC  
ATOM   4978  CA  LYS P  96     113.040  47.139 -64.506  0.00  0.00      PROC  
ATOM   4979  HA  LYS P  96     113.258  47.208 -65.562  0.00  0.00      PROC  
ATOM   4980  CB  LYS P  96     111.508  47.176 -64.327  0.00  0.00      PROC  
ATOM   4981  HB1 LYS P  96     111.259  46.813 -63.307  0.00  0.00      PROC  
ATOM   4982  HB2 LYS P  96     111.111  46.536 -65.144  0.00  0.00      PROC  
ATOM   4983  CG  LYS P  96     110.690  48.541 -64.485  0.00  0.00      PROC  
ATOM   4984  HG1 LYS P  96     110.983  48.913 -65.490  0.00  0.00      PROC  
ATOM   4985  HG2 LYS P  96     111.060  49.167 -63.646  0.00  0.00      PROC  
ATOM   4986  CD  LYS P  96     109.184  48.313 -64.419  0.00  0.00      PROC  
ATOM   4987  HD1 LYS P  96     108.883  47.467 -65.073  0.00  0.00      PROC  
ATOM   4988  HD2 LYS P  96     108.752  49.186 -64.953  0.00  0.00      PROC  
ATOM   4989  CE  LYS P  96     108.588  47.814 -63.047  0.00  0.00      PROC  
ATOM   4990  HE1 LYS P  96     109.126  46.952 -62.597  0.00  0.00      PROC  
ATOM   4991  HE2 LYS P  96     107.514  47.618 -63.255  0.00  0.00      PROC  
ATOM   4992  NZ  LYS P  96     108.604  48.920 -62.111  0.00  0.00      PROC  
ATOM   4993  HZ1 LYS P  96     109.511  48.983 -61.606  0.00  0.00      PROC  
ATOM   4994  HZ2 LYS P  96     107.978  48.646 -61.328  0.00  0.00      PROC  
ATOM   4995  HZ3 LYS P  96     108.347  49.847 -62.507  0.00  0.00      PROC  
ATOM   4996  C   LYS P  96     113.590  48.401 -64.016  0.00  0.00      PROC  
ATOM   4997  O   LYS P  96     114.083  49.192 -64.817  0.00  0.00      PROC  
ATOM   4998  N   TYR P  97     113.619  48.560 -62.686  0.00  0.00      PROC  
ATOM   4999  HN  TYR P  97     113.106  48.005 -62.036  0.00  0.00      PROC  
ATOM   5000  CA  TYR P  97     114.232  49.516 -61.920  0.00  0.00      PROC  
ATOM   5001  HA  TYR P  97     113.818  50.469 -62.211  0.00  0.00      PROC  
ATOM   5002  CB  TYR P  97     113.943  49.384 -60.325  0.00  0.00      PROC  
ATOM   5003  HB1 TYR P  97     113.781  48.319 -60.054  0.00  0.00      PROC  
ATOM   5004  HB2 TYR P  97     112.946  49.856 -60.194  0.00  0.00      PROC  
ATOM   5005  CG  TYR P  97     114.890  50.013 -59.368  0.00  0.00      PROC  
ATOM   5006  CD1 TYR P  97     114.833  51.383 -59.011  0.00  0.00      PROC  
ATOM   5007  HD1 TYR P  97     114.089  52.028 -59.454  0.00  0.00      PROC  
ATOM   5008  CE1 TYR P  97     115.736  51.929 -58.083  0.00  0.00      PROC  
ATOM   5009  HE1 TYR P  97     115.673  52.985 -57.862  0.00  0.00      PROC  
ATOM   5010  CZ  TYR P  97     116.625  51.080 -57.432  0.00  0.00      PROC  
ATOM   5011  OH  TYR P  97     117.489  51.580 -56.496  0.00  0.00      PROC  
ATOM   5012  HH  TYR P  97     118.059  50.831 -56.305  0.00  0.00      PROC  
ATOM   5013  CD2 TYR P  97     115.856  49.244 -58.735  0.00  0.00      PROC  
ATOM   5014  HD2 TYR P  97     115.783  48.197 -58.991  0.00  0.00      PROC  
ATOM   5015  CE2 TYR P  97     116.690  49.759 -57.777  0.00  0.00      PROC  
ATOM   5016  HE2 TYR P  97     117.388  49.014 -57.426  0.00  0.00      PROC  
ATOM   5017  C   TYR P  97     115.774  49.496 -62.237  0.00  0.00      PROC  
ATOM   5018  O   TYR P  97     116.345  50.485 -62.671  0.00  0.00      PROC  
ATOM   5019  N   TRP P  98     116.437  48.263 -62.166  0.00  0.00      PROC  
ATOM   5020  HN  TRP P  98     116.118  47.333 -61.999  0.00  0.00      PROC  
ATOM   5021  CA  TRP P  98     117.761  48.176 -62.431  0.00  0.00      PROC  
ATOM   5022  HA  TRP P  98     118.131  48.991 -61.825  0.00  0.00      PROC  
ATOM   5023  CB  TRP P  98     118.318  46.751 -62.117  0.00  0.00      PROC  
ATOM   5024  HB1 TRP P  98     118.004  45.952 -62.821  0.00  0.00      PROC  
ATOM   5025  HB2 TRP P  98     117.938  46.415 -61.128  0.00  0.00      PROC  
ATOM   5026  CG  TRP P  98     119.828  46.633 -62.146  0.00  0.00      PROC  
ATOM   5027  CD1 TRP P  98     120.656  46.071 -63.155  0.00  0.00      PROC  
ATOM   5028  HD1 TRP P  98     120.305  45.356 -63.885  0.00  0.00      PROC  
ATOM   5029  NE1 TRP P  98     121.875  46.478 -62.871  0.00  0.00      PROC  
ATOM   5030  HE1 TRP P  98     122.621  46.274 -63.467  0.00  0.00      PROC  
ATOM   5031  CE2 TRP P  98     121.927  47.230 -61.667  0.00  0.00      PROC  
ATOM   5032  CD2 TRP P  98     120.628  47.368 -61.232  0.00  0.00      PROC  
ATOM   5033  CE3 TRP P  98     120.357  48.217 -60.195  0.00  0.00      PROC  
ATOM   5034  HE3 TRP P  98     119.337  48.337 -59.860  0.00  0.00      PROC  
ATOM   5035  CZ3 TRP P  98     121.445  48.831 -59.453  0.00  0.00      PROC  
ATOM   5036  HZ3 TRP P  98     121.296  49.516 -58.631  0.00  0.00      PROC  
ATOM   5037  CZ2 TRP P  98     122.953  47.948 -61.076  0.00  0.00      PROC  
ATOM   5038  HZ2 TRP P  98     123.949  47.817 -61.471  0.00  0.00      PROC  
ATOM   5039  CH2 TRP P  98     122.742  48.782 -59.961  0.00  0.00      PROC  
ATOM   5040  HH2 TRP P  98     123.583  49.309 -59.534  0.00  0.00      PROC  
ATOM   5041  C   TRP P  98     118.245  48.562 -63.837  0.00  0.00      PROC  
ATOM   5042  O   TRP P  98     119.232  49.223 -63.997  0.00  0.00      PROC  
ATOM   5043  N   PHE P  99     117.642  48.144 -64.939  0.00  0.00      PROC  
ATOM   5044  HN  PHE P  99     116.881  47.506 -65.021  0.00  0.00      PROC  
ATOM   5045  CA  PHE P  99     118.029  48.523 -66.262  0.00  0.00      PROC  
ATOM   5046  HA  PHE P  99     119.109  48.498 -66.259  0.00  0.00      PROC  
ATOM   5047  CB  PHE P  99     117.418  47.483 -67.343  0.00  0.00      PROC  
ATOM   5048  HB1 PHE P  99     116.307  47.505 -67.347  0.00  0.00      PROC  
ATOM   5049  HB2 PHE P  99     117.748  46.458 -67.070  0.00  0.00      PROC  
ATOM   5050  CG  PHE P  99     117.900  47.592 -68.771  0.00  0.00      PROC  
ATOM   5051  CD1 PHE P  99     119.245  47.834 -69.029  0.00  0.00      PROC  
ATOM   5052  HD1 PHE P  99     119.864  47.900 -68.146  0.00  0.00      PROC  
ATOM   5053  CE1 PHE P  99     119.831  47.981 -70.317  0.00  0.00      PROC  
ATOM   5054  HE1 PHE P  99     120.890  47.873 -70.500  0.00  0.00      PROC  
ATOM   5055  CZ  PHE P  99     118.982  47.878 -71.393  0.00  0.00      PROC  
ATOM   5056  HZ  PHE P  99     119.307  48.103 -72.397  0.00  0.00      PROC  
ATOM   5057  CD2 PHE P  99     117.136  47.534 -69.894  0.00  0.00      PROC  
ATOM   5058  HD2 PHE P  99     116.066  47.426 -69.805  0.00  0.00      PROC  
ATOM   5059  CE2 PHE P  99     117.597  47.746 -71.226  0.00  0.00      PROC  
ATOM   5060  HE2 PHE P  99     116.916  47.713 -72.064  0.00  0.00      PROC  
ATOM   5061  C   PHE P  99     117.664  49.971 -66.592  0.00  0.00      PROC  
ATOM   5062  O   PHE P  99     118.366  50.595 -67.308  0.00  0.00      PROC
[truncated: 29,390,375 more chars]
