# Supplementary material for: Seeking the Membrane-Bound Structure of the Caveolin 8S Complex
Source: J Phys Chem B. 2025 Jul 25;129(31):7932–8. doi: 10.1021/acs.jpcb.5c01585 (PMC12337093; doi:10.1021/acs.jpcb.5c01585)
Supplement: Supplementary file 2 [file jp5c01585_si_002.zip › FinalPDBfiles/7.25A.GLU.pdb]

CRYST1  178.130  178.130  126.367  90.00  90.00  90.00 P 1           1
ATOM      1  N   ILE P  49     -10.403 -44.001  37.217  0.00  0.00      PROA  
ATOM      2  HT1 ILE P  49     -11.284 -43.490  37.009  0.00  0.00      PROA  
ATOM      3  HT2 ILE P  49      -9.605 -43.431  36.873  0.00  0.00      PROA  
ATOM      4  HT3 ILE P  49     -10.437 -44.083  38.253  0.00  0.00      PROA  
ATOM      5  CA  ILE P  49     -10.486 -45.339  36.586  0.00  0.00      PROA  
ATOM      6  HA  ILE P  49      -9.473 -45.686  36.443  0.00  0.00      PROA  
ATOM      7  CB  ILE P  49     -11.333 -46.339  37.476  0.00  0.00      PROA  
ATOM      8  HB  ILE P  49     -10.971 -46.340  38.526  0.00  0.00      PROA  
ATOM      9  CG2 ILE P  49     -12.870 -45.821  37.561  0.00  0.00      PROA  
ATOM     10 HG21 ILE P  49     -13.510 -45.923  36.659  0.00  0.00      PROA  
ATOM     11 HG22 ILE P  49     -12.896 -44.768  37.914  0.00  0.00      PROA  
ATOM     12 HG23 ILE P  49     -13.257 -46.411  38.419  0.00  0.00      PROA  
ATOM     13  CG1 ILE P  49     -11.339 -47.786  36.944  0.00  0.00      PROA  
ATOM     14 HG11 ILE P  49     -10.381 -47.912  36.396  0.00  0.00      PROA  
ATOM     15 HG12 ILE P  49     -12.245 -47.944  36.320  0.00  0.00      PROA  
ATOM     16  CD  ILE P  49     -11.406 -48.699  38.149  0.00  0.00      PROA  
ATOM     17  HD1 ILE P  49     -10.512 -48.585  38.799  0.00  0.00      PROA  
ATOM     18  HD2 ILE P  49     -11.457 -49.794  37.973  0.00  0.00      PROA  
ATOM     19  HD3 ILE P  49     -12.295 -48.458  38.770  0.00  0.00      PROA  
ATOM     20  C   ILE P  49     -11.175 -45.409  35.298  0.00  0.00      PROA  
ATOM     21  O   ILE P  49     -12.053 -44.596  34.990  0.00  0.00      PROA  
ATOM     22  N   ASP P  50     -10.678 -46.251  34.420  0.00  0.00      PROA  
ATOM     23  HN  ASP P  50      -9.993 -46.935  34.660  0.00  0.00      PROA  
ATOM     24  CA  ASP P  50     -11.190 -46.408  33.008  0.00  0.00      PROA  
ATOM     25  HA  ASP P  50     -11.391 -45.426  32.605  0.00  0.00      PROA  
ATOM     26  CB  ASP P  50     -10.125 -47.172  32.099  0.00  0.00      PROA  
ATOM     27  HB1 ASP P  50     -10.474 -47.108  31.046  0.00  0.00      PROA  
ATOM     28  HB2 ASP P  50      -9.949 -48.204  32.469  0.00  0.00      PROA  
ATOM     29  CG  ASP P  50      -8.806 -46.460  32.228  0.00  0.00      PROA  
ATOM     30  OD1 ASP P  50      -7.788 -47.163  32.352  0.00  0.00      PROA  
ATOM     31  OD2 ASP P  50      -8.803 -45.203  32.181  0.00  0.00      PROA  
ATOM     32  C   ASP P  50     -12.514 -47.042  32.891  0.00  0.00      PROA  
ATOM     33  O   ASP P  50     -12.748 -48.231  33.031  0.00  0.00      PROA  
ATOM     34  N   LEU P  51     -13.518 -46.136  32.732  0.00  0.00      PROA  
ATOM     35  HN  LEU P  51     -13.328 -45.181  32.516  0.00  0.00      PROA  
ATOM     36  CA  LEU P  51     -14.974 -46.386  32.705  0.00  0.00      PROA  
ATOM     37  HA  LEU P  51     -15.041 -47.081  33.529  0.00  0.00      PROA  
ATOM     38  CB  LEU P  51     -15.784 -45.040  32.769  0.00  0.00      PROA  
ATOM     39  HB1 LEU P  51     -16.869 -45.179  32.961  0.00  0.00      PROA  
ATOM     40  HB2 LEU P  51     -15.816 -44.455  31.825  0.00  0.00      PROA  
ATOM     41  CG  LEU P  51     -15.386 -44.145  33.952  0.00  0.00      PROA  
ATOM     42  HG  LEU P  51     -14.287 -44.011  33.858  0.00  0.00      PROA  
ATOM     43  CD1 LEU P  51     -15.920 -42.698  33.941  0.00  0.00      PROA  
ATOM     44 HD11 LEU P  51     -15.387 -41.969  33.294  0.00  0.00      PROA  
ATOM     45 HD12 LEU P  51     -15.975 -42.275  34.967  0.00  0.00      PROA  
ATOM     46 HD13 LEU P  51     -16.984 -42.781  33.631  0.00  0.00      PROA  
ATOM     47  CD2 LEU P  51     -15.697 -44.847  35.290  0.00  0.00      PROA  
ATOM     48 HD21 LEU P  51     -15.427 -45.917  35.416  0.00  0.00      PROA  
ATOM     49 HD22 LEU P  51     -16.787 -45.033  35.388  0.00  0.00      PROA  
ATOM     50 HD23 LEU P  51     -15.290 -44.281  36.156  0.00  0.00      PROA  
ATOM     51  C   LEU P  51     -15.376 -47.189  31.500  0.00  0.00      PROA  
ATOM     52  O   LEU P  51     -15.104 -46.710  30.386  0.00  0.00      PROA  
ATOM     53  N   VAL P  52     -16.042 -48.326  31.623  0.00  0.00      PROA  
ATOM     54  HN  VAL P  52     -16.292 -48.714  32.507  0.00  0.00      PROA  
ATOM     55  CA  VAL P  52     -16.191 -49.277  30.528  0.00  0.00      PROA  
ATOM     56  HA  VAL P  52     -15.391 -49.050  29.839  0.00  0.00      PROA  
ATOM     57  CB  VAL P  52     -15.804 -50.678  31.047  0.00  0.00      PROA  
ATOM     58  HB  VAL P  52     -15.723 -51.282  30.118  0.00  0.00      PROA  
ATOM     59  CG1 VAL P  52     -14.506 -50.820  31.850  0.00  0.00      PROA  
ATOM     60 HG11 VAL P  52     -14.666 -50.647  32.935  0.00  0.00      PROA  
ATOM     61 HG12 VAL P  52     -13.700 -50.116  31.549  0.00  0.00      PROA  
ATOM     62 HG13 VAL P  52     -14.132 -51.864  31.775  0.00  0.00      PROA  
ATOM     63  CG2 VAL P  52     -16.966 -51.361  31.847  0.00  0.00      PROA  
ATOM     64 HG21 VAL P  52     -16.638 -52.300  32.342  0.00  0.00      PROA  
ATOM     65 HG22 VAL P  52     -17.662 -51.875  31.150  0.00  0.00      PROA  
ATOM     66 HG23 VAL P  52     -17.414 -50.812  32.702  0.00  0.00      PROA  
ATOM     67  C   VAL P  52     -17.560 -49.317  29.827  0.00  0.00      PROA  
ATOM     68  O   VAL P  52     -17.872 -50.199  29.065  0.00  0.00      PROA  
ATOM     69  N   ASN P  53     -18.291 -48.206  29.902  0.00  0.00      PROA  
ATOM     70  HN  ASN P  53     -17.994 -47.476  30.513  0.00  0.00      PROA  
ATOM     71  CA  ASN P  53     -19.555 -48.084  29.266  0.00  0.00      PROA  
ATOM     72  HA  ASN P  53     -20.072 -49.032  29.274  0.00  0.00      PROA  
ATOM     73  CB  ASN P  53     -20.473 -47.116  30.080  0.00  0.00      PROA  
ATOM     74  HB1 ASN P  53     -20.854 -47.521  31.042  0.00  0.00      PROA  
ATOM     75  HB2 ASN P  53     -21.454 -46.920  29.597  0.00  0.00      PROA  
ATOM     76  CG  ASN P  53     -19.858 -45.801  30.348  0.00  0.00      PROA  
ATOM     77  OD1 ASN P  53     -18.671 -45.485  30.105  0.00  0.00      PROA  
ATOM     78  ND2 ASN P  53     -20.636 -44.813  30.676  0.00  0.00      PROA  
ATOM     79 HD21 ASN P  53     -20.329 -43.910  30.977  0.00  0.00      PROA  
ATOM     80 HD22 ASN P  53     -21.626 -44.891  30.788  0.00  0.00      PROA  
ATOM     81  C   ASN P  53     -19.538 -47.583  27.793  0.00  0.00      PROA  
ATOM     82  O   ASN P  53     -20.572 -47.579  27.092  0.00  0.00      PROA  
ATOM     83  N   ARG P  54     -18.360 -47.133  27.346  0.00  0.00      PROA  
ATOM     84  HN  ARG P  54     -17.531 -47.047  27.894  0.00  0.00      PROA  
ATOM     85  CA  ARG P  54     -18.246 -46.247  26.206  0.00  0.00      PROA  
ATOM     86  HA  ARG P  54     -17.172 -46.150  26.153  0.00  0.00      PROA  
ATOM     87  CB  ARG P  54     -18.459 -46.986  24.874  0.00  0.00      PROA  
ATOM     88  HB1 ARG P  54     -18.390 -46.345  23.969  0.00  0.00      PROA  
ATOM     89  HB2 ARG P  54     -19.533 -47.256  24.785  0.00  0.00      PROA  
ATOM     90  CG  ARG P  54     -17.594 -48.242  24.620  0.00  0.00      PROA  
ATOM     91  HG1 ARG P  54     -17.750 -49.046  25.370  0.00  0.00      PROA  
ATOM     92  HG2 ARG P  54     -16.563 -47.864  24.792  0.00  0.00      PROA  
ATOM     93  CD  ARG P  54     -17.705 -48.960  23.332  0.00  0.00      PROA  
ATOM     94  HD1 ARG P  54     -17.570 -48.435  22.362  0.00  0.00      PROA  
ATOM     95  HD2 ARG P  54     -18.765 -49.283  23.260  0.00  0.00      PROA  
ATOM     96  NE  ARG P  54     -16.823 -50.195  23.506  0.00  0.00      PROA  
ATOM     97  HE  ARG P  54     -16.360 -50.291  24.388  0.00  0.00      PROA  
ATOM     98  CZ  ARG P  54     -16.880 -51.344  22.755  0.00  0.00      PROA  
ATOM     99  NH1 ARG P  54     -17.540 -51.387  21.656  0.00  0.00      PROA  
ATOM    100 HH11 ARG P  54     -17.911 -50.546  21.264  0.00  0.00      PROA  
ATOM    101 HH12 ARG P  54     -17.410 -52.186  21.069  0.00  0.00      PROA  
ATOM    102  NH2 ARG P  54     -16.098 -52.293  23.130  0.00  0.00      PROA  
ATOM    103 HH21 ARG P  54     -15.522 -52.109  23.926  0.00  0.00      PROA  
ATOM    104 HH22 ARG P  54     -16.182 -53.174  22.664  0.00  0.00      PROA  
ATOM    105  C   ARG P  54     -18.630 -44.840  26.177  0.00  0.00      PROA  
ATOM    106  O   ARG P  54     -18.831 -44.246  25.116  0.00  0.00      PROA  
ATOM    107  N   ASP P  55     -18.891 -44.152  27.350  0.00  0.00      PROA  
ATOM    108  HN  ASP P  55     -18.856 -44.607  28.236  0.00  0.00      PROA  
ATOM    109  CA  ASP P  55     -19.259 -42.797  27.312  0.00  0.00      PROA  
ATOM    110  HA  ASP P  55     -18.842 -42.314  26.441  0.00  0.00      PROA  
ATOM    111  CB  ASP P  55     -20.861 -42.686  27.201  0.00  0.00      PROA  
ATOM    112  HB1 ASP P  55     -21.322 -43.289  28.011  0.00  0.00      PROA  
ATOM    113  HB2 ASP P  55     -21.133 -43.009  26.173  0.00  0.00      PROA  
ATOM    114  CG  ASP P  55     -21.233 -41.266  27.147  0.00  0.00      PROA  
ATOM    115  OD1 ASP P  55     -20.594 -40.350  26.570  0.00  0.00      PROA  
ATOM    116  OD2 ASP P  55     -22.326 -40.949  27.717  0.00  0.00      PROA  
ATOM    117  C   ASP P  55     -18.759 -42.167  28.636  0.00  0.00      PROA  
ATOM    118  O   ASP P  55     -19.510 -41.818  29.501  0.00  0.00      PROA  
ATOM    119  N   PRO P  56     -17.417 -41.895  28.818  0.00  0.00      PROA  
ATOM    120  CD  PRO P  56     -16.357 -42.381  27.950  0.00  0.00      PROA  
ATOM    121  HD1 PRO P  56     -16.176 -41.644  27.139  0.00  0.00      PROA  
ATOM    122  HD2 PRO P  56     -16.605 -43.367  27.502  0.00  0.00      PROA  
ATOM    123  CA  PRO P  56     -16.964 -41.286  30.060  0.00  0.00      PROA  
ATOM    124  HA  PRO P  56     -17.306 -41.888  30.889  0.00  0.00      PROA  
ATOM    125  CB  PRO P  56     -15.425 -41.441  29.896  0.00  0.00      PROA  
ATOM    126  HB1 PRO P  56     -14.927 -41.583  30.879  0.00  0.00      PROA  
ATOM    127  HB2 PRO P  56     -15.020 -40.547  29.377  0.00  0.00      PROA  
ATOM    128  CG  PRO P  56     -15.256 -42.684  28.985  0.00  0.00      PROA  
ATOM    129  HG1 PRO P  56     -14.223 -42.975  28.698  0.00  0.00      PROA  
ATOM    130  HG2 PRO P  56     -15.580 -43.508  29.655  0.00  0.00      PROA  
ATOM    131  C   PRO P  56     -17.347 -39.854  30.305  0.00  0.00      PROA  
ATOM    132  O   PRO P  56     -17.380 -39.452  31.473  0.00  0.00      PROA  
ATOM    133  N   LYS P  57     -17.532 -39.058  29.304  0.00  0.00      PROA  
ATOM    134  HN  LYS P  57     -17.559 -39.427  28.378  0.00  0.00      PROA  
ATOM    135  CA  LYS P  57     -17.621 -37.630  29.427  0.00  0.00      PROA  
ATOM    136  HA  LYS P  57     -17.211 -37.283  30.364  0.00  0.00      PROA  
ATOM    137  CB  LYS P  57     -16.690 -37.009  28.367  0.00  0.00      PROA  
ATOM    138  HB1 LYS P  57     -16.868 -35.941  28.617  0.00  0.00      PROA  
ATOM    139  HB2 LYS P  57     -17.069 -37.178  27.336  0.00  0.00      PROA  
ATOM    140  CG  LYS P  57     -15.232 -37.366  28.429  0.00  0.00      PROA  
ATOM    141  HG1 LYS P  57     -15.084 -38.464  28.349  0.00  0.00      PROA  
ATOM    142  HG2 LYS P  57     -14.890 -37.055  29.439  0.00  0.00      PROA  
ATOM    143  CD  LYS P  57     -14.407 -36.771  27.327  0.00  0.00      PROA  
ATOM    144  HD1 LYS P  57     -14.637 -37.066  26.281  0.00  0.00      PROA  
ATOM    145  HD2 LYS P  57     -13.399 -37.151  27.599  0.00  0.00      PROA  
ATOM    146  CE  LYS P  57     -14.410 -35.233  27.469  0.00  0.00      PROA  
ATOM    147  HE1 LYS P  57     -14.040 -34.984  28.487  0.00  0.00      PROA  
ATOM    148  HE2 LYS P  57     -15.362 -34.716  27.222  0.00  0.00      PROA  
ATOM    149  NZ  LYS P  57     -13.477 -34.559  26.592  0.00  0.00      PROA  
ATOM    150  HZ1 LYS P  57     -12.502 -34.923  26.583  0.00  0.00      PROA  
ATOM    151  HZ2 LYS P  57     -13.421 -33.596  26.981  0.00  0.00      PROA  
ATOM    152  HZ3 LYS P  57     -13.844 -34.448  25.626  0.00  0.00      PROA  
ATOM    153  C   LYS P  57     -19.029 -37.143  29.098  0.00  0.00      PROA  
ATOM    154  O   LYS P  57     -19.329 -35.968  29.032  0.00  0.00      PROA  
ATOM    155  N   HSD P  58     -19.990 -38.046  28.897  0.00  0.00      PROA  
ATOM    156  HN  HSD P  58     -19.831 -38.983  29.196  0.00  0.00      PROA  
ATOM    157  CA  HSD P  58     -21.340 -37.714  28.682  0.00  0.00      PROA  
ATOM    158  HA  HSD P  58     -21.864 -38.629  28.448  0.00  0.00      PROA  
ATOM    159  CB  HSD P  58     -22.114 -37.066  29.843  0.00  0.00      PROA  
ATOM    160  HB1 HSD P  58     -23.087 -36.717  29.438  0.00  0.00      PROA  
ATOM    161  HB2 HSD P  58     -21.528 -36.216  30.253  0.00  0.00      PROA  
ATOM    162  ND1 HSD P  58     -23.160 -39.145  30.893  0.00  0.00      PROA  
ATOM    163  HD1 HSD P  58     -23.893 -39.264  30.224  0.00  0.00      PROA  
ATOM    164  CG  HSD P  58     -22.227 -38.090  30.876  0.00  0.00      PROA  
ATOM    165  CE1 HSD P  58     -22.980 -39.807  32.078  0.00  0.00      PROA  
ATOM    166  HE1 HSD P  58     -23.477 -40.756  32.281  0.00  0.00      PROA  
ATOM    167  NE2 HSD P  58     -22.039 -39.235  32.874  0.00  0.00      PROA  
ATOM    168  CD2 HSD P  58     -21.618 -38.108  32.117  0.00  0.00      PROA  
ATOM    169  HD2 HSD P  58     -21.072 -37.308  32.601  0.00  0.00      PROA  
ATOM    170  C   HSD P  58     -21.475 -36.988  27.382  0.00  0.00      PROA  
ATOM    171  O   HSD P  58     -21.681 -35.719  27.349  0.00  0.00      PROA  
ATOM    172  N   LEU P  59     -21.446 -37.741  26.293  0.00  0.00      PROA  
ATOM    173  HN  LEU P  59     -21.232 -38.697  26.480  0.00  0.00      PROA  
ATOM    174  CA  LEU P  59     -21.678 -37.372  24.946  0.00  0.00      PROA  
ATOM    175  HA  LEU P  59     -21.867 -36.309  24.942  0.00  0.00      PROA  
ATOM    176  CB  LEU P  59     -20.395 -37.875  24.120  0.00  0.00      PROA  
ATOM    177  HB1 LEU P  59     -20.235 -38.974  24.082  0.00  0.00      PROA  
ATOM    178  HB2 LEU P  59     -19.454 -37.454  24.533  0.00  0.00      PROA  
ATOM    179  CG  LEU P  59     -20.498 -37.412  22.651  0.00  0.00      PROA  
ATOM    180  HG  LEU P  59     -21.375 -37.881  22.156  0.00  0.00      PROA  
ATOM    181  CD1 LEU P  59     -20.597 -35.890  22.524  0.00  0.00      PROA  
ATOM    182 HD11 LEU P  59     -20.679 -35.679  21.436  0.00  0.00      PROA  
ATOM    183 HD12 LEU P  59     -19.713 -35.317  22.877  0.00  0.00      PROA  
ATOM    184 HD13 LEU P  59     -21.526 -35.492  22.984  0.00  0.00      PROA  
ATOM    185  CD2 LEU P  59     -19.142 -37.785  21.891  0.00  0.00      PROA  
ATOM    186 HD21 LEU P  59     -19.098 -38.895  21.893  0.00  0.00      PROA  
ATOM    187 HD22 LEU P  59     -18.366 -37.353  22.557  0.00  0.00      PROA  
ATOM    188 HD23 LEU P  59     -19.101 -37.556  20.805  0.00  0.00      PROA  
ATOM    189  C   LEU P  59     -22.821 -38.060  24.356  0.00  0.00      PROA  
ATOM    190  O   LEU P  59     -23.594 -37.455  23.632  0.00  0.00      PROA  
ATOM    191  N   ASN P  60     -23.030 -39.429  24.560  0.00  0.00      PROA  
ATOM    192  HN  ASN P  60     -22.512 -39.982  25.207  0.00  0.00      PROA  
ATOM    193  CA  ASN P  60     -24.077 -40.213  23.835  0.00  0.00      PROA  
ATOM    194  HA  ASN P  60     -23.980 -40.030  22.775  0.00  0.00      PROA  
ATOM    195  CB  ASN P  60     -23.763 -41.778  23.824  0.00  0.00      PROA  
ATOM    196  HB1 ASN P  60     -23.766 -42.015  24.909  0.00  0.00      PROA  
ATOM    197  HB2 ASN P  60     -22.802 -42.055  23.340  0.00  0.00      PROA  
ATOM    198  CG  ASN P  60     -24.886 -42.655  23.157  0.00  0.00      PROA  
ATOM    199  OD1 ASN P  60     -25.649 -43.310  23.862  0.00  0.00      PROA  
ATOM    200  ND2 ASN P  60     -25.126 -42.682  21.821  0.00  0.00      PROA  
ATOM    201 HD21 ASN P  60     -25.916 -43.215  21.519  0.00  0.00      PROA  
ATOM    202 HD22 ASN P  60     -24.651 -42.061  21.196  0.00  0.00      PROA  
ATOM    203  C   ASN P  60     -25.550 -39.812  24.198  0.00  0.00      PROA  
ATOM    204  O   ASN P  60     -25.991 -39.868  25.365  0.00  0.00      PROA  
ATOM    205  N   ASP P  61     -26.349 -39.473  23.192  0.00  0.00      PROA  
ATOM    206  HN  ASP P  61     -25.956 -39.086  22.362  0.00  0.00      PROA  
ATOM    207  CA  ASP P  61     -27.756 -39.141  23.381  0.00  0.00      PROA  
ATOM    208  HA  ASP P  61     -27.888 -38.614  24.314  0.00  0.00      PROA  
ATOM    209  CB  ASP P  61     -28.289 -38.499  22.063  0.00  0.00      PROA  
ATOM    210  HB1 ASP P  61     -29.391 -38.381  22.144  0.00  0.00      PROA  
ATOM    211  HB2 ASP P  61     -27.996 -39.070  21.156  0.00  0.00      PROA  
ATOM    212  CG  ASP P  61     -27.552 -37.207  21.996  0.00  0.00      PROA  
ATOM    213  OD1 ASP P  61     -27.567 -36.491  23.014  0.00  0.00      PROA  
ATOM    214  OD2 ASP P  61     -27.022 -36.893  20.879  0.00  0.00      PROA  
ATOM    215  C   ASP P  61     -28.590 -40.383  23.744  0.00  0.00      PROA  
ATOM    216  O   ASP P  61     -28.394 -41.578  23.463  0.00  0.00      PROA  
ATOM    217  N   ASP P  62     -29.622 -40.071  24.509  0.00  0.00      PROA  
ATOM    218  HN  ASP P  62     -29.928 -39.145  24.719  0.00  0.00      PROA  
ATOM    219  CA  ASP P  62     -30.483 -41.111  25.056  0.00  0.00      PROA  
ATOM    220  HA  ASP P  62     -29.868 -41.973  25.265  0.00  0.00      PROA  
ATOM    221  CB  ASP P  62     -31.207 -40.631  26.358  0.00  0.00      PROA  
ATOM    222  HB1 ASP P  62     -32.054 -41.311  26.592  0.00  0.00      PROA  
ATOM    223  HB2 ASP P  62     -31.858 -39.731  26.379  0.00  0.00      PROA  
ATOM    224  CG  ASP P  62     -30.238 -40.846  27.520  0.00  0.00      PROA  
ATOM    225  OD1 ASP P  62     -29.082 -41.228  27.459  0.00  0.00      PROA  
ATOM    226  OD2 ASP P  62     -30.777 -40.674  28.696  0.00  0.00      PROA  
ATOM    227  C   ASP P  62     -31.457 -41.662  24.048  0.00  0.00      PROA  
ATOM    228  O   ASP P  62     -31.600 -42.851  23.959  0.00  0.00      PROA  
ATOM    229  N   VAL P  63     -31.980 -40.862  23.130  0.00  0.00      PROA  
ATOM    230  HN  VAL P  63     -31.718 -39.906  23.242  0.00  0.00      PROA  
ATOM    231  CA  VAL P  63     -33.039 -41.159  22.175  0.00  0.00      PROA  
ATOM    232  HA  VAL P  63     -33.888 -41.569  22.702  0.00  0.00      PROA  
ATOM    233  CB  VAL P  63     -33.453 -39.833  21.418  0.00  0.00      PROA  
ATOM    234  HB  VAL P  63     -34.032 -40.060  20.497  0.00  0.00      PROA  
ATOM    235  CG1 VAL P  63     -34.475 -39.064  22.354  0.00  0.00      PROA  
ATOM    236 HG11 VAL P  63     -33.911 -38.587  23.184  0.00  0.00      PROA  
ATOM    237 HG12 VAL P  63     -35.337 -39.654  22.733  0.00  0.00      PROA  
ATOM    238 HG13 VAL P  63     -35.053 -38.263  21.846  0.00  0.00      PROA  
ATOM    239  CG2 VAL P  63     -32.273 -38.934  21.050  0.00  0.00      PROA  
ATOM    240 HG21 VAL P  63     -32.558 -37.998  20.523  0.00  0.00      PROA  
ATOM    241 HG22 VAL P  63     -31.614 -39.475  20.337  0.00  0.00      PROA  
ATOM    242 HG23 VAL P  63     -31.644 -38.703  21.936  0.00  0.00      PROA  
ATOM    243  C   VAL P  63     -32.511 -42.181  21.152  0.00  0.00      PROA  
ATOM    244  O   VAL P  63     -33.369 -42.886  20.560  0.00  0.00      PROA  
ATOM    245  N   VAL P  64     -31.158 -42.274  20.960  0.00  0.00      PROA  
ATOM    246  HN  VAL P  64     -30.594 -41.614  21.450  0.00  0.00      PROA  
ATOM    247  CA  VAL P  64     -30.487 -43.280  20.133  0.00  0.00      PROA  
ATOM    248  HA  VAL P  64     -31.148 -43.491  19.306  0.00  0.00      PROA  
ATOM    249  CB  VAL P  64     -29.165 -42.721  19.515  0.00  0.00      PROA  
ATOM    250  HB  VAL P  64     -28.462 -42.411  20.318  0.00  0.00      PROA  
ATOM    251  CG1 VAL P  64     -28.398 -43.700  18.589  0.00  0.00      PROA  
ATOM    252 HG11 VAL P  64     -29.128 -44.067  17.835  0.00  0.00      PROA  
ATOM    253 HG12 VAL P  64     -27.796 -44.493  19.082  0.00  0.00      PROA  
ATOM    254 HG13 VAL P  64     -27.602 -43.065  18.144  0.00  0.00      PROA  
ATOM    255  CG2 VAL P  64     -29.508 -41.389  18.725  0.00  0.00      PROA  
ATOM    256 HG21 VAL P  64     -30.073 -41.672  17.811  0.00  0.00      PROA  
ATOM    257 HG22 VAL P  64     -28.486 -41.111  18.387  0.00  0.00      PROA  
ATOM    258 HG23 VAL P  64     -30.000 -40.663  19.406  0.00  0.00      PROA  
ATOM    259  C   VAL P  64     -30.432 -44.680  20.762  0.00  0.00      PROA  
ATOM    260  O   VAL P  64     -30.244 -45.730  20.063  0.00  0.00      PROA  
ATOM    261  N   LYS P  65     -30.600 -44.839  22.126  0.00  0.00      PROA  
ATOM    262  HN  LYS P  65     -30.801 -44.126  22.793  0.00  0.00      PROA  
ATOM    263  CA  LYS P  65     -30.459 -46.128  22.798  0.00  0.00      PROA  
ATOM    264  HA  LYS P  65     -29.589 -46.666  22.452  0.00  0.00      PROA  
ATOM    265  CB  LYS P  65     -30.169 -45.851  24.298  0.00  0.00      PROA  
ATOM    266  HB1 LYS P  65     -30.152 -46.859  24.765  0.00  0.00      PROA  
ATOM    267  HB2 LYS P  65     -31.023 -45.329  24.780  0.00  0.00      PROA  
ATOM    268  CG  LYS P  65     -28.790 -45.134  24.671  0.00  0.00      PROA  
ATOM    269  HG1 LYS P  65     -28.605 -44.218  24.070  0.00  0.00      PROA  
ATOM    270  HG2 LYS P  65     -28.032 -45.862  24.311  0.00  0.00      PROA  
ATOM    271  CD  LYS P  65     -28.559 -44.927  26.181  0.00  0.00      PROA  
ATOM    272  HD1 LYS P  65     -28.488 -45.971  26.557  0.00  0.00      PROA  
ATOM    273  HD2 LYS P  65     -29.511 -44.557  26.618  0.00  0.00      PROA  
ATOM    274  CE  LYS P  65     -27.283 -44.221  26.553  0.00  0.00      PROA  
ATOM    275  HE1 LYS P  65     -26.399 -44.671  26.052  0.00  0.00      PROA  
ATOM    276  HE2 LYS P  65     -27.163 -44.323  27.653  0.00  0.00      PROA  
ATOM    277  NZ  LYS P  65     -27.402 -42.832  26.147  0.00  0.00      PROA  
ATOM    278  HZ1 LYS P  65     -28.187 -42.344  26.625  0.00  0.00      PROA  
ATOM    279  HZ2 LYS P  65     -27.465 -42.772  25.111  0.00  0.00      PROA  
ATOM    280  HZ3 LYS P  65     -26.534 -42.342  26.445  0.00  0.00      PROA  
ATOM    281  C   LYS P  65     -31.585 -47.093  22.789  0.00  0.00      PROA  
ATOM    282  O   LYS P  65     -31.300 -48.256  23.094  0.00  0.00      PROA  
ATOM    283  N   ILE P  66     -32.815 -46.639  22.321  0.00  0.00      PROA  
ATOM    284  HN  ILE P  66     -32.913 -45.663  22.145  0.00  0.00      PROA  
ATOM    285  CA  ILE P  66     -34.082 -47.374  22.039  0.00  0.00      PROA  
ATOM    286  HA  ILE P  66     -34.612 -47.627  22.945  0.00  0.00      PROA  
ATOM    287  CB  ILE P  66     -35.112 -46.654  21.097  0.00  0.00      PROA  
ATOM    288  HB  ILE P  66     -35.914 -47.373  20.825  0.00  0.00      PROA  
ATOM    289  CG2 ILE P  66     -35.780 -45.388  21.721  0.00  0.00      PROA  
ATOM    290 HG21 ILE P  66     -36.259 -45.660  22.686  0.00  0.00      PROA  
ATOM    291 HG22 ILE P  66     -36.464 -44.830  21.048  0.00  0.00      PROA  
ATOM    292 HG23 ILE P  66     -35.010 -44.643  22.016  0.00  0.00      PROA  
ATOM    293  CG1 ILE P  66     -34.436 -46.237  19.764  0.00  0.00      PROA  
ATOM    294 HG11 ILE P  66     -33.821 -47.098  19.425  0.00  0.00      PROA  
ATOM    295 HG12 ILE P  66     -33.754 -45.411  20.058  0.00  0.00      PROA  
ATOM    296  CD  ILE P  66     -35.352 -45.870  18.654  0.00  0.00      PROA  
ATOM    297  HD1 ILE P  66     -34.722 -45.602  17.779  0.00  0.00      PROA  
ATOM    298  HD2 ILE P  66     -36.057 -45.037  18.861  0.00  0.00      PROA  
ATOM    299  HD3 ILE P  66     -36.020 -46.667  18.262  0.00  0.00      PROA  
ATOM    300  C   ILE P  66     -33.880 -48.822  21.537  0.00  0.00      PROA  
ATOM    301  O   ILE P  66     -32.961 -49.126  20.807  0.00  0.00      PROA  
ATOM    302  N   ASP P  67     -34.694 -49.741  21.997  0.00  0.00      PROA  
ATOM    303  HN  ASP P  67     -35.334 -49.480  22.715  0.00  0.00      PROA  
ATOM    304  CA  ASP P  67     -34.783 -51.137  21.641  0.00  0.00      PROA  
ATOM    305  HA  ASP P  67     -34.410 -51.230  20.632  0.00  0.00      PROA  
ATOM    306  CB  ASP P  67     -34.051 -51.933  22.813  0.00  0.00      PROA  
ATOM    307  HB1 ASP P  67     -34.435 -52.963  22.974  0.00  0.00      PROA  
ATOM    308  HB2 ASP P  67     -34.251 -51.412  23.773  0.00  0.00      PROA  
ATOM    309  CG  ASP P  67     -32.628 -52.117  22.567  0.00  0.00      PROA  
ATOM    310  OD1 ASP P  67     -31.803 -52.011  23.533  0.00  0.00      PROA  
ATOM    311  OD2 ASP P  67     -32.265 -52.544  21.425  0.00  0.00      PROA  
ATOM    312  C   ASP P  67     -36.186 -51.490  21.527  0.00  0.00      PROA  
ATOM    313  O   ASP P  67     -37.004 -50.613  21.235  0.00  0.00      PROA  
ATOM    314  N   PHE P  68     -36.524 -52.730  21.374  0.00  0.00      PROA  
ATOM    315  HN  PHE P  68     -35.862 -53.474  21.418  0.00  0.00      PROA  
ATOM    316  CA  PHE P  68     -37.769 -53.074  20.759  0.00  0.00      PROA  
ATOM    317  HA  PHE P  68     -37.807 -52.668  19.759  0.00  0.00      PROA  
ATOM    318  CB  PHE P  68     -37.767 -54.615  20.603  0.00  0.00      PROA  
ATOM    319  HB1 PHE P  68     -37.631 -55.126  21.580  0.00  0.00      PROA  
ATOM    320  HB2 PHE P  68     -36.893 -54.916  19.987  0.00  0.00      PROA  
ATOM    321  CG  PHE P  68     -39.023 -55.172  19.967  0.00  0.00      PROA  
ATOM    322  CD1 PHE P  68     -39.334 -54.838  18.593  0.00  0.00      PROA  
ATOM    323  HD1 PHE P  68     -38.634 -54.218  18.053  0.00  0.00      PROA  
ATOM    324  CE1 PHE P  68     -40.479 -55.304  17.939  0.00  0.00      PROA  
ATOM    325  HE1 PHE P  68     -40.762 -55.083  16.920  0.00  0.00      PROA  
ATOM    326  CZ  PHE P  68     -41.389 -56.048  18.606  0.00  0.00      PROA  
ATOM    327  HZ  PHE P  68     -42.241 -56.395  18.039  0.00  0.00      PROA  
ATOM    328  CD2 PHE P  68     -40.023 -55.918  20.630  0.00  0.00      PROA  
ATOM    329  HD2 PHE P  68     -39.930 -56.168  21.676  0.00  0.00      PROA  
ATOM    330  CE2 PHE P  68     -41.162 -56.436  19.956  0.00  0.00      PROA  
ATOM    331  HE2 PHE P  68     -41.916 -57.017  20.466  0.00  0.00      PROA  
ATOM    332  C   PHE P  68     -39.095 -52.602  21.377  0.00  0.00      PROA  
ATOM    333  O   PHE P  68     -40.030 -52.150  20.749  0.00  0.00      PROA  
ATOM    334  N   GLU P  69     -39.258 -52.648  22.683  0.00  0.00      PROA  
ATOM    335  HN  GLU P  69     -38.521 -53.084  23.192  0.00  0.00      PROA  
ATOM    336  CA  GLU P  69     -40.435 -52.321  23.418  0.00  0.00      PROA  
ATOM    337  HA  GLU P  69     -41.322 -52.772  22.998  0.00  0.00      PROA  
ATOM    338  CB  GLU P  69     -40.337 -52.835  24.841  0.00  0.00      PROA  
ATOM    339  HB1 GLU P  69     -41.290 -52.546  25.333  0.00  0.00      PROA  
ATOM    340  HB2 GLU P  69     -39.650 -52.142  25.372  0.00  0.00      PROA  
ATOM    341  CG  GLU P  69     -40.006 -54.374  25.003  0.00  0.00      PROA  
ATOM    342  HG1 GLU P  69     -39.134 -54.491  24.324  0.00  0.00      PROA  
ATOM    343  HG2 GLU P  69     -40.801 -54.978  24.515  0.00  0.00      PROA  
ATOM    344  CD  GLU P  69     -39.542 -54.807  26.325  0.00  0.00      PROA  
ATOM    345  OE1 GLU P  69     -38.583 -54.328  26.945  0.00  0.00      PROA  
ATOM    346  OE2 GLU P  69     -40.269 -55.637  26.911  0.00  0.00      PROA  
ATOM    347  C   GLU P  69     -40.767 -50.925  23.353  0.00  0.00      PROA  
ATOM    348  O   GLU P  69     -41.905 -50.529  23.308  0.00  0.00      PROA  
ATOM    349  N   ASP P  70     -39.669 -50.085  23.228  0.00  0.00      PROA  
ATOM    350  HN  ASP P  70     -38.752 -50.449  23.373  0.00  0.00      PROA  
ATOM    351  CA  ASP P  70     -39.742 -48.691  22.945  0.00  0.00      PROA  
ATOM    352  HA  ASP P  70     -40.457 -48.367  23.687  0.00  0.00      PROA  
ATOM    353  CB  ASP P  70     -38.331 -48.110  22.969  0.00  0.00      PROA  
ATOM    354  HB1 ASP P  70     -38.362 -46.999  22.987  0.00  0.00      PROA  
ATOM    355  HB2 ASP P  70     -37.757 -48.475  22.091  0.00  0.00      PROA  
ATOM    356  CG  ASP P  70     -37.632 -48.666  24.214  0.00  0.00      PROA  
ATOM    357  OD1 ASP P  70     -38.240 -48.511  25.310  0.00  0.00      PROA  
ATOM    358  OD2 ASP P  70     -36.509 -49.184  24.086  0.00  0.00      PROA  
ATOM    359  C   ASP P  70     -40.354 -48.444  21.603  0.00  0.00      PROA  
ATOM    360  O   ASP P  70     -41.104 -47.500  21.415  0.00  0.00      PROA  
ATOM    361  N   VAL P  71     -39.940 -49.282  20.655  0.00  0.00      PROA  
ATOM    362  HN  VAL P  71     -39.442 -50.110  20.901  0.00  0.00      PROA  
ATOM    363  CA  VAL P  71     -40.389 -49.155  19.230  0.00  0.00      PROA  
ATOM    364  HA  VAL P  71     -40.438 -48.092  19.048  0.00  0.00      PROA  
ATOM    365  CB  VAL P  71     -39.278 -49.726  18.255  0.00  0.00      PROA  
ATOM    366  HB  VAL P  71     -38.948 -50.756  18.509  0.00  0.00      PROA  
ATOM    367  CG1 VAL P  71     -39.702 -49.573  16.832  0.00  0.00      PROA  
ATOM    368 HG11 VAL P  71     -39.899 -48.513  16.563  0.00  0.00      PROA  
ATOM    369 HG12 VAL P  71     -40.584 -50.238  16.706  0.00  0.00      PROA  
ATOM    370 HG13 VAL P  71     -38.886 -49.864  16.138  0.00  0.00      PROA  
ATOM    371  CG2 VAL P  71     -37.958 -48.950  18.389  0.00  0.00      PROA  
ATOM    372 HG21 VAL P  71     -37.342 -49.128  19.296  0.00  0.00      PROA  
ATOM    373 HG22 VAL P  71     -38.164 -47.871  18.555  0.00  0.00      PROA  
ATOM    374 HG23 VAL P  71     -37.277 -49.017  17.513  0.00  0.00      PROA  
ATOM    375  C   VAL P  71     -41.826 -49.718  18.989  0.00  0.00      PROA  
ATOM    376  O   VAL P  71     -42.631 -49.106  18.289  0.00  0.00      PROA  
ATOM    377  N   ILE P  72     -42.200 -50.845  19.511  0.00  0.00      PROA  
ATOM    378  HN  ILE P  72     -41.607 -51.407  20.082  0.00  0.00      PROA  
ATOM    379  CA  ILE P  72     -43.461 -51.437  19.247  0.00  0.00      PROA  
ATOM    380  HA  ILE P  72     -44.076 -50.826  18.604  0.00  0.00      PROA  
ATOM    381  CB  ILE P  72     -43.369 -52.682  18.300  0.00  0.00      PROA  
ATOM    382  HB  ILE P  72     -42.885 -53.501  18.872  0.00  0.00      PROA  
ATOM    383  CG2 ILE P  72     -44.759 -53.156  17.886  0.00  0.00      PROA  
ATOM    384 HG21 ILE P  72     -45.314 -52.522  17.162  0.00  0.00      PROA  
ATOM    385 HG22 ILE P  72     -45.329 -53.369  18.816  0.00  0.00      PROA  
ATOM    386 HG23 ILE P  72     -44.608 -54.137  17.386  0.00  0.00      PROA  
ATOM    387  CG1 ILE P  72     -42.583 -52.361  16.995  0.00  0.00      PROA  
ATOM    388 HG11 ILE P  72     -42.491 -53.354  16.504  0.00  0.00      PROA  
ATOM    389 HG12 ILE P  72     -41.610 -51.916  17.292  0.00  0.00      PROA  
ATOM    390  CD  ILE P  72     -43.301 -51.416  16.054  0.00  0.00      PROA  
ATOM    391  HD1 ILE P  72     -43.202 -50.368  16.408  0.00  0.00      PROA  
ATOM    392  HD2 ILE P  72     -44.329 -51.669  15.717  0.00  0.00      PROA  
ATOM    393  HD3 ILE P  72     -42.743 -51.483  15.095  0.00  0.00      PROA  
ATOM    394  C   ILE P  72     -44.158 -51.785  20.595  0.00  0.00      PROA  
ATOM    395  O   ILE P  72     -43.610 -52.412  21.485  0.00  0.00      PROA  
ATOM    396  N   ALA P  73     -45.356 -51.301  20.786  0.00  0.00      PROA  
ATOM    397  HN  ALA P  73     -45.868 -50.758  20.125  0.00  0.00      PROA  
ATOM    398  CA  ALA P  73     -46.040 -51.582  22.063  0.00  0.00      PROA  
ATOM    399  HA  ALA P  73     -45.739 -52.577  22.354  0.00  0.00      PROA  
ATOM    400  CB  ALA P  73     -45.650 -50.490  23.081  0.00  0.00      PROA  
ATOM    401  HB1 ALA P  73     -46.246 -49.563  23.219  0.00  0.00      PROA  
ATOM    402  HB2 ALA P  73     -44.602 -50.195  22.857  0.00  0.00      PROA  
ATOM    403  HB3 ALA P  73     -45.604 -50.995  24.069  0.00  0.00      PROA  
ATOM    404  C   ALA P  73     -47.523 -51.668  21.723  0.00  0.00      PROA  
ATOM    405  O   ALA P  73     -48.070 -51.069  20.839  0.00  0.00      PROA  
ATOM    406  N   GLU P  74     -48.286 -52.526  22.484  0.00  0.00      PROA  
ATOM    407  HN  GLU P  74     -47.765 -52.976  23.206  0.00  0.00      PROA  
ATOM    408  CA  GLU P  74     -49.630 -52.859  22.183  0.00  0.00      PROA  
ATOM    409  HA  GLU P  74     -49.894 -52.479  21.206  0.00  0.00      PROA  
ATOM    410  CB  GLU P  74     -49.866 -54.396  21.850  0.00  0.00      PROA  
ATOM    411  HB1 GLU P  74     -50.936 -54.612  21.642  0.00  0.00      PROA  
ATOM    412  HB2 GLU P  74     -49.428 -55.059  22.627  0.00  0.00      PROA  
ATOM    413  CG  GLU P  74     -48.945 -55.044  20.724  0.00  0.00      PROA  
ATOM    414  HG1 GLU P  74     -47.917 -55.250  21.094  0.00  0.00      PROA  
ATOM    415  HG2 GLU P  74     -49.005 -54.354  19.855  0.00  0.00      PROA  
ATOM    416  CD  GLU P  74     -49.451 -56.396  20.302  0.00  0.00      PROA  
ATOM    417  OE1 GLU P  74     -49.607 -57.259  21.232  0.00  0.00      PROA  
ATOM    418  OE2 GLU P  74     -49.755 -56.526  19.069  0.00  0.00      PROA  
ATOM    419  C   GLU P  74     -50.514 -52.351  23.366  0.00  0.00      PROA  
ATOM    420  O   GLU P  74     -50.188 -52.756  24.510  0.00  0.00      PROA  
ATOM    421  N   PRO P  75     -51.417 -51.354  23.157  0.00  0.00      PROA  
ATOM    422  CD  PRO P  75     -51.426 -50.420  22.035  0.00  0.00      PROA  
ATOM    423  HD1 PRO P  75     -51.737 -50.939  21.103  0.00  0.00      PROA  
ATOM    424  HD2 PRO P  75     -50.491 -49.821  22.006  0.00  0.00      PROA  
ATOM    425  CA  PRO P  75     -52.551 -51.142  24.015  0.00  0.00      PROA  
ATOM    426  HA  PRO P  75     -52.131 -50.620  24.862  0.00  0.00      PROA  
ATOM    427  CB  PRO P  75     -53.535 -50.223  23.192  0.00  0.00      PROA  
ATOM    428  HB1 PRO P  75     -54.138 -49.549  23.839  0.00  0.00      PROA  
ATOM    429  HB2 PRO P  75     -54.216 -50.743  22.484  0.00  0.00      PROA  
ATOM    430  CG  PRO P  75     -52.533 -49.449  22.361  0.00  0.00      PROA  
ATOM    431  HG1 PRO P  75     -52.937 -48.944  21.457  0.00  0.00      PROA  
ATOM    432  HG2 PRO P  75     -52.035 -48.619  22.906  0.00  0.00      PROA  
ATOM    433  C   PRO P  75     -53.281 -52.367  24.633  0.00  0.00      PROA  
ATOM    434  O   PRO P  75     -53.617 -53.326  23.968  0.00  0.00      PROA  
ATOM    435  N   GLU P  76     -53.650 -52.381  25.906  0.00  0.00      PROA  
ATOM    436  HN  GLU P  76     -53.385 -51.647  26.526  0.00  0.00      PROA  
ATOM    437  CA  GLU P  76     -53.940 -53.687  26.552  0.00  0.00      PROA  
ATOM    438  HA  GLU P  76     -53.187 -54.412  26.277  0.00  0.00      PROA  
ATOM    439  CB  GLU P  76     -53.822 -53.633  28.154  0.00  0.00      PROA  
ATOM    440  HB1 GLU P  76     -54.607 -53.032  28.661  0.00  0.00      PROA  
ATOM    441  HB2 GLU P  76     -52.756 -53.336  28.253  0.00  0.00      PROA  
ATOM    442  CG  GLU P  76     -53.987 -55.084  28.704  0.00  0.00      PROA  
ATOM    443  HG1 GLU P  76     -53.267 -55.774  28.215  0.00  0.00      PROA  
ATOM    444  HG2 GLU P  76     -54.957 -55.604  28.548  0.00  0.00      PROA  
ATOM    445  CD  GLU P  76     -53.529 -55.157  30.132  0.00  0.00      PROA  
ATOM    446  OE1 GLU P  76     -54.247 -54.581  31.001  0.00  0.00      PROA  
ATOM    447  OE2 GLU P  76     -52.475 -55.876  30.402  0.00  0.00      PROA  
ATOM    448  C   GLU P  76     -55.362 -54.273  26.231  0.00  0.00      PROA  
ATOM    449  O   GLU P  76     -56.382 -53.666  26.514  0.00  0.00      PROA  
ATOM    450  N   GLY P  77     -55.426 -55.506  25.658  0.00  0.00      PROA  
ATOM    451  HN  GLY P  77     -54.549 -55.947  25.485  0.00  0.00      PROA  
ATOM    452  CA  GLY P  77     -56.684 -56.166  25.206  0.00  0.00      PROA  
ATOM    453  HA1 GLY P  77     -57.474 -55.434  25.119  0.00  0.00      PROA  
ATOM    454  HA2 GLY P  77     -57.015 -56.920  25.904  0.00  0.00      PROA  
ATOM    455  C   GLY P  77     -56.607 -56.894  23.942  0.00  0.00      PROA  
ATOM    456  O   GLY P  77     -57.077 -58.010  23.829  0.00  0.00      PROA  
ATOM    457  N   THR P  78     -55.958 -56.273  22.928  0.00  0.00      PROA  
ATOM    458  HN  THR P  78     -55.661 -55.333  23.075  0.00  0.00      PROA  
ATOM    459  CA  THR P  78     -55.834 -56.921  21.637  0.00  0.00      PROA  
ATOM    460  HA  THR P  78     -56.305 -57.892  21.617  0.00  0.00      PROA  
ATOM    461  CB  THR P  78     -56.625 -56.111  20.641  0.00  0.00      PROA  
ATOM    462  HB  THR P  78     -56.313 -55.046  20.682  0.00  0.00      PROA  
ATOM    463  OG1 THR P  78     -58.014 -56.173  20.932  0.00  0.00      PROA  
ATOM    464  HG1 THR P  78     -58.219 -55.983  21.850  0.00  0.00      PROA  
ATOM    465  CG2 THR P  78     -56.364 -56.515  19.145  0.00  0.00      PROA  
ATOM    466 HG21 THR P  78     -55.314 -56.341  18.826  0.00  0.00      PROA  
ATOM    467 HG22 THR P  78     -56.958 -55.839  18.494  0.00  0.00      PROA  
ATOM    468 HG23 THR P  78     -56.859 -57.493  18.963  0.00  0.00      PROA  
ATOM    469  C   THR P  78     -54.388 -57.064  21.278  0.00  0.00      PROA  
ATOM    470  O   THR P  78     -53.640 -56.105  21.081  0.00  0.00      PROA  
ATOM    471  N   HSD P  79     -54.006 -58.306  21.161  0.00  0.00      PROA  
ATOM    472  HN  HSD P  79     -54.667 -59.053  21.163  0.00  0.00      PROA  
ATOM    473  CA  HSD P  79     -52.584 -58.569  21.004  0.00  0.00      PROA  
ATOM    474  HA  HSD P  79     -52.025 -57.663  20.819  0.00  0.00      PROA  
ATOM    475  CB  HSD P  79     -52.022 -59.236  22.316  0.00  0.00      PROA  
ATOM    476  HB1 HSD P  79     -50.937 -59.470  22.270  0.00  0.00      PROA  
ATOM    477  HB2 HSD P  79     -52.587 -60.138  22.634  0.00  0.00      PROA  
ATOM    478  ND1 HSD P  79     -51.492 -57.113  23.656  0.00  0.00      PROA  
ATOM    479  HD1 HSD P  79     -50.784 -56.783  23.032  0.00  0.00      PROA  
ATOM    480  CG  HSD P  79     -52.345 -58.195  23.415  0.00  0.00      PROA  
ATOM    481  CE1 HSD P  79     -51.845 -56.559  24.888  0.00  0.00      PROA  
ATOM    482  HE1 HSD P  79     -51.250 -55.724  25.258  0.00  0.00      PROA  
ATOM    483  NE2 HSD P  79     -52.908 -57.229  25.386  0.00  0.00      PROA  
ATOM    484  CD2 HSD P  79     -53.211 -58.223  24.492  0.00  0.00      PROA  
ATOM    485  HD2 HSD P  79     -53.965 -58.994  24.596  0.00  0.00      PROA  
ATOM    486  C   HSD P  79     -52.210 -59.469  19.794  0.00  0.00      PROA  
ATOM    487  O   HSD P  79     -52.758 -60.584  19.655  0.00  0.00      PROA  
ATOM    488  N   SER P  80     -51.275 -59.081  18.871  0.00  0.00      PROA  
ATOM    489  HN  SER P  80     -50.839 -58.189  18.965  0.00  0.00      PROA  
ATOM    490  CA  SER P  80     -50.631 -59.890  17.828  0.00  0.00      PROA  
ATOM    491  HA  SER P  80     -51.256 -59.825  16.950  0.00  0.00      PROA  
ATOM    492  CB  SER P  80     -49.226 -59.312  17.457  0.00  0.00      PROA  
ATOM    493  HB1 SER P  80     -48.740 -59.889  16.641  0.00  0.00      PROA  
ATOM    494  HB2 SER P  80     -48.589 -59.252  18.365  0.00  0.00      PROA  
ATOM    495  OG  SER P  80     -49.355 -58.015  17.000  0.00  0.00      PROA  
ATOM    496  HG1 SER P  80     -49.199 -57.466  17.772  0.00  0.00      PROA  
ATOM    497  C   SER P  80     -50.336 -61.274  18.207  0.00  0.00      PROA  
ATOM    498  O   SER P  80     -50.054 -61.471  19.410  0.00  0.00      PROA  
ATOM    499  N   PHE P  81     -50.399 -62.266  17.340  0.00  0.00      PROA  
ATOM    500  HN  PHE P  81     -50.621 -62.036  16.395  0.00  0.00      PROA  
ATOM    501  CA  PHE P  81     -50.030 -63.652  17.651  0.00  0.00      PROA  
ATOM    502  HA  PHE P  81     -50.785 -64.006  18.338  0.00  0.00      PROA  
ATOM    503  CB  PHE P  81     -50.062 -64.607  16.414  0.00  0.00      PROA  
ATOM    504  HB1 PHE P  81     -49.902 -65.672  16.687  0.00  0.00      PROA  
ATOM    505  HB2 PHE P  81     -49.303 -64.328  15.653  0.00  0.00      PROA  
ATOM    506  CG  PHE P  81     -51.395 -64.561  15.737  0.00  0.00      PROA  
ATOM    507  CD1 PHE P  81     -51.465 -64.377  14.332  0.00  0.00      PROA  
ATOM    508  HD1 PHE P  81     -50.584 -63.915  13.910  0.00  0.00      PROA  
ATOM    509  CE1 PHE P  81     -52.608 -64.520  13.555  0.00  0.00      PROA  
ATOM    510  HE1 PHE P  81     -52.496 -64.130  12.553  0.00  0.00      PROA  
ATOM    511  CZ  PHE P  81     -53.849 -64.811  14.174  0.00  0.00      PROA  
ATOM    512  HZ  PHE P  81     -54.814 -64.870  13.694  0.00  0.00      PROA  
ATOM    513  CD2 PHE P  81     -52.621 -64.924  16.330  0.00  0.00      PROA  
ATOM    514  HD2 PHE P  81     -52.652 -65.127  17.390  0.00  0.00      PROA  
ATOM    515  CE2 PHE P  81     -53.842 -64.981  15.547  0.00  0.00      PROA  
ATOM    516  HE2 PHE P  81     -54.815 -65.238  15.939  0.00  0.00      PROA  
ATOM    517  C   PHE P  81     -48.634 -63.845  18.359  0.00  0.00      PROA  
ATOM    518  O   PHE P  81     -47.607 -63.262  17.922  0.00  0.00      PROA  
ATOM    519  N   ASP P  82     -48.603 -64.465  19.541  0.00  0.00      PROA  
ATOM    520  HN  ASP P  82     -49.415 -64.829  19.991  0.00  0.00      PROA  
ATOM    521  CA  ASP P  82     -47.439 -64.460  20.438  0.00  0.00      PROA  
ATOM    522  HA  ASP P  82     -47.375 -63.423  20.733  0.00  0.00      PROA  
ATOM    523  CB  ASP P  82     -47.695 -65.190  21.765  0.00  0.00      PROA  
ATOM    524  HB1 ASP P  82     -46.810 -64.936  22.387  0.00  0.00      PROA  
ATOM    525  HB2 ASP P  82     -47.649 -66.298  21.699  0.00  0.00      PROA  
ATOM    526  CG  ASP P  82     -48.857 -64.662  22.607  0.00  0.00      PROA  
ATOM    527  OD1 ASP P  82     -49.195 -63.454  22.488  0.00  0.00      PROA  
ATOM    528  OD2 ASP P  82     -49.314 -65.444  23.454  0.00  0.00      PROA  
ATOM    529  C   ASP P  82     -46.096 -64.997  19.875  0.00  0.00      PROA  
ATOM    530  O   ASP P  82     -45.066 -64.362  19.990  0.00  0.00      PROA  
ATOM    531  N   GLY P  83     -46.075 -66.124  19.107  0.00  0.00      PROA  
ATOM    532  HN  GLY P  83     -46.941 -66.562  18.876  0.00  0.00      PROA  
ATOM    533  CA  GLY P  83     -44.854 -66.589  18.447  0.00  0.00      PROA  
ATOM    534  HA1 GLY P  83     -45.109 -67.493  17.915  0.00  0.00      PROA  
ATOM    535  HA2 GLY P  83     -43.982 -66.674  19.079  0.00  0.00      PROA  
ATOM    536  C   GLY P  83     -44.351 -65.692  17.428  0.00  0.00      PROA  
ATOM    537  O   GLY P  83     -43.157 -65.509  17.215  0.00  0.00      PROA  
ATOM    538  N   ILE P  84     -45.312 -65.064  16.577  0.00  0.00      PROA  
ATOM    539  HN  ILE P  84     -46.247 -65.342  16.781  0.00  0.00      PROA  
ATOM    540  CA  ILE P  84     -44.998 -64.012  15.639  0.00  0.00      PROA  
ATOM    541  HA  ILE P  84     -44.247 -64.430  14.986  0.00  0.00      PROA  
ATOM    542  CB  ILE P  84     -46.188 -63.623  14.831  0.00  0.00      PROA  
ATOM    543  HB  ILE P  84     -47.018 -63.503  15.560  0.00  0.00      PROA  
ATOM    544  CG2 ILE P  84     -46.168 -62.312  14.030  0.00  0.00      PROA  
ATOM    545 HG21 ILE P  84     -45.824 -61.417  14.590  0.00  0.00      PROA  
ATOM    546 HG22 ILE P  84     -47.085 -62.008  13.480  0.00  0.00      PROA  
ATOM    547 HG23 ILE P  84     -45.350 -62.438  13.289  0.00  0.00      PROA  
ATOM    548  CG1 ILE P  84     -46.618 -64.784  13.868  0.00  0.00      PROA  
ATOM    549 HG11 ILE P  84     -47.623 -64.511  13.481  0.00  0.00      PROA  
ATOM    550 HG12 ILE P  84     -46.677 -65.725  14.454  0.00  0.00      PROA  
ATOM    551  CD  ILE P  84     -45.738 -64.769  12.639  0.00  0.00      PROA  
ATOM    552  HD1 ILE P  84     -45.939 -65.677  12.032  0.00  0.00      PROA  
ATOM    553  HD2 ILE P  84     -44.650 -64.743  12.863  0.00  0.00      PROA  
ATOM    554  HD3 ILE P  84     -45.977 -63.940  11.939  0.00  0.00      PROA  
ATOM    555  C   ILE P  84     -44.470 -62.755  16.349  0.00  0.00      PROA  
ATOM    556  O   ILE P  84     -43.543 -62.163  15.872  0.00  0.00      PROA  
ATOM    557  N   TRP P  85     -45.054 -62.306  17.499  0.00  0.00      PROA  
ATOM    558  HN  TRP P  85     -45.877 -62.755  17.839  0.00  0.00      PROA  
ATOM    559  CA  TRP P  85     -44.502 -61.265  18.348  0.00  0.00      PROA  
ATOM    560  HA  TRP P  85     -44.455 -60.324  17.821  0.00  0.00      PROA  
ATOM    561  CB  TRP P  85     -45.351 -60.968  19.625  0.00  0.00      PROA  
ATOM    562  HB1 TRP P  85     -45.446 -61.887  20.242  0.00  0.00      PROA  
ATOM    563  HB2 TRP P  85     -46.418 -60.736  19.418  0.00  0.00      PROA  
ATOM    564  CG  TRP P  85     -44.749 -59.811  20.483  0.00  0.00      PROA  
ATOM    565  CD1 TRP P  85     -43.853 -59.931  21.554  0.00  0.00      PROA  
ATOM    566  HD1 TRP P  85     -43.452 -60.837  21.984  0.00  0.00      PROA  
ATOM    567  NE1 TRP P  85     -43.525 -58.662  21.965  0.00  0.00      PROA  
ATOM    568  HE1 TRP P  85     -42.926 -58.417  22.695  0.00  0.00      PROA  
ATOM    569  CE2 TRP P  85     -44.203 -57.710  21.224  0.00  0.00      PROA  
ATOM    570  CD2 TRP P  85     -44.924 -58.399  20.181  0.00  0.00      PROA  
ATOM    571  CE3 TRP P  85     -45.593 -57.680  19.273  0.00  0.00      PROA  
ATOM    572  HE3 TRP P  85     -46.182 -58.035  18.440  0.00  0.00      PROA  
ATOM    573  CZ3 TRP P  85     -45.691 -56.299  19.445  0.00  0.00      PROA  
ATOM    574  HZ3 TRP P  85     -46.212 -55.677  18.733  0.00  0.00      PROA  
ATOM    575  CZ2 TRP P  85     -44.302 -56.355  21.359  0.00  0.00      PROA  
ATOM    576  HZ2 TRP P  85     -43.827 -55.841  22.181  0.00  0.00      PROA  
ATOM    577  CH2 TRP P  85     -45.203 -55.597  20.536  0.00  0.00      PROA  
ATOM    578  HH2 TRP P  85     -45.295 -54.522  20.570  0.00  0.00      PROA  
ATOM    579  C   TRP P  85     -43.068 -61.660  18.737  0.00  0.00      PROA  
ATOM    580  O   TRP P  85     -42.109 -60.845  18.475  0.00  0.00      PROA  
ATOM    581  N   LYS P  86     -42.870 -62.817  19.288  0.00  0.00      PROA  
ATOM    582  HN  LYS P  86     -43.610 -63.468  19.439  0.00  0.00      PROA  
ATOM    583  CA  LYS P  86     -41.564 -63.362  19.588  0.00  0.00      PROA  
ATOM    584  HA  LYS P  86     -41.201 -62.621  20.285  0.00  0.00      PROA  
ATOM    585  CB  LYS P  86     -41.713 -64.694  20.360  0.00  0.00      PROA  
ATOM    586  HB1 LYS P  86     -40.688 -65.086  20.536  0.00  0.00      PROA  
ATOM    587  HB2 LYS P  86     -42.253 -65.511  19.837  0.00  0.00      PROA  
ATOM    588  CG  LYS P  86     -42.382 -64.479  21.717  0.00  0.00      PROA  
ATOM    589  HG1 LYS P  86     -43.249 -63.789  21.627  0.00  0.00      PROA  
ATOM    590  HG2 LYS P  86     -41.570 -64.030  22.328  0.00  0.00      PROA  
ATOM    591  CD  LYS P  86     -42.856 -65.720  22.431  0.00  0.00      PROA  
ATOM    592  HD1 LYS P  86     -41.987 -66.354  22.709  0.00  0.00      PROA  
ATOM    593  HD2 LYS P  86     -43.478 -66.314  21.728  0.00  0.00      PROA  
ATOM    594  CE  LYS P  86     -43.817 -65.436  23.581  0.00  0.00      PROA  
ATOM    595  HE1 LYS P  86     -44.695 -64.857  23.223  0.00  0.00      PROA  
ATOM    596  HE2 LYS P  86     -43.247 -64.940  24.396  0.00  0.00      PROA  
ATOM    597  NZ  LYS P  86     -44.404 -66.618  24.294  0.00  0.00      PROA  
ATOM    598  HZ1 LYS P  86     -45.042 -66.437  25.095  0.00  0.00      PROA  
ATOM    599  HZ2 LYS P  86     -43.734 -67.345  24.618  0.00  0.00      PROA  
ATOM    600  HZ3 LYS P  86     -45.042 -67.076  23.613  0.00  0.00      PROA  
ATOM    601  C   LYS P  86     -40.509 -63.493  18.488  0.00  0.00      PROA  
ATOM    602  O   LYS P  86     -39.409 -63.080  18.778  0.00  0.00      PROA  
ATOM    603  N   ALA P  87     -40.874 -63.923  17.315  0.00  0.00      PROA  
ATOM    604  HN  ALA P  87     -41.832 -64.183  17.217  0.00  0.00      PROA  
ATOM    605  CA  ALA P  87     -40.030 -63.862  16.100  0.00  0.00      PROA  
ATOM    606  HA  ALA P  87     -39.098 -64.406  16.139  0.00  0.00      PROA  
ATOM    607  CB  ALA P  87     -40.787 -64.562  14.955  0.00  0.00      PROA  
ATOM    608  HB1 ALA P  87     -41.110 -65.606  15.160  0.00  0.00      PROA  
ATOM    609  HB2 ALA P  87     -40.170 -64.500  14.034  0.00  0.00      PROA  
ATOM    610  HB3 ALA P  87     -41.770 -64.103  14.718  0.00  0.00      PROA  
ATOM    611  C   ALA P  87     -39.751 -62.495  15.575  0.00  0.00      PROA  
ATOM    612  O   ALA P  87     -38.629 -62.184  15.223  0.00  0.00      PROA  
ATOM    613  N   SER P  88     -40.702 -61.496  15.715  0.00  0.00      PROA  
ATOM    614  HN  SER P  88     -41.630 -61.570  16.072  0.00  0.00      PROA  
ATOM    615  CA  SER P  88     -40.529 -60.040  15.366  0.00  0.00      PROA  
ATOM    616  HA  SER P  88     -40.154 -59.878  14.366  0.00  0.00      PROA  
ATOM    617  CB  SER P  88     -41.823 -59.214  15.586  0.00  0.00      PROA  
ATOM    618  HB1 SER P  88     -41.725 -58.152  15.276  0.00  0.00      PROA  
ATOM    619  HB2 SER P  88     -42.061 -59.064  16.661  0.00  0.00      PROA  
ATOM    620  OG  SER P  88     -42.951 -59.713  14.826  0.00  0.00      PROA  
ATOM    621  HG1 SER P  88     -43.166 -60.568  15.206  0.00  0.00      PROA  
ATOM    622  C   SER P  88     -39.442 -59.409  16.228  0.00  0.00      PROA  
ATOM    623  O   SER P  88     -38.513 -58.809  15.746  0.00  0.00      PROA  
ATOM    624  N   PHE P  89     -39.530 -59.518  17.581  0.00  0.00      PROA  
ATOM    625  HN  PHE P  89     -40.243 -60.039  18.044  0.00  0.00      PROA  
ATOM    626  CA  PHE P  89     -38.570 -59.044  18.560  0.00  0.00      PROA  
ATOM    627  HA  PHE P  89     -38.540 -57.979  18.382  0.00  0.00      PROA  
ATOM    628  CB  PHE P  89     -39.121 -59.417  19.965  0.00  0.00      PROA  
ATOM    629  HB1 PHE P  89     -39.784 -60.307  19.922  0.00  0.00      PROA  
ATOM    630  HB2 PHE P  89     -39.865 -58.653  20.275  0.00  0.00      PROA  
ATOM    631  CG  PHE P  89     -38.145 -59.621  21.090  0.00  0.00      PROA  
ATOM    632  CD1 PHE P  89     -38.117 -60.850  21.711  0.00  0.00      PROA  
ATOM    633  HD1 PHE P  89     -38.589 -61.756  21.362  0.00  0.00      PROA  
ATOM    634  CE1 PHE P  89     -37.279 -61.101  22.809  0.00  0.00      PROA  
ATOM    635  HE1 PHE P  89     -37.176 -62.093  23.223  0.00  0.00      PROA  
ATOM    636  CZ  PHE P  89     -36.508 -60.026  23.331  0.00  0.00      PROA  
ATOM    637  HZ  PHE P  89     -35.818 -60.115  24.157  0.00  0.00      PROA  
ATOM    638  CD2 PHE P  89     -37.415 -58.539  21.606  0.00  0.00      PROA  
ATOM    639  HD2 PHE P  89     -37.601 -57.569  21.169  0.00  0.00      PROA  
ATOM    640  CE2 PHE P  89     -36.523 -58.778  22.695  0.00  0.00      PROA  
ATOM    641  HE2 PHE P  89     -35.976 -58.023  23.241  0.00  0.00      PROA  
ATOM    642  C   PHE P  89     -37.194 -59.617  18.343  0.00  0.00      PROA  
ATOM    643  O   PHE P  89     -36.210 -58.908  18.287  0.00  0.00      PROA  
ATOM    644  N   THR P  90     -37.165 -60.965  18.224  0.00  0.00      PROA  
ATOM    645  HN  THR P  90     -38.039 -61.415  18.386  0.00  0.00      PROA  
ATOM    646  CA  THR P  90     -35.863 -61.736  17.928  0.00  0.00      PROA  
ATOM    647  HA  THR P  90     -35.212 -61.565  18.772  0.00  0.00      PROA  
ATOM    648  CB  THR P  90     -36.204 -63.249  17.770  0.00  0.00      PROA  
ATOM    649  HB  THR P  90     -36.990 -63.463  17.014  0.00  0.00      PROA  
ATOM    650  OG1 THR P  90     -36.681 -63.708  19.032  0.00  0.00      PROA  
ATOM    651  HG1 THR P  90     -37.586 -63.423  19.175  0.00  0.00      PROA  
ATOM    652  CG2 THR P  90     -34.945 -64.015  17.358  0.00  0.00      PROA  
ATOM    653 HG21 THR P  90     -35.143 -65.081  17.600  0.00  0.00      PROA  
ATOM    654 HG22 THR P  90     -34.059 -63.714  17.957  0.00  0.00      PROA  
ATOM    655 HG23 THR P  90     -34.790 -63.781  16.283  0.00  0.00      PROA  
ATOM    656  C   THR P  90     -35.239 -61.279  16.615  0.00  0.00      PROA  
ATOM    657  O   THR P  90     -34.006 -61.016  16.536  0.00  0.00      PROA  
ATOM    658  N   THR P  91     -36.053 -61.142  15.508  0.00  0.00      PROA  
ATOM    659  HN  THR P  91     -37.022 -61.308  15.673  0.00  0.00      PROA  
ATOM    660  CA  THR P  91     -35.651 -60.529  14.175  0.00  0.00      PROA  
ATOM    661  HA  THR P  91     -34.786 -61.084  13.843  0.00  0.00      PROA  
ATOM    662  CB  THR P  91     -36.708 -60.629  13.026  0.00  0.00      PROA  
ATOM    663  HB  THR P  91     -37.666 -60.132  13.289  0.00  0.00      PROA  
ATOM    664  OG1 THR P  91     -37.065 -61.998  12.745  0.00  0.00      PROA  
ATOM    665  HG1 THR P  91     -37.719 -62.069  13.444  0.00  0.00      PROA  
ATOM    666  CG2 THR P  91     -36.121 -60.049  11.781  0.00  0.00      PROA  
ATOM    667 HG21 THR P  91     -36.015 -58.949  11.898  0.00  0.00      PROA  
ATOM    668 HG22 THR P  91     -36.779 -60.336  10.933  0.00  0.00      PROA  
ATOM    669 HG23 THR P  91     -35.109 -60.457  11.571  0.00  0.00      PROA  
ATOM    670  C   THR P  91     -35.144 -59.104  14.338  0.00  0.00      PROA  
ATOM    671  O   THR P  91     -33.941 -58.852  14.028  0.00  0.00      PROA  
ATOM    672  N   PHE P  92     -35.868 -58.267  15.096  0.00  0.00      PROA  
ATOM    673  HN  PHE P  92     -36.749 -58.529  15.481  0.00  0.00      PROA  
ATOM    674  CA  PHE P  92     -35.496 -56.855  15.389  0.00  0.00      PROA  
ATOM    675  HA  PHE P  92     -35.319 -56.340  14.456  0.00  0.00      PROA  
ATOM    676  CB  PHE P  92     -36.624 -55.989  15.979  0.00  0.00      PROA  
ATOM    677  HB1 PHE P  92     -37.051 -56.599  16.804  0.00  0.00      PROA  
ATOM    678  HB2 PHE P  92     -37.413 -56.035  15.198  0.00  0.00      PROA  
ATOM    679  CG  PHE P  92     -36.367 -54.624  16.345  0.00  0.00      PROA  
ATOM    680  CD1 PHE P  92     -36.767 -53.526  15.519  0.00  0.00      PROA  
ATOM    681  HD1 PHE P  92     -37.242 -53.744  14.574  0.00  0.00      PROA  
ATOM    682  CE1 PHE P  92     -36.422 -52.201  15.840  0.00  0.00      PROA  
ATOM    683  HE1 PHE P  92     -36.645 -51.319  15.257  0.00  0.00      PROA  
ATOM    684  CZ  PHE P  92     -35.689 -51.974  16.991  0.00  0.00      PROA  
ATOM    685  HZ  PHE P  92     -35.557 -50.945  17.292  0.00  0.00      PROA  
ATOM    686  CD2 PHE P  92     -35.749 -54.233  17.582  0.00  0.00      PROA  
ATOM    687  HD2 PHE P  92     -35.662 -55.029  18.306  0.00  0.00      PROA  
ATOM    688  CE2 PHE P  92     -35.318 -52.976  17.891  0.00  0.00      PROA  
ATOM    689  HE2 PHE P  92     -34.824 -52.738  18.822  0.00  0.00      PROA  
ATOM    690  C   PHE P  92     -34.214 -56.755  16.177  0.00  0.00      PROA  
ATOM    691  O   PHE P  92     -33.259 -56.035  15.837  0.00  0.00      PROA  
ATOM    692  N   THR P  93     -34.031 -57.519  17.263  0.00  0.00      PROA  
ATOM    693  HN  THR P  93     -34.813 -58.112  17.440  0.00  0.00      PROA  
ATOM    694  CA  THR P  93     -32.911 -57.394  18.150  0.00  0.00      PROA  
ATOM    695  HA  THR P  93     -32.783 -56.340  18.351  0.00  0.00      PROA  
ATOM    696  CB  THR P  93     -33.146 -57.941  19.571  0.00  0.00      PROA  
ATOM    697  HB  THR P  93     -34.180 -57.577  19.750  0.00  0.00      PROA  
ATOM    698  OG1 THR P  93     -32.368 -57.512  20.636  0.00  0.00      PROA  
ATOM    699  HG1 THR P  93     -31.917 -56.711  20.357  0.00  0.00      PROA  
ATOM    700  CG2 THR P  93     -33.068 -59.478  19.666  0.00  0.00      PROA  
ATOM    701 HG21 THR P  93     -32.057 -59.923  19.545  0.00  0.00      PROA  
ATOM    702 HG22 THR P  93     -33.716 -60.027  18.950  0.00  0.00      PROA  
ATOM    703 HG23 THR P  93     -33.494 -59.736  20.659  0.00  0.00      PROA  
ATOM    704  C   THR P  93     -31.595 -57.954  17.549  0.00  0.00      PROA  
ATOM    705  O   THR P  93     -30.527 -57.334  17.704  0.00  0.00      PROA  
ATOM    706  N   VAL P  94     -31.656 -59.129  16.896  0.00  0.00      PROA  
ATOM    707  HN  VAL P  94     -32.558 -59.520  16.732  0.00  0.00      PROA  
ATOM    708  CA  VAL P  94     -30.549 -59.814  16.226  0.00  0.00      PROA  
ATOM    709  HA  VAL P  94     -29.729 -59.747  16.925  0.00  0.00      PROA  
ATOM    710  CB  VAL P  94     -30.934 -61.151  15.862  0.00  0.00      PROA  
ATOM    711  HB  VAL P  94     -31.887 -61.130  15.290  0.00  0.00      PROA  
ATOM    712  CG1 VAL P  94     -30.086 -61.906  14.885  0.00  0.00      PROA  
ATOM    713 HG11 VAL P  94     -30.605 -62.745  14.375  0.00  0.00      PROA  
ATOM    714 HG12 VAL P  94     -29.134 -62.273  15.326  0.00  0.00      PROA  
ATOM    715 HG13 VAL P  94     -29.756 -61.399  13.953  0.00  0.00      PROA  
ATOM    716  CG2 VAL P  94     -31.146 -62.029  17.118  0.00  0.00      PROA  
ATOM    717 HG21 VAL P  94     -30.190 -62.391  17.553  0.00  0.00      PROA  
ATOM    718 HG22 VAL P  94     -31.760 -62.906  16.820  0.00  0.00      PROA  
ATOM    719 HG23 VAL P  94     -31.673 -61.488  17.933  0.00  0.00      PROA  
ATOM    720  C   VAL P  94     -30.082 -59.012  15.064  0.00  0.00      PROA  
ATOM    721  O   VAL P  94     -28.878 -58.731  14.985  0.00  0.00      PROA  
ATOM    722  N   THR P  95     -31.025 -58.505  14.175  0.00  0.00      PROA  
ATOM    723  HN  THR P  95     -32.005 -58.670  14.246  0.00  0.00      PROA  
ATOM    724  CA  THR P  95     -30.589 -57.660  13.070  0.00  0.00      PROA  
ATOM    725  HA  THR P  95     -29.839 -58.227  12.538  0.00  0.00      PROA  
ATOM    726  CB  THR P  95     -31.792 -57.169  12.185  0.00  0.00      PROA  
ATOM    727  HB  THR P  95     -32.332 -56.371  12.738  0.00  0.00      PROA  
ATOM    728  OG1 THR P  95     -32.784 -58.210  11.841  0.00  0.00      PROA  
ATOM    729  HG1 THR P  95     -33.256 -58.353  12.664  0.00  0.00      PROA  
ATOM    730  CG2 THR P  95     -31.363 -56.511  10.892  0.00  0.00      PROA  
ATOM    731 HG21 THR P  95     -30.604 -55.701  10.956  0.00  0.00      PROA  
ATOM    732 HG22 THR P  95     -32.199 -55.977  10.392  0.00  0.00      PROA  
ATOM    733 HG23 THR P  95     -30.958 -57.277  10.196  0.00  0.00      PROA  
ATOM    734  C   THR P  95     -29.947 -56.300  13.522  0.00  0.00      PROA  
ATOM    735  O   THR P  95     -28.935 -55.927  12.972  0.00  0.00      PROA  
ATOM    736  N   LYS P  96     -30.497 -55.581  14.556  0.00  0.00      PROA  
ATOM    737  HN  LYS P  96     -31.312 -55.893  15.038  0.00  0.00      PROA  
ATOM    738  CA  LYS P  96     -29.933 -54.246  14.941  0.00  0.00      PROA  
ATOM    739  HA  LYS P  96     -29.991 -53.638  14.050  0.00  0.00      PROA  
ATOM    740  CB  LYS P  96     -30.961 -53.640  15.999  0.00  0.00      PROA  
ATOM    741  HB1 LYS P  96     -30.771 -54.278  16.888  0.00  0.00      PROA  
ATOM    742  HB2 LYS P  96     -31.995 -53.851  15.650  0.00  0.00      PROA  
ATOM    743  CG  LYS P  96     -30.689 -52.198  16.294  0.00  0.00      PROA  
ATOM    744  HG1 LYS P  96     -30.356 -51.764  15.327  0.00  0.00      PROA  
ATOM    745  HG2 LYS P  96     -29.859 -52.035  17.015  0.00  0.00      PROA  
ATOM    746  CD  LYS P  96     -31.905 -51.397  16.830  0.00  0.00      PROA  
ATOM    747  HD1 LYS P  96     -32.659 -51.592  16.038  0.00  0.00      PROA  
ATOM    748  HD2 LYS P  96     -31.669 -50.316  16.729  0.00  0.00      PROA  
ATOM    749  CE  LYS P  96     -32.364 -51.655  18.307  0.00  0.00      PROA  
ATOM    750  HE1 LYS P  96     -32.530 -52.737  18.499  0.00  0.00      PROA  
ATOM    751  HE2 LYS P  96     -33.292 -51.053  18.408  0.00  0.00      PROA  
ATOM    752  NZ  LYS P  96     -31.276 -51.245  19.292  0.00  0.00      PROA  
ATOM    753  HZ1 LYS P  96     -31.490 -51.474  20.283  0.00  0.00      PROA  
ATOM    754  HZ2 LYS P  96     -30.912 -50.281  19.148  0.00  0.00      PROA  
ATOM    755  HZ3 LYS P  96     -30.470 -51.868  19.086  0.00  0.00      PROA  
ATOM    756  C   LYS P  96     -28.496 -54.264  15.429  0.00  0.00      PROA  
ATOM    757  O   LYS P  96     -27.619 -53.476  15.077  0.00  0.00      PROA  
ATOM    758  N   TYR P  97     -28.211 -55.306  16.284  0.00  0.00      PROA  
ATOM    759  HN  TYR P  97     -28.860 -56.045  16.446  0.00  0.00      PROA  
ATOM    760  CA  TYR P  97     -26.969 -55.580  16.942  0.00  0.00      PROA  
ATOM    761  HA  TYR P  97     -26.615 -54.628  17.309  0.00  0.00      PROA  
ATOM    762  CB  TYR P  97     -27.261 -56.428  18.201  0.00  0.00      PROA  
ATOM    763  HB1 TYR P  97     -27.800 -57.354  17.909  0.00  0.00      PROA  
ATOM    764  HB2 TYR P  97     -27.947 -55.958  18.938  0.00  0.00      PROA  
ATOM    765  CG  TYR P  97     -25.977 -56.899  18.957  0.00  0.00      PROA  
ATOM    766  CD1 TYR P  97     -25.316 -56.173  19.971  0.00  0.00      PROA  
ATOM    767  HD1 TYR P  97     -25.423 -55.104  20.076  0.00  0.00      PROA  
ATOM    768  CE1 TYR P  97     -24.236 -56.823  20.620  0.00  0.00      PROA  
ATOM    769  HE1 TYR P  97     -23.555 -56.251  21.232  0.00  0.00      PROA  
ATOM    770  CZ  TYR P  97     -23.951 -58.142  20.345  0.00  0.00      PROA  
ATOM    771  OH  TYR P  97     -22.993 -58.704  21.134  0.00  0.00      PROA  
ATOM    772  HH  TYR P  97     -22.713 -59.516  20.706  0.00  0.00      PROA  
ATOM    773  CD2 TYR P  97     -25.657 -58.193  18.703  0.00  0.00      PROA  
ATOM    774  HD2 TYR P  97     -26.220 -58.716  17.943  0.00  0.00      PROA  
ATOM    775  CE2 TYR P  97     -24.706 -58.889  19.449  0.00  0.00      PROA  
ATOM    776  HE2 TYR P  97     -24.446 -59.897  19.163  0.00  0.00      PROA  
ATOM    777  C   TYR P  97     -25.954 -55.985  15.924  0.00  0.00      PROA  
ATOM    778  O   TYR P  97     -24.894 -55.395  15.845  0.00  0.00      PROA  
ATOM    779  N   TRP P  98     -26.294 -56.967  15.090  0.00  0.00      PROA  
ATOM    780  HN  TRP P  98     -27.204 -57.375  15.097  0.00  0.00      PROA  
ATOM    781  CA  TRP P  98     -25.455 -57.407  14.062  0.00  0.00      PROA  
ATOM    782  HA  TRP P  98     -24.460 -57.434  14.481  0.00  0.00      PROA  
ATOM    783  CB  TRP P  98     -25.762 -58.897  13.704  0.00  0.00      PROA  
ATOM    784  HB1 TRP P  98     -25.209 -59.112  12.764  0.00  0.00      PROA  
ATOM    785  HB2 TRP P  98     -26.822 -59.042  13.403  0.00  0.00      PROA  
ATOM    786  CG  TRP P  98     -25.421 -59.907  14.750  0.00  0.00      PROA  
ATOM    787  CD1 TRP P  98     -26.252 -60.504  15.646  0.00  0.00      PROA  
ATOM    788  HD1 TRP P  98     -27.254 -60.175  15.882  0.00  0.00      PROA  
ATOM    789  NE1 TRP P  98     -25.539 -61.451  16.276  0.00  0.00      PROA  
ATOM    790  HE1 TRP P  98     -25.764 -61.957  17.080  0.00  0.00      PROA  
ATOM    791  CE2 TRP P  98     -24.247 -61.503  15.854  0.00  0.00      PROA  
ATOM    792  CD2 TRP P  98     -24.144 -60.600  14.795  0.00  0.00      PROA  
ATOM    793  CE3 TRP P  98     -22.926 -60.454  14.195  0.00  0.00      PROA  
ATOM    794  HE3 TRP P  98     -22.718 -59.714  13.436  0.00  0.00      PROA  
ATOM    795  CZ3 TRP P  98     -21.804 -61.127  14.690  0.00  0.00      PROA  
ATOM    796  HZ3 TRP P  98     -20.796 -60.999  14.325  0.00  0.00      PROA  
ATOM    797  CZ2 TRP P  98     -23.141 -62.068  16.439  0.00  0.00      PROA  
ATOM    798  HZ2 TRP P  98     -23.221 -62.671  17.331  0.00  0.00      PROA  
ATOM    799  CH2 TRP P  98     -21.928 -61.886  15.845  0.00  0.00      PROA  
ATOM    800  HH2 TRP P  98     -21.013 -62.358  16.168  0.00  0.00      PROA  
ATOM    801  C   TRP P  98     -25.164 -56.458  12.913  0.00  0.00      PROA  
ATOM    802  O   TRP P  98     -24.033 -56.417  12.425  0.00  0.00      PROA  
ATOM    803  N   PHE P  99     -26.183 -55.747  12.478  0.00  0.00      PROA  
ATOM    804  HN  PHE P  99     -27.093 -55.728  12.885  0.00  0.00      PROA  
ATOM    805  CA  PHE P  99     -25.942 -54.803  11.362  0.00  0.00      PROA  
ATOM    806  HA  PHE P  99     -25.227 -55.243  10.682  0.00  0.00      PROA  
ATOM    807  CB  PHE P  99     -27.249 -54.520  10.478  0.00  0.00      PROA  
ATOM    808  HB1 PHE P  99     -27.901 -53.769  10.973  0.00  0.00      PROA  
ATOM    809  HB2 PHE P  99     -27.949 -55.357  10.268  0.00  0.00      PROA  
ATOM    810  CG  PHE P  99     -26.901 -53.914   9.067  0.00  0.00      PROA  
ATOM    811  CD1 PHE P  99     -27.108 -52.528   8.701  0.00  0.00      PROA  
ATOM    812  HD1 PHE P  99     -27.610 -51.896   9.419  0.00  0.00      PROA  
ATOM    813  CE1 PHE P  99     -26.800 -52.008   7.425  0.00  0.00      PROA  
ATOM    814  HE1 PHE P  99     -27.015 -50.961   7.270  0.00  0.00      PROA  
ATOM    815  CZ  PHE P  99     -26.226 -52.863   6.498  0.00  0.00      PROA  
ATOM    816  HZ  PHE P  99     -25.973 -52.413   5.549  0.00  0.00      PROA  
ATOM    817  CD2 PHE P  99     -26.355 -54.679   8.108  0.00  0.00      PROA  
ATOM    818  HD2 PHE P  99     -26.327 -55.736   8.332  0.00  0.00      PROA  
ATOM    819  CE2 PHE P  99     -25.950 -54.194   6.862  0.00  0.00      PROA  
ATOM    820  HE2 PHE P  99     -25.594 -54.869   6.098  0.00  0.00      PROA  
ATOM    821  C   PHE P  99     -25.251 -53.468  11.699  0.00  0.00      PROA  
ATOM    822  O   PHE P  99     -24.536 -52.907  10.863  0.00  0.00      PROA  
ATOM    823  N   TYR P 100     -25.455 -52.978  12.972  0.00  0.00      PROA  
ATOM    824  HN  TYR P 100     -26.064 -53.532  13.535  0.00  0.00      PROA  
ATOM    825  CA  TYR P 100     -24.601 -52.005  13.613  0.00  0.00      PROA  
ATOM    826  HA  TYR P 100     -24.415 -51.189  12.931  0.00  0.00      PROA  
ATOM    827  CB  TYR P 100     -25.319 -51.422  14.845  0.00  0.00      PROA  
ATOM    828  HB1 TYR P 100     -25.573 -52.222  15.573  0.00  0.00      PROA  
ATOM    829  HB2 TYR P 100     -26.177 -50.743  14.651  0.00  0.00      PROA  
ATOM    830  CG  TYR P 100     -24.351 -50.380  15.511  0.00  0.00      PROA  
ATOM    831  CD1 TYR P 100     -24.426 -48.977  15.245  0.00  0.00      PROA  
ATOM    832  HD1 TYR P 100     -25.179 -48.610  14.564  0.00  0.00      PROA  
ATOM    833  CE1 TYR P 100     -23.498 -48.072  15.804  0.00  0.00      PROA  
ATOM    834  HE1 TYR P 100     -23.692 -47.042  15.544  0.00  0.00      PROA  
ATOM    835  CZ  TYR P 100     -22.599 -48.546  16.771  0.00  0.00      PROA  
ATOM    836  OH  TYR P 100     -21.809 -47.590  17.423  0.00  0.00      PROA  
ATOM    837  HH  TYR P 100     -21.185 -48.043  17.994  0.00  0.00      PROA  
ATOM    838  CD2 TYR P 100     -23.373 -50.798  16.428  0.00  0.00      PROA  
ATOM    839  HD2 TYR P 100     -23.319 -51.863  16.598  0.00  0.00      PROA  
ATOM    840  CE2 TYR P 100     -22.531 -49.841  17.137  0.00  0.00      PROA  
ATOM    841  HE2 TYR P 100     -21.818 -50.188  17.870  0.00  0.00      PROA  
ATOM    842  C   TYR P 100     -23.184 -52.502  13.826  0.00  0.00      PROA  
ATOM    843  O   TYR P 100     -22.192 -51.780  13.616  0.00  0.00      PROA  
ATOM    844  N   ARG P 101     -22.984 -53.783  14.322  0.00  0.00      PROA  
ATOM    845  HN  ARG P 101     -23.748 -54.239  14.772  0.00  0.00      PROA  
ATOM    846  CA  ARG P 101     -21.718 -54.445  14.344  0.00  0.00      PROA  
ATOM    847  HA  ARG P 101     -21.027 -53.856  14.929  0.00  0.00      PROA  
ATOM    848  CB  ARG P 101     -21.658 -55.717  15.285  0.00  0.00      PROA  
ATOM    849  HB1 ARG P 101     -20.828 -56.379  14.957  0.00  0.00      PROA  
ATOM    850  HB2 ARG P 101     -22.620 -56.271  15.241  0.00  0.00      PROA  
ATOM    851  CG  ARG P 101     -21.487 -55.326  16.754  0.00  0.00      PROA  
ATOM    852  HG1 ARG P 101     -22.344 -54.691  17.067  0.00  0.00      PROA  
ATOM    853  HG2 ARG P 101     -20.631 -54.629  16.876  0.00  0.00      PROA  
ATOM    854  CD  ARG P 101     -21.416 -56.517  17.678  0.00  0.00      PROA  
ATOM    855  HD1 ARG P 101     -20.597 -57.203  17.376  0.00  0.00      PROA  
ATOM    856  HD2 ARG P 101     -22.417 -56.996  17.739  0.00  0.00      PROA  
ATOM    857  NE  ARG P 101     -20.838 -56.086  18.996  0.00  0.00      PROA  
ATOM    858  HE  ARG P 101     -21.004 -55.149  19.302  0.00  0.00      PROA  
ATOM    859  CZ  ARG P 101     -20.157 -56.805  19.921  0.00  0.00      PROA  
ATOM    860  NH1 ARG P 101     -19.923 -58.068  19.752  0.00  0.00      PROA  
ATOM    861 HH11 ARG P 101     -20.598 -58.456  19.125  0.00  0.00      PROA  
ATOM    862 HH12 ARG P 101     -19.423 -58.680  20.366  0.00  0.00      PROA  
ATOM    863  NH2 ARG P 101     -19.704 -56.241  20.987  0.00  0.00      PROA  
ATOM    864 HH21 ARG P 101     -19.882 -55.257  20.954  0.00  0.00      PROA  
ATOM    865 HH22 ARG P 101     -19.079 -56.673  21.637  0.00  0.00      PROA  
ATOM    866  C   ARG P 101     -20.993 -54.665  13.020  0.00  0.00      PROA  
ATOM    867  O   ARG P 101     -19.766 -54.390  12.995  0.00  0.00      PROA  
ATOM    868  N   LEU P 102     -21.775 -55.087  12.017  0.00  0.00      PROA  
ATOM    869  HN  LEU P 102     -22.688 -55.445  12.199  0.00  0.00      PROA  
ATOM    870  CA  LEU P 102     -21.171 -55.107  10.688  0.00  0.00      PROA  
ATOM    871  HA  LEU P 102     -20.333 -55.789  10.705  0.00  0.00      PROA  
ATOM    872  CB  LEU P 102     -22.141 -55.650   9.677  0.00  0.00      PROA  
ATOM    873  HB1 LEU P 102     -23.060 -55.036   9.792  0.00  0.00      PROA  
ATOM    874  HB2 LEU P 102     -22.477 -56.677   9.936  0.00  0.00      PROA  
ATOM    875  CG  LEU P 102     -21.703 -55.709   8.200  0.00  0.00      PROA  
ATOM    876  HG  LEU P 102     -21.514 -54.672   7.848  0.00  0.00      PROA  
ATOM    877  CD1 LEU P 102     -20.488 -56.618   7.919  0.00  0.00      PROA  
ATOM    878 HD11 LEU P 102     -20.632 -57.575   8.465  0.00  0.00      PROA  
ATOM    879 HD12 LEU P 102     -19.585 -56.166   8.381  0.00  0.00      PROA  
ATOM    880 HD13 LEU P 102     -20.451 -56.675   6.810  0.00  0.00      PROA  
ATOM    881  CD2 LEU P 102     -22.910 -56.210   7.388  0.00  0.00      PROA  
ATOM    882 HD21 LEU P 102     -23.504 -55.346   7.019  0.00  0.00      PROA  
ATOM    883 HD22 LEU P 102     -23.585 -56.925   7.907  0.00  0.00      PROA  
ATOM    884 HD23 LEU P 102     -22.617 -56.559   6.375  0.00  0.00      PROA  
ATOM    885  C   LEU P 102     -20.639 -53.788  10.079  0.00  0.00      PROA  
ATOM    886  O   LEU P 102     -19.487 -53.764   9.606  0.00  0.00      PROA  
ATOM    887  N   LEU P 103     -21.447 -52.725  10.131  0.00  0.00      PROA  
ATOM    888  HN  LEU P 103     -22.395 -52.787  10.437  0.00  0.00      PROA  
ATOM    889  CA  LEU P 103     -21.037 -51.464   9.579  0.00  0.00      PROA  
ATOM    890  HA  LEU P 103     -20.914 -51.433   8.506  0.00  0.00      PROA  
ATOM    891  CB  LEU P 103     -22.145 -50.399   9.676  0.00  0.00      PROA  
ATOM    892  HB1 LEU P 103     -21.737 -49.435   9.306  0.00  0.00      PROA  
ATOM    893  HB2 LEU P 103     -22.369 -50.283  10.758  0.00  0.00      PROA  
ATOM    894  CG  LEU P 103     -23.428 -50.753   8.876  0.00  0.00      PROA  
ATOM    895  HG  LEU P 103     -23.781 -51.792   9.044  0.00  0.00      PROA  
ATOM    896  CD1 LEU P 103     -24.558 -49.921   9.380  0.00  0.00      PROA  
ATOM    897 HD11 LEU P 103     -24.835 -50.181  10.424  0.00  0.00      PROA  
ATOM    898 HD12 LEU P 103     -25.510 -50.078   8.829  0.00  0.00      PROA  
ATOM    899 HD13 LEU P 103     -24.256 -48.865   9.208  0.00  0.00      PROA  
ATOM    900  CD2 LEU P 103     -23.247 -50.489   7.348  0.00  0.00      PROA  
ATOM    901 HD21 LEU P 103     -22.530 -51.220   6.916  0.00  0.00      PROA  
ATOM    902 HD22 LEU P 103     -22.928 -49.471   7.038  0.00  0.00      PROA  
ATOM    903 HD23 LEU P 103     -24.250 -50.553   6.875  0.00  0.00      PROA  
ATOM    904  C   LEU P 103     -19.727 -50.816  10.219  0.00  0.00      PROA  
ATOM    905  O   LEU P 103     -18.862 -50.340   9.496  0.00  0.00      PROA  
ATOM    906  N   SER P 104     -19.659 -50.893  11.552  0.00  0.00      PROA  
ATOM    907  HN  SER P 104     -20.433 -51.260  12.062  0.00  0.00      PROA  
ATOM    908  CA  SER P 104     -18.558 -50.442  12.315  0.00  0.00      PROA  
ATOM    909  HA  SER P 104     -18.322 -49.405  12.127  0.00  0.00      PROA  
ATOM    910  CB  SER P 104     -18.999 -50.318  13.825  0.00  0.00      PROA  
ATOM    911  HB1 SER P 104     -19.791 -49.541  13.776  0.00  0.00      PROA  
ATOM    912  HB2 SER P 104     -18.113 -49.955  14.388  0.00  0.00      PROA  
ATOM    913  OG  SER P 104     -19.518 -51.565  14.223  0.00  0.00      PROA  
ATOM    914  HG1 SER P 104     -20.468 -51.451  14.149  0.00  0.00      PROA  
ATOM    915  C   SER P 104     -17.313 -51.216  12.092  0.00  0.00      PROA  
ATOM    916  O   SER P 104     -16.276 -50.615  11.988  0.00  0.00      PROA  
ATOM    917  N   ALA P 105     -17.377 -52.549  12.003  0.00  0.00      PROA  
ATOM    918  HN  ALA P 105     -18.250 -53.020  12.107  0.00  0.00      PROA  
ATOM    919  CA  ALA P 105     -16.155 -53.380  11.837  0.00  0.00      PROA  
ATOM    920  HA  ALA P 105     -15.446 -53.127  12.612  0.00  0.00      PROA  
ATOM    921  CB  ALA P 105     -16.596 -54.842  11.795  0.00  0.00      PROA  
ATOM    922  HB1 ALA P 105     -15.720 -55.458  11.499  0.00  0.00      PROA  
ATOM    923  HB2 ALA P 105     -17.300 -55.080  10.969  0.00  0.00      PROA  
ATOM    924  HB3 ALA P 105     -17.031 -55.156  12.768  0.00  0.00      PROA  
ATOM    925  C   ALA P 105     -15.506 -53.025  10.489  0.00  0.00      PROA  
ATOM    926  O   ALA P 105     -14.278 -52.807  10.435  0.00  0.00      PROA  
ATOM    927  N   LEU P 106     -16.346 -52.810   9.447  0.00  0.00      PROA  
ATOM    928  HN  LEU P 106     -17.331 -52.736   9.578  0.00  0.00      PROA  
ATOM    929  CA  LEU P 106     -15.845 -52.342   8.169  0.00  0.00      PROA  
ATOM    930  HA  LEU P 106     -14.959 -52.942   8.025  0.00  0.00      PROA  
ATOM    931  CB  LEU P 106     -16.887 -52.620   7.036  0.00  0.00      PROA  
ATOM    932  HB1 LEU P 106     -16.519 -52.272   6.047  0.00  0.00      PROA  
ATOM    933  HB2 LEU P 106     -17.820 -52.079   7.305  0.00  0.00      PROA  
ATOM    934  CG  LEU P 106     -17.186 -54.102   6.877  0.00  0.00      PROA  
ATOM    935  HG  LEU P 106     -17.695 -54.387   7.823  0.00  0.00      PROA  
ATOM    936  CD1 LEU P 106     -18.291 -54.306   5.859  0.00  0.00      PROA  
ATOM    937 HD11 LEU P 106     -17.939 -53.928   4.876  0.00  0.00      PROA  
ATOM    938 HD12 LEU P 106     -19.211 -53.743   6.127  0.00  0.00      PROA  
ATOM    939 HD13 LEU P 106     -18.627 -55.357   5.730  0.00  0.00      PROA  
ATOM    940  CD2 LEU P 106     -15.981 -54.990   6.765  0.00  0.00      PROA  
ATOM    941 HD21 LEU P 106     -16.410 -55.971   6.470  0.00  0.00      PROA  
ATOM    942 HD22 LEU P 106     -15.430 -55.054   7.728  0.00  0.00      PROA  
ATOM    943 HD23 LEU P 106     -15.249 -54.552   6.054  0.00  0.00      PROA  
ATOM    944  C   LEU P 106     -15.379 -50.898   8.145  0.00  0.00      PROA  
ATOM    945  O   LEU P 106     -14.274 -50.646   7.661  0.00  0.00      PROA  
ATOM    946  N   PHE P 107     -16.190 -49.851   8.558  0.00  0.00      PROA  
ATOM    947  HN  PHE P 107     -17.117 -49.958   8.911  0.00  0.00      PROA  
ATOM    948  CA  PHE P 107     -15.765 -48.473   8.374  0.00  0.00      PROA  
ATOM    949  HA  PHE P 107     -14.954 -48.503   7.661  0.00  0.00      PROA  
ATOM    950  CB  PHE P 107     -17.081 -47.740   7.873  0.00  0.00      PROA  
ATOM    951  HB1 PHE P 107     -16.964 -46.667   7.607  0.00  0.00      PROA  
ATOM    952  HB2 PHE P 107     -17.913 -47.757   8.609  0.00  0.00      PROA  
ATOM    953  CG  PHE P 107     -17.664 -48.484   6.710  0.00  0.00      PROA  
ATOM    954  CD1 PHE P 107     -16.859 -49.082   5.705  0.00  0.00      PROA  
ATOM    955  HD1 PHE P 107     -15.790 -48.935   5.747  0.00  0.00      PROA  
ATOM    956  CE1 PHE P 107     -17.333 -49.997   4.768  0.00  0.00      PROA  
ATOM    957  HE1 PHE P 107     -16.691 -50.635   4.178  0.00  0.00      PROA  
ATOM    958  CZ  PHE P 107     -18.742 -50.324   4.892  0.00  0.00      PROA  
ATOM    959  HZ  PHE P 107     -19.117 -51.011   4.148  0.00  0.00      PROA  
ATOM    960  CD2 PHE P 107     -19.024 -48.789   6.669  0.00  0.00      PROA  
ATOM    961  HD2 PHE P 107     -19.650 -48.356   7.435  0.00  0.00      PROA  
ATOM    962  CE2 PHE P 107     -19.557 -49.694   5.742  0.00  0.00      PROA  
ATOM    963  HE2 PHE P 107     -20.613 -49.918   5.765  0.00  0.00      PROA  
ATOM    964  C   PHE P 107     -15.412 -47.770   9.620  0.00  0.00      PROA  
ATOM    965  O   PHE P 107     -15.164 -46.566   9.569  0.00  0.00      PROA  
ATOM    966  N   GLY P 108     -15.229 -48.418  10.743  0.00  0.00      PROA  
ATOM    967  HN  GLY P 108     -15.386 -49.397  10.636  0.00  0.00      PROA  
ATOM    968  CA  GLY P 108     -14.869 -47.708  11.909  0.00  0.00      PROA  
ATOM    969  HA1 GLY P 108     -15.017 -48.411  12.715  0.00  0.00      PROA  
ATOM    970  HA2 GLY P 108     -15.566 -46.891  12.022  0.00  0.00      PROA  
ATOM    971  C   GLY P 108     -13.481 -47.079  12.054  0.00  0.00      PROA  
ATOM    972  O   GLY P 108     -13.348 -45.949  12.505  0.00  0.00      PROA  
ATOM    973  N   ILE P 109     -12.459 -47.875  11.691  0.00  0.00      PROA  
ATOM    974  HN  ILE P 109     -12.713 -48.810  11.457  0.00  0.00      PROA  
ATOM    975  CA  ILE P 109     -11.076 -47.489  11.596  0.00  0.00      PROA  
ATOM    976  HA  ILE P 109     -10.993 -46.960  12.534  0.00  0.00      PROA  
ATOM    977  CB  ILE P 109     -10.076 -48.687  11.802  0.00  0.00      PROA  
ATOM    978  HB  ILE P 109     -10.191 -49.502  11.056  0.00  0.00      PROA  
ATOM    979  CG2 ILE P 109      -8.597 -48.222  11.767  0.00  0.00      PROA  
ATOM    980 HG21 ILE P 109      -8.367 -47.437  12.519  0.00  0.00      PROA  
ATOM    981 HG22 ILE P 109      -8.470 -47.862  10.724  0.00  0.00      PROA  
ATOM    982 HG23 ILE P 109      -7.920 -49.092  11.899  0.00  0.00      PROA  
ATOM    983  CG1 ILE P 109     -10.359 -49.357  13.155  0.00  0.00      PROA  
ATOM    984 HG11 ILE P 109     -11.458 -49.521  13.173  0.00  0.00      PROA  
ATOM    985 HG12 ILE P 109     -10.041 -48.708  13.999  0.00  0.00      PROA  
ATOM    986  CD  ILE P 109      -9.673 -50.709  13.324  0.00  0.00      PROA  
ATOM    987  HD1 ILE P 109      -9.985 -51.219  14.260  0.00  0.00      PROA  
ATOM    988  HD2 ILE P 109      -8.572 -50.637  13.196  0.00  0.00      PROA  
ATOM    989  HD3 ILE P 109      -9.956 -51.403  12.504  0.00  0.00      PROA  
ATOM    990  C   ILE P 109     -10.707 -46.405  10.580  0.00  0.00      PROA  
ATOM    991  O   ILE P 109     -10.059 -45.410  10.899  0.00  0.00      PROA  
ATOM    992  N   PRO P 110     -11.250 -46.494   9.364  0.00  0.00      PROA  
ATOM    993  CD  PRO P 110     -11.519 -47.775   8.728  0.00  0.00      PROA  
ATOM    994  HD1 PRO P 110     -12.496 -48.084   9.157  0.00  0.00      PROA  
ATOM    995  HD2 PRO P 110     -10.728 -48.475   9.074  0.00  0.00      PROA  
ATOM    996  CA  PRO P 110     -11.250 -45.386   8.358  0.00  0.00      PROA  
ATOM    997  HA  PRO P 110     -10.194 -45.173   8.279  0.00  0.00      PROA  
ATOM    998  CB  PRO P 110     -11.813 -45.884   7.059  0.00  0.00      PROA  
ATOM    999  HB1 PRO P 110     -11.147 -45.538   6.240  0.00  0.00      PROA  
ATOM   1000  HB2 PRO P 110     -12.897 -45.686   6.917  0.00  0.00      PROA  
ATOM   1001  CG  PRO P 110     -11.640 -47.475   7.213  0.00  0.00      PROA  
ATOM   1002  HG1 PRO P 110     -12.434 -47.961   6.607  0.00  0.00      PROA  
ATOM   1003  HG2 PRO P 110     -10.722 -47.743   6.648  0.00  0.00      PROA  
ATOM   1004  C   PRO P 110     -12.013 -44.155   8.843  0.00  0.00      PROA  
ATOM   1005  O   PRO P 110     -11.522 -43.054   8.690  0.00  0.00      PROA  
ATOM   1006  N   MET P 111     -13.225 -44.283   9.485  0.00  0.00      PROA  
ATOM   1007  HN  MET P 111     -13.590 -45.185   9.703  0.00  0.00      PROA  
ATOM   1008  CA  MET P 111     -13.720 -43.119  10.148  0.00  0.00      PROA  
ATOM   1009  HA  MET P 111     -13.759 -42.327   9.415  0.00  0.00      PROA  
ATOM   1010  CB  MET P 111     -15.204 -43.292  10.633  0.00  0.00      PROA  
ATOM   1011  HB1 MET P 111     -15.414 -42.478  11.360  0.00  0.00      PROA  
ATOM   1012  HB2 MET P 111     -15.204 -44.289  11.123  0.00  0.00      PROA  
ATOM   1013  CG  MET P 111     -16.290 -43.244   9.508  0.00  0.00      PROA  
ATOM   1014  HG1 MET P 111     -17.239 -43.524  10.012  0.00  0.00      PROA  
ATOM   1015  HG2 MET P 111     -16.029 -44.011   8.748  0.00  0.00      PROA  
ATOM   1016  SD  MET P 111     -16.571 -41.565   8.644  0.00  0.00      PROA  
ATOM   1017  CE  MET P 111     -18.098 -42.098   7.616  0.00  0.00      PROA  
ATOM   1018  HE1 MET P 111     -18.919 -42.473   8.264  0.00  0.00      PROA  
ATOM   1019  HE2 MET P 111     -17.714 -42.965   7.037  0.00  0.00      PROA  
ATOM   1020  HE3 MET P 111     -18.423 -41.219   7.021  0.00  0.00      PROA  
ATOM   1021  C   MET P 111     -12.871 -42.607  11.310  0.00  0.00      PROA  
ATOM   1022  O   MET P 111     -12.609 -41.443  11.341  0.00  0.00      PROA  
ATOM   1023  N   ALA P 112     -12.316 -43.458  12.148  0.00  0.00      PROA  
ATOM   1024  HN  ALA P 112     -12.471 -44.439  12.053  0.00  0.00      PROA  
ATOM   1025  CA  ALA P 112     -11.363 -42.994  13.130  0.00  0.00      PROA  
ATOM   1026  HA  ALA P 112     -11.875 -42.348  13.828  0.00  0.00      PROA  
ATOM   1027  CB  ALA P 112     -10.711 -44.190  13.845  0.00  0.00      PROA  
ATOM   1028  HB1 ALA P 112     -11.550 -44.793  14.253  0.00  0.00      PROA  
ATOM   1029  HB2 ALA P 112     -10.031 -43.967  14.695  0.00  0.00      PROA  
ATOM   1030  HB3 ALA P 112     -10.073 -44.748  13.127  0.00  0.00      PROA  
ATOM   1031  C   ALA P 112     -10.241 -42.137  12.502  0.00  0.00      PROA  
ATOM   1032  O   ALA P 112      -9.954 -41.047  13.033  0.00  0.00      PROA  
ATOM   1033  N   LEU P 113      -9.580 -42.740  11.511  0.00  0.00      PROA  
ATOM   1034  HN  LEU P 113      -9.803 -43.686  11.291  0.00  0.00      PROA  
ATOM   1035  CA  LEU P 113      -8.467 -42.121  10.754  0.00  0.00      PROA  
ATOM   1036  HA  LEU P 113      -7.718 -41.813  11.468  0.00  0.00      PROA  
ATOM   1037  CB  LEU P 113      -7.922 -43.118   9.676  0.00  0.00      PROA  
ATOM   1038  HB1 LEU P 113      -8.767 -43.541   9.093  0.00  0.00      PROA  
ATOM   1039  HB2 LEU P 113      -7.460 -43.898  10.319  0.00  0.00      PROA  
ATOM   1040  CG  LEU P 113      -6.906 -42.689   8.607  0.00  0.00      PROA  
ATOM   1041  HG  LEU P 113      -7.219 -41.688   8.242  0.00  0.00      PROA  
ATOM   1042  CD1 LEU P 113      -5.471 -42.744   9.108  0.00  0.00      PROA  
ATOM   1043 HD11 LEU P 113      -5.315 -41.884   9.795  0.00  0.00      PROA  
ATOM   1044 HD12 LEU P 113      -4.755 -42.750   8.259  0.00  0.00      PROA  
ATOM   1045 HD13 LEU P 113      -5.289 -43.626   9.759  0.00  0.00      PROA  
ATOM   1046  CD2 LEU P 113      -7.184 -43.727   7.450  0.00  0.00      PROA  
ATOM   1047 HD21 LEU P 113      -6.633 -43.341   6.566  0.00  0.00      PROA  
ATOM   1048 HD22 LEU P 113      -8.251 -43.639   7.153  0.00  0.00      PROA  
ATOM   1049 HD23 LEU P 113      -6.839 -44.744   7.731  0.00  0.00      PROA  
ATOM   1050  C   LEU P 113      -8.800 -40.792  10.140  0.00  0.00      PROA  
ATOM   1051  O   LEU P 113      -8.188 -39.735  10.273  0.00  0.00      PROA  
ATOM   1052  N   ILE P 114      -9.878 -40.691   9.245  0.00  0.00      PROA  
ATOM   1053  HN  ILE P 114     -10.352 -41.533   9.000  0.00  0.00      PROA  
ATOM   1054  CA  ILE P 114     -10.180 -39.383   8.543  0.00  0.00      PROA  
ATOM   1055  HA  ILE P 114      -9.274 -39.034   8.070  0.00  0.00      PROA  
ATOM   1056  CB  ILE P 114     -11.283 -39.462   7.436  0.00  0.00      PROA  
ATOM   1057  HB  ILE P 114     -11.530 -38.454   7.039  0.00  0.00      PROA  
ATOM   1058  CG2 ILE P 114     -10.920 -40.335   6.255  0.00  0.00      PROA  
ATOM   1059 HG21 ILE P 114      -9.895 -39.996   5.991  0.00  0.00      PROA  
ATOM   1060 HG22 ILE P 114     -11.622 -40.242   5.399  0.00  0.00      PROA  
ATOM   1061 HG23 ILE P 114     -10.959 -41.409   6.538  0.00  0.00      PROA  
ATOM   1062  CG1 ILE P 114     -12.668 -40.007   7.978  0.00  0.00      PROA  
ATOM   1063 HG11 ILE P 114     -12.639 -40.397   9.018  0.00  0.00      PROA  
ATOM   1064 HG12 ILE P 114     -12.955 -40.932   7.435  0.00  0.00      PROA  
ATOM   1065  CD  ILE P 114     -13.892 -39.108   7.875  0.00  0.00      PROA  
ATOM   1066  HD1 ILE P 114     -14.872 -39.502   8.219  0.00  0.00      PROA  
ATOM   1067  HD2 ILE P 114     -13.969 -38.823   6.804  0.00  0.00      PROA  
ATOM   1068  HD3 ILE P 114     -13.602 -38.217   8.472  0.00  0.00      PROA  
ATOM   1069  C   ILE P 114     -10.396 -38.255   9.524  0.00  0.00      PROA  
ATOM   1070  O   ILE P 114      -9.908 -37.165   9.259  0.00  0.00      PROA  
ATOM   1071  N   TRP P 115     -11.102 -38.555  10.702  0.00  0.00      PROA  
ATOM   1072  HN  TRP P 115     -11.489 -39.455  10.883  0.00  0.00      PROA  
ATOM   1073  CA  TRP P 115     -11.455 -37.611  11.734  0.00  0.00      PROA  
ATOM   1074  HA  TRP P 115     -11.743 -36.704  11.223  0.00  0.00      PROA  
ATOM   1075  CB  TRP P 115     -12.559 -38.190  12.661  0.00  0.00      PROA  
ATOM   1076  HB1 TRP P 115     -12.427 -37.610  13.600  0.00  0.00      PROA  
ATOM   1077  HB2 TRP P 115     -12.209 -39.160  13.074  0.00  0.00      PROA  
ATOM   1078  CG  TRP P 115     -13.969 -38.293  12.270  0.00  0.00      PROA  
ATOM   1079  CD1 TRP P 115     -14.702 -39.424  12.340  0.00  0.00      PROA  
ATOM   1080  HD1 TRP P 115     -14.342 -40.303  12.854  0.00  0.00      PROA  
ATOM   1081  NE1 TRP P 115     -15.850 -39.356  11.546  0.00  0.00      PROA  
ATOM   1082  HE1 TRP P 115     -16.649 -39.910  11.633  0.00  0.00      PROA  
ATOM   1083  CE2 TRP P 115     -15.962 -38.073  11.073  0.00  0.00      PROA  
ATOM   1084  CD2 TRP P 115     -14.775 -37.369  11.448  0.00  0.00      PROA  
ATOM   1085  CE3 TRP P 115     -14.603 -36.105  10.914  0.00  0.00      PROA  
ATOM   1086  HE3 TRP P 115     -13.748 -35.500  11.175  0.00  0.00      PROA  
ATOM   1087  CZ3 TRP P 115     -15.583 -35.558  10.019  0.00  0.00      PROA  
ATOM   1088  HZ3 TRP P 115     -15.458 -34.530   9.713  0.00  0.00      PROA  
ATOM   1089  CZ2 TRP P 115     -16.885 -37.620  10.202  0.00  0.00      PROA  
ATOM   1090  HZ2 TRP P 115     -17.696 -38.261   9.887  0.00  0.00      PROA  
ATOM   1091  CH2 TRP P 115     -16.701 -36.322   9.714  0.00  0.00      PROA  
ATOM   1092  HH2 TRP P 115     -17.391 -35.937   8.978  0.00  0.00      PROA  
ATOM   1093  C   TRP P 115     -10.270 -37.181  12.576  0.00  0.00      PROA  
ATOM   1094  O   TRP P 115     -10.142 -36.042  12.979  0.00  0.00      PROA  
ATOM   1095  N   GLY P 116      -9.280 -38.076  12.743  0.00  0.00      PROA  
ATOM   1096  HN  GLY P 116      -9.407 -38.988  12.360  0.00  0.00      PROA  
ATOM   1097  CA  GLY P 116      -8.003 -37.888  13.456  0.00  0.00      PROA  
ATOM   1098  HA1 GLY P 116      -7.565 -38.873  13.530  0.00  0.00      PROA  
ATOM   1099  HA2 GLY P 116      -8.097 -37.391  14.411  0.00  0.00      PROA  
ATOM   1100  C   GLY P 116      -7.068 -37.066  12.552  0.00  0.00      PROA  
ATOM   1101  O   GLY P 116      -6.266 -36.208  13.063  0.00  0.00      PROA  
ATOM   1102  N   ILE P 117      -7.165 -37.236  11.185  0.00  0.00      PROA  
ATOM   1103  HN  ILE P 117      -7.826 -37.855  10.768  0.00  0.00      PROA  
ATOM   1104  CA  ILE P 117      -6.546 -36.229  10.301  0.00  0.00      PROA  
ATOM   1105  HA  ILE P 117      -5.618 -35.965  10.785  0.00  0.00      PROA  
ATOM   1106  CB  ILE P 117      -6.515 -36.753   8.790  0.00  0.00      PROA  
ATOM   1107  HB  ILE P 117      -7.540 -37.123   8.574  0.00  0.00      PROA  
ATOM   1108  CG2 ILE P 117      -6.140 -35.641   7.742  0.00  0.00      PROA  
ATOM   1109 HG21 ILE P 117      -5.156 -35.183   7.981  0.00  0.00      PROA  
ATOM   1110 HG22 ILE P 117      -6.873 -34.809   7.675  0.00  0.00      PROA  
ATOM   1111 HG23 ILE P 117      -6.075 -36.128   6.746  0.00  0.00      PROA  
ATOM   1112  CG1 ILE P 117      -5.572 -38.011   8.674  0.00  0.00      PROA  
ATOM   1113 HG11 ILE P 117      -5.674 -38.442   7.656  0.00  0.00      PROA  
ATOM   1114 HG12 ILE P 117      -5.886 -38.785   9.407  0.00  0.00      PROA  
ATOM   1115  CD  ILE P 117      -4.133 -37.557   8.906  0.00  0.00      PROA  
ATOM   1116  HD1 ILE P 117      -3.946 -37.241   9.954  0.00  0.00      PROA  
ATOM   1117  HD2 ILE P 117      -3.637 -36.828   8.229  0.00  0.00      PROA  
ATOM   1118  HD3 ILE P 117      -3.538 -38.484   8.763  0.00  0.00      PROA  
ATOM   1119  C   ILE P 117      -7.213 -34.937  10.314  0.00  0.00      PROA  
ATOM   1120  O   ILE P 117      -6.569 -33.870  10.414  0.00  0.00      PROA  
ATOM   1121  N   TYR P 118      -8.567 -34.950  10.152  0.00  0.00      PROA  
ATOM   1122  HN  TYR P 118      -9.060 -35.798   9.977  0.00  0.00      PROA  
ATOM   1123  CA  TYR P 118      -9.355 -33.733  10.150  0.00  0.00      PROA  
ATOM   1124  HA  TYR P 118      -8.872 -33.121   9.404  0.00  0.00      PROA  
ATOM   1125  CB  TYR P 118     -10.857 -33.919   9.673  0.00  0.00      PROA  
ATOM   1126  HB1 TYR P 118     -11.398 -34.731  10.205  0.00  0.00      PROA  
ATOM   1127  HB2 TYR P 118     -10.831 -34.121   8.581  0.00  0.00      PROA  
ATOM   1128  CG  TYR P 118     -11.715 -32.669   9.811  0.00  0.00      PROA  
ATOM   1129  CD1 TYR P 118     -11.553 -31.625   8.857  0.00  0.00      PROA  
ATOM   1130  HD1 TYR P 118     -10.672 -31.804   8.258  0.00  0.00      PROA  
ATOM   1131  CE1 TYR P 118     -12.387 -30.534   8.793  0.00  0.00      PROA  
ATOM   1132  HE1 TYR P 118     -12.299 -29.777   8.027  0.00  0.00      PROA  
ATOM   1133  CZ  TYR P 118     -13.429 -30.532   9.674  0.00  0.00      PROA  
ATOM   1134  OH  TYR P 118     -14.285 -29.504   9.583  0.00  0.00      PROA  
ATOM   1135  HH  TYR P 118     -14.886 -29.602  10.325  0.00  0.00      PROA  
ATOM   1136  CD2 TYR P 118     -12.839 -32.640  10.691  0.00  0.00      PROA  
ATOM   1137  HD2 TYR P 118     -13.149 -33.428  11.362  0.00  0.00      PROA  
ATOM   1138  CE2 TYR P 118     -13.567 -31.477  10.651  0.00  0.00      PROA  
ATOM   1139  HE2 TYR P 118     -14.405 -31.349  11.320  0.00  0.00      PROA  
ATOM   1140  C   TYR P 118      -9.194 -32.890  11.433  0.00  0.00      PROA  
ATOM   1141  O   TYR P 118      -9.007 -31.660  11.358  0.00  0.00      PROA  
ATOM   1142  N   PHE P 119      -9.227 -33.500  12.673  0.00  0.00      PROA  
ATOM   1143  HN  PHE P 119      -9.306 -34.485  12.810  0.00  0.00      PROA  
ATOM   1144  CA  PHE P 119      -9.262 -32.740  13.938  0.00  0.00      PROA  
ATOM   1145  HA  PHE P 119      -9.715 -31.794  13.682  0.00  0.00      PROA  
ATOM   1146  CB  PHE P 119      -9.935 -33.503  15.251  0.00  0.00      PROA  
ATOM   1147  HB1 PHE P 119      -9.732 -32.905  16.165  0.00  0.00      PROA  
ATOM   1148  HB2 PHE P 119      -9.381 -34.461  15.354  0.00  0.00      PROA  
ATOM   1149  CG  PHE P 119     -11.408 -33.747  15.119  0.00  0.00      PROA  
ATOM   1150  CD1 PHE P 119     -12.068 -35.003  15.182  0.00  0.00      PROA  
ATOM   1151  HD1 PHE P 119     -11.408 -35.839  15.359  0.00  0.00      PROA  
ATOM   1152  CE1 PHE P 119     -13.470 -35.111  14.843  0.00  0.00      PROA  
ATOM   1153  HE1 PHE P 119     -13.959 -36.069  14.746  0.00  0.00      PROA  
ATOM   1154  CZ  PHE P 119     -14.225 -33.985  14.648  0.00  0.00      PROA  
ATOM   1155  HZ  PHE P 119     -15.245 -34.155  14.336  0.00  0.00      PROA  
ATOM   1156  CD2 PHE P 119     -12.257 -32.604  14.895  0.00  0.00      PROA  
ATOM   1157  HD2 PHE P 119     -11.826 -31.626  14.737  0.00  0.00      PROA  
ATOM   1158  CE2 PHE P 119     -13.641 -32.738  14.670  0.00  0.00      PROA  
ATOM   1159  HE2 PHE P 119     -14.112 -31.835  14.310  0.00  0.00      PROA  
ATOM   1160  C   PHE P 119      -7.796 -32.323  14.158  0.00  0.00      PROA  
ATOM   1161  O   PHE P 119      -7.525 -31.306  14.823  0.00  0.00      PROA  
ATOM   1162  N   ALA P 120      -6.768 -33.031  13.682  0.00  0.00      PROA  
ATOM   1163  HN  ALA P 120      -7.003 -33.764  13.049  0.00  0.00      PROA  
ATOM   1164  CA  ALA P 120      -5.413 -32.499  13.638  0.00  0.00      PROA  
ATOM   1165  HA  ALA P 120      -5.170 -32.300  14.671  0.00  0.00      PROA  
ATOM   1166  CB  ALA P 120      -4.498 -33.563  13.239  0.00  0.00      PROA  
ATOM   1167  HB1 ALA P 120      -4.591 -33.850  12.170  0.00  0.00      PROA  
ATOM   1168  HB2 ALA P 120      -4.726 -34.503  13.786  0.00  0.00      PROA  
ATOM   1169  HB3 ALA P 120      -3.467 -33.277  13.538  0.00  0.00      PROA  
ATOM   1170  C   ALA P 120      -5.268 -31.221  12.831  0.00  0.00      PROA  
ATOM   1171  O   ALA P 120      -4.675 -30.254  13.259  0.00  0.00      PROA  
ATOM   1172  N   ILE P 121      -5.883 -31.178  11.638  0.00  0.00      PROA  
ATOM   1173  HN  ILE P 121      -6.403 -31.970  11.330  0.00  0.00      PROA  
ATOM   1174  CA  ILE P 121      -5.873 -29.994  10.770  0.00  0.00      PROA  
ATOM   1175  HA  ILE P 121      -4.875 -29.610  10.617  0.00  0.00      PROA  
ATOM   1176  CB  ILE P 121      -6.341 -30.224   9.311  0.00  0.00      PROA  
ATOM   1177  HB  ILE P 121      -7.168 -30.966   9.317  0.00  0.00      PROA  
ATOM   1178  CG2 ILE P 121      -7.082 -28.954   8.778  0.00  0.00      PROA  
ATOM   1179 HG21 ILE P 121      -7.208 -28.899   7.676  0.00  0.00      PROA  
ATOM   1180 HG22 ILE P 121      -6.484 -28.044   8.994  0.00  0.00      PROA  
ATOM   1181 HG23 ILE P 121      -8.008 -28.955   9.393  0.00  0.00      PROA  
ATOM   1182  CG1 ILE P 121      -5.205 -30.867   8.429  0.00  0.00      PROA  
ATOM   1183 HG11 ILE P 121      -4.804 -31.758   8.957  0.00  0.00      PROA  
ATOM   1184 HG12 ILE P 121      -4.421 -30.091   8.294  0.00  0.00      PROA  
ATOM   1185  CD  ILE P 121      -5.671 -31.353   6.958  0.00  0.00      PROA  
ATOM   1186  HD1 ILE P 121      -6.363 -32.220   7.000  0.00  0.00      PROA  
ATOM   1187  HD2 ILE P 121      -4.819 -31.771   6.379  0.00  0.00      PROA  
ATOM   1188  HD3 ILE P 121      -6.130 -30.552   6.340  0.00  0.00      PROA  
ATOM   1189  C   ILE P 121      -6.505 -28.884  11.540  0.00  0.00      PROA  
ATOM   1190  O   ILE P 121      -5.944 -27.781  11.648  0.00  0.00      PROA  
ATOM   1191  N   LEU P 122      -7.690 -29.086  12.072  0.00  0.00      PROA  
ATOM   1192  HN  LEU P 122      -8.215 -29.893  11.813  0.00  0.00      PROA  
ATOM   1193  CA  LEU P 122      -8.398 -28.084  12.847  0.00  0.00      PROA  
ATOM   1194  HA  LEU P 122      -8.401 -27.258  12.151  0.00  0.00      PROA  
ATOM   1195  CB  LEU P 122      -9.808 -28.484  13.317  0.00  0.00      PROA  
ATOM   1196  HB1 LEU P 122     -10.254 -27.713  13.980  0.00  0.00      PROA  
ATOM   1197  HB2 LEU P 122      -9.644 -29.373  13.963  0.00  0.00      PROA  
ATOM   1198  CG  LEU P 122     -10.823 -28.891  12.261  0.00  0.00      PROA  
ATOM   1199  HG  LEU P 122     -10.368 -29.801  11.814  0.00  0.00      PROA  
ATOM   1200  CD1 LEU P 122     -12.189 -29.211  12.941  0.00  0.00      PROA  
ATOM   1201 HD11 LEU P 122     -12.171 -30.046  13.675  0.00  0.00      PROA  
ATOM   1202 HD12 LEU P 122     -13.030 -29.379  12.235  0.00  0.00      PROA  
ATOM   1203 HD13 LEU P 122     -12.394 -28.330  13.586  0.00  0.00      PROA  
ATOM   1204  CD2 LEU P 122     -10.944 -27.791  11.177  0.00  0.00      PROA  
ATOM   1205 HD21 LEU P 122     -11.073 -26.829  11.717  0.00  0.00      PROA  
ATOM   1206 HD22 LEU P 122     -11.836 -28.105  10.594  0.00  0.00      PROA  
ATOM   1207 HD23 LEU P 122     -10.079 -27.712  10.483  0.00  0.00      PROA  
ATOM   1208  C   LEU P 122      -7.620 -27.590  14.103  0.00  0.00      PROA  
ATOM   1209  O   LEU P 122      -7.639 -26.395  14.469  0.00  0.00      PROA  
ATOM   1210  N   SER P 123      -6.910 -28.489  14.787  0.00  0.00      PROA  
ATOM   1211  HN  SER P 123      -6.852 -29.399  14.384  0.00  0.00      PROA  
ATOM   1212  CA  SER P 123      -6.303 -28.073  16.090  0.00  0.00      PROA  
ATOM   1213  HA  SER P 123      -6.933 -27.270  16.442  0.00  0.00      PROA  
ATOM   1214  CB  SER P 123      -6.220 -29.216  17.188  0.00  0.00      PROA  
ATOM   1215  HB1 SER P 123      -6.125 -28.687  18.160  0.00  0.00      PROA  
ATOM   1216  HB2 SER P 123      -5.343 -29.880  17.032  0.00  0.00      PROA  
ATOM   1217  OG  SER P 123      -7.430 -30.001  17.213  0.00  0.00      PROA  
ATOM   1218  HG1 SER P 123      -7.465 -30.426  16.353  0.00  0.00      PROA  
ATOM   1219  C   SER P 123      -4.929 -27.486  15.895  0.00  0.00      PROA  
ATOM   1220  O   SER P 123      -4.403 -26.753  16.724  0.00  0.00      PROA  
ATOM   1221  N   PHE P 124      -4.288 -27.787  14.763  0.00  0.00      PROA  
ATOM   1222  HN  PHE P 124      -4.718 -28.385  14.091  0.00  0.00      PROA  
ATOM   1223  CA  PHE P 124      -3.135 -27.115  14.220  0.00  0.00      PROA  
ATOM   1224  HA  PHE P 124      -2.325 -26.911  14.905  0.00  0.00      PROA  
ATOM   1225  CB  PHE P 124      -2.609 -27.956  13.019  0.00  0.00      PROA  
ATOM   1226  HB1 PHE P 124      -3.393 -28.194  12.268  0.00  0.00      PROA  
ATOM   1227  HB2 PHE P 124      -2.396 -28.976  13.406  0.00  0.00      PROA  
ATOM   1228  CG  PHE P 124      -1.490 -27.267  12.307  0.00  0.00      PROA  
ATOM   1229  CD1 PHE P 124      -0.279 -27.067  13.014  0.00  0.00      PROA  
ATOM   1230  HD1 PHE P 124      -0.119 -27.406  14.027  0.00  0.00      PROA  
ATOM   1231  CE1 PHE P 124       0.726 -26.186  12.533  0.00  0.00      PROA  
ATOM   1232  HE1 PHE P 124       1.521 -25.917  13.213  0.00  0.00      PROA  
ATOM   1233  CZ  PHE P 124       0.592 -25.633  11.229  0.00  0.00      PROA  
ATOM   1234  HZ  PHE P 124       1.317 -24.938  10.831  0.00  0.00      PROA  
ATOM   1235  CD2 PHE P 124      -1.563 -26.742  10.995  0.00  0.00      PROA  
ATOM   1236  HD2 PHE P 124      -2.559 -26.877  10.601  0.00  0.00      PROA  
ATOM   1237  CE2 PHE P 124      -0.556 -25.850  10.488  0.00  0.00      PROA  
ATOM   1238  HE2 PHE P 124      -0.693 -25.329   9.552  0.00  0.00      PROA  
ATOM   1239  C   PHE P 124      -3.420 -25.619  13.788  0.00  0.00      PROA  
ATOM   1240  O   PHE P 124      -2.709 -24.661  14.001  0.00  0.00      PROA  
ATOM   1241  N   LEU P 125      -4.593 -25.534  13.116  0.00  0.00      PROA  
ATOM   1242  HN  LEU P 125      -5.130 -26.371  13.040  0.00  0.00      PROA  
ATOM   1243  CA  LEU P 125      -5.164 -24.281  12.652  0.00  0.00      PROA  
ATOM   1244  HA  LEU P 125      -4.401 -23.748  12.104  0.00  0.00      PROA  
ATOM   1245  CB  LEU P 125      -6.251 -24.534  11.637  0.00  0.00      PROA  
ATOM   1246  HB1 LEU P 125      -7.033 -23.747  11.579  0.00  0.00      PROA  
ATOM   1247  HB2 LEU P 125      -6.727 -25.521  11.821  0.00  0.00      PROA  
ATOM   1248  CG  LEU P 125      -5.769 -24.625  10.175  0.00  0.00      PROA  
ATOM   1249  HG  LEU P 125      -5.064 -25.484  10.172  0.00  0.00      PROA  
ATOM   1250  CD1 LEU P 125      -6.990 -25.090   9.268  0.00  0.00      PROA  
ATOM   1251 HD11 LEU P 125      -7.591 -25.928   9.679  0.00  0.00      PROA  
ATOM   1252 HD12 LEU P 125      -6.663 -25.268   8.221  0.00  0.00      PROA  
ATOM   1253 HD13 LEU P 125      -7.777 -24.305   9.278  0.00  0.00      PROA  
ATOM   1254  CD2 LEU P 125      -5.096 -23.427   9.525  0.00  0.00      PROA  
ATOM   1255 HD21 LEU P 125      -5.741 -22.522   9.540  0.00  0.00      PROA  
ATOM   1256 HD22 LEU P 125      -4.683 -23.681   8.525  0.00  0.00      PROA  
ATOM   1257 HD23 LEU P 125      -4.166 -23.123  10.051  0.00  0.00      PROA  
ATOM   1258  C   LEU P 125      -5.614 -23.388  13.729  0.00  0.00      PROA  
ATOM   1259  O   LEU P 125      -5.313 -22.213  13.684  0.00  0.00      PROA  
ATOM   1260  N   HSD P 126      -6.252 -23.931  14.766  0.00  0.00      PROA  
ATOM   1261  HN  HSD P 126      -6.485 -24.900  14.772  0.00  0.00      PROA  
ATOM   1262  CA  HSD P 126      -6.596 -23.219  16.015  0.00  0.00      PROA  
ATOM   1263  HA  HSD P 126      -7.278 -22.443  15.700  0.00  0.00      PROA  
ATOM   1264  CB  HSD P 126      -7.243 -24.154  17.051  0.00  0.00      PROA  
ATOM   1265  HB1 HSD P 126      -6.480 -24.861  17.440  0.00  0.00      PROA  
ATOM   1266  HB2 HSD P 126      -7.966 -24.667  16.381  0.00  0.00      PROA  
ATOM   1267  ND1 HSD P 126      -8.893 -23.980  18.989  0.00  0.00      PROA  
ATOM   1268  HD1 HSD P 126      -9.183 -24.915  18.785  0.00  0.00      PROA  
ATOM   1269  CG  HSD P 126      -7.947 -23.393  18.173  0.00  0.00      PROA  
ATOM   1270  CE1 HSD P 126      -9.210 -23.057  19.931  0.00  0.00      PROA  
ATOM   1271  HE1 HSD P 126      -9.827 -23.249  20.809  0.00  0.00      PROA  
ATOM   1272  NE2 HSD P 126      -8.565 -21.985  19.816  0.00  0.00      PROA  
ATOM   1273  CD2 HSD P 126      -7.749 -22.178  18.682  0.00  0.00      PROA  
ATOM   1274  HD2 HSD P 126      -7.146 -21.366  18.295  0.00  0.00      PROA  
ATOM   1275  C   HSD P 126      -5.413 -22.564  16.678  0.00  0.00      PROA  
ATOM   1276  O   HSD P 126      -5.329 -21.316  16.772  0.00  0.00      PROA  
ATOM   1277  N   ILE P 127      -4.435 -23.414  17.051  0.00  0.00      PROA  
ATOM   1278  HN  ILE P 127      -4.556 -24.391  16.890  0.00  0.00      PROA  
ATOM   1279  CA  ILE P 127      -3.112 -22.950  17.641  0.00  0.00      PROA  
ATOM   1280  HA  ILE P 127      -3.475 -22.353  18.465  0.00  0.00      PROA  
ATOM   1281  CB  ILE P 127      -2.278 -24.106  18.092  0.00  0.00      PROA  
ATOM   1282  HB  ILE P 127      -2.124 -24.686  17.157  0.00  0.00      PROA  
ATOM   1283  CG2 ILE P 127      -0.894 -23.638  18.613  0.00  0.00      PROA  
ATOM   1284 HG21 ILE P 127      -0.300 -23.075  17.862  0.00  0.00      PROA  
ATOM   1285 HG22 ILE P 127      -0.164 -24.403  18.957  0.00  0.00      PROA  
ATOM   1286 HG23 ILE P 127      -1.015 -22.942  19.471  0.00  0.00      PROA  
ATOM   1287  CG1 ILE P 127      -3.026 -24.989  19.154  0.00  0.00      PROA  
ATOM   1288 HG11 ILE P 127      -4.104 -25.121  18.921  0.00  0.00      PROA  
ATOM   1289 HG12 ILE P 127      -3.085 -24.381  20.082  0.00  0.00      PROA  
ATOM   1290  CD  ILE P 127      -2.295 -26.296  19.427  0.00  0.00      PROA  
ATOM   1291  HD1 ILE P 127      -1.324 -26.360  19.963  0.00  0.00      PROA  
ATOM   1292  HD2 ILE P 127      -2.102 -26.754  18.433  0.00  0.00      PROA  
ATOM   1293  HD3 ILE P 127      -2.948 -26.929  20.064  0.00  0.00      PROA  
ATOM   1294  C   ILE P 127      -2.333 -21.986  16.769  0.00  0.00      PROA  
ATOM   1295  O   ILE P 127      -1.853 -20.971  17.272  0.00  0.00      PROA  
ATOM   1296  N   TRP P 128      -2.077 -22.173  15.463  0.00  0.00      PROA  
ATOM   1297  HN  TRP P 128      -2.378 -23.026  15.045  0.00  0.00      PROA  
ATOM   1298  CA  TRP P 128      -1.105 -21.366  14.794  0.00  0.00      PROA  
ATOM   1299  HA  TRP P 128      -0.480 -20.731  15.404  0.00  0.00      PROA  
ATOM   1300  CB  TRP P 128      -0.073 -22.271  14.062  0.00  0.00      PROA  
ATOM   1301  HB1 TRP P 128       0.696 -21.818  13.400  0.00  0.00      PROA  
ATOM   1302  HB2 TRP P 128      -0.620 -22.947  13.371  0.00  0.00      PROA  
ATOM   1303  CG  TRP P 128       0.726 -23.178  14.998  0.00  0.00      PROA  
ATOM   1304  CD1 TRP P 128       0.358 -24.499  15.333  0.00  0.00      PROA  
ATOM   1305  HD1 TRP P 128      -0.572 -24.942  15.009  0.00  0.00      PROA  
ATOM   1306  NE1 TRP P 128       1.388 -25.146  15.951  0.00  0.00      PROA  
ATOM   1307  HE1 TRP P 128       1.253 -25.658  16.771  0.00  0.00      PROA  
ATOM   1308  CE2 TRP P 128       2.504 -24.381  15.965  0.00  0.00      PROA  
ATOM   1309  CD2 TRP P 128       2.105 -23.092  15.462  0.00  0.00      PROA  
ATOM   1310  CE3 TRP P 128       3.143 -22.119  15.252  0.00  0.00      PROA  
ATOM   1311  HE3 TRP P 128       2.952 -21.277  14.602  0.00  0.00      PROA  
ATOM   1312  CZ3 TRP P 128       4.404 -22.363  15.705  0.00  0.00      PROA  
ATOM   1313  HZ3 TRP P 128       5.213 -21.748  15.339  0.00  0.00      PROA  
ATOM   1314  CZ2 TRP P 128       3.803 -24.577  16.404  0.00  0.00      PROA  
ATOM   1315  HZ2 TRP P 128       4.030 -25.467  16.972  0.00  0.00      PROA  
ATOM   1316  CH2 TRP P 128       4.758 -23.548  16.243  0.00  0.00      PROA  
ATOM   1317  HH2 TRP P 128       5.783 -23.871  16.349  0.00  0.00      PROA  
ATOM   1318  C   TRP P 128      -1.587 -20.281  13.801  0.00  0.00      PROA  
ATOM   1319  O   TRP P 128      -0.758 -19.525  13.225  0.00  0.00      PROA  
ATOM   1320  N   ALA P 129      -2.898 -20.123  13.519  0.00  0.00      PROA  
ATOM   1321  HN  ALA P 129      -3.547 -20.728  13.974  0.00  0.00      PROA  
ATOM   1322  CA  ALA P 129      -3.395 -19.243  12.508  0.00  0.00      PROA  
ATOM   1323  HA  ALA P 129      -2.663 -18.459  12.385  0.00  0.00      PROA  
ATOM   1324  CB  ALA P 129      -3.756 -19.972  11.207  0.00  0.00      PROA  
ATOM   1325  HB1 ALA P 129      -4.404 -19.227  10.699  0.00  0.00      PROA  
ATOM   1326  HB2 ALA P 129      -4.378 -20.839  11.517  0.00  0.00      PROA  
ATOM   1327  HB3 ALA P 129      -2.937 -20.328  10.545  0.00  0.00      PROA  
ATOM   1328  C   ALA P 129      -4.636 -18.588  13.112  0.00  0.00      PROA  
ATOM   1329  O   ALA P 129      -4.593 -17.431  13.343  0.00  0.00      PROA  
ATOM   1330  N   VAL P 130      -5.698 -19.354  13.506  0.00  0.00      PROA  
ATOM   1331  HN  VAL P 130      -5.690 -20.350  13.543  0.00  0.00      PROA  
ATOM   1332  CA  VAL P 130      -6.863 -18.684  14.121  0.00  0.00      PROA  
ATOM   1333  HA  VAL P 130      -7.457 -18.135  13.406  0.00  0.00      PROA  
ATOM   1334  CB  VAL P 130      -7.846 -19.710  14.632  0.00  0.00      PROA  
ATOM   1335  HB  VAL P 130      -7.308 -20.353  15.361  0.00  0.00      PROA  
ATOM   1336  CG1 VAL P 130      -9.033 -18.937  15.319  0.00  0.00      PROA  
ATOM   1337 HG11 VAL P 130      -9.748 -19.709  15.674  0.00  0.00      PROA  
ATOM   1338 HG12 VAL P 130      -9.326 -18.123  14.621  0.00  0.00      PROA  
ATOM   1339 HG13 VAL P 130      -8.621 -18.382  16.188  0.00  0.00      PROA  
ATOM   1340  CG2 VAL P 130      -8.353 -20.503  13.380  0.00  0.00      PROA  
ATOM   1341 HG21 VAL P 130      -9.186 -19.974  12.869  0.00  0.00      PROA  
ATOM   1342 HG22 VAL P 130      -8.941 -21.403  13.662  0.00  0.00      PROA  
ATOM   1343 HG23 VAL P 130      -7.603 -20.702  12.585  0.00  0.00      PROA  
ATOM   1344  C   VAL P 130      -6.571 -17.733  15.272  0.00  0.00      PROA  
ATOM   1345  O   VAL P 130      -6.978 -16.560  15.199  0.00  0.00      PROA  
ATOM   1346  N   VAL P 131      -5.807 -18.186  16.347  0.00  0.00      PROA  
ATOM   1347  HN  VAL P 131      -5.347 -19.070  16.338  0.00  0.00      PROA  
ATOM   1348  CA  VAL P 131      -5.489 -17.148  17.334  0.00  0.00      PROA  
ATOM   1349  HA  VAL P 131      -6.473 -16.784  17.589  0.00  0.00      PROA  
ATOM   1350  CB  VAL P 131      -4.921 -17.672  18.613  0.00  0.00      PROA  
ATOM   1351  HB  VAL P 131      -3.928 -18.100  18.361  0.00  0.00      PROA  
ATOM   1352  CG1 VAL P 131      -4.754 -16.609  19.648  0.00  0.00      PROA  
ATOM   1353 HG11 VAL P 131      -5.628 -15.930  19.737  0.00  0.00      PROA  
ATOM   1354 HG12 VAL P 131      -3.763 -16.108  19.621  0.00  0.00      PROA  
ATOM   1355 HG13 VAL P 131      -4.605 -17.162  20.600  0.00  0.00      PROA  
ATOM   1356  CG2 VAL P 131      -5.915 -18.711  19.194  0.00  0.00      PROA  
ATOM   1357 HG21 VAL P 131      -5.475 -19.202  20.088  0.00  0.00      PROA  
ATOM   1358 HG22 VAL P 131      -6.200 -19.449  18.415  0.00  0.00      PROA  
ATOM   1359 HG23 VAL P 131      -6.839 -18.187  19.519  0.00  0.00      PROA  
ATOM   1360  C   VAL P 131      -4.594 -16.015  16.836  0.00  0.00      PROA  
ATOM   1361  O   VAL P 131      -4.910 -14.859  17.358  0.00  0.00      PROA  
ATOM   1362  N   PRO P 132      -3.606 -16.123  15.943  0.00  0.00      PROA  
ATOM   1363  CD  PRO P 132      -2.735 -17.284  15.930  0.00  0.00      PROA  
ATOM   1364  HD1 PRO P 132      -3.264 -18.081  15.364  0.00  0.00      PROA  
ATOM   1365  HD2 PRO P 132      -2.473 -17.606  16.960  0.00  0.00      PROA  
ATOM   1366  CA  PRO P 132      -2.957 -14.944  15.348  0.00  0.00      PROA  
ATOM   1367  HA  PRO P 132      -2.485 -14.309  16.084  0.00  0.00      PROA  
ATOM   1368  CB  PRO P 132      -1.826 -15.636  14.527  0.00  0.00      PROA  
ATOM   1369  HB1 PRO P 132      -0.919 -15.056  14.253  0.00  0.00      PROA  
ATOM   1370  HB2 PRO P 132      -2.172 -16.051  13.556  0.00  0.00      PROA  
ATOM   1371  CG  PRO P 132      -1.344 -16.754  15.385  0.00  0.00      PROA  
ATOM   1372  HG1 PRO P 132      -0.890 -17.579  14.796  0.00  0.00      PROA  
ATOM   1373  HG2 PRO P 132      -0.524 -16.508  16.094  0.00  0.00      PROA  
ATOM   1374  C   PRO P 132      -3.971 -14.001  14.656  0.00  0.00      PROA  
ATOM   1375  O   PRO P 132      -3.730 -12.779  14.755  0.00  0.00      PROA  
ATOM   1376  N   CYS P 133      -5.011 -14.506  13.995  0.00  0.00      PROA  
ATOM   1377  HN  CYS P 133      -5.150 -15.487  14.106  0.00  0.00      PROA  
ATOM   1378  CA  CYS P 133      -6.019 -13.736  13.203  0.00  0.00      PROA  
ATOM   1379  HA  CYS P 133      -5.570 -12.935  12.635  0.00  0.00      PROA  
ATOM   1380  CB  CYS P 133      -6.832 -14.684  12.300  0.00  0.00      PROA  
ATOM   1381  HB1 CYS P 133      -7.703 -14.154  11.859  0.00  0.00      PROA  
ATOM   1382  HB2 CYS P 133      -7.369 -15.459  12.886  0.00  0.00      PROA  
ATOM   1383  SG  CYS P 133      -5.815 -15.492  10.998  0.00  0.00      PROA  
ATOM   1384  HG1 CYS P 133      -4.897 -16.074  11.755  0.00  0.00      PROA  
ATOM   1385  C   CYS P 133      -7.002 -13.022  14.188  0.00  0.00      PROA  
ATOM   1386  O   CYS P 133      -7.443 -11.921  13.910  0.00  0.00      PROA  
ATOM   1387  N   ILE P 134      -7.479 -13.686  15.234  0.00  0.00      PROA  
ATOM   1388  HN  ILE P 134      -7.364 -14.674  15.300  0.00  0.00      PROA  
ATOM   1389  CA  ILE P 134      -8.342 -13.130  16.281  0.00  0.00      PROA  
ATOM   1390  HA  ILE P 134      -9.203 -12.681  15.809  0.00  0.00      PROA  
ATOM   1391  CB  ILE P 134      -8.576 -14.226  17.385  0.00  0.00      PROA  
ATOM   1392  HB  ILE P 134      -7.650 -14.817  17.553  0.00  0.00      PROA  
ATOM   1393  CG2 ILE P 134      -8.874 -13.628  18.784  0.00  0.00      PROA  
ATOM   1394 HG21 ILE P 134      -9.818 -13.048  18.704  0.00  0.00      PROA  
ATOM   1395 HG22 ILE P 134      -8.018 -13.005  19.122  0.00  0.00      PROA  
ATOM   1396 HG23 ILE P 134      -8.991 -14.394  19.580  0.00  0.00      PROA  
ATOM   1397  CG1 ILE P 134      -9.627 -15.377  17.031  0.00  0.00      PROA  
ATOM   1398 HG11 ILE P 134      -9.581 -15.703  15.970  0.00  0.00      PROA  
ATOM   1399 HG12 ILE P 134     -10.624 -14.891  17.100  0.00  0.00      PROA  
ATOM   1400  CD  ILE P 134      -9.671 -16.592  18.046  0.00  0.00      PROA  
ATOM   1401  HD1 ILE P 134     -10.211 -17.454  17.598  0.00  0.00      PROA  
ATOM   1402  HD2 ILE P 134     -10.162 -16.236  18.977  0.00  0.00      PROA  
ATOM   1403  HD3 ILE P 134      -8.623 -16.940  18.168  0.00  0.00      PROA  
ATOM   1404  C   ILE P 134      -7.624 -11.955  16.960  0.00  0.00      PROA  
ATOM   1405  O   ILE P 134      -8.327 -10.983  17.353  0.00  0.00      PROA  
ATOM   1406  N   LYS P 135      -6.335 -12.172  17.202  0.00  0.00      PROA  
ATOM   1407  HN  LYS P 135      -5.889 -13.054  17.077  0.00  0.00      PROA  
ATOM   1408  CA  LYS P 135      -5.513 -11.096  17.652  0.00  0.00      PROA  
ATOM   1409  HA  LYS P 135      -6.030 -10.606  18.464  0.00  0.00      PROA  
ATOM   1410  CB  LYS P 135      -4.152 -11.807  18.251  0.00  0.00      PROA  
ATOM   1411  HB1 LYS P 135      -3.181 -11.288  18.100  0.00  0.00      PROA  
ATOM   1412  HB2 LYS P 135      -3.992 -12.703  17.614  0.00  0.00      PROA  
ATOM   1413  CG  LYS P 135      -4.360 -12.213  19.748  0.00  0.00      PROA  
ATOM   1414  HG1 LYS P 135      -3.455 -12.741  20.119  0.00  0.00      PROA  
ATOM   1415  HG2 LYS P 135      -5.228 -12.906  19.719  0.00  0.00      PROA  
ATOM   1416  CD  LYS P 135      -4.570 -11.028  20.720  0.00  0.00      PROA  
ATOM   1417  HD1 LYS P 135      -5.636 -10.792  20.931  0.00  0.00      PROA  
ATOM   1418  HD2 LYS P 135      -4.091 -10.165  20.210  0.00  0.00      PROA  
ATOM   1419  CE  LYS P 135      -3.834 -11.050  22.062  0.00  0.00      PROA  
ATOM   1420  HE1 LYS P 135      -2.760 -10.793  21.939  0.00  0.00      PROA  
ATOM   1421  HE2 LYS P 135      -4.073 -12.009  22.570  0.00  0.00      PROA  
ATOM   1422  NZ  LYS P 135      -4.329  -9.930  22.963  0.00  0.00      PROA  
ATOM   1423  HZ1 LYS P 135      -4.433  -9.052  22.416  0.00  0.00      PROA  
ATOM   1424  HZ2 LYS P 135      -3.692  -9.759  23.768  0.00  0.00      PROA  
ATOM   1425  HZ3 LYS P 135      -5.260 -10.173  23.358  0.00  0.00      PROA  
ATOM   1426  C   LYS P 135      -5.265  -9.862  16.618  0.00  0.00      PROA  
ATOM   1427  O   LYS P 135      -5.329  -8.657  16.971  0.00  0.00      PROA  
ATOM   1428  N   SER P 136      -5.109 -10.146  15.301  0.00  0.00      PROA  
ATOM   1429  HN  SER P 136      -4.894 -11.117  15.226  0.00  0.00      PROA  
ATOM   1430  CA  SER P 136      -5.100  -9.096  14.223  0.00  0.00      PROA  
ATOM   1431  HA  SER P 136      -4.293  -8.449  14.534  0.00  0.00      PROA  
ATOM   1432  CB  SER P 136      -4.824  -9.618  12.751  0.00  0.00      PROA  
ATOM   1433  HB1 SER P 136      -5.664 -10.239  12.373  0.00  0.00      PROA  
ATOM   1434  HB2 SER P 136      -3.978 -10.326  12.882  0.00  0.00      PROA  
ATOM   1435  OG  SER P 136      -4.532  -8.448  11.980  0.00  0.00      PROA  
ATOM   1436  HG1 SER P 136      -5.386  -8.170  11.641  0.00  0.00      PROA  
ATOM   1437  C   SER P 136      -6.423  -8.336  14.110  0.00  0.00      PROA  
ATOM   1438  O   SER P 136      -6.413  -7.101  14.030  0.00  0.00      PROA  
ATOM   1439  N   PHE P 137      -7.562  -9.049  14.134  0.00  0.00      PROA  
ATOM   1440  HN  PHE P 137      -7.705 -10.032  14.212  0.00  0.00      PROA  
ATOM   1441  CA  PHE P 137      -8.804  -8.459  14.194  0.00  0.00      PROA  
ATOM   1442  HA  PHE P 137      -8.918  -7.904  13.275  0.00  0.00      PROA  
ATOM   1443  CB  PHE P 137      -9.956  -9.480  14.182  0.00  0.00      PROA  
ATOM   1444  HB1 PHE P 137      -9.817 -10.181  15.033  0.00  0.00      PROA  
ATOM   1445  HB2 PHE P 137      -9.826 -10.143  13.300  0.00  0.00      PROA  
ATOM   1446  CG  PHE P 137     -11.349  -8.922  14.235  0.00  0.00      PROA  
ATOM   1447  CD1 PHE P 137     -11.691  -7.828  13.423  0.00  0.00      PROA  
ATOM   1448  HD1 PHE P 137     -10.958  -7.510  12.697  0.00  0.00      PROA  
ATOM   1449  CE1 PHE P 137     -12.925  -7.185  13.480  0.00  0.00      PROA  
ATOM   1450  HE1 PHE P 137     -13.022  -6.222  13.001  0.00  0.00      PROA  
ATOM   1451  CZ  PHE P 137     -13.936  -7.676  14.398  0.00  0.00      PROA  
ATOM   1452  HZ  PHE P 137     -14.884  -7.160  14.373  0.00  0.00      PROA  
ATOM   1453  CD2 PHE P 137     -12.352  -9.400  15.103  0.00  0.00      PROA  
ATOM   1454  HD2 PHE P 137     -12.118 -10.179  15.814  0.00  0.00      PROA  
ATOM   1455  CE2 PHE P 137     -13.594  -8.819  15.205  0.00  0.00      PROA  
ATOM   1456  HE2 PHE P 137     -14.227  -9.170  16.007  0.00  0.00      PROA  
ATOM   1457  C   PHE P 137      -8.943  -7.540  15.437  0.00  0.00      PROA  
ATOM   1458  O   PHE P 137      -9.612  -6.463  15.318  0.00  0.00      PROA  
ATOM   1459  N   LEU P 138      -8.499  -7.946  16.625  0.00  0.00      PROA  
ATOM   1460  HN  LEU P 138      -8.050  -8.812  16.831  0.00  0.00      PROA  
ATOM   1461  CA  LEU P 138      -8.536  -7.144  17.810  0.00  0.00      PROA  
ATOM   1462  HA  LEU P 138      -9.536  -6.854  18.096  0.00  0.00      PROA  
ATOM   1463  CB  LEU P 138      -7.787  -7.809  18.996  0.00  0.00      PROA  
ATOM   1464  HB1 LEU P 138      -6.732  -8.092  18.793  0.00  0.00      PROA  
ATOM   1465  HB2 LEU P 138      -8.326  -8.746  19.250  0.00  0.00      PROA  
ATOM   1466  CG  LEU P 138      -7.816  -7.039  20.345  0.00  0.00      PROA  
ATOM   1467  HG  LEU P 138      -7.088  -6.202  20.283  0.00  0.00      PROA  
ATOM   1468  CD1 LEU P 138      -9.151  -6.508  20.911  0.00  0.00      PROA  
ATOM   1469 HD11 LEU P 138      -9.951  -7.278  20.916  0.00  0.00      PROA  
ATOM   1470 HD12 LEU P 138      -9.480  -5.614  20.339  0.00  0.00      PROA  
ATOM   1471 HD13 LEU P 138      -8.942  -6.105  21.925  0.00  0.00      PROA  
ATOM   1472  CD2 LEU P 138      -7.186  -7.997  21.347  0.00  0.00      PROA  
ATOM   1473 HD21 LEU P 138      -6.190  -8.281  20.945  0.00  0.00      PROA  
ATOM   1474 HD22 LEU P 138      -7.796  -8.926  21.345  0.00  0.00      PROA  
ATOM   1475 HD23 LEU P 138      -7.002  -7.589  22.364  0.00  0.00      PROA  
ATOM   1476  C   LEU P 138      -7.808  -5.812  17.649  0.00  0.00      PROA  
ATOM   1477  O   LEU P 138      -8.242  -4.710  18.125  0.00  0.00      PROA  
ATOM   1478  N   ILE P 139      -6.681  -5.788  16.881  0.00  0.00      PROA  
ATOM   1479  HN  ILE P 139      -6.269  -6.655  16.612  0.00  0.00      PROA  
ATOM   1480  CA  ILE P 139      -6.067  -4.592  16.464  0.00  0.00      PROA  
ATOM   1481  HA  ILE P 139      -5.873  -3.973  17.328  0.00  0.00      PROA  
ATOM   1482  CB  ILE P 139      -4.675  -4.933  15.796  0.00  0.00      PROA  
ATOM   1483  HB  ILE P 139      -4.852  -5.308  14.765  0.00  0.00      PROA  
ATOM   1484  CG2 ILE P 139      -3.926  -3.607  15.579  0.00  0.00      PROA  
ATOM   1485 HG21 ILE P 139      -4.524  -2.766  15.167  0.00  0.00      PROA  
ATOM   1486 HG22 ILE P 139      -3.089  -3.785  14.871  0.00  0.00      PROA  
ATOM   1487 HG23 ILE P 139      -3.471  -3.329  16.553  0.00  0.00      PROA  
ATOM   1488  CG1 ILE P 139      -3.771  -5.916  16.633  0.00  0.00      PROA  
ATOM   1489 HG11 ILE P 139      -2.751  -5.745  16.226  0.00  0.00      PROA  
ATOM   1490 HG12 ILE P 139      -4.044  -6.950  16.330  0.00  0.00      PROA  
ATOM   1491  CD  ILE P 139      -3.745  -5.578  18.104  0.00  0.00      PROA  
ATOM   1492  HD1 ILE P 139      -4.544  -6.050  18.715  0.00  0.00      PROA  
ATOM   1493  HD2 ILE P 139      -3.774  -4.497  18.359  0.00  0.00      PROA  
ATOM   1494  HD3 ILE P 139      -2.762  -5.887  18.518  0.00  0.00      PROA  
ATOM   1495  C   ILE P 139      -6.901  -3.767  15.542  0.00  0.00      PROA  
ATOM   1496  O   ILE P 139      -7.082  -2.588  15.758  0.00  0.00      PROA  
ATOM   1497  N   GLU P 140      -7.459  -4.420  14.459  0.00  0.00      PROA  
ATOM   1498  HN  GLU P 140      -7.253  -5.392  14.373  0.00  0.00      PROA  
ATOM   1499  CA  GLU P 140      -8.241  -3.703  13.473  0.00  0.00      PROA  
ATOM   1500  HA  GLU P 140      -7.601  -2.947  13.041  0.00  0.00      PROA  
ATOM   1501  CB  GLU P 140      -8.572  -4.764  12.381  0.00  0.00      PROA  
ATOM   1502  HB1 GLU P 140      -8.859  -5.705  12.898  0.00  0.00      PROA  
ATOM   1503  HB2 GLU P 140      -7.763  -4.927  11.636  0.00  0.00      PROA  
ATOM   1504  CG  GLU P 140      -9.774  -4.338  11.517  0.00  0.00      PROA  
ATOM   1505  HG1 GLU P 140      -9.607  -3.337  11.065  0.00  0.00      PROA  
ATOM   1506  HG2 GLU P 140     -10.669  -4.224  12.166  0.00  0.00      PROA  
ATOM   1507  CD  GLU P 140      -9.936  -5.174  10.266  0.00  0.00      PROA  
ATOM   1508  OE1 GLU P 140      -9.468  -4.775   9.134  0.00  0.00      PROA  
ATOM   1509  OE2 GLU P 140     -10.411  -6.323  10.349  0.00  0.00      PROA  
ATOM   1510  C   GLU P 140      -9.565  -3.062  14.021  0.00  0.00      PROA  
ATOM   1511  O   GLU P 140      -9.979  -1.920  13.735  0.00  0.00      PROA  
ATOM   1512  N   ILE P 141     -10.294  -3.846  14.855  0.00  0.00      PROA  
ATOM   1513  HN  ILE P 141      -9.878  -4.710  15.127  0.00  0.00      PROA  
ATOM   1514  CA  ILE P 141     -11.626  -3.494  15.265  0.00  0.00      PROA  
ATOM   1515  HA  ILE P 141     -12.216  -3.276  14.387  0.00  0.00      PROA  
ATOM   1516  CB  ILE P 141     -12.193  -4.687  16.054  0.00  0.00      PROA  
ATOM   1517  HB  ILE P 141     -11.982  -5.570  15.414  0.00  0.00      PROA  
ATOM   1518  CG2 ILE P 141     -11.600  -4.826  17.460  0.00  0.00      PROA  
ATOM   1519 HG21 ILE P 141     -11.472  -5.918  17.622  0.00  0.00      PROA  
ATOM   1520 HG22 ILE P 141     -12.166  -4.236  18.213  0.00  0.00      PROA  
ATOM   1521 HG23 ILE P 141     -10.536  -4.507  17.493  0.00  0.00      PROA  
ATOM   1522  CG1 ILE P 141     -13.740  -4.577  16.184  0.00  0.00      PROA  
ATOM   1523 HG11 ILE P 141     -14.084  -3.902  16.997  0.00  0.00      PROA  
ATOM   1524 HG12 ILE P 141     -14.204  -5.539  16.488  0.00  0.00      PROA  
ATOM   1525  CD  ILE P 141     -14.532  -4.146  15.040  0.00  0.00      PROA  
ATOM   1526  HD1 ILE P 141     -14.350  -4.610  14.047  0.00  0.00      PROA  
ATOM   1527  HD2 ILE P 141     -14.337  -3.078  14.803  0.00  0.00      PROA  
ATOM   1528  HD3 ILE P 141     -15.604  -4.347  15.250  0.00  0.00      PROA  
ATOM   1529  C   ILE P 141     -11.739  -2.230  16.099  0.00  0.00      PROA  
ATOM   1530  O   ILE P 141     -12.733  -1.467  16.012  0.00  0.00      PROA  
ATOM   1531  N   GLN P 142     -10.733  -1.922  16.885  0.00  0.00      PROA  
ATOM   1532  HN  GLN P 142     -10.060  -2.651  16.982  0.00  0.00      PROA  
ATOM   1533  CA  GLN P 142     -10.577  -0.690  17.692  0.00  0.00      PROA  
ATOM   1534  HA  GLN P 142     -11.554  -0.592  18.140  0.00  0.00      PROA  
ATOM   1535  CB  GLN P 142      -9.546  -0.750  18.853  0.00  0.00      PROA  
ATOM   1536  HB1 GLN P 142      -9.876  -1.551  19.548  0.00  0.00      PROA  
ATOM   1537  HB2 GLN P 142      -9.538   0.278  19.275  0.00  0.00      PROA  
ATOM   1538  CG  GLN P 142      -8.072  -1.268  18.607  0.00  0.00      PROA  
ATOM   1539  HG1 GLN P 142      -8.199  -2.025  17.804  0.00  0.00      PROA  
ATOM   1540  HG2 GLN P 142      -7.713  -1.732  19.551  0.00  0.00      PROA  
ATOM   1541  CD  GLN P 142      -7.156  -0.031  18.273  0.00  0.00      PROA  
ATOM   1542  OE1 GLN P 142      -7.177   1.081  18.742  0.00  0.00      PROA  
ATOM   1543  NE2 GLN P 142      -6.196  -0.397  17.399  0.00  0.00      PROA  
ATOM   1544 HE21 GLN P 142      -6.293  -1.234  16.860  0.00  0.00      PROA  
ATOM   1545 HE22 GLN P 142      -5.541   0.346  17.262  0.00  0.00      PROA  
ATOM   1546  C   GLN P 142     -10.328   0.535  16.801  0.00  0.00      PROA  
ATOM   1547  O   GLN P 142     -10.885   1.556  17.093  0.00  0.00      PROA  
ATOM   1548  N   CYS P 143      -9.583   0.448  15.654  0.00  0.00      PROA  
ATOM   1549  HN  CYS P 143      -9.112  -0.379  15.355  0.00  0.00      PROA  
ATOM   1550  CA  CYS P 143      -9.684   1.489  14.591  0.00  0.00      PROA  
ATOM   1551  HA  CYS P 143      -9.483   2.477  14.977  0.00  0.00      PROA  
ATOM   1552  CB  CYS P 143      -8.678   1.368  13.467  0.00  0.00      PROA  
ATOM   1553  HB1 CYS P 143      -8.805   2.157  12.696  0.00  0.00      PROA  
ATOM   1554  HB2 CYS P 143      -8.834   0.413  12.922  0.00  0.00      PROA  
ATOM   1555  SG  CYS P 143      -6.979   1.489  13.971  0.00  0.00      PROA  
ATOM   1556  HG1 CYS P 143      -6.890   0.329  14.606  0.00  0.00      PROA  
ATOM   1557  C   CYS P 143     -11.117   1.751  14.107  0.00  0.00      PROA  
ATOM   1558  O   CYS P 143     -11.500   2.911  13.895  0.00  0.00      PROA  
ATOM   1559  N   ILE P 144     -11.959   0.737  13.807  0.00  0.00      PROA  
ATOM   1560  HN  ILE P 144     -11.643  -0.204  13.715  0.00  0.00      PROA  
ATOM   1561  CA  ILE P 144     -13.373   0.904  13.477  0.00  0.00      PROA  
ATOM   1562  HA  ILE P 144     -13.402   1.669  12.715  0.00  0.00      PROA  
ATOM   1563  CB  ILE P 144     -14.003  -0.444  13.072  0.00  0.00      PROA  
ATOM   1564  HB  ILE P 144     -13.836  -1.165  13.901  0.00  0.00      PROA  
ATOM   1565  CG2 ILE P 144     -15.534  -0.274  13.020  0.00  0.00      PROA  
ATOM   1566 HG21 ILE P 144     -16.069  -1.161  12.620  0.00  0.00      PROA  
ATOM   1567 HG22 ILE P 144     -15.738   0.632  12.410  0.00  0.00      PROA  
ATOM   1568 HG23 ILE P 144     -16.030  -0.156  14.007  0.00  0.00      PROA  
ATOM   1569  CG1 ILE P 144     -13.596  -0.958  11.647  0.00  0.00      PROA  
ATOM   1570 HG11 ILE P 144     -13.975  -0.274  10.857  0.00  0.00      PROA  
ATOM   1571 HG12 ILE P 144     -14.072  -1.951  11.504  0.00  0.00      PROA  
ATOM   1572  CD  ILE P 144     -12.117  -1.076  11.382  0.00  0.00      PROA  
ATOM   1573  HD1 ILE P 144     -11.655  -0.176  10.923  0.00  0.00      PROA  
ATOM   1574  HD2 ILE P 144     -11.821  -1.952  10.766  0.00  0.00      PROA  
ATOM   1575  HD3 ILE P 144     -11.553  -1.308  12.310  0.00  0.00      PROA  
ATOM   1576  C   ILE P 144     -14.122   1.591  14.616  0.00  0.00      PROA  
ATOM   1577  O   ILE P 144     -14.834   2.540  14.432  0.00  0.00      PROA  
ATOM   1578  N   SER P 145     -13.867   1.151  15.901  0.00  0.00      PROA  
ATOM   1579  HN  SER P 145     -13.356   0.298  15.967  0.00  0.00      PROA  
ATOM   1580  CA  SER P 145     -14.444   1.721  17.103  0.00  0.00      PROA  
ATOM   1581  HA  SER P 145     -15.492   1.462  17.069  0.00  0.00      PROA  
ATOM   1582  CB  SER P 145     -13.992   0.898  18.269  0.00  0.00      PROA  
ATOM   1583  HB1 SER P 145     -12.924   1.185  18.372  0.00  0.00      PROA  
ATOM   1584  HB2 SER P 145     -14.131  -0.192  18.107  0.00  0.00      PROA  
ATOM   1585  OG  SER P 145     -14.658   1.286  19.429  0.00  0.00      PROA  
ATOM   1586  HG1 SER P 145     -14.115   1.989  19.791  0.00  0.00      PROA  
ATOM   1587  C   SER P 145     -14.111   3.170  17.401  0.00  0.00      PROA  
ATOM   1588  O   SER P 145     -15.018   3.996  17.652  0.00  0.00      PROA  
ATOM   1589  N   ARG P 146     -12.828   3.594  17.256  0.00  0.00      PROA  
ATOM   1590  HN  ARG P 146     -12.031   3.000  17.179  0.00  0.00      PROA  
ATOM   1591  CA  ARG P 146     -12.408   5.033  17.403  0.00  0.00      PROA  
ATOM   1592  HA  ARG P 146     -12.423   5.346  18.437  0.00  0.00      PROA  
ATOM   1593  CB  ARG P 146     -10.889   5.133  17.195  0.00  0.00      PROA  
ATOM   1594  HB1 ARG P 146     -10.580   6.196  17.283  0.00  0.00      PROA  
ATOM   1595  HB2 ARG P 146     -10.567   4.755  16.201  0.00  0.00      PROA  
ATOM   1596  CG  ARG P 146     -10.094   4.378  18.303  0.00  0.00      PROA  
ATOM   1597  HG1 ARG P 146     -10.393   3.310  18.237  0.00  0.00      PROA  
ATOM   1598  HG2 ARG P 146     -10.339   4.803  19.300  0.00  0.00      PROA  
ATOM   1599  CD  ARG P 146      -8.577   4.334  18.113  0.00  0.00      PROA  
ATOM   1600  HD1 ARG P 146      -8.117   5.344  18.157  0.00  0.00      PROA  
ATOM   1601  HD2 ARG P 146      -8.284   3.927  17.122  0.00  0.00      PROA  
ATOM   1602  NE  ARG P 146      -7.976   3.510  19.229  0.00  0.00      PROA  
ATOM   1603  HE  ARG P 146      -7.731   2.550  19.091  0.00  0.00      PROA  
ATOM   1604  CZ  ARG P 146      -7.698   3.972  20.442  0.00  0.00      PROA  
ATOM   1605  NH1 ARG P 146      -8.065   5.112  20.847  0.00  0.00      PROA  
ATOM   1606 HH11 ARG P 146      -8.279   5.844  20.201  0.00  0.00      PROA  
ATOM   1607 HH12 ARG P 146      -7.858   5.539  21.727  0.00  0.00      PROA  
ATOM   1608  NH2 ARG P 146      -7.005   3.213  21.305  0.00  0.00      PROA  
ATOM   1609 HH21 ARG P 146      -6.427   2.503  20.903  0.00  0.00      PROA  
ATOM   1610 HH22 ARG P 146      -6.631   3.719  22.082  0.00  0.00      PROA  
ATOM   1611  C   ARG P 146     -13.147   6.029  16.524  0.00  0.00      PROA  
ATOM   1612  O   ARG P 146     -13.549   7.118  16.870  0.00  0.00      PROA  
ATOM   1613  N   VAL P 147     -13.282   5.614  15.218  0.00  0.00      PROA  
ATOM   1614  HN  VAL P 147     -12.868   4.777  14.868  0.00  0.00      PROA  
ATOM   1615  CA  VAL P 147     -14.200   6.183  14.253  0.00  0.00      PROA  
ATOM   1616  HA  VAL P 147     -13.849   7.204  14.252  0.00  0.00      PROA  
ATOM   1617  CB  VAL P 147     -14.097   5.647  12.807  0.00  0.00      PROA  
ATOM   1618  HB  VAL P 147     -14.358   4.575  12.680  0.00  0.00      PROA  
ATOM   1619  CG1 VAL P 147     -15.097   6.307  11.861  0.00  0.00      PROA  
ATOM   1620 HG11 VAL P 147     -16.086   5.848  12.078  0.00  0.00      PROA  
ATOM   1621 HG12 VAL P 147     -14.868   6.115  10.791  0.00  0.00      PROA  
ATOM   1622 HG13 VAL P 147     -15.191   7.406  11.998  0.00  0.00      PROA  
ATOM   1623  CG2 VAL P 147     -12.590   5.818  12.335  0.00  0.00      PROA  
ATOM   1624 HG21 VAL P 147     -12.216   6.862  12.263  0.00  0.00      PROA  
ATOM   1625 HG22 VAL P 147     -12.595   5.391  11.309  0.00  0.00      PROA  
ATOM   1626 HG23 VAL P 147     -11.989   5.260  13.084  0.00  0.00      PROA  
ATOM   1627  C   VAL P 147     -15.663   6.102  14.652  0.00  0.00      PROA  
ATOM   1628  O   VAL P 147     -16.381   7.093  14.481  0.00  0.00      PROA  
ATOM   1629  N   TYR P 148     -16.190   4.994  15.194  0.00  0.00      PROA  
ATOM   1630  HN  TYR P 148     -15.651   4.156  15.165  0.00  0.00      PROA  
ATOM   1631  CA  TYR P 148     -17.538   4.862  15.595  0.00  0.00      PROA  
ATOM   1632  HA  TYR P 148     -18.182   5.195  14.795  0.00  0.00      PROA  
ATOM   1633  CB  TYR P 148     -17.798   3.324  15.984  0.00  0.00      PROA  
ATOM   1634  HB1 TYR P 148     -17.039   3.142  16.774  0.00  0.00      PROA  
ATOM   1635  HB2 TYR P 148     -17.738   2.619  15.127  0.00  0.00      PROA  
ATOM   1636  CG  TYR P 148     -19.213   3.155  16.518  0.00  0.00      PROA  
ATOM   1637  CD1 TYR P 148     -19.315   2.411  17.711  0.00  0.00      PROA  
ATOM   1638  HD1 TYR P 148     -18.474   2.014  18.261  0.00  0.00      PROA  
ATOM   1639  CE1 TYR P 148     -20.574   2.199  18.298  0.00  0.00      PROA  
ATOM   1640  HE1 TYR P 148     -20.569   1.600  19.196  0.00  0.00      PROA  
ATOM   1641  CZ  TYR P 148     -21.691   2.482  17.545  0.00  0.00      PROA  
ATOM   1642  OH  TYR P 148     -22.928   2.055  18.060  0.00  0.00      PROA  
ATOM   1643  HH  TYR P 148     -23.535   2.335  17.371  0.00  0.00      PROA  
ATOM   1644  CD2 TYR P 148     -20.405   3.479  15.808  0.00  0.00      PROA  
ATOM   1645  HD2 TYR P 148     -20.355   4.038  14.885  0.00  0.00      PROA  
ATOM   1646  CE2 TYR P 148     -21.631   3.167  16.314  0.00  0.00      PROA  
ATOM   1647  HE2 TYR P 148     -22.523   3.477  15.790  0.00  0.00      PROA  
ATOM   1648  C   TYR P 148     -17.964   5.772  16.731  0.00  0.00      PROA  
ATOM   1649  O   TYR P 148     -19.055   6.352  16.784  0.00  0.00      PROA  
ATOM   1650  N   SER P 149     -17.093   5.951  17.709  0.00  0.00      PROA  
ATOM   1651  HN  SER P 149     -16.290   5.365  17.634  0.00  0.00      PROA  
ATOM   1652  CA  SER P 149     -17.252   6.833  18.849  0.00  0.00      PROA  
ATOM   1653  HA  SER P 149     -18.088   6.459  19.421  0.00  0.00      PROA  
ATOM   1654  CB  SER P 149     -15.963   6.836  19.721  0.00  0.00      PROA  
ATOM   1655  HB1 SER P 149     -16.166   7.528  20.565  0.00  0.00      PROA  
ATOM   1656  HB2 SER P 149     -15.041   7.205  19.223  0.00  0.00      PROA  
ATOM   1657  OG  SER P 149     -15.742   5.536  20.269  0.00  0.00      PROA  
ATOM   1658  HG1 SER P 149     -15.524   4.957  19.535  0.00  0.00      PROA  
ATOM   1659  C   SER P 149     -17.485   8.346  18.535  0.00  0.00      PROA  
ATOM   1660  O   SER P 149     -18.321   9.013  19.161  0.00  0.00      PROA  
ATOM   1661  N   ILE P 150     -16.849   8.804  17.445  0.00  0.00      PROA  
ATOM   1662  HN  ILE P 150     -16.149   8.245  17.007  0.00  0.00      PROA  
ATOM   1663  CA  ILE P 150     -17.168  10.103  16.888  0.00  0.00      PROA  
ATOM   1664  HA  ILE P 150     -17.045  10.856  17.652  0.00  0.00      PROA  
ATOM   1665  CB  ILE P 150     -16.242  10.550  15.764  0.00  0.00      PROA  
ATOM   1666  HB  ILE P 150     -16.204   9.770  14.975  0.00  0.00      PROA  
ATOM   1667  CG2 ILE P 150     -16.880  11.794  15.099  0.00  0.00      PROA  
ATOM   1668 HG21 ILE P 150     -17.270  12.564  15.799  0.00  0.00      PROA  
ATOM   1669 HG22 ILE P 150     -17.687  11.571  14.368  0.00  0.00      PROA  
ATOM   1670 HG23 ILE P 150     -16.079  12.093  14.390  0.00  0.00      PROA  
ATOM   1671  CG1 ILE P 150     -14.811  10.981  16.239  0.00  0.00      PROA  
ATOM   1672 HG11 ILE P 150     -14.335  10.337  17.009  0.00  0.00      PROA  
ATOM   1673 HG12 ILE P 150     -14.877  11.954  16.772  0.00  0.00      PROA  
ATOM   1674  CD  ILE P 150     -13.822  11.087  15.077  0.00  0.00      PROA  
ATOM   1675  HD1 ILE P 150     -13.812  10.103  14.561  0.00  0.00      PROA  
ATOM   1676  HD2 ILE P 150     -12.841  11.287  15.558  0.00  0.00      PROA  
ATOM   1677  HD3 ILE P 150     -14.061  12.044  14.566  0.00  0.00      PROA  
ATOM   1678  C   ILE P 150     -18.675  10.139  16.439  0.00  0.00      PROA  
ATOM   1679  O   ILE P 150     -19.406  11.076  16.762  0.00  0.00      PROA  
ATOM   1680  N   TYR P 151     -19.192   8.994  15.745  0.00  0.00      PROA  
ATOM   1681  HN  TYR P 151     -18.607   8.234  15.470  0.00  0.00      PROA  
ATOM   1682  CA  TYR P 151     -20.619   8.866  15.390  0.00  0.00      PROA  
ATOM   1683  HA  TYR P 151     -20.911   9.703  14.773  0.00  0.00      PROA  
ATOM   1684  CB  TYR P 151     -20.796   7.647  14.381  0.00  0.00      PROA  
ATOM   1685  HB1 TYR P 151     -20.521   6.644  14.772  0.00  0.00      PROA  
ATOM   1686  HB2 TYR P 151     -20.106   7.831  13.529  0.00  0.00      PROA  
ATOM   1687  CG  TYR P 151     -22.245   7.447  13.887  0.00  0.00      PROA  
ATOM   1688  CD1 TYR P 151     -23.178   6.546  14.303  0.00  0.00      PROA  
ATOM   1689  HD1 TYR P 151     -22.966   5.944  15.175  0.00  0.00      PROA  
ATOM   1690  CE1 TYR P 151     -24.482   6.378  13.787  0.00  0.00      PROA  
ATOM   1691  HE1 TYR P 151     -25.113   5.671  14.306  0.00  0.00      PROA  
ATOM   1692  CZ  TYR P 151     -24.830   7.207  12.732  0.00  0.00      PROA  
ATOM   1693  OH  TYR P 151     -26.132   7.038  12.221  0.00  0.00      PROA  
ATOM   1694  HH  TYR P 151     -26.449   6.282  12.719  0.00  0.00      PROA  
ATOM   1695  CD2 TYR P 151     -22.681   8.241  12.777  0.00  0.00      PROA  
ATOM   1696  HD2 TYR P 151     -22.025   9.010  12.397  0.00  0.00      PROA  
ATOM   1697  CE2 TYR P 151     -23.985   8.210  12.282  0.00  0.00      PROA  
ATOM   1698  HE2 TYR P 151     -24.369   8.777  11.447  0.00  0.00      PROA  
ATOM   1699  C   TYR P 151     -21.543   8.894  16.576  0.00  0.00      PROA  
ATOM   1700  O   TYR P 151     -22.535   9.572  16.545  0.00  0.00      PROA  
ATOM   1701  N   VAL P 152     -21.258   8.085  17.574  0.00  0.00      PROA  
ATOM   1702  HN  VAL P 152     -20.391   7.593  17.582  0.00  0.00      PROA  
ATOM   1703  CA  VAL P 152     -21.899   8.176  18.904  0.00  0.00      PROA  
ATOM   1704  HA  VAL P 152     -22.924   7.864  18.764  0.00  0.00      PROA  
ATOM   1705  CB  VAL P 152     -21.310   7.122  19.787  0.00  0.00      PROA  
ATOM   1706  HB  VAL P 152     -20.210   7.260  19.709  0.00  0.00      PROA  
ATOM   1707  CG1 VAL P 152     -21.713   7.260  21.274  0.00  0.00      PROA  
ATOM   1708 HG11 VAL P 152     -22.786   6.982  21.357  0.00  0.00      PROA  
ATOM   1709 HG12 VAL P 152     -21.532   8.279  21.678  0.00  0.00      PROA  
ATOM   1710 HG13 VAL P 152     -21.162   6.462  21.815  0.00  0.00      PROA  
ATOM   1711  CG2 VAL P 152     -21.706   5.707  19.262  0.00  0.00      PROA  
ATOM   1712 HG21 VAL P 152     -21.159   4.970  19.888  0.00  0.00      PROA  
ATOM   1713 HG22 VAL P 152     -21.254   5.568  18.256  0.00  0.00      PROA  
ATOM   1714 HG23 VAL P 152     -22.792   5.487  19.332  0.00  0.00      PROA  
ATOM   1715  C   VAL P 152     -22.010   9.564  19.619  0.00  0.00      PROA  
ATOM   1716  O   VAL P 152     -23.192   9.832  20.085  0.00  0.00      PROA  
ATOM   1717  N   HSD P 153     -20.951  10.400  19.669  0.00  0.00      PROA  
ATOM   1718  HN  HSD P 153     -20.041  10.111  19.382  0.00  0.00      PROA  
ATOM   1719  CA  HSD P 153     -20.993  11.690  20.306  0.00  0.00      PROA  
ATOM   1720  HA  HSD P 153     -21.596  11.611  21.199  0.00  0.00      PROA  
ATOM   1721  CB  HSD P 153     -19.518  12.071  20.616  0.00  0.00      PROA  
ATOM   1722  HB1 HSD P 153     -19.500  13.083  21.072  0.00  0.00      PROA  
ATOM   1723  HB2 HSD P 153     -18.903  11.986  19.694  0.00  0.00      PROA  
ATOM   1724  ND1 HSD P 153     -19.415  10.836  22.856  0.00  0.00      PROA  
ATOM   1725  HD1 HSD P 153     -20.145  11.375  23.277  0.00  0.00      PROA  
ATOM   1726  CG  HSD P 153     -18.843  11.149  21.673  0.00  0.00      PROA  
ATOM   1727  CE1 HSD P 153     -18.642   9.978  23.515  0.00  0.00      PROA  
ATOM   1728  HE1 HSD P 153     -18.897   9.432  24.423  0.00  0.00      PROA  
ATOM   1729  NE2 HSD P 153     -17.515   9.736  22.766  0.00  0.00      PROA  
ATOM   1730  CD2 HSD P 153     -17.693  10.440  21.629  0.00  0.00      PROA  
ATOM   1731  HD2 HSD P 153     -16.927  10.320  20.872  0.00  0.00      PROA  
ATOM   1732  C   HSD P 153     -21.761  12.671  19.420  0.00  0.00      PROA  
ATOM   1733  O   HSD P 153     -22.422  13.565  19.920  0.00  0.00      PROA  
ATOM   1734  N   THR P 154     -21.673  12.477  18.129  0.00  0.00      PROA  
ATOM   1735  HN  THR P 154     -21.014  11.770  17.883  0.00  0.00      PROA  
ATOM   1736  CA  THR P 154     -22.305  13.179  17.091  0.00  0.00      PROA  
ATOM   1737  HA  THR P 154     -22.012  14.199  17.289  0.00  0.00      PROA  
ATOM   1738  CB  THR P 154     -21.825  12.994  15.623  0.00  0.00      PROA  
ATOM   1739  HB  THR P 154     -21.997  11.931  15.348  0.00  0.00      PROA  
ATOM   1740  OG1 THR P 154     -20.438  13.109  15.549  0.00  0.00      PROA  
ATOM   1741  HG1 THR P 154     -20.169  12.266  15.922  0.00  0.00      PROA  
ATOM   1742  CG2 THR P 154     -22.355  13.925  14.554  0.00  0.00      PROA  
ATOM   1743 HG21 THR P 154     -22.331  14.994  14.858  0.00  0.00      PROA  
ATOM   1744 HG22 THR P 154     -23.411  13.641  14.359  0.00  0.00      PROA  
ATOM   1745 HG23 THR P 154     -21.899  13.722  13.562  0.00  0.00      PROA  
ATOM   1746  C   THR P 154     -23.784  12.974  17.130  0.00  0.00      PROA  
ATOM   1747  O   THR P 154     -24.477  13.968  17.398  0.00  0.00      PROA  
ATOM   1748  N   VAL P 155     -24.268  11.701  16.947  0.00  0.00      PROA  
ATOM   1749  HN  VAL P 155     -23.647  10.983  16.642  0.00  0.00      PROA  
ATOM   1750  CA  VAL P 155     -25.678  11.514  16.744  0.00  0.00      PROA  
ATOM   1751  HA  VAL P 155     -26.217  12.449  16.767  0.00  0.00      PROA  
ATOM   1752  CB  VAL P 155     -25.994  10.705  15.455  0.00  0.00      PROA  
ATOM   1753  HB  VAL P 155     -25.545   9.690  15.499  0.00  0.00      PROA  
ATOM   1754  CG1 VAL P 155     -27.549  10.369  15.344  0.00  0.00      PROA  
ATOM   1755 HG11 VAL P 155     -27.731  10.117  14.277  0.00  0.00      PROA  
ATOM   1756 HG12 VAL P 155     -28.113  11.309  15.520  0.00  0.00      PROA  
ATOM   1757 HG13 VAL P 155     -28.031   9.620  16.007  0.00  0.00      PROA  
ATOM   1758  CG2 VAL P 155     -25.600  11.384  14.157  0.00  0.00      PROA  
ATOM   1759 HG21 VAL P 155     -25.942  10.924  13.206  0.00  0.00      PROA  
ATOM   1760 HG22 VAL P 155     -24.494  11.490  14.125  0.00  0.00      PROA  
ATOM   1761 HG23 VAL P 155     -26.090  12.367  13.991  0.00  0.00      PROA  
ATOM   1762  C   VAL P 155     -26.273  10.898  18.014  0.00  0.00      PROA  
ATOM   1763  O   VAL P 155     -27.241  11.360  18.613  0.00  0.00      PROA  
ATOM   1764  N   CYS P 156     -25.935   9.644  18.399  0.00  0.00      PROA  
ATOM   1765  HN  CYS P 156     -25.118   9.197  18.042  0.00  0.00      PROA  
ATOM   1766  CA  CYS P 156     -26.703   8.787  19.224  0.00  0.00      PROA  
ATOM   1767  HA  CYS P 156     -27.711   8.748  18.839  0.00  0.00      PROA  
ATOM   1768  CB  CYS P 156     -26.145   7.277  19.366  0.00  0.00      PROA  
ATOM   1769  HB1 CYS P 156     -26.759   6.778  20.146  0.00  0.00      PROA  
ATOM   1770  HB2 CYS P 156     -25.144   7.403  19.832  0.00  0.00      PROA  
ATOM   1771  SG  CYS P 156     -25.869   6.563  17.701  0.00  0.00      PROA  
ATOM   1772  HG1 CYS P 156     -27.051   6.029  17.433  0.00  0.00      PROA  
ATOM   1773  C   CYS P 156     -26.941   9.235  20.696  0.00  0.00      PROA  
ATOM   1774  O   CYS P 156     -28.043   9.215  21.144  0.00  0.00      PROA  
ATOM   1775  N   ASP P 157     -25.870   9.683  21.392  0.00  0.00      PROA  
ATOM   1776  HN  ASP P 157     -25.002   9.878  20.942  0.00  0.00      PROA  
ATOM   1777  CA  ASP P 157     -25.945  10.171  22.790  0.00  0.00      PROA  
ATOM   1778  HA  ASP P 157     -26.305   9.390  23.443  0.00  0.00      PROA  
ATOM   1779  CB  ASP P 157     -24.559  10.196  23.480  0.00  0.00      PROA  
ATOM   1780  HB1 ASP P 157     -23.773  10.586  22.798  0.00  0.00      PROA  
ATOM   1781  HB2 ASP P 157     -24.259   9.145  23.679  0.00  0.00      PROA  
ATOM   1782  CG  ASP P 157     -24.375  11.041  24.780  0.00  0.00      PROA  
ATOM   1783  OD1 ASP P 157     -23.509  10.702  25.663  0.00  0.00      PROA  
ATOM   1784  OD2 ASP P 157     -24.942  12.207  24.965  0.00  0.00      PROA  
ATOM   1785  C   ASP P 157     -26.850  11.415  22.949  0.00  0.00      PROA  
ATOM   1786  O   ASP P 157     -27.729  11.394  23.791  0.00  0.00      PROA  
ATOM   1787  N   PRO P 158     -26.815  12.435  22.027  0.00  0.00      PROA  
ATOM   1788  CD  PRO P 158     -25.539  12.917  21.361  0.00  0.00      PROA  
ATOM   1789  HD1 PRO P 158     -25.597  12.367  20.398  0.00  0.00      PROA  
ATOM   1790  HD2 PRO P 158     -24.562  12.761  21.866  0.00  0.00      PROA  
ATOM   1791  CA  PRO P 158     -27.798  13.483  22.002  0.00  0.00      PROA  
ATOM   1792  HA  PRO P 158     -27.789  13.907  22.996  0.00  0.00      PROA  
ATOM   1793  CB  PRO P 158     -27.342  14.500  20.953  0.00  0.00      PROA  
ATOM   1794  HB1 PRO P 158     -27.928  15.422  21.153  0.00  0.00      PROA  
ATOM   1795  HB2 PRO P 158     -27.489  14.027  19.958  0.00  0.00      PROA  
ATOM   1796  CG  PRO P 158     -25.773  14.431  21.150  0.00  0.00      PROA  
ATOM   1797  HG1 PRO P 158     -25.368  14.801  20.184  0.00  0.00      PROA  
ATOM   1798  HG2 PRO P 158     -25.410  15.073  21.980  0.00  0.00      PROA  
ATOM   1799  C   PRO P 158     -29.212  13.012  21.701  0.00  0.00      PROA  
ATOM   1800  O   PRO P 158     -30.226  13.496  22.236  0.00  0.00      PROA  
ATOM   1801  N   LEU P 159     -29.368  12.077  20.756  0.00  0.00      PROA  
ATOM   1802  HN  LEU P 159     -28.611  11.760  20.190  0.00  0.00      PROA  
ATOM   1803  CA  LEU P 159     -30.668  11.408  20.526  0.00  0.00      PROA  
ATOM   1804  HA  LEU P 159     -31.381  12.186  20.293  0.00  0.00      PROA  
ATOM   1805  CB  LEU P 159     -30.604  10.534  19.344  0.00  0.00      PROA  
ATOM   1806  HB1 LEU P 159     -30.536   9.484  19.700  0.00  0.00      PROA  
ATOM   1807  HB2 LEU P 159     -29.676  10.887  18.846  0.00  0.00      PROA  
ATOM   1808  CG  LEU P 159     -31.665  10.622  18.288  0.00  0.00      PROA  
ATOM   1809  HG  LEU P 159     -32.050  11.644  18.087  0.00  0.00      PROA  
ATOM   1810  CD1 LEU P 159     -31.300  10.160  16.902  0.00  0.00      PROA  
ATOM   1811 HD11 LEU P 159     -30.812   9.163  16.885  0.00  0.00      PROA  
ATOM   1812 HD12 LEU P 159     -30.502  10.903  16.689  0.00  0.00      PROA  
ATOM   1813 HD13 LEU P 159     -32.163  10.175  16.203  0.00  0.00      PROA  
ATOM   1814  CD2 LEU P 159     -32.941   9.806  18.725  0.00  0.00      PROA  
ATOM   1815 HD21 LEU P 159     -33.860  10.029  18.142  0.00  0.00      PROA  
ATOM   1816 HD22 LEU P 159     -33.214   9.959  19.791  0.00  0.00      PROA  
ATOM   1817 HD23 LEU P 159     -32.674   8.739  18.570  0.00  0.00      PROA  
ATOM   1818  C   LEU P 159     -31.250  10.757  21.782  0.00  0.00      PROA  
ATOM   1819  O   LEU P 159     -32.368  10.981  22.173  0.00  0.00      PROA  
ATOM   1820  N   PHE P 160     -30.432   9.914  22.422  0.00  0.00      PROA  
ATOM   1821  HN  PHE P 160     -29.500   9.723  22.122  0.00  0.00      PROA  
ATOM   1822  CA  PHE P 160     -30.906   9.161  23.572  0.00  0.00      PROA  
ATOM   1823  HA  PHE P 160     -31.955   8.988  23.377  0.00  0.00      PROA  
ATOM   1824  CB  PHE P 160     -30.240   7.819  23.747  0.00  0.00      PROA  
ATOM   1825  HB1 PHE P 160     -30.576   7.174  24.587  0.00  0.00      PROA  
ATOM   1826  HB2 PHE P 160     -29.152   7.797  23.969  0.00  0.00      PROA  
ATOM   1827  CG  PHE P 160     -30.456   6.884  22.609  0.00  0.00      PROA  
ATOM   1828  CD1 PHE P 160     -29.424   6.075  22.202  0.00  0.00      PROA  
ATOM   1829  HD1 PHE P 160     -28.550   6.066  22.837  0.00  0.00      PROA  
ATOM   1830  CE1 PHE P 160     -29.517   5.279  21.043  0.00  0.00      PROA  
ATOM   1831  HE1 PHE P 160     -28.702   4.670  20.679  0.00  0.00      PROA  
ATOM   1832  CZ  PHE P 160     -30.673   5.409  20.214  0.00  0.00      PROA  
ATOM   1833  HZ  PHE P 160     -30.672   4.760  19.350  0.00  0.00      PROA  
ATOM   1834  CD2 PHE P 160     -31.654   6.890  21.822  0.00  0.00      PROA  
ATOM   1835  HD2 PHE P 160     -32.512   7.521  22.000  0.00  0.00      PROA  
ATOM   1836  CE2 PHE P 160     -31.717   6.215  20.580  0.00  0.00      PROA  
ATOM   1837  HE2 PHE P 160     -32.618   6.487  20.050  0.00  0.00      PROA  
ATOM   1838  C   PHE P 160     -30.937   9.939  24.878  0.00  0.00      PROA  
ATOM   1839  O   PHE P 160     -31.512   9.459  25.880  0.00  0.00      PROA  
ATOM   1840  N   GLU P 161     -30.405  11.172  24.869  0.00  0.00      PROA  
ATOM   1841  HN  GLU P 161     -29.681  11.378  24.216  0.00  0.00      PROA  
ATOM   1842  CA  GLU P 161     -30.542  12.132  26.002  0.00  0.00      PROA  
ATOM   1843  HA  GLU P 161     -30.470  11.591  26.933  0.00  0.00      PROA  
ATOM   1844  CB  GLU P 161     -29.476  13.319  26.009  0.00  0.00      PROA  
ATOM   1845  HB1 GLU P 161     -29.590  14.006  25.144  0.00  0.00      PROA  
ATOM   1846  HB2 GLU P 161     -28.492  12.851  25.795  0.00  0.00      PROA  
ATOM   1847  CG  GLU P 161     -29.285  13.915  27.446  0.00  0.00      PROA  
ATOM   1848  HG1 GLU P 161     -29.286  13.046  28.139  0.00  0.00      PROA  
ATOM   1849  HG2 GLU P 161     -30.215  14.445  27.745  0.00  0.00      PROA  
ATOM   1850  CD  GLU P 161     -28.051  14.820  27.601  0.00  0.00      PROA  
ATOM   1851  OE1 GLU P 161     -26.954  14.257  27.458  0.00  0.00      PROA  
ATOM   1852  OE2 GLU P 161     -28.198  15.976  28.034  0.00  0.00      PROA  
ATOM   1853  C   GLU P 161     -31.840  12.870  26.042  0.00  0.00      PROA  
ATOM   1854  O   GLU P 161     -32.329  13.255  27.075  0.00  0.00      PROA  
ATOM   1855  N   ALA P 162     -32.374  13.015  24.803  0.00  0.00      PROA  
ATOM   1856  HN  ALA P 162     -31.850  12.847  23.971  0.00  0.00      PROA  
ATOM   1857  CA  ALA P 162     -33.693  13.468  24.682  0.00  0.00      PROA  
ATOM   1858  HA  ALA P 162     -33.795  14.233  25.438  0.00  0.00      PROA  
ATOM   1859  CB  ALA P 162     -33.875  14.217  23.309  0.00  0.00      PROA  
ATOM   1860  HB1 ALA P 162     -33.541  13.474  22.553  0.00  0.00      PROA  
ATOM   1861  HB2 ALA P 162     -33.289  15.158  23.228  0.00  0.00      PROA  
ATOM   1862  HB3 ALA P 162     -34.950  14.359  23.065  0.00  0.00      PROA  
ATOM   1863  C   ALA P 162     -34.731  12.389  24.731  0.00  0.00      PROA  
ATOM   1864  O   ALA P 162     -35.879  12.641  25.141  0.00  0.00      PROA  
ATOM   1865  N   VAL P 163     -34.452  11.157  24.276  0.00  0.00      PROA  
ATOM   1866  HN  VAL P 163     -33.628  10.892  23.781  0.00  0.00      PROA  
ATOM   1867  CA  VAL P 163     -35.435  10.110  24.445  0.00  0.00      PROA  
ATOM   1868  HA  VAL P 163     -36.372  10.493  24.069  0.00  0.00      PROA  
ATOM   1869  CB  VAL P 163     -35.289   8.830  23.533  0.00  0.00      PROA  
ATOM   1870  HB  VAL P 163     -34.328   8.293  23.684  0.00  0.00      PROA  
ATOM   1871  CG1 VAL P 163     -36.454   7.922  23.609  0.00  0.00      PROA  
ATOM   1872 HG11 VAL P 163     -37.359   8.469  23.267  0.00  0.00      PROA  
ATOM   1873 HG12 VAL P 163     -36.715   7.592  24.637  0.00  0.00      PROA  
ATOM   1874 HG13 VAL P 163     -36.255   6.925  23.160  0.00  0.00      PROA  
ATOM   1875  CG2 VAL P 163     -35.251   9.203  21.994  0.00  0.00      PROA  
ATOM   1876 HG21 VAL P 163     -36.266   9.498  21.652  0.00  0.00      PROA  
ATOM   1877 HG22 VAL P 163     -35.070   8.279  21.405  0.00  0.00      PROA  
ATOM   1878 HG23 VAL P 163     -34.462   9.938  21.728  0.00  0.00      PROA  
ATOM   1879  C   VAL P 163     -35.659   9.735  25.980  0.00  0.00      PROA  
ATOM   1880  O   VAL P 163     -36.799   9.401  26.404  0.00  0.00      PROA  
ATOM   1881  N   GLY P 164     -34.657  10.010  26.840  0.00  0.00      PROA  
ATOM   1882  HN  GLY P 164     -33.713  10.145  26.547  0.00  0.00      PROA  
ATOM   1883  CA  GLY P 164     -34.812  10.178  28.324  0.00  0.00      PROA  
ATOM   1884  HA1 GLY P 164     -33.966  10.804  28.566  0.00  0.00      PROA  
ATOM   1885  HA2 GLY P 164     -34.965   9.230  28.818  0.00  0.00      PROA  
ATOM   1886  C   GLY P 164     -35.890  11.076  28.762  0.00  0.00      PROA  
ATOM   1887  O   GLY P 164     -36.531  10.827  29.808  0.00  0.00      PROA  
ATOM   1888  N   LYS P 165     -36.143  12.168  28.062  0.00  0.00      PROA  
ATOM   1889  HN  LYS P 165     -35.779  12.330  27.148  0.00  0.00      PROA  
ATOM   1890  CA  LYS P 165     -37.209  13.143  28.404  0.00  0.00      PROA  
ATOM   1891  HA  LYS P 165     -36.988  13.693  29.306  0.00  0.00      PROA  
ATOM   1892  CB  LYS P 165     -37.242  14.332  27.424  0.00  0.00      PROA  
ATOM   1893  HB1 LYS P 165     -38.129  14.965  27.641  0.00  0.00      PROA  
ATOM   1894  HB2 LYS P 165     -37.519  14.030  26.392  0.00  0.00      PROA  
ATOM   1895  CG  LYS P 165     -35.987  15.270  27.449  0.00  0.00      PROA  
ATOM   1896  HG1 LYS P 165     -36.248  16.169  26.851  0.00  0.00      PROA  
ATOM   1897  HG2 LYS P 165     -35.149  14.659  27.052  0.00  0.00      PROA  
ATOM   1898  CD  LYS P 165     -35.554  15.782  28.812  0.00  0.00      PROA  
ATOM   1899  HD1 LYS P 165     -35.134  14.968  29.441  0.00  0.00      PROA  
ATOM   1900  HD2 LYS P 165     -36.476  16.163  29.300  0.00  0.00      PROA  
ATOM   1901  CE  LYS P 165     -34.306  16.768  28.728  0.00  0.00      PROA  
ATOM   1902  HE1 LYS P 165     -33.478  16.320  28.137  0.00  0.00      PROA  
ATOM   1903  HE2 LYS P 165     -33.935  16.933  29.762  0.00  0.00      PROA  
ATOM   1904  NZ  LYS P 165     -34.717  18.056  28.203  0.00  0.00      PROA  
ATOM   1905  HZ1 LYS P 165     -34.597  18.189  27.179  0.00  0.00      PROA  
ATOM   1906  HZ2 LYS P 165     -34.185  18.805  28.692  0.00  0.00      PROA  
ATOM   1907  HZ3 LYS P 165     -35.734  18.229  28.328  0.00  0.00      PROA  
ATOM   1908  C   LYS P 165     -38.607  12.646  28.562  0.00  0.00      PROA  
ATOM   1909  O   LYS P 165     -39.423  13.275  29.229  0.00  0.00      PROA  
ATOM   1910  N   ILE P 166     -39.049  11.630  27.867  0.00  0.00      PROA  
ATOM   1911  HN  ILE P 166     -38.373  11.316  27.205  0.00  0.00      PROA  
ATOM   1912  CA  ILE P 166     -40.389  11.070  27.872  0.00  0.00      PROA  
ATOM   1913  HA  ILE P 166     -41.143  11.843  27.875  0.00  0.00      PROA  
ATOM   1914  CB  ILE P 166     -40.605  10.148  26.685  0.00  0.00      PROA  
ATOM   1915  HB  ILE P 166     -39.802   9.388  26.790  0.00  0.00      PROA  
ATOM   1916  CG2 ILE P 166     -41.961   9.425  26.721  0.00  0.00      PROA  
ATOM   1917 HG21 ILE P 166     -42.049   8.879  27.684  0.00  0.00      PROA  
ATOM   1918 HG22 ILE P 166     -42.125   8.763  25.844  0.00  0.00      PROA  
ATOM   1919 HG23 ILE P 166     -42.705  10.251  26.698  0.00  0.00      PROA  
ATOM   1920  CG1 ILE P 166     -40.384  10.849  25.378  0.00  0.00      PROA  
ATOM   1921 HG11 ILE P 166     -39.340  11.227  25.396  0.00  0.00      PROA  
ATOM   1922 HG12 ILE P 166     -41.159  11.596  25.104  0.00  0.00      PROA  
ATOM   1923  CD  ILE P 166     -40.347   9.895  24.228  0.00  0.00      PROA  
ATOM   1924  HD1 ILE P 166     -39.576   9.102  24.332  0.00  0.00      PROA  
ATOM   1925  HD2 ILE P 166     -39.970  10.500  23.376  0.00  0.00      PROA  
ATOM   1926  HD3 ILE P 166     -41.325   9.409  24.027  0.00  0.00      PROA  
ATOM   1927  C   ILE P 166     -40.533  10.327  29.214  0.00  0.00      PROA  
ATOM   1928  O   ILE P 166     -41.597  10.272  29.748  0.00  0.00      PROA  
ATOM   1929  N   PHE P 167     -39.393   9.777  29.771  0.00  0.00      PROA  
ATOM   1930  HN  PHE P 167     -38.503   9.915  29.342  0.00  0.00      PROA  
ATOM   1931  CA  PHE P 167     -39.529   9.070  31.025  0.00  0.00      PROA  
ATOM   1932  HA  PHE P 167     -40.544   8.802  31.282  0.00  0.00      PROA  
ATOM   1933  CB  PHE P 167     -38.449   7.933  31.083  0.00  0.00      PROA  
ATOM   1934  HB1 PHE P 167     -38.415   7.446  32.082  0.00  0.00      PROA  
ATOM   1935  HB2 PHE P 167     -37.466   8.370  30.806  0.00  0.00      PROA  
ATOM   1936  CG  PHE P 167     -38.770   6.944  30.048  0.00  0.00      PROA  
ATOM   1937  CD1 PHE P 167     -37.758   6.018  29.739  0.00  0.00      PROA  
ATOM   1938  HD1 PHE P 167     -36.803   6.122  30.231  0.00  0.00      PROA  
ATOM   1939  CE1 PHE P 167     -37.986   4.900  29.010  0.00  0.00      PROA  
ATOM   1940  HE1 PHE P 167     -37.188   4.226  28.734  0.00  0.00      PROA  
ATOM   1941  CZ  PHE P 167     -39.245   4.825  28.373  0.00  0.00      PROA  
ATOM   1942  HZ  PHE P 167     -39.266   3.997  27.679  0.00  0.00      PROA  
ATOM   1943  CD2 PHE P 167     -40.042   6.724  29.551  0.00  0.00      PROA  
ATOM   1944  HD2 PHE P 167     -40.836   7.455  29.594  0.00  0.00      PROA  
ATOM   1945  CE2 PHE P 167     -40.255   5.743  28.615  0.00  0.00      PROA  
ATOM   1946  HE2 PHE P 167     -41.176   5.715  28.051  0.00  0.00      PROA  
ATOM   1947  C   PHE P 167     -39.155  10.079  32.179  0.00  0.00      PROA  
ATOM   1948  O   PHE P 167     -38.922   9.743  33.327  0.00  0.00      PROA  
ATOM   1949  N   SER P 168     -39.168  11.360  31.860  0.00  0.00      PROA  
ATOM   1950  HN  SER P 168     -39.338  11.612  30.911  0.00  0.00      PROA  
ATOM   1951  CA  SER P 168     -38.837  12.411  32.822  0.00  0.00      PROA  
ATOM   1952  HA  SER P 168     -38.422  11.842  33.640  0.00  0.00      PROA  
ATOM   1953  CB  SER P 168     -37.780  13.386  32.306  0.00  0.00      PROA  
ATOM   1954  HB1 SER P 168     -37.641  14.282  32.948  0.00  0.00      PROA  
ATOM   1955  HB2 SER P 168     -38.163  13.859  31.376  0.00  0.00      PROA  
ATOM   1956  OG  SER P 168     -36.485  12.772  32.080  0.00  0.00      PROA  
ATOM   1957  HG1 SER P 168     -36.611  11.830  31.946  0.00  0.00      PROA  
ATOM   1958  C   SER P 168     -39.982  13.266  33.367  0.00  0.00      PROA  
ATOM   1959  O   SER P 168     -40.888  13.680  32.669  0.00  0.00      PROA  
ATOM   1960  N   ASN P 169     -39.834  13.514  34.670  0.00  0.00      PROA  
ATOM   1961  HN  ASN P 169     -39.124  13.024  35.168  0.00  0.00      PROA  
ATOM   1962  CA  ASN P 169     -40.884  14.178  35.555  0.00  0.00      PROA  
ATOM   1963  HA  ASN P 169     -40.773  13.883  36.588  0.00  0.00      PROA  
ATOM   1964  CB  ASN P 169     -40.868  15.761  35.361  0.00  0.00      PROA  
ATOM   1965  HB1 ASN P 169     -41.627  16.294  35.972  0.00  0.00      PROA  
ATOM   1966  HB2 ASN P 169     -41.042  15.948  34.279  0.00  0.00      PROA  
ATOM   1967  CG  ASN P 169     -39.496  16.261  35.784  0.00  0.00      PROA  
ATOM   1968  OD1 ASN P 169     -38.675  16.959  35.123  0.00  0.00      PROA  
ATOM   1969  ND2 ASN P 169     -39.162  15.994  37.133  0.00  0.00      PROA  
ATOM   1970 HD21 ASN P 169     -38.306  16.342  37.516  0.00  0.00      PROA  
ATOM   1971 HD22 ASN P 169     -39.683  15.305  37.636  0.00  0.00      PROA  
ATOM   1972  C   ASN P 169     -42.345  13.669  35.254  0.00  0.00      PROA  
ATOM   1973  O   ASN P 169     -43.301  14.418  35.481  0.00  0.00      PROA  
ATOM   1974  N   VAL P 170     -42.526  12.420  34.862  0.00  0.00      PROA  
ATOM   1975  HN  VAL P 170     -41.701  11.879  34.712  0.00  0.00      PROA  
ATOM   1976  CA  VAL P 170     -43.843  11.753  34.712  0.00  0.00      PROA  
ATOM   1977  HA  VAL P 170     -44.492  12.422  34.166  0.00  0.00      PROA  
ATOM   1978  CB  VAL P 170     -43.748  10.439  33.943  0.00  0.00      PROA  
ATOM   1979  HB  VAL P 170     -43.125   9.720  34.515  0.00  0.00      PROA  
ATOM   1980  CG1 VAL P 170     -45.142   9.906  33.636  0.00  0.00      PROA  
ATOM   1981 HG11 VAL P 170     -45.638  10.591  32.916  0.00  0.00      PROA  
ATOM   1982 HG12 VAL P 170     -45.755   9.670  34.532  0.00  0.00      PROA  
ATOM   1983 HG13 VAL P 170     -45.036   9.022  32.971  0.00  0.00      PROA  
ATOM   1984  CG2 VAL P 170     -43.048  10.658  32.595  0.00  0.00      PROA  
ATOM   1985 HG21 VAL P 170     -42.022  11.084  32.619  0.00  0.00      PROA  
ATOM   1986 HG22 VAL P 170     -43.625  11.121  31.767  0.00  0.00      PROA  
ATOM   1987 HG23 VAL P 170     -42.956   9.604  32.255  0.00  0.00      PROA  
ATOM   1988  C   VAL P 170     -44.646  11.622  35.991  0.00  0.00      PROA  
ATOM   1989  O   VAL P 170     -44.215  11.323  37.110  0.00  0.00      PROA  
ATOM   1990  N   ARG P 171     -45.988  11.939  35.880  0.00  0.00      PROA  
ATOM   1991  HN  ARG P 171     -46.392  12.369  35.076  0.00  0.00      PROA  
ATOM   1992  CA  ARG P 171     -46.889  11.956  37.069  0.00  0.00      PROA  
ATOM   1993  HA  ARG P 171     -46.320  11.569  37.901  0.00  0.00      PROA  
ATOM   1994  CB  ARG P 171     -47.451  13.338  37.419  0.00  0.00      PROA  
ATOM   1995  HB1 ARG P 171     -48.400  13.331  37.998  0.00  0.00      PROA  
ATOM   1996  HB2 ARG P 171     -47.705  13.798  36.441  0.00  0.00      PROA  
ATOM   1997  CG  ARG P 171     -46.406  14.244  38.132  0.00  0.00      PROA  
ATOM   1998  HG1 ARG P 171     -45.583  14.339  37.392  0.00  0.00      PROA  
ATOM   1999  HG2 ARG P 171     -45.904  13.718  38.973  0.00  0.00      PROA  
ATOM   2000  CD  ARG P 171     -46.955  15.567  38.663  0.00  0.00      PROA  
ATOM   2001  HD1 ARG P 171     -47.534  15.245  39.555  0.00  0.00      PROA  
ATOM   2002  HD2 ARG P 171     -47.669  16.129  38.024  0.00  0.00      PROA  
ATOM   2003  NE  ARG P 171     -45.829  16.430  38.986  0.00  0.00      PROA  
ATOM   2004  HE  ARG P 171     -45.327  16.178  39.813  0.00  0.00      PROA  
ATOM   2005  CZ  ARG P 171     -45.265  17.264  38.154  0.00  0.00      PROA  
ATOM   2006  NH1 ARG P 171     -45.761  17.740  37.050  0.00  0.00      PROA  
ATOM   2007 HH11 ARG P 171     -46.567  17.363  36.593  0.00  0.00      PROA  
ATOM   2008 HH12 ARG P 171     -45.162  18.290  36.469  0.00  0.00      PROA  
ATOM   2009  NH2 ARG P 171     -44.178  17.915  38.560  0.00  0.00      PROA  
ATOM   2010 HH21 ARG P 171     -43.761  17.572  39.401  0.00  0.00      PROA  
ATOM   2011 HH22 ARG P 171     -43.704  18.582  37.985  0.00  0.00      PROA  
ATOM   2012  C   ARG P 171     -48.083  10.997  36.920  0.00  0.00      PROA  
ATOM   2013  O   ARG P 171     -48.861  11.021  35.980  0.00  0.00      PROA  
ATOM   2014  N   ILE P 172     -48.172  10.063  37.933  0.00  0.00      PROA  
ATOM   2015  HN  ILE P 172     -47.511   9.973  38.674  0.00  0.00      PROA  
ATOM   2016  CA  ILE P 172     -49.120   8.858  37.998  0.00  0.00      PROA  
ATOM   2017  HA  ILE P 172     -49.783   8.952  37.150  0.00  0.00      PROA  
ATOM   2018  CB  ILE P 172     -48.424   7.476  37.860  0.00  0.00      PROA  
ATOM   2019  HB  ILE P 172     -47.660   7.440  38.666  0.00  0.00      PROA  
ATOM   2020  CG2 ILE P 172     -49.417   6.371  38.034  0.00  0.00      PROA  
ATOM   2021 HG21 ILE P 172     -48.826   5.505  37.668  0.00  0.00      PROA  
ATOM   2022 HG22 ILE P 172     -50.352   6.479  37.443  0.00  0.00      PROA  
ATOM   2023 HG23 ILE P 172     -49.568   6.254  39.128  0.00  0.00      PROA  
ATOM   2024  CG1 ILE P 172     -47.617   7.370  36.588  0.00  0.00      PROA  
ATOM   2025 HG11 ILE P 172     -46.934   6.494  36.608  0.00  0.00      PROA  
ATOM   2026 HG12 ILE P 172     -46.960   8.262  36.514  0.00  0.00      PROA  
ATOM   2027  CD  ILE P 172     -48.448   7.116  35.283  0.00  0.00      PROA  
ATOM   2028  HD1 ILE P 172     -48.833   6.079  35.379  0.00  0.00      PROA  
ATOM   2029  HD2 ILE P 172     -47.635   7.168  34.526  0.00  0.00      PROA  
ATOM   2030  HD3 ILE P 172     -49.160   7.944  35.081  0.00  0.00      PROA  
ATOM   2031  C   ILE P 172     -49.923   9.044  39.246  0.00  0.00      PROA  
ATOM   2032  O   ILE P 172     -49.467   8.962  40.378  0.00  0.00      PROA  
ATOM   2033  N   ASN P 173     -51.218   9.299  39.165  0.00  0.00      PROA  
ATOM   2034  HN  ASN P 173     -51.705   9.190  38.302  0.00  0.00      PROA  
ATOM   2035  CA  ASN P 173     -51.991   9.612  40.371  0.00  0.00      PROA  
ATOM   2036  HA  ASN P 173     -51.329   9.536  41.221  0.00  0.00      PROA  
ATOM   2037  CB  ASN P 173     -52.807  11.004  40.167  0.00  0.00      PROA  
ATOM   2038  HB1 ASN P 173     -53.100  11.344  41.183  0.00  0.00      PROA  
ATOM   2039  HB2 ASN P 173     -53.619  10.871  39.420  0.00  0.00      PROA  
ATOM   2040  CG  ASN P 173     -51.855  12.144  39.560  0.00  0.00      PROA  
ATOM   2041  OD1 ASN P 173     -50.663  12.338  39.784  0.00  0.00      PROA  
ATOM   2042  ND2 ASN P 173     -52.471  12.874  38.620  0.00  0.00      PROA  
ATOM   2043 HD21 ASN P 173     -51.851  13.495  38.140  0.00  0.00      PROA  
ATOM   2044 HD22 ASN P 173     -53.349  12.522  38.296  0.00  0.00      PROA  
ATOM   2045  C   ASN P 173     -53.049   8.584  40.647  0.00  0.00      PROA  
ATOM   2046  O   ASN P 173     -53.963   8.289  39.853  0.00  0.00      PROA  
ATOM   2047  N   LEU P 174     -52.938   7.839  41.822  0.00  0.00      PROA  
ATOM   2048  HN  LEU P 174     -52.181   8.007  42.449  0.00  0.00      PROA  
ATOM   2049  CA  LEU P 174     -53.849   6.803  42.247  0.00  0.00      PROA  
ATOM   2050  HA  LEU P 174     -54.424   6.508  41.382  0.00  0.00      PROA  
ATOM   2051  CB  LEU P 174     -53.138   5.443  42.619  0.00  0.00      PROA  
ATOM   2052  HB1 LEU P 174     -53.927   4.742  42.966  0.00  0.00      PROA  
ATOM   2053  HB2 LEU P 174     -52.461   5.699  43.461  0.00  0.00      PROA  
ATOM   2054  CG  LEU P 174     -52.428   4.657  41.526  0.00  0.00      PROA  
ATOM   2055  HG  LEU P 174     -53.072   4.849  40.641  0.00  0.00      PROA  
ATOM   2056  CD1 LEU P 174     -51.013   5.114  41.124  0.00  0.00      PROA  
ATOM   2057 HD11 LEU P 174     -50.844   4.523  40.198  0.00  0.00      PROA  
ATOM   2058 HD12 LEU P 174     -50.267   4.849  41.904  0.00  0.00      PROA  
ATOM   2059 HD13 LEU P 174     -50.972   6.224  41.124  0.00  0.00      PROA  
ATOM   2060  CD2 LEU P 174     -52.408   3.136  41.797  0.00  0.00      PROA  
ATOM   2061 HD21 LEU P 174     -51.808   2.624  41.014  0.00  0.00      PROA  
ATOM   2062 HD22 LEU P 174     -53.426   2.694  41.847  0.00  0.00      PROA  
ATOM   2063 HD23 LEU P 174     -51.948   2.887  42.777  0.00  0.00      PROA  
ATOM   2064  C   LEU P 174     -54.712   7.162  43.412  0.00  0.00      PROA  
ATOM   2065  O   LEU P 174     -54.268   7.672  44.447  0.00  0.00      PROA  
ATOM   2066  N   GLN P 175     -56.011   6.883  43.345  0.00  0.00      PROA  
ATOM   2067  HN  GLN P 175     -56.410   6.615  42.471  0.00  0.00      PROA  
ATOM   2068  CA  GLN P 175     -57.028   7.224  44.300  0.00  0.00      PROA  
ATOM   2069  HA  GLN P 175     -56.469   7.513  45.177  0.00  0.00      PROA  
ATOM   2070  CB  GLN P 175     -57.778   8.546  43.827  0.00  0.00      PROA  
ATOM   2071  HB1 GLN P 175     -58.397   8.784  44.718  0.00  0.00      PROA  
ATOM   2072  HB2 GLN P 175     -58.570   8.351  43.073  0.00  0.00      PROA  
ATOM   2073  CG  GLN P 175     -57.156   9.836  43.415  0.00  0.00      PROA  
ATOM   2074  HG1 GLN P 175     -56.425  10.031  44.229  0.00  0.00      PROA  
ATOM   2075  HG2 GLN P 175     -57.990  10.569  43.431  0.00  0.00      PROA  
ATOM   2076  CD  GLN P 175     -56.495  10.040  41.991  0.00  0.00      PROA  
ATOM   2077  OE1 GLN P 175     -55.380  10.523  41.858  0.00  0.00      PROA  
ATOM   2078  NE2 GLN P 175     -57.202   9.557  40.957  0.00  0.00      PROA  
ATOM   2079 HE21 GLN P 175     -56.732   9.411  40.086  0.00  0.00      PROA  
ATOM   2080 HE22 GLN P 175     -58.177   9.349  41.031  0.00  0.00      PROA  
ATOM   2081  C   GLN P 175     -58.026   6.127  44.621  0.00  0.00      PROA  
ATOM   2082  O   GLN P 175     -58.494   5.437  43.720  0.00  0.00      PROA  
ATOM   2083  N   LYS P 176     -58.309   5.986  45.878  0.00  0.00      PROA  
ATOM   2084  HN  LYS P 176     -57.950   6.627  46.553  0.00  0.00      PROA  
ATOM   2085  CA  LYS P 176     -59.143   4.963  46.397  0.00  0.00      PROA  
ATOM   2086  HA  LYS P 176     -59.245   4.171  45.670  0.00  0.00      PROA  
ATOM   2087  CB  LYS P 176     -58.482   4.273  47.613  0.00  0.00      PROA  
ATOM   2088  HB1 LYS P 176     -59.190   3.545  48.064  0.00  0.00      PROA  
ATOM   2089  HB2 LYS P 176     -58.137   4.975  48.402  0.00  0.00      PROA  
ATOM   2090  CG  LYS P 176     -57.202   3.512  47.165  0.00  0.00      PROA  
ATOM   2091  HG1 LYS P 176     -56.629   4.176  46.483  0.00  0.00      PROA  
ATOM   2092  HG2 LYS P 176     -57.558   2.666  46.539  0.00  0.00      PROA  
ATOM   2093  CD  LYS P 176     -56.500   2.707  48.303  0.00  0.00      PROA  
ATOM   2094  HD1 LYS P 176     -55.991   1.839  47.832  0.00  0.00      PROA  
ATOM   2095  HD2 LYS P 176     -57.230   2.227  48.990  0.00  0.00      PROA  
ATOM   2096  CE  LYS P 176     -55.461   3.526  48.955  0.00  0.00      PROA  
ATOM   2097  HE1 LYS P 176     -54.818   2.947  49.651  0.00  0.00      PROA  
ATOM   2098  HE2 LYS P 176     -55.896   4.345  49.567  0.00  0.00      PROA  
ATOM   2099  NZ  LYS P 176     -54.552   4.122  47.979  0.00  0.00      PROA  
ATOM   2100  HZ1 LYS P 176     -53.620   4.187  48.436  0.00  0.00      PROA  
ATOM   2101  HZ2 LYS P 176     -54.773   5.069  47.609  0.00  0.00      PROA  
ATOM   2102  HZ3 LYS P 176     -54.372   3.491  47.173  0.00  0.00      PROA  
ATOM   2103  C   LYS P 176     -60.493   5.510  46.882  0.00  0.00      PROA  
ATOM   2104  O   LYS P 176     -60.562   6.313  47.800  0.00  0.00      PROA  
ATOM   2105  N   GLU P 177     -61.571   5.103  46.221  0.00  0.00      PROA  
ATOM   2106  HN  GLU P 177     -61.422   4.715  45.315  0.00  0.00      PROA  
ATOM   2107  CA  GLU P 177     -62.852   5.679  46.481  0.00  0.00      PROA  
ATOM   2108  HA  GLU P 177     -62.821   6.526  47.149  0.00  0.00      PROA  
ATOM   2109  CB  GLU P 177     -63.516   6.192  45.231  0.00  0.00      PROA  
ATOM   2110  HB1 GLU P 177     -64.405   6.764  45.574  0.00  0.00      PROA  
ATOM   2111  HB2 GLU P 177     -63.806   5.309  44.621  0.00  0.00      PROA  
ATOM   2112  CG  GLU P 177     -62.628   7.116  44.372  0.00  0.00      PROA  
ATOM   2113  HG1 GLU P 177     -61.998   6.458  43.736  0.00  0.00      PROA  
ATOM   2114  HG2 GLU P 177     -61.973   7.747  45.010  0.00  0.00      PROA  
ATOM   2115  CD  GLU P 177     -63.372   8.066  43.493  0.00  0.00      PROA  
ATOM   2116  OE1 GLU P 177     -64.115   7.684  42.552  0.00  0.00      PROA  
ATOM   2117  OE2 GLU P 177     -63.061   9.305  43.616  0.00  0.00      PROA  
ATOM   2118  C   GLU P 177     -63.714   4.620  47.161  0.00  0.00      PROA  
ATOM   2119  OT1 GLU P 177     -64.149   3.644  46.522  0.00  0.00      PROA  
ATOM   2120  OT2 GLU P 177     -63.891   4.699  48.415  0.00  0.00      PROA  
ATOM   2121  N   ILE P  49     -46.139 -68.627  32.012  0.00  0.00      PROB  
ATOM   2122  HT1 ILE P  49     -45.496 -68.275  32.749  0.00  0.00      PROB  
ATOM   2123  HT2 ILE P  49     -45.497 -69.071  31.324  0.00  0.00      PROB  
ATOM   2124  HT3 ILE P  49     -46.783 -69.322  32.441  0.00  0.00      PROB  
ATOM   2125  CA  ILE P  49     -46.871 -67.593  31.245  0.00  0.00      PROB  
ATOM   2126  HA  ILE P  49     -47.285 -68.095  30.383  0.00  0.00      PROB  
ATOM   2127  CB  ILE P  49     -47.931 -66.838  32.046  0.00  0.00      PROB  
ATOM   2128  HB  ILE P  49     -48.256 -65.908  31.532  0.00  0.00      PROB  
ATOM   2129  CG2 ILE P  49     -49.085 -67.808  32.229  0.00  0.00      PROB  
ATOM   2130 HG21 ILE P  49     -49.607 -67.880  31.250  0.00  0.00      PROB  
ATOM   2131 HG22 ILE P  49     -49.855 -67.381  32.906  0.00  0.00      PROB  
ATOM   2132 HG23 ILE P  49     -48.757 -68.807  32.586  0.00  0.00      PROB  
ATOM   2133  CG1 ILE P  49     -47.396 -66.208  33.374  0.00  0.00      PROB  
ATOM   2134 HG11 ILE P  49     -46.383 -65.817  33.139  0.00  0.00      PROB  
ATOM   2135 HG12 ILE P  49     -47.133 -67.098  33.986  0.00  0.00      PROB  
ATOM   2136  CD  ILE P  49     -48.184 -65.181  34.283  0.00  0.00      PROB  
ATOM   2137  HD1 ILE P  49     -49.233 -65.520  34.420  0.00  0.00      PROB  
ATOM   2138  HD2 ILE P  49     -48.325 -64.185  33.812  0.00  0.00      PROB  
ATOM   2139  HD3 ILE P  49     -47.711 -65.071  35.282  0.00  0.00      PROB  
ATOM   2140  C   ILE P  49     -45.908 -66.629  30.665  0.00  0.00      PROB  
ATOM   2141  O   ILE P  49     -44.724 -66.790  31.007  0.00  0.00      PROB  
ATOM   2142  N   ASP P  50     -46.320 -65.678  29.749  0.00  0.00      PROB  
ATOM   2143  HN  ASP P  50     -47.254 -65.649  29.403  0.00  0.00      PROB  
ATOM   2144  CA  ASP P  50     -45.521 -64.516  29.301  0.00  0.00      PROB  
ATOM   2145  HA  ASP P  50     -44.497 -64.857  29.264  0.00  0.00      PROB  
ATOM   2146  CB  ASP P  50     -46.009 -63.951  27.941  0.00  0.00      PROB  
ATOM   2147  HB1 ASP P  50     -45.634 -62.911  27.838  0.00  0.00      PROB  
ATOM   2148  HB2 ASP P  50     -47.110 -63.828  27.857  0.00  0.00      PROB  
ATOM   2149  CG  ASP P  50     -45.500 -64.792  26.832  0.00  0.00      PROB  
ATOM   2150  OD1 ASP P  50     -45.841 -64.420  25.689  0.00  0.00      PROB  
ATOM   2151  OD2 ASP P  50     -44.905 -65.883  26.988  0.00  0.00      PROB  
ATOM   2152  C   ASP P  50     -45.498 -63.389  30.318  0.00  0.00      PROB  
ATOM   2153  O   ASP P  50     -46.541 -62.828  30.666  0.00  0.00      PROB  
ATOM   2154  N   LEU P  51     -44.329 -62.942  30.743  0.00  0.00      PROB  
ATOM   2155  HN  LEU P  51     -43.478 -63.323  30.390  0.00  0.00      PROB  
ATOM   2156  CA  LEU P  51     -44.231 -61.889  31.772  0.00  0.00      PROB  
ATOM   2157  HA  LEU P  51     -44.975 -62.082  32.531  0.00  0.00      PROB  
ATOM   2158  CB  LEU P  51     -42.784 -62.064  32.414  0.00  0.00      PROB  
ATOM   2159  HB1 LEU P  51     -42.078 -61.757  31.612  0.00  0.00      PROB  
ATOM   2160  HB2 LEU P  51     -42.616 -63.126  32.693  0.00  0.00      PROB  
ATOM   2161  CG  LEU P  51     -42.472 -61.168  33.622  0.00  0.00      PROB  
ATOM   2162  HG  LEU P  51     -42.301 -60.122  33.289  0.00  0.00      PROB  
ATOM   2163  CD1 LEU P  51     -43.613 -61.056  34.563  0.00  0.00      PROB  
ATOM   2164 HD11 LEU P  51     -43.416 -60.430  35.459  0.00  0.00      PROB  
ATOM   2165 HD12 LEU P  51     -43.824 -62.046  35.022  0.00  0.00      PROB  
ATOM   2166 HD13 LEU P  51     -44.615 -60.840  34.134  0.00  0.00      PROB  
ATOM   2167  CD2 LEU P  51     -41.175 -61.568  34.240  0.00  0.00      PROB  
ATOM   2168 HD21 LEU P  51     -40.792 -60.824  34.971  0.00  0.00      PROB  
ATOM   2169 HD22 LEU P  51     -40.367 -61.556  33.477  0.00  0.00      PROB  
ATOM   2170 HD23 LEU P  51     -41.310 -62.515  34.804  0.00  0.00      PROB  
ATOM   2171  C   LEU P  51     -44.330 -60.417  31.198  0.00  0.00      PROB  
ATOM   2172  O   LEU P  51     -44.729 -59.520  31.936  0.00  0.00      PROB  
ATOM   2173  N   VAL P  52     -43.983 -60.253  29.877  0.00  0.00      PROB  
ATOM   2174  HN  VAL P  52     -43.645 -61.061  29.402  0.00  0.00      PROB  
ATOM   2175  CA  VAL P  52     -44.046 -59.017  29.088  0.00  0.00      PROB  
ATOM   2176  HA  VAL P  52     -43.359 -58.336  29.569  0.00  0.00      PROB  
ATOM   2177  CB  VAL P  52     -43.427 -59.198  27.731  0.00  0.00      PROB  
ATOM   2178  HB  VAL P  52     -43.560 -58.207  27.247  0.00  0.00      PROB  
ATOM   2179  CG1 VAL P  52     -41.865 -59.288  27.827  0.00  0.00      PROB  
ATOM   2180 HG11 VAL P  52     -41.298 -59.390  26.877  0.00  0.00      PROB  
ATOM   2181 HG12 VAL P  52     -41.669 -60.232  28.379  0.00  0.00      PROB  
ATOM   2182 HG13 VAL P  52     -41.509 -58.380  28.359  0.00  0.00      PROB  
ATOM   2183  CG2 VAL P  52     -44.230 -60.198  26.946  0.00  0.00      PROB  
ATOM   2184 HG21 VAL P  52     -43.937 -60.293  25.879  0.00  0.00      PROB  
ATOM   2185 HG22 VAL P  52     -45.312 -59.948  26.980  0.00  0.00      PROB  
ATOM   2186 HG23 VAL P  52     -44.054 -61.190  27.415  0.00  0.00      PROB  
ATOM   2187  C   VAL P  52     -45.402 -58.371  29.220  0.00  0.00      PROB  
ATOM   2188  O   VAL P  52     -46.479 -58.983  29.148  0.00  0.00      PROB  
ATOM   2189  N   ASN P  53     -45.487 -57.025  29.445  0.00  0.00      PROB  
ATOM   2190  HN  ASN P  53     -44.615 -56.597  29.671  0.00  0.00      PROB  
ATOM   2191  CA  ASN P  53     -46.700 -56.251  29.506  0.00  0.00      PROB  
ATOM   2192  HA  ASN P  53     -47.383 -56.932  29.992  0.00  0.00      PROB  
ATOM   2193  CB  ASN P  53     -46.584 -54.888  30.183  0.00  0.00      PROB  
ATOM   2194  HB1 ASN P  53     -47.535 -54.352  30.388  0.00  0.00      PROB  
ATOM   2195  HB2 ASN P  53     -45.852 -54.225  29.673  0.00  0.00      PROB  
ATOM   2196  CG  ASN P  53     -46.053 -54.971  31.614  0.00  0.00      PROB  
ATOM   2197  OD1 ASN P  53     -45.942 -56.048  32.260  0.00  0.00      PROB  
ATOM   2198  ND2 ASN P  53     -45.884 -53.806  32.263  0.00  0.00      PROB  
ATOM   2199 HD21 ASN P  53     -46.067 -52.918  31.840  0.00  0.00      PROB  
ATOM   2200 HD22 ASN P  53     -45.817 -53.853  33.260  0.00  0.00      PROB  
ATOM   2201  C   ASN P  53     -47.287 -55.887  28.153  0.00  0.00      PROB  
ATOM   2202  O   ASN P  53     -48.519 -55.650  27.970  0.00  0.00      PROB  
ATOM   2203  N   ARG P  54     -46.323 -55.612  27.214  0.00  0.00      PROB  
ATOM   2204  HN  ARG P  54     -45.390 -55.846  27.476  0.00  0.00      PROB  
ATOM   2205  CA  ARG P  54     -46.590 -54.964  25.941  0.00  0.00      PROB  
ATOM   2206  HA  ARG P  54     -45.592 -54.825  25.551  0.00  0.00      PROB  
ATOM   2207  CB  ARG P  54     -47.403 -55.789  24.918  0.00  0.00      PROB  
ATOM   2208  HB1 ARG P  54     -47.341 -55.324  23.910  0.00  0.00      PROB  
ATOM   2209  HB2 ARG P  54     -48.429 -55.932  25.318  0.00  0.00      PROB  
ATOM   2210  CG  ARG P  54     -46.984 -57.213  24.757  0.00  0.00      PROB  
ATOM   2211  HG1 ARG P  54     -47.156 -57.744  25.718  0.00  0.00      PROB  
ATOM   2212  HG2 ARG P  54     -45.920 -57.204  24.436  0.00  0.00      PROB  
ATOM   2213  CD  ARG P  54     -47.719 -57.845  23.580  0.00  0.00      PROB  
ATOM   2214  HD1 ARG P  54     -47.346 -57.327  22.670  0.00  0.00      PROB  
ATOM   2215  HD2 ARG P  54     -48.796 -57.713  23.815  0.00  0.00      PROB  
ATOM   2216  NE  ARG P  54     -47.253 -59.252  23.447  0.00  0.00      PROB  
ATOM   2217  HE  ARG P  54     -46.743 -59.680  24.193  0.00  0.00      PROB  
ATOM   2218  CZ  ARG P  54     -47.746 -60.046  22.507  0.00  0.00      PROB  
ATOM   2219  NH1 ARG P  54     -48.668 -59.741  21.640  0.00  0.00      PROB  
ATOM   2220 HH11 ARG P  54     -48.839 -58.757  21.581  0.00  0.00      PROB  
ATOM   2221 HH12 ARG P  54     -49.115 -60.533  21.223  0.00  0.00      PROB  
ATOM   2222  NH2 ARG P  54     -47.343 -61.287  22.523  0.00  0.00      PROB  
ATOM   2223 HH21 ARG P  54     -46.649 -61.510  23.208  0.00  0.00      PROB  
ATOM   2224 HH22 ARG P  54     -47.942 -61.984  22.131  0.00  0.00      PROB  
ATOM   2225  C   ARG P  54     -46.927 -53.476  26.015  0.00  0.00      PROB  
ATOM   2226  O   ARG P  54     -47.027 -52.932  24.935  0.00  0.00      PROB  
ATOM   2227  N   ASP P  55     -47.200 -52.850  27.174  0.00  0.00      PROB  
ATOM   2228  HN  ASP P  55     -46.907 -53.209  28.057  0.00  0.00      PROB  
ATOM   2229  CA  ASP P  55     -47.798 -51.536  27.288  0.00  0.00      PROB  
ATOM   2230  HA  ASP P  55     -48.662 -51.678  26.656  0.00  0.00      PROB  
ATOM   2231  CB  ASP P  55     -48.196 -51.200  28.796  0.00  0.00      PROB  
ATOM   2232  HB1 ASP P  55     -48.992 -51.855  29.211  0.00  0.00      PROB  
ATOM   2233  HB2 ASP P  55     -48.672 -50.196  28.781  0.00  0.00      PROB  
ATOM   2234  CG  ASP P  55     -47.109 -51.215  29.915  0.00  0.00      PROB  
ATOM   2235  OD1 ASP P  55     -45.957 -51.717  29.575  0.00  0.00      PROB  
ATOM   2236  OD2 ASP P  55     -47.329 -50.765  31.035  0.00  0.00      PROB  
ATOM   2237  C   ASP P  55     -46.937 -50.436  26.624  0.00  0.00      PROB  
ATOM   2238  O   ASP P  55     -45.745 -50.345  26.967  0.00  0.00      PROB  
ATOM   2239  N   PRO P  56     -47.444 -49.468  25.812  0.00  0.00      PROB  
ATOM   2240  CD  PRO P  56     -48.744 -49.553  25.265  0.00  0.00      PROB  
ATOM   2241  HD1 PRO P  56     -49.601 -49.460  25.966  0.00  0.00      PROB  
ATOM   2242  HD2 PRO P  56     -48.868 -50.498  24.695  0.00  0.00      PROB  
ATOM   2243  CA  PRO P  56     -46.900 -48.126  25.732  0.00  0.00      PROB  
ATOM   2244  HA  PRO P  56     -45.861 -48.240  25.459  0.00  0.00      PROB  
ATOM   2245  CB  PRO P  56     -47.813 -47.363  24.787  0.00  0.00      PROB  
ATOM   2246  HB1 PRO P  56     -47.262 -46.771  24.025  0.00  0.00      PROB  
ATOM   2247  HB2 PRO P  56     -48.515 -46.647  25.266  0.00  0.00      PROB  
ATOM   2248  CG  PRO P  56     -48.744 -48.419  24.204  0.00  0.00      PROB  
ATOM   2249  HG1 PRO P  56     -49.701 -47.854  24.169  0.00  0.00      PROB  
ATOM   2250  HG2 PRO P  56     -48.523 -48.757  23.169  0.00  0.00      PROB  
ATOM   2251  C   PRO P  56     -46.648 -47.546  27.116  0.00  0.00      PROB  
ATOM   2252  O   PRO P  56     -47.424 -47.773  28.037  0.00  0.00      PROB  
ATOM   2253  N   LYS P  57     -45.586 -46.765  27.320  0.00  0.00      PROB  
ATOM   2254  HN  LYS P  57     -45.046 -46.410  26.561  0.00  0.00      PROB  
ATOM   2255  CA  LYS P  57     -45.131 -46.232  28.538  0.00  0.00      PROB  
ATOM   2256  HA  LYS P  57     -45.726 -46.637  29.343  0.00  0.00      PROB  
ATOM   2257  CB  LYS P  57     -43.652 -46.666  28.901  0.00  0.00      PROB  
ATOM   2258  HB1 LYS P  57     -43.501 -46.141  29.869  0.00  0.00      PROB  
ATOM   2259  HB2 LYS P  57     -42.965 -46.211  28.156  0.00  0.00      PROB  
ATOM   2260  CG  LYS P  57     -43.219 -48.133  28.840  0.00  0.00      PROB  
ATOM   2261  HG1 LYS P  57     -42.146 -48.151  29.129  0.00  0.00      PROB  
ATOM   2262  HG2 LYS P  57     -43.266 -48.390  27.760  0.00  0.00      PROB  
ATOM   2263  CD  LYS P  57     -44.052 -49.145  29.596  0.00  0.00      PROB  
ATOM   2264  HD1 LYS P  57     -43.575 -50.129  29.400  0.00  0.00      PROB  
ATOM   2265  HD2 LYS P  57     -45.106 -49.112  29.246  0.00  0.00      PROB  
ATOM   2266  CE  LYS P  57     -43.898 -48.981  31.076  0.00  0.00      PROB  
ATOM   2267  HE1 LYS P  57     -44.428 -48.032  31.305  0.00  0.00      PROB  
ATOM   2268  HE2 LYS P  57     -42.816 -48.899  31.315  0.00  0.00      PROB  
ATOM   2269  NZ  LYS P  57     -44.604 -50.115  31.774  0.00  0.00      PROB  
ATOM   2270  HZ1 LYS P  57     -44.113 -51.030  31.726  0.00  0.00      PROB  
ATOM   2271  HZ2 LYS P  57     -45.491 -50.363  31.291  0.00  0.00      PROB  
ATOM   2272  HZ3 LYS P  57     -44.663 -49.838  32.775  0.00  0.00      PROB  
ATOM   2273  C   LYS P  57     -45.222 -44.735  28.497  0.00  0.00      PROB  
ATOM   2274  O   LYS P  57     -44.826 -44.071  27.552  0.00  0.00      PROB  
ATOM   2275  N   HSD P  58     -45.756 -44.094  29.631  0.00  0.00      PROB  
ATOM   2276  HN  HSD P  58     -46.066 -44.627  30.415  0.00  0.00      PROB  
ATOM   2277  CA  HSD P  58     -45.658 -42.655  29.695  0.00  0.00      PROB  
ATOM   2278  HA  HSD P  58     -46.145 -42.422  30.630  0.00  0.00      PROB  
ATOM   2279  CB  HSD P  58     -44.296 -42.075  29.885  0.00  0.00      PROB  
ATOM   2280  HB1 HSD P  58     -44.331 -40.970  29.775  0.00  0.00      PROB  
ATOM   2281  HB2 HSD P  58     -43.730 -42.354  28.971  0.00  0.00      PROB  
ATOM   2282  ND1 HSD P  58     -42.163 -42.155  31.170  0.00  0.00      PROB  
ATOM   2283  HD1 HSD P  58     -41.595 -41.600  30.563  0.00  0.00      PROB  
ATOM   2284  CG  HSD P  58     -43.509 -42.429  31.104  0.00  0.00      PROB  
ATOM   2285  CE1 HSD P  58     -41.696 -42.743  32.298  0.00  0.00      PROB  
ATOM   2286  HE1 HSD P  58     -40.641 -42.881  32.535  0.00  0.00      PROB  
ATOM   2287  NE2 HSD P  58     -42.693 -43.259  32.987  0.00  0.00      PROB  
ATOM   2288  CD2 HSD P  58     -43.842 -43.067  32.245  0.00  0.00      PROB  
ATOM   2289  HD2 HSD P  58     -44.766 -43.562  32.516  0.00  0.00      PROB  
ATOM   2290  C   HSD P  58     -46.517 -41.844  28.755  0.00  0.00      PROB  
ATOM   2291  O   HSD P  58     -46.178 -40.695  28.430  0.00  0.00      PROB  
ATOM   2292  N   LEU P  59     -47.635 -42.440  28.238  0.00  0.00      PROB  
ATOM   2293  HN  LEU P  59     -47.942 -43.350  28.502  0.00  0.00      PROB  
ATOM   2294  CA  LEU P  59     -48.468 -41.762  27.265  0.00  0.00      PROB  
ATOM   2295  HA  LEU P  59     -47.883 -41.599  26.372  0.00  0.00      PROB  
ATOM   2296  CB  LEU P  59     -49.615 -42.815  26.935  0.00  0.00      PROB  
ATOM   2297  HB1 LEU P  59     -50.371 -42.616  27.724  0.00  0.00      PROB  
ATOM   2298  HB2 LEU P  59     -49.137 -43.812  27.042  0.00  0.00      PROB  
ATOM   2299  CG  LEU P  59     -50.272 -42.656  25.590  0.00  0.00      PROB  
ATOM   2300  HG  LEU P  59     -50.588 -41.598  25.472  0.00  0.00      PROB  
ATOM   2301  CD1 LEU P  59     -49.273 -43.017  24.382  0.00  0.00      PROB  
ATOM   2302 HD11 LEU P  59     -48.352 -42.397  24.351  0.00  0.00      PROB  
ATOM   2303 HD12 LEU P  59     -49.720 -42.713  23.411  0.00  0.00      PROB  
ATOM   2304 HD13 LEU P  59     -49.020 -44.099  24.371  0.00  0.00      PROB  
ATOM   2305  CD2 LEU P  59     -51.600 -43.510  25.438  0.00  0.00      PROB  
ATOM   2306 HD21 LEU P  59     -51.905 -43.513  24.370  0.00  0.00      PROB  
ATOM   2307 HD22 LEU P  59     -52.396 -42.995  26.019  0.00  0.00      PROB  
ATOM   2308 HD23 LEU P  59     -51.494 -44.556  25.798  0.00  0.00      PROB  
ATOM   2309  C   LEU P  59     -49.114 -40.426  27.578  0.00  0.00      PROB  
ATOM   2310  O   LEU P  59     -49.382 -40.185  28.824  0.00  0.00      PROB  
ATOM   2311  N   ASN P  60     -49.491 -39.552  26.581  0.00  0.00      PROB  
ATOM   2312  HN  ASN P  60     -49.148 -39.736  25.663  0.00  0.00      PROB  
ATOM   2313  CA  ASN P  60     -50.429 -38.412  26.680  0.00  0.00      PROB  
ATOM   2314  HA  ASN P  60     -49.831 -37.719  27.253  0.00  0.00      PROB  
ATOM   2315  CB  ASN P  60     -50.571 -37.710  25.332  0.00  0.00      PROB  
ATOM   2316  HB1 ASN P  60     -50.974 -38.437  24.594  0.00  0.00      PROB  
ATOM   2317  HB2 ASN P  60     -49.558 -37.484  24.935  0.00  0.00      PROB  
ATOM   2318  CG  ASN P  60     -51.479 -36.494  25.268  0.00  0.00      PROB  
ATOM   2319  OD1 ASN P  60     -51.975 -35.973  26.269  0.00  0.00      PROB  
ATOM   2320  ND2 ASN P  60     -51.583 -35.829  24.144  0.00  0.00      PROB  
ATOM   2321 HD21 ASN P  60     -51.151 -36.261  23.352  0.00  0.00      PROB  
ATOM   2322 HD22 ASN P  60     -52.184 -35.033  24.210  0.00  0.00      PROB  
ATOM   2323  C   ASN P  60     -51.761 -38.704  27.287  0.00  0.00      PROB  
ATOM   2324  O   ASN P  60     -52.486 -39.571  26.770  0.00  0.00      PROB  
ATOM   2325  N   ASP P  61     -52.152 -37.961  28.337  0.00  0.00      PROB  
ATOM   2326  HN  ASP P  61     -51.615 -37.171  28.623  0.00  0.00      PROB  
ATOM   2327  CA  ASP P  61     -53.393 -38.096  29.108  0.00  0.00      PROB  
ATOM   2328  HA  ASP P  61     -53.479 -39.140  29.368  0.00  0.00      PROB  
ATOM   2329  CB  ASP P  61     -53.518 -37.117  30.300  0.00  0.00      PROB  
ATOM   2330  HB1 ASP P  61     -54.297 -37.481  31.003  0.00  0.00      PROB  
ATOM   2331  HB2 ASP P  61     -53.738 -36.152  29.795  0.00  0.00      PROB  
ATOM   2332  CG  ASP P  61     -52.201 -37.069  31.120  0.00  0.00      PROB  
ATOM   2333  OD1 ASP P  61     -51.731 -38.100  31.688  0.00  0.00      PROB  
ATOM   2334  OD2 ASP P  61     -51.633 -35.932  31.187  0.00  0.00      PROB  
ATOM   2335  C   ASP P  61     -54.638 -37.840  28.281  0.00  0.00      PROB  
ATOM   2336  O   ASP P  61     -55.726 -38.284  28.678  0.00  0.00      PROB  
ATOM   2337  N   ASP P  62     -54.471 -37.262  27.095  0.00  0.00      PROB  
ATOM   2338  HN  ASP P  62     -53.581 -36.898  26.832  0.00  0.00      PROB  
ATOM   2339  CA  ASP P  62     -55.615 -37.139  26.101  0.00  0.00      PROB  
ATOM   2340  HA  ASP P  62     -56.602 -37.239  26.528  0.00  0.00      PROB  
ATOM   2341  CB  ASP P  62     -55.447 -35.736  25.377  0.00  0.00      PROB  
ATOM   2342  HB1 ASP P  62     -56.106 -35.828  24.486  0.00  0.00      PROB  
ATOM   2343  HB2 ASP P  62     -54.370 -35.621  25.132  0.00  0.00      PROB  
ATOM   2344  CG  ASP P  62     -55.905 -34.596  26.236  0.00  0.00      PROB  
ATOM   2345  OD1 ASP P  62     -55.547 -33.452  25.947  0.00  0.00      PROB  
ATOM   2346  OD2 ASP P  62     -56.607 -34.887  27.189  0.00  0.00      PROB  
ATOM   2347  C   ASP P  62     -55.612 -38.239  24.990  0.00  0.00      PROB  
ATOM   2348  O   ASP P  62     -56.384 -38.154  23.981  0.00  0.00      PROB  
ATOM   2349  N   VAL P  63     -54.688 -39.227  25.058  0.00  0.00      PROB  
ATOM   2350  HN  VAL P  63     -53.944 -39.283  25.718  0.00  0.00      PROB  
ATOM   2351  CA  VAL P  63     -54.911 -40.386  24.218  0.00  0.00      PROB  
ATOM   2352  HA  VAL P  63     -55.615 -40.205  23.419  0.00  0.00      PROB  
ATOM   2353  CB  VAL P  63     -53.772 -40.940  23.490  0.00  0.00      PROB  
ATOM   2354  HB  VAL P  63     -53.024 -41.121  24.291  0.00  0.00      PROB  
ATOM   2355  CG1 VAL P  63     -53.923 -42.321  22.803  0.00  0.00      PROB  
ATOM   2356 HG11 VAL P  63     -54.749 -42.377  22.062  0.00  0.00      PROB  
ATOM   2357 HG12 VAL P  63     -54.070 -43.179  23.494  0.00  0.00      PROB  
ATOM   2358 HG13 VAL P  63     -52.971 -42.497  22.257  0.00  0.00      PROB  
ATOM   2359  CG2 VAL P  63     -53.180 -39.875  22.518  0.00  0.00      PROB  
ATOM   2360 HG21 VAL P  63     -52.366 -40.217  21.843  0.00  0.00      PROB  
ATOM   2361 HG22 VAL P  63     -52.745 -39.090  23.173  0.00  0.00      PROB  
ATOM   2362 HG23 VAL P  63     -53.865 -39.488  21.734  0.00  0.00      PROB  
ATOM   2363  C   VAL P  63     -55.715 -41.433  25.022  0.00  0.00      PROB  
ATOM   2364  O   VAL P  63     -55.681 -41.491  26.273  0.00  0.00      PROB  
ATOM   2365  N   VAL P  64     -56.675 -42.136  24.414  0.00  0.00      PROB  
ATOM   2366  HN  VAL P  64     -56.759 -42.084  23.421  0.00  0.00      PROB  
ATOM   2367  CA  VAL P  64     -57.317 -43.241  25.102  0.00  0.00      PROB  
ATOM   2368  HA  VAL P  64     -56.632 -43.700  25.798  0.00  0.00      PROB  
ATOM   2369  CB  VAL P  64     -58.682 -42.817  25.746  0.00  0.00      PROB  
ATOM   2370  HB  VAL P  64     -58.392 -41.893  26.291  0.00  0.00      PROB  
ATOM   2371  CG1 VAL P  64     -59.855 -42.442  24.809  0.00  0.00      PROB  
ATOM   2372 HG11 VAL P  64     -59.421 -41.737  24.068  0.00  0.00      PROB  
ATOM   2373 HG12 VAL P  64     -60.723 -41.863  25.191  0.00  0.00      PROB  
ATOM   2374 HG13 VAL P  64     -60.173 -43.395  24.334  0.00  0.00      PROB  
ATOM   2375  CG2 VAL P  64     -59.228 -43.757  26.783  0.00  0.00      PROB  
ATOM   2376 HG21 VAL P  64     -60.046 -43.129  27.196  0.00  0.00      PROB  
ATOM   2377 HG22 VAL P  64     -58.499 -44.054  27.567  0.00  0.00      PROB  
ATOM   2378 HG23 VAL P  64     -59.767 -44.660  26.425  0.00  0.00      PROB  
ATOM   2379  C   VAL P  64     -57.518 -44.328  24.033  0.00  0.00      PROB  
ATOM   2380  O   VAL P  64     -57.289 -44.071  22.853  0.00  0.00      PROB  
ATOM   2381  N   LYS P  65     -57.825 -45.537  24.410  0.00  0.00      PROB  
ATOM   2382  HN  LYS P  65     -57.958 -45.595  25.397  0.00  0.00      PROB  
ATOM   2383  CA  LYS P  65     -58.263 -46.665  23.498  0.00  0.00      PROB  
ATOM   2384  HA  LYS P  65     -57.553 -46.731  22.687  0.00  0.00      PROB  
ATOM   2385  CB  LYS P  65     -58.386 -48.048  24.262  0.00  0.00      PROB  
ATOM   2386  HB1 LYS P  65     -58.929 -48.734  23.578  0.00  0.00      PROB  
ATOM   2387  HB2 LYS P  65     -58.969 -47.838  25.184  0.00  0.00      PROB  
ATOM   2388  CG  LYS P  65     -57.016 -48.618  24.433  0.00  0.00      PROB  
ATOM   2389  HG1 LYS P  65     -56.308 -47.820  24.742  0.00  0.00      PROB  
ATOM   2390  HG2 LYS P  65     -56.724 -48.955  23.415  0.00  0.00      PROB  
ATOM   2391  CD  LYS P  65     -56.828 -49.921  25.231  0.00  0.00      PROB  
ATOM   2392  HD1 LYS P  65     -55.752 -49.836  25.495  0.00  0.00      PROB  
ATOM   2393  HD2 LYS P  65     -56.914 -50.853  24.634  0.00  0.00      PROB  
ATOM   2394  CE  LYS P  65     -57.778 -49.934  26.418  0.00  0.00      PROB  
ATOM   2395  HE1 LYS P  65     -58.823 -50.246  26.203  0.00  0.00      PROB  
ATOM   2396  HE2 LYS P  65     -57.850 -48.913  26.849  0.00  0.00      PROB  
ATOM   2397  NZ  LYS P  65     -57.223 -50.845  27.475  0.00  0.00      PROB  
ATOM   2398  HZ1 LYS P  65     -57.527 -50.540  28.422  0.00  0.00      PROB  
ATOM   2399  HZ2 LYS P  65     -56.191 -50.717  27.491  0.00  0.00      PROB  
ATOM   2400  HZ3 LYS P  65     -57.484 -51.847  27.376  0.00  0.00      PROB  
ATOM   2401  C   LYS P  65     -59.624 -46.391  22.826  0.00  0.00      PROB  
ATOM   2402  O   LYS P  65     -60.542 -45.758  23.362  0.00  0.00      PROB  
ATOM   2403  N   ILE P  66     -59.822 -46.924  21.607  0.00  0.00      PROB  
ATOM   2404  HN  ILE P  66     -59.096 -47.491  21.227  0.00  0.00      PROB  
ATOM   2405  CA  ILE P  66     -61.072 -47.066  20.952  0.00  0.00      PROB  
ATOM   2406  HA  ILE P  66     -61.670 -46.198  21.187  0.00  0.00      PROB  
ATOM   2407  CB  ILE P  66     -60.891 -47.300  19.437  0.00  0.00      PROB  
ATOM   2408  HB  ILE P  66     -59.925 -47.849  19.479  0.00  0.00      PROB  
ATOM   2409  CG2 ILE P  66     -62.063 -47.940  18.644  0.00  0.00      PROB  
ATOM   2410 HG21 ILE P  66     -61.759 -48.126  17.591  0.00  0.00      PROB  
ATOM   2411 HG22 ILE P  66     -63.078 -47.492  18.705  0.00  0.00      PROB  
ATOM   2412 HG23 ILE P  66     -62.196 -48.967  19.046  0.00  0.00      PROB  
ATOM   2413  CG1 ILE P  66     -60.619 -45.928  18.828  0.00  0.00      PROB  
ATOM   2414 HG11 ILE P  66     -59.977 -46.011  17.925  0.00  0.00      PROB  
ATOM   2415 HG12 ILE P  66     -59.859 -45.357  19.403  0.00  0.00      PROB  
ATOM   2416  CD  ILE P  66     -61.893 -45.032  18.586  0.00  0.00      PROB  
ATOM   2417  HD1 ILE P  66     -62.668 -45.240  19.355  0.00  0.00      PROB  
ATOM   2418  HD2 ILE P  66     -62.228 -45.159  17.535  0.00  0.00      PROB  
ATOM   2419  HD3 ILE P  66     -61.658 -43.965  18.784  0.00  0.00      PROB  
ATOM   2420  C   ILE P  66     -61.894 -48.211  21.620  0.00  0.00      PROB  
ATOM   2421  O   ILE P  66     -61.394 -49.138  22.276  0.00  0.00      PROB  
ATOM   2422  N   ASP P  67     -63.243 -48.099  21.504  0.00  0.00      PROB  
ATOM   2423  HN  ASP P  67     -63.568 -47.240  21.115  0.00  0.00      PROB  
ATOM   2424  CA  ASP P  67     -64.222 -49.049  21.907  0.00  0.00      PROB  
ATOM   2425  HA  ASP P  67     -63.696 -49.992  21.909  0.00  0.00      PROB  
ATOM   2426  CB  ASP P  67     -64.656 -48.659  23.325  0.00  0.00      PROB  
ATOM   2427  HB1 ASP P  67     -65.281 -47.748  23.443  0.00  0.00      PROB  
ATOM   2428  HB2 ASP P  67     -63.706 -48.454  23.864  0.00  0.00      PROB  
ATOM   2429  CG  ASP P  67     -65.199 -49.817  24.127  0.00  0.00      PROB  
ATOM   2430  OD1 ASP P  67     -65.453 -49.705  25.334  0.00  0.00      PROB  
ATOM   2431  OD2 ASP P  67     -65.373 -50.926  23.517  0.00  0.00      PROB  
ATOM   2432  C   ASP P  67     -65.413 -49.067  20.911  0.00  0.00      PROB  
ATOM   2433  O   ASP P  67     -65.736 -48.102  20.245  0.00  0.00      PROB  
ATOM   2434  N   PHE P  68     -66.241 -50.177  20.879  0.00  0.00      PROB  
ATOM   2435  HN  PHE P  68     -66.023 -50.961  21.455  0.00  0.00      PROB  
ATOM   2436  CA  PHE P  68     -67.527 -50.097  20.202  0.00  0.00      PROB  
ATOM   2437  HA  PHE P  68     -67.380 -49.807  19.172  0.00  0.00      PROB  
ATOM   2438  CB  PHE P  68     -68.179 -51.502  20.103  0.00  0.00      PROB  
ATOM   2439  HB1 PHE P  68     -68.183 -51.818  21.168  0.00  0.00      PROB  
ATOM   2440  HB2 PHE P  68     -67.563 -52.249  19.558  0.00  0.00      PROB  
ATOM   2441  CG  PHE P  68     -69.711 -51.443  19.514  0.00  0.00      PROB  
ATOM   2442  CD1 PHE P  68     -70.055 -51.488  18.134  0.00  0.00      PROB  
ATOM   2443  HD1 PHE P  68     -69.266 -51.545  17.399  0.00  0.00      PROB  
ATOM   2444  CE1 PHE P  68     -71.376 -51.443  17.707  0.00  0.00      PROB  
ATOM   2445  HE1 PHE P  68     -71.622 -51.358  16.659  0.00  0.00      PROB  
ATOM   2446  CZ  PHE P  68     -72.438 -51.492  18.631  0.00  0.00      PROB  
ATOM   2447  HZ  PHE P  68     -73.500 -51.563  18.445  0.00  0.00      PROB  
ATOM   2448  CD2 PHE P  68     -70.763 -51.441  20.462  0.00  0.00      PROB  
ATOM   2449  HD2 PHE P  68     -70.547 -51.589  21.510  0.00  0.00      PROB  
ATOM   2450  CE2 PHE P  68     -72.101 -51.455  20.031  0.00  0.00      PROB  
ATOM   2451  HE2 PHE P  68     -72.903 -51.448  20.755  0.00  0.00      PROB  
ATOM   2452  C   PHE P  68     -68.493 -48.974  20.714  0.00  0.00      PROB  
ATOM   2453  O   PHE P  68     -69.073 -48.350  19.844  0.00  0.00      PROB  
ATOM   2454  N   GLU P  69     -68.612 -48.682  22.004  0.00  0.00      PROB  
ATOM   2455  HN  GLU P  69     -68.047 -49.178  22.658  0.00  0.00      PROB  
ATOM   2456  CA  GLU P  69     -69.503 -47.685  22.603  0.00  0.00      PROB  
ATOM   2457  HA  GLU P  69     -70.347 -47.629  21.932  0.00  0.00      PROB  
ATOM   2458  CB  GLU P  69     -69.716 -48.017  24.117  0.00  0.00      PROB  
ATOM   2459  HB1 GLU P  69     -70.208 -47.180  24.658  0.00  0.00      PROB  
ATOM   2460  HB2 GLU P  69     -68.701 -48.054  24.567  0.00  0.00      PROB  
ATOM   2461  CG  GLU P  69     -70.474 -49.357  24.347  0.00  0.00      PROB  
ATOM   2462  HG1 GLU P  69     -69.997 -50.163  23.749  0.00  0.00      PROB  
ATOM   2463  HG2 GLU P  69     -71.541 -49.261  24.051  0.00  0.00      PROB  
ATOM   2464  CD  GLU P  69     -70.280 -49.739  25.793  0.00  0.00      PROB  
ATOM   2465  OE1 GLU P  69     -69.201 -50.318  26.138  0.00  0.00      PROB  
ATOM   2466  OE2 GLU P  69     -71.349 -49.544  26.499  0.00  0.00      PROB  
ATOM   2467  C   GLU P  69     -68.906 -46.170  22.674  0.00  0.00      PROB  
ATOM   2468  O   GLU P  69     -69.666 -45.167  22.632  0.00  0.00      PROB  
ATOM   2469  N   ASP P  70     -67.554 -46.103  22.566  0.00  0.00      PROB  
ATOM   2470  HN  ASP P  70     -66.942 -46.891  22.554  0.00  0.00      PROB  
ATOM   2471  CA  ASP P  70     -66.956 -44.794  22.304  0.00  0.00      PROB  
ATOM   2472  HA  ASP P  70     -67.463 -44.135  22.993  0.00  0.00      PROB  
ATOM   2473  CB  ASP P  70     -65.494 -45.045  22.602  0.00  0.00      PROB  
ATOM   2474  HB1 ASP P  70     -64.954 -45.648  21.841  0.00  0.00      PROB  
ATOM   2475  HB2 ASP P  70     -65.458 -45.657  23.529  0.00  0.00      PROB  
ATOM   2476  CG  ASP P  70     -64.671 -43.742  22.908  0.00  0.00      PROB  
ATOM   2477  OD1 ASP P  70     -63.507 -43.667  22.506  0.00  0.00      PROB  
ATOM   2478  OD2 ASP P  70     -65.211 -42.876  23.673  0.00  0.00      PROB  
ATOM   2479  C   ASP P  70     -67.198 -44.300  20.803  0.00  0.00      PROB  
ATOM   2480  O   ASP P  70     -67.192 -43.108  20.564  0.00  0.00      PROB  
ATOM   2481  N   VAL P  71     -67.382 -45.247  19.864  0.00  0.00      PROB  
ATOM   2482  HN  VAL P  71     -67.215 -46.215  20.037  0.00  0.00      PROB  
ATOM   2483  CA  VAL P  71     -67.532 -44.835  18.431  0.00  0.00      PROB  
ATOM   2484  HA  VAL P  71     -67.203 -43.832  18.201  0.00  0.00      PROB  
ATOM   2485  CB  VAL P  71     -66.653 -45.836  17.597  0.00  0.00      PROB  
ATOM   2486  HB  VAL P  71     -66.871 -46.882  17.900  0.00  0.00      PROB  
ATOM   2487  CG1 VAL P  71     -66.897 -45.650  16.094  0.00  0.00      PROB  
ATOM   2488 HG11 VAL P  71     -67.915 -46.047  15.892  0.00  0.00      PROB  
ATOM   2489 HG12 VAL P  71     -66.374 -46.318  15.377  0.00  0.00      PROB  
ATOM   2490 HG13 VAL P  71     -66.802 -44.572  15.839  0.00  0.00      PROB  
ATOM   2491  CG2 VAL P  71     -65.158 -45.623  17.910  0.00  0.00      PROB  
ATOM   2492 HG21 VAL P  71     -65.050 -45.955  18.965  0.00  0.00      PROB  
ATOM   2493 HG22 VAL P  71     -64.877 -44.556  17.787  0.00  0.00      PROB  
ATOM   2494 HG23 VAL P  71     -64.546 -46.326  17.306  0.00  0.00      PROB  
ATOM   2495  C   VAL P  71     -69.000 -44.748  18.055  0.00  0.00      PROB  
ATOM   2496  O   VAL P  71     -69.386 -43.716  17.508  0.00  0.00      PROB  
ATOM   2497  N   ILE P  72     -69.831 -45.831  18.319  0.00  0.00      PROB  
ATOM   2498  HN  ILE P  72     -69.530 -46.659  18.785  0.00  0.00      PROB  
ATOM   2499  CA  ILE P  72     -71.280 -45.862  18.012  0.00  0.00      PROB  
ATOM   2500  HA  ILE P  72     -71.616 -44.949  17.544  0.00  0.00      PROB  
ATOM   2501  CB  ILE P  72     -71.633 -46.989  17.203  0.00  0.00      PROB  
ATOM   2502  HB  ILE P  72     -71.388 -47.924  17.751  0.00  0.00      PROB  
ATOM   2503  CG2 ILE P  72     -73.130 -47.025  16.871  0.00  0.00      PROB  
ATOM   2504 HG21 ILE P  72     -73.424 -46.054  16.419  0.00  0.00      PROB  
ATOM   2505 HG22 ILE P  72     -73.779 -47.261  17.741  0.00  0.00      PROB  
ATOM   2506 HG23 ILE P  72     -73.324 -47.805  16.104  0.00  0.00      PROB  
ATOM   2507  CG1 ILE P  72     -70.814 -47.054  15.838  0.00  0.00      PROB  
ATOM   2508 HG11 ILE P  72     -71.111 -47.957  15.264  0.00  0.00      PROB  
ATOM   2509 HG12 ILE P  72     -69.748 -47.222  16.099  0.00  0.00      PROB  
ATOM   2510  CD  ILE P  72     -70.997 -45.848  14.947  0.00  0.00      PROB  
ATOM   2511  HD1 ILE P  72     -70.294 -45.820  14.088  0.00  0.00      PROB  
ATOM   2512  HD2 ILE P  72     -70.808 -44.895  15.486  0.00  0.00      PROB  
ATOM   2513  HD3 ILE P  72     -72.012 -45.825  14.494  0.00  0.00      PROB  
ATOM   2514  C   ILE P  72     -72.084 -45.807  19.378  0.00  0.00      PROB  
ATOM   2515  O   ILE P  72     -71.876 -46.644  20.275  0.00  0.00      PROB  
ATOM   2516  N   ALA P  73     -72.882 -44.769  19.538  0.00  0.00      PROB  
ATOM   2517  HN  ALA P  73     -72.737 -43.975  18.953  0.00  0.00      PROB  
ATOM   2518  CA  ALA P  73     -73.806 -44.602  20.720  0.00  0.00      PROB  
ATOM   2519  HA  ALA P  73     -74.175 -45.583  20.983  0.00  0.00      PROB  
ATOM   2520  CB  ALA P  73     -73.167 -43.790  21.922  0.00  0.00      PROB  
ATOM   2521  HB1 ALA P  73     -73.756 -43.765  22.863  0.00  0.00      PROB  
ATOM   2522  HB2 ALA P  73     -73.101 -42.760  21.512  0.00  0.00      PROB  
ATOM   2523  HB3 ALA P  73     -72.191 -44.300  22.065  0.00  0.00      PROB  
ATOM   2524  C   ALA P  73     -75.062 -43.889  20.212  0.00  0.00      PROB  
ATOM   2525  O   ALA P  73     -75.087 -43.144  19.258  0.00  0.00      PROB  
ATOM   2526  N   GLU P  74     -76.131 -44.412  20.669  0.00  0.00      PROB  
ATOM   2527  HN  GLU P  74     -76.120 -45.123  21.368  0.00  0.00      PROB  
ATOM   2528  CA  GLU P  74     -77.443 -44.061  20.180  0.00  0.00      PROB  
ATOM   2529  HA  GLU P  74     -77.315 -43.407  19.330  0.00  0.00      PROB  
ATOM   2530  CB  GLU P  74     -78.304 -45.338  19.731  0.00  0.00      PROB  
ATOM   2531  HB1 GLU P  74     -79.284 -44.936  19.398  0.00  0.00      PROB  
ATOM   2532  HB2 GLU P  74     -78.339 -46.085  20.553  0.00  0.00      PROB  
ATOM   2533  CG  GLU P  74     -77.775 -46.056  18.461  0.00  0.00      PROB  
ATOM   2534  HG1 GLU P  74     -76.906 -46.711  18.683  0.00  0.00      PROB  
ATOM   2535  HG2 GLU P  74     -77.508 -45.193  17.814  0.00  0.00      PROB  
ATOM   2536  CD  GLU P  74     -78.826 -46.965  17.872  0.00  0.00      PROB  
ATOM   2537  OE1 GLU P  74     -79.242 -48.008  18.491  0.00  0.00      PROB  
ATOM   2538  OE2 GLU P  74     -79.354 -46.557  16.774  0.00  0.00      PROB  
ATOM   2539  C   GLU P  74     -78.343 -43.353  21.163  0.00  0.00      PROB  
ATOM   2540  O   GLU P  74     -78.096 -43.512  22.340  0.00  0.00      PROB  
ATOM   2541  N   PRO P  75     -79.321 -42.451  20.762  0.00  0.00      PROB  
ATOM   2542  CD  PRO P  75     -79.281 -41.853  19.363  0.00  0.00      PROB  
ATOM   2543  HD1 PRO P  75     -79.666 -42.560  18.597  0.00  0.00      PROB  
ATOM   2544  HD2 PRO P  75     -78.234 -41.547  19.154  0.00  0.00      PROB  
ATOM   2545  CA  PRO P  75     -80.355 -41.903  21.587  0.00  0.00      PROB  
ATOM   2546  HA  PRO P  75     -79.792 -41.378  22.344  0.00  0.00      PROB  
ATOM   2547  CB  PRO P  75     -81.176 -41.089  20.643  0.00  0.00      PROB  
ATOM   2548  HB1 PRO P  75     -81.630 -40.261  21.228  0.00  0.00      PROB  
ATOM   2549  HB2 PRO P  75     -81.958 -41.682  20.124  0.00  0.00      PROB  
ATOM   2550  CG  PRO P  75     -80.184 -40.671  19.533  0.00  0.00      PROB  
ATOM   2551  HG1 PRO P  75     -80.613 -40.469  18.528  0.00  0.00      PROB  
ATOM   2552  HG2 PRO P  75     -79.588 -39.788  19.848  0.00  0.00      PROB  
ATOM   2553  C   PRO P  75     -81.231 -42.888  22.398  0.00  0.00      PROB  
ATOM   2554  O   PRO P  75     -81.285 -44.072  21.973  0.00  0.00      PROB  
ATOM   2555  N   GLU P  76     -81.889 -42.472  23.497  0.00  0.00      PROB  
ATOM   2556  HN  GLU P  76     -81.755 -41.565  23.888  0.00  0.00      PROB  
ATOM   2557  CA  GLU P  76     -82.729 -43.383  24.256  0.00  0.00      PROB  
ATOM   2558  HA  GLU P  76     -82.275 -44.358  24.352  0.00  0.00      PROB  
ATOM   2559  CB  GLU P  76     -82.984 -42.806  25.678  0.00  0.00      PROB  
ATOM   2560  HB1 GLU P  76     -83.555 -41.862  25.550  0.00  0.00      PROB  
ATOM   2561  HB2 GLU P  76     -82.060 -42.716  26.290  0.00  0.00      PROB  
ATOM   2562  CG  GLU P  76     -83.858 -43.670  26.493  0.00  0.00      PROB  
ATOM   2563  HG1 GLU P  76     -83.552 -44.718  26.284  0.00  0.00      PROB  
ATOM   2564  HG2 GLU P  76     -84.927 -43.465  26.271  0.00  0.00      PROB  
ATOM   2565  CD  GLU P  76     -83.706 -43.597  27.976  0.00  0.00      PROB  
ATOM   2566  OE1 GLU P  76     -83.901 -42.498  28.601  0.00  0.00      PROB  
ATOM   2567  OE2 GLU P  76     -83.384 -44.668  28.620  0.00  0.00      PROB  
ATOM   2568  C   GLU P  76     -84.028 -43.688  23.593  0.00  0.00      PROB  
ATOM   2569  O   GLU P  76     -84.433 -44.848  23.606  0.00  0.00      PROB  
ATOM   2570  N   GLY P  77     -84.773 -42.779  22.955  0.00  0.00      PROB  
ATOM   2571  HN  GLY P  77     -84.581 -41.812  23.100  0.00  0.00      PROB  
ATOM   2572  CA  GLY P  77     -86.126 -43.176  22.423  0.00  0.00      PROB  
ATOM   2573  HA1 GLY P  77     -86.591 -42.217  22.598  0.00  0.00      PROB  
ATOM   2574  HA2 GLY P  77     -86.571 -43.982  22.986  0.00  0.00      PROB  
ATOM   2575  C   GLY P  77     -86.032 -43.453  20.917  0.00  0.00      PROB  
ATOM   2576  O   GLY P  77     -86.915 -44.087  20.328  0.00  0.00      PROB  
ATOM   2577  N   THR P  78     -84.996 -42.972  20.205  0.00  0.00      PROB  
ATOM   2578  HN  THR P  78     -84.225 -42.430  20.530  0.00  0.00      PROB  
ATOM   2579  CA  THR P  78     -84.908 -43.417  18.787  0.00  0.00      PROB  
ATOM   2580  HA  THR P  78     -85.662 -44.161  18.575  0.00  0.00      PROB  
ATOM   2581  CB  THR P  78     -85.098 -42.321  17.687  0.00  0.00      PROB  
ATOM   2582  HB  THR P  78     -84.370 -41.493  17.819  0.00  0.00      PROB  
ATOM   2583  OG1 THR P  78     -86.458 -41.853  17.635  0.00  0.00      PROB  
ATOM   2584  HG1 THR P  78     -86.685 -41.314  18.396  0.00  0.00      PROB  
ATOM   2585  CG2 THR P  78     -84.864 -42.828  16.144  0.00  0.00      PROB  
ATOM   2586 HG21 THR P  78     -83.814 -43.169  16.025  0.00  0.00      PROB  
ATOM   2587 HG22 THR P  78     -84.962 -41.993  15.418  0.00  0.00      PROB  
ATOM   2588 HG23 THR P  78     -85.573 -43.640  15.873  0.00  0.00      PROB  
ATOM   2589  C   THR P  78     -83.535 -44.057  18.606  0.00  0.00      PROB  
ATOM   2590  O   THR P  78     -82.479 -43.464  18.704  0.00  0.00      PROB  
ATOM   2591  N   HSD P  79     -83.584 -45.328  18.433  0.00  0.00      PROB  
ATOM   2592  HN  HSD P  79     -84.481 -45.761  18.388  0.00  0.00      PROB  
ATOM   2593  CA  HSD P  79     -82.493 -46.293  18.459  0.00  0.00      PROB  
ATOM   2594  HA  HSD P  79     -81.543 -45.832  18.234  0.00  0.00      PROB  
ATOM   2595  CB  HSD P  79     -82.206 -46.859  19.893  0.00  0.00      PROB  
ATOM   2596  HB1 HSD P  79     -81.920 -46.046  20.593  0.00  0.00      PROB  
ATOM   2597  HB2 HSD P  79     -81.356 -47.575  19.858  0.00  0.00      PROB  
ATOM   2598  ND1 HSD P  79     -83.967 -47.365  21.733  0.00  0.00      PROB  
ATOM   2599  HD1 HSD P  79     -83.984 -46.524  22.274  0.00  0.00      PROB  
ATOM   2600  CG  HSD P  79     -83.373 -47.586  20.467  0.00  0.00      PROB  
ATOM   2601  CE1 HSD P  79     -84.737 -48.501  21.958  0.00  0.00      PROB  
ATOM   2602  HE1 HSD P  79     -85.386 -48.586  22.829  0.00  0.00      PROB  
ATOM   2603  NE2 HSD P  79     -84.646 -49.378  20.977  0.00  0.00      PROB  
ATOM   2604  CD2 HSD P  79     -83.735 -48.825  20.114  0.00  0.00      PROB  
ATOM   2605  HD2 HSD P  79     -83.540 -49.487  19.279  0.00  0.00      PROB  
ATOM   2606  C   HSD P  79     -82.767 -47.411  17.509  0.00  0.00      PROB  
ATOM   2607  O   HSD P  79     -83.913 -47.778  17.402  0.00  0.00      PROB  
ATOM   2608  N   SER P  80     -81.768 -47.999  16.912  0.00  0.00      PROB  
ATOM   2609  HN  SER P  80     -80.865 -47.659  17.164  0.00  0.00      PROB  
ATOM   2610  CA  SER P  80     -81.837 -49.052  15.861  0.00  0.00      PROB  
ATOM   2611  HA  SER P  80     -82.293 -48.652  14.967  0.00  0.00      PROB  
ATOM   2612  CB  SER P  80     -80.402 -49.533  15.411  0.00  0.00      PROB  
ATOM   2613  HB1 SER P  80     -80.448 -50.204  14.527  0.00  0.00      PROB  
ATOM   2614  HB2 SER P  80     -79.776 -49.945  16.231  0.00  0.00      PROB  
ATOM   2615  OG  SER P  80     -79.476 -48.574  14.961  0.00  0.00      PROB  
ATOM   2616  HG1 SER P  80     -79.430 -47.850  15.590  0.00  0.00      PROB  
ATOM   2617  C   SER P  80     -82.554 -50.328  16.336  0.00  0.00      PROB  
ATOM   2618  O   SER P  80     -82.818 -50.503  17.516  0.00  0.00      PROB  
ATOM   2619  N   PHE P  81     -83.085 -51.180  15.461  0.00  0.00      PROB  
ATOM   2620  HN  PHE P  81     -82.894 -51.051  14.491  0.00  0.00      PROB  
ATOM   2621  CA  PHE P  81     -83.705 -52.519  15.833  0.00  0.00      PROB  
ATOM   2622  HA  PHE P  81     -84.634 -52.312  16.344  0.00  0.00      PROB  
ATOM   2623  CB  PHE P  81     -84.140 -53.423  14.601  0.00  0.00      PROB  
ATOM   2624  HB1 PHE P  81     -84.718 -54.305  14.949  0.00  0.00      PROB  
ATOM   2625  HB2 PHE P  81     -83.244 -53.825  14.082  0.00  0.00      PROB  
ATOM   2626  CG  PHE P  81     -85.012 -52.733  13.553  0.00  0.00      PROB  
ATOM   2627  CD1 PHE P  81     -86.385 -52.472  13.891  0.00  0.00      PROB  
ATOM   2628  HD1 PHE P  81     -86.674 -52.587  14.925  0.00  0.00      PROB  
ATOM   2629  CE1 PHE P  81     -87.302 -51.832  13.033  0.00  0.00      PROB  
ATOM   2630  HE1 PHE P  81     -88.315 -51.679  13.375  0.00  0.00      PROB  
ATOM   2631  CZ  PHE P  81     -86.933 -51.882  11.762  0.00  0.00      PROB  
ATOM   2632  HZ  PHE P  81     -87.694 -51.679  11.023  0.00  0.00      PROB  
ATOM   2633  CD2 PHE P  81     -84.704 -52.696  12.221  0.00  0.00      PROB  
ATOM   2634  HD2 PHE P  81     -83.715 -53.002  11.913  0.00  0.00      PROB  
ATOM   2635  CE2 PHE P  81     -85.621 -52.215  11.343  0.00  0.00      PROB  
ATOM   2636  HE2 PHE P  81     -85.426 -52.180  10.281  0.00  0.00      PROB  
ATOM   2637  C   PHE P  81     -82.766 -53.385  16.715  0.00  0.00      PROB  
ATOM   2638  O   PHE P  81     -81.571 -53.386  16.569  0.00  0.00      PROB  
ATOM   2639  N   ASP P  82     -83.280 -54.135  17.657  0.00  0.00      PROB  
ATOM   2640  HN  ASP P  82     -84.228 -54.354  17.876  0.00  0.00      PROB  
ATOM   2641  CA  ASP P  82     -82.411 -54.957  18.550  0.00  0.00      PROB  
ATOM   2642  HA  ASP P  82     -81.677 -54.282  18.965  0.00  0.00      PROB  
ATOM   2643  CB  ASP P  82     -83.340 -55.536  19.676  0.00  0.00      PROB  
ATOM   2644  HB1 ASP P  82     -82.776 -56.244  20.321  0.00  0.00      PROB  
ATOM   2645  HB2 ASP P  82     -84.219 -55.945  19.133  0.00  0.00      PROB  
ATOM   2646  CG  ASP P  82     -83.931 -54.472  20.642  0.00  0.00      PROB  
ATOM   2647  OD1 ASP P  82     -84.803 -54.915  21.465  0.00  0.00      PROB  
ATOM   2648  OD2 ASP P  82     -83.604 -53.307  20.522  0.00  0.00      PROB  
ATOM   2649  C   ASP P  82     -81.533 -56.003  17.900  0.00  0.00      PROB  
ATOM   2650  O   ASP P  82     -80.339 -56.128  18.218  0.00  0.00      PROB  
ATOM   2651  N   GLY P  83     -82.060 -56.760  16.911  0.00  0.00      PROB  
ATOM   2652  HN  GLY P  83     -83.045 -56.708  16.767  0.00  0.00      PROB  
ATOM   2653  CA  GLY P  83     -81.259 -57.772  16.149  0.00  0.00      PROB  
ATOM   2654  HA1 GLY P  83     -81.953 -58.347  15.554  0.00  0.00      PROB  
ATOM   2655  HA2 GLY P  83     -80.792 -58.315  16.957  0.00  0.00      PROB  
ATOM   2656  C   GLY P  83     -80.116 -57.175  15.375  0.00  0.00      PROB  
ATOM   2657  O   GLY P  83     -79.014 -57.708  15.289  0.00  0.00      PROB  
ATOM   2658  N   ILE P  84     -80.389 -56.040  14.803  0.00  0.00      PROB  
ATOM   2659  HN  ILE P  84     -81.348 -55.767  14.823  0.00  0.00      PROB  
ATOM   2660  CA  ILE P  84     -79.367 -55.207  14.104  0.00  0.00      PROB  
ATOM   2661  HA  ILE P  84     -78.913 -55.884  13.396  0.00  0.00      PROB  
ATOM   2662  CB  ILE P  84     -80.001 -54.041  13.356  0.00  0.00      PROB  
ATOM   2663  HB  ILE P  84     -80.603 -53.454  14.083  0.00  0.00      PROB  
ATOM   2664  CG2 ILE P  84     -78.964 -53.009  12.657  0.00  0.00      PROB  
ATOM   2665 HG21 ILE P  84     -78.534 -52.501  13.547  0.00  0.00      PROB  
ATOM   2666 HG22 ILE P  84     -79.477 -52.316  11.956  0.00  0.00      PROB  
ATOM   2667 HG23 ILE P  84     -78.174 -53.555  12.098  0.00  0.00      PROB  
ATOM   2668  CG1 ILE P  84     -81.005 -54.520  12.227  0.00  0.00      PROB  
ATOM   2669 HG11 ILE P  84     -81.558 -53.767  11.627  0.00  0.00      PROB  
ATOM   2670 HG12 ILE P  84     -81.858 -55.001  12.752  0.00  0.00      PROB  
ATOM   2671  CD  ILE P  84     -80.590 -55.611  11.213  0.00  0.00      PROB  
ATOM   2672  HD1 ILE P  84     -80.559 -56.620  11.675  0.00  0.00      PROB  
ATOM   2673  HD2 ILE P  84     -79.606 -55.277  10.819  0.00  0.00      PROB  
ATOM   2674  HD3 ILE P  84     -81.386 -55.634  10.438  0.00  0.00      PROB  
ATOM   2675  C   ILE P  84     -78.308 -54.695  15.107  0.00  0.00      PROB  
ATOM   2676  O   ILE P  84     -77.124 -54.644  14.801  0.00  0.00      PROB  
ATOM   2677  N   TRP P  85     -78.727 -54.174  16.279  0.00  0.00      PROB  
ATOM   2678  HN  TRP P  85     -79.684 -54.018  16.511  0.00  0.00      PROB  
ATOM   2679  CA  TRP P  85     -77.717 -53.655  17.251  0.00  0.00      PROB  
ATOM   2680  HA  TRP P  85     -77.300 -52.784  16.768  0.00  0.00      PROB  
ATOM   2681  CB  TRP P  85     -78.467 -53.002  18.464  0.00  0.00      PROB  
ATOM   2682  HB1 TRP P  85     -79.121 -53.741  18.975  0.00  0.00      PROB  
ATOM   2683  HB2 TRP P  85     -79.015 -52.120  18.069  0.00  0.00      PROB  
ATOM   2684  CG  TRP P  85     -77.611 -52.367  19.485  0.00  0.00      PROB  
ATOM   2685  CD1 TRP P  85     -77.286 -52.884  20.699  0.00  0.00      PROB  
ATOM   2686  HD1 TRP P  85     -77.581 -53.861  21.053  0.00  0.00      PROB  
ATOM   2687  NE1 TRP P  85     -76.412 -51.940  21.347  0.00  0.00      PROB  
ATOM   2688  HE1 TRP P  85     -75.939 -52.074  22.191  0.00  0.00      PROB  
ATOM   2689  CE2 TRP P  85     -76.288 -50.861  20.545  0.00  0.00      PROB  
ATOM   2690  CD2 TRP P  85     -76.893 -51.106  19.267  0.00  0.00      PROB  
ATOM   2691  CE3 TRP P  85     -76.625 -50.268  18.233  0.00  0.00      PROB  
ATOM   2692  HE3 TRP P  85     -76.981 -50.468  17.233  0.00  0.00      PROB  
ATOM   2693  CZ3 TRP P  85     -75.797 -49.149  18.448  0.00  0.00      PROB  
ATOM   2694  HZ3 TRP P  85     -75.566 -48.561  17.572  0.00  0.00      PROB  
ATOM   2695  CZ2 TRP P  85     -75.542 -49.700  20.732  0.00  0.00      PROB  
ATOM   2696  HZ2 TRP P  85     -75.109 -49.534  21.708  0.00  0.00      PROB  
ATOM   2697  CH2 TRP P  85     -75.377 -48.767  19.714  0.00  0.00      PROB  
ATOM   2698  HH2 TRP P  85     -74.910 -47.800  19.830  0.00  0.00      PROB  
ATOM   2699  C   TRP P  85     -76.742 -54.667  17.799  0.00  0.00      PROB  
ATOM   2700  O   TRP P  85     -75.536 -54.539  17.886  0.00  0.00      PROB  
ATOM   2701  N   LYS P  86     -77.317 -55.883  18.076  0.00  0.00      PROB  
ATOM   2702  HN  LYS P  86     -78.313 -55.907  18.055  0.00  0.00      PROB  
ATOM   2703  CA  LYS P  86     -76.601 -57.135  18.294  0.00  0.00      PROB  
ATOM   2704  HA  LYS P  86     -75.855 -56.908  19.041  0.00  0.00      PROB  
ATOM   2705  CB  LYS P  86     -77.621 -58.288  18.561  0.00  0.00      PROB  
ATOM   2706  HB1 LYS P  86     -77.054 -59.233  18.422  0.00  0.00      PROB  
ATOM   2707  HB2 LYS P  86     -78.479 -58.213  17.858  0.00  0.00      PROB  
ATOM   2708  CG  LYS P  86     -78.163 -58.278  19.971  0.00  0.00      PROB  
ATOM   2709  HG1 LYS P  86     -78.824 -57.412  20.190  0.00  0.00      PROB  
ATOM   2710  HG2 LYS P  86     -77.260 -58.109  20.596  0.00  0.00      PROB  
ATOM   2711  CD  LYS P  86     -78.803 -59.632  20.343  0.00  0.00      PROB  
ATOM   2712  HD1 LYS P  86     -78.326 -60.023  21.267  0.00  0.00      PROB  
ATOM   2713  HD2 LYS P  86     -78.522 -60.421  19.613  0.00  0.00      PROB  
ATOM   2714  CE  LYS P  86     -80.386 -59.561  20.524  0.00  0.00      PROB  
ATOM   2715  HE1 LYS P  86     -80.888 -59.511  19.534  0.00  0.00      PROB  
ATOM   2716  HE2 LYS P  86     -80.563 -58.701  21.204  0.00  0.00      PROB  
ATOM   2717  NZ  LYS P  86     -80.721 -60.865  21.174  0.00  0.00      PROB  
ATOM   2718  HZ1 LYS P  86     -81.756 -60.950  21.231  0.00  0.00      PROB  
ATOM   2719  HZ2 LYS P  86     -80.329 -61.025  22.125  0.00  0.00      PROB  
ATOM   2720  HZ3 LYS P  86     -80.328 -61.562  20.510  0.00  0.00      PROB  
ATOM   2721  C   LYS P  86     -75.625 -57.642  17.198  0.00  0.00      PROB  
ATOM   2722  O   LYS P  86     -74.522 -57.986  17.573  0.00  0.00      PROB  
ATOM   2723  N   ALA P  87     -76.003 -57.552  15.903  0.00  0.00      PROB  
ATOM   2724  HN  ALA P  87     -76.927 -57.323  15.606  0.00  0.00      PROB  
ATOM   2725  CA  ALA P  87     -75.103 -57.952  14.818  0.00  0.00      PROB  
ATOM   2726  HA  ALA P  87     -74.503 -58.765  15.200  0.00  0.00      PROB  
ATOM   2727  CB  ALA P  87     -75.831 -58.213  13.461  0.00  0.00      PROB  
ATOM   2728  HB1 ALA P  87     -75.102 -58.225  12.623  0.00  0.00      PROB  
ATOM   2729  HB2 ALA P  87     -76.633 -57.490  13.199  0.00  0.00      PROB  
ATOM   2730  HB3 ALA P  87     -76.209 -59.258  13.426  0.00  0.00      PROB  
ATOM   2731  C   ALA P  87     -74.042 -56.825  14.382  0.00  0.00      PROB  
ATOM   2732  O   ALA P  87     -72.952 -57.117  13.876  0.00  0.00      PROB  
ATOM   2733  N   SER P  88     -74.392 -55.540  14.670  0.00  0.00      PROB  
ATOM   2734  HN  SER P  88     -75.350 -55.355  14.878  0.00  0.00      PROB  
ATOM   2735  CA  SER P  88     -73.646 -54.351  14.517  0.00  0.00      PROB  
ATOM   2736  HA  SER P  88     -73.223 -54.304  13.525  0.00  0.00      PROB  
ATOM   2737  CB  SER P  88     -74.360 -53.000  14.605  0.00  0.00      PROB  
ATOM   2738  HB1 SER P  88     -73.684 -52.125  14.496  0.00  0.00      PROB  
ATOM   2739  HB2 SER P  88     -74.883 -52.836  15.571  0.00  0.00      PROB  
ATOM   2740  OG  SER P  88     -75.302 -52.881  13.565  0.00  0.00      PROB  
ATOM   2741  HG1 SER P  88     -75.961 -53.501  13.886  0.00  0.00      PROB  
ATOM   2742  C   SER P  88     -72.479 -54.335  15.369  0.00  0.00      PROB  
ATOM   2743  O   SER P  88     -71.359 -54.204  14.849  0.00  0.00      PROB  
ATOM   2744  N   PHE P  89     -72.705 -54.680  16.693  0.00  0.00      PROB  
ATOM   2745  HN  PHE P  89     -73.670 -54.824  16.895  0.00  0.00      PROB  
ATOM   2746  CA  PHE P  89     -71.680 -55.023  17.637  0.00  0.00      PROB  
ATOM   2747  HA  PHE P  89     -71.062 -54.139  17.697  0.00  0.00      PROB  
ATOM   2748  CB  PHE P  89     -72.176 -55.274  19.054  0.00  0.00      PROB  
ATOM   2749  HB1 PHE P  89     -73.062 -55.935  18.947  0.00  0.00      PROB  
ATOM   2750  HB2 PHE P  89     -72.537 -54.354  19.560  0.00  0.00      PROB  
ATOM   2751  CG  PHE P  89     -71.259 -55.917  19.988  0.00  0.00      PROB  
ATOM   2752  CD1 PHE P  89     -70.285 -55.121  20.572  0.00  0.00      PROB  
ATOM   2753  HD1 PHE P  89     -70.286 -54.138  20.124  0.00  0.00      PROB  
ATOM   2754  CE1 PHE P  89     -69.466 -55.608  21.624  0.00  0.00      PROB  
ATOM   2755  HE1 PHE P  89     -68.643 -55.013  21.990  0.00  0.00      PROB  
ATOM   2756  CZ  PHE P  89     -69.372 -57.008  21.798  0.00  0.00      PROB  
ATOM   2757  HZ  PHE P  89     -68.598 -57.382  22.452  0.00  0.00      PROB  
ATOM   2758  CD2 PHE P  89     -71.214 -57.262  20.283  0.00  0.00      PROB  
ATOM   2759  HD2 PHE P  89     -71.957 -57.951  19.908  0.00  0.00      PROB  
ATOM   2760  CE2 PHE P  89     -70.247 -57.857  21.087  0.00  0.00      PROB  
ATOM   2761  HE2 PHE P  89     -70.282 -58.910  21.320  0.00  0.00      PROB  
ATOM   2762  C   PHE P  89     -70.642 -56.110  17.218  0.00  0.00      PROB  
ATOM   2763  O   PHE P  89     -69.452 -55.804  17.232  0.00  0.00      PROB  
ATOM   2764  N   THR P  90     -71.026 -57.260  16.704  0.00  0.00      PROB  
ATOM   2765  HN  THR P  90     -71.986 -57.495  16.579  0.00  0.00      PROB  
ATOM   2766  CA  THR P  90     -70.124 -58.379  16.346  0.00  0.00      PROB  
ATOM   2767  HA  THR P  90     -69.373 -58.284  17.116  0.00  0.00      PROB  
ATOM   2768  CB  THR P  90     -70.694 -59.751  16.414  0.00  0.00      PROB  
ATOM   2769  HB  THR P  90     -70.038 -60.540  15.989  0.00  0.00      PROB  
ATOM   2770  OG1 THR P  90     -71.989 -59.759  15.838  0.00  0.00      PROB  
ATOM   2771  HG1 THR P  90     -72.287 -60.660  15.984  0.00  0.00      PROB  
ATOM   2772  CG2 THR P  90     -70.777 -60.064  17.887  0.00  0.00      PROB  
ATOM   2773 HG21 THR P  90     -69.845 -60.150  18.486  0.00  0.00      PROB  
ATOM   2774 HG22 THR P  90     -71.213 -61.081  17.995  0.00  0.00      PROB  
ATOM   2775 HG23 THR P  90     -71.491 -59.329  18.317  0.00  0.00      PROB  
ATOM   2776  C   THR P  90     -69.551 -58.193  15.072  0.00  0.00      PROB  
ATOM   2777  O   THR P  90     -68.389 -58.588  14.843  0.00  0.00      PROB  
ATOM   2778  N   THR P  91     -70.288 -57.583  14.060  0.00  0.00      PROB  
ATOM   2779  HN  THR P  91     -71.267 -57.487  14.223  0.00  0.00      PROB  
ATOM   2780  CA  THR P  91     -69.750 -57.107  12.801  0.00  0.00      PROB  
ATOM   2781  HA  THR P  91     -69.376 -57.993  12.309  0.00  0.00      PROB  
ATOM   2782  CB  THR P  91     -70.758 -56.490  11.918  0.00  0.00      PROB  
ATOM   2783  HB  THR P  91     -71.312 -55.665  12.416  0.00  0.00      PROB  
ATOM   2784  OG1 THR P  91     -71.711 -57.444  11.564  0.00  0.00      PROB  
ATOM   2785  HG1 THR P  91     -72.268 -57.537  12.341  0.00  0.00      PROB  
ATOM   2786  CG2 THR P  91     -70.154 -56.050  10.596  0.00  0.00      PROB  
ATOM   2787 HG21 THR P  91     -69.224 -55.457  10.729  0.00  0.00      PROB  
ATOM   2788 HG22 THR P  91     -70.817 -55.408   9.978  0.00  0.00      PROB  
ATOM   2789 HG23 THR P  91     -69.936 -56.959   9.996  0.00  0.00      PROB  
ATOM   2790  C   THR P  91     -68.559 -56.111  12.958  0.00  0.00      PROB  
ATOM   2791  O   THR P  91     -67.520 -56.211  12.388  0.00  0.00      PROB  
ATOM   2792  N   PHE P  92     -68.649 -55.122  13.896  0.00  0.00      PROB  
ATOM   2793  HN  PHE P  92     -69.523 -55.089  14.375  0.00  0.00      PROB  
ATOM   2794  CA  PHE P  92     -67.489 -54.351  14.216  0.00  0.00      PROB  
ATOM   2795  HA  PHE P  92     -67.118 -53.859  13.329  0.00  0.00      PROB  
ATOM   2796  CB  PHE P  92     -68.055 -53.124  15.043  0.00  0.00      PROB  
ATOM   2797  HB1 PHE P  92     -68.557 -53.416  15.990  0.00  0.00      PROB  
ATOM   2798  HB2 PHE P  92     -68.860 -52.668  14.428  0.00  0.00      PROB  
ATOM   2799  CG  PHE P  92     -67.024 -51.958  15.415  0.00  0.00      PROB  
ATOM   2800  CD1 PHE P  92     -66.992 -50.773  14.681  0.00  0.00      PROB  
ATOM   2801  HD1 PHE P  92     -67.691 -50.749  13.859  0.00  0.00      PROB  
ATOM   2802  CE1 PHE P  92     -66.009 -49.789  14.970  0.00  0.00      PROB  
ATOM   2803  HE1 PHE P  92     -66.089 -48.828  14.482  0.00  0.00      PROB  
ATOM   2804  CZ  PHE P  92     -65.113 -50.033  15.954  0.00  0.00      PROB  
ATOM   2805  HZ  PHE P  92     -64.463 -49.213  16.221  0.00  0.00      PROB  
ATOM   2806  CD2 PHE P  92     -66.149 -52.125  16.495  0.00  0.00      PROB  
ATOM   2807  HD2 PHE P  92     -66.142 -53.086  16.989  0.00  0.00      PROB  
ATOM   2808  CE2 PHE P  92     -65.179 -51.167  16.783  0.00  0.00      PROB  
ATOM   2809  HE2 PHE P  92     -64.506 -51.368  17.604  0.00  0.00      PROB  
ATOM   2810  C   PHE P  92     -66.365 -55.091  15.028  0.00  0.00      PROB  
ATOM   2811  O   PHE P  92     -65.274 -55.207  14.473  0.00  0.00      PROB  
ATOM   2812  N   THR P  93     -66.632 -55.484  16.325  0.00  0.00      PROB  
ATOM   2813  HN  THR P  93     -67.547 -55.385  16.708  0.00  0.00      PROB  
ATOM   2814  CA  THR P  93     -65.660 -55.962  17.249  0.00  0.00      PROB  
ATOM   2815  HA  THR P  93     -64.955 -55.156  17.391  0.00  0.00      PROB  
ATOM   2816  CB  THR P  93     -66.185 -56.399  18.625  0.00  0.00      PROB  
ATOM   2817  HB  THR P  93     -65.417 -57.045  19.102  0.00  0.00      PROB  
ATOM   2818  OG1 THR P  93     -67.407 -57.100  18.490  0.00  0.00      PROB  
ATOM   2819  HG1 THR P  93     -68.086 -56.513  18.149  0.00  0.00      PROB  
ATOM   2820  CG2 THR P  93     -66.591 -55.186  19.549  0.00  0.00      PROB  
ATOM   2821 HG21 THR P  93     -65.722 -54.519  19.732  0.00  0.00      PROB  
ATOM   2822 HG22 THR P  93     -67.100 -55.446  20.502  0.00  0.00      PROB  
ATOM   2823 HG23 THR P  93     -67.260 -54.549  18.932  0.00  0.00      PROB  
ATOM   2824  C   THR P  93     -64.816 -57.135  16.792  0.00  0.00      PROB  
ATOM   2825  O   THR P  93     -63.553 -57.078  16.831  0.00  0.00      PROB  
ATOM   2826  N   VAL P  94     -65.444 -58.278  16.247  0.00  0.00      PROB  
ATOM   2827  HN  VAL P  94     -66.398 -58.226  15.963  0.00  0.00      PROB  
ATOM   2828  CA  VAL P  94     -64.757 -59.436  15.829  0.00  0.00      PROB  
ATOM   2829  HA  VAL P  94     -64.117 -59.841  16.599  0.00  0.00      PROB  
ATOM   2830  CB  VAL P  94     -65.843 -60.444  15.478  0.00  0.00      PROB  
ATOM   2831  HB  VAL P  94     -66.487 -60.024  14.676  0.00  0.00      PROB  
ATOM   2832  CG1 VAL P  94     -65.460 -61.747  14.820  0.00  0.00      PROB  
ATOM   2833 HG11 VAL P  94     -64.712 -62.299  15.429  0.00  0.00      PROB  
ATOM   2834 HG12 VAL P  94     -65.016 -61.630  13.808  0.00  0.00      PROB  
ATOM   2835 HG13 VAL P  94     -66.338 -62.419  14.710  0.00  0.00      PROB  
ATOM   2836  CG2 VAL P  94     -66.727 -60.683  16.732  0.00  0.00      PROB  
ATOM   2837 HG21 VAL P  94     -67.356 -59.807  16.997  0.00  0.00      PROB  
ATOM   2838 HG22 VAL P  94     -66.149 -61.082  17.593  0.00  0.00      PROB  
ATOM   2839 HG23 VAL P  94     -67.498 -61.446  16.491  0.00  0.00      PROB  
ATOM   2840  C   VAL P  94     -63.825 -59.117  14.655  0.00  0.00      PROB  
ATOM   2841  O   VAL P  94     -62.621 -59.474  14.686  0.00  0.00      PROB  
ATOM   2842  N   THR P  95     -64.307 -58.321  13.620  0.00  0.00      PROB  
ATOM   2843  HN  THR P  95     -65.210 -57.899  13.604  0.00  0.00      PROB  
ATOM   2844  CA  THR P  95     -63.600 -57.991  12.377  0.00  0.00      PROB  
ATOM   2845  HA  THR P  95     -63.215 -58.927  12.001  0.00  0.00      PROB  
ATOM   2846  CB  THR P  95     -64.488 -57.254  11.380  0.00  0.00      PROB  
ATOM   2847  HB  THR P  95     -64.624 -56.244  11.823  0.00  0.00      PROB  
ATOM   2848  OG1 THR P  95     -65.811 -57.912  11.414  0.00  0.00      PROB  
ATOM   2849  HG1 THR P  95     -66.273 -57.312  12.004  0.00  0.00      PROB  
ATOM   2850  CG2 THR P  95     -63.954 -57.243   9.931  0.00  0.00      PROB  
ATOM   2851 HG21 THR P  95     -64.790 -57.092   9.215  0.00  0.00      PROB  
ATOM   2852 HG22 THR P  95     -63.629 -58.286   9.726  0.00  0.00      PROB  
ATOM   2853 HG23 THR P  95     -63.016 -56.650   9.868  0.00  0.00      PROB  
ATOM   2854  C   THR P  95     -62.408 -57.173  12.693  0.00  0.00      PROB  
ATOM   2855  O   THR P  95     -61.298 -57.419  12.209  0.00  0.00      PROB  
ATOM   2856  N   LYS P  96     -62.499 -56.189  13.599  0.00  0.00      PROB  
ATOM   2857  HN  LYS P  96     -63.387 -56.004  14.013  0.00  0.00      PROB  
ATOM   2858  CA  LYS P  96     -61.456 -55.413  14.175  0.00  0.00      PROB  
ATOM   2859  HA  LYS P  96     -60.968 -54.884  13.369  0.00  0.00      PROB  
ATOM   2860  CB  LYS P  96     -62.023 -54.381  15.173  0.00  0.00      PROB  
ATOM   2861  HB1 LYS P  96     -62.327 -54.943  16.082  0.00  0.00      PROB  
ATOM   2862  HB2 LYS P  96     -62.954 -53.948  14.748  0.00  0.00      PROB  
ATOM   2863  CG  LYS P  96     -60.989 -53.341  15.676  0.00  0.00      PROB  
ATOM   2864  HG1 LYS P  96     -60.518 -52.802  14.826  0.00  0.00      PROB  
ATOM   2865  HG2 LYS P  96     -60.204 -53.870  16.258  0.00  0.00      PROB  
ATOM   2866  CD  LYS P  96     -61.568 -52.264  16.717  0.00  0.00      PROB  
ATOM   2867  HD1 LYS P  96     -62.036 -52.850  17.537  0.00  0.00      PROB  
ATOM   2868  HD2 LYS P  96     -62.378 -51.698  16.210  0.00  0.00      PROB  
ATOM   2869  CE  LYS P  96     -60.525 -51.238  17.216  0.00  0.00      PROB  
ATOM   2870  HE1 LYS P  96     -61.034 -50.372  17.688  0.00  0.00      PROB  
ATOM   2871  HE2 LYS P  96     -59.789 -50.884  16.462  0.00  0.00      PROB  
ATOM   2872  NZ  LYS P  96     -59.703 -51.708  18.362  0.00  0.00      PROB  
ATOM   2873  HZ1 LYS P  96     -60.217 -51.625  19.262  0.00  0.00      PROB  
ATOM   2874  HZ2 LYS P  96     -58.881 -51.092  18.522  0.00  0.00      PROB  
ATOM   2875  HZ3 LYS P  96     -59.413 -52.702  18.265  0.00  0.00      PROB  
ATOM   2876  C   LYS P  96     -60.316 -56.160  14.794  0.00  0.00      PROB  
ATOM   2877  O   LYS P  96     -59.115 -55.926  14.510  0.00  0.00      PROB  
ATOM   2878  N   TYR P  97     -60.660 -57.081  15.731  0.00  0.00      PROB  
ATOM   2879  HN  TYR P  97     -61.599 -57.410  15.795  0.00  0.00      PROB  
ATOM   2880  CA  TYR P  97     -59.725 -57.913  16.436  0.00  0.00      PROB  
ATOM   2881  HA  TYR P  97     -58.928 -57.283  16.803  0.00  0.00      PROB  
ATOM   2882  CB  TYR P  97     -60.478 -58.658  17.502  0.00  0.00      PROB  
ATOM   2883  HB1 TYR P  97     -61.316 -59.148  16.961  0.00  0.00      PROB  
ATOM   2884  HB2 TYR P  97     -60.965 -57.950  18.206  0.00  0.00      PROB  
ATOM   2885  CG  TYR P  97     -59.773 -59.708  18.329  0.00  0.00      PROB  
ATOM   2886  CD1 TYR P  97     -59.608 -59.465  19.743  0.00  0.00      PROB  
ATOM   2887  HD1 TYR P  97     -59.874 -58.507  20.165  0.00  0.00      PROB  
ATOM   2888  CE1 TYR P  97     -59.132 -60.520  20.559  0.00  0.00      PROB  
ATOM   2889  HE1 TYR P  97     -58.988 -60.289  21.604  0.00  0.00      PROB  
ATOM   2890  CZ  TYR P  97     -58.712 -61.688  19.989  0.00  0.00      PROB  
ATOM   2891  OH  TYR P  97     -58.184 -62.732  20.804  0.00  0.00      PROB  
ATOM   2892  HH  TYR P  97     -58.230 -63.599  20.394  0.00  0.00      PROB  
ATOM   2893  CD2 TYR P  97     -59.393 -60.953  17.820  0.00  0.00      PROB  
ATOM   2894  HD2 TYR P  97     -59.641 -61.197  16.798  0.00  0.00      PROB  
ATOM   2895  CE2 TYR P  97     -58.865 -61.986  18.593  0.00  0.00      PROB  
ATOM   2896  HE2 TYR P  97     -58.641 -62.984  18.246  0.00  0.00      PROB  
ATOM   2897  C   TYR P  97     -58.951 -58.850  15.559  0.00  0.00      PROB  
ATOM   2898  O   TYR P  97     -57.725 -58.953  15.658  0.00  0.00      PROB  
ATOM   2899  N   TRP P  98     -59.613 -59.594  14.736  0.00  0.00      PROB  
ATOM   2900  HN  TRP P  98     -60.576 -59.769  14.927  0.00  0.00      PROB  
ATOM   2901  CA  TRP P  98     -58.951 -60.452  13.727  0.00  0.00      PROB  
ATOM   2902  HA  TRP P  98     -58.218 -60.983  14.316  0.00  0.00      PROB  
ATOM   2903  CB  TRP P  98     -59.936 -61.422  13.097  0.00  0.00      PROB  
ATOM   2904  HB1 TRP P  98     -60.010 -61.361  11.990  0.00  0.00      PROB  
ATOM   2905  HB2 TRP P  98     -60.934 -61.074  13.438  0.00  0.00      PROB  
ATOM   2906  CG  TRP P  98     -59.833 -62.878  13.414  0.00  0.00      PROB  
ATOM   2907  CD1 TRP P  98     -60.385 -63.559  14.467  0.00  0.00      PROB  
ATOM   2908  HD1 TRP P  98     -60.860 -63.154  15.348  0.00  0.00      PROB  
ATOM   2909  NE1 TRP P  98     -60.031 -64.862  14.346  0.00  0.00      PROB  
ATOM   2910  HE1 TRP P  98     -60.434 -65.571  14.883  0.00  0.00      PROB  
ATOM   2911  CE2 TRP P  98     -59.341 -65.072  13.177  0.00  0.00      PROB  
ATOM   2912  CD2 TRP P  98     -59.127 -63.851  12.575  0.00  0.00      PROB  
ATOM   2913  CE3 TRP P  98     -58.436 -63.813  11.363  0.00  0.00      PROB  
ATOM   2914  HE3 TRP P  98     -58.314 -62.848  10.893  0.00  0.00      PROB  
ATOM   2915  CZ3 TRP P  98     -57.870 -65.006  10.852  0.00  0.00      PROB  
ATOM   2916  HZ3 TRP P  98     -57.362 -65.052   9.900  0.00  0.00      PROB  
ATOM   2917  CZ2 TRP P  98     -58.859 -66.269  12.667  0.00  0.00      PROB  
ATOM   2918  HZ2 TRP P  98     -59.219 -67.142  13.193  0.00  0.00      PROB  
ATOM   2919  CH2 TRP P  98     -58.168 -66.212  11.431  0.00  0.00      PROB  
ATOM   2920  HH2 TRP P  98     -57.621 -67.095  11.135  0.00  0.00      PROB  
ATOM   2921  C   TRP P  98     -58.108 -59.773  12.640  0.00  0.00      PROB  
ATOM   2922  O   TRP P  98     -57.113 -60.362  12.176  0.00  0.00      PROB  
ATOM   2923  N   PHE P  99     -58.557 -58.639  12.076  0.00  0.00      PROB  
ATOM   2924  HN  PHE P  99     -59.496 -58.351  12.248  0.00  0.00      PROB  
ATOM   2925  CA  PHE P  99     -57.860 -57.895  11.018  0.00  0.00      PROB  
ATOM   2926  HA  PHE P  99     -57.482 -58.648  10.342  0.00  0.00      PROB  
ATOM   2927  CB  PHE P  99     -58.766 -56.886  10.318  0.00  0.00      PROB  
ATOM   2928  HB1 PHE P  99     -58.876 -55.993  10.970  0.00  0.00      PROB  
ATOM   2929  HB2 PHE P  99     -59.749 -57.356  10.102  0.00  0.00      PROB  
ATOM   2930  CG  PHE P  99     -58.134 -56.444   8.944  0.00  0.00      PROB  
ATOM   2931  CD1 PHE P  99     -58.073 -57.403   7.915  0.00  0.00      PROB  
ATOM   2932  HD1 PHE P  99     -58.573 -58.350   8.055  0.00  0.00      PROB  
ATOM   2933  CE1 PHE P  99     -57.345 -57.082   6.793  0.00  0.00      PROB  
ATOM   2934  HE1 PHE P  99     -57.346 -57.831   6.015  0.00  0.00      PROB  
ATOM   2935  CZ  PHE P  99     -56.781 -55.839   6.513  0.00  0.00      PROB  
ATOM   2936  HZ  PHE P  99     -56.266 -55.645   5.583  0.00  0.00      PROB  
ATOM   2937  CD2 PHE P  99     -57.614 -55.100   8.701  0.00  0.00      PROB  
ATOM   2938  HD2 PHE P  99     -57.759 -54.327   9.442  0.00  0.00      PROB  
ATOM   2939  CE2 PHE P  99     -56.861 -54.865   7.502  0.00  0.00      PROB  
ATOM   2940  HE2 PHE P  99     -56.500 -53.867   7.298  0.00  0.00      PROB  
ATOM   2941  C   PHE P  99     -56.576 -57.398  11.587  0.00  0.00      PROB  
ATOM   2942  O   PHE P  99     -55.532 -57.449  10.945  0.00  0.00      PROB  
ATOM   2943  N   TYR P 100     -56.560 -56.832  12.789  0.00  0.00      PROB  
ATOM   2944  HN  TYR P 100     -57.372 -56.875  13.367  0.00  0.00      PROB  
ATOM   2945  CA  TYR P 100     -55.343 -56.362  13.371  0.00  0.00      PROB  
ATOM   2946  HA  TYR P 100     -54.778 -55.682  12.750  0.00  0.00      PROB  
ATOM   2947  CB  TYR P 100     -55.682 -55.723  14.707  0.00  0.00      PROB  
ATOM   2948  HB1 TYR P 100     -56.263 -56.416  15.352  0.00  0.00      PROB  
ATOM   2949  HB2 TYR P 100     -56.297 -54.803  14.618  0.00  0.00      PROB  
ATOM   2950  CG  TYR P 100     -54.448 -55.287  15.516  0.00  0.00      PROB  
ATOM   2951  CD1 TYR P 100     -53.739 -54.030  15.275  0.00  0.00      PROB  
ATOM   2952  HD1 TYR P 100     -54.150 -53.263  14.635  0.00  0.00      PROB  
ATOM   2953  CE1 TYR P 100     -52.531 -53.782  15.926  0.00  0.00      PROB  
ATOM   2954  HE1 TYR P 100     -51.978 -52.890  15.674  0.00  0.00      PROB  
ATOM   2955  CZ  TYR P 100     -51.923 -54.719  16.763  0.00  0.00      PROB  
ATOM   2956  OH  TYR P 100     -50.695 -54.434  17.334  0.00  0.00      PROB  
ATOM   2957  HH  TYR P 100     -50.430 -55.190  17.864  0.00  0.00      PROB  
ATOM   2958  CD2 TYR P 100     -53.813 -56.190  16.402  0.00  0.00      PROB  
ATOM   2959  HD2 TYR P 100     -54.209 -57.164  16.647  0.00  0.00      PROB  
ATOM   2960  CE2 TYR P 100     -52.621 -55.862  16.963  0.00  0.00      PROB  
ATOM   2961  HE2 TYR P 100     -52.019 -56.572  17.511  0.00  0.00      PROB  
ATOM   2962  C   TYR P 100     -54.314 -57.470  13.532  0.00  0.00      PROB  
ATOM   2963  O   TYR P 100     -53.162 -57.354  13.128  0.00  0.00      PROB  
ATOM   2964  N   ARG P 101     -54.665 -58.666  14.120  0.00  0.00      PROB  
ATOM   2965  HN  ARG P 101     -55.517 -58.743  14.632  0.00  0.00      PROB  
ATOM   2966  CA  ARG P 101     -53.807 -59.797  14.265  0.00  0.00      PROB  
ATOM   2967  HA  ARG P 101     -52.813 -59.503  14.571  0.00  0.00      PROB  
ATOM   2968  CB  ARG P 101     -54.435 -60.848  15.247  0.00  0.00      PROB  
ATOM   2969  HB1 ARG P 101     -54.192 -61.913  15.041  0.00  0.00      PROB  
ATOM   2970  HB2 ARG P 101     -55.525 -60.705  15.086  0.00  0.00      PROB  
ATOM   2971  CG  ARG P 101     -54.161 -60.738  16.773  0.00  0.00      PROB  
ATOM   2972  HG1 ARG P 101     -53.870 -59.682  16.958  0.00  0.00      PROB  
ATOM   2973  HG2 ARG P 101     -53.280 -61.379  16.992  0.00  0.00      PROB  
ATOM   2974  CD  ARG P 101     -55.368 -60.954  17.679  0.00  0.00      PROB  
ATOM   2975  HD1 ARG P 101     -56.191 -60.264  17.392  0.00  0.00      PROB  
ATOM   2976  HD2 ARG P 101     -55.139 -60.640  18.720  0.00  0.00      PROB  
ATOM   2977  NE  ARG P 101     -55.684 -62.375  17.577  0.00  0.00      PROB  
ATOM   2978  HE  ARG P 101     -56.423 -62.686  16.980  0.00  0.00      PROB  
ATOM   2979  CZ  ARG P 101     -55.209 -63.202  18.403  0.00  0.00      PROB  
ATOM   2980  NH1 ARG P 101     -54.190 -62.905  19.269  0.00  0.00      PROB  
ATOM   2981 HH11 ARG P 101     -53.842 -61.969  19.321  0.00  0.00      PROB  
ATOM   2982 HH12 ARG P 101     -53.935 -63.470  20.054  0.00  0.00      PROB  
ATOM   2983  NH2 ARG P 101     -55.722 -64.416  18.424  0.00  0.00      PROB  
ATOM   2984 HH21 ARG P 101     -56.504 -64.640  17.842  0.00  0.00      PROB  
ATOM   2985 HH22 ARG P 101     -55.312 -65.130  18.990  0.00  0.00      PROB  
ATOM   2986  C   ARG P 101     -53.405 -60.437  12.956  0.00  0.00      PROB  
ATOM   2987  O   ARG P 101     -52.250 -60.854  12.769  0.00  0.00      PROB  
ATOM   2988  N   LEU P 102     -54.360 -60.671  11.936  0.00  0.00      PROB  
ATOM   2989  HN  LEU P 102     -55.326 -60.628  12.177  0.00  0.00      PROB  
ATOM   2990  CA  LEU P 102     -53.975 -61.072  10.596  0.00  0.00      PROB  
ATOM   2991  HA  LEU P 102     -53.487 -62.034  10.564  0.00  0.00      PROB  
ATOM   2992  CB  LEU P 102     -55.357 -61.230   9.844  0.00  0.00      PROB  
ATOM   2993  HB1 LEU P 102     -55.705 -60.175   9.841  0.00  0.00      PROB  
ATOM   2994  HB2 LEU P 102     -56.134 -61.844  10.347  0.00  0.00      PROB  
ATOM   2995  CG  LEU P 102     -55.126 -61.616   8.343  0.00  0.00      PROB  
ATOM   2996  HG  LEU P 102     -54.383 -60.888   7.953  0.00  0.00      PROB  
ATOM   2997  CD1 LEU P 102     -54.669 -63.106   8.189  0.00  0.00      PROB  
ATOM   2998 HD11 LEU P 102     -53.700 -63.197   8.725  0.00  0.00      PROB  
ATOM   2999 HD12 LEU P 102     -54.549 -63.354   7.113  0.00  0.00      PROB  
ATOM   3000 HD13 LEU P 102     -55.444 -63.776   8.618  0.00  0.00      PROB  
ATOM   3001  CD2 LEU P 102     -56.527 -61.481   7.633  0.00  0.00      PROB  
ATOM   3002 HD21 LEU P 102     -57.256 -62.298   7.822  0.00  0.00      PROB  
ATOM   3003 HD22 LEU P 102     -56.392 -61.346   6.539  0.00  0.00      PROB  
ATOM   3004 HD23 LEU P 102     -56.921 -60.517   8.021  0.00  0.00      PROB  
ATOM   3005  C   LEU P 102     -52.947 -60.143   9.874  0.00  0.00      PROB  
ATOM   3006  O   LEU P 102     -52.007 -60.680   9.281  0.00  0.00      PROB  
ATOM   3007  N   LEU P 103     -53.199 -58.811   9.907  0.00  0.00      PROB  
ATOM   3008  HN  LEU P 103     -54.075 -58.518  10.281  0.00  0.00      PROB  
ATOM   3009  CA  LEU P 103     -52.244 -57.808   9.491  0.00  0.00      PROB  
ATOM   3010  HA  LEU P 103     -52.273 -57.872   8.413  0.00  0.00      PROB  
ATOM   3011  CB  LEU P 103     -52.666 -56.343   9.836  0.00  0.00      PROB  
ATOM   3012  HB1 LEU P 103     -51.773 -55.693   9.720  0.00  0.00      PROB  
ATOM   3013  HB2 LEU P 103     -52.967 -56.263  10.902  0.00  0.00      PROB  
ATOM   3014  CG  LEU P 103     -53.697 -55.690   8.947  0.00  0.00      PROB  
ATOM   3015  HG  LEU P 103     -54.590 -56.343   8.838  0.00  0.00      PROB  
ATOM   3016  CD1 LEU P 103     -54.031 -54.309   9.489  0.00  0.00      PROB  
ATOM   3017 HD11 LEU P 103     -53.094 -53.715   9.557  0.00  0.00      PROB  
ATOM   3018 HD12 LEU P 103     -54.517 -54.419  10.481  0.00  0.00      PROB  
ATOM   3019 HD13 LEU P 103     -54.749 -53.863   8.768  0.00  0.00      PROB  
ATOM   3020  CD2 LEU P 103     -53.251 -55.570   7.451  0.00  0.00      PROB  
ATOM   3021 HD21 LEU P 103     -53.203 -56.604   7.048  0.00  0.00      PROB  
ATOM   3022 HD22 LEU P 103     -52.256 -55.078   7.404  0.00  0.00      PROB  
ATOM   3023 HD23 LEU P 103     -53.912 -54.882   6.881  0.00  0.00      PROB  
ATOM   3024  C   LEU P 103     -50.854 -58.037  10.019  0.00  0.00      PROB  
ATOM   3025  O   LEU P 103     -49.830 -58.338   9.325  0.00  0.00      PROB  
ATOM   3026  N   SER P 104     -50.726 -57.892  11.316  0.00  0.00      PROB  
ATOM   3027  HN  SER P 104     -51.519 -57.916  11.920  0.00  0.00      PROB  
ATOM   3028  CA  SER P 104     -49.409 -58.089  12.021  0.00  0.00      PROB  
ATOM   3029  HA  SER P 104     -48.752 -57.378  11.543  0.00  0.00      PROB  
ATOM   3030  CB  SER P 104     -49.203 -57.540  13.428  0.00  0.00      PROB  
ATOM   3031  HB1 SER P 104     -49.531 -56.481  13.486  0.00  0.00      PROB  
ATOM   3032  HB2 SER P 104     -48.126 -57.483  13.694  0.00  0.00      PROB  
ATOM   3033  OG  SER P 104     -50.037 -58.251  14.373  0.00  0.00      PROB  
ATOM   3034  HG1 SER P 104     -49.897 -57.923  15.264  0.00  0.00      PROB  
ATOM   3035  C   SER P 104     -48.801 -59.480  11.828  0.00  0.00      PROB  
ATOM   3036  O   SER P 104     -47.579 -59.603  11.638  0.00  0.00      PROB  
ATOM   3037  N   ALA P 105     -49.647 -60.530  11.631  0.00  0.00      PROB  
ATOM   3038  HN  ALA P 105     -50.637 -60.443  11.563  0.00  0.00      PROB  
ATOM   3039  CA  ALA P 105     -49.103 -61.846  11.299  0.00  0.00      PROB  
ATOM   3040  HA  ALA P 105     -48.443 -62.093  12.117  0.00  0.00      PROB  
ATOM   3041  CB  ALA P 105     -50.365 -62.875  11.370  0.00  0.00      PROB  
ATOM   3042  HB1 ALA P 105     -51.131 -62.561  10.630  0.00  0.00      PROB  
ATOM   3043  HB2 ALA P 105     -50.744 -62.840  12.414  0.00  0.00      PROB  
ATOM   3044  HB3 ALA P 105     -50.090 -63.918  11.106  0.00  0.00      PROB  
ATOM   3045  C   ALA P 105     -48.386 -61.943  10.022  0.00  0.00      PROB  
ATOM   3046  O   ALA P 105     -47.307 -62.554   9.979  0.00  0.00      PROB  
ATOM   3047  N   LEU P 106     -48.840 -61.309   8.914  0.00  0.00      PROB  
ATOM   3048  HN  LEU P 106     -49.577 -60.661   9.092  0.00  0.00      PROB  
ATOM   3049  CA  LEU P 106     -48.030 -61.212   7.621  0.00  0.00      PROB  
ATOM   3050  HA  LEU P 106     -47.437 -62.087   7.398  0.00  0.00      PROB  
ATOM   3051  CB  LEU P 106     -49.152 -61.111   6.541  0.00  0.00      PROB  
ATOM   3052  HB1 LEU P 106     -48.850 -60.491   5.670  0.00  0.00      PROB  
ATOM   3053  HB2 LEU P 106     -49.932 -60.420   6.925  0.00  0.00      PROB  
ATOM   3054  CG  LEU P 106     -49.842 -62.456   6.000  0.00  0.00      PROB  
ATOM   3055  HG  LEU P 106     -49.117 -63.214   5.634  0.00  0.00      PROB  
ATOM   3056  CD1 LEU P 106     -50.573 -63.125   7.149  0.00  0.00      PROB  
ATOM   3057 HD11 LEU P 106     -51.401 -62.410   7.346  0.00  0.00      PROB  
ATOM   3058 HD12 LEU P 106     -49.970 -63.248   8.074  0.00  0.00      PROB  
ATOM   3059 HD13 LEU P 106     -51.083 -64.054   6.817  0.00  0.00      PROB  
ATOM   3060  CD2 LEU P 106     -50.739 -62.151   4.811  0.00  0.00      PROB  
ATOM   3061 HD21 LEU P 106     -51.345 -63.052   4.577  0.00  0.00      PROB  
ATOM   3062 HD22 LEU P 106     -50.138 -61.803   3.944  0.00  0.00      PROB  
ATOM   3063 HD23 LEU P 106     -51.374 -61.282   5.086  0.00  0.00      PROB  
ATOM   3064  C   LEU P 106     -47.053 -60.028   7.448  0.00  0.00      PROB  
ATOM   3065  O   LEU P 106     -45.945 -60.190   6.998  0.00  0.00      PROB  
ATOM   3066  N   PHE P 107     -47.382 -58.805   7.968  0.00  0.00      PROB  
ATOM   3067  HN  PHE P 107     -48.299 -58.750   8.355  0.00  0.00      PROB  
ATOM   3068  CA  PHE P 107     -46.582 -57.543   7.828  0.00  0.00      PROB  
ATOM   3069  HA  PHE P 107     -45.865 -57.723   7.041  0.00  0.00      PROB  
ATOM   3070  CB  PHE P 107     -47.531 -56.385   7.527  0.00  0.00      PROB  
ATOM   3071  HB1 PHE P 107     -46.948 -55.440   7.498  0.00  0.00      PROB  
ATOM   3072  HB2 PHE P 107     -48.256 -56.250   8.359  0.00  0.00      PROB  
ATOM   3073  CG  PHE P 107     -48.102 -56.521   6.175  0.00  0.00      PROB  
ATOM   3074  CD1 PHE P 107     -49.508 -56.469   6.067  0.00  0.00      PROB  
ATOM   3075  HD1 PHE P 107     -50.125 -56.193   6.910  0.00  0.00      PROB  
ATOM   3076  CE1 PHE P 107     -50.091 -56.524   4.782  0.00  0.00      PROB  
ATOM   3077  HE1 PHE P 107     -51.168 -56.538   4.702  0.00  0.00      PROB  
ATOM   3078  CZ  PHE P 107     -49.316 -56.736   3.666  0.00  0.00      PROB  
ATOM   3079  HZ  PHE P 107     -49.724 -56.969   2.694  0.00  0.00      PROB  
ATOM   3080  CD2 PHE P 107     -47.325 -56.629   4.991  0.00  0.00      PROB  
ATOM   3081  HD2 PHE P 107     -46.275 -56.871   5.071  0.00  0.00      PROB  
ATOM   3082  CE2 PHE P 107     -47.959 -56.763   3.794  0.00  0.00      PROB  
ATOM   3083  HE2 PHE P 107     -47.392 -56.906   2.886  0.00  0.00      PROB  
ATOM   3084  C   PHE P 107     -45.680 -57.201   9.033  0.00  0.00      PROB  
ATOM   3085  O   PHE P 107     -45.008 -56.187   9.021  0.00  0.00      PROB  
ATOM   3086  N   GLY P 108     -45.620 -58.006  10.110  0.00  0.00      PROB  
ATOM   3087  HN  GLY P 108     -46.102 -58.876  10.039  0.00  0.00      PROB  
ATOM   3088  CA  GLY P 108     -44.775 -57.669  11.373  0.00  0.00      PROB  
ATOM   3089  HA1 GLY P 108     -45.155 -58.056  12.308  0.00  0.00      PROB  
ATOM   3090  HA2 GLY P 108     -44.926 -56.599  11.393  0.00  0.00      PROB  
ATOM   3091  C   GLY P 108     -43.311 -58.009  11.253  0.00  0.00      PROB  
ATOM   3092  O   GLY P 108     -42.435 -57.258  11.640  0.00  0.00      PROB  
ATOM   3093  N   ILE P 109     -43.010 -59.179  10.742  0.00  0.00      PROB  
ATOM   3094  HN  ILE P 109     -43.633 -59.944  10.598  0.00  0.00      PROB  
ATOM   3095  CA  ILE P 109     -41.598 -59.556  10.704  0.00  0.00      PROB  
ATOM   3096  HA  ILE P 109     -41.094 -59.192  11.587  0.00  0.00      PROB  
ATOM   3097  CB  ILE P 109     -41.432 -61.077  10.642  0.00  0.00      PROB  
ATOM   3098  HB  ILE P 109     -42.044 -61.478   9.806  0.00  0.00      PROB  
ATOM   3099  CG2 ILE P 109     -39.915 -61.628  10.430  0.00  0.00      PROB  
ATOM   3100 HG21 ILE P 109     -39.576 -61.270   9.434  0.00  0.00      PROB  
ATOM   3101 HG22 ILE P 109     -39.869 -62.738  10.421  0.00  0.00      PROB  
ATOM   3102 HG23 ILE P 109     -39.396 -61.138  11.282  0.00  0.00      PROB  
ATOM   3103  CG1 ILE P 109     -42.023 -61.726  11.833  0.00  0.00      PROB  
ATOM   3104 HG11 ILE P 109     -42.926 -61.161  12.149  0.00  0.00      PROB  
ATOM   3105 HG12 ILE P 109     -41.277 -61.624  12.651  0.00  0.00      PROB  
ATOM   3106  CD  ILE P 109     -42.438 -63.207  11.577  0.00  0.00      PROB  
ATOM   3107  HD1 ILE P 109     -43.077 -63.410  10.692  0.00  0.00      PROB  
ATOM   3108  HD2 ILE P 109     -42.999 -63.456  12.503  0.00  0.00      PROB  
ATOM   3109  HD3 ILE P 109     -41.566 -63.886  11.462  0.00  0.00      PROB  
ATOM   3110  C   ILE P 109     -40.788 -58.857   9.583  0.00  0.00      PROB  
ATOM   3111  O   ILE P 109     -39.689 -58.425   9.848  0.00  0.00      PROB  
ATOM   3112  N   PRO P 110     -41.410 -58.674   8.431  0.00  0.00      PROB  
ATOM   3113  CD  PRO P 110     -42.296 -59.598   7.727  0.00  0.00      PROB  
ATOM   3114  HD1 PRO P 110     -43.194 -59.616   8.381  0.00  0.00      PROB  
ATOM   3115  HD2 PRO P 110     -41.817 -60.600   7.682  0.00  0.00      PROB  
ATOM   3116  CA  PRO P 110     -41.088 -57.501   7.576  0.00  0.00      PROB  
ATOM   3117  HA  PRO P 110     -40.121 -57.752   7.166  0.00  0.00      PROB  
ATOM   3118  CB  PRO P 110     -42.292 -57.509   6.629  0.00  0.00      PROB  
ATOM   3119  HB1 PRO P 110     -42.161 -57.028   5.636  0.00  0.00      PROB  
ATOM   3120  HB2 PRO P 110     -43.179 -57.072   7.136  0.00  0.00      PROB  
ATOM   3121  CG  PRO P 110     -42.646 -59.007   6.387  0.00  0.00      PROB  
ATOM   3122  HG1 PRO P 110     -43.706 -59.122   6.074  0.00  0.00      PROB  
ATOM   3123  HG2 PRO P 110     -41.915 -59.280   5.596  0.00  0.00      PROB  
ATOM   3124  C   PRO P 110     -40.842 -56.155   8.201  0.00  0.00      PROB  
ATOM   3125  O   PRO P 110     -39.796 -55.597   7.983  0.00  0.00      PROB  
ATOM   3126  N   MET P 111     -41.778 -55.617   8.919  0.00  0.00      PROB  
ATOM   3127  HN  MET P 111     -42.591 -56.180   9.046  0.00  0.00      PROB  
ATOM   3128  CA  MET P 111     -41.613 -54.345   9.705  0.00  0.00      PROB  
ATOM   3129  HA  MET P 111     -41.291 -53.640   8.953  0.00  0.00      PROB  
ATOM   3130  CB  MET P 111     -42.900 -53.764  10.387  0.00  0.00      PROB  
ATOM   3131  HB1 MET P 111     -42.755 -52.963  11.144  0.00  0.00      PROB  
ATOM   3132  HB2 MET P 111     -43.310 -54.654  10.911  0.00  0.00      PROB  
ATOM   3133  CG  MET P 111     -44.093 -53.250   9.611  0.00  0.00      PROB  
ATOM   3134  HG1 MET P 111     -45.029 -53.327  10.204  0.00  0.00      PROB  
ATOM   3135  HG2 MET P 111     -44.310 -53.802   8.672  0.00  0.00      PROB  
ATOM   3136  SD  MET P 111     -43.998 -51.449   9.211  0.00  0.00      PROB  
ATOM   3137  CE  MET P 111     -42.275 -51.313   8.620  0.00  0.00      PROB  
ATOM   3138  HE1 MET P 111     -41.596 -51.564   9.463  0.00  0.00      PROB  
ATOM   3139  HE2 MET P 111     -42.024 -50.257   8.384  0.00  0.00      PROB  
ATOM   3140  HE3 MET P 111     -42.137 -51.878   7.673  0.00  0.00      PROB  
ATOM   3141  C   MET P 111     -40.407 -54.374  10.727  0.00  0.00      PROB  
ATOM   3142  O   MET P 111     -39.539 -53.508  10.724  0.00  0.00      PROB  
ATOM   3143  N   ALA P 112     -40.245 -55.491  11.494  0.00  0.00      PROB  
ATOM   3144  HN  ALA P 112     -40.873 -56.261  11.409  0.00  0.00      PROB  
ATOM   3145  CA  ALA P 112     -39.222 -55.741  12.479  0.00  0.00      PROB  
ATOM   3146  HA  ALA P 112     -39.268 -54.941  13.203  0.00  0.00      PROB  
ATOM   3147  CB  ALA P 112     -39.620 -57.054  13.206  0.00  0.00      PROB  
ATOM   3148  HB1 ALA P 112     -38.975 -57.335  14.066  0.00  0.00      PROB  
ATOM   3149  HB2 ALA P 112     -39.583 -57.842  12.423  0.00  0.00      PROB  
ATOM   3150  HB3 ALA P 112     -40.620 -57.032  13.688  0.00  0.00      PROB  
ATOM   3151  C   ALA P 112     -37.808 -55.850  11.849  0.00  0.00      PROB  
ATOM   3152  O   ALA P 112     -36.858 -55.230  12.291  0.00  0.00      PROB  
ATOM   3153  N   LEU P 113     -37.687 -56.554  10.738  0.00  0.00      PROB  
ATOM   3154  HN  LEU P 113     -38.520 -57.045  10.495  0.00  0.00      PROB  
ATOM   3155  CA  LEU P 113     -36.394 -56.532   9.901  0.00  0.00      PROB  
ATOM   3156  HA  LEU P 113     -35.589 -56.952  10.486  0.00  0.00      PROB  
ATOM   3157  CB  LEU P 113     -36.534 -57.625   8.861  0.00  0.00      PROB  
ATOM   3158  HB1 LEU P 113     -37.532 -57.513   8.385  0.00  0.00      PROB  
ATOM   3159  HB2 LEU P 113     -36.589 -58.610   9.371  0.00  0.00      PROB  
ATOM   3160  CG  LEU P 113     -35.412 -57.621   7.746  0.00  0.00      PROB  
ATOM   3161  HG  LEU P 113     -35.335 -56.571   7.391  0.00  0.00      PROB  
ATOM   3162  CD1 LEU P 113     -34.109 -58.084   8.383  0.00  0.00      PROB  
ATOM   3163 HD11 LEU P 113     -34.055 -59.194   8.387  0.00  0.00      PROB  
ATOM   3164 HD12 LEU P 113     -33.979 -57.637   9.391  0.00  0.00      PROB  
ATOM   3165 HD13 LEU P 113     -33.305 -57.721   7.708  0.00  0.00      PROB  
ATOM   3166  CD2 LEU P 113     -35.877 -58.436   6.551  0.00  0.00      PROB  
ATOM   3167 HD21 LEU P 113     -35.024 -58.515   5.844  0.00  0.00      PROB  
ATOM   3168 HD22 LEU P 113     -36.831 -58.023   6.159  0.00  0.00      PROB  
ATOM   3169 HD23 LEU P 113     -36.195 -59.447   6.887  0.00  0.00      PROB  
ATOM   3170  C   LEU P 113     -35.988 -55.181   9.468  0.00  0.00      PROB  
ATOM   3171  O   LEU P 113     -34.813 -54.808   9.655  0.00  0.00      PROB  
ATOM   3172  N   ILE P 114     -36.947 -54.537   8.899  0.00  0.00      PROB  
ATOM   3173  HN  ILE P 114     -37.842 -54.931   8.706  0.00  0.00      PROB  
ATOM   3174  CA  ILE P 114     -36.819 -53.112   8.532  0.00  0.00      PROB  
ATOM   3175  HA  ILE P 114     -36.010 -52.919   7.843  0.00  0.00      PROB  
ATOM   3176  CB  ILE P 114     -38.045 -52.675   7.687  0.00  0.00      PROB  
ATOM   3177  HB  ILE P 114     -39.001 -53.096   8.065  0.00  0.00      PROB  
ATOM   3178  CG2 ILE P 114     -38.214 -51.050   7.668  0.00  0.00      PROB  
ATOM   3179 HG21 ILE P 114     -38.377 -50.671   8.700  0.00  0.00      PROB  
ATOM   3180 HG22 ILE P 114     -39.116 -50.711   7.116  0.00  0.00      PROB  
ATOM   3181 HG23 ILE P 114     -37.336 -50.651   7.117  0.00  0.00      PROB  
ATOM   3182  CG1 ILE P 114     -37.879 -53.271   6.309  0.00  0.00      PROB  
ATOM   3183 HG11 ILE P 114     -37.752 -54.373   6.373  0.00  0.00      PROB  
ATOM   3184 HG12 ILE P 114     -37.006 -52.827   5.786  0.00  0.00      PROB  
ATOM   3185  CD  ILE P 114     -39.195 -53.160   5.524  0.00  0.00      PROB  
ATOM   3186  HD1 ILE P 114     -40.048 -53.642   6.049  0.00  0.00      PROB  
ATOM   3187  HD2 ILE P 114     -39.180 -53.615   4.511  0.00  0.00      PROB  
ATOM   3188  HD3 ILE P 114     -39.522 -52.102   5.432  0.00  0.00      PROB  
ATOM   3189  C   ILE P 114     -36.482 -52.143   9.648  0.00  0.00      PROB  
ATOM   3190  O   ILE P 114     -35.484 -51.397   9.575  0.00  0.00      PROB  
ATOM   3191  N   TRP P 115     -37.258 -52.116  10.663  0.00  0.00      PROB  
ATOM   3192  HN  TRP P 115     -38.151 -52.540  10.536  0.00  0.00      PROB  
ATOM   3193  CA  TRP P 115     -36.947 -51.266  11.821  0.00  0.00      PROB  
ATOM   3194  HA  TRP P 115     -36.957 -50.292  11.354  0.00  0.00      PROB  
ATOM   3195  CB  TRP P 115     -38.182 -51.162  12.892  0.00  0.00      PROB  
ATOM   3196  HB1 TRP P 115     -37.876 -50.539  13.759  0.00  0.00      PROB  
ATOM   3197  HB2 TRP P 115     -38.380 -52.231  13.120  0.00  0.00      PROB  
ATOM   3198  CG  TRP P 115     -39.440 -50.646  12.336  0.00  0.00      PROB  
ATOM   3199  CD1 TRP P 115     -40.696 -51.259  12.462  0.00  0.00      PROB  
ATOM   3200  HD1 TRP P 115     -40.883 -52.195  12.966  0.00  0.00      PROB  
ATOM   3201  NE1 TRP P 115     -41.618 -50.457  11.773  0.00  0.00      PROB  
ATOM   3202  HE1 TRP P 115     -42.584 -50.424  11.904  0.00  0.00      PROB  
ATOM   3203  CE2 TRP P 115     -40.976 -49.368  11.265  0.00  0.00      PROB  
ATOM   3204  CD2 TRP P 115     -39.636 -49.366  11.688  0.00  0.00      PROB  
ATOM   3205  CE3 TRP P 115     -38.737 -48.390  11.354  0.00  0.00      PROB  
ATOM   3206  HE3 TRP P 115     -37.722 -48.345  11.721  0.00  0.00      PROB  
ATOM   3207  CZ3 TRP P 115     -39.263 -47.301  10.616  0.00  0.00      PROB  
ATOM   3208  HZ3 TRP P 115     -38.615 -46.465  10.400  0.00  0.00      PROB  
ATOM   3209  CZ2 TRP P 115     -41.494 -48.326  10.531  0.00  0.00      PROB  
ATOM   3210  HZ2 TRP P 115     -42.538 -48.251  10.266  0.00  0.00      PROB  
ATOM   3211  CH2 TRP P 115     -40.623 -47.240  10.234  0.00  0.00      PROB  
ATOM   3212  HH2 TRP P 115     -40.914 -46.368   9.668  0.00  0.00      PROB  
ATOM   3213  C   TRP P 115     -35.664 -51.564  12.543  0.00  0.00      PROB  
ATOM   3214  O   TRP P 115     -34.935 -50.674  13.004  0.00  0.00      PROB  
ATOM   3215  N   GLY P 116     -35.264 -52.856  12.669  0.00  0.00      PROB  
ATOM   3216  HN  GLY P 116     -35.823 -53.609  12.330  0.00  0.00      PROB  
ATOM   3217  CA  GLY P 116     -33.948 -53.191  13.179  0.00  0.00      PROB  
ATOM   3218  HA1 GLY P 116     -33.844 -54.266  13.165  0.00  0.00      PROB  
ATOM   3219  HA2 GLY P 116     -33.817 -52.895  14.209  0.00  0.00      PROB  
ATOM   3220  C   GLY P 116     -32.791 -52.607  12.384  0.00  0.00      PROB  
ATOM   3221  O   GLY P 116     -31.838 -52.001  12.977  0.00  0.00      PROB  
ATOM   3222  N   ILE P 117     -32.756 -52.935  11.094  0.00  0.00      PROB  
ATOM   3223  HN  ILE P 117     -33.487 -53.434  10.635  0.00  0.00      PROB  
ATOM   3224  CA  ILE P 117     -31.742 -52.451  10.201  0.00  0.00      PROB  
ATOM   3225  HA  ILE P 117     -30.792 -52.677  10.663  0.00  0.00      PROB  
ATOM   3226  CB  ILE P 117     -31.695 -53.087   8.778  0.00  0.00      PROB  
ATOM   3227  HB  ILE P 117     -31.668 -54.189   8.916  0.00  0.00      PROB  
ATOM   3228  CG2 ILE P 117     -32.801 -52.711   7.867  0.00  0.00      PROB  
ATOM   3229 HG21 ILE P 117     -32.950 -51.611   7.835  0.00  0.00      PROB  
ATOM   3230 HG22 ILE P 117     -33.698 -53.275   8.200  0.00  0.00      PROB  
ATOM   3231 HG23 ILE P 117     -32.523 -53.026   6.838  0.00  0.00      PROB  
ATOM   3232  CG1 ILE P 117     -30.253 -53.002   8.125  0.00  0.00      PROB  
ATOM   3233 HG11 ILE P 117     -29.553 -53.333   8.922  0.00  0.00      PROB  
ATOM   3234 HG12 ILE P 117     -30.055 -52.027   7.632  0.00  0.00      PROB  
ATOM   3235  CD  ILE P 117     -29.965 -54.042   7.046  0.00  0.00      PROB  
ATOM   3236  HD1 ILE P 117     -30.627 -54.040   6.154  0.00  0.00      PROB  
ATOM   3237  HD2 ILE P 117     -30.137 -55.034   7.515  0.00  0.00      PROB  
ATOM   3238  HD3 ILE P 117     -28.904 -54.068   6.717  0.00  0.00      PROB  
ATOM   3239  C   ILE P 117     -31.788 -50.923  10.091  0.00  0.00      PROB  
ATOM   3240  O   ILE P 117     -30.789 -50.272   9.913  0.00  0.00      PROB  
ATOM   3241  N   TYR P 118     -33.068 -50.356  10.095  0.00  0.00      PROB  
ATOM   3242  HN  TYR P 118     -33.879 -50.918   9.954  0.00  0.00      PROB  
ATOM   3243  CA  TYR P 118     -33.258 -48.933   9.981  0.00  0.00      PROB  
ATOM   3244  HA  TYR P 118     -32.804 -48.672   9.037  0.00  0.00      PROB  
ATOM   3245  CB  TYR P 118     -34.767 -48.596   9.960  0.00  0.00      PROB  
ATOM   3246  HB1 TYR P 118     -35.196 -49.022  10.892  0.00  0.00      PROB  
ATOM   3247  HB2 TYR P 118     -35.114 -49.180   9.081  0.00  0.00      PROB  
ATOM   3248  CG  TYR P 118     -34.963 -47.080   9.894  0.00  0.00      PROB  
ATOM   3249  CD1 TYR P 118     -35.769 -46.477  10.873  0.00  0.00      PROB  
ATOM   3250  HD1 TYR P 118     -36.195 -47.180  11.572  0.00  0.00      PROB  
ATOM   3251  CE1 TYR P 118     -36.037 -45.120  10.785  0.00  0.00      PROB  
ATOM   3252  HE1 TYR P 118     -36.617 -44.628  11.551  0.00  0.00      PROB  
ATOM   3253  CZ  TYR P 118     -35.512 -44.346   9.709  0.00  0.00      PROB  
ATOM   3254  OH  TYR P 118     -35.778 -42.949   9.691  0.00  0.00      PROB  
ATOM   3255  HH  TYR P 118     -36.249 -42.699  10.489  0.00  0.00      PROB  
ATOM   3256  CD2 TYR P 118     -34.435 -46.344   8.821  0.00  0.00      PROB  
ATOM   3257  HD2 TYR P 118     -33.814 -46.771   8.047  0.00  0.00      PROB  
ATOM   3258  CE2 TYR P 118     -34.671 -44.955   8.806  0.00  0.00      PROB  
ATOM   3259  HE2 TYR P 118     -34.263 -44.301   8.049  0.00  0.00      PROB  
ATOM   3260  C   TYR P 118     -32.522 -48.200  11.126  0.00  0.00      PROB  
ATOM   3261  O   TYR P 118     -31.712 -47.313  10.842  0.00  0.00      PROB  
ATOM   3262  N   PHE P 119     -32.868 -48.602  12.358  0.00  0.00      PROB  
ATOM   3263  HN  PHE P 119     -33.534 -49.333  12.486  0.00  0.00      PROB  
ATOM   3264  CA  PHE P 119     -32.170 -48.043  13.522  0.00  0.00      PROB  
ATOM   3265  HA  PHE P 119     -32.023 -46.998  13.292  0.00  0.00      PROB  
ATOM   3266  CB  PHE P 119     -33.033 -48.227  14.803  0.00  0.00      PROB  
ATOM   3267  HB1 PHE P 119     -32.499 -48.026  15.756  0.00  0.00      PROB  
ATOM   3268  HB2 PHE P 119     -33.340 -49.294  14.802  0.00  0.00      PROB  
ATOM   3269  CG  PHE P 119     -34.285 -47.407  14.769  0.00  0.00      PROB  
ATOM   3270  CD1 PHE P 119     -34.261 -45.996  14.630  0.00  0.00      PROB  
ATOM   3271  HD1 PHE P 119     -33.359 -45.475  14.344  0.00  0.00      PROB  
ATOM   3272  CE1 PHE P 119     -35.367 -45.166  14.608  0.00  0.00      PROB  
ATOM   3273  HE1 PHE P 119     -35.344 -44.147  14.253  0.00  0.00      PROB  
ATOM   3274  CZ  PHE P 119     -36.638 -45.795  14.826  0.00  0.00      PROB  
ATOM   3275  HZ  PHE P 119     -37.496 -45.143  14.758  0.00  0.00      PROB  
ATOM   3276  CD2 PHE P 119     -35.539 -47.902  15.135  0.00  0.00      PROB  
ATOM   3277  HD2 PHE P 119     -35.646 -48.894  15.550  0.00  0.00      PROB  
ATOM   3278  CE2 PHE P 119     -36.676 -47.140  15.240  0.00  0.00      PROB  
ATOM   3279  HE2 PHE P 119     -37.631 -47.540  15.547  0.00  0.00      PROB  
ATOM   3280  C   PHE P 119     -30.700 -48.490  13.764  0.00  0.00      PROB  
ATOM   3281  O   PHE P 119     -29.955 -47.750  14.355  0.00  0.00      PROB  
ATOM   3282  N   ALA P 120     -30.270 -49.705  13.227  0.00  0.00      PROB  
ATOM   3283  HN  ALA P 120     -30.784 -50.486  12.881  0.00  0.00      PROB  
ATOM   3284  CA  ALA P 120     -28.825 -49.895  12.991  0.00  0.00      PROB  
ATOM   3285  HA  ALA P 120     -28.311 -49.880  13.940  0.00  0.00      PROB  
ATOM   3286  CB  ALA P 120     -28.542 -51.271  12.388  0.00  0.00      PROB  
ATOM   3287  HB1 ALA P 120     -29.278 -51.492  11.586  0.00  0.00      PROB  
ATOM   3288  HB2 ALA P 120     -28.669 -52.112  13.102  0.00  0.00      PROB  
ATOM   3289  HB3 ALA P 120     -27.509 -51.309  11.980  0.00  0.00      PROB  
ATOM   3290  C   ALA P 120     -28.191 -48.765  12.138  0.00  0.00      PROB  
ATOM   3291  O   ALA P 120     -27.113 -48.183  12.344  0.00  0.00      PROB  
ATOM   3292  N   ILE P 121     -28.859 -48.492  11.014  0.00  0.00      PROB  
ATOM   3293  HN  ILE P 121     -29.665 -49.023  10.765  0.00  0.00      PROB  
ATOM   3294  CA  ILE P 121     -28.471 -47.435  10.071  0.00  0.00      PROB  
ATOM   3295  HA  ILE P 121     -27.449 -47.611   9.768  0.00  0.00      PROB  
ATOM   3296  CB  ILE P 121     -29.273 -47.393   8.784  0.00  0.00      PROB  
ATOM   3297  HB  ILE P 121     -30.364 -47.190   8.830  0.00  0.00      PROB  
ATOM   3298  CG2 ILE P 121     -28.820 -46.145   7.869  0.00  0.00      PROB  
ATOM   3299 HG21 ILE P 121     -29.207 -45.169   8.232  0.00  0.00      PROB  
ATOM   3300 HG22 ILE P 121     -29.249 -46.286   6.854  0.00  0.00      PROB  
ATOM   3301 HG23 ILE P 121     -27.722 -46.085   7.712  0.00  0.00      PROB  
ATOM   3302  CG1 ILE P 121     -29.110 -48.709   7.952  0.00  0.00      PROB  
ATOM   3303 HG11 ILE P 121     -28.952 -49.562   8.646  0.00  0.00      PROB  
ATOM   3304 HG12 ILE P 121     -28.160 -48.684   7.378  0.00  0.00      PROB  
ATOM   3305  CD  ILE P 121     -30.299 -48.992   7.045  0.00  0.00      PROB  
ATOM   3306  HD1 ILE P 121     -31.165 -49.219   7.702  0.00  0.00      PROB  
ATOM   3307  HD2 ILE P 121     -30.022 -49.979   6.617  0.00  0.00      PROB  
ATOM   3308  HD3 ILE P 121     -30.601 -48.310   6.222  0.00  0.00      PROB  
ATOM   3309  C   ILE P 121     -28.429 -46.004  10.701  0.00  0.00      PROB  
ATOM   3310  O   ILE P 121     -27.392 -45.267  10.750  0.00  0.00      PROB  
ATOM   3311  N   LEU P 122     -29.624 -45.490  11.147  0.00  0.00      PROB  
ATOM   3312  HN  LEU P 122     -30.440 -46.045  11.006  0.00  0.00      PROB  
ATOM   3313  CA  LEU P 122     -29.685 -44.237  11.858  0.00  0.00      PROB  
ATOM   3314  HA  LEU P 122     -29.382 -43.498  11.132  0.00  0.00      PROB  
ATOM   3315  CB  LEU P 122     -31.202 -43.966  12.271  0.00  0.00      PROB  
ATOM   3316  HB1 LEU P 122     -31.451 -44.696  13.070  0.00  0.00      PROB  
ATOM   3317  HB2 LEU P 122     -31.924 -44.265  11.481  0.00  0.00      PROB  
ATOM   3318  CG  LEU P 122     -31.609 -42.498  12.700  0.00  0.00      PROB  
ATOM   3319  HG  LEU P 122     -30.919 -41.981  13.400  0.00  0.00      PROB  
ATOM   3320  CD1 LEU P 122     -31.627 -41.653  11.480  0.00  0.00      PROB  
ATOM   3321 HD11 LEU P 122     -30.670 -41.584  10.919  0.00  0.00      PROB  
ATOM   3322 HD12 LEU P 122     -31.930 -40.587  11.562  0.00  0.00      PROB  
ATOM   3323 HD13 LEU P 122     -32.300 -42.061  10.696  0.00  0.00      PROB  
ATOM   3324  CD2 LEU P 122     -33.010 -42.667  13.333  0.00  0.00      PROB  
ATOM   3325 HD21 LEU P 122     -32.928 -43.174  14.319  0.00  0.00      PROB  
ATOM   3326 HD22 LEU P 122     -33.553 -43.326  12.622  0.00  0.00      PROB  
ATOM   3327 HD23 LEU P 122     -33.516 -41.684  13.446  0.00  0.00      PROB  
ATOM   3328  C   LEU P 122     -28.694 -44.054  13.031  0.00  0.00      PROB  
ATOM   3329  O   LEU P 122     -28.145 -42.982  13.248  0.00  0.00      PROB  
ATOM   3330  N   SER P 123     -28.609 -45.154  13.863  0.00  0.00      PROB  
ATOM   3331  HN  SER P 123     -29.195 -45.960  13.815  0.00  0.00      PROB  
ATOM   3332  CA  SER P 123     -27.689 -45.118  15.016  0.00  0.00      PROB  
ATOM   3333  HA  SER P 123     -27.921 -44.199  15.533  0.00  0.00      PROB  
ATOM   3334  CB  SER P 123     -27.762 -46.378  15.994  0.00  0.00      PROB  
ATOM   3335  HB1 SER P 123     -26.891 -46.399  16.684  0.00  0.00      PROB  
ATOM   3336  HB2 SER P 123     -27.753 -47.291  15.362  0.00  0.00      PROB  
ATOM   3337  OG  SER P 123     -28.864 -46.314  16.842  0.00  0.00      PROB  
ATOM   3338  HG1 SER P 123     -29.579 -46.438  16.213  0.00  0.00      PROB  
ATOM   3339  C   SER P 123     -26.237 -45.082  14.535  0.00  0.00      PROB  
ATOM   3340  O   SER P 123     -25.487 -44.308  15.165  0.00  0.00      PROB  
ATOM   3341  N   PHE P 124     -25.770 -45.848  13.502  0.00  0.00      PROB  
ATOM   3342  HN  PHE P 124     -26.298 -46.565  13.054  0.00  0.00      PROB  
ATOM   3343  CA  PHE P 124     -24.415 -45.663  13.028  0.00  0.00      PROB  
ATOM   3344  HA  PHE P 124     -23.803 -45.692  13.917  0.00  0.00      PROB  
ATOM   3345  CB  PHE P 124     -24.098 -46.798  12.049  0.00  0.00      PROB  
ATOM   3346  HB1 PHE P 124     -24.886 -46.912  11.273  0.00  0.00      PROB  
ATOM   3347  HB2 PHE P 124     -23.989 -47.755  12.602  0.00  0.00      PROB  
ATOM   3348  CG  PHE P 124     -22.736 -46.626  11.342  0.00  0.00      PROB  
ATOM   3349  CD1 PHE P 124     -21.556 -47.016  11.948  0.00  0.00      PROB  
ATOM   3350  HD1 PHE P 124     -21.594 -47.617  12.845  0.00  0.00      PROB  
ATOM   3351  CE1 PHE P 124     -20.356 -47.097  11.225  0.00  0.00      PROB  
ATOM   3352  HE1 PHE P 124     -19.465 -47.482  11.700  0.00  0.00      PROB  
ATOM   3353  CZ  PHE P 124     -20.335 -46.567   9.937  0.00  0.00      PROB  
ATOM   3354  HZ  PHE P 124     -19.409 -46.482   9.388  0.00  0.00      PROB  
ATOM   3355  CD2 PHE P 124     -22.682 -46.133  10.031  0.00  0.00      PROB  
ATOM   3356  HD2 PHE P 124     -23.540 -45.871   9.430  0.00  0.00      PROB  
ATOM   3357  CE2 PHE P 124     -21.473 -45.976   9.378  0.00  0.00      PROB  
ATOM   3358  HE2 PHE P 124     -21.302 -45.455   8.448  0.00  0.00      PROB  
ATOM   3359  C   PHE P 124     -24.150 -44.226  12.429  0.00  0.00      PROB  
ATOM   3360  O   PHE P 124     -23.158 -43.626  12.718  0.00  0.00      PROB  
ATOM   3361  N   LEU P 125     -25.080 -43.669  11.573  0.00  0.00      PROB  
ATOM   3362  HN  LEU P 125     -25.816 -44.194  11.153  0.00  0.00      PROB  
ATOM   3363  CA  LEU P 125     -24.882 -42.344  10.907  0.00  0.00      PROB  
ATOM   3364  HA  LEU P 125     -23.870 -42.257  10.539  0.00  0.00      PROB  
ATOM   3365  CB  LEU P 125     -25.875 -42.261   9.768  0.00  0.00      PROB  
ATOM   3366  HB1 LEU P 125     -25.910 -41.212   9.406  0.00  0.00      PROB  
ATOM   3367  HB2 LEU P 125     -26.862 -42.383  10.265  0.00  0.00      PROB  
ATOM   3368  CG  LEU P 125     -25.672 -43.245   8.588  0.00  0.00      PROB  
ATOM   3369  HG  LEU P 125     -25.933 -44.264   8.946  0.00  0.00      PROB  
ATOM   3370  CD1 LEU P 125     -26.548 -42.792   7.442  0.00  0.00      PROB  
ATOM   3371 HD11 LEU P 125     -26.571 -43.628   6.710  0.00  0.00      PROB  
ATOM   3372 HD12 LEU P 125     -26.112 -41.901   6.944  0.00  0.00      PROB  
ATOM   3373 HD13 LEU P 125     -27.535 -42.549   7.892  0.00  0.00      PROB  
ATOM   3374  CD2 LEU P 125     -24.270 -43.312   8.075  0.00  0.00      PROB  
ATOM   3375 HD21 LEU P 125     -23.678 -43.844   8.850  0.00  0.00      PROB  
ATOM   3376 HD22 LEU P 125     -23.818 -42.300   7.994  0.00  0.00      PROB  
ATOM   3377 HD23 LEU P 125     -24.207 -43.860   7.111  0.00  0.00      PROB  
ATOM   3378  C   LEU P 125     -24.866 -41.241  11.962  0.00  0.00      PROB  
ATOM   3379  O   LEU P 125     -24.155 -40.257  11.821  0.00  0.00      PROB  
ATOM   3380  N   HSD P 126     -25.749 -41.267  13.037  0.00  0.00      PROB  
ATOM   3381  HN  HSD P 126     -26.395 -42.026  13.040  0.00  0.00      PROB  
ATOM   3382  CA  HSD P 126     -25.737 -40.404  14.178  0.00  0.00      PROB  
ATOM   3383  HA  HSD P 126     -25.838 -39.394  13.808  0.00  0.00      PROB  
ATOM   3384  CB  HSD P 126     -26.793 -40.837  15.115  0.00  0.00      PROB  
ATOM   3385  HB1 HSD P 126     -26.607 -41.796  15.644  0.00  0.00      PROB  
ATOM   3386  HB2 HSD P 126     -27.660 -41.072  14.461  0.00  0.00      PROB  
ATOM   3387  ND1 HSD P 126     -26.583 -39.670  17.338  0.00  0.00      PROB  
ATOM   3388  HD1 HSD P 126     -26.104 -40.304  17.945  0.00  0.00      PROB  
ATOM   3389  CG  HSD P 126     -27.023 -39.674  16.071  0.00  0.00      PROB  
ATOM   3390  CE1 HSD P 126     -27.102 -38.603  17.902  0.00  0.00      PROB  
ATOM   3391  HE1 HSD P 126     -27.167 -38.366  18.964  0.00  0.00      PROB  
ATOM   3392  NE2 HSD P 126     -27.840 -37.869  17.069  0.00  0.00      PROB  
ATOM   3393  CD2 HSD P 126     -27.812 -38.549  15.886  0.00  0.00      PROB  
ATOM   3394  HD2 HSD P 126     -28.401 -38.148  15.071  0.00  0.00      PROB  
ATOM   3395  C   HSD P 126     -24.374 -40.464  14.902  0.00  0.00      PROB  
ATOM   3396  O   HSD P 126     -23.764 -39.485  15.297  0.00  0.00      PROB  
ATOM   3397  N   ILE P 127     -23.894 -41.699  15.176  0.00  0.00      PROB  
ATOM   3398  HN  ILE P 127     -24.499 -42.462  14.963  0.00  0.00      PROB  
ATOM   3399  CA  ILE P 127     -22.759 -41.967  16.117  0.00  0.00      PROB  
ATOM   3400  HA  ILE P 127     -22.728 -41.312  16.975  0.00  0.00      PROB  
ATOM   3401  CB  ILE P 127     -22.772 -43.459  16.618  0.00  0.00      PROB  
ATOM   3402  HB  ILE P 127     -22.988 -44.173  15.795  0.00  0.00      PROB  
ATOM   3403  CG2 ILE P 127     -21.393 -43.885  17.173  0.00  0.00      PROB  
ATOM   3404 HG21 ILE P 127     -20.546 -43.727  16.473  0.00  0.00      PROB  
ATOM   3405 HG22 ILE P 127     -21.404 -44.964  17.435  0.00  0.00      PROB  
ATOM   3406 HG23 ILE P 127     -21.229 -43.359  18.138  0.00  0.00      PROB  
ATOM   3407  CG1 ILE P 127     -23.829 -43.590  17.801  0.00  0.00      PROB  
ATOM   3408 HG11 ILE P 127     -24.851 -43.249  17.528  0.00  0.00      PROB  
ATOM   3409 HG12 ILE P 127     -23.604 -42.907  18.647  0.00  0.00      PROB  
ATOM   3410  CD  ILE P 127     -23.876 -45.024  18.365  0.00  0.00      PROB  
ATOM   3411  HD1 ILE P 127     -22.921 -45.117  18.925  0.00  0.00      PROB  
ATOM   3412  HD2 ILE P 127     -23.964 -45.772  17.549  0.00  0.00      PROB  
ATOM   3413  HD3 ILE P 127     -24.640 -45.173  19.158  0.00  0.00      PROB  
ATOM   3414  C   ILE P 127     -21.417 -41.618  15.476  0.00  0.00      PROB  
ATOM   3415  O   ILE P 127     -20.516 -41.055  16.142  0.00  0.00      PROB  
ATOM   3416  N   TRP P 128     -21.160 -41.975  14.235  0.00  0.00      PROB  
ATOM   3417  HN  TRP P 128     -21.899 -42.360  13.689  0.00  0.00      PROB  
ATOM   3418  CA  TRP P 128     -19.799 -42.003  13.678  0.00  0.00      PROB  
ATOM   3419  HA  TRP P 128     -19.007 -42.007  14.412  0.00  0.00      PROB  
ATOM   3420  CB  TRP P 128     -19.564 -43.346  12.878  0.00  0.00      PROB  
ATOM   3421  HB1 TRP P 128     -18.616 -43.225  12.312  0.00  0.00      PROB  
ATOM   3422  HB2 TRP P 128     -20.278 -43.628  12.074  0.00  0.00      PROB  
ATOM   3423  CG  TRP P 128     -19.397 -44.546  13.851  0.00  0.00      PROB  
ATOM   3424  CD1 TRP P 128     -20.478 -45.158  14.224  0.00  0.00      PROB  
ATOM   3425  HD1 TRP P 128     -21.423 -44.679  14.017  0.00  0.00      PROB  
ATOM   3426  NE1 TRP P 128     -20.239 -46.137  15.137  0.00  0.00      PROB  
ATOM   3427  HE1 TRP P 128     -20.711 -46.490  15.915  0.00  0.00      PROB  
ATOM   3428  CE2 TRP P 128     -18.821 -46.223  15.170  0.00  0.00      PROB  
ATOM   3429  CD2 TRP P 128     -18.268 -45.235  14.324  0.00  0.00      PROB  
ATOM   3430  CE3 TRP P 128     -16.860 -45.160  14.105  0.00  0.00      PROB  
ATOM   3431  HE3 TRP P 128     -16.531 -44.418  13.393  0.00  0.00      PROB  
ATOM   3432  CZ3 TRP P 128     -16.041 -46.110  14.734  0.00  0.00      PROB  
ATOM   3433  HZ3 TRP P 128     -14.993 -46.053  14.479  0.00  0.00      PROB  
ATOM   3434  CZ2 TRP P 128     -17.994 -47.173  15.803  0.00  0.00      PROB  
ATOM   3435  HZ2 TRP P 128     -18.387 -47.815  16.578  0.00  0.00      PROB  
ATOM   3436  CH2 TRP P 128     -16.614 -47.068  15.600  0.00  0.00      PROB  
ATOM   3437  HH2 TRP P 128     -15.944 -47.720  16.141  0.00  0.00      PROB  
ATOM   3438  C   TRP P 128     -19.521 -40.776  12.709  0.00  0.00      PROB  
ATOM   3439  O   TRP P 128     -18.416 -40.532  12.258  0.00  0.00      PROB  
ATOM   3440  N   ALA P 129     -20.570 -40.011  12.384  0.00  0.00      PROB  
ATOM   3441  HN  ALA P 129     -21.450 -40.241  12.792  0.00  0.00      PROB  
ATOM   3442  CA  ALA P 129     -20.633 -38.957  11.414  0.00  0.00      PROB  
ATOM   3443  HA  ALA P 129     -19.658 -38.760  10.992  0.00  0.00      PROB  
ATOM   3444  CB  ALA P 129     -21.374 -39.395  10.145  0.00  0.00      PROB  
ATOM   3445  HB1 ALA P 129     -22.483 -39.463  10.159  0.00  0.00      PROB  
ATOM   3446  HB2 ALA P 129     -20.909 -40.368   9.878  0.00  0.00      PROB  
ATOM   3447  HB3 ALA P 129     -21.027 -38.682   9.367  0.00  0.00      PROB  
ATOM   3448  C   ALA P 129     -21.207 -37.597  11.900  0.00  0.00      PROB  
ATOM   3449  O   ALA P 129     -20.498 -36.603  11.905  0.00  0.00      PROB  
ATOM   3450  N   VAL P 130     -22.538 -37.630  12.349  0.00  0.00      PROB  
ATOM   3451  HN  VAL P 130     -23.026 -38.499  12.337  0.00  0.00      PROB  
ATOM   3452  CA  VAL P 130     -23.281 -36.435  12.694  0.00  0.00      PROB  
ATOM   3453  HA  VAL P 130     -23.164 -35.841  11.799  0.00  0.00      PROB  
ATOM   3454  CB  VAL P 130     -24.781 -36.742  12.922  0.00  0.00      PROB  
ATOM   3455  HB  VAL P 130     -24.934 -37.523  13.697  0.00  0.00      PROB  
ATOM   3456  CG1 VAL P 130     -25.559 -35.464  13.331  0.00  0.00      PROB  
ATOM   3457 HG11 VAL P 130     -25.704 -34.874  12.401  0.00  0.00      PROB  
ATOM   3458 HG12 VAL P 130     -25.055 -34.888  14.136  0.00  0.00      PROB  
ATOM   3459 HG13 VAL P 130     -26.593 -35.768  13.601  0.00  0.00      PROB  
ATOM   3460  CG2 VAL P 130     -25.449 -37.299  11.612  0.00  0.00      PROB  
ATOM   3461 HG21 VAL P 130     -24.969 -38.206  11.186  0.00  0.00      PROB  
ATOM   3462 HG22 VAL P 130     -25.354 -36.453  10.898  0.00  0.00      PROB  
ATOM   3463 HG23 VAL P 130     -26.513 -37.397  11.916  0.00  0.00      PROB  
ATOM   3464  C   VAL P 130     -22.535 -35.808  13.945  0.00  0.00      PROB  
ATOM   3465  O   VAL P 130     -22.269 -34.601  13.970  0.00  0.00      PROB  
ATOM   3466  N   VAL P 131     -22.292 -36.571  15.031  0.00  0.00      PROB  
ATOM   3467  HN  VAL P 131     -22.473 -37.550  15.082  0.00  0.00      PROB  
ATOM   3468  CA  VAL P 131     -21.742 -36.114  16.276  0.00  0.00      PROB  
ATOM   3469  HA  VAL P 131     -22.355 -35.267  16.548  0.00  0.00      PROB  
ATOM   3470  CB  VAL P 131     -21.821 -37.205  17.341  0.00  0.00      PROB  
ATOM   3471  HB  VAL P 131     -21.646 -38.223  16.933  0.00  0.00      PROB  
ATOM   3472  CG1 VAL P 131     -20.755 -36.839  18.413  0.00  0.00      PROB  
ATOM   3473 HG11 VAL P 131     -20.760 -35.769  18.713  0.00  0.00      PROB  
ATOM   3474 HG12 VAL P 131     -19.744 -37.161  18.083  0.00  0.00      PROB  
ATOM   3475 HG13 VAL P 131     -20.991 -37.415  19.333  0.00  0.00      PROB  
ATOM   3476  CG2 VAL P 131     -23.272 -37.173  17.843  0.00  0.00      PROB  
ATOM   3477 HG21 VAL P 131     -23.307 -36.407  18.647  0.00  0.00      PROB  
ATOM   3478 HG22 VAL P 131     -23.641 -38.137  18.255  0.00  0.00      PROB  
ATOM   3479 HG23 VAL P 131     -23.950 -36.778  17.057  0.00  0.00      PROB  
ATOM   3480  C   VAL P 131     -20.367 -35.497  16.021  0.00  0.00      PROB  
ATOM   3481  O   VAL P 131     -20.161 -34.400  16.475  0.00  0.00      PROB  
ATOM   3482  N   PRO P 132     -19.325 -36.121  15.301  0.00  0.00      PROB  
ATOM   3483  CD  PRO P 132     -19.220 -37.574  15.084  0.00  0.00      PROB  
ATOM   3484  HD1 PRO P 132     -20.060 -37.919  14.445  0.00  0.00      PROB  
ATOM   3485  HD2 PRO P 132     -19.442 -38.091  16.041  0.00  0.00      PROB  
ATOM   3486  CA  PRO P 132     -18.158 -35.415  14.767  0.00  0.00      PROB  
ATOM   3487  HA  PRO P 132     -17.508 -35.268  15.616  0.00  0.00      PROB  
ATOM   3488  CB  PRO P 132     -17.512 -36.466  13.859  0.00  0.00      PROB  
ATOM   3489  HB1 PRO P 132     -16.421 -36.295  13.735  0.00  0.00      PROB  
ATOM   3490  HB2 PRO P 132     -18.138 -36.361  12.947  0.00  0.00      PROB  
ATOM   3491  CG  PRO P 132     -17.826 -37.859  14.438  0.00  0.00      PROB  
ATOM   3492  HG1 PRO P 132     -17.898 -38.688  13.702  0.00  0.00      PROB  
ATOM   3493  HG2 PRO P 132     -17.080 -38.197  15.188  0.00  0.00      PROB  
ATOM   3494  C   PRO P 132     -18.448 -34.104  14.037  0.00  0.00      PROB  
ATOM   3495  O   PRO P 132     -17.711 -33.152  14.294  0.00  0.00      PROB  
ATOM   3496  N   CYS P 133     -19.492 -34.036  13.244  0.00  0.00      PROB  
ATOM   3497  HN  CYS P 133     -19.922 -34.882  12.937  0.00  0.00      PROB  
ATOM   3498  CA  CYS P 133     -20.068 -32.766  12.708  0.00  0.00      PROB  
ATOM   3499  HA  CYS P 133     -19.194 -32.328  12.250  0.00  0.00      PROB  
ATOM   3500  CB  CYS P 133     -21.082 -33.078  11.560  0.00  0.00      PROB  
ATOM   3501  HB1 CYS P 133     -21.659 -32.215  11.165  0.00  0.00      PROB  
ATOM   3502  HB2 CYS P 133     -21.835 -33.785  11.972  0.00  0.00      PROB  
ATOM   3503  SG  CYS P 133     -20.023 -33.874  10.205  0.00  0.00      PROB  
ATOM   3504  HG1 CYS P 133     -19.847 -35.055  10.779  0.00  0.00      PROB  
ATOM   3505  C   CYS P 133     -20.565 -31.673  13.587  0.00  0.00      PROB  
ATOM   3506  O   CYS P 133     -20.102 -30.511  13.565  0.00  0.00      PROB  
ATOM   3507  N   ILE P 134     -21.312 -32.073  14.616  0.00  0.00      PROB  
ATOM   3508  HN  ILE P 134     -21.715 -32.984  14.642  0.00  0.00      PROB  
ATOM   3509  CA  ILE P 134     -21.744 -31.241  15.717  0.00  0.00      PROB  
ATOM   3510  HA  ILE P 134     -22.173 -30.359  15.264  0.00  0.00      PROB  
ATOM   3511  CB  ILE P 134     -22.915 -31.910  16.618  0.00  0.00      PROB  
ATOM   3512  HB  ILE P 134     -22.599 -32.869  17.082  0.00  0.00      PROB  
ATOM   3513  CG2 ILE P 134     -23.189 -30.947  17.794  0.00  0.00      PROB  
ATOM   3514 HG21 ILE P 134     -23.073 -29.886  17.482  0.00  0.00      PROB  
ATOM   3515 HG22 ILE P 134     -22.404 -31.108  18.563  0.00  0.00      PROB  
ATOM   3516 HG23 ILE P 134     -24.168 -31.088  18.300  0.00  0.00      PROB  
ATOM   3517  CG1 ILE P 134     -24.243 -32.188  15.884  0.00  0.00      PROB  
ATOM   3518 HG11 ILE P 134     -25.032 -32.108  16.662  0.00  0.00      PROB  
ATOM   3519 HG12 ILE P 134     -24.085 -33.200  15.452  0.00  0.00      PROB  
ATOM   3520  CD  ILE P 134     -24.590 -31.151  14.725  0.00  0.00      PROB  
ATOM   3521  HD1 ILE P 134     -25.600 -31.423  14.350  0.00  0.00      PROB  
ATOM   3522  HD2 ILE P 134     -23.906 -31.359  13.875  0.00  0.00      PROB  
ATOM   3523  HD3 ILE P 134     -24.540 -30.085  15.033  0.00  0.00      PROB  
ATOM   3524  C   ILE P 134     -20.566 -30.760  16.571  0.00  0.00      PROB  
ATOM   3525  O   ILE P 134     -20.376 -29.576  16.954  0.00  0.00      PROB  
ATOM   3526  N   LYS P 135     -19.603 -31.657  16.885  0.00  0.00      PROB  
ATOM   3527  HN  LYS P 135     -19.679 -32.620  16.638  0.00  0.00      PROB  
ATOM   3528  CA  LYS P 135     -18.322 -31.204  17.504  0.00  0.00      PROB  
ATOM   3529  HA  LYS P 135     -18.540 -30.588  18.363  0.00  0.00      PROB  
ATOM   3530  CB  LYS P 135     -17.560 -32.502  17.968  0.00  0.00      PROB  
ATOM   3531  HB1 LYS P 135     -17.455 -33.185  17.098  0.00  0.00      PROB  
ATOM   3532  HB2 LYS P 135     -18.204 -32.967  18.744  0.00  0.00      PROB  
ATOM   3533  CG  LYS P 135     -16.054 -32.232  18.496  0.00  0.00      PROB  
ATOM   3534  HG1 LYS P 135     -15.465 -31.888  17.618  0.00  0.00      PROB  
ATOM   3535  HG2 LYS P 135     -15.676 -33.168  18.960  0.00  0.00      PROB  
ATOM   3536  CD  LYS P 135     -16.026 -31.227  19.650  0.00  0.00      PROB  
ATOM   3537  HD1 LYS P 135     -16.260 -30.182  19.352  0.00  0.00      PROB  
ATOM   3538  HD2 LYS P 135     -14.941 -31.229  19.889  0.00  0.00      PROB  
ATOM   3539  CE  LYS P 135     -16.835 -31.699  20.903  0.00  0.00      PROB  
ATOM   3540  HE1 LYS P 135     -16.641 -32.789  20.997  0.00  0.00      PROB  
ATOM   3541  HE2 LYS P 135     -17.908 -31.429  20.805  0.00  0.00      PROB  
ATOM   3542  NZ  LYS P 135     -16.206 -31.079  22.123  0.00  0.00      PROB  
ATOM   3543  HZ1 LYS P 135     -16.256 -30.041  22.106  0.00  0.00      PROB  
ATOM   3544  HZ2 LYS P 135     -15.202 -31.329  22.226  0.00  0.00      PROB  
ATOM   3545  HZ3 LYS P 135     -16.747 -31.388  22.957  0.00  0.00      PROB  
ATOM   3546  C   LYS P 135     -17.395 -30.355  16.642  0.00  0.00      PROB  
ATOM   3547  O   LYS P 135     -16.965 -29.352  17.188  0.00  0.00      PROB  
ATOM   3548  N   SER P 136     -17.306 -30.601  15.278  0.00  0.00      PROB  
ATOM   3549  HN  SER P 136     -17.588 -31.448  14.836  0.00  0.00      PROB  
ATOM   3550  CA  SER P 136     -16.739 -29.687  14.256  0.00  0.00      PROB  
ATOM   3551  HA  SER P 136     -15.726 -29.461  14.555  0.00  0.00      PROB  
ATOM   3552  CB  SER P 136     -16.773 -30.196  12.797  0.00  0.00      PROB  
ATOM   3553  HB1 SER P 136     -17.874 -30.255  12.654  0.00  0.00      PROB  
ATOM   3554  HB2 SER P 136     -16.181 -31.136  12.813  0.00  0.00      PROB  
ATOM   3555  OG  SER P 136     -16.355 -29.292  11.783  0.00  0.00      PROB  
ATOM   3556  HG1 SER P 136     -17.103 -28.739  11.549  0.00  0.00      PROB  
ATOM   3557  C   SER P 136     -17.285 -28.254  14.290  0.00  0.00      PROB  
ATOM   3558  O   SER P 136     -16.540 -27.309  14.446  0.00  0.00      PROB  
ATOM   3559  N   PHE P 137     -18.620 -28.069  14.334  0.00  0.00      PROB  
ATOM   3560  HN  PHE P 137     -19.202 -28.873  14.252  0.00  0.00      PROB  
ATOM   3561  CA  PHE P 137     -19.381 -26.855  14.645  0.00  0.00      PROB  
ATOM   3562  HA  PHE P 137     -19.092 -26.086  13.943  0.00  0.00      PROB  
ATOM   3563  CB  PHE P 137     -20.964 -27.075  14.448  0.00  0.00      PROB  
ATOM   3564  HB1 PHE P 137     -21.299 -27.970  15.014  0.00  0.00      PROB  
ATOM   3565  HB2 PHE P 137     -21.248 -27.176  13.379  0.00  0.00      PROB  
ATOM   3566  CG  PHE P 137     -21.686 -25.923  15.016  0.00  0.00      PROB  
ATOM   3567  CD1 PHE P 137     -21.605 -24.662  14.346  0.00  0.00      PROB  
ATOM   3568  HD1 PHE P 137     -20.998 -24.669  13.454  0.00  0.00      PROB  
ATOM   3569  CE1 PHE P 137     -22.411 -23.609  14.624  0.00  0.00      PROB  
ATOM   3570  HE1 PHE P 137     -22.304 -22.627  14.186  0.00  0.00      PROB  
ATOM   3571  CZ  PHE P 137     -23.250 -23.668  15.706  0.00  0.00      PROB  
ATOM   3572  HZ  PHE P 137     -23.921 -22.836  15.859  0.00  0.00      PROB  
ATOM   3573  CD2 PHE P 137     -22.501 -25.947  16.166  0.00  0.00      PROB  
ATOM   3574  HD2 PHE P 137     -22.641 -26.872  16.706  0.00  0.00      PROB  
ATOM   3575  CE2 PHE P 137     -23.337 -24.853  16.504  0.00  0.00      PROB  
ATOM   3576  HE2 PHE P 137     -24.077 -24.919  17.288  0.00  0.00      PROB  
ATOM   3577  C   PHE P 137     -18.978 -26.272  15.955  0.00  0.00      PROB  
ATOM   3578  O   PHE P 137     -18.673 -25.081  16.029  0.00  0.00      PROB  
ATOM   3579  N   LEU P 138     -19.013 -27.071  17.018  0.00  0.00      PROB  
ATOM   3580  HN  LEU P 138     -19.270 -28.035  17.004  0.00  0.00      PROB  
ATOM   3581  CA  LEU P 138     -18.697 -26.609  18.364  0.00  0.00      PROB  
ATOM   3582  HA  LEU P 138     -19.447 -25.863  18.580  0.00  0.00      PROB  
ATOM   3583  CB  LEU P 138     -18.875 -27.728  19.420  0.00  0.00      PROB  
ATOM   3584  HB1 LEU P 138     -18.052 -28.444  19.209  0.00  0.00      PROB  
ATOM   3585  HB2 LEU P 138     -19.888 -28.132  19.210  0.00  0.00      PROB  
ATOM   3586  CG  LEU P 138     -18.885 -27.392  20.893  0.00  0.00      PROB  
ATOM   3587  HG  LEU P 138     -18.017 -26.736  21.121  0.00  0.00      PROB  
ATOM   3588  CD1 LEU P 138     -20.159 -26.560  21.228  0.00  0.00      PROB  
ATOM   3589 HD11 LEU P 138     -20.195 -26.315  22.311  0.00  0.00      PROB  
ATOM   3590 HD12 LEU P 138     -21.051 -27.098  20.842  0.00  0.00      PROB  
ATOM   3591 HD13 LEU P 138     -20.045 -25.619  20.648  0.00  0.00      PROB  
ATOM   3592  CD2 LEU P 138     -18.953 -28.667  21.794  0.00  0.00      PROB  
ATOM   3593 HD21 LEU P 138     -19.973 -29.081  21.645  0.00  0.00      PROB  
ATOM   3594 HD22 LEU P 138     -18.794 -28.334  22.842  0.00  0.00      PROB  
ATOM   3595 HD23 LEU P 138     -18.297 -29.528  21.544  0.00  0.00      PROB  
ATOM   3596  C   LEU P 138     -17.292 -26.018  18.500  0.00  0.00      PROB  
ATOM   3597  O   LEU P 138     -17.078 -25.028  19.200  0.00  0.00      PROB  
ATOM   3598  N   ILE P 139     -16.253 -26.572  17.891  0.00  0.00      PROB  
ATOM   3599  HN  ILE P 139     -16.284 -27.473  17.467  0.00  0.00      PROB  
ATOM   3600  CA  ILE P 139     -14.955 -25.975  17.916  0.00  0.00      PROB  
ATOM   3601  HA  ILE P 139     -14.585 -25.848  18.923  0.00  0.00      PROB  
ATOM   3602  CB  ILE P 139     -13.987 -26.975  17.383  0.00  0.00      PROB  
ATOM   3603  HB  ILE P 139     -14.347 -27.379  16.413  0.00  0.00      PROB  
ATOM   3604  CG2 ILE P 139     -12.627 -26.271  17.139  0.00  0.00      PROB  
ATOM   3605 HG21 ILE P 139     -11.919 -27.014  16.714  0.00  0.00      PROB  
ATOM   3606 HG22 ILE P 139     -12.152 -25.881  18.064  0.00  0.00      PROB  
ATOM   3607 HG23 ILE P 139     -12.725 -25.500  16.346  0.00  0.00      PROB  
ATOM   3608  CG1 ILE P 139     -13.839 -28.153  18.349  0.00  0.00      PROB  
ATOM   3609 HG11 ILE P 139     -13.135 -28.919  17.959  0.00  0.00      PROB  
ATOM   3610 HG12 ILE P 139     -14.797 -28.711  18.418  0.00  0.00      PROB  
ATOM   3611  CD  ILE P 139     -13.464 -27.943  19.766  0.00  0.00      PROB  
ATOM   3612  HD1 ILE P 139     -12.553 -27.324  19.910  0.00  0.00      PROB  
ATOM   3613  HD2 ILE P 139     -13.267 -28.863  20.358  0.00  0.00      PROB  
ATOM   3614  HD3 ILE P 139     -14.289 -27.419  20.294  0.00  0.00      PROB  
ATOM   3615  C   ILE P 139     -14.964 -24.640  17.164  0.00  0.00      PROB  
ATOM   3616  O   ILE P 139     -14.739 -23.555  17.596  0.00  0.00      PROB  
ATOM   3617  N   GLU P 140     -15.551 -24.652  16.021  0.00  0.00      PROB  
ATOM   3618  HN  GLU P 140     -16.009 -25.509  15.795  0.00  0.00      PROB  
ATOM   3619  CA  GLU P 140     -15.789 -23.548  15.096  0.00  0.00      PROB  
ATOM   3620  HA  GLU P 140     -14.793 -23.156  14.953  0.00  0.00      PROB  
ATOM   3621  CB  GLU P 140     -16.415 -24.050  13.843  0.00  0.00      PROB  
ATOM   3622  HB1 GLU P 140     -17.188 -24.789  14.144  0.00  0.00      PROB  
ATOM   3623  HB2 GLU P 140     -15.664 -24.629  13.264  0.00  0.00      PROB  
ATOM   3624  CG  GLU P 140     -17.127 -23.030  12.856  0.00  0.00      PROB  
ATOM   3625  HG1 GLU P 140     -16.386 -22.231  12.638  0.00  0.00      PROB  
ATOM   3626  HG2 GLU P 140     -18.043 -22.682  13.381  0.00  0.00      PROB  
ATOM   3627  CD  GLU P 140     -17.593 -23.632  11.522  0.00  0.00      PROB  
ATOM   3628  OE1 GLU P 140     -18.578 -24.463  11.551  0.00  0.00      PROB  
ATOM   3629  OE2 GLU P 140     -17.072 -23.160  10.452  0.00  0.00      PROB  
ATOM   3630  C   GLU P 140     -16.491 -22.310  15.683  0.00  0.00      PROB  
ATOM   3631  O   GLU P 140     -15.877 -21.246  15.766  0.00  0.00      PROB  
ATOM   3632  N   ILE P 141     -17.652 -22.476  16.200  0.00  0.00      PROB  
ATOM   3633  HN  ILE P 141     -18.093 -23.361  16.078  0.00  0.00      PROB  
ATOM   3634  CA  ILE P 141     -18.411 -21.477  16.993  0.00  0.00      PROB  
ATOM   3635  HA  ILE P 141     -18.568 -20.632  16.339  0.00  0.00      PROB  
ATOM   3636  CB  ILE P 141     -19.830 -22.076  17.382  0.00  0.00      PROB  
ATOM   3637  HB  ILE P 141     -20.199 -22.718  16.554  0.00  0.00      PROB  
ATOM   3638  CG2 ILE P 141     -19.803 -22.859  18.658  0.00  0.00      PROB  
ATOM   3639 HG21 ILE P 141     -20.739 -23.440  18.799  0.00  0.00      PROB  
ATOM   3640 HG22 ILE P 141     -19.599 -22.191  19.522  0.00  0.00      PROB  
ATOM   3641 HG23 ILE P 141     -18.981 -23.600  18.557  0.00  0.00      PROB  
ATOM   3642  CG1 ILE P 141     -20.757 -20.892  17.426  0.00  0.00      PROB  
ATOM   3643 HG11 ILE P 141     -20.854 -20.507  16.388  0.00  0.00      PROB  
ATOM   3644 HG12 ILE P 141     -20.240 -20.117  18.031  0.00  0.00      PROB  
ATOM   3645  CD  ILE P 141     -22.223 -21.091  17.921  0.00  0.00      PROB  
ATOM   3646  HD1 ILE P 141     -22.770 -20.155  17.676  0.00  0.00      PROB  
ATOM   3647  HD2 ILE P 141     -22.183 -21.227  19.023  0.00  0.00      PROB  
ATOM   3648  HD3 ILE P 141     -22.700 -21.985  17.465  0.00  0.00      PROB  
ATOM   3649  C   ILE P 141     -17.676 -20.867  18.172  0.00  0.00      PROB  
ATOM   3650  O   ILE P 141     -17.802 -19.656  18.359  0.00  0.00      PROB  
ATOM   3651  N   GLN P 142     -16.910 -21.629  18.936  0.00  0.00      PROB  
ATOM   3652  HN  GLN P 142     -17.060 -22.593  18.732  0.00  0.00      PROB  
ATOM   3653  CA  GLN P 142     -16.149 -21.068  20.063  0.00  0.00      PROB  
ATOM   3654  HA  GLN P 142     -16.769 -20.339  20.565  0.00  0.00      PROB  
ATOM   3655  CB  GLN P 142     -15.670 -22.164  20.998  0.00  0.00      PROB  
ATOM   3656  HB1 GLN P 142     -14.661 -21.915  21.390  0.00  0.00      PROB  
ATOM   3657  HB2 GLN P 142     -15.512 -23.098  20.417  0.00  0.00      PROB  
ATOM   3658  CG  GLN P 142     -16.580 -22.464  22.200  0.00  0.00      PROB  
ATOM   3659  HG1 GLN P 142     -16.187 -23.282  22.839  0.00  0.00      PROB  
ATOM   3660  HG2 GLN P 142     -17.576 -22.704  21.769  0.00  0.00      PROB  
ATOM   3661  CD  GLN P 142     -16.650 -21.255  23.183  0.00  0.00      PROB  
ATOM   3662  OE1 GLN P 142     -15.928 -20.303  23.250  0.00  0.00      PROB  
ATOM   3663  NE2 GLN P 142     -17.661 -21.357  24.019  0.00  0.00      PROB  
ATOM   3664 HE21 GLN P 142     -18.352 -22.062  23.859  0.00  0.00      PROB  
ATOM   3665 HE22 GLN P 142     -17.612 -20.925  24.920  0.00  0.00      PROB  
ATOM   3666  C   GLN P 142     -14.978 -20.142  19.688  0.00  0.00      PROB  
ATOM   3667  O   GLN P 142     -14.706 -19.133  20.315  0.00  0.00      PROB  
ATOM   3668  N   CYS P 143     -14.454 -20.371  18.458  0.00  0.00      PROB  
ATOM   3669  HN  CYS P 143     -14.794 -21.087  17.853  0.00  0.00      PROB  
ATOM   3670  CA  CYS P 143     -13.483 -19.576  17.866  0.00  0.00      PROB  
ATOM   3671  HA  CYS P 143     -12.748 -19.233  18.579  0.00  0.00      PROB  
ATOM   3672  CB  CYS P 143     -12.818 -20.314  16.609  0.00  0.00      PROB  
ATOM   3673  HB1 CYS P 143     -12.033 -19.648  16.192  0.00  0.00      PROB  
ATOM   3674  HB2 CYS P 143     -13.633 -20.487  15.874  0.00  0.00      PROB  
ATOM   3675  SG  CYS P 143     -12.076 -21.851  17.209  0.00  0.00      PROB  
ATOM   3676  HG1 CYS P 143     -13.263 -22.436  17.267  0.00  0.00      PROB  
ATOM   3677  C   CYS P 143     -14.057 -18.242  17.399  0.00  0.00      PROB  
ATOM   3678  O   CYS P 143     -13.536 -17.164  17.655  0.00  0.00      PROB  
ATOM   3679  N   ILE P 144     -15.208 -18.318  16.776  0.00  0.00      PROB  
ATOM   3680  HN  ILE P 144     -15.636 -19.193  16.566  0.00  0.00      PROB  
ATOM   3681  CA  ILE P 144     -15.960 -17.170  16.255  0.00  0.00      PROB  
ATOM   3682  HA  ILE P 144     -15.338 -16.386  15.848  0.00  0.00      PROB  
ATOM   3683  CB  ILE P 144     -17.198 -17.562  15.348  0.00  0.00      PROB  
ATOM   3684  HB  ILE P 144     -17.879 -18.214  15.936  0.00  0.00      PROB  
ATOM   3685  CG2 ILE P 144     -17.902 -16.295  14.807  0.00  0.00      PROB  
ATOM   3686 HG21 ILE P 144     -17.258 -15.848  14.020  0.00  0.00      PROB  
ATOM   3687 HG22 ILE P 144     -18.165 -15.517  15.555  0.00  0.00      PROB  
ATOM   3688 HG23 ILE P 144     -18.814 -16.554  14.227  0.00  0.00      PROB  
ATOM   3689  CG1 ILE P 144     -16.553 -18.345  14.106  0.00  0.00      PROB  
ATOM   3690 HG11 ILE P 144     -15.883 -19.101  14.567  0.00  0.00      PROB  
ATOM   3691 HG12 ILE P 144     -15.963 -17.592  13.541  0.00  0.00      PROB  
ATOM   3692  CD  ILE P 144     -17.594 -19.052  13.136  0.00  0.00      PROB  
ATOM   3693  HD1 ILE P 144     -18.215 -18.291  12.617  0.00  0.00      PROB  
ATOM   3694  HD2 ILE P 144     -18.258 -19.660  13.787  0.00  0.00      PROB  
ATOM   3695  HD3 ILE P 144     -17.038 -19.715  12.439  0.00  0.00      PROB  
ATOM   3696  C   ILE P 144     -16.609 -16.460  17.499  0.00  0.00      PROB  
ATOM   3697  O   ILE P 144     -16.815 -15.240  17.514  0.00  0.00      PROB  
ATOM   3698  N   SER P 145     -16.946 -17.205  18.641  0.00  0.00      PROB  
ATOM   3699  HN  SER P 145     -16.963 -18.202  18.641  0.00  0.00      PROB  
ATOM   3700  CA  SER P 145     -17.448 -16.680  19.832  0.00  0.00      PROB  
ATOM   3701  HA  SER P 145     -18.360 -16.150  19.601  0.00  0.00      PROB  
ATOM   3702  CB  SER P 145     -17.897 -17.720  20.901  0.00  0.00      PROB  
ATOM   3703  HB1 SER P 145     -17.028 -18.137  21.454  0.00  0.00      PROB  
ATOM   3704  HB2 SER P 145     -18.351 -18.637  20.468  0.00  0.00      PROB  
ATOM   3705  OG  SER P 145     -18.801 -17.200  21.961  0.00  0.00      PROB  
ATOM   3706  HG1 SER P 145     -18.248 -16.681  22.549  0.00  0.00      PROB  
ATOM   3707  C   SER P 145     -16.444 -15.759  20.435  0.00  0.00      PROB  
ATOM   3708  O   SER P 145     -16.698 -14.672  21.030  0.00  0.00      PROB  
ATOM   3709  N   ARG P 146     -15.091 -16.059  20.298  0.00  0.00      PROB  
ATOM   3710  HN  ARG P 146     -14.819 -16.993  20.081  0.00  0.00      PROB  
ATOM   3711  CA  ARG P 146     -14.112 -15.091  20.686  0.00  0.00      PROB  
ATOM   3712  HA  ARG P 146     -14.280 -14.774  21.705  0.00  0.00      PROB  
ATOM   3713  CB  ARG P 146     -12.685 -15.656  20.803  0.00  0.00      PROB  
ATOM   3714  HB1 ARG P 146     -11.975 -14.803  20.760  0.00  0.00      PROB  
ATOM   3715  HB2 ARG P 146     -12.664 -16.266  19.875  0.00  0.00      PROB  
ATOM   3716  CG  ARG P 146     -12.503 -16.532  21.993  0.00  0.00      PROB  
ATOM   3717  HG1 ARG P 146     -13.223 -17.377  21.943  0.00  0.00      PROB  
ATOM   3718  HG2 ARG P 146     -12.750 -15.955  22.910  0.00  0.00      PROB  
ATOM   3719  CD  ARG P 146     -11.150 -17.218  22.028  0.00  0.00      PROB  
ATOM   3720  HD1 ARG P 146     -11.056 -17.809  21.092  0.00  0.00      PROB  
ATOM   3721  HD2 ARG P 146     -11.091 -17.880  22.919  0.00  0.00      PROB  
ATOM   3722  NE  ARG P 146     -10.035 -16.179  22.112  0.00  0.00      PROB  
ATOM   3723  HE  ARG P 146     -10.299 -15.217  22.049  0.00  0.00      PROB  
ATOM   3724  CZ  ARG P 146      -8.769 -16.434  22.292  0.00  0.00      PROB  
ATOM   3725  NH1 ARG P 146      -8.262 -17.663  22.282  0.00  0.00      PROB  
ATOM   3726 HH11 ARG P 146      -8.871 -18.437  22.111  0.00  0.00      PROB  
ATOM   3727 HH12 ARG P 146      -7.318 -17.711  22.608  0.00  0.00      PROB  
ATOM   3728  NH2 ARG P 146      -7.964 -15.389  22.329  0.00  0.00      PROB  
ATOM   3729 HH21 ARG P 146      -8.309 -14.453  22.393  0.00  0.00      PROB  
ATOM   3730 HH22 ARG P 146      -7.009 -15.625  22.149  0.00  0.00      PROB  
ATOM   3731  C   ARG P 146     -14.165 -13.844  19.853  0.00  0.00      PROB  
ATOM   3732  O   ARG P 146     -14.061 -12.717  20.423  0.00  0.00      PROB  
ATOM   3733  N   VAL P 147     -14.453 -13.863  18.534  0.00  0.00      PROB  
ATOM   3734  HN  VAL P 147     -14.531 -14.727  18.043  0.00  0.00      PROB  
ATOM   3735  CA  VAL P 147     -14.550 -12.672  17.715  0.00  0.00      PROB  
ATOM   3736  HA  VAL P 147     -13.662 -12.057  17.691  0.00  0.00      PROB  
ATOM   3737  CB  VAL P 147     -14.783 -13.144  16.253  0.00  0.00      PROB  
ATOM   3738  HB  VAL P 147     -15.630 -13.864  16.248  0.00  0.00      PROB  
ATOM   3739  CG1 VAL P 147     -15.101 -12.027  15.184  0.00  0.00      PROB  
ATOM   3740 HG11 VAL P 147     -15.577 -12.485  14.290  0.00  0.00      PROB  
ATOM   3741 HG12 VAL P 147     -14.134 -11.508  15.009  0.00  0.00      PROB  
ATOM   3742 HG13 VAL P 147     -15.872 -11.325  15.568  0.00  0.00      PROB  
ATOM   3743  CG2 VAL P 147     -13.567 -13.829  15.669  0.00  0.00      PROB  
ATOM   3744 HG21 VAL P 147     -13.460 -14.857  16.076  0.00  0.00      PROB  
ATOM   3745 HG22 VAL P 147     -12.660 -13.187  15.670  0.00  0.00      PROB  
ATOM   3746 HG23 VAL P 147     -13.667 -13.991  14.574  0.00  0.00      PROB  
ATOM   3747  C   VAL P 147     -15.706 -11.814  18.126  0.00  0.00      PROB  
ATOM   3748  O   VAL P 147     -15.645 -10.580  18.227  0.00  0.00      PROB  
ATOM   3749  N   TYR P 148     -16.848 -12.450  18.380  0.00  0.00      PROB  
ATOM   3750  HN  TYR P 148     -16.848 -13.419  18.147  0.00  0.00      PROB  
ATOM   3751  CA  TYR P 148     -18.106 -11.857  18.779  0.00  0.00      PROB  
ATOM   3752  HA  TYR P 148     -18.303 -11.010  18.138  0.00  0.00      PROB  
ATOM   3753  CB  TYR P 148     -19.240 -12.861  18.737  0.00  0.00      PROB  
ATOM   3754  HB1 TYR P 148     -18.914 -13.786  19.260  0.00  0.00      PROB  
ATOM   3755  HB2 TYR P 148     -19.499 -13.101  17.684  0.00  0.00      PROB  
ATOM   3756  CG  TYR P 148     -20.552 -12.404  19.498  0.00  0.00      PROB  
ATOM   3757  CD1 TYR P 148     -21.020 -13.245  20.504  0.00  0.00      PROB  
ATOM   3758  HD1 TYR P 148     -20.623 -14.241  20.639  0.00  0.00      PROB  
ATOM   3759  CE1 TYR P 148     -22.165 -12.866  21.196  0.00  0.00      PROB  
ATOM   3760  HE1 TYR P 148     -22.550 -13.574  21.915  0.00  0.00      PROB  
ATOM   3761  CZ  TYR P 148     -22.849 -11.700  20.892  0.00  0.00      PROB  
ATOM   3762  OH  TYR P 148     -23.798 -11.238  21.747  0.00  0.00      PROB  
ATOM   3763  HH  TYR P 148     -24.183 -12.039  22.109  0.00  0.00      PROB  
ATOM   3764  CD2 TYR P 148     -21.198 -11.185  19.228  0.00  0.00      PROB  
ATOM   3765  HD2 TYR P 148     -20.900 -10.474  18.471  0.00  0.00      PROB  
ATOM   3766  CE2 TYR P 148     -22.227 -10.780  20.028  0.00  0.00      PROB  
ATOM   3767  HE2 TYR P 148     -22.704  -9.835  19.812  0.00  0.00      PROB  
ATOM   3768  C   TYR P 148     -17.909 -11.273  20.210  0.00  0.00      PROB  
ATOM   3769  O   TYR P 148     -18.407 -10.199  20.531  0.00  0.00      PROB  
ATOM   3770  N   SER P 149     -17.143 -11.896  21.151  0.00  0.00      PROB  
ATOM   3771  HN  SER P 149     -16.865 -12.828  20.932  0.00  0.00      PROB  
ATOM   3772  CA  SER P 149     -16.750 -11.352  22.455  0.00  0.00      PROB  
ATOM   3773  HA  SER P 149     -17.628 -11.032  22.996  0.00  0.00      PROB  
ATOM   3774  CB  SER P 149     -15.883 -12.468  23.256  0.00  0.00      PROB  
ATOM   3775  HB1 SER P 149     -15.072 -12.761  22.554  0.00  0.00      PROB  
ATOM   3776  HB2 SER P 149     -16.424 -13.434  23.343  0.00  0.00      PROB  
ATOM   3777  OG  SER P 149     -15.355 -12.012  24.501  0.00  0.00      PROB  
ATOM   3778  HG1 SER P 149     -16.109 -11.707  25.011  0.00  0.00      PROB  
ATOM   3779  C   SER P 149     -15.941 -10.079  22.389  0.00  0.00      PROB  
ATOM   3780  O   SER P 149     -16.277  -9.079  23.056  0.00  0.00      PROB  
ATOM   3781  N   ILE P 150     -14.987 -10.043  21.490  0.00  0.00      PROB  
ATOM   3782  HN  ILE P 150     -14.582 -10.799  20.981  0.00  0.00      PROB  
ATOM   3783  CA  ILE P 150     -14.206  -8.873  21.124  0.00  0.00      PROB  
ATOM   3784  HA  ILE P 150     -13.739  -8.389  21.969  0.00  0.00      PROB  
ATOM   3785  CB  ILE P 150     -13.210  -9.015  19.958  0.00  0.00      PROB  
ATOM   3786  HB  ILE P 150     -13.747  -9.527  19.132  0.00  0.00      PROB  
ATOM   3787  CG2 ILE P 150     -12.703  -7.602  19.602  0.00  0.00      PROB  
ATOM   3788 HG21 ILE P 150     -11.839  -7.635  18.905  0.00  0.00      PROB  
ATOM   3789 HG22 ILE P 150     -12.361  -7.165  20.564  0.00  0.00      PROB  
ATOM   3790 HG23 ILE P 150     -13.327  -6.814  19.129  0.00  0.00      PROB  
ATOM   3791  CG1 ILE P 150     -12.026  -9.971  20.296  0.00  0.00      PROB  
ATOM   3792 HG11 ILE P 150     -12.493 -10.934  20.595  0.00  0.00      PROB  
ATOM   3793 HG12 ILE P 150     -11.346  -9.381  20.947  0.00  0.00      PROB  
ATOM   3794  CD  ILE P 150     -11.240 -10.375  18.998  0.00  0.00      PROB  
ATOM   3795  HD1 ILE P 150     -10.935  -9.520  18.358  0.00  0.00      PROB  
ATOM   3796  HD2 ILE P 150     -11.838 -11.010  18.310  0.00  0.00      PROB  
ATOM   3797  HD3 ILE P 150     -10.315 -10.865  19.369  0.00  0.00      PROB  
ATOM   3798  C   ILE P 150     -15.167  -7.790  20.710  0.00  0.00      PROB  
ATOM   3799  O   ILE P 150     -15.154  -6.661  21.186  0.00  0.00      PROB  
ATOM   3800  N   TYR P 151     -16.178  -8.088  19.854  0.00  0.00      PROB  
ATOM   3801  HN  TYR P 151     -16.304  -9.027  19.546  0.00  0.00      PROB  
ATOM   3802  CA  TYR P 151     -17.077  -7.129  19.228  0.00  0.00      PROB  
ATOM   3803  HA  TYR P 151     -16.348  -6.419  18.863  0.00  0.00      PROB  
ATOM   3804  CB  TYR P 151     -17.955  -7.983  18.155  0.00  0.00      PROB  
ATOM   3805  HB1 TYR P 151     -18.875  -8.424  18.594  0.00  0.00      PROB  
ATOM   3806  HB2 TYR P 151     -17.414  -8.896  17.827  0.00  0.00      PROB  
ATOM   3807  CG  TYR P 151     -18.257  -7.110  16.936  0.00  0.00      PROB  
ATOM   3808  CD1 TYR P 151     -19.239  -6.139  17.095  0.00  0.00      PROB  
ATOM   3809  HD1 TYR P 151     -19.864  -6.042  17.970  0.00  0.00      PROB  
ATOM   3810  CE1 TYR P 151     -19.542  -5.338  15.939  0.00  0.00      PROB  
ATOM   3811  HE1 TYR P 151     -20.252  -4.526  15.995  0.00  0.00      PROB  
ATOM   3812  CZ  TYR P 151     -18.740  -5.448  14.767  0.00  0.00      PROB  
ATOM   3813  OH  TYR P 151     -19.025  -4.599  13.743  0.00  0.00      PROB  
ATOM   3814  HH  TYR P 151     -18.186  -4.355  13.347  0.00  0.00      PROB  
ATOM   3815  CD2 TYR P 151     -17.479  -7.215  15.800  0.00  0.00      PROB  
ATOM   3816  HD2 TYR P 151     -16.743  -8.005  15.794  0.00  0.00      PROB  
ATOM   3817  CE2 TYR P 151     -17.773  -6.458  14.710  0.00  0.00      PROB  
ATOM   3818  HE2 TYR P 151     -17.354  -6.655  13.735  0.00  0.00      PROB  
ATOM   3819  C   TYR P 151     -17.928  -6.450  20.286  0.00  0.00      PROB  
ATOM   3820  O   TYR P 151     -18.125  -5.217  20.301  0.00  0.00      PROB  
ATOM   3821  N   VAL P 152     -18.304  -7.216  21.275  0.00  0.00      PROB  
ATOM   3822  HN  VAL P 152     -18.000  -8.164  21.226  0.00  0.00      PROB  
ATOM   3823  CA  VAL P 152     -19.102  -6.789  22.369  0.00  0.00      PROB  
ATOM   3824  HA  VAL P 152     -19.797  -5.985  22.171  0.00  0.00      PROB  
ATOM   3825  CB  VAL P 152     -20.023  -7.985  22.925  0.00  0.00      PROB  
ATOM   3826  HB  VAL P 152     -19.357  -8.858  23.094  0.00  0.00      PROB  
ATOM   3827  CG1 VAL P 152     -20.642  -7.673  24.275  0.00  0.00      PROB  
ATOM   3828 HG11 VAL P 152     -21.486  -8.352  24.522  0.00  0.00      PROB  
ATOM   3829 HG12 VAL P 152     -21.013  -6.625  24.257  0.00  0.00      PROB  
ATOM   3830 HG13 VAL P 152     -19.845  -7.837  25.031  0.00  0.00      PROB  
ATOM   3831  CG2 VAL P 152     -21.101  -8.385  21.940  0.00  0.00      PROB  
ATOM   3832 HG21 VAL P 152     -21.583  -9.297  22.352  0.00  0.00      PROB  
ATOM   3833 HG22 VAL P 152     -20.548  -8.666  21.019  0.00  0.00      PROB  
ATOM   3834 HG23 VAL P 152     -21.806  -7.561  21.699  0.00  0.00      PROB  
ATOM   3835  C   VAL P 152     -18.369  -6.084  23.417  0.00  0.00      PROB  
ATOM   3836  O   VAL P 152     -18.873  -5.085  23.966  0.00  0.00      PROB  
ATOM   3837  N   HSD P 153     -17.104  -6.513  23.753  0.00  0.00      PROB  
ATOM   3838  HN  HSD P 153     -16.835  -7.374  23.329  0.00  0.00      PROB  
ATOM   3839  CA  HSD P 153     -16.190  -5.864  24.656  0.00  0.00      PROB  
ATOM   3840  HA  HSD P 153     -16.761  -5.563  25.522  0.00  0.00      PROB  
ATOM   3841  CB  HSD P 153     -15.067  -6.850  24.970  0.00  0.00      PROB  
ATOM   3842  HB1 HSD P 153     -14.569  -7.196  24.039  0.00  0.00      PROB  
ATOM   3843  HB2 HSD P 153     -15.497  -7.737  25.483  0.00  0.00      PROB  
ATOM   3844  ND1 HSD P 153     -13.989  -5.920  26.964  0.00  0.00      PROB  
ATOM   3845  HD1 HSD P 153     -14.820  -5.620  27.432  0.00  0.00      PROB  
ATOM   3846  CG  HSD P 153     -13.868  -6.419  25.751  0.00  0.00      PROB  
ATOM   3847  CE1 HSD P 153     -12.741  -5.548  27.397  0.00  0.00      PROB  
ATOM   3848  HE1 HSD P 153     -12.552  -5.094  28.370  0.00  0.00      PROB  
ATOM   3849  NE2 HSD P 153     -11.820  -5.884  26.556  0.00  0.00      PROB  
ATOM   3850  CD2 HSD P 153     -12.491  -6.468  25.509  0.00  0.00      PROB  
ATOM   3851  HD2 HSD P 153     -12.093  -6.809  24.561  0.00  0.00      PROB  
ATOM   3852  C   HSD P 153     -15.560  -4.557  24.204  0.00  0.00      PROB  
ATOM   3853  O   HSD P 153     -15.517  -3.510  24.877  0.00  0.00      PROB  
ATOM   3854  N   THR P 154     -15.155  -4.529  22.886  0.00  0.00      PROB  
ATOM   3855  HN  THR P 154     -15.181  -5.384  22.374  0.00  0.00      PROB  
ATOM   3856  CA  THR P 154     -14.499  -3.385  22.163  0.00  0.00      PROB  
ATOM   3857  HA  THR P 154     -13.905  -2.823  22.867  0.00  0.00      PROB  
ATOM   3858  CB  THR P 154     -13.460  -3.814  21.099  0.00  0.00      PROB  
ATOM   3859  HB  THR P 154     -12.837  -3.011  20.649  0.00  0.00      PROB  
ATOM   3860  OG1 THR P 154     -13.949  -4.520  19.995  0.00  0.00      PROB  
ATOM   3861  HG1 THR P 154     -14.236  -5.349  20.386  0.00  0.00      PROB  
ATOM   3862  CG2 THR P 154     -12.481  -4.750  21.867  0.00  0.00      PROB  
ATOM   3863 HG21 THR P 154     -11.597  -4.934  21.221  0.00  0.00      PROB  
ATOM   3864 HG22 THR P 154     -12.908  -5.753  22.083  0.00  0.00      PROB  
ATOM   3865 HG23 THR P 154     -12.113  -4.349  22.836  0.00  0.00      PROB  
ATOM   3866  C   THR P 154     -15.467  -2.464  21.526  0.00  0.00      PROB  
ATOM   3867  O   THR P 154     -15.885  -1.499  22.202  0.00  0.00      PROB  
ATOM   3868  N   VAL P 155     -15.863  -2.695  20.256  0.00  0.00      PROB  
ATOM   3869  HN  VAL P 155     -15.448  -3.503  19.845  0.00  0.00      PROB  
ATOM   3870  CA  VAL P 155     -16.641  -1.766  19.414  0.00  0.00      PROB  
ATOM   3871  HA  VAL P 155     -16.033  -0.879  19.306  0.00  0.00      PROB  
ATOM   3872  CB  VAL P 155     -16.569  -2.269  18.011  0.00  0.00      PROB  
ATOM   3873  HB  VAL P 155     -15.486  -2.374  17.786  0.00  0.00      PROB  
ATOM   3874  CG1 VAL P 155     -17.179  -3.682  17.853  0.00  0.00      PROB  
ATOM   3875 HG11 VAL P 155     -16.515  -4.486  18.235  0.00  0.00      PROB  
ATOM   3876 HG12 VAL P 155     -17.310  -3.919  16.776  0.00  0.00      PROB  
ATOM   3877 HG13 VAL P 155     -18.173  -3.871  18.310  0.00  0.00      PROB  
ATOM   3878  CG2 VAL P 155     -17.239  -1.280  17.049  0.00  0.00      PROB  
ATOM   3879 HG21 VAL P 155     -18.329  -1.199  17.250  0.00  0.00      PROB  
ATOM   3880 HG22 VAL P 155     -17.186  -1.637  15.998  0.00  0.00      PROB  
ATOM   3881 HG23 VAL P 155     -16.841  -0.242  17.048  0.00  0.00      PROB  
ATOM   3882  C   VAL P 155     -18.039  -1.288  19.901  0.00  0.00      PROB  
ATOM   3883  O   VAL P 155     -18.353  -0.124  19.756  0.00  0.00      PROB  
ATOM   3884  N   CYS P 156     -18.816  -2.171  20.492  0.00  0.00      PROB  
ATOM   3885  HN  CYS P 156     -18.494  -3.096  20.675  0.00  0.00      PROB  
ATOM   3886  CA  CYS P 156     -20.058  -1.849  21.054  0.00  0.00      PROB  
ATOM   3887  HA  CYS P 156     -20.648  -1.245  20.381  0.00  0.00      PROB  
ATOM   3888  CB  CYS P 156     -20.794  -3.116  21.493  0.00  0.00      PROB  
ATOM   3889  HB1 CYS P 156     -21.736  -2.722  21.929  0.00  0.00      PROB  
ATOM   3890  HB2 CYS P 156     -20.257  -3.652  22.304  0.00  0.00      PROB  
ATOM   3891  SG  CYS P 156     -21.126  -4.176  20.063  0.00  0.00      PROB  
ATOM   3892  HG1 CYS P 156     -19.936  -4.726  20.251  0.00  0.00      PROB  
ATOM   3893  C   CYS P 156     -20.025  -0.928  22.329  0.00  0.00      PROB  
ATOM   3894  O   CYS P 156     -21.028  -0.255  22.661  0.00  0.00      PROB  
ATOM   3895  N   ASP P 157     -18.957  -0.877  23.068  0.00  0.00      PROB  
ATOM   3896  HN  ASP P 157     -18.141  -1.414  22.866  0.00  0.00      PROB  
ATOM   3897  CA  ASP P 157     -18.898  -0.125  24.361  0.00  0.00      PROB  
ATOM   3898  HA  ASP P 157     -19.689  -0.572  24.945  0.00  0.00      PROB  
ATOM   3899  CB  ASP P 157     -17.522  -0.401  25.039  0.00  0.00      PROB  
ATOM   3900  HB1 ASP P 157     -16.792   0.340  24.648  0.00  0.00      PROB  
ATOM   3901  HB2 ASP P 157     -17.307  -1.451  24.745  0.00  0.00      PROB  
ATOM   3902  CG  ASP P 157     -17.683  -0.177  26.521  0.00  0.00      PROB  
ATOM   3903  OD1 ASP P 157     -18.647  -0.761  27.062  0.00  0.00      PROB  
ATOM   3904  OD2 ASP P 157     -16.858   0.626  27.060  0.00  0.00      PROB  
ATOM   3905  C   ASP P 157     -19.336   1.321  24.279  0.00  0.00      PROB  
ATOM   3906  O   ASP P 157     -20.079   1.824  25.151  0.00  0.00      PROB  
ATOM   3907  N   PRO P 158     -19.085   2.232  23.316  0.00  0.00      PROB  
ATOM   3908  CD  PRO P 158     -17.915   1.998  22.440  0.00  0.00      PROB  
ATOM   3909  HD1 PRO P 158     -18.196   1.317  21.608  0.00  0.00      PROB  
ATOM   3910  HD2 PRO P 158     -16.955   1.690  22.909  0.00  0.00      PROB  
ATOM   3911  CA  PRO P 158     -19.681   3.539  23.144  0.00  0.00      PROB  
ATOM   3912  HA  PRO P 158     -19.231   4.042  23.987  0.00  0.00      PROB  
ATOM   3913  CB  PRO P 158     -18.935   4.052  21.874  0.00  0.00      PROB  
ATOM   3914  HB1 PRO P 158     -18.868   5.158  21.802  0.00  0.00      PROB  
ATOM   3915  HB2 PRO P 158     -19.517   3.640  21.022  0.00  0.00      PROB  
ATOM   3916  CG  PRO P 158     -17.595   3.416  21.914  0.00  0.00      PROB  
ATOM   3917  HG1 PRO P 158     -16.905   3.539  21.052  0.00  0.00      PROB  
ATOM   3918  HG2 PRO P 158     -17.152   3.903  22.809  0.00  0.00      PROB  
ATOM   3919  C   PRO P 158     -21.139   3.642  23.225  0.00  0.00      PROB  
ATOM   3920  O   PRO P 158     -21.622   4.682  23.692  0.00  0.00      PROB  
ATOM   3921  N   LEU P 159     -21.839   2.648  22.692  0.00  0.00      PROB  
ATOM   3922  HN  LEU P 159     -21.271   1.848  22.519  0.00  0.00      PROB  
ATOM   3923  CA  LEU P 159     -23.308   2.560  22.635  0.00  0.00      PROB  
ATOM   3924  HA  LEU P 159     -23.700   3.443  22.153  0.00  0.00      PROB  
ATOM   3925  CB  LEU P 159     -23.784   1.334  21.758  0.00  0.00      PROB  
ATOM   3926  HB1 LEU P 159     -23.525   0.363  22.232  0.00  0.00      PROB  
ATOM   3927  HB2 LEU P 159     -23.392   1.449  20.725  0.00  0.00      PROB  
ATOM   3928  CG  LEU P 159     -25.358   1.228  21.591  0.00  0.00      PROB  
ATOM   3929  HG  LEU P 159     -25.823   0.991  22.571  0.00  0.00      PROB  
ATOM   3930  CD1 LEU P 159     -25.991   2.540  21.088  0.00  0.00      PROB  
ATOM   3931 HD11 LEU P 159     -25.782   3.366  21.801  0.00  0.00      PROB  
ATOM   3932 HD12 LEU P 159     -27.094   2.510  20.957  0.00  0.00      PROB  
ATOM   3933 HD13 LEU P 159     -25.448   2.769  20.146  0.00  0.00      PROB  
ATOM   3934  CD2 LEU P 159     -25.683   0.027  20.670  0.00  0.00      PROB  
ATOM   3935 HD21 LEU P 159     -25.299  -0.951  21.030  0.00  0.00      PROB  
ATOM   3936 HD22 LEU P 159     -25.171   0.163  19.694  0.00  0.00      PROB  
ATOM   3937 HD23 LEU P 159     -26.784  -0.081  20.568  0.00  0.00      PROB  
ATOM   3938  C   LEU P 159     -23.958   2.501  23.970  0.00  0.00      PROB  
ATOM   3939  O   LEU P 159     -24.910   3.200  24.293  0.00  0.00      PROB  
ATOM   3940  N   PHE P 160     -23.380   1.674  24.854  0.00  0.00      PROB  
ATOM   3941  HN  PHE P 160     -22.597   1.132  24.559  0.00  0.00      PROB  
ATOM   3942  CA  PHE P 160     -24.189   1.229  25.977  0.00  0.00      PROB  
ATOM   3943  HA  PHE P 160     -25.186   0.977  25.646  0.00  0.00      PROB  
ATOM   3944  CB  PHE P 160     -23.611  -0.028  26.639  0.00  0.00      PROB  
ATOM   3945  HB1 PHE P 160     -24.263  -0.377  27.468  0.00  0.00      PROB  
ATOM   3946  HB2 PHE P 160     -22.575   0.143  27.001  0.00  0.00      PROB  
ATOM   3947  CG  PHE P 160     -23.536  -1.222  25.801  0.00  0.00      PROB  
ATOM   3948  CD1 PHE P 160     -24.624  -1.605  24.890  0.00  0.00      PROB  
ATOM   3949  HD1 PHE P 160     -25.609  -1.170  24.970  0.00  0.00      PROB  
ATOM   3950  CE1 PHE P 160     -24.474  -2.667  24.031  0.00  0.00      PROB  
ATOM   3951  HE1 PHE P 160     -25.203  -2.850  23.257  0.00  0.00      PROB  
ATOM   3952  CZ  PHE P 160     -23.290  -3.409  24.008  0.00  0.00      PROB  
ATOM   3953  HZ  PHE P 160     -23.226  -4.220  23.298  0.00  0.00      PROB  
ATOM   3954  CD2 PHE P 160     -22.348  -1.981  25.722  0.00  0.00      PROB  
ATOM   3955  HD2 PHE P 160     -21.489  -1.783  26.347  0.00  0.00      PROB  
ATOM   3956  CE2 PHE P 160     -22.286  -3.117  24.913  0.00  0.00      PROB  
ATOM   3957  HE2 PHE P 160     -21.358  -3.669  24.950  0.00  0.00      PROB  
ATOM   3958  C   PHE P 160     -24.429   2.294  27.002  0.00  0.00      PROB  
ATOM   3959  O   PHE P 160     -25.534   2.418  27.571  0.00  0.00      PROB  
ATOM   3960  N   GLU P 161     -23.399   3.114  27.369  0.00  0.00      PROB  
ATOM   3961  HN  GLU P 161     -22.499   2.798  27.076  0.00  0.00      PROB  
ATOM   3962  CA  GLU P 161     -23.583   4.326  28.141  0.00  0.00      PROB  
ATOM   3963  HA  GLU P 161     -24.044   4.067  29.083  0.00  0.00      PROB  
ATOM   3964  CB  GLU P 161     -22.277   5.040  28.389  0.00  0.00      PROB  
ATOM   3965  HB1 GLU P 161     -22.445   5.969  28.975  0.00  0.00      PROB  
ATOM   3966  HB2 GLU P 161     -21.771   5.428  27.479  0.00  0.00      PROB  
ATOM   3967  CG  GLU P 161     -21.280   4.141  29.137  0.00  0.00      PROB  
ATOM   3968  HG1 GLU P 161     -20.872   3.493  28.332  0.00  0.00      PROB  
ATOM   3969  HG2 GLU P 161     -21.819   3.518  29.883  0.00  0.00      PROB  
ATOM   3970  CD  GLU P 161     -20.206   4.869  29.894  0.00  0.00      PROB  
ATOM   3971  OE1 GLU P 161     -19.593   5.893  29.430  0.00  0.00      PROB  
ATOM   3972  OE2 GLU P 161     -19.924   4.448  31.085  0.00  0.00      PROB  
ATOM   3973  C   GLU P 161     -24.558   5.286  27.585  0.00  0.00      PROB  
ATOM   3974  O   GLU P 161     -25.333   5.876  28.354  0.00  0.00      PROB  
ATOM   3975  N   ALA P 162     -24.785   5.375  26.209  0.00  0.00      PROB  
ATOM   3976  HN  ALA P 162     -24.323   4.867  25.486  0.00  0.00      PROB  
ATOM   3977  CA  ALA P 162     -25.806   6.257  25.585  0.00  0.00      PROB  
ATOM   3978  HA  ALA P 162     -25.658   7.171  26.141  0.00  0.00      PROB  
ATOM   3979  CB  ALA P 162     -25.525   6.331  24.052  0.00  0.00      PROB  
ATOM   3980  HB1 ALA P 162     -26.331   6.935  23.584  0.00  0.00      PROB  
ATOM   3981  HB2 ALA P 162     -25.547   5.343  23.544  0.00  0.00      PROB  
ATOM   3982  HB3 ALA P 162     -24.536   6.774  23.806  0.00  0.00      PROB  
ATOM   3983  C   ALA P 162     -27.299   5.843  25.869  0.00  0.00      PROB  
ATOM   3984  O   ALA P 162     -28.262   6.533  26.190  0.00  0.00      PROB  
ATOM   3985  N   VAL P 163     -27.560   4.558  25.733  0.00  0.00      PROB  
ATOM   3986  HN  VAL P 163     -26.816   3.995  25.382  0.00  0.00      PROB  
ATOM   3987  CA  VAL P 163     -28.750   3.834  26.061  0.00  0.00      PROB  
ATOM   3988  HA  VAL P 163     -29.616   4.180  25.517  0.00  0.00      PROB  
ATOM   3989  CB  VAL P 163     -28.610   2.412  25.682  0.00  0.00      PROB  
ATOM   3990  HB  VAL P 163     -27.757   1.914  26.192  0.00  0.00      PROB  
ATOM   3991  CG1 VAL P 163     -29.928   1.649  26.025  0.00  0.00      PROB  
ATOM   3992 HG11 VAL P 163     -29.779   0.596  25.704  0.00  0.00      PROB  
ATOM   3993 HG12 VAL P 163     -30.785   2.150  25.526  0.00  0.00      PROB  
ATOM   3994 HG13 VAL P 163     -30.029   1.751  27.127  0.00  0.00      PROB  
ATOM   3995  CG2 VAL P 163     -28.364   2.302  24.149  0.00  0.00      PROB  
ATOM   3996 HG21 VAL P 163     -27.276   2.405  23.950  0.00  0.00      PROB  
ATOM   3997 HG22 VAL P 163     -28.913   3.138  23.665  0.00  0.00      PROB  
ATOM   3998 HG23 VAL P 163     -28.809   1.348  23.795  0.00  0.00      PROB  
ATOM   3999  C   VAL P 163     -29.119   3.968  27.552  0.00  0.00      PROB  
ATOM   4000  O   VAL P 163     -30.281   4.205  27.895  0.00  0.00      PROB  
ATOM   4001  N   GLY P 164     -27.995   3.837  28.533  0.00  0.00      PROB  
ATOM   4002  HN  GLY P 164     -27.127   3.827  28.043  0.00  0.00      PROB  
ATOM   4003  CA  GLY P 164     -28.092   4.105  29.917  0.00  0.00      PROB  
ATOM   4004  HA1 GLY P 164     -27.109   4.138  30.364  0.00  0.00      PROB  
ATOM   4005  HA2 GLY P 164     -28.704   3.361  30.404  0.00  0.00      PROB  
ATOM   4006  C   GLY P 164     -28.769   5.438  30.215  0.00  0.00      PROB  
ATOM   4007  O   GLY P 164     -29.512   5.550  31.159  0.00  0.00      PROB  
ATOM   4008  N   LYS P 165     -28.598   6.429  29.390  0.00  0.00      PROB  
ATOM   4009  HN  LYS P 165     -27.941   6.289  28.653  0.00  0.00      PROB  
ATOM   4010  CA  LYS P 165     -29.322   7.701  29.431  0.00  0.00      PROB  
ATOM   4011  HA  LYS P 165     -29.102   8.164  30.381  0.00  0.00      PROB  
ATOM   4012  CB  LYS P 165     -28.800   8.799  28.514  0.00  0.00      PROB  
ATOM   4013  HB1 LYS P 165     -29.351   9.762  28.576  0.00  0.00      PROB  
ATOM   4014  HB2 LYS P 165     -28.902   8.441  27.468  0.00  0.00      PROB  
ATOM   4015  CG  LYS P 165     -27.307   9.033  28.800  0.00  0.00      PROB  
ATOM   4016  HG1 LYS P 165     -26.689   8.140  28.565  0.00  0.00      PROB  
ATOM   4017  HG2 LYS P 165     -27.219   9.332  29.866  0.00  0.00      PROB  
ATOM   4018  CD  LYS P 165     -26.763  10.198  28.013  0.00  0.00      PROB  
ATOM   4019  HD1 LYS P 165     -27.515  11.016  28.035  0.00  0.00      PROB  
ATOM   4020  HD2 LYS P 165     -26.586  10.015  26.932  0.00  0.00      PROB  
ATOM   4021  CE  LYS P 165     -25.430  10.861  28.573  0.00  0.00      PROB  
ATOM   4022  HE1 LYS P 165     -24.671  10.059  28.697  0.00  0.00      PROB  
ATOM   4023  HE2 LYS P 165     -25.601  11.302  29.578  0.00  0.00      PROB  
ATOM   4024  NZ  LYS P 165     -24.933  12.026  27.751  0.00  0.00      PROB  
ATOM   4025  HZ1 LYS P 165     -23.992  12.236  28.141  0.00  0.00      PROB  
ATOM   4026  HZ2 LYS P 165     -25.519  12.872  27.605  0.00  0.00      PROB  
ATOM   4027  HZ3 LYS P 165     -24.978  11.745  26.751  0.00  0.00      PROB  
ATOM   4028  C   LYS P 165     -30.790   7.638  29.384  0.00  0.00      PROB  
ATOM   4029  O   LYS P 165     -31.429   8.425  30.083  0.00  0.00      PROB  
ATOM   4030  N   ILE P 166     -31.401   6.758  28.618  0.00  0.00      PROB  
ATOM   4031  HN  ILE P 166     -30.890   6.132  28.034  0.00  0.00      PROB  
ATOM   4032  CA  ILE P 166     -32.882   6.534  28.734  0.00  0.00      PROB  
ATOM   4033  HA  ILE P 166     -33.504   7.408  28.606  0.00  0.00      PROB  
ATOM   4034  CB  ILE P 166     -33.382   5.670  27.549  0.00  0.00      PROB  
ATOM   4035  HB  ILE P 166     -33.030   4.617  27.598  0.00  0.00      PROB  
ATOM   4036  CG2 ILE P 166     -34.868   5.541  27.611  0.00  0.00      PROB  
ATOM   4037 HG21 ILE P 166     -35.299   6.537  27.849  0.00  0.00      PROB  
ATOM   4038 HG22 ILE P 166     -35.215   4.780  28.343  0.00  0.00      PROB  
ATOM   4039 HG23 ILE P 166     -35.244   5.181  26.629  0.00  0.00      PROB  
ATOM   4040  CG1 ILE P 166     -32.918   6.194  26.147  0.00  0.00      PROB  
ATOM   4041 HG11 ILE P 166     -31.819   6.359  26.110  0.00  0.00      PROB  
ATOM   4042 HG12 ILE P 166     -33.520   7.088  25.878  0.00  0.00      PROB  
ATOM   4043  CD  ILE P 166     -33.160   5.254  24.916  0.00  0.00      PROB  
ATOM   4044  HD1 ILE P 166     -32.957   5.803  23.972  0.00  0.00      PROB  
ATOM   4045  HD2 ILE P 166     -34.234   4.982  24.837  0.00  0.00      PROB  
ATOM   4046  HD3 ILE P 166     -32.611   4.289  24.957  0.00  0.00      PROB  
ATOM   4047  C   ILE P 166     -33.290   6.118  30.175  0.00  0.00      PROB  
ATOM   4048  O   ILE P 166     -34.231   6.677  30.678  0.00  0.00      PROB  
ATOM   4049  N   PHE P 167     -32.469   5.221  30.830  0.00  0.00      PROB  
ATOM   4050  HN  PHE P 167     -31.671   4.809  30.398  0.00  0.00      PROB  
ATOM   4051  CA  PHE P 167     -32.860   4.604  32.061  0.00  0.00      PROB  
ATOM   4052  HA  PHE P 167     -33.892   4.287  32.088  0.00  0.00      PROB  
ATOM   4053  CB  PHE P 167     -32.056   3.262  32.096  0.00  0.00      PROB  
ATOM   4054  HB1 PHE P 167     -32.279   2.764  33.064  0.00  0.00      PROB  
ATOM   4055  HB2 PHE P 167     -30.964   3.460  32.038  0.00  0.00      PROB  
ATOM   4056  CG  PHE P 167     -32.515   2.237  31.134  0.00  0.00      PROB  
ATOM   4057  CD1 PHE P 167     -31.784   1.670  30.082  0.00  0.00      PROB  
ATOM   4058  HD1 PHE P 167     -30.767   1.984  29.896  0.00  0.00      PROB  
ATOM   4059  CE1 PHE P 167     -32.331   0.707  29.168  0.00  0.00      PROB  
ATOM   4060  HE1 PHE P 167     -31.685   0.236  28.442  0.00  0.00      PROB  
ATOM   4061  CZ  PHE P 167     -33.699   0.356  29.308  0.00  0.00      PROB  
ATOM   4062  HZ  PHE P 167     -34.180  -0.300  28.597  0.00  0.00      PROB  
ATOM   4063  CD2 PHE P 167     -33.873   1.909  31.137  0.00  0.00      PROB  
ATOM   4064  HD2 PHE P 167     -34.559   2.321  31.863  0.00  0.00      PROB  
ATOM   4065  CE2 PHE P 167     -34.505   0.972  30.266  0.00  0.00      PROB  
ATOM   4066  HE2 PHE P 167     -35.528   0.666  30.427  0.00  0.00      PROB  
ATOM   4067  C   PHE P 167     -32.535   5.410  33.296  0.00  0.00      PROB  
ATOM   4068  O   PHE P 167     -33.269   5.333  34.282  0.00  0.00      PROB  
ATOM   4069  N   SER P 168     -31.450   6.212  33.247  0.00  0.00      PROB  
ATOM   4070  HN  SER P 168     -30.957   6.156  32.382  0.00  0.00      PROB  
ATOM   4071  CA  SER P 168     -31.048   7.147  34.307  0.00  0.00      PROB  
ATOM   4072  HA  SER P 168     -31.148   6.643  35.257  0.00  0.00      PROB  
ATOM   4073  CB  SER P 168     -29.571   7.736  34.156  0.00  0.00      PROB  
ATOM   4074  HB1 SER P 168     -28.939   6.826  34.238  0.00  0.00      PROB  
ATOM   4075  HB2 SER P 168     -29.325   8.461  34.961  0.00  0.00      PROB  
ATOM   4076  OG  SER P 168     -29.274   8.361  32.986  0.00  0.00      PROB  
ATOM   4077  HG1 SER P 168     -29.902   9.082  32.899  0.00  0.00      PROB  
ATOM   4078  C   SER P 168     -32.024   8.299  34.462  0.00  0.00      PROB  
ATOM   4079  O   SER P 168     -32.091   8.916  35.546  0.00  0.00      PROB  
ATOM   4080  N   ASN P 169     -32.696   8.622  33.385  0.00  0.00      PROB  
ATOM   4081  HN  ASN P 169     -32.488   8.086  32.570  0.00  0.00      PROB  
ATOM   4082  CA  ASN P 169     -33.519   9.810  33.266  0.00  0.00      PROB  
ATOM   4083  HA  ASN P 169     -33.380  10.497  34.087  0.00  0.00      PROB  
ATOM   4084  CB  ASN P 169     -33.166  10.524  31.852  0.00  0.00      PROB  
ATOM   4085  HB1 ASN P 169     -33.824  11.412  31.962  0.00  0.00      PROB  
ATOM   4086  HB2 ASN P 169     -33.409   9.836  31.015  0.00  0.00      PROB  
ATOM   4087  CG  ASN P 169     -31.650  10.992  31.802  0.00  0.00      PROB  
ATOM   4088  OD1 ASN P 169     -30.901  10.638  32.672  0.00  0.00      PROB  
ATOM   4089  ND2 ASN P 169     -31.305  11.874  30.823  0.00  0.00      PROB  
ATOM   4090 HD21 ASN P 169     -31.911  12.514  30.351  0.00  0.00      PROB  
ATOM   4091 HD22 ASN P 169     -30.323  11.971  30.658  0.00  0.00      PROB  
ATOM   4092  C   ASN P 169     -34.945   9.440  33.484  0.00  0.00      PROB  
ATOM   4093  O   ASN P 169     -35.895  10.178  33.343  0.00  0.00      PROB  
ATOM   4094  N   VAL P 170     -35.203   8.156  33.938  0.00  0.00      PROB  
ATOM   4095  HN  VAL P 170     -34.497   7.461  34.047  0.00  0.00      PROB  
ATOM   4096  CA  VAL P 170     -36.462   7.709  34.411  0.00  0.00      PROB  
ATOM   4097  HA  VAL P 170     -37.095   8.057  33.608  0.00  0.00      PROB  
ATOM   4098  CB  VAL P 170     -36.585   6.199  34.639  0.00  0.00      PROB  
ATOM   4099  HB  VAL P 170     -35.774   5.872  35.324  0.00  0.00      PROB  
ATOM   4100  CG1 VAL P 170     -37.939   5.831  35.218  0.00  0.00      PROB  
ATOM   4101 HG11 VAL P 170     -38.255   6.392  36.124  0.00  0.00      PROB  
ATOM   4102 HG12 VAL P 170     -37.956   4.754  35.488  0.00  0.00      PROB  
ATOM   4103 HG13 VAL P 170     -38.726   5.969  34.446  0.00  0.00      PROB  
ATOM   4104  CG2 VAL P 170     -36.381   5.460  33.415  0.00  0.00      PROB  
ATOM   4105 HG21 VAL P 170     -36.324   4.351  33.447  0.00  0.00      PROB  
ATOM   4106 HG22 VAL P 170     -35.420   5.807  32.977  0.00  0.00      PROB  
ATOM   4107 HG23 VAL P 170     -37.138   5.762  32.660  0.00  0.00      PROB  
ATOM   4108  C   VAL P 170     -36.744   8.435  35.711  0.00  0.00      PROB  
ATOM   4109  O   VAL P 170     -35.994   8.306  36.694  0.00  0.00      PROB  
ATOM   4110  N   ARG P 171     -37.745   9.320  35.704  0.00  0.00      PROB  
ATOM   4111  HN  ARG P 171     -38.078   9.616  34.812  0.00  0.00      PROB  
ATOM   4112  CA  ARG P 171     -38.311   9.949  36.818  0.00  0.00      PROB  
ATOM   4113  HA  ARG P 171     -38.067   9.454  37.746  0.00  0.00      PROB  
ATOM   4114  CB  ARG P 171     -37.832  11.417  37.038  0.00  0.00      PROB  
ATOM   4115  HB1 ARG P 171     -38.019  11.917  36.063  0.00  0.00      PROB  
ATOM   4116  HB2 ARG P 171     -36.740  11.432  37.242  0.00  0.00      PROB  
ATOM   4117  CG  ARG P 171     -38.587  12.218  38.131  0.00  0.00      PROB  
ATOM   4118  HG1 ARG P 171     -39.647  12.267  37.802  0.00  0.00      PROB  
ATOM   4119  HG2 ARG P 171     -38.177  13.250  38.091  0.00  0.00      PROB  
ATOM   4120  CD  ARG P 171     -38.238  11.575  39.531  0.00  0.00      PROB  
ATOM   4121  HD1 ARG P 171     -37.133  11.541  39.644  0.00  0.00      PROB  
ATOM   4122  HD2 ARG P 171     -38.685  10.567  39.666  0.00  0.00      PROB  
ATOM   4123  NE  ARG P 171     -38.786  12.589  40.497  0.00  0.00      PROB  
ATOM   4124  HE  ARG P 171     -39.753  12.586  40.751  0.00  0.00      PROB  
ATOM   4125  CZ  ARG P 171     -38.066  13.558  41.069  0.00  0.00      PROB  
ATOM   4126  NH1 ARG P 171     -36.793  13.760  40.775  0.00  0.00      PROB  
ATOM   4127 HH11 ARG P 171     -36.485  13.087  40.102  0.00  0.00      PROB  
ATOM   4128 HH12 ARG P 171     -36.185  13.983  41.537  0.00  0.00      PROB  
ATOM   4129  NH2 ARG P 171     -38.621  14.298  42.016  0.00  0.00      PROB  
ATOM   4130 HH21 ARG P 171     -39.609  14.199  42.134  0.00  0.00      PROB  
ATOM   4131 HH22 ARG P 171     -38.128  15.048  42.456  0.00  0.00      PROB  
ATOM   4132  C   ARG P 171     -39.788   9.803  36.721  0.00  0.00      PROB  
ATOM   4133  O   ARG P 171     -40.459  10.450  35.923  0.00  0.00      PROB  
ATOM   4134  N   ILE P 172     -40.365   8.901  37.542  0.00  0.00      PROB  
ATOM   4135  HN  ILE P 172     -39.864   8.388  38.235  0.00  0.00      PROB  
ATOM   4136  CA  ILE P 172     -41.766   8.672  37.491  0.00  0.00      PROB  
ATOM   4137  HA  ILE P 172     -42.243   9.330  36.781  0.00  0.00      PROB  
ATOM   4138  CB  ILE P 172     -42.164   7.246  37.111  0.00  0.00      PROB  
ATOM   4139  HB  ILE P 172     -42.063   6.607  38.013  0.00  0.00      PROB  
ATOM   4140  CG2 ILE P 172     -43.645   7.126  36.674  0.00  0.00      PROB  
ATOM   4141 HG21 ILE P 172     -43.737   6.092  36.280  0.00  0.00      PROB  
ATOM   4142 HG22 ILE P 172     -43.986   7.928  35.985  0.00  0.00      PROB  
ATOM   4143 HG23 ILE P 172     -44.321   7.080  37.555  0.00  0.00      PROB  
ATOM   4144  CG1 ILE P 172     -41.231   6.604  36.054  0.00  0.00      PROB  
ATOM   4145 HG11 ILE P 172     -41.452   5.521  35.940  0.00  0.00      PROB  
ATOM   4146 HG12 ILE P 172     -40.194   6.743  36.427  0.00  0.00      PROB  
ATOM   4147  CD  ILE P 172     -41.444   7.278  34.658  0.00  0.00      PROB  
ATOM   4148  HD1 ILE P 172     -40.571   6.932  34.065  0.00  0.00      PROB  
ATOM   4149  HD2 ILE P 172     -41.274   8.340  34.936  0.00  0.00      PROB  
ATOM   4150  HD3 ILE P 172     -42.404   7.168  34.109  0.00  0.00      PROB  
ATOM   4151  C   ILE P 172     -42.233   9.039  38.875  0.00  0.00      PROB  
ATOM   4152  O   ILE P 172     -41.560   8.718  39.815  0.00  0.00      PROB  
ATOM   4153  N   ASN P 173     -43.443   9.693  39.071  0.00  0.00      PROB  
ATOM   4154  HN  ASN P 173     -44.023  10.036  38.336  0.00  0.00      PROB  
ATOM   4155  CA  ASN P 173     -43.839   9.947  40.412  0.00  0.00      PROB  
ATOM   4156  HA  ASN P 173     -43.233   9.487  41.179  0.00  0.00      PROB  
ATOM   4157  CB  ASN P 173     -43.619  11.543  40.512  0.00  0.00      PROB  
ATOM   4158  HB1 ASN P 173     -44.271  11.986  41.295  0.00  0.00      PROB  
ATOM   4159  HB2 ASN P 173     -43.859  12.098  39.580  0.00  0.00      PROB  
ATOM   4160  CG  ASN P 173     -42.190  11.983  40.984  0.00  0.00      PROB  
ATOM   4161  OD1 ASN P 173     -41.678  13.079  40.597  0.00  0.00      PROB  
ATOM   4162  ND2 ASN P 173     -41.525  11.257  41.890  0.00  0.00      PROB  
ATOM   4163 HD21 ASN P 173     -40.877  11.724  42.491  0.00  0.00      PROB  
ATOM   4164 HD22 ASN P 173     -41.746  10.330  42.194  0.00  0.00      PROB  
ATOM   4165  C   ASN P 173     -45.185   9.531  40.615  0.00  0.00      PROB  
ATOM   4166  O   ASN P 173     -46.131   9.888  39.949  0.00  0.00      PROB  
ATOM   4167  N   LEU P 174     -45.407   8.705  41.642  0.00  0.00      PROB  
ATOM   4168  HN  LEU P 174     -44.615   8.361  42.141  0.00  0.00      PROB  
ATOM   4169  CA  LEU P 174     -46.705   8.134  41.941  0.00  0.00      PROB  
ATOM   4170  HA  LEU P 174     -47.425   8.378  41.174  0.00  0.00      PROB  
ATOM   4171  CB  LEU P 174     -46.671   6.605  42.194  0.00  0.00      PROB  
ATOM   4172  HB1 LEU P 174     -47.315   6.312  43.051  0.00  0.00      PROB  
ATOM   4173  HB2 LEU P 174     -45.642   6.336  42.515  0.00  0.00      PROB  
ATOM   4174  CG  LEU P 174     -46.854   5.788  40.916  0.00  0.00      PROB  
ATOM   4175  HG  LEU P 174     -47.806   6.083  40.425  0.00  0.00      PROB  
ATOM   4176  CD1 LEU P 174     -45.719   5.856  39.875  0.00  0.00      PROB  
ATOM   4177 HD11 LEU P 174     -45.913   5.282  38.944  0.00  0.00      PROB  
ATOM   4178 HD12 LEU P 174     -44.784   5.445  40.310  0.00  0.00      PROB  
ATOM   4179 HD13 LEU P 174     -45.386   6.853  39.515  0.00  0.00      PROB  
ATOM   4180  CD2 LEU P 174     -47.240   4.348  41.238  0.00  0.00      PROB  
ATOM   4181 HD21 LEU P 174     -46.393   3.697  41.545  0.00  0.00      PROB  
ATOM   4182 HD22 LEU P 174     -47.772   3.849  40.400  0.00  0.00      PROB  
ATOM   4183 HD23 LEU P 174     -48.009   4.365  42.039  0.00  0.00      PROB  
ATOM   4184  C   LEU P 174     -47.332   8.865  43.095  0.00  0.00      PROB  
ATOM   4185  O   LEU P 174     -46.727   9.082  44.144  0.00  0.00      PROB  
ATOM   4186  N   GLN P 175     -48.547   9.301  42.857  0.00  0.00      PROB  
ATOM   4187  HN  GLN P 175     -48.940   9.058  41.974  0.00  0.00      PROB  
ATOM   4188  CA  GLN P 175     -49.337  10.019  43.816  0.00  0.00      PROB  
ATOM   4189  HA  GLN P 175     -48.684  10.321  44.621  0.00  0.00      PROB  
ATOM   4190  CB  GLN P 175     -50.038  11.322  43.320  0.00  0.00      PROB  
ATOM   4191  HB1 GLN P 175     -50.801  11.681  44.044  0.00  0.00      PROB  
ATOM   4192  HB2 GLN P 175     -50.588  11.050  42.394  0.00  0.00      PROB  
ATOM   4193  CG  GLN P 175     -49.066  12.580  43.050  0.00  0.00      PROB  
ATOM   4194  HG1 GLN P 175     -48.643  12.979  43.996  0.00  0.00      PROB  
ATOM   4195  HG2 GLN P 175     -49.669  13.387  42.581  0.00  0.00      PROB  
ATOM   4196  CD  GLN P 175     -47.898  12.161  42.159  0.00  0.00      PROB  
ATOM   4197  OE1 GLN P 175     -46.722  12.175  42.536  0.00  0.00      PROB  
ATOM   4198  NE2 GLN P 175     -48.140  11.889  40.849  0.00  0.00      PROB  
ATOM   4199 HE21 GLN P 175     -49.064  12.031  40.493  0.00  0.00      PROB  
ATOM   4200 HE22 GLN P 175     -47.423  11.569  40.229  0.00  0.00      PROB  
ATOM   4201  C   GLN P 175     -50.388   9.176  44.469  0.00  0.00      PROB  
ATOM   4202  O   GLN P 175     -51.250   8.635  43.805  0.00  0.00      PROB  
ATOM   4203  N   LYS P 176     -50.320   8.918  45.772  0.00  0.00      PROB  
ATOM   4204  HN  LYS P 176     -49.719   9.497  46.318  0.00  0.00      PROB  
ATOM   4205  CA  LYS P 176     -51.279   7.999  46.530  0.00  0.00      PROB  
ATOM   4206  HA  LYS P 176     -52.294   8.138  46.188  0.00  0.00      PROB  
ATOM   4207  CB  LYS P 176     -50.927   6.458  46.204  0.00  0.00      PROB  
ATOM   4208  HB1 LYS P 176     -51.136   6.288  45.126  0.00  0.00      PROB  
ATOM   4209  HB2 LYS P 176     -51.638   5.765  46.702  0.00  0.00      PROB  
ATOM   4210  CG  LYS P 176     -49.475   6.067  46.374  0.00  0.00      PROB  
ATOM   4211  HG1 LYS P 176     -48.779   6.686  45.768  0.00  0.00      PROB  
ATOM   4212  HG2 LYS P 176     -49.309   5.096  45.860  0.00  0.00      PROB  
ATOM   4213  CD  LYS P 176     -49.016   5.740  47.762  0.00  0.00      PROB  
ATOM   4214  HD1 LYS P 176     -49.783   5.223  48.378  0.00  0.00      PROB  
ATOM   4215  HD2 LYS P 176     -48.960   6.738  48.248  0.00  0.00      PROB  
ATOM   4216  CE  LYS P 176     -47.720   5.057  47.922  0.00  0.00      PROB  
ATOM   4217  HE1 LYS P 176     -46.862   5.626  47.502  0.00  0.00      PROB  
ATOM   4218  HE2 LYS P 176     -47.832   4.084  47.399  0.00  0.00      PROB  
ATOM   4219  NZ  LYS P 176     -47.299   4.945  49.324  0.00  0.00      PROB  
ATOM   4220  HZ1 LYS P 176     -47.077   5.872  49.739  0.00  0.00      PROB  
ATOM   4221  HZ2 LYS P 176     -46.397   4.433  49.403  0.00  0.00      PROB  
ATOM   4222  HZ3 LYS P 176     -48.030   4.424  49.848  0.00  0.00      PROB  
ATOM   4223  C   LYS P 176     -51.373   8.095  48.056  0.00  0.00      PROB  
ATOM   4224  O   LYS P 176     -52.103   7.326  48.734  0.00  0.00      PROB  
ATOM   4225  N   GLU P 177     -50.593   9.078  48.568  0.00  0.00      PROB  
ATOM   4226  HN  GLU P 177     -50.079   9.707  47.990  0.00  0.00      PROB  
ATOM   4227  CA  GLU P 177     -50.799   9.536  49.930  0.00  0.00      PROB  
ATOM   4228  HA  GLU P 177     -51.484   8.934  50.509  0.00  0.00      PROB  
ATOM   4229  CB  GLU P 177     -49.408   9.606  50.602  0.00  0.00      PROB  
ATOM   4230  HB1 GLU P 177     -49.390  10.291  51.477  0.00  0.00      PROB  
ATOM   4231  HB2 GLU P 177     -48.687  10.037  49.876  0.00  0.00      PROB  
ATOM   4232  CG  GLU P 177     -48.742   8.221  51.069  0.00  0.00      PROB  
ATOM   4233  HG1 GLU P 177     -49.122   7.353  50.489  0.00  0.00      PROB  
ATOM   4234  HG2 GLU P 177     -49.138   8.106  52.101  0.00  0.00      PROB  
ATOM   4235  CD  GLU P 177     -47.191   8.145  51.209  0.00  0.00      PROB  
ATOM   4236  OE1 GLU P 177     -46.607   8.857  52.005  0.00  0.00      PROB  
ATOM   4237  OE2 GLU P 177     -46.612   7.225  50.515  0.00  0.00      PROB  
ATOM   4238  C   GLU P 177     -51.568  10.954  49.987  0.00  0.00      PROB  
ATOM   4239  OT1 GLU P 177     -52.320  11.017  50.986  0.00  0.00      PROB  
ATOM   4240  OT2 GLU P 177     -51.407  11.846  49.100  0.00  0.00      PROB  
ATOM   4241  N   ILE P  49     -73.438 -57.241  24.306  0.00  0.00      PROC  
ATOM   4242  HT1 ILE P  49     -73.452 -57.553  25.298  0.00  0.00      PROC  
ATOM   4243  HT2 ILE P  49     -72.448 -57.133  24.007  0.00  0.00      PROC  
ATOM   4244  HT3 ILE P  49     -73.821 -58.028  23.744  0.00  0.00      PROC  
ATOM   4245  CA  ILE P  49     -74.075 -55.943  24.049  0.00  0.00      PROC  
ATOM   4246  HA  ILE P  49     -73.538 -55.243  24.672  0.00  0.00      PROC  
ATOM   4247  CB  ILE P  49     -73.795 -55.504  22.611  0.00  0.00      PROC  
ATOM   4248  HB  ILE P  49     -72.707 -55.566  22.393  0.00  0.00      PROC  
ATOM   4249  CG2 ILE P  49     -74.625 -56.178  21.482  0.00  0.00      PROC  
ATOM   4250 HG21 ILE P  49     -75.659 -56.369  21.842  0.00  0.00      PROC  
ATOM   4251 HG22 ILE P  49     -74.163 -57.181  21.361  0.00  0.00      PROC  
ATOM   4252 HG23 ILE P  49     -74.763 -55.708  20.485  0.00  0.00      PROC  
ATOM   4253  CG1 ILE P  49     -74.096 -53.970  22.576  0.00  0.00      PROC  
ATOM   4254 HG11 ILE P  49     -75.153 -53.880  22.904  0.00  0.00      PROC  
ATOM   4255 HG12 ILE P  49     -73.960 -53.658  21.519  0.00  0.00      PROC  
ATOM   4256  CD  ILE P  49     -73.143 -53.106  23.377  0.00  0.00      PROC  
ATOM   4257  HD1 ILE P  49     -73.534 -52.077  23.223  0.00  0.00      PROC  
ATOM   4258  HD2 ILE P  49     -72.063 -53.188  23.132  0.00  0.00      PROC  
ATOM   4259  HD3 ILE P  49     -73.271 -53.382  24.446  0.00  0.00      PROC  
ATOM   4260  C   ILE P  49     -75.550 -55.860  24.562  0.00  0.00      PROC  
ATOM   4261  O   ILE P  49     -76.338 -56.761  24.236  0.00  0.00      PROC  
ATOM   4262  N   ASP P  50     -75.950 -54.871  25.386  0.00  0.00      PROC  
ATOM   4263  HN  ASP P  50     -75.342 -54.180  25.769  0.00  0.00      PROC  
ATOM   4264  CA  ASP P  50     -77.329 -54.784  25.944  0.00  0.00      PROC  
ATOM   4265  HA  ASP P  50     -77.786 -55.763  25.923  0.00  0.00      PROC  
ATOM   4266  CB  ASP P  50     -77.327 -54.315  27.438  0.00  0.00      PROC  
ATOM   4267  HB1 ASP P  50     -78.363 -54.142  27.800  0.00  0.00      PROC  
ATOM   4268  HB2 ASP P  50     -76.786 -53.345  27.414  0.00  0.00      PROC  
ATOM   4269  CG  ASP P  50     -76.669 -55.301  28.342  0.00  0.00      PROC  
ATOM   4270  OD1 ASP P  50     -76.285 -54.878  29.479  0.00  0.00      PROC  
ATOM   4271  OD2 ASP P  50     -76.529 -56.521  27.948  0.00  0.00      PROC  
ATOM   4272  C   ASP P  50     -78.158 -53.876  24.995  0.00  0.00      PROC  
ATOM   4273  O   ASP P  50     -77.576 -53.009  24.273  0.00  0.00      PROC  
ATOM   4274  N   LEU P  51     -79.568 -54.043  25.033  0.00  0.00      PROC  
ATOM   4275  HN  LEU P  51     -79.961 -54.760  25.603  0.00  0.00      PROC  
ATOM   4276  CA  LEU P  51     -80.453 -53.291  24.101  0.00  0.00      PROC  
ATOM   4277  HA  LEU P  51     -79.978 -53.129  23.145  0.00  0.00      PROC  
ATOM   4278  CB  LEU P  51     -81.562 -54.249  23.807  0.00  0.00      PROC  
ATOM   4279  HB1 LEU P  51     -82.116 -53.802  22.953  0.00  0.00      PROC  
ATOM   4280  HB2 LEU P  51     -82.313 -54.239  24.625  0.00  0.00      PROC  
ATOM   4281  CG  LEU P  51     -81.107 -55.632  23.310  0.00  0.00      PROC  
ATOM   4282  HG  LEU P  51     -80.341 -56.234  23.844  0.00  0.00      PROC  
ATOM   4283  CD1 LEU P  51     -82.276 -56.641  23.253  0.00  0.00      PROC  
ATOM   4284 HD11 LEU P  51     -83.158 -56.166  22.772  0.00  0.00      PROC  
ATOM   4285 HD12 LEU P  51     -82.449 -57.104  24.248  0.00  0.00      PROC  
ATOM   4286 HD13 LEU P  51     -81.965 -57.554  22.702  0.00  0.00      PROC  
ATOM   4287  CD2 LEU P  51     -80.538 -55.423  21.841  0.00  0.00      PROC  
ATOM   4288 HD21 LEU P  51     -79.521 -55.014  22.021  0.00  0.00      PROC  
ATOM   4289 HD22 LEU P  51     -81.180 -54.714  21.274  0.00  0.00      PROC  
ATOM   4290 HD23 LEU P  51     -80.502 -56.346  21.224  0.00  0.00      PROC  
ATOM   4291  C   LEU P  51     -80.965 -52.029  24.700  0.00  0.00      PROC  
ATOM   4292  O   LEU P  51     -81.186 -51.090  23.949  0.00  0.00      PROC  
ATOM   4293  N   VAL P  52     -80.961 -51.906  26.064  0.00  0.00      PROC  
ATOM   4294  HN  VAL P  52     -80.542 -52.685  26.524  0.00  0.00      PROC  
ATOM   4295  CA  VAL P  52     -81.127 -50.704  26.904  0.00  0.00      PROC  
ATOM   4296  HA  VAL P  52     -82.025 -50.230  26.536  0.00  0.00      PROC  
ATOM   4297  CB  VAL P  52     -81.489 -50.945  28.290  0.00  0.00      PROC  
ATOM   4298  HB  VAL P  52     -81.712 -49.977  28.788  0.00  0.00      PROC  
ATOM   4299  CG1 VAL P  52     -82.796 -51.693  28.493  0.00  0.00      PROC  
ATOM   4300 HG11 VAL P  52     -82.835 -52.645  27.921  0.00  0.00      PROC  
ATOM   4301 HG12 VAL P  52     -83.627 -51.114  28.035  0.00  0.00      PROC  
ATOM   4302 HG13 VAL P  52     -82.988 -51.972  29.551  0.00  0.00      PROC  
ATOM   4303  CG2 VAL P  52     -80.513 -51.682  29.196  0.00  0.00      PROC  
ATOM   4304 HG21 VAL P  52     -79.618 -51.028  29.278  0.00  0.00      PROC  
ATOM   4305 HG22 VAL P  52     -80.093 -52.649  28.845  0.00  0.00      PROC  
ATOM   4306 HG23 VAL P  52     -80.921 -51.913  30.203  0.00  0.00      PROC  
ATOM   4307  C   VAL P  52     -80.086 -49.667  26.745  0.00  0.00      PROC  
ATOM   4308  O   VAL P  52     -78.938 -50.027  26.534  0.00  0.00      PROC  
ATOM   4309  N   ASN P  53     -80.423 -48.395  26.919  0.00  0.00      PROC  
ATOM   4310  HN  ASN P  53     -81.413 -48.277  26.956  0.00  0.00      PROC  
ATOM   4311  CA  ASN P  53     -79.516 -47.263  27.020  0.00  0.00      PROC  
ATOM   4312  HA  ASN P  53     -80.256 -46.507  27.238  0.00  0.00      PROC  
ATOM   4313  CB  ASN P  53     -78.686 -47.372  28.328  0.00  0.00      PROC  
ATOM   4314  HB1 ASN P  53     -77.945 -48.199  28.310  0.00  0.00      PROC  
ATOM   4315  HB2 ASN P  53     -79.428 -47.647  29.107  0.00  0.00      PROC  
ATOM   4316  CG  ASN P  53     -77.918 -46.063  28.552  0.00  0.00      PROC  
ATOM   4317  OD1 ASN P  53     -78.156 -45.032  27.900  0.00  0.00      PROC  
ATOM   4318  ND2 ASN P  53     -77.008 -46.052  29.585  0.00  0.00      PROC  
ATOM   4319 HD21 ASN P  53     -76.963 -46.827  30.214  0.00  0.00      PROC  
ATOM   4320 HD22 ASN P  53     -76.350 -45.299  29.616  0.00  0.00      PROC  
ATOM   4321  C   ASN P  53     -78.829 -46.866  25.713  0.00  0.00      PROC  
ATOM   4322  O   ASN P  53     -79.278 -46.047  24.908  0.00  0.00      PROC  
ATOM   4323  N   ARG P  54     -77.624 -47.597  25.509  0.00  0.00      PROC  
ATOM   4324  HN  ARG P  54     -77.575 -48.306  26.209  0.00  0.00      PROC  
ATOM   4325  CA  ARG P  54     -76.668 -47.534  24.398  0.00  0.00      PROC  
ATOM   4326  HA  ARG P  54     -76.122 -48.442  24.610  0.00  0.00      PROC  
ATOM   4327  CB  ARG P  54     -77.329 -47.724  23.012  0.00  0.00      PROC  
ATOM   4328  HB1 ARG P  54     -76.549 -47.702  22.221  0.00  0.00      PROC  
ATOM   4329  HB2 ARG P  54     -77.994 -46.839  22.916  0.00  0.00      PROC  
ATOM   4330  CG  ARG P  54     -78.394 -48.863  22.925  0.00  0.00      PROC  
ATOM   4331  HG1 ARG P  54     -79.227 -48.611  23.615  0.00  0.00      PROC  
ATOM   4332  HG2 ARG P  54     -77.812 -49.775  23.179  0.00  0.00      PROC  
ATOM   4333  CD  ARG P  54     -78.979 -48.944  21.462  0.00  0.00      PROC  
ATOM   4334  HD1 ARG P  54     -78.282 -49.436  20.750  0.00  0.00      PROC  
ATOM   4335  HD2 ARG P  54     -79.371 -47.965  21.111  0.00  0.00      PROC  
ATOM   4336  NE  ARG P  54     -80.136 -49.875  21.588  0.00  0.00      PROC  
ATOM   4337  HE  ARG P  54     -80.217 -50.324  22.478  0.00  0.00      PROC  
ATOM   4338  CZ  ARG P  54     -80.755 -50.439  20.579  0.00  0.00      PROC  
ATOM   4339  NH1 ARG P  54     -80.661 -50.171  19.308  0.00  0.00      PROC  
ATOM   4340 HH11 ARG P  54     -80.020 -49.444  19.061  0.00  0.00      PROC  
ATOM   4341 HH12 ARG P  54     -81.230 -50.652  18.642  0.00  0.00      PROC  
ATOM   4342  NH2 ARG P  54     -81.473 -51.490  20.944  0.00  0.00      PROC  
ATOM   4343 HH21 ARG P  54     -81.783 -51.408  21.891  0.00  0.00      PROC  
ATOM   4344 HH22 ARG P  54     -82.011 -51.893  20.203  0.00  0.00      PROC  
ATOM   4345  C   ARG P  54     -75.830 -46.215  24.466  0.00  0.00      PROC  
ATOM   4346  O   ARG P  54     -75.447 -45.685  23.397  0.00  0.00      PROC  
ATOM   4347  N   ASP P  55     -75.592 -45.630  25.636  0.00  0.00      PROC  
ATOM   4348  HN  ASP P  55     -75.871 -45.880  26.559  0.00  0.00      PROC  
ATOM   4349  CA  ASP P  55     -74.812 -44.432  25.696  0.00  0.00      PROC  
ATOM   4350  HA  ASP P  55     -74.119 -44.348  24.872  0.00  0.00      PROC  
ATOM   4351  CB  ASP P  55     -75.811 -43.292  25.661  0.00  0.00      PROC  
ATOM   4352  HB1 ASP P  55     -76.432 -43.295  26.582  0.00  0.00      PROC  
ATOM   4353  HB2 ASP P  55     -76.435 -43.424  24.751  0.00  0.00      PROC  
ATOM   4354  CG  ASP P  55     -75.189 -41.904  25.482  0.00  0.00      PROC  
ATOM   4355  OD1 ASP P  55     -76.071 -40.996  25.453  0.00  0.00      PROC  
ATOM   4356  OD2 ASP P  55     -73.977 -41.655  25.403  0.00  0.00      PROC  
ATOM   4357  C   ASP P  55     -74.020 -44.494  27.054  0.00  0.00      PROC  
ATOM   4358  O   ASP P  55     -74.581 -44.456  28.156  0.00  0.00      PROC  
ATOM   4359  N   PRO P  56     -72.664 -44.556  27.005  0.00  0.00      PROC  
ATOM   4360  CD  PRO P  56     -71.799 -44.666  25.782  0.00  0.00      PROC  
ATOM   4361  HD1 PRO P  56     -71.958 -43.806  25.097  0.00  0.00      PROC  
ATOM   4362  HD2 PRO P  56     -72.073 -45.596  25.240  0.00  0.00      PROC  
ATOM   4363  CA  PRO P  56     -71.818 -44.512  28.212  0.00  0.00      PROC  
ATOM   4364  HA  PRO P  56     -72.327 -45.013  29.022  0.00  0.00      PROC  
ATOM   4365  CB  PRO P  56     -70.469 -45.077  27.723  0.00  0.00      PROC  
ATOM   4366  HB1 PRO P  56     -70.543 -46.181  27.825  0.00  0.00      PROC  
ATOM   4367  HB2 PRO P  56     -69.579 -44.784  28.321  0.00  0.00      PROC  
ATOM   4368  CG  PRO P  56     -70.391 -44.685  26.262  0.00  0.00      PROC  
ATOM   4369  HG1 PRO P  56     -70.021 -43.637  26.277  0.00  0.00      PROC  
ATOM   4370  HG2 PRO P  56     -69.744 -45.295  25.596  0.00  0.00      PROC  
ATOM   4371  C   PRO P  56     -71.566 -43.132  28.693  0.00  0.00      PROC  
ATOM   4372  O   PRO P  56     -70.752 -42.945  29.602  0.00  0.00      PROC  
ATOM   4373  N   LYS P  57     -72.282 -42.128  28.123  0.00  0.00      PROC  
ATOM   4374  HN  LYS P  57     -72.960 -42.264  27.405  0.00  0.00      PROC  
ATOM   4375  CA  LYS P  57     -72.101 -40.746  28.507  0.00  0.00      PROC  
ATOM   4376  HA  LYS P  57     -71.518 -40.689  29.415  0.00  0.00      PROC  
ATOM   4377  CB  LYS P  57     -71.347 -39.986  27.345  0.00  0.00      PROC  
ATOM   4378  HB1 LYS P  57     -71.427 -38.893  27.529  0.00  0.00      PROC  
ATOM   4379  HB2 LYS P  57     -71.750 -40.096  26.316  0.00  0.00      PROC  
ATOM   4380  CG  LYS P  57     -69.895 -40.377  27.089  0.00  0.00      PROC  
ATOM   4381  HG1 LYS P  57     -69.632 -39.857  26.143  0.00  0.00      PROC  
ATOM   4382  HG2 LYS P  57     -69.669 -41.464  27.061  0.00  0.00      PROC  
ATOM   4383  CD  LYS P  57     -68.901 -40.008  28.261  0.00  0.00      PROC  
ATOM   4384  HD1 LYS P  57     -69.406 -40.437  29.152  0.00  0.00      PROC  
ATOM   4385  HD2 LYS P  57     -68.987 -38.904  28.345  0.00  0.00      PROC  
ATOM   4386  CE  LYS P  57     -67.559 -40.557  28.087  0.00  0.00      PROC  
ATOM   4387  HE1 LYS P  57     -67.144 -39.994  27.225  0.00  0.00      PROC  
ATOM   4388  HE2 LYS P  57     -67.582 -41.608  27.730  0.00  0.00      PROC  
ATOM   4389  NZ  LYS P  57     -66.757 -40.495  29.305  0.00  0.00      PROC  
ATOM   4390  HZ1 LYS P  57     -66.449 -39.593  29.723  0.00  0.00      PROC  
ATOM   4391  HZ2 LYS P  57     -65.915 -41.081  29.136  0.00  0.00      PROC  
ATOM   4392  HZ3 LYS P  57     -67.324 -40.954  30.045  0.00  0.00      PROC  
ATOM   4393  C   LYS P  57     -73.455 -40.057  28.804  0.00  0.00      PROC  
ATOM   4394  O   LYS P  57     -73.809 -39.759  29.934  0.00  0.00      PROC  
ATOM   4395  N   HSD P  58     -74.074 -39.699  27.642  0.00  0.00      PROC  
ATOM   4396  HN  HSD P  58     -73.815 -40.076  26.756  0.00  0.00      PROC  
ATOM   4397  CA  HSD P  58     -75.163 -38.777  27.549  0.00  0.00      PROC  
ATOM   4398  HA  HSD P  58     -75.742 -39.044  26.677  0.00  0.00      PROC  
ATOM   4399  CB  HSD P  58     -76.148 -38.660  28.777  0.00  0.00      PROC  
ATOM   4400  HB1 HSD P  58     -76.908 -37.886  28.535  0.00  0.00      PROC  
ATOM   4401  HB2 HSD P  58     -75.635 -38.163  29.628  0.00  0.00      PROC  
ATOM   4402  ND1 HSD P  58     -76.930 -41.034  28.321  0.00  0.00      PROC  
ATOM   4403  HD1 HSD P  58     -76.459 -41.187  27.452  0.00  0.00      PROC  
ATOM   4404  CG  HSD P  58     -76.797 -39.974  29.192  0.00  0.00      PROC  
ATOM   4405  CE1 HSD P  58     -77.534 -42.053  29.017  0.00  0.00      PROC  
ATOM   4406  HE1 HSD P  58     -77.821 -42.989  28.538  0.00  0.00      PROC  
ATOM   4407  NE2 HSD P  58     -77.757 -41.710  30.260  0.00  0.00      PROC  
ATOM   4408  CD2 HSD P  58     -77.291 -40.413  30.360  0.00  0.00      PROC  
ATOM   4409  HD2 HSD P  58     -77.165 -39.963  31.337  0.00  0.00      PROC  
ATOM   4410  C   HSD P  58     -74.496 -37.431  27.222  0.00  0.00      PROC  
ATOM   4411  O   HSD P  58     -74.692 -36.406  27.879  0.00  0.00      PROC  
ATOM   4412  N   LEU P  59     -73.870 -37.376  26.096  0.00  0.00      PROC  
ATOM   4413  HN  LEU P  59     -73.784 -38.228  25.585  0.00  0.00      PROC  
ATOM   4414  CA  LEU P  59     -73.242 -36.110  25.675  0.00  0.00      PROC  
ATOM   4415  HA  LEU P  59     -72.909 -35.528  26.521  0.00  0.00      PROC  
ATOM   4416  CB  LEU P  59     -72.087 -36.235  24.652  0.00  0.00      PROC  
ATOM   4417  HB1 LEU P  59     -71.866 -35.357  24.008  0.00  0.00      PROC  
ATOM   4418  HB2 LEU P  59     -72.439 -36.910  23.842  0.00  0.00      PROC  
ATOM   4419  CG  LEU P  59     -70.838 -36.966  25.155  0.00  0.00      PROC  
ATOM   4420  HG  LEU P  59     -71.268 -37.790  25.765  0.00  0.00      PROC  
ATOM   4421  CD1 LEU P  59     -69.943 -37.469  23.980  0.00  0.00      PROC  
ATOM   4422 HD11 LEU P  59     -70.446 -38.167  23.277  0.00  0.00      PROC  
ATOM   4423 HD12 LEU P  59     -69.058 -37.961  24.436  0.00  0.00      PROC  
ATOM   4424 HD13 LEU P  59     -69.481 -36.570  23.518  0.00  0.00      PROC  
ATOM   4425  CD2 LEU P  59     -69.994 -36.180  26.131  0.00  0.00      PROC  
ATOM   4426 HD21 LEU P  59     -70.585 -35.732  26.957  0.00  0.00      PROC  
ATOM   4427 HD22 LEU P  59     -69.509 -35.346  25.580  0.00  0.00      PROC  
ATOM   4428 HD23 LEU P  59     -69.128 -36.769  26.503  0.00  0.00      PROC  
ATOM   4429  C   LEU P  59     -74.249 -35.134  24.978  0.00  0.00      PROC  
ATOM   4430  O   LEU P  59     -74.035 -33.928  25.002  0.00  0.00      PROC  
ATOM   4431  N   ASN P  60     -75.395 -35.607  24.525  0.00  0.00      PROC  
ATOM   4432  HN  ASN P  60     -75.689 -36.526  24.775  0.00  0.00      PROC  
ATOM   4433  CA  ASN P  60     -76.213 -34.752  23.745  0.00  0.00      PROC  
ATOM   4434  HA  ASN P  60     -75.731 -33.801  23.579  0.00  0.00      PROC  
ATOM   4435  CB  ASN P  60     -76.594 -35.380  22.354  0.00  0.00      PROC  
ATOM   4436  HB1 ASN P  60     -77.171 -34.608  21.802  0.00  0.00      PROC  
ATOM   4437  HB2 ASN P  60     -77.205 -36.295  22.511  0.00  0.00      PROC  
ATOM   4438  CG  ASN P  60     -75.365 -35.713  21.491  0.00  0.00      PROC  
ATOM   4439  OD1 ASN P  60     -74.883 -34.790  20.817  0.00  0.00      PROC  
ATOM   4440  ND2 ASN P  60     -74.831 -36.966  21.539  0.00  0.00      PROC  
ATOM   4441 HD21 ASN P  60     -74.152 -37.233  20.855  0.00  0.00      PROC  
ATOM   4442 HD22 ASN P  60     -75.256 -37.771  21.952  0.00  0.00      PROC  
ATOM   4443  C   ASN P  60     -77.425 -34.438  24.674  0.00  0.00      PROC  
ATOM   4444  O   ASN P  60     -78.417 -33.939  24.152  0.00  0.00      PROC  
ATOM   4445  N   ASP P  61     -77.413 -34.741  26.000  0.00  0.00      PROC  
ATOM   4446  HN  ASP P  61     -76.632 -35.256  26.345  0.00  0.00      PROC  
ATOM   4447  CA  ASP P  61     -78.467 -34.398  26.869  0.00  0.00      PROC  
ATOM   4448  HA  ASP P  61     -79.389 -34.790  26.468  0.00  0.00      PROC  
ATOM   4449  CB  ASP P  61     -78.289 -35.050  28.238  0.00  0.00      PROC  
ATOM   4450  HB1 ASP P  61     -77.314 -34.965  28.764  0.00  0.00      PROC  
ATOM   4451  HB2 ASP P  61     -78.246 -36.130  27.980  0.00  0.00      PROC  
ATOM   4452  CG  ASP P  61     -79.408 -34.878  29.209  0.00  0.00      PROC  
ATOM   4453  OD1 ASP P  61     -79.127 -35.110  30.405  0.00  0.00      PROC  
ATOM   4454  OD2 ASP P  61     -80.569 -34.539  28.840  0.00  0.00      PROC  
ATOM   4455  C   ASP P  61     -78.656 -32.928  26.842  0.00  0.00      PROC  
ATOM   4456  O   ASP P  61     -79.783 -32.427  26.802  0.00  0.00      PROC  
ATOM   4457  N   ASP P  62     -77.546 -32.165  26.967  0.00  0.00      PROC  
ATOM   4458  HN  ASP P  62     -76.646 -32.550  27.154  0.00  0.00      PROC  
ATOM   4459  CA  ASP P  62     -77.497 -30.737  27.088  0.00  0.00      PROC  
ATOM   4460  HA  ASP P  62     -78.205 -30.430  27.843  0.00  0.00      PROC  
ATOM   4461  CB  ASP P  62     -76.077 -30.302  27.590  0.00  0.00      PROC  
ATOM   4462  HB1 ASP P  62     -76.180 -29.209  27.764  0.00  0.00      PROC  
ATOM   4463  HB2 ASP P  62     -75.243 -30.447  26.870  0.00  0.00      PROC  
ATOM   4464  CG  ASP P  62     -75.731 -30.835  28.957  0.00  0.00      PROC  
ATOM   4465  OD1 ASP P  62     -74.509 -31.078  29.220  0.00  0.00      PROC  
ATOM   4466  OD2 ASP P  62     -76.605 -30.866  29.916  0.00  0.00      PROC  
ATOM   4467  C   ASP P  62     -77.951 -29.918  25.877  0.00  0.00      PROC  
ATOM   4468  O   ASP P  62     -78.595 -28.841  26.000  0.00  0.00      PROC  
ATOM   4469  N   VAL P  63     -77.694 -30.381  24.623  0.00  0.00      PROC  
ATOM   4470  HN  VAL P  63     -77.258 -31.270  24.504  0.00  0.00      PROC  
ATOM   4471  CA  VAL P  63     -77.942 -29.554  23.485  0.00  0.00      PROC  
ATOM   4472  HA  VAL P  63     -77.748 -28.537  23.791  0.00  0.00      PROC  
ATOM   4473  CB  VAL P  63     -76.964 -29.790  22.343  0.00  0.00      PROC  
ATOM   4474  HB  VAL P  63     -77.150 -29.124  21.473  0.00  0.00      PROC  
ATOM   4475  CG1 VAL P  63     -75.548 -29.580  22.938  0.00  0.00      PROC  
ATOM   4476 HG11 VAL P  63     -75.472 -28.592  23.440  0.00  0.00      PROC  
ATOM   4477 HG12 VAL P  63     -74.843 -29.535  22.081  0.00  0.00      PROC  
ATOM   4478 HG13 VAL P  63     -75.214 -30.266  23.746  0.00  0.00      PROC  
ATOM   4479  CG2 VAL P  63     -77.206 -31.104  21.720  0.00  0.00      PROC  
ATOM   4480 HG21 VAL P  63     -77.101 -31.936  22.448  0.00  0.00      PROC  
ATOM   4481 HG22 VAL P  63     -76.501 -31.326  20.890  0.00  0.00      PROC  
ATOM   4482 HG23 VAL P  63     -78.212 -31.295  21.287  0.00  0.00      PROC  
ATOM   4483  C   VAL P  63     -79.400 -29.476  22.993  0.00  0.00      PROC  
ATOM   4484  O   VAL P  63     -80.356 -29.995  23.573  0.00  0.00      PROC  
ATOM   4485  N   VAL P  64     -79.486 -28.579  21.979  0.00  0.00      PROC  
ATOM   4486  HN  VAL P  64     -78.685 -28.045  21.720  0.00  0.00      PROC  
ATOM   4487  CA  VAL P  64     -80.596 -28.486  21.038  0.00  0.00      PROC  
ATOM   4488  HA  VAL P  64     -81.403 -28.003  21.570  0.00  0.00      PROC  
ATOM   4489  CB  VAL P  64     -80.267 -27.645  19.829  0.00  0.00      PROC  
ATOM   4490  HB  VAL P  64     -81.159 -27.556  19.173  0.00  0.00      PROC  
ATOM   4491  CG1 VAL P  64     -79.834 -26.252  20.278  0.00  0.00      PROC  
ATOM   4492 HG11 VAL P  64     -78.916 -26.156  20.898  0.00  0.00      PROC  
ATOM   4493 HG12 VAL P  64     -80.592 -25.622  20.790  0.00  0.00      PROC  
ATOM   4494 HG13 VAL P  64     -79.620 -25.687  19.346  0.00  0.00      PROC  
ATOM   4495  CG2 VAL P  64     -79.079 -28.281  18.969  0.00  0.00      PROC  
ATOM   4496 HG21 VAL P  64     -79.453 -29.157  18.396  0.00  0.00      PROC  
ATOM   4497 HG22 VAL P  64     -78.172 -28.579  19.537  0.00  0.00      PROC  
ATOM   4498 HG23 VAL P  64     -78.674 -27.517  18.272  0.00  0.00      PROC  
ATOM   4499  C   VAL P  64     -81.150 -29.840  20.569  0.00  0.00      PROC  
ATOM   4500  O   VAL P  64     -80.375 -30.768  20.356  0.00  0.00      PROC  
ATOM   4501  N   LYS P  65     -82.452 -29.958  20.407  0.00  0.00      PROC  
ATOM   4502  HN  LYS P  65     -82.990 -29.129  20.539  0.00  0.00      PROC  
ATOM   4503  CA  LYS P  65     -83.148 -31.231  20.144  0.00  0.00      PROC  
ATOM   4504  HA  LYS P  65     -82.453 -32.029  19.928  0.00  0.00      PROC  
ATOM   4505  CB  LYS P  65     -84.090 -31.500  21.271  0.00  0.00      PROC  
ATOM   4506  HB1 LYS P  65     -84.791 -32.311  20.977  0.00  0.00      PROC  
ATOM   4507  HB2 LYS P  65     -84.628 -30.567  21.546  0.00  0.00      PROC  
ATOM   4508  CG  LYS P  65     -83.307 -31.800  22.582  0.00  0.00      PROC  
ATOM   4509  HG1 LYS P  65     -83.960 -31.916  23.473  0.00  0.00      PROC  
ATOM   4510  HG2 LYS P  65     -82.735 -30.863  22.754  0.00  0.00      PROC  
ATOM   4511  CD  LYS P  65     -82.335 -32.982  22.473  0.00  0.00      PROC  
ATOM   4512  HD1 LYS P  65     -81.523 -32.568  21.837  0.00  0.00      PROC  
ATOM   4513  HD2 LYS P  65     -82.742 -33.854  21.919  0.00  0.00      PROC  
ATOM   4514  CE  LYS P  65     -81.836 -33.472  23.832  0.00  0.00      PROC  
ATOM   4515  HE1 LYS P  65     -80.922 -34.104  23.844  0.00  0.00      PROC  
ATOM   4516  HE2 LYS P  65     -82.685 -33.948  24.366  0.00  0.00      PROC  
ATOM   4517  NZ  LYS P  65     -81.433 -32.295  24.731  0.00  0.00      PROC  
ATOM   4518  HZ1 LYS P  65     -80.842 -32.531  25.554  0.00  0.00      PROC  
ATOM   4519  HZ2 LYS P  65     -82.278 -31.835  25.129  0.00  0.00      PROC  
ATOM   4520  HZ3 LYS P  65     -80.908 -31.602  24.161  0.00  0.00      PROC  
ATOM   4521  C   LYS P  65     -83.953 -31.242  18.761  0.00  0.00      PROC  
ATOM   4522  O   LYS P  65     -84.621 -30.272  18.427  0.00  0.00      PROC  
ATOM   4523  N   ILE P  66     -83.912 -32.317  18.023  0.00  0.00      PROC  
ATOM   4524  HN  ILE P  66     -83.389 -33.140  18.232  0.00  0.00      PROC  
ATOM   4525  CA  ILE P  66     -84.679 -32.629  16.790  0.00  0.00      PROC  
ATOM   4526  HA  ILE P  66     -84.963 -31.703  16.311  0.00  0.00      PROC  
ATOM   4527  CB  ILE P  66     -83.809 -33.385  15.825  0.00  0.00      PROC  
ATOM   4528  HB  ILE P  66     -84.502 -33.724  15.026  0.00  0.00      PROC  
ATOM   4529  CG2 ILE P  66     -82.701 -32.424  15.372  0.00  0.00      PROC  
ATOM   4530 HG21 ILE P  66     -82.140 -32.890  14.534  0.00  0.00      PROC  
ATOM   4531 HG22 ILE P  66     -81.941 -32.246  16.162  0.00  0.00      PROC  
ATOM   4532 HG23 ILE P  66     -83.209 -31.492  15.044  0.00  0.00      PROC  
ATOM   4533  CG1 ILE P  66     -83.274 -34.674  16.471  0.00  0.00      PROC  
ATOM   4534 HG11 ILE P  66     -84.177 -35.107  16.952  0.00  0.00      PROC  
ATOM   4535 HG12 ILE P  66     -82.543 -34.419  17.268  0.00  0.00      PROC  
ATOM   4536  CD  ILE P  66     -82.650 -35.648  15.497  0.00  0.00      PROC  
ATOM   4537  HD1 ILE P  66     -83.326 -36.177  14.792  0.00  0.00      PROC  
ATOM   4538  HD2 ILE P  66     -82.085 -36.462  16.001  0.00  0.00      PROC  
ATOM   4539  HD3 ILE P  66     -81.875 -35.118  14.903  0.00  0.00      PROC  
ATOM   4540  C   ILE P  66     -86.070 -33.297  17.079  0.00  0.00      PROC  
ATOM   4541  O   ILE P  66     -86.884 -33.664  16.228  0.00  0.00      PROC  
ATOM   4542  N   ASP P  67     -86.526 -33.288  18.309  0.00  0.00      PROC  
ATOM   4543  HN  ASP P  67     -85.904 -32.840  18.946  0.00  0.00      PROC  
ATOM   4544  CA  ASP P  67     -87.858 -33.535  18.745  0.00  0.00      PROC  
ATOM   4545  HA  ASP P  67     -88.042 -34.493  18.283  0.00  0.00      PROC  
ATOM   4546  CB  ASP P  67     -88.168 -33.674  20.293  0.00  0.00      PROC  
ATOM   4547  HB1 ASP P  67     -89.212 -33.989  20.502  0.00  0.00      PROC  
ATOM   4548  HB2 ASP P  67     -87.828 -32.789  20.874  0.00  0.00      PROC  
ATOM   4549  CG  ASP P  67     -87.176 -34.723  20.848  0.00  0.00      PROC  
ATOM   4550  OD1 ASP P  67     -87.061 -34.834  22.112  0.00  0.00      PROC  
ATOM   4551  OD2 ASP P  67     -86.672 -35.538  20.077  0.00  0.00      PROC  
ATOM   4552  C   ASP P  67     -88.850 -32.517  18.203  0.00  0.00      PROC  
ATOM   4553  O   ASP P  67     -88.519 -31.333  18.013  0.00  0.00      PROC  
ATOM   4554  N   PHE P  68     -90.039 -32.945  17.849  0.00  0.00      PROC  
ATOM   4555  HN  PHE P  68     -90.429 -33.826  18.103  0.00  0.00      PROC  
ATOM   4556  CA  PHE P  68     -91.010 -32.071  17.057  0.00  0.00      PROC  
ATOM   4557  HA  PHE P  68     -90.471 -31.756  16.175  0.00  0.00      PROC  
ATOM   4558  CB  PHE P  68     -92.320 -32.840  16.682  0.00  0.00      PROC  
ATOM   4559  HB1 PHE P  68     -92.843 -33.222  17.585  0.00  0.00      PROC  
ATOM   4560  HB2 PHE P  68     -91.954 -33.607  15.966  0.00  0.00      PROC  
ATOM   4561  CG  PHE P  68     -93.225 -31.830  15.927  0.00  0.00      PROC  
ATOM   4562  CD1 PHE P  68     -92.957 -31.538  14.632  0.00  0.00      PROC  
ATOM   4563  HD1 PHE P  68     -92.162 -32.080  14.143  0.00  0.00      PROC  
ATOM   4564  CE1 PHE P  68     -93.857 -30.843  13.847  0.00  0.00      PROC  
ATOM   4565  HE1 PHE P  68     -93.714 -30.703  12.785  0.00  0.00      PROC  
ATOM   4566  CZ  PHE P  68     -94.987 -30.272  14.391  0.00  0.00      PROC  
ATOM   4567  HZ  PHE P  68     -95.662 -29.652  13.819  0.00  0.00      PROC  
ATOM   4568  CD2 PHE P  68     -94.262 -31.157  16.556  0.00  0.00      PROC  
ATOM   4569  HD2 PHE P  68     -94.449 -31.369  17.599  0.00  0.00      PROC  
ATOM   4570  CE2 PHE P  68     -95.214 -30.471  15.780  0.00  0.00      PROC  
ATOM   4571  HE2 PHE P  68     -96.066 -30.070  16.308  0.00  0.00      PROC  
ATOM   4572  C   PHE P  68     -91.357 -30.780  17.734  0.00  0.00      PROC  
ATOM   4573  O   PHE P  68     -91.168 -29.701  17.183  0.00  0.00      PROC  
ATOM   4574  N   GLU P  69     -91.744 -30.851  19.010  0.00  0.00      PROC  
ATOM   4575  HN  GLU P  69     -91.764 -31.721  19.496  0.00  0.00      PROC  
ATOM   4576  CA  GLU P  69     -92.224 -29.593  19.655  0.00  0.00      PROC  
ATOM   4577  HA  GLU P  69     -92.831 -29.081  18.923  0.00  0.00      PROC  
ATOM   4578  CB  GLU P  69     -93.044 -29.923  20.877  0.00  0.00      PROC  
ATOM   4579  HB1 GLU P  69     -93.470 -28.978  21.277  0.00  0.00      PROC  
ATOM   4580  HB2 GLU P  69     -92.387 -30.352  21.664  0.00  0.00      PROC  
ATOM   4581  CG  GLU P  69     -94.194 -30.917  20.701  0.00  0.00      PROC  
ATOM   4582  HG1 GLU P  69     -93.578 -31.841  20.667  0.00  0.00      PROC  
ATOM   4583  HG2 GLU P  69     -94.622 -30.646  19.713  0.00  0.00      PROC  
ATOM   4584  CD  GLU P  69     -95.272 -30.957  21.817  0.00  0.00      PROC  
ATOM   4585  OE1 GLU P  69     -96.440 -30.561  21.411  0.00  0.00      PROC  
ATOM   4586  OE2 GLU P  69     -95.055 -31.321  22.989  0.00  0.00      PROC  
ATOM   4587  C   GLU P  69     -91.030 -28.626  20.140  0.00  0.00      PROC  
ATOM   4588  O   GLU P  69     -91.248 -27.458  20.476  0.00  0.00      PROC  
ATOM   4589  N   ASP P  70     -89.740 -29.155  20.097  0.00  0.00      PROC  
ATOM   4590  HN  ASP P  70     -89.593 -30.091  19.787  0.00  0.00      PROC  
ATOM   4591  CA  ASP P  70     -88.543 -28.379  20.108  0.00  0.00      PROC  
ATOM   4592  HA  ASP P  70     -88.791 -27.582  20.793  0.00  0.00      PROC  
ATOM   4593  CB  ASP P  70     -87.482 -29.247  20.677  0.00  0.00      PROC  
ATOM   4594  HB1 ASP P  70     -86.495 -28.790  20.450  0.00  0.00      PROC  
ATOM   4595  HB2 ASP P  70     -87.508 -30.207  20.117  0.00  0.00      PROC  
ATOM   4596  CG  ASP P  70     -87.493 -29.517  22.187  0.00  0.00      PROC  
ATOM   4597  OD1 ASP P  70     -88.093 -28.610  22.864  0.00  0.00      PROC  
ATOM   4598  OD2 ASP P  70     -86.875 -30.483  22.663  0.00  0.00      PROC  
ATOM   4599  C   ASP P  70     -88.261 -27.782  18.735  0.00  0.00      PROC  
ATOM   4600  O   ASP P  70     -87.771 -26.652  18.636  0.00  0.00      PROC  
ATOM   4601  N   VAL P  71     -88.426 -28.561  17.576  0.00  0.00      PROC  
ATOM   4602  HN  VAL P  71     -88.677 -29.525  17.540  0.00  0.00      PROC  
ATOM   4603  CA  VAL P  71     -88.106 -28.101  16.259  0.00  0.00      PROC  
ATOM   4604  HA  VAL P  71     -87.129 -27.640  16.276  0.00  0.00      PROC  
ATOM   4605  CB  VAL P  71     -88.209 -29.307  15.335  0.00  0.00      PROC  
ATOM   4606  HB  VAL P  71     -89.091 -29.945  15.558  0.00  0.00      PROC  
ATOM   4607  CG1 VAL P  71     -88.133 -28.991  13.857  0.00  0.00      PROC  
ATOM   4608 HG11 VAL P  71     -88.030 -29.983  13.367  0.00  0.00      PROC  
ATOM   4609 HG12 VAL P  71     -87.223 -28.414  13.586  0.00  0.00      PROC  
ATOM   4610 HG13 VAL P  71     -89.026 -28.539  13.376  0.00  0.00      PROC  
ATOM   4611  CG2 VAL P  71     -86.919 -30.056  15.562  0.00  0.00      PROC  
ATOM   4612 HG21 VAL P  71     -86.925 -30.959  14.915  0.00  0.00      PROC  
ATOM   4613 HG22 VAL P  71     -86.858 -30.401  16.616  0.00  0.00      PROC  
ATOM   4614 HG23 VAL P  71     -86.007 -29.436  15.428  0.00  0.00      PROC  
ATOM   4615  C   VAL P  71     -89.006 -27.009  15.811  0.00  0.00      PROC  
ATOM   4616  O   VAL P  71     -88.538 -25.974  15.379  0.00  0.00      PROC  
ATOM   4617  N   ILE P  72     -90.293 -27.173  16.127  0.00  0.00      PROC  
ATOM   4618  HN  ILE P  72     -90.651 -28.045  16.454  0.00  0.00      PROC  
ATOM   4619  CA  ILE P  72     -91.354 -26.286  15.809  0.00  0.00      PROC  
ATOM   4620  HA  ILE P  72     -91.036 -25.457  15.195  0.00  0.00      PROC  
ATOM   4621  CB  ILE P  72     -92.356 -27.021  14.951  0.00  0.00      PROC  
ATOM   4622  HB  ILE P  72     -92.771 -27.898  15.493  0.00  0.00      PROC  
ATOM   4623  CG2 ILE P  72     -93.602 -26.077  14.807  0.00  0.00      PROC  
ATOM   4624 HG21 ILE P  72     -93.262 -25.035  14.625  0.00  0.00      PROC  
ATOM   4625 HG22 ILE P  72     -94.118 -25.918  15.778  0.00  0.00      PROC  
ATOM   4626 HG23 ILE P  72     -94.244 -26.464  13.987  0.00  0.00      PROC  
ATOM   4627  CG1 ILE P  72     -91.767 -27.496  13.535  0.00  0.00      PROC  
ATOM   4628 HG11 ILE P  72     -92.616 -27.839  12.905  0.00  0.00      PROC  
ATOM   4629 HG12 ILE P  72     -91.119 -28.383  13.701  0.00  0.00      PROC  
ATOM   4630  CD  ILE P  72     -90.925 -26.498  12.669  0.00  0.00      PROC  
ATOM   4631  HD1 ILE P  72     -91.520 -25.657  12.251  0.00  0.00      PROC  
ATOM   4632  HD2 ILE P  72     -90.373 -27.078  11.899  0.00  0.00      PROC  
ATOM   4633  HD3 ILE P  72     -90.188 -26.120  13.409  0.00  0.00      PROC  
ATOM   4634  C   ILE P  72     -91.891 -25.675  17.114  0.00  0.00      PROC  
ATOM   4635  O   ILE P  72     -92.492 -26.342  17.888  0.00  0.00      PROC  
ATOM   4636  N   ALA P  73     -91.660 -24.363  17.341  0.00  0.00      PROC  
ATOM   4637  HN  ALA P  73     -91.107 -23.805  16.727  0.00  0.00      PROC  
ATOM   4638  CA  ALA P  73     -92.092 -23.590  18.438  0.00  0.00      PROC  
ATOM   4639  HA  ALA P  73     -92.907 -24.119  18.911  0.00  0.00      PROC  
ATOM   4640  CB  ALA P  73     -91.030 -23.333  19.450  0.00  0.00      PROC  
ATOM   4641  HB1 ALA P  73     -91.489 -22.976  20.397  0.00  0.00      PROC  
ATOM   4642  HB2 ALA P  73     -90.261 -22.595  19.133  0.00  0.00      PROC  
ATOM   4643  HB3 ALA P  73     -90.451 -24.270  19.596  0.00  0.00      PROC  
ATOM   4644  C   ALA P  73     -92.564 -22.222  17.993  0.00  0.00      PROC  
ATOM   4645  O   ALA P  73     -91.916 -21.562  17.249  0.00  0.00      PROC  
ATOM   4646  N   GLU P  74     -93.734 -21.775  18.539  0.00  0.00      PROC  
ATOM   4647  HN  GLU P  74     -94.238 -22.377  19.153  0.00  0.00      PROC  
ATOM   4648  CA  GLU P  74     -94.536 -20.681  18.074  0.00  0.00      PROC  
ATOM   4649  HA  GLU P  74     -94.268 -20.467  17.050  0.00  0.00      PROC  
ATOM   4650  CB  GLU P  74     -96.032 -21.087  18.022  0.00  0.00      PROC  
ATOM   4651  HB1 GLU P  74     -96.741 -20.299  17.689  0.00  0.00      PROC  
ATOM   4652  HB2 GLU P  74     -96.419 -21.474  18.989  0.00  0.00      PROC  
ATOM   4653  CG  GLU P  74     -96.301 -22.346  17.028  0.00  0.00      PROC  
ATOM   4654  HG1 GLU P  74     -95.623 -23.203  17.228  0.00  0.00      PROC  
ATOM   4655  HG2 GLU P  74     -96.013 -21.904  16.051  0.00  0.00      PROC  
ATOM   4656  CD  GLU P  74     -97.762 -22.656  16.721  0.00  0.00      PROC  
ATOM   4657  OE1 GLU P  74     -98.489 -23.085  17.623  0.00  0.00      PROC  
ATOM   4658  OE2 GLU P  74     -98.191 -22.481  15.543  0.00  0.00      PROC  
ATOM   4659  C   GLU P  74     -94.375 -19.498  19.002  0.00  0.00      PROC  
ATOM   4660  O   GLU P  74     -94.762 -19.662  20.138  0.00  0.00      PROC  
ATOM   4661  N   PRO P  75     -93.932 -18.357  18.659  0.00  0.00      PROC  
ATOM   4662  CD  PRO P  75     -93.075 -18.031  17.626  0.00  0.00      PROC  
ATOM   4663  HD1 PRO P  75     -93.503 -18.338  16.648  0.00  0.00      PROC  
ATOM   4664  HD2 PRO P  75     -92.154 -18.645  17.718  0.00  0.00      PROC  
ATOM   4665  CA  PRO P  75     -94.282 -17.149  19.382  0.00  0.00      PROC  
ATOM   4666  HA  PRO P  75     -93.564 -17.038  20.181  0.00  0.00      PROC  
ATOM   4667  CB  PRO P  75     -94.197 -16.126  18.274  0.00  0.00      PROC  
ATOM   4668  HB1 PRO P  75     -94.143 -15.079  18.641  0.00  0.00      PROC  
ATOM   4669  HB2 PRO P  75     -94.987 -16.321  17.517  0.00  0.00      PROC  
ATOM   4670  CG  PRO P  75     -92.947 -16.558  17.550  0.00  0.00      PROC  
ATOM   4671  HG1 PRO P  75     -92.872 -16.315  16.468  0.00  0.00      PROC  
ATOM   4672  HG2 PRO P  75     -92.009 -16.225  18.045  0.00  0.00      PROC  
ATOM   4673  C   PRO P  75     -95.670 -17.030  20.036  0.00  0.00      PROC  
ATOM   4674  O   PRO P  75     -96.630 -17.587  19.483  0.00  0.00      PROC  
ATOM   4675  N   GLU P  76     -95.675 -16.486  21.292  0.00  0.00      PROC  
ATOM   4676  HN  GLU P  76     -94.912 -16.010  21.723  0.00  0.00      PROC  
ATOM   4677  CA  GLU P  76     -96.862 -16.605  22.098  0.00  0.00      PROC  
ATOM   4678  HA  GLU P  76     -97.116 -17.654  22.054  0.00  0.00      PROC  
ATOM   4679  CB  GLU P  76     -96.662 -16.245  23.639  0.00  0.00      PROC  
ATOM   4680  HB1 GLU P  76     -97.560 -16.515  24.234  0.00  0.00      PROC  
ATOM   4681  HB2 GLU P  76     -96.453 -15.158  23.732  0.00  0.00      PROC  
ATOM   4682  CG  GLU P  76     -95.451 -16.888  24.252  0.00  0.00      PROC  
ATOM   4683  HG1 GLU P  76     -94.472 -16.850  23.728  0.00  0.00      PROC  
ATOM   4684  HG2 GLU P  76     -95.851 -17.925  24.268  0.00  0.00      PROC  
ATOM   4685  CD  GLU P  76     -95.208 -16.403  25.624  0.00  0.00      PROC  
ATOM   4686  OE1 GLU P  76     -95.628 -15.315  26.001  0.00  0.00      PROC  
ATOM   4687  OE2 GLU P  76     -94.386 -17.124  26.316  0.00  0.00      PROC  
ATOM   4688  C   GLU P  76     -98.026 -15.798  21.663  0.00  0.00      PROC  
ATOM   4689  O   GLU P  76     -97.909 -14.631  21.337  0.00  0.00      PROC  
ATOM   4690  N   GLY P  77     -99.189 -16.499  21.711  0.00  0.00      PROC  
ATOM   4691  HN  GLY P  77     -99.299 -17.444  22.011  0.00  0.00      PROC  
ATOM   4692  CA  GLY P  77    -100.519 -15.952  21.475  0.00  0.00      PROC  
ATOM   4693  HA1 GLY P  77    -100.470 -14.926  21.808  0.00  0.00      PROC  
ATOM   4694  HA2 GLY P  77    -101.224 -16.544  22.039  0.00  0.00      PROC  
ATOM   4695  C   GLY P  77    -101.005 -15.943  19.997  0.00  0.00      PROC  
ATOM   4696  O   GLY P  77    -102.017 -15.442  19.578  0.00  0.00      PROC  
ATOM   4697  N   THR P  78    -100.135 -16.497  19.158  0.00  0.00      PROC  
ATOM   4698  HN  THR P  78     -99.246 -16.736  19.541  0.00  0.00      PROC  
ATOM   4699  CA  THR P  78    -100.304 -16.559  17.693  0.00  0.00      PROC  
ATOM   4700  HA  THR P  78    -101.288 -16.173  17.467  0.00  0.00      PROC  
ATOM   4701  CB  THR P  78     -99.322 -15.674  17.021  0.00  0.00      PROC  
ATOM   4702  HB  THR P  78     -99.184 -15.892  15.940  0.00  0.00      PROC  
ATOM   4703  OG1 THR P  78     -98.058 -15.804  17.746  0.00  0.00      PROC  
ATOM   4704  HG1 THR P  78     -97.730 -16.673  17.502  0.00  0.00      PROC  
ATOM   4705  CG2 THR P  78     -99.743 -14.194  17.259  0.00  0.00      PROC  
ATOM   4706 HG21 THR P  78     -99.082 -13.420  16.814  0.00  0.00      PROC  
ATOM   4707 HG22 THR P  78     -99.869 -14.080  18.357  0.00  0.00      PROC  
ATOM   4708 HG23 THR P  78    -100.750 -14.171  16.790  0.00  0.00      PROC  
ATOM   4709  C   THR P  78     -99.929 -18.033  17.254  0.00  0.00      PROC  
ATOM   4710  O   THR P  78     -98.957 -18.387  16.531  0.00  0.00      PROC  
ATOM   4711  N   HSD P  79    -100.762 -18.970  17.726  0.00  0.00      PROC  
ATOM   4712  HN  HSD P  79    -101.530 -18.683  18.294  0.00  0.00      PROC  
ATOM   4713  CA  HSD P  79    -100.588 -20.429  17.629  0.00  0.00      PROC  
ATOM   4714  HA  HSD P  79     -99.539 -20.586  17.425  0.00  0.00      PROC  
ATOM   4715  CB  HSD P  79    -100.988 -21.068  18.985  0.00  0.00      PROC  
ATOM   4716  HB1 HSD P  79    -100.604 -22.110  18.957  0.00  0.00      PROC  
ATOM   4717  HB2 HSD P  79    -102.098 -21.108  19.005  0.00  0.00      PROC  
ATOM   4718  ND1 HSD P  79    -100.770 -20.454  21.414  0.00  0.00      PROC  
ATOM   4719  HD1 HSD P  79    -101.672 -20.718  21.755  0.00  0.00      PROC  
ATOM   4720  CG  HSD P  79    -100.291 -20.424  20.144  0.00  0.00      PROC  
ATOM   4721  CE1 HSD P  79     -99.837 -19.820  22.174  0.00  0.00      PROC  
ATOM   4722  HE1 HSD P  79    -100.178 -19.422  23.130  0.00  0.00      PROC  
ATOM   4723  NE2 HSD P  79     -98.867 -19.383  21.510  0.00  0.00      PROC  
ATOM   4724  CD2 HSD P  79     -99.116 -19.744  20.209  0.00  0.00      PROC  
ATOM   4725  HD2 HSD P  79     -98.391 -19.505  19.441  0.00  0.00      PROC  
ATOM   4726  C   HSD P  79    -101.472 -21.141  16.554  0.00  0.00      PROC  
ATOM   4727  O   HSD P  79    -102.543 -20.626  16.178  0.00  0.00      PROC  
ATOM   4728  N   SER P  80    -100.986 -22.265  15.986  0.00  0.00      PROC  
ATOM   4729  HN  SER P  80    -100.025 -22.392  16.217  0.00  0.00      PROC  
ATOM   4730  CA  SER P  80    -101.672 -23.285  15.281  0.00  0.00      PROC  
ATOM   4731  HA  SER P  80    -101.988 -22.773  14.384  0.00  0.00      PROC  
ATOM   4732  CB  SER P  80    -100.734 -24.475  14.934  0.00  0.00      PROC  
ATOM   4733  HB1 SER P  80    -101.240 -25.298  14.386  0.00  0.00      PROC  
ATOM   4734  HB2 SER P  80    -100.349 -24.917  15.877  0.00  0.00      PROC  
ATOM   4735  OG  SER P  80     -99.645 -24.005  14.118  0.00  0.00      PROC  
ATOM   4736  HG1 SER P  80     -99.111 -23.336  14.552  0.00  0.00      PROC  
ATOM   4737  C   SER P  80    -103.013 -23.926  15.767  0.00  0.00      PROC  
ATOM   4738  O   SER P  80    -103.345 -23.817  17.001  0.00  0.00      PROC  
ATOM   4739  N   PHE P  81    -103.764 -24.592  14.881  0.00  0.00      PROC  
ATOM   4740  HN  PHE P  81    -103.593 -24.500  13.903  0.00  0.00      PROC  
ATOM   4741  CA  PHE P  81    -104.885 -25.422  15.312  0.00  0.00      PROC  
ATOM   4742  HA  PHE P  81    -105.489 -24.940  16.066  0.00  0.00      PROC  
ATOM   4743  CB  PHE P  81    -105.883 -25.733  14.098  0.00  0.00      PROC  
ATOM   4744  HB1 PHE P  81    -106.624 -26.512  14.377  0.00  0.00      PROC  
ATOM   4745  HB2 PHE P  81    -105.223 -26.027  13.254  0.00  0.00      PROC  
ATOM   4746  CG  PHE P  81    -106.629 -24.592  13.530  0.00  0.00      PROC  
ATOM   4747  CD1 PHE P  81    -107.564 -23.899  14.398  0.00  0.00      PROC  
ATOM   4748  HD1 PHE P  81    -107.742 -24.156  15.431  0.00  0.00      PROC  
ATOM   4749  CE1 PHE P  81    -108.365 -22.960  13.838  0.00  0.00      PROC  
ATOM   4750  HE1 PHE P  81    -108.990 -22.267  14.381  0.00  0.00      PROC  
ATOM   4751  CZ  PHE P  81    -108.140 -22.495  12.507  0.00  0.00      PROC  
ATOM   4752  HZ  PHE P  81    -108.646 -21.608  12.153  0.00  0.00      PROC  
ATOM   4753  CD2 PHE P  81    -106.521 -24.179  12.183  0.00  0.00      PROC  
ATOM   4754  HD2 PHE P  81    -105.815 -24.654  11.518  0.00  0.00      PROC  
ATOM   4755  CE2 PHE P  81    -107.273 -23.094  11.672  0.00  0.00      PROC  
ATOM   4756  HE2 PHE P  81    -107.028 -22.908  10.636  0.00  0.00      PROC  
ATOM   4757  C   PHE P  81    -104.495 -26.693  15.937  0.00  0.00      PROC  
ATOM   4758  O   PHE P  81    -103.410 -27.239  15.681  0.00  0.00      PROC  
ATOM   4759  N   ASP P  82    -105.350 -27.246  16.808  0.00  0.00      PROC  
ATOM   4760  HN  ASP P  82    -106.228 -26.807  16.979  0.00  0.00      PROC  
ATOM   4761  CA  ASP P  82    -105.075 -28.472  17.568  0.00  0.00      PROC  
ATOM   4762  HA  ASP P  82    -104.120 -28.262  18.027  0.00  0.00      PROC  
ATOM   4763  CB  ASP P  82    -106.152 -28.672  18.658  0.00  0.00      PROC  
ATOM   4764  HB1 ASP P  82    -105.919 -29.626  19.178  0.00  0.00      PROC  
ATOM   4765  HB2 ASP P  82    -107.185 -28.815  18.275  0.00  0.00      PROC  
ATOM   4766  CG  ASP P  82    -106.215 -27.617  19.747  0.00  0.00      PROC  
ATOM   4767  OD1 ASP P  82    -107.263 -27.563  20.379  0.00  0.00      PROC  
ATOM   4768  OD2 ASP P  82    -105.193 -26.969  20.069  0.00  0.00      PROC  
ATOM   4769  C   ASP P  82    -104.865 -29.741  16.793  0.00  0.00      PROC  
ATOM   4770  O   ASP P  82    -103.812 -30.319  16.954  0.00  0.00      PROC  
ATOM   4771  N   GLY P  83    -105.786 -30.118  15.941  0.00  0.00      PROC  
ATOM   4772  HN  GLY P  83    -106.715 -29.760  16.007  0.00  0.00      PROC  
ATOM   4773  CA  GLY P  83    -105.741 -31.249  15.092  0.00  0.00      PROC  
ATOM   4774  HA1 GLY P  83    -106.660 -31.245  14.525  0.00  0.00      PROC  
ATOM   4775  HA2 GLY P  83    -105.597 -32.106  15.734  0.00  0.00      PROC  
ATOM   4776  C   GLY P  83    -104.654 -31.330  14.090  0.00  0.00      PROC  
ATOM   4777  O   GLY P  83    -104.131 -32.420  13.900  0.00  0.00      PROC  
ATOM   4778  N   ILE P  84    -104.342 -30.217  13.420  0.00  0.00      PROC  
ATOM   4779  HN  ILE P  84    -104.982 -29.514  13.719  0.00  0.00      PROC  
ATOM   4780  CA  ILE P  84    -103.056 -29.972  12.692  0.00  0.00      PROC  
ATOM   4781  HA  ILE P  84    -102.919 -30.649  11.862  0.00  0.00      PROC  
ATOM   4782  CB  ILE P  84    -103.029 -28.472  12.156  0.00  0.00      PROC  
ATOM   4783  HB  ILE P  84    -103.012 -27.775  13.022  0.00  0.00      PROC  
ATOM   4784  CG2 ILE P  84    -101.647 -28.275  11.412  0.00  0.00      PROC  
ATOM   4785 HG21 ILE P  84    -100.760 -28.485  12.046  0.00  0.00      PROC  
ATOM   4786 HG22 ILE P  84    -101.559 -27.217  11.084  0.00  0.00      PROC  
ATOM   4787 HG23 ILE P  84    -101.797 -28.942  10.536  0.00  0.00      PROC  
ATOM   4788  CG1 ILE P  84    -104.273 -28.270  11.208  0.00  0.00      PROC  
ATOM   4789 HG11 ILE P  84    -104.025 -27.319  10.690  0.00  0.00      PROC  
ATOM   4790 HG12 ILE P  84    -105.178 -28.101  11.829  0.00  0.00      PROC  
ATOM   4791  CD  ILE P  84    -104.522 -29.474  10.232  0.00  0.00      PROC  
ATOM   4792  HD1 ILE P  84    -105.095 -29.199   9.321  0.00  0.00      PROC  
ATOM   4793  HD2 ILE P  84    -105.051 -30.264  10.807  0.00  0.00      PROC  
ATOM   4794  HD3 ILE P  84    -103.559 -29.911   9.894  0.00  0.00      PROC  
ATOM   4795  C   ILE P  84    -101.874 -30.262  13.470  0.00  0.00      PROC  
ATOM   4796  O   ILE P  84    -101.001 -31.028  13.043  0.00  0.00      PROC  
ATOM   4797  N   TRP P  85    -101.779 -29.739  14.721  0.00  0.00      PROC  
ATOM   4798  HN  TRP P  85    -102.542 -29.200  15.069  0.00  0.00      PROC  
ATOM   4799  CA  TRP P  85    -100.663 -29.998  15.614  0.00  0.00      PROC  
ATOM   4800  HA  TRP P  85     -99.790 -29.616  15.107  0.00  0.00      PROC  
ATOM   4801  CB  TRP P  85    -100.779 -29.119  16.901  0.00  0.00      PROC  
ATOM   4802  HB1 TRP P  85    -101.710 -29.336  17.466  0.00  0.00      PROC  
ATOM   4803  HB2 TRP P  85    -100.924 -28.049  16.640  0.00  0.00      PROC  
ATOM   4804  CG  TRP P  85     -99.696 -29.170  17.891  0.00  0.00      PROC  
ATOM   4805  CD1 TRP P  85     -99.510 -29.960  19.013  0.00  0.00      PROC  
ATOM   4806  HD1 TRP P  85    -100.244 -30.617  19.456  0.00  0.00      PROC  
ATOM   4807  NE1 TRP P  85     -98.209 -29.876  19.370  0.00  0.00      PROC  
ATOM   4808  HE1 TRP P  85     -97.622 -30.431  19.917  0.00  0.00      PROC  
ATOM   4809  CE2 TRP P  85     -97.555 -28.971  18.601  0.00  0.00      PROC  
ATOM   4810  CD2 TRP P  85     -98.407 -28.580  17.581  0.00  0.00      PROC  
ATOM   4811  CE3 TRP P  85     -97.964 -27.762  16.552  0.00  0.00      PROC  
ATOM   4812  HE3 TRP P  85     -98.583 -27.373  15.757  0.00  0.00      PROC  
ATOM   4813  CZ3 TRP P  85     -96.658 -27.282  16.536  0.00  0.00      PROC  
ATOM   4814  HZ3 TRP P  85     -96.308 -26.557  15.817  0.00  0.00      PROC  
ATOM   4815  CZ2 TRP P  85     -96.203 -28.512  18.653  0.00  0.00      PROC  
ATOM   4816  HZ2 TRP P  85     -95.628 -28.612  19.561  0.00  0.00      PROC  
ATOM   4817  CH2 TRP P  85     -95.813 -27.644  17.529  0.00  0.00      PROC  
ATOM   4818  HH2 TRP P  85     -94.831 -27.225  17.686  0.00  0.00      PROC  
ATOM   4819  C   TRP P  85    -100.503 -31.484  15.874  0.00  0.00      PROC  
ATOM   4820  O   TRP P  85     -99.457 -32.032  15.719  0.00  0.00      PROC  
ATOM   4821  N   LYS P  86    -101.612 -32.126  16.191  0.00  0.00      PROC  
ATOM   4822  HN  LYS P  86    -102.451 -31.664  16.467  0.00  0.00      PROC  
ATOM   4823  CA  LYS P  86    -101.664 -33.527  16.329  0.00  0.00      PROC  
ATOM   4824  HA  LYS P  86    -100.945 -33.837  17.074  0.00  0.00      PROC  
ATOM   4825  CB  LYS P  86    -103.075 -33.948  16.785  0.00  0.00      PROC  
ATOM   4826  HB1 LYS P  86    -103.119 -35.050  16.925  0.00  0.00      PROC  
ATOM   4827  HB2 LYS P  86    -103.868 -33.875  16.010  0.00  0.00      PROC  
ATOM   4828  CG  LYS P  86    -103.424 -33.439  18.162  0.00  0.00      PROC  
ATOM   4829  HG1 LYS P  86    -103.630 -32.348  18.132  0.00  0.00      PROC  
ATOM   4830  HG2 LYS P  86    -102.553 -33.562  18.842  0.00  0.00      PROC  
ATOM   4831  CD  LYS P  86    -104.527 -34.280  18.779  0.00  0.00      PROC  
ATOM   4832  HD1 LYS P  86    -104.236 -35.334  18.975  0.00  0.00      PROC  
ATOM   4833  HD2 LYS P  86    -105.518 -34.331  18.280  0.00  0.00      PROC  
ATOM   4834  CE  LYS P  86    -104.896 -33.848  20.215  0.00  0.00      PROC  
ATOM   4835  HE1 LYS P  86    -103.970 -33.874  20.829  0.00  0.00      PROC  
ATOM   4836  HE2 LYS P  86    -105.657 -34.528  20.653  0.00  0.00      PROC  
ATOM   4837  NZ  LYS P  86    -105.396 -32.457  20.171  0.00  0.00      PROC  
ATOM   4838  HZ1 LYS P  86    -105.930 -32.302  21.049  0.00  0.00      PROC  
ATOM   4839  HZ2 LYS P  86    -105.966 -32.312  19.313  0.00  0.00      PROC  
ATOM   4840  HZ3 LYS P  86    -104.608 -31.779  20.159  0.00  0.00      PROC  
ATOM   4841  C   LYS P  86    -101.311 -34.283  15.070  0.00  0.00      PROC  
ATOM   4842  O   LYS P  86    -100.503 -35.174  15.096  0.00  0.00      PROC  
ATOM   4843  N   ALA P  87    -101.732 -33.828  13.873  0.00  0.00      PROC  
ATOM   4844  HN  ALA P  87    -102.406 -33.095  13.815  0.00  0.00      PROC  
ATOM   4845  CA  ALA P  87    -101.348 -34.511  12.642  0.00  0.00      PROC  
ATOM   4846  HA  ALA P  87    -101.551 -35.569  12.718  0.00  0.00      PROC  
ATOM   4847  CB  ALA P  87    -102.122 -33.815  11.436  0.00  0.00      PROC  
ATOM   4848  HB1 ALA P  87    -101.755 -32.801  11.169  0.00  0.00      PROC  
ATOM   4849  HB2 ALA P  87    -103.179 -33.749  11.772  0.00  0.00      PROC  
ATOM   4850  HB3 ALA P  87    -102.197 -34.528  10.587  0.00  0.00      PROC  
ATOM   4851  C   ALA P  87     -99.845 -34.339  12.370  0.00  0.00      PROC  
ATOM   4852  O   ALA P  87     -99.208 -35.151  11.713  0.00  0.00      PROC  
ATOM   4853  N   SER P  88     -99.331 -33.150  12.648  0.00  0.00      PROC  
ATOM   4854  HN  SER P  88     -99.974 -32.529  13.090  0.00  0.00      PROC  
ATOM   4855  CA  SER P  88     -97.953 -32.832  12.406  0.00  0.00      PROC  
ATOM   4856  HA  SER P  88     -97.671 -33.045  11.386  0.00  0.00      PROC  
ATOM   4857  CB  SER P  88     -97.691 -31.325  12.599  0.00  0.00      PROC  
ATOM   4858  HB1 SER P  88     -96.655 -31.157  12.233  0.00  0.00      PROC  
ATOM   4859  HB2 SER P  88     -97.846 -30.869  13.600  0.00  0.00      PROC  
ATOM   4860  OG  SER P  88     -98.544 -30.593  11.700  0.00  0.00      PROC  
ATOM   4861  HG1 SER P  88     -99.450 -30.699  11.999  0.00  0.00      PROC  
ATOM   4862  C   SER P  88     -96.877 -33.483  13.266  0.00  0.00      PROC  
ATOM   4863  O   SER P  88     -95.865 -33.912  12.774  0.00  0.00      PROC  
ATOM   4864  N   PHE P  89     -97.205 -33.592  14.575  0.00  0.00      PROC  
ATOM   4865  HN  PHE P  89     -98.131 -33.343  14.849  0.00  0.00      PROC  
ATOM   4866  CA  PHE P  89     -96.330 -34.084  15.603  0.00  0.00      PROC  
ATOM   4867  HA  PHE P  89     -95.478 -33.425  15.517  0.00  0.00      PROC  
ATOM   4868  CB  PHE P  89     -96.898 -33.713  17.034  0.00  0.00      PROC  
ATOM   4869  HB1 PHE P  89     -97.997 -33.859  17.106  0.00  0.00      PROC  
ATOM   4870  HB2 PHE P  89     -96.767 -32.665  17.380  0.00  0.00      PROC  
ATOM   4871  CG  PHE P  89     -96.305 -34.560  18.156  0.00  0.00      PROC  
ATOM   4872  CD1 PHE P  89     -95.374 -34.029  19.014  0.00  0.00      PROC  
ATOM   4873  HD1 PHE P  89     -95.036 -33.015  18.860  0.00  0.00      PROC  
ATOM   4874  CE1 PHE P  89     -94.894 -34.829  20.091  0.00  0.00      PROC  
ATOM   4875  HE1 PHE P  89     -94.232 -34.375  20.813  0.00  0.00      PROC  
ATOM   4876  CZ  PHE P  89     -95.291 -36.218  20.142  0.00  0.00      PROC  
ATOM   4877  HZ  PHE P  89     -94.976 -36.830  20.974  0.00  0.00      PROC  
ATOM   4878  CD2 PHE P  89     -96.769 -35.828  18.336  0.00  0.00      PROC  
ATOM   4879  HD2 PHE P  89     -97.565 -36.177  17.694  0.00  0.00      PROC  
ATOM   4880  CE2 PHE P  89     -96.253 -36.731  19.287  0.00  0.00      PROC  
ATOM   4881  HE2 PHE P  89     -96.574 -37.756  19.400  0.00  0.00      PROC  
ATOM   4882  C   PHE P  89     -96.044 -35.613  15.244  0.00  0.00      PROC  
ATOM   4883  O   PHE P  89     -94.968 -36.164  15.100  0.00  0.00      PROC  
ATOM   4884  N   THR P  90     -97.197 -36.287  14.923  0.00  0.00      PROC  
ATOM   4885  HN  THR P  90     -98.045 -35.766  14.857  0.00  0.00      PROC  
ATOM   4886  CA  THR P  90     -97.184 -37.667  14.549  0.00  0.00      PROC  
ATOM   4887  HA  THR P  90     -96.573 -38.091  15.332  0.00  0.00      PROC  
ATOM   4888  CB  THR P  90     -98.531 -38.305  14.577  0.00  0.00      PROC  
ATOM   4889  HB  THR P  90     -98.413 -39.370  14.283  0.00  0.00      PROC  
ATOM   4890  OG1 THR P  90     -99.471 -37.639  13.786  0.00  0.00      PROC  
ATOM   4891  HG1 THR P  90    -100.221 -37.487  14.366  0.00  0.00      PROC  
ATOM   4892  CG2 THR P  90     -98.971 -38.364  16.000  0.00  0.00      PROC  
ATOM   4893 HG21 THR P  90     -99.905 -38.962  16.071  0.00  0.00      PROC  
ATOM   4894 HG22 THR P  90     -99.242 -37.377  16.431  0.00  0.00      PROC  
ATOM   4895 HG23 THR P  90     -98.204 -38.741  16.711  0.00  0.00      PROC  
ATOM   4896  C   THR P  90     -96.451 -37.892  13.245  0.00  0.00      PROC  
ATOM   4897  O   THR P  90     -95.587 -38.721  13.288  0.00  0.00      PROC  
ATOM   4898  N   THR P  91     -96.838 -37.200  12.149  0.00  0.00      PROC  
ATOM   4899  HN  THR P  91     -97.649 -36.625  12.225  0.00  0.00      PROC  
ATOM   4900  CA  THR P  91     -96.170 -37.099  10.825  0.00  0.00      PROC  
ATOM   4901  HA  THR P  91     -96.402 -38.033  10.335  0.00  0.00      PROC  
ATOM   4902  CB  THR P  91     -96.605 -35.967   9.880  0.00  0.00      PROC  
ATOM   4903  HB  THR P  91     -96.440 -34.997  10.395  0.00  0.00      PROC  
ATOM   4904  OG1 THR P  91     -97.981 -36.228   9.478  0.00  0.00      PROC  
ATOM   4905  HG1 THR P  91     -98.544 -36.156  10.252  0.00  0.00      PROC  
ATOM   4906  CG2 THR P  91     -95.864 -36.082   8.590  0.00  0.00      PROC  
ATOM   4907 HG21 THR P  91     -96.011 -37.119   8.220  0.00  0.00      PROC  
ATOM   4908 HG22 THR P  91     -94.784 -35.820   8.612  0.00  0.00      PROC  
ATOM   4909 HG23 THR P  91     -96.299 -35.412   7.818  0.00  0.00      PROC  
ATOM   4910  C   THR P  91     -94.640 -37.086  10.889  0.00  0.00      PROC  
ATOM   4911  O   THR P  91     -93.904 -37.883  10.288  0.00  0.00      PROC  
ATOM   4912  N   PHE P  92     -94.132 -36.103  11.737  0.00  0.00      PROC  
ATOM   4913  HN  PHE P  92     -94.789 -35.536  12.228  0.00  0.00      PROC  
ATOM   4914  CA  PHE P  92     -92.653 -35.931  11.892  0.00  0.00      PROC  
ATOM   4915  HA  PHE P  92     -92.118 -35.867  10.956  0.00  0.00      PROC  
ATOM   4916  CB  PHE P  92     -92.451 -34.605  12.518  0.00  0.00      PROC  
ATOM   4917  HB1 PHE P  92     -92.969 -34.641  13.500  0.00  0.00      PROC  
ATOM   4918  HB2 PHE P  92     -92.962 -33.768  11.997  0.00  0.00      PROC  
ATOM   4919  CG  PHE P  92     -91.013 -34.267  12.859  0.00  0.00      PROC  
ATOM   4920  CD1 PHE P  92     -90.481 -34.773  14.074  0.00  0.00      PROC  
ATOM   4921  HD1 PHE P  92     -91.017 -35.381  14.787  0.00  0.00      PROC  
ATOM   4922  CE1 PHE P  92     -89.184 -34.493  14.462  0.00  0.00      PROC  
ATOM   4923  HE1 PHE P  92     -88.764 -34.847  15.392  0.00  0.00      PROC  
ATOM   4924  CZ  PHE P  92     -88.370 -33.689  13.685  0.00  0.00      PROC  
ATOM   4925  HZ  PHE P  92     -87.387 -33.406  14.029  0.00  0.00      PROC  
ATOM   4926  CD2 PHE P  92     -90.172 -33.446  12.126  0.00  0.00      PROC  
ATOM   4927  HD2 PHE P  92     -90.644 -33.037  11.245  0.00  0.00      PROC  
ATOM   4928  CE2 PHE P  92     -88.931 -32.980  12.559  0.00  0.00      PROC  
ATOM   4929  HE2 PHE P  92     -88.336 -32.295  11.973  0.00  0.00      PROC  
ATOM   4930  C   PHE P  92     -92.001 -37.112  12.611  0.00  0.00      PROC  
ATOM   4931  O   PHE P  92     -91.067 -37.801  12.157  0.00  0.00      PROC  
ATOM   4932  N   THR P  93     -92.623 -37.550  13.752  0.00  0.00      PROC  
ATOM   4933  HN  THR P  93     -93.444 -37.038  13.992  0.00  0.00      PROC  
ATOM   4934  CA  THR P  93     -91.980 -38.359  14.800  0.00  0.00      PROC  
ATOM   4935  HA  THR P  93     -90.920 -38.155  14.833  0.00  0.00      PROC  
ATOM   4936  CB  THR P  93     -92.574 -38.171  16.179  0.00  0.00      PROC  
ATOM   4937  HB  THR P  93     -93.583 -38.629  16.260  0.00  0.00      PROC  
ATOM   4938  OG1 THR P  93     -92.595 -36.790  16.546  0.00  0.00      PROC  
ATOM   4939  HG1 THR P  93     -93.413 -36.485  16.145  0.00  0.00      PROC  
ATOM   4940  CG2 THR P  93     -91.637 -38.824  17.194  0.00  0.00      PROC  
ATOM   4941 HG21 THR P  93     -91.572 -39.930  17.109  0.00  0.00      PROC  
ATOM   4942 HG22 THR P  93     -91.912 -38.498  18.219  0.00  0.00      PROC  
ATOM   4943 HG23 THR P  93     -90.634 -38.365  17.059  0.00  0.00      PROC  
ATOM   4944  C   THR P  93     -92.062 -39.888  14.458  0.00  0.00      PROC  
ATOM   4945  O   THR P  93     -90.978 -40.543  14.415  0.00  0.00      PROC  
ATOM   4946  N   VAL P  94     -93.221 -40.327  13.879  0.00  0.00      PROC  
ATOM   4947  HN  VAL P  94     -94.078 -39.818  13.865  0.00  0.00      PROC  
ATOM   4948  CA  VAL P  94     -93.386 -41.690  13.244  0.00  0.00      PROC  
ATOM   4949  HA  VAL P  94     -93.070 -42.423  13.971  0.00  0.00      PROC  
ATOM   4950  CB  VAL P  94     -94.897 -41.915  12.813  0.00  0.00      PROC  
ATOM   4951  HB  VAL P  94     -95.163 -41.121  12.083  0.00  0.00      PROC  
ATOM   4952  CG1 VAL P  94     -95.177 -43.228  12.137  0.00  0.00      PROC  
ATOM   4953 HG11 VAL P  94     -94.687 -44.106  12.610  0.00  0.00      PROC  
ATOM   4954 HG12 VAL P  94     -94.836 -43.077  11.090  0.00  0.00      PROC  
ATOM   4955 HG13 VAL P  94     -96.266 -43.439  12.090  0.00  0.00      PROC  
ATOM   4956  CG2 VAL P  94     -95.905 -41.730  14.046  0.00  0.00      PROC  
ATOM   4957 HG21 VAL P  94     -95.736 -42.628  14.679  0.00  0.00      PROC  
ATOM   4958 HG22 VAL P  94     -96.897 -41.823  13.553  0.00  0.00      PROC  
ATOM   4959 HG23 VAL P  94     -95.824 -40.724  14.510  0.00  0.00      PROC  
ATOM   4960  C   VAL P  94     -92.454 -41.880  12.118  0.00  0.00      PROC  
ATOM   4961  O   VAL P  94     -91.854 -42.915  11.974  0.00  0.00      PROC  
ATOM   4962  N   THR P  95     -92.348 -40.770  11.312  0.00  0.00      PROC  
ATOM   4963  HN  THR P  95     -92.946 -39.990  11.480  0.00  0.00      PROC  
ATOM   4964  CA  THR P  95     -91.393 -40.660  10.125  0.00  0.00      PROC  
ATOM   4965  HA  THR P  95     -91.534 -41.530   9.500  0.00  0.00      PROC  
ATOM   4966  CB  THR P  95     -91.567 -39.512   9.177  0.00  0.00      PROC  
ATOM   4967  HB  THR P  95     -91.600 -38.474   9.571  0.00  0.00      PROC  
ATOM   4968  OG1 THR P  95     -92.709 -39.737   8.372  0.00  0.00      PROC  
ATOM   4969  HG1 THR P  95     -93.286 -39.072   8.754  0.00  0.00      PROC  
ATOM   4970  CG2 THR P  95     -90.396 -39.464   8.191  0.00  0.00      PROC  
ATOM   4971 HG21 THR P  95     -90.668 -38.867   7.295  0.00  0.00      PROC  
ATOM   4972 HG22 THR P  95     -90.286 -40.490   7.781  0.00  0.00      PROC  
ATOM   4973 HG23 THR P  95     -89.362 -39.208   8.507  0.00  0.00      PROC  
ATOM   4974  C   THR P  95     -89.964 -40.824  10.495  0.00  0.00      PROC  
ATOM   4975  O   THR P  95     -89.247 -41.688   9.981  0.00  0.00      PROC  
ATOM   4976  N   LYS P  96     -89.622 -40.060  11.519  0.00  0.00      PROC  
ATOM   4977  HN  LYS P  96     -90.425 -39.600  11.889  0.00  0.00      PROC  
ATOM   4978  CA  LYS P  96     -88.221 -40.062  11.945  0.00  0.00      PROC  
ATOM   4979  HA  LYS P  96     -87.557 -39.898  11.109  0.00  0.00      PROC  
ATOM   4980  CB  LYS P  96     -88.014 -38.878  12.973  0.00  0.00      PROC  
ATOM   4981  HB1 LYS P  96     -88.728 -38.859  13.823  0.00  0.00      PROC  
ATOM   4982  HB2 LYS P  96     -88.164 -37.886  12.496  0.00  0.00      PROC  
ATOM   4983  CG  LYS P  96     -86.538 -38.736  13.463  0.00  0.00      PROC  
ATOM   4984  HG1 LYS P  96     -85.832 -38.910  12.624  0.00  0.00      PROC  
ATOM   4985  HG2 LYS P  96     -86.393 -39.567  14.187  0.00  0.00      PROC  
ATOM   4986  CD  LYS P  96     -86.197 -37.361  13.962  0.00  0.00      PROC  
ATOM   4987  HD1 LYS P  96     -86.562 -36.544  13.303  0.00  0.00      PROC  
ATOM   4988  HD2 LYS P  96     -85.114 -37.193  14.141  0.00  0.00      PROC  
ATOM   4989  CE  LYS P  96     -87.012 -37.064  15.263  0.00  0.00      PROC  
ATOM   4990  HE1 LYS P  96     -88.104 -37.135  15.071  0.00  0.00      PROC  
ATOM   4991  HE2 LYS P  96     -86.830 -36.058  15.698  0.00  0.00      PROC  
ATOM   4992  NZ  LYS P  96     -86.690 -37.957  16.390  0.00  0.00      PROC  
ATOM   4993  HZ1 LYS P  96     -85.678 -37.870  16.610  0.00  0.00      PROC  
ATOM   4994  HZ2 LYS P  96     -86.976 -38.920  16.121  0.00  0.00      PROC  
ATOM   4995  HZ3 LYS P  96     -87.157 -37.607  17.251  0.00  0.00      PROC  
ATOM   4996  C   LYS P  96     -87.723 -41.406  12.475  0.00  0.00      PROC  
ATOM   4997  O   LYS P  96     -86.719 -41.916  12.071  0.00  0.00      PROC  
ATOM   4998  N   TYR P  97     -88.535 -42.017  13.323  0.00  0.00      PROC  
ATOM   4999  HN  TYR P  97     -89.373 -41.543  13.583  0.00  0.00      PROC  
ATOM   5000  CA  TYR P  97     -88.318 -43.317  13.991  0.00  0.00      PROC  
ATOM   5001  HA  TYR P  97     -87.471 -43.194  14.650  0.00  0.00      PROC  
ATOM   5002  CB  TYR P  97     -89.524 -43.619  15.024  0.00  0.00      PROC  
ATOM   5003  HB1 TYR P  97     -90.481 -43.605  14.459  0.00  0.00      PROC  
ATOM   5004  HB2 TYR P  97     -89.641 -42.786  15.749  0.00  0.00      PROC  
ATOM   5005  CG  TYR P  97     -89.279 -44.886  15.757  0.00  0.00      PROC  
ATOM   5006  CD1 TYR P  97     -90.224 -46.015  15.558  0.00  0.00      PROC  
ATOM   5007  HD1 TYR P  97     -90.800 -46.041  14.645  0.00  0.00      PROC  
ATOM   5008  CE1 TYR P  97     -90.257 -47.092  16.340  0.00  0.00      PROC  
ATOM   5009  HE1 TYR P  97     -90.939 -47.916  16.189  0.00  0.00      PROC  
ATOM   5010  CZ  TYR P  97     -89.430 -47.149  17.444  0.00  0.00      PROC  
ATOM   5011  OH  TYR P  97     -89.519 -48.280  18.297  0.00  0.00      PROC  
ATOM   5012  HH  TYR P  97     -88.867 -48.118  18.983  0.00  0.00      PROC  
ATOM   5013  CD2 TYR P  97     -88.455 -44.986  16.875  0.00  0.00      PROC  
ATOM   5014  HD2 TYR P  97     -87.826 -44.191  17.248  0.00  0.00      PROC  
ATOM   5015  CE2 TYR P  97     -88.474 -46.107  17.712  0.00  0.00      PROC  
ATOM   5016  HE2 TYR P  97     -87.981 -46.268  18.659  0.00  0.00      PROC  
ATOM   5017  C   TYR P  97     -88.125 -44.485  12.970  0.00  0.00      PROC  
ATOM   5018  O   TYR P  97     -87.142 -45.212  12.946  0.00  0.00      PROC  
ATOM   5019  N   TRP P  98     -89.097 -44.563  12.023  0.00  0.00      PROC  
ATOM   5020  HN  TRP P  98     -89.862 -43.928  11.943  0.00  0.00      PROC  
ATOM   5021  CA  TRP P  98     -89.140 -45.685  11.147  0.00  0.00      PROC  
ATOM   5022  HA  TRP P  98     -88.727 -46.506  11.715  0.00  0.00      PROC  
ATOM   5023  CB  TRP P  98     -90.530 -46.015  10.556  0.00  0.00      PROC  
ATOM   5024  HB1 TRP P  98     -90.323 -46.698   9.704  0.00  0.00      PROC  
ATOM   5025  HB2 TRP P  98     -91.099 -45.090  10.323  0.00  0.00      PROC  
ATOM   5026  CG  TRP P  98     -91.463 -46.807  11.399  0.00  0.00      PROC  
ATOM   5027  CD1 TRP P  98     -92.370 -46.308  12.251  0.00  0.00      PROC  
ATOM   5028  HD1 TRP P  98     -92.555 -45.245  12.202  0.00  0.00      PROC  
ATOM   5029  NE1 TRP P  98     -93.058 -47.415  12.810  0.00  0.00      PROC  
ATOM   5030  HE1 TRP P  98     -93.922 -47.499  13.258  0.00  0.00      PROC  
ATOM   5031  CE2 TRP P  98     -92.451 -48.581  12.437  0.00  0.00      PROC  
ATOM   5032  CD2 TRP P  98     -91.422 -48.283  11.556  0.00  0.00      PROC  
ATOM   5033  CE3 TRP P  98     -90.729 -49.290  10.926  0.00  0.00      PROC  
ATOM   5034  HE3 TRP P  98     -89.920 -49.222  10.214  0.00  0.00      PROC  
ATOM   5035  CZ3 TRP P  98     -91.007 -50.598  11.270  0.00  0.00      PROC  
ATOM   5036  HZ3 TRP P  98     -90.407 -51.422  10.914  0.00  0.00      PROC  
ATOM   5037  CZ2 TRP P  98     -92.675 -49.826  12.876  0.00  0.00      PROC  
ATOM   5038  HZ2 TRP P  98     -93.501 -50.011  13.546  0.00  0.00      PROC  
ATOM   5039  CH2 TRP P  98     -91.990 -50.890  12.194  0.00  0.00      PROC  
ATOM   5040  HH2 TRP P  98     -92.250 -51.922  12.379  0.00  0.00      PROC  
ATOM   5041  C   TRP P  98     -88.103 -45.521  10.012  0.00  0.00      PROC  
ATOM   5042  O   TRP P  98     -87.430 -46.473   9.621  0.00  0.00      PROC  
ATOM   5043  N   PHE P  99     -87.909 -44.245   9.509  0.00  0.00      PROC  
ATOM   5044  HN  PHE P  99     -88.533 -43.561   9.879  0.00  0.00      PROC  
ATOM   5045  CA  PHE P  99     -86.939 -44.078   8.425  0.00  0.00      PROC  
ATOM   5046  HA  PHE P  99     -87.196 -44.848   7.713  0.00  0.00      PROC  
ATOM   5047  CB  PHE P  99     -87.004 -42.651   7.774  0.00  0.00      PROC  
ATOM   5048  HB1 PHE P  99     -86.537 -41.851   8.388  0.00  0.00      PROC  
ATOM   5049  HB2 PHE P  99     -88.036 -42.243   7.721  0.00  0.00      PROC  
ATOM   5050  CG  PHE P  99     -86.509 -42.556   6.342  0.00  0.00      PROC  
ATOM   5051  CD1 PHE P  99     -86.936 -43.430   5.396  0.00  0.00      PROC  
ATOM   5052  HD1 PHE P  99     -87.464 -44.286   5.790  0.00  0.00      PROC  
ATOM   5053  CE1 PHE P  99     -86.569 -43.280   4.004  0.00  0.00      PROC  
ATOM   5054  HE1 PHE P  99     -87.006 -43.895   3.232  0.00  0.00      PROC  
ATOM   5055  CZ  PHE P  99     -85.694 -42.203   3.673  0.00  0.00      PROC  
ATOM   5056  HZ  PHE P  99     -85.494 -42.101   2.616  0.00  0.00      PROC  
ATOM   5057  CD2 PHE P  99     -85.680 -41.523   6.010  0.00  0.00      PROC  
ATOM   5058  HD2 PHE P  99     -85.309 -40.905   6.813  0.00  0.00      PROC  
ATOM   5059  CE2 PHE P  99     -85.243 -41.396   4.682  0.00  0.00      PROC  
ATOM   5060  HE2 PHE P  99     -84.455 -40.704   4.422  0.00  0.00      PROC  
ATOM   5061  C   PHE P  99     -85.510 -44.250   8.799  0.00  0.00      PROC  
ATOM   5062  O   PHE P  99     -84.714 -44.977   8.155  0.00  0.00      PROC
[truncated: 32,290,228 more chars]
