# Supplementary material for: Seeking the Membrane-Bound Structure of the Caveolin 8S Complex
Source: J Phys Chem B. 2025 Jul 25;129(31):7932–8. doi: 10.1021/acs.jpcb.5c01585 (PMC12337093; doi:10.1021/acs.jpcb.5c01585)
Supplement: Supplementary file 2 [file jp5c01585_si_002.zip › FinalPDBfiles/2.32A.GLU.pdb]

CRYST1  166.514  166.514  139.601  90.00  90.00  90.00 P 1           1
ATOM      1  N   ILE P  49      70.184  43.584  26.781  0.00  0.00      PROA  
ATOM      2  HT1 ILE P  49      70.389  42.570  26.890  0.00  0.00      PROA  
ATOM      3  HT2 ILE P  49      70.710  44.089  27.522  0.00  0.00      PROA  
ATOM      4  HT3 ILE P  49      70.504  43.965  25.868  0.00  0.00      PROA  
ATOM      5  CA  ILE P  49      68.757  43.821  26.906  0.00  0.00      PROA  
ATOM      6  HA  ILE P  49      68.717  44.898  26.843  0.00  0.00      PROA  
ATOM      7  CB  ILE P  49      67.901  43.200  25.735  0.00  0.00      PROA  
ATOM      8  HB  ILE P  49      66.834  43.490  25.847  0.00  0.00      PROA  
ATOM      9  CG2 ILE P  49      68.322  43.909  24.420  0.00  0.00      PROA  
ATOM     10 HG21 ILE P  49      69.374  43.648  24.176  0.00  0.00      PROA  
ATOM     11 HG22 ILE P  49      68.243  45.009  24.559  0.00  0.00      PROA  
ATOM     12 HG23 ILE P  49      67.725  43.645  23.522  0.00  0.00      PROA  
ATOM     13  CG1 ILE P  49      68.021  41.646  25.557  0.00  0.00      PROA  
ATOM     14 HG11 ILE P  49      67.763  41.077  26.476  0.00  0.00      PROA  
ATOM     15 HG12 ILE P  49      69.078  41.383  25.338  0.00  0.00      PROA  
ATOM     16  CD  ILE P  49      67.031  41.009  24.597  0.00  0.00      PROA  
ATOM     17  HD1 ILE P  49      67.474  40.013  24.381  0.00  0.00      PROA  
ATOM     18  HD2 ILE P  49      66.989  41.515  23.609  0.00  0.00      PROA  
ATOM     19  HD3 ILE P  49      66.021  40.962  25.057  0.00  0.00      PROA  
ATOM     20  C   ILE P  49      68.285  43.452  28.280  0.00  0.00      PROA  
ATOM     21  O   ILE P  49      68.954  42.691  28.996  0.00  0.00      PROA  
ATOM     22  N   ASP P  50      66.971  43.768  28.728  0.00  0.00      PROA  
ATOM     23  HN  ASP P  50      66.385  44.384  28.207  0.00  0.00      PROA  
ATOM     24  CA  ASP P  50      66.260  43.057  29.765  0.00  0.00      PROA  
ATOM     25  HA  ASP P  50      66.630  42.042  29.772  0.00  0.00      PROA  
ATOM     26  CB  ASP P  50      66.440  43.843  31.114  0.00  0.00      PROA  
ATOM     27  HB1 ASP P  50      65.879  44.799  31.191  0.00  0.00      PROA  
ATOM     28  HB2 ASP P  50      67.521  44.088  31.201  0.00  0.00      PROA  
ATOM     29  CG  ASP P  50      66.049  42.900  32.304  0.00  0.00      PROA  
ATOM     30  OD1 ASP P  50      65.434  43.291  33.345  0.00  0.00      PROA  
ATOM     31  OD2 ASP P  50      66.468  41.709  32.168  0.00  0.00      PROA  
ATOM     32  C   ASP P  50      64.875  43.013  29.358  0.00  0.00      PROA  
ATOM     33  O   ASP P  50      64.407  44.001  28.730  0.00  0.00      PROA  
ATOM     34  N   LEU P  51      64.111  41.943  29.558  0.00  0.00      PROA  
ATOM     35  HN  LEU P  51      64.429  41.212  30.156  0.00  0.00      PROA  
ATOM     36  CA  LEU P  51      62.864  41.780  28.893  0.00  0.00      PROA  
ATOM     37  HA  LEU P  51      63.024  42.188  27.906  0.00  0.00      PROA  
ATOM     38  CB  LEU P  51      62.588  40.265  28.824  0.00  0.00      PROA  
ATOM     39  HB1 LEU P  51      62.461  39.948  29.881  0.00  0.00      PROA  
ATOM     40  HB2 LEU P  51      63.461  39.692  28.444  0.00  0.00      PROA  
ATOM     41  CG  LEU P  51      61.304  39.835  28.242  0.00  0.00      PROA  
ATOM     42  HG  LEU P  51      60.402  40.396  28.569  0.00  0.00      PROA  
ATOM     43  CD1 LEU P  51      61.223  39.856  26.738  0.00  0.00      PROA  
ATOM     44 HD11 LEU P  51      60.232  39.548  26.340  0.00  0.00      PROA  
ATOM     45 HD12 LEU P  51      61.770  39.074  26.170  0.00  0.00      PROA  
ATOM     46 HD13 LEU P  51      61.495  40.875  26.390  0.00  0.00      PROA  
ATOM     47  CD2 LEU P  51      61.049  38.358  28.661  0.00  0.00      PROA  
ATOM     48 HD21 LEU P  51      60.876  38.215  29.749  0.00  0.00      PROA  
ATOM     49 HD22 LEU P  51      61.833  37.754  28.156  0.00  0.00      PROA  
ATOM     50 HD23 LEU P  51      60.137  38.002  28.135  0.00  0.00      PROA  
ATOM     51  C   LEU P  51      61.713  42.592  29.332  0.00  0.00      PROA  
ATOM     52  O   LEU P  51      61.543  43.097  30.459  0.00  0.00      PROA  
ATOM     53  N   VAL P  52      60.896  43.006  28.415  0.00  0.00      PROA  
ATOM     54  HN  VAL P  52      61.033  42.674  27.485  0.00  0.00      PROA  
ATOM     55  CA  VAL P  52      59.761  43.937  28.444  0.00  0.00      PROA  
ATOM     56  HA  VAL P  52      60.141  44.850  28.879  0.00  0.00      PROA  
ATOM     57  CB  VAL P  52      59.365  44.250  27.041  0.00  0.00      PROA  
ATOM     58  HB  VAL P  52      60.253  44.565  26.451  0.00  0.00      PROA  
ATOM     59  CG1 VAL P  52      58.870  42.938  26.336  0.00  0.00      PROA  
ATOM     60 HG11 VAL P  52      59.559  42.084  26.510  0.00  0.00      PROA  
ATOM     61 HG12 VAL P  52      58.668  43.133  25.261  0.00  0.00      PROA  
ATOM     62 HG13 VAL P  52      57.867  42.681  26.742  0.00  0.00      PROA  
ATOM     63  CG2 VAL P  52      58.373  45.463  26.813  0.00  0.00      PROA  
ATOM     64 HG21 VAL P  52      58.638  46.373  27.392  0.00  0.00      PROA  
ATOM     65 HG22 VAL P  52      57.384  45.048  27.104  0.00  0.00      PROA  
ATOM     66 HG23 VAL P  52      58.414  45.683  25.725  0.00  0.00      PROA  
ATOM     67  C   VAL P  52      58.676  43.359  29.282  0.00  0.00      PROA  
ATOM     68  O   VAL P  52      58.488  42.116  29.347  0.00  0.00      PROA  
ATOM     69  N   ASN P  53      57.922  44.193  29.936  0.00  0.00      PROA  
ATOM     70  HN  ASN P  53      57.971  45.188  29.901  0.00  0.00      PROA  
ATOM     71  CA  ASN P  53      56.755  43.695  30.583  0.00  0.00      PROA  
ATOM     72  HA  ASN P  53      56.803  42.634  30.778  0.00  0.00      PROA  
ATOM     73  CB  ASN P  53      56.407  44.392  31.877  0.00  0.00      PROA  
ATOM     74  HB1 ASN P  53      55.368  44.235  32.238  0.00  0.00      PROA  
ATOM     75  HB2 ASN P  53      56.464  45.501  31.827  0.00  0.00      PROA  
ATOM     76  CG  ASN P  53      57.342  43.868  32.944  0.00  0.00      PROA  
ATOM     77  OD1 ASN P  53      58.174  42.942  32.862  0.00  0.00      PROA  
ATOM     78  ND2 ASN P  53      57.058  44.414  34.131  0.00  0.00      PROA  
ATOM     79 HD21 ASN P  53      57.617  44.312  34.954  0.00  0.00      PROA  
ATOM     80 HD22 ASN P  53      56.221  44.960  34.168  0.00  0.00      PROA  
ATOM     81  C   ASN P  53      55.531  43.874  29.650  0.00  0.00      PROA  
ATOM     82  O   ASN P  53      55.470  44.847  28.898  0.00  0.00      PROA  
ATOM     83  N   ARG P  54      54.587  42.865  29.603  0.00  0.00      PROA  
ATOM     84  HN  ARG P  54      54.604  42.121  30.266  0.00  0.00      PROA  
ATOM     85  CA  ARG P  54      53.542  42.845  28.643  0.00  0.00      PROA  
ATOM     86  HA  ARG P  54      53.853  43.261  27.696  0.00  0.00      PROA  
ATOM     87  CB  ARG P  54      53.143  41.335  28.507  0.00  0.00      PROA  
ATOM     88  HB1 ARG P  54      53.021  41.083  29.582  0.00  0.00      PROA  
ATOM     89  HB2 ARG P  54      54.074  40.815  28.196  0.00  0.00      PROA  
ATOM     90  CG  ARG P  54      51.898  40.817  27.762  0.00  0.00      PROA  
ATOM     91  HG1 ARG P  54      50.990  41.169  28.297  0.00  0.00      PROA  
ATOM     92  HG2 ARG P  54      51.894  39.716  27.904  0.00  0.00      PROA  
ATOM     93  CD  ARG P  54      52.089  40.935  26.232  0.00  0.00      PROA  
ATOM     94  HD1 ARG P  54      51.465  40.172  25.719  0.00  0.00      PROA  
ATOM     95  HD2 ARG P  54      53.160  40.714  26.032  0.00  0.00      PROA  
ATOM     96  NE  ARG P  54      51.669  42.280  25.797  0.00  0.00      PROA  
ATOM     97  HE  ARG P  54      51.518  42.958  26.516  0.00  0.00      PROA  
ATOM     98  CZ  ARG P  54      51.737  42.778  24.598  0.00  0.00      PROA  
ATOM     99  NH1 ARG P  54      51.649  41.974  23.525  0.00  0.00      PROA  
ATOM    100 HH11 ARG P  54      51.800  40.989  23.611  0.00  0.00      PROA  
ATOM    101 HH12 ARG P  54      51.520  42.389  22.625  0.00  0.00      PROA  
ATOM    102  NH2 ARG P  54      51.586  44.028  24.291  0.00  0.00      PROA  
ATOM    103 HH21 ARG P  54      51.440  44.717  25.001  0.00  0.00      PROA  
ATOM    104 HH22 ARG P  54      51.586  44.221  23.309  0.00  0.00      PROA  
ATOM    105  C   ARG P  54      52.329  43.693  29.001  0.00  0.00      PROA  
ATOM    106  O   ARG P  54      51.502  44.166  28.242  0.00  0.00      PROA  
ATOM    107  N   ASP P  55      52.368  44.154  30.244  0.00  0.00      PROA  
ATOM    108  HN  ASP P  55      53.035  43.631  30.770  0.00  0.00      PROA  
ATOM    109  CA  ASP P  55      51.569  45.222  30.875  0.00  0.00      PROA  
ATOM    110  HA  ASP P  55      50.567  44.856  31.046  0.00  0.00      PROA  
ATOM    111  CB  ASP P  55      52.103  45.357  32.298  0.00  0.00      PROA  
ATOM    112  HB1 ASP P  55      51.466  46.088  32.839  0.00  0.00      PROA  
ATOM    113  HB2 ASP P  55      53.094  45.850  32.391  0.00  0.00      PROA  
ATOM    114  CG  ASP P  55      52.189  44.080  33.220  0.00  0.00      PROA  
ATOM    115  OD1 ASP P  55      51.656  43.023  32.770  0.00  0.00      PROA  
ATOM    116  OD2 ASP P  55      52.705  44.131  34.388  0.00  0.00      PROA  
ATOM    117  C   ASP P  55      51.720  46.559  30.122  0.00  0.00      PROA  
ATOM    118  O   ASP P  55      52.880  47.048  29.992  0.00  0.00      PROA  
ATOM    119  N   PRO P  56      50.675  47.207  29.644  0.00  0.00      PROA  
ATOM    120  CD  PRO P  56      49.406  46.573  29.173  0.00  0.00      PROA  
ATOM    121  HD1 PRO P  56      48.893  46.162  30.069  0.00  0.00      PROA  
ATOM    122  HD2 PRO P  56      49.801  45.772  28.513  0.00  0.00      PROA  
ATOM    123  CA  PRO P  56      50.627  48.706  29.609  0.00  0.00      PROA  
ATOM    124  HA  PRO P  56      51.172  48.989  28.720  0.00  0.00      PROA  
ATOM    125  CB  PRO P  56      49.105  48.928  29.409  0.00  0.00      PROA  
ATOM    126  HB1 PRO P  56      48.849  49.878  28.894  0.00  0.00      PROA  
ATOM    127  HB2 PRO P  56      48.492  48.866  30.334  0.00  0.00      PROA  
ATOM    128  CG  PRO P  56      48.647  47.764  28.562  0.00  0.00      PROA  
ATOM    129  HG1 PRO P  56      47.585  47.441  28.623  0.00  0.00      PROA  
ATOM    130  HG2 PRO P  56      48.926  47.943  27.502  0.00  0.00      PROA  
ATOM    131  C   PRO P  56      51.167  49.558  30.745  0.00  0.00      PROA  
ATOM    132  O   PRO P  56      50.796  49.225  31.846  0.00  0.00      PROA  
ATOM    133  N   LYS P  57      52.127  50.551  30.495  0.00  0.00      PROA  
ATOM    134  HN  LYS P  57      52.519  50.685  29.588  0.00  0.00      PROA  
ATOM    135  CA  LYS P  57      52.575  51.574  31.405  0.00  0.00      PROA  
ATOM    136  HA  LYS P  57      52.686  51.028  32.330  0.00  0.00      PROA  
ATOM    137  CB  LYS P  57      53.884  52.188  30.762  0.00  0.00      PROA  
ATOM    138  HB1 LYS P  57      54.212  53.114  31.281  0.00  0.00      PROA  
ATOM    139  HB2 LYS P  57      53.624  52.636  29.779  0.00  0.00      PROA  
ATOM    140  CG  LYS P  57      55.035  51.179  30.642  0.00  0.00      PROA  
ATOM    141  HG1 LYS P  57      54.728  50.373  29.942  0.00  0.00      PROA  
ATOM    142  HG2 LYS P  57      55.249  50.740  31.640  0.00  0.00      PROA  
ATOM    143  CD  LYS P  57      56.361  51.709  29.998  0.00  0.00      PROA  
ATOM    144  HD1 LYS P  57      56.186  52.093  28.970  0.00  0.00      PROA  
ATOM    145  HD2 LYS P  57      57.072  50.860  30.092  0.00  0.00      PROA  
ATOM    146  CE  LYS P  57      56.914  52.923  30.773  0.00  0.00      PROA  
ATOM    147  HE1 LYS P  57      57.118  52.710  31.844  0.00  0.00      PROA  
ATOM    148  HE2 LYS P  57      56.156  53.734  30.732  0.00  0.00      PROA  
ATOM    149  NZ  LYS P  57      58.233  53.332  30.227  0.00  0.00      PROA  
ATOM    150  HZ1 LYS P  57      58.838  52.495  30.100  0.00  0.00      PROA  
ATOM    151  HZ2 LYS P  57      58.724  54.052  30.794  0.00  0.00      PROA  
ATOM    152  HZ3 LYS P  57      57.970  53.693  29.288  0.00  0.00      PROA  
ATOM    153  C   LYS P  57      51.563  52.672  31.760  0.00  0.00      PROA  
ATOM    154  O   LYS P  57      50.388  52.669  31.310  0.00  0.00      PROA  
ATOM    155  N   HSD P  58      51.974  53.598  32.683  0.00  0.00      PROA  
ATOM    156  HN  HSD P  58      52.913  53.476  32.997  0.00  0.00      PROA  
ATOM    157  CA  HSD P  58      51.060  54.432  33.382  0.00  0.00      PROA  
ATOM    158  HA  HSD P  58      50.042  54.315  33.042  0.00  0.00      PROA  
ATOM    159  CB  HSD P  58      51.308  54.283  34.917  0.00  0.00      PROA  
ATOM    160  HB1 HSD P  58      50.652  55.049  35.383  0.00  0.00      PROA  
ATOM    161  HB2 HSD P  58      52.322  54.664  35.163  0.00  0.00      PROA  
ATOM    162  ND1 HSD P  58      49.764  52.491  35.789  0.00  0.00      PROA  
ATOM    163  HD1 HSD P  58      48.953  53.015  35.530  0.00  0.00      PROA  
ATOM    164  CG  HSD P  58      51.043  52.915  35.448  0.00  0.00      PROA  
ATOM    165  CE1 HSD P  58      49.903  51.292  36.250  0.00  0.00      PROA  
ATOM    166  HE1 HSD P  58      49.091  50.580  36.399  0.00  0.00      PROA  
ATOM    167  NE2 HSD P  58      51.156  50.947  36.487  0.00  0.00      PROA  
ATOM    168  CD2 HSD P  58      51.894  51.987  36.018  0.00  0.00      PROA  
ATOM    169  HD2 HSD P  58      52.971  51.877  36.060  0.00  0.00      PROA  
ATOM    170  C   HSD P  58      51.309  55.892  33.021  0.00  0.00      PROA  
ATOM    171  O   HSD P  58      50.661  56.824  33.517  0.00  0.00      PROA  
ATOM    172  N   LEU P  59      52.199  56.181  32.032  0.00  0.00      PROA  
ATOM    173  HN  LEU P  59      52.580  55.481  31.434  0.00  0.00      PROA  
ATOM    174  CA  LEU P  59      52.529  57.527  31.604  0.00  0.00      PROA  
ATOM    175  HA  LEU P  59      52.738  58.188  32.432  0.00  0.00      PROA  
ATOM    176  CB  LEU P  59      53.915  57.377  30.803  0.00  0.00      PROA  
ATOM    177  HB1 LEU P  59      54.352  58.300  30.365  0.00  0.00      PROA  
ATOM    178  HB2 LEU P  59      53.666  56.739  29.928  0.00  0.00      PROA  
ATOM    179  CG  LEU P  59      55.060  56.750  31.613  0.00  0.00      PROA  
ATOM    180  HG  LEU P  59      54.750  55.691  31.741  0.00  0.00      PROA  
ATOM    181  CD1 LEU P  59      56.414  56.771  30.861  0.00  0.00      PROA  
ATOM    182 HD11 LEU P  59      56.412  56.211  29.901  0.00  0.00      PROA  
ATOM    183 HD12 LEU P  59      57.243  56.401  31.501  0.00  0.00      PROA  
ATOM    184 HD13 LEU P  59      56.686  57.800  30.544  0.00  0.00      PROA  
ATOM    185  CD2 LEU P  59      55.279  57.332  32.982  0.00  0.00      PROA  
ATOM    186 HD21 LEU P  59      54.672  58.219  33.264  0.00  0.00      PROA  
ATOM    187 HD22 LEU P  59      56.336  57.671  32.957  0.00  0.00      PROA  
ATOM    188 HD23 LEU P  59      55.074  56.525  33.719  0.00  0.00      PROA  
ATOM    189  C   LEU P  59      51.612  58.282  30.636  0.00  0.00      PROA  
ATOM    190  O   LEU P  59      51.680  59.515  30.511  0.00  0.00      PROA  
ATOM    191  N   ASN P  60      50.628  57.632  29.982  0.00  0.00      PROA  
ATOM    192  HN  ASN P  60      50.726  56.667  30.213  0.00  0.00      PROA  
ATOM    193  CA  ASN P  60      49.479  58.188  29.404  0.00  0.00      PROA  
ATOM    194  HA  ASN P  60      49.309  59.195  29.756  0.00  0.00      PROA  
ATOM    195  CB  ASN P  60      49.561  58.163  27.883  0.00  0.00      PROA  
ATOM    196  HB1 ASN P  60      48.638  58.556  27.405  0.00  0.00      PROA  
ATOM    197  HB2 ASN P  60      49.767  57.140  27.501  0.00  0.00      PROA  
ATOM    198  CG  ASN P  60      50.718  59.042  27.323  0.00  0.00      PROA  
ATOM    199  OD1 ASN P  60      51.698  58.627  26.676  0.00  0.00      PROA  
ATOM    200  ND2 ASN P  60      50.548  60.360  27.589  0.00  0.00      PROA  
ATOM    201 HD21 ASN P  60      49.624  60.610  27.879  0.00  0.00      PROA  
ATOM    202 HD22 ASN P  60      51.306  60.999  27.457  0.00  0.00      PROA  
ATOM    203  C   ASN P  60      48.203  57.501  29.859  0.00  0.00      PROA  
ATOM    204  O   ASN P  60      48.359  56.527  30.574  0.00  0.00      PROA  
ATOM    205  N   ASP P  61      46.993  57.984  29.554  0.00  0.00      PROA  
ATOM    206  HN  ASP P  61      46.898  58.723  28.892  0.00  0.00      PROA  
ATOM    207  CA  ASP P  61      45.743  57.500  30.114  0.00  0.00      PROA  
ATOM    208  HA  ASP P  61      45.794  57.442  31.192  0.00  0.00      PROA  
ATOM    209  CB  ASP P  61      44.624  58.384  29.616  0.00  0.00      PROA  
ATOM    210  HB1 ASP P  61      43.618  58.076  29.973  0.00  0.00      PROA  
ATOM    211  HB2 ASP P  61      44.796  58.498  28.524  0.00  0.00      PROA  
ATOM    212  CG  ASP P  61      44.860  59.849  29.991  0.00  0.00      PROA  
ATOM    213  OD1 ASP P  61      44.050  60.688  29.418  0.00  0.00      PROA  
ATOM    214  OD2 ASP P  61      45.606  60.197  30.927  0.00  0.00      PROA  
ATOM    215  C   ASP P  61      45.479  56.082  29.570  0.00  0.00      PROA  
ATOM    216  O   ASP P  61      46.158  55.669  28.634  0.00  0.00      PROA  
ATOM    217  N   ASP P  62      44.470  55.392  30.149  0.00  0.00      PROA  
ATOM    218  HN  ASP P  62      43.935  55.806  30.882  0.00  0.00      PROA  
ATOM    219  CA  ASP P  62      44.156  54.052  29.862  0.00  0.00      PROA  
ATOM    220  HA  ASP P  62      44.955  53.403  30.187  0.00  0.00      PROA  
ATOM    221  CB  ASP P  62      42.912  53.622  30.675  0.00  0.00      PROA  
ATOM    222  HB1 ASP P  62      42.615  52.558  30.560  0.00  0.00      PROA  
ATOM    223  HB2 ASP P  62      42.101  54.345  30.441  0.00  0.00      PROA  
ATOM    224  CG  ASP P  62      43.186  53.774  32.132  0.00  0.00      PROA  
ATOM    225  OD1 ASP P  62      44.355  53.888  32.584  0.00  0.00      PROA  
ATOM    226  OD2 ASP P  62      42.131  53.700  32.868  0.00  0.00      PROA  
ATOM    227  C   ASP P  62      43.823  53.909  28.328  0.00  0.00      PROA  
ATOM    228  O   ASP P  62      43.217  54.736  27.666  0.00  0.00      PROA  
ATOM    229  N   VAL P  63      44.239  52.713  27.795  0.00  0.00      PROA  
ATOM    230  HN  VAL P  63      44.734  52.030  28.326  0.00  0.00      PROA  
ATOM    231  CA  VAL P  63      44.043  52.367  26.349  0.00  0.00      PROA  
ATOM    232  HA  VAL P  63      44.213  53.273  25.785  0.00  0.00      PROA  
ATOM    233  CB  VAL P  63      44.929  51.230  25.792  0.00  0.00      PROA  
ATOM    234  HB  VAL P  63      44.610  51.047  24.743  0.00  0.00      PROA  
ATOM    235  CG1 VAL P  63      46.337  51.696  25.795  0.00  0.00      PROA  
ATOM    236 HG11 VAL P  63      46.753  52.099  26.743  0.00  0.00      PROA  
ATOM    237 HG12 VAL P  63      46.348  52.450  24.978  0.00  0.00      PROA  
ATOM    238 HG13 VAL P  63      47.029  50.840  25.644  0.00  0.00      PROA  
ATOM    239  CG2 VAL P  63      44.816  49.966  26.722  0.00  0.00      PROA  
ATOM    240 HG21 VAL P  63      45.356  49.096  26.291  0.00  0.00      PROA  
ATOM    241 HG22 VAL P  63      43.751  49.755  26.958  0.00  0.00      PROA  
ATOM    242 HG23 VAL P  63      45.320  50.174  27.690  0.00  0.00      PROA  
ATOM    243  C   VAL P  63      42.533  51.980  26.090  0.00  0.00      PROA  
ATOM    244  O   VAL P  63      41.829  51.437  26.947  0.00  0.00      PROA  
ATOM    245  N   VAL P  64      42.101  52.151  24.864  0.00  0.00      PROA  
ATOM    246  HN  VAL P  64      42.789  52.451  24.208  0.00  0.00      PROA  
ATOM    247  CA  VAL P  64      40.753  51.844  24.284  0.00  0.00      PROA  
ATOM    248  HA  VAL P  64      40.017  51.897  25.072  0.00  0.00      PROA  
ATOM    249  CB  VAL P  64      40.291  52.926  23.342  0.00  0.00      PROA  
ATOM    250  HB  VAL P  64      40.974  52.991  22.468  0.00  0.00      PROA  
ATOM    251  CG1 VAL P  64      38.805  52.654  22.825  0.00  0.00      PROA  
ATOM    252 HG11 VAL P  64      38.768  51.681  22.292  0.00  0.00      PROA  
ATOM    253 HG12 VAL P  64      38.511  53.442  22.099  0.00  0.00      PROA  
ATOM    254 HG13 VAL P  64      38.001  52.628  23.591  0.00  0.00      PROA  
ATOM    255  CG2 VAL P  64      40.284  54.377  23.836  0.00  0.00      PROA  
ATOM    256 HG21 VAL P  64      41.252  54.613  24.328  0.00  0.00      PROA  
ATOM    257 HG22 VAL P  64      39.466  54.460  24.583  0.00  0.00      PROA  
ATOM    258 HG23 VAL P  64      40.120  55.175  23.081  0.00  0.00      PROA  
ATOM    259  C   VAL P  64      40.631  50.448  23.677  0.00  0.00      PROA  
ATOM    260  O   VAL P  64      41.313  50.174  22.676  0.00  0.00      PROA  
ATOM    261  N   LYS P  65      39.817  49.585  24.248  0.00  0.00      PROA  
ATOM    262  HN  LYS P  65      39.211  49.874  24.985  0.00  0.00      PROA  
ATOM    263  CA  LYS P  65      39.658  48.242  23.827  0.00  0.00      PROA  
ATOM    264  HA  LYS P  65      40.295  48.001  22.989  0.00  0.00      PROA  
ATOM    265  CB  LYS P  65      39.940  47.347  25.049  0.00  0.00      PROA  
ATOM    266  HB1 LYS P  65      39.197  47.588  25.839  0.00  0.00      PROA  
ATOM    267  HB2 LYS P  65      40.978  47.574  25.372  0.00  0.00      PROA  
ATOM    268  CG  LYS P  65      40.042  45.798  24.893  0.00  0.00      PROA  
ATOM    269  HG1 LYS P  65      40.878  45.378  25.493  0.00  0.00      PROA  
ATOM    270  HG2 LYS P  65      40.374  45.644  23.844  0.00  0.00      PROA  
ATOM    271  CD  LYS P  65      38.790  45.011  25.409  0.00  0.00      PROA  
ATOM    272  HD1 LYS P  65      37.897  45.376  24.858  0.00  0.00      PROA  
ATOM    273  HD2 LYS P  65      38.795  45.276  26.488  0.00  0.00      PROA  
ATOM    274  CE  LYS P  65      38.922  43.457  25.192  0.00  0.00      PROA  
ATOM    275  HE1 LYS P  65      39.806  42.965  25.652  0.00  0.00      PROA  
ATOM    276  HE2 LYS P  65      38.843  43.234  24.106  0.00  0.00      PROA  
ATOM    277  NZ  LYS P  65      37.752  42.879  25.825  0.00  0.00      PROA  
ATOM    278  HZ1 LYS P  65      36.909  43.120  25.265  0.00  0.00      PROA  
ATOM    279  HZ2 LYS P  65      37.674  43.228  26.801  0.00  0.00      PROA  
ATOM    280  HZ3 LYS P  65      37.907  41.860  25.966  0.00  0.00      PROA  
ATOM    281  C   LYS P  65      38.125  48.132  23.321  0.00  0.00      PROA  
ATOM    282  O   LYS P  65      37.255  48.713  23.942  0.00  0.00      PROA  
ATOM    283  N   ILE P  66      37.846  47.440  22.123  0.00  0.00      PROA  
ATOM    284  HN  ILE P  66      38.589  47.043  21.589  0.00  0.00      PROA  
ATOM    285  CA  ILE P  66      36.590  47.585  21.461  0.00  0.00      PROA  
ATOM    286  HA  ILE P  66      35.987  48.319  21.975  0.00  0.00      PROA  
ATOM    287  CB  ILE P  66      36.744  48.027  19.927  0.00  0.00      PROA  
ATOM    288  HB  ILE P  66      37.182  47.196  19.333  0.00  0.00      PROA  
ATOM    289  CG2 ILE P  66      35.309  48.421  19.438  0.00  0.00      PROA  
ATOM    290 HG21 ILE P  66      35.367  49.091  18.553  0.00  0.00      PROA  
ATOM    291 HG22 ILE P  66      34.691  49.068  20.097  0.00  0.00      PROA  
ATOM    292 HG23 ILE P  66      34.767  47.498  19.140  0.00  0.00      PROA  
ATOM    293  CG1 ILE P  66      37.786  49.255  19.902  0.00  0.00      PROA  
ATOM    294 HG11 ILE P  66      38.715  49.010  20.460  0.00  0.00      PROA  
ATOM    295 HG12 ILE P  66      37.421  50.123  20.491  0.00  0.00      PROA  
ATOM    296  CD  ILE P  66      38.130  49.683  18.426  0.00  0.00      PROA  
ATOM    297  HD1 ILE P  66      37.280  50.147  17.882  0.00  0.00      PROA  
ATOM    298  HD2 ILE P  66      38.560  48.902  17.764  0.00  0.00      PROA  
ATOM    299  HD3 ILE P  66      38.830  50.542  18.501  0.00  0.00      PROA  
ATOM    300  C   ILE P  66      35.859  46.275  21.495  0.00  0.00      PROA  
ATOM    301  O   ILE P  66      36.343  45.303  20.919  0.00  0.00      PROA  
ATOM    302  N   ASP P  67      34.654  46.298  22.192  0.00  0.00      PROA  
ATOM    303  HN  ASP P  67      34.425  47.114  22.717  0.00  0.00      PROA  
ATOM    304  CA  ASP P  67      33.885  45.086  22.322  0.00  0.00      PROA  
ATOM    305  HA  ASP P  67      34.361  44.268  21.802  0.00  0.00      PROA  
ATOM    306  CB  ASP P  67      33.781  44.777  23.844  0.00  0.00      PROA  
ATOM    307  HB1 ASP P  67      33.051  43.957  24.015  0.00  0.00      PROA  
ATOM    308  HB2 ASP P  67      33.414  45.707  24.326  0.00  0.00      PROA  
ATOM    309  CG  ASP P  67      35.113  44.284  24.368  0.00  0.00      PROA  
ATOM    310  OD1 ASP P  67      35.159  44.153  25.607  0.00  0.00      PROA  
ATOM    311  OD2 ASP P  67      35.967  43.728  23.642  0.00  0.00      PROA  
ATOM    312  C   ASP P  67      32.444  45.306  21.786  0.00  0.00      PROA  
ATOM    313  O   ASP P  67      31.889  46.408  21.774  0.00  0.00      PROA  
ATOM    314  N   PHE P  68      31.804  44.262  21.129  0.00  0.00      PROA  
ATOM    315  HN  PHE P  68      32.252  43.373  21.190  0.00  0.00      PROA  
ATOM    316  CA  PHE P  68      30.546  44.222  20.384  0.00  0.00      PROA  
ATOM    317  HA  PHE P  68      30.632  44.816  19.486  0.00  0.00      PROA  
ATOM    318  CB  PHE P  68      30.272  42.782  19.926  0.00  0.00      PROA  
ATOM    319  HB1 PHE P  68      30.188  42.165  20.847  0.00  0.00      PROA  
ATOM    320  HB2 PHE P  68      31.077  42.407  19.258  0.00  0.00      PROA  
ATOM    321  CG  PHE P  68      28.897  42.628  19.249  0.00  0.00      PROA  
ATOM    322  CD1 PHE P  68      28.664  43.127  17.952  0.00  0.00      PROA  
ATOM    323  HD1 PHE P  68      29.465  43.619  17.420  0.00  0.00      PROA  
ATOM    324  CE1 PHE P  68      27.364  42.964  17.375  0.00  0.00      PROA  
ATOM    325  HE1 PHE P  68      27.142  43.338  16.386  0.00  0.00      PROA  
ATOM    326  CZ  PHE P  68      26.319  42.466  18.085  0.00  0.00      PROA  
ATOM    327  HZ  PHE P  68      25.365  42.552  17.587  0.00  0.00      PROA  
ATOM    328  CD2 PHE P  68      27.823  41.969  19.901  0.00  0.00      PROA  
ATOM    329  HD2 PHE P  68      27.938  41.596  20.908  0.00  0.00      PROA  
ATOM    330  CE2 PHE P  68      26.531  41.972  19.381  0.00  0.00      PROA  
ATOM    331  HE2 PHE P  68      25.843  41.316  19.893  0.00  0.00      PROA  
ATOM    332  C   PHE P  68      29.428  44.785  21.202  0.00  0.00      PROA  
ATOM    333  O   PHE P  68      28.576  45.632  20.785  0.00  0.00      PROA  
ATOM    334  N   GLU P  69      29.442  44.385  22.472  0.00  0.00      PROA  
ATOM    335  HN  GLU P  69      30.091  43.670  22.722  0.00  0.00      PROA  
ATOM    336  CA  GLU P  69      28.445  44.675  23.336  0.00  0.00      PROA  
ATOM    337  HA  GLU P  69      27.487  44.632  22.840  0.00  0.00      PROA  
ATOM    338  CB  GLU P  69      28.479  43.625  24.464  0.00  0.00      PROA  
ATOM    339  HB1 GLU P  69      27.906  43.739  25.409  0.00  0.00      PROA  
ATOM    340  HB2 GLU P  69      29.507  43.402  24.822  0.00  0.00      PROA  
ATOM    341  CG  GLU P  69      27.911  42.225  23.897  0.00  0.00      PROA  
ATOM    342  HG1 GLU P  69      28.758  41.674  23.437  0.00  0.00      PROA  
ATOM    343  HG2 GLU P  69      27.131  42.453  23.139  0.00  0.00      PROA  
ATOM    344  CD  GLU P  69      27.286  41.437  24.974  0.00  0.00      PROA  
ATOM    345  OE1 GLU P  69      26.061  41.130  24.978  0.00  0.00      PROA  
ATOM    346  OE2 GLU P  69      28.065  41.007  25.916  0.00  0.00      PROA  
ATOM    347  C   GLU P  69      28.399  45.977  24.066  0.00  0.00      PROA  
ATOM    348  O   GLU P  69      27.369  46.372  24.631  0.00  0.00      PROA  
ATOM    349  N   ASP P  70      29.574  46.688  24.041  0.00  0.00      PROA  
ATOM    350  HN  ASP P  70      30.359  46.220  23.643  0.00  0.00      PROA  
ATOM    351  CA  ASP P  70      29.751  48.074  24.432  0.00  0.00      PROA  
ATOM    352  HA  ASP P  70      29.190  48.300  25.326  0.00  0.00      PROA  
ATOM    353  CB  ASP P  70      31.201  48.279  24.919  0.00  0.00      PROA  
ATOM    354  HB1 ASP P  70      31.511  49.297  25.237  0.00  0.00      PROA  
ATOM    355  HB2 ASP P  70      31.923  47.817  24.212  0.00  0.00      PROA  
ATOM    356  CG  ASP P  70      31.413  47.295  26.138  0.00  0.00      PROA  
ATOM    357  OD1 ASP P  70      30.437  46.967  26.902  0.00  0.00      PROA  
ATOM    358  OD2 ASP P  70      32.629  47.165  26.422  0.00  0.00      PROA  
ATOM    359  C   ASP P  70      29.305  48.853  23.233  0.00  0.00      PROA  
ATOM    360  O   ASP P  70      28.452  49.720  23.396  0.00  0.00      PROA  
ATOM    361  N   VAL P  71      29.804  48.546  22.031  0.00  0.00      PROA  
ATOM    362  HN  VAL P  71      30.499  47.831  22.014  0.00  0.00      PROA  
ATOM    363  CA  VAL P  71      29.507  49.210  20.774  0.00  0.00      PROA  
ATOM    364  HA  VAL P  71      29.804  50.240  20.903  0.00  0.00      PROA  
ATOM    365  CB  VAL P  71      30.395  48.509  19.811  0.00  0.00      PROA  
ATOM    366  HB  VAL P  71      30.242  47.409  19.848  0.00  0.00      PROA  
ATOM    367  CG1 VAL P  71      29.968  48.941  18.383  0.00  0.00      PROA  
ATOM    368 HG11 VAL P  71      29.007  48.517  18.022  0.00  0.00      PROA  
ATOM    369 HG12 VAL P  71      30.764  48.569  17.703  0.00  0.00      PROA  
ATOM    370 HG13 VAL P  71      29.932  50.036  18.195  0.00  0.00      PROA  
ATOM    371  CG2 VAL P  71      31.876  48.935  20.010  0.00  0.00      PROA  
ATOM    372 HG21 VAL P  71      31.931  50.045  20.004  0.00  0.00      PROA  
ATOM    373 HG22 VAL P  71      32.596  48.433  19.329  0.00  0.00      PROA  
ATOM    374 HG23 VAL P  71      32.262  48.636  21.008  0.00  0.00      PROA  
ATOM    375  C   VAL P  71      28.024  49.162  20.397  0.00  0.00      PROA  
ATOM    376  O   VAL P  71      27.433  50.213  20.162  0.00  0.00      PROA  
ATOM    377  N   ILE P  72      27.354  47.999  20.448  0.00  0.00      PROA  
ATOM    378  HN  ILE P  72      27.898  47.193  20.668  0.00  0.00      PROA  
ATOM    379  CA  ILE P  72      25.981  47.719  20.063  0.00  0.00      PROA  
ATOM    380  HA  ILE P  72      25.596  48.603  19.576  0.00  0.00      PROA  
ATOM    381  CB  ILE P  72      25.749  46.479  19.050  0.00  0.00      PROA  
ATOM    382  HB  ILE P  72      26.032  45.557  19.601  0.00  0.00      PROA  
ATOM    383  CG2 ILE P  72      24.293  46.488  18.661  0.00  0.00      PROA  
ATOM    384 HG21 ILE P  72      24.078  45.771  17.840  0.00  0.00      PROA  
ATOM    385 HG22 ILE P  72      23.944  47.437  18.201  0.00  0.00      PROA  
ATOM    386 HG23 ILE P  72      23.509  46.405  19.443  0.00  0.00      PROA  
ATOM    387  CG1 ILE P  72      26.686  46.674  17.808  0.00  0.00      PROA  
ATOM    388 HG11 ILE P  72      26.590  45.764  17.178  0.00  0.00      PROA  
ATOM    389 HG12 ILE P  72      27.760  46.589  18.080  0.00  0.00      PROA  
ATOM    390  CD  ILE P  72      26.410  47.898  16.911  0.00  0.00      PROA  
ATOM    391  HD1 ILE P  72      27.136  48.101  16.095  0.00  0.00      PROA  
ATOM    392  HD2 ILE P  72      26.264  48.787  17.562  0.00  0.00      PROA  
ATOM    393  HD3 ILE P  72      25.440  47.746  16.392  0.00  0.00      PROA  
ATOM    394  C   ILE P  72      25.147  47.496  21.327  0.00  0.00      PROA  
ATOM    395  O   ILE P  72      25.493  46.627  22.166  0.00  0.00      PROA  
ATOM    396  N   ALA P  73      23.988  48.148  21.490  0.00  0.00      PROA  
ATOM    397  HN  ALA P  73      23.702  48.860  20.853  0.00  0.00      PROA  
ATOM    398  CA  ALA P  73      23.073  48.154  22.699  0.00  0.00      PROA  
ATOM    399  HA  ALA P  73      23.096  47.156  23.111  0.00  0.00      PROA  
ATOM    400  CB  ALA P  73      23.580  49.117  23.726  0.00  0.00      PROA  
ATOM    401  HB1 ALA P  73      22.974  49.164  24.656  0.00  0.00      PROA  
ATOM    402  HB2 ALA P  73      23.496  50.109  23.234  0.00  0.00      PROA  
ATOM    403  HB3 ALA P  73      24.640  48.988  24.034  0.00  0.00      PROA  
ATOM    404  C   ALA P  73      21.698  48.488  22.135  0.00  0.00      PROA  
ATOM    405  O   ALA P  73      21.633  49.257  21.143  0.00  0.00      PROA  
ATOM    406  N   GLU P  74      20.638  47.966  22.777  0.00  0.00      PROA  
ATOM    407  HN  GLU P  74      20.727  47.290  23.504  0.00  0.00      PROA  
ATOM    408  CA  GLU P  74      19.296  48.095  22.334  0.00  0.00      PROA  
ATOM    409  HA  GLU P  74      19.270  48.812  21.526  0.00  0.00      PROA  
ATOM    410  CB  GLU P  74      18.769  46.698  21.703  0.00  0.00      PROA  
ATOM    411  HB1 GLU P  74      17.698  46.746  21.411  0.00  0.00      PROA  
ATOM    412  HB2 GLU P  74      18.813  45.843  22.412  0.00  0.00      PROA  
ATOM    413  CG  GLU P  74      19.631  46.275  20.512  0.00  0.00      PROA  
ATOM    414  HG1 GLU P  74      20.700  46.217  20.809  0.00  0.00      PROA  
ATOM    415  HG2 GLU P  74      19.415  47.031  19.727  0.00  0.00      PROA  
ATOM    416  CD  GLU P  74      19.251  44.852  19.951  0.00  0.00      PROA  
ATOM    417  OE1 GLU P  74      19.095  44.765  18.716  0.00  0.00      PROA  
ATOM    418  OE2 GLU P  74      19.091  43.848  20.629  0.00  0.00      PROA  
ATOM    419  C   GLU P  74      18.416  48.532  23.459  0.00  0.00      PROA  
ATOM    420  O   GLU P  74      18.812  48.480  24.648  0.00  0.00      PROA  
ATOM    421  N   PRO P  75      17.281  48.992  23.204  0.00  0.00      PROA  
ATOM    422  CD  PRO P  75      16.972  49.592  21.904  0.00  0.00      PROA  
ATOM    423  HD1 PRO P  75      16.795  48.728  21.228  0.00  0.00      PROA  
ATOM    424  HD2 PRO P  75      17.722  50.318  21.525  0.00  0.00      PROA  
ATOM    425  CA  PRO P  75      16.272  49.310  24.183  0.00  0.00      PROA  
ATOM    426  HA  PRO P  75      16.666  49.953  24.957  0.00  0.00      PROA  
ATOM    427  CB  PRO P  75      15.083  49.892  23.472  0.00  0.00      PROA  
ATOM    428  HB1 PRO P  75      14.675  50.729  24.078  0.00  0.00      PROA  
ATOM    429  HB2 PRO P  75      14.338  49.139  23.134  0.00  0.00      PROA  
ATOM    430  CG  PRO P  75      15.741  50.411  22.149  0.00  0.00      PROA  
ATOM    431  HG1 PRO P  75      15.090  50.321  21.253  0.00  0.00      PROA  
ATOM    432  HG2 PRO P  75      15.996  51.478  22.324  0.00  0.00      PROA  
ATOM    433  C   PRO P  75      15.846  48.136  24.986  0.00  0.00      PROA  
ATOM    434  O   PRO P  75      15.797  47.022  24.453  0.00  0.00      PROA  
ATOM    435  N   GLU P  76      15.383  48.303  26.230  0.00  0.00      PROA  
ATOM    436  HN  GLU P  76      15.127  49.219  26.530  0.00  0.00      PROA  
ATOM    437  CA  GLU P  76      15.102  47.326  27.187  0.00  0.00      PROA  
ATOM    438  HA  GLU P  76      15.995  46.830  27.538  0.00  0.00      PROA  
ATOM    439  CB  GLU P  76      14.415  48.075  28.421  0.00  0.00      PROA  
ATOM    440  HB1 GLU P  76      13.728  47.412  28.990  0.00  0.00      PROA  
ATOM    441  HB2 GLU P  76      13.778  48.901  28.039  0.00  0.00      PROA  
ATOM    442  CG  GLU P  76      15.403  48.702  29.356  0.00  0.00      PROA  
ATOM    443  HG1 GLU P  76      16.264  48.116  29.743  0.00  0.00      PROA  
ATOM    444  HG2 GLU P  76      14.849  49.046  30.254  0.00  0.00      PROA  
ATOM    445  CD  GLU P  76      16.084  50.014  28.895  0.00  0.00      PROA  
ATOM    446  OE1 GLU P  76      17.303  50.265  29.110  0.00  0.00      PROA  
ATOM    447  OE2 GLU P  76      15.418  50.780  28.195  0.00  0.00      PROA  
ATOM    448  C   GLU P  76      13.995  46.317  26.756  0.00  0.00      PROA  
ATOM    449  O   GLU P  76      14.033  45.037  27.060  0.00  0.00      PROA  
ATOM    450  N   GLY P  77      12.932  46.894  26.155  0.00  0.00      PROA  
ATOM    451  HN  GLY P  77      12.980  47.866  25.939  0.00  0.00      PROA  
ATOM    452  CA  GLY P  77      11.753  46.245  25.732  0.00  0.00      PROA  
ATOM    453  HA1 GLY P  77      10.885  46.841  25.973  0.00  0.00      PROA  
ATOM    454  HA2 GLY P  77      11.758  45.257  26.167  0.00  0.00      PROA  
ATOM    455  C   GLY P  77      11.651  45.867  24.266  0.00  0.00      PROA  
ATOM    456  O   GLY P  77      10.746  45.143  23.896  0.00  0.00      PROA  
ATOM    457  N   THR P  78      12.515  46.353  23.359  0.00  0.00      PROA  
ATOM    458  HN  THR P  78      13.278  46.940  23.617  0.00  0.00      PROA  
ATOM    459  CA  THR P  78      12.472  46.194  21.966  0.00  0.00      PROA  
ATOM    460  HA  THR P  78      11.969  45.285  21.672  0.00  0.00      PROA  
ATOM    461  CB  THR P  78      11.985  47.372  21.207  0.00  0.00      PROA  
ATOM    462  HB  THR P  78      12.509  48.324  21.434  0.00  0.00      PROA  
ATOM    463  OG1 THR P  78      10.616  47.476  21.452  0.00  0.00      PROA  
ATOM    464  HG1 THR P  78      10.505  47.787  22.354  0.00  0.00      PROA  
ATOM    465  CG2 THR P  78      12.062  47.216  19.658  0.00  0.00      PROA  
ATOM    466 HG21 THR P  78      11.674  46.274  19.216  0.00  0.00      PROA  
ATOM    467 HG22 THR P  78      13.152  47.399  19.537  0.00  0.00      PROA  
ATOM    468 HG23 THR P  78      11.592  48.111  19.198  0.00  0.00      PROA  
ATOM    469  C   THR P  78      13.851  45.939  21.565  0.00  0.00      PROA  
ATOM    470  O   THR P  78      14.759  46.732  21.786  0.00  0.00      PROA  
ATOM    471  N   HSD P  79      14.168  44.700  21.035  0.00  0.00      PROA  
ATOM    472  HN  HSD P  79      13.394  44.111  20.815  0.00  0.00      PROA  
ATOM    473  CA  HSD P  79      15.527  44.154  20.901  0.00  0.00      PROA  
ATOM    474  HA  HSD P  79      16.191  44.982  20.703  0.00  0.00      PROA  
ATOM    475  CB  HSD P  79      16.091  43.552  22.229  0.00  0.00      PROA  
ATOM    476  HB1 HSD P  79      16.258  44.295  23.038  0.00  0.00      PROA  
ATOM    477  HB2 HSD P  79      17.154  43.281  22.053  0.00  0.00      PROA  
ATOM    478  ND1 HSD P  79      15.849  40.997  22.235  0.00  0.00      PROA  
ATOM    479  HD1 HSD P  79      16.589  40.803  21.592  0.00  0.00      PROA  
ATOM    480  CG  HSD P  79      15.397  42.250  22.647  0.00  0.00      PROA  
ATOM    481  CE1 HSD P  79      15.078  40.076  22.822  0.00  0.00      PROA  
ATOM    482  HE1 HSD P  79      15.337  39.018  22.787  0.00  0.00      PROA  
ATOM    483  NE2 HSD P  79      14.199  40.638  23.678  0.00  0.00      PROA  
ATOM    484  CD2 HSD P  79      14.483  42.002  23.551  0.00  0.00      PROA  
ATOM    485  HD2 HSD P  79      13.952  42.751  24.125  0.00  0.00      PROA  
ATOM    486  C   HSD P  79      15.525  43.187  19.695  0.00  0.00      PROA  
ATOM    487  O   HSD P  79      14.472  42.788  19.166  0.00  0.00      PROA  
ATOM    488  N   SER P  80      16.702  42.899  19.130  0.00  0.00      PROA  
ATOM    489  HN  SER P  80      17.576  43.282  19.420  0.00  0.00      PROA  
ATOM    490  CA  SER P  80      16.950  41.925  18.017  0.00  0.00      PROA  
ATOM    491  HA  SER P  80      16.110  42.154  17.378  0.00  0.00      PROA  
ATOM    492  CB  SER P  80      18.290  42.136  17.283  0.00  0.00      PROA  
ATOM    493  HB1 SER P  80      18.170  43.129  16.800  0.00  0.00      PROA  
ATOM    494  HB2 SER P  80      18.461  41.356  16.511  0.00  0.00      PROA  
ATOM    495  OG  SER P  80      19.452  42.271  18.150  0.00  0.00      PROA  
ATOM    496  HG1 SER P  80      19.377  43.163  18.498  0.00  0.00      PROA  
ATOM    497  C   SER P  80      16.804  40.464  18.353  0.00  0.00      PROA  
ATOM    498  O   SER P  80      16.846  40.097  19.511  0.00  0.00      PROA  
ATOM    499  N   PHE P  81      16.565  39.564  17.379  0.00  0.00      PROA  
ATOM    500  HN  PHE P  81      16.506  40.016  16.492  0.00  0.00      PROA  
ATOM    501  CA  PHE P  81      16.567  38.135  17.600  0.00  0.00      PROA  
ATOM    502  HA  PHE P  81      15.759  37.943  18.291  0.00  0.00      PROA  
ATOM    503  CB  PHE P  81      16.262  37.323  16.275  0.00  0.00      PROA  
ATOM    504  HB1 PHE P  81      16.308  36.238  16.508  0.00  0.00      PROA  
ATOM    505  HB2 PHE P  81      16.909  37.640  15.429  0.00  0.00      PROA  
ATOM    506  CG  PHE P  81      14.870  37.619  15.805  0.00  0.00      PROA  
ATOM    507  CD1 PHE P  81      14.613  38.253  14.581  0.00  0.00      PROA  
ATOM    508  HD1 PHE P  81      15.336  38.635  13.875  0.00  0.00      PROA  
ATOM    509  CE1 PHE P  81      13.315  38.390  14.014  0.00  0.00      PROA  
ATOM    510  HE1 PHE P  81      13.191  38.976  13.115  0.00  0.00      PROA  
ATOM    511  CZ  PHE P  81      12.264  37.909  14.765  0.00  0.00      PROA  
ATOM    512  HZ  PHE P  81      11.284  38.084  14.347  0.00  0.00      PROA  
ATOM    513  CD2 PHE P  81      13.735  37.108  16.530  0.00  0.00      PROA  
ATOM    514  HD2 PHE P  81      13.846  36.602  17.478  0.00  0.00      PROA  
ATOM    515  CE2 PHE P  81      12.470  37.286  15.986  0.00  0.00      PROA  
ATOM    516  HE2 PHE P  81      11.660  37.022  16.650  0.00  0.00      PROA  
ATOM    517  C   PHE P  81      17.862  37.669  18.370  0.00  0.00      PROA  
ATOM    518  O   PHE P  81      18.908  38.012  17.926  0.00  0.00      PROA  
ATOM    519  N   ASP P  82      17.697  36.728  19.345  0.00  0.00      PROA  
ATOM    520  HN  ASP P  82      16.782  36.454  19.629  0.00  0.00      PROA  
ATOM    521  CA  ASP P  82      18.778  36.228  20.176  0.00  0.00      PROA  
ATOM    522  HA  ASP P  82      19.267  37.074  20.637  0.00  0.00      PROA  
ATOM    523  CB  ASP P  82      18.113  35.269  21.277  0.00  0.00      PROA  
ATOM    524  HB1 ASP P  82      18.931  34.663  21.722  0.00  0.00      PROA  
ATOM    525  HB2 ASP P  82      17.361  34.507  20.983  0.00  0.00      PROA  
ATOM    526  CG  ASP P  82      17.380  36.029  22.356  0.00  0.00      PROA  
ATOM    527  OD1 ASP P  82      17.149  35.336  23.386  0.00  0.00      PROA  
ATOM    528  OD2 ASP P  82      17.023  37.227  22.309  0.00  0.00      PROA  
ATOM    529  C   ASP P  82      19.861  35.502  19.414  0.00  0.00      PROA  
ATOM    530  O   ASP P  82      21.064  35.782  19.603  0.00  0.00      PROA  
ATOM    531  N   GLY P  83      19.497  34.605  18.471  0.00  0.00      PROA  
ATOM    532  HN  GLY P  83      18.568  34.244  18.469  0.00  0.00      PROA  
ATOM    533  CA  GLY P  83      20.266  33.903  17.470  0.00  0.00      PROA  
ATOM    534  HA1 GLY P  83      19.537  33.500  16.782  0.00  0.00      PROA  
ATOM    535  HA2 GLY P  83      20.879  33.196  18.009  0.00  0.00      PROA  
ATOM    536  C   GLY P  83      21.084  34.828  16.615  0.00  0.00      PROA  
ATOM    537  O   GLY P  83      22.278  34.655  16.299  0.00  0.00      PROA  
ATOM    538  N   ILE P  84      20.409  35.872  16.140  0.00  0.00      PROA  
ATOM    539  HN  ILE P  84      19.466  36.068  16.394  0.00  0.00      PROA  
ATOM    540  CA  ILE P  84      21.025  36.959  15.295  0.00  0.00      PROA  
ATOM    541  HA  ILE P  84      21.578  36.492  14.494  0.00  0.00      PROA  
ATOM    542  CB  ILE P  84      19.862  37.749  14.687  0.00  0.00      PROA  
ATOM    543  HB  ILE P  84      19.186  37.959  15.544  0.00  0.00      PROA  
ATOM    544  CG2 ILE P  84      20.240  39.143  14.024  0.00  0.00      PROA  
ATOM    545 HG21 ILE P  84      21.042  39.053  13.260  0.00  0.00      PROA  
ATOM    546 HG22 ILE P  84      20.577  39.807  14.849  0.00  0.00      PROA  
ATOM    547 HG23 ILE P  84      19.380  39.642  13.526  0.00  0.00      PROA  
ATOM    548  CG1 ILE P  84      19.015  36.930  13.649  0.00  0.00      PROA  
ATOM    549 HG11 ILE P  84      18.095  37.532  13.492  0.00  0.00      PROA  
ATOM    550 HG12 ILE P  84      18.623  36.034  14.174  0.00  0.00      PROA  
ATOM    551  CD  ILE P  84      19.810  36.420  12.489  0.00  0.00      PROA  
ATOM    552  HD1 ILE P  84      20.004  37.269  11.799  0.00  0.00      PROA  
ATOM    553  HD2 ILE P  84      19.212  35.674  11.922  0.00  0.00      PROA  
ATOM    554  HD3 ILE P  84      20.791  35.991  12.785  0.00  0.00      PROA  
ATOM    555  C   ILE P  84      22.062  37.743  16.015  0.00  0.00      PROA  
ATOM    556  O   ILE P  84      23.200  37.950  15.607  0.00  0.00      PROA  
ATOM    557  N   TRP P  85      21.737  38.142  17.288  0.00  0.00      PROA  
ATOM    558  HN  TRP P  85      20.785  38.084  17.580  0.00  0.00      PROA  
ATOM    559  CA  TRP P  85      22.768  38.644  18.217  0.00  0.00      PROA  
ATOM    560  HA  TRP P  85      23.242  39.514  17.788  0.00  0.00      PROA  
ATOM    561  CB  TRP P  85      22.087  38.863  19.608  0.00  0.00      PROA  
ATOM    562  HB1 TRP P  85      21.753  37.949  20.144  0.00  0.00      PROA  
ATOM    563  HB2 TRP P  85      21.081  39.291  19.412  0.00  0.00      PROA  
ATOM    564  CG  TRP P  85      22.895  39.559  20.649  0.00  0.00      PROA  
ATOM    565  CD1 TRP P  85      23.648  39.138  21.685  0.00  0.00      PROA  
ATOM    566  HD1 TRP P  85      23.416  38.178  22.123  0.00  0.00      PROA  
ATOM    567  NE1 TRP P  85      24.258  40.260  22.261  0.00  0.00      PROA  
ATOM    568  HE1 TRP P  85      24.838  40.341  23.042  0.00  0.00      PROA  
ATOM    569  CE2 TRP P  85      23.929  41.342  21.674  0.00  0.00      PROA  
ATOM    570  CD2 TRP P  85      23.040  41.005  20.578  0.00  0.00      PROA  
ATOM    571  CE3 TRP P  85      22.515  42.004  19.753  0.00  0.00      PROA  
ATOM    572  HE3 TRP P  85      21.908  41.765  18.892  0.00  0.00      PROA  
ATOM    573  CZ3 TRP P  85      22.834  43.341  20.137  0.00  0.00      PROA  
ATOM    574  HZ3 TRP P  85      22.294  44.199  19.764  0.00  0.00      PROA  
ATOM    575  CZ2 TRP P  85      24.282  42.715  21.948  0.00  0.00      PROA  
ATOM    576  HZ2 TRP P  85      25.013  42.948  22.708  0.00  0.00      PROA  
ATOM    577  CH2 TRP P  85      23.734  43.623  21.083  0.00  0.00      PROA  
ATOM    578  HH2 TRP P  85      24.146  44.612  21.222  0.00  0.00      PROA  
ATOM    579  C   TRP P  85      24.014  37.790  18.441  0.00  0.00      PROA  
ATOM    580  O   TRP P  85      25.173  38.178  18.311  0.00  0.00      PROA  
ATOM    581  N   LYS P  86      23.774  36.473  18.688  0.00  0.00      PROA  
ATOM    582  HN  LYS P  86      22.865  36.071  18.765  0.00  0.00      PROA  
ATOM    583  CA  LYS P  86      24.814  35.487  18.884  0.00  0.00      PROA  
ATOM    584  HA  LYS P  86      25.406  35.945  19.663  0.00  0.00      PROA  
ATOM    585  CB  LYS P  86      24.171  34.133  19.414  0.00  0.00      PROA  
ATOM    586  HB1 LYS P  86      24.936  33.332  19.490  0.00  0.00      PROA  
ATOM    587  HB2 LYS P  86      23.406  33.949  18.630  0.00  0.00      PROA  
ATOM    588  CG  LYS P  86      23.647  34.196  20.847  0.00  0.00      PROA  
ATOM    589  HG1 LYS P  86      22.960  35.069  20.859  0.00  0.00      PROA  
ATOM    590  HG2 LYS P  86      24.557  34.422  21.443  0.00  0.00      PROA  
ATOM    591  CD  LYS P  86      22.834  32.975  21.201  0.00  0.00      PROA  
ATOM    592  HD1 LYS P  86      23.392  32.020  21.103  0.00  0.00      PROA  
ATOM    593  HD2 LYS P  86      21.932  33.015  20.553  0.00  0.00      PROA  
ATOM    594  CE  LYS P  86      22.511  33.032  22.673  0.00  0.00      PROA  
ATOM    595  HE1 LYS P  86      22.400  34.042  23.121  0.00  0.00      PROA  
ATOM    596  HE2 LYS P  86      23.264  32.481  23.276  0.00  0.00      PROA  
ATOM    597  NZ  LYS P  86      21.314  32.319  22.950  0.00  0.00      PROA  
ATOM    598  HZ1 LYS P  86      20.706  32.971  23.485  0.00  0.00      PROA  
ATOM    599  HZ2 LYS P  86      21.530  31.499  23.552  0.00  0.00      PROA  
ATOM    600  HZ3 LYS P  86      20.705  32.084  22.140  0.00  0.00      PROA  
ATOM    601  C   LYS P  86      25.739  35.331  17.694  0.00  0.00      PROA  
ATOM    602  O   LYS P  86      26.995  35.281  17.885  0.00  0.00      PROA  
ATOM    603  N   ALA P  87      25.231  35.321  16.462  0.00  0.00      PROA  
ATOM    604  HN  ALA P  87      24.241  35.208  16.414  0.00  0.00      PROA  
ATOM    605  CA  ALA P  87      25.888  35.330  15.167  0.00  0.00      PROA  
ATOM    606  HA  ALA P  87      26.642  34.560  15.090  0.00  0.00      PROA  
ATOM    607  CB  ALA P  87      24.799  35.157  14.055  0.00  0.00      PROA  
ATOM    608  HB1 ALA P  87      25.109  34.778  13.058  0.00  0.00      PROA  
ATOM    609  HB2 ALA P  87      24.218  36.088  13.886  0.00  0.00      PROA  
ATOM    610  HB3 ALA P  87      24.146  34.345  14.441  0.00  0.00      PROA  
ATOM    611  C   ALA P  87      26.678  36.605  14.895  0.00  0.00      PROA  
ATOM    612  O   ALA P  87      27.788  36.667  14.387  0.00  0.00      PROA  
ATOM    613  N   SER P  88      26.001  37.773  15.237  0.00  0.00      PROA  
ATOM    614  HN  SER P  88      25.020  37.757  15.416  0.00  0.00      PROA  
ATOM    615  CA  SER P  88      26.715  39.073  15.144  0.00  0.00      PROA  
ATOM    616  HA  SER P  88      27.102  39.087  14.136  0.00  0.00      PROA  
ATOM    617  CB  SER P  88      25.750  40.211  15.413  0.00  0.00      PROA  
ATOM    618  HB1 SER P  88      26.281  41.178  15.279  0.00  0.00      PROA  
ATOM    619  HB2 SER P  88      25.404  40.235  16.468  0.00  0.00      PROA  
ATOM    620  OG  SER P  88      24.629  40.048  14.556  0.00  0.00      PROA  
ATOM    621  HG1 SER P  88      23.982  39.553  15.064  0.00  0.00      PROA  
ATOM    622  C   SER P  88      27.810  39.266  16.072  0.00  0.00      PROA  
ATOM    623  O   SER P  88      28.824  39.709  15.554  0.00  0.00      PROA  
ATOM    624  N   PHE P  89      27.660  38.836  17.357  0.00  0.00      PROA  
ATOM    625  HN  PHE P  89      26.744  38.636  17.697  0.00  0.00      PROA  
ATOM    626  CA  PHE P  89      28.681  38.868  18.349  0.00  0.00      PROA  
ATOM    627  HA  PHE P  89      29.026  39.891  18.396  0.00  0.00      PROA  
ATOM    628  CB  PHE P  89      28.168  38.462  19.797  0.00  0.00      PROA  
ATOM    629  HB1 PHE P  89      27.486  37.599  19.636  0.00  0.00      PROA  
ATOM    630  HB2 PHE P  89      27.486  39.263  20.156  0.00  0.00      PROA  
ATOM    631  CG  PHE P  89      29.241  38.173  20.763  0.00  0.00      PROA  
ATOM    632  CD1 PHE P  89      29.398  36.914  21.323  0.00  0.00      PROA  
ATOM    633  HD1 PHE P  89      28.665  36.148  21.121  0.00  0.00      PROA  
ATOM    634  CE1 PHE P  89      30.259  36.670  22.350  0.00  0.00      PROA  
ATOM    635  HE1 PHE P  89      30.317  35.723  22.865  0.00  0.00      PROA  
ATOM    636  CZ  PHE P  89      31.149  37.664  22.762  0.00  0.00      PROA  
ATOM    637  HZ  PHE P  89      31.937  37.476  23.476  0.00  0.00      PROA  
ATOM    638  CD2 PHE P  89      30.063  39.220  21.241  0.00  0.00      PROA  
ATOM    639  HD2 PHE P  89      30.019  40.203  20.795  0.00  0.00      PROA  
ATOM    640  CE2 PHE P  89      31.006  38.963  22.200  0.00  0.00      PROA  
ATOM    641  HE2 PHE P  89      31.704  39.762  22.402  0.00  0.00      PROA  
ATOM    642  C   PHE P  89      29.884  38.001  17.912  0.00  0.00      PROA  
ATOM    643  O   PHE P  89      31.077  38.368  18.083  0.00  0.00      PROA  
ATOM    644  N   THR P  90      29.509  36.772  17.404  0.00  0.00      PROA  
ATOM    645  HN  THR P  90      28.529  36.614  17.309  0.00  0.00      PROA  
ATOM    646  CA  THR P  90      30.524  35.708  17.147  0.00  0.00      PROA  
ATOM    647  HA  THR P  90      31.090  35.647  18.065  0.00  0.00      PROA  
ATOM    648  CB  THR P  90      30.010  34.300  16.909  0.00  0.00      PROA  
ATOM    649  HB  THR P  90      29.282  34.220  16.074  0.00  0.00      PROA  
ATOM    650  OG1 THR P  90      29.360  33.737  18.089  0.00  0.00      PROA  
ATOM    651  HG1 THR P  90      28.648  34.374  18.183  0.00  0.00      PROA  
ATOM    652  CG2 THR P  90      31.188  33.328  16.566  0.00  0.00      PROA  
ATOM    653 HG21 THR P  90      31.462  33.367  15.490  0.00  0.00      PROA  
ATOM    654 HG22 THR P  90      30.760  32.312  16.701  0.00  0.00      PROA  
ATOM    655 HG23 THR P  90      32.133  33.436  17.141  0.00  0.00      PROA  
ATOM    656  C   THR P  90      31.386  36.117  15.929  0.00  0.00      PROA  
ATOM    657  O   THR P  90      32.627  36.107  15.960  0.00  0.00      PROA  
ATOM    658  N   THR P  91      30.669  36.756  14.882  0.00  0.00      PROA  
ATOM    659  HN  THR P  91      29.686  36.625  14.781  0.00  0.00      PROA  
ATOM    660  CA  THR P  91      31.360  37.314  13.723  0.00  0.00      PROA  
ATOM    661  HA  THR P  91      31.843  36.452  13.286  0.00  0.00      PROA  
ATOM    662  CB  THR P  91      30.384  37.837  12.653  0.00  0.00      PROA  
ATOM    663  HB  THR P  91      29.671  38.573  13.082  0.00  0.00      PROA  
ATOM    664  OG1 THR P  91      29.636  36.735  12.096  0.00  0.00      PROA  
ATOM    665  HG1 THR P  91      28.856  36.825  12.649  0.00  0.00      PROA  
ATOM    666  CG2 THR P  91      31.171  38.485  11.455  0.00  0.00      PROA  
ATOM    667 HG21 THR P  91      30.448  38.793  10.670  0.00  0.00      PROA  
ATOM    668 HG22 THR P  91      31.801  37.701  10.983  0.00  0.00      PROA  
ATOM    669 HG23 THR P  91      31.791  39.370  11.716  0.00  0.00      PROA  
ATOM    670  C   THR P  91      32.358  38.382  14.021  0.00  0.00      PROA  
ATOM    671  O   THR P  91      33.478  38.411  13.511  0.00  0.00      PROA  
ATOM    672  N   PHE P  92      31.884  39.381  14.855  0.00  0.00      PROA  
ATOM    673  HN  PHE P  92      30.943  39.307  15.178  0.00  0.00      PROA  
ATOM    674  CA  PHE P  92      32.596  40.623  15.215  0.00  0.00      PROA  
ATOM    675  HA  PHE P  92      33.058  41.077  14.351  0.00  0.00      PROA  
ATOM    676  CB  PHE P  92      31.598  41.487  15.916  0.00  0.00      PROA  
ATOM    677  HB1 PHE P  92      31.224  40.973  16.826  0.00  0.00      PROA  
ATOM    678  HB2 PHE P  92      30.705  41.744  15.307  0.00  0.00      PROA  
ATOM    679  CG  PHE P  92      32.135  42.796  16.379  0.00  0.00      PROA  
ATOM    680  CD1 PHE P  92      31.798  44.061  15.811  0.00  0.00      PROA  
ATOM    681  HD1 PHE P  92      31.116  44.058  14.973  0.00  0.00      PROA  
ATOM    682  CE1 PHE P  92      32.500  45.249  16.140  0.00  0.00      PROA  
ATOM    683  HE1 PHE P  92      32.120  46.201  15.800  0.00  0.00      PROA  
ATOM    684  CZ  PHE P  92      33.308  45.168  17.293  0.00  0.00      PROA  
ATOM    685  HZ  PHE P  92      33.749  46.007  17.812  0.00  0.00      PROA  
ATOM    686  CD2 PHE P  92      33.007  42.805  17.488  0.00  0.00      PROA  
ATOM    687  HD2 PHE P  92      33.229  41.889  18.016  0.00  0.00      PROA  
ATOM    688  CE2 PHE P  92      33.510  43.970  17.953  0.00  0.00      PROA  
ATOM    689  HE2 PHE P  92      34.021  43.928  18.904  0.00  0.00      PROA  
ATOM    690  C   PHE P  92      33.816  40.206  16.021  0.00  0.00      PROA  
ATOM    691  O   PHE P  92      34.882  40.730  15.836  0.00  0.00      PROA  
ATOM    692  N   THR P  93      33.691  39.199  16.889  0.00  0.00      PROA  
ATOM    693  HN  THR P  93      32.829  38.702  16.960  0.00  0.00      PROA  
ATOM    694  CA  THR P  93      34.750  38.865  17.849  0.00  0.00      PROA  
ATOM    695  HA  THR P  93      34.998  39.786  18.355  0.00  0.00      PROA  
ATOM    696  CB  THR P  93      34.152  37.975  18.906  0.00  0.00      PROA  
ATOM    697  HB  THR P  93      33.682  37.017  18.598  0.00  0.00      PROA  
ATOM    698  OG1 THR P  93      33.155  38.677  19.717  0.00  0.00      PROA  
ATOM    699  HG1 THR P  93      32.289  38.461  19.363  0.00  0.00      PROA  
ATOM    700  CG2 THR P  93      35.258  37.612  19.886  0.00  0.00      PROA  
ATOM    701 HG21 THR P  93      35.703  38.605  20.109  0.00  0.00      PROA  
ATOM    702 HG22 THR P  93      36.046  36.967  19.442  0.00  0.00      PROA  
ATOM    703 HG23 THR P  93      34.893  37.207  20.854  0.00  0.00      PROA  
ATOM    704  C   THR P  93      35.892  38.170  17.191  0.00  0.00      PROA  
ATOM    705  O   THR P  93      37.033  38.567  17.406  0.00  0.00      PROA  
ATOM    706  N   VAL P  94      35.635  37.220  16.225  0.00  0.00      PROA  
ATOM    707  HN  VAL P  94      34.675  37.008  16.061  0.00  0.00      PROA  
ATOM    708  CA  VAL P  94      36.644  36.686  15.298  0.00  0.00      PROA  
ATOM    709  HA  VAL P  94      37.371  36.176  15.913  0.00  0.00      PROA  
ATOM    710  CB  VAL P  94      36.038  35.645  14.288  0.00  0.00      PROA  
ATOM    711  HB  VAL P  94      35.083  36.085  13.929  0.00  0.00      PROA  
ATOM    712  CG1 VAL P  94      37.004  35.301  13.051  0.00  0.00      PROA  
ATOM    713 HG11 VAL P  94      38.028  35.028  13.386  0.00  0.00      PROA  
ATOM    714 HG12 VAL P  94      37.079  36.227  12.441  0.00  0.00      PROA  
ATOM    715 HG13 VAL P  94      36.678  34.501  12.353  0.00  0.00      PROA  
ATOM    716  CG2 VAL P  94      35.827  34.367  15.144  0.00  0.00      PROA  
ATOM    717 HG21 VAL P  94      35.332  34.569  16.118  0.00  0.00      PROA  
ATOM    718 HG22 VAL P  94      36.789  33.837  15.312  0.00  0.00      PROA  
ATOM    719 HG23 VAL P  94      35.036  33.707  14.726  0.00  0.00      PROA  
ATOM    720  C   VAL P  94      37.277  37.776  14.468  0.00  0.00      PROA  
ATOM    721  O   VAL P  94      38.492  37.806  14.316  0.00  0.00      PROA  
ATOM    722  N   THR P  95      36.450  38.712  13.895  0.00  0.00      PROA  
ATOM    723  HN  THR P  95      35.484  38.479  13.815  0.00  0.00      PROA  
ATOM    724  CA  THR P  95      37.007  39.743  13.042  0.00  0.00      PROA  
ATOM    725  HA  THR P  95      37.685  39.258  12.356  0.00  0.00      PROA  
ATOM    726  CB  THR P  95      36.060  40.445  12.069  0.00  0.00      PROA  
ATOM    727  HB  THR P  95      36.560  41.309  11.581  0.00  0.00      PROA  
ATOM    728  OG1 THR P  95      34.749  40.720  12.544  0.00  0.00      PROA  
ATOM    729  HG1 THR P  95      34.254  39.914  12.707  0.00  0.00      PROA  
ATOM    730  CG2 THR P  95      35.786  39.583  10.815  0.00  0.00      PROA  
ATOM    731 HG21 THR P  95      36.788  39.311  10.419  0.00  0.00      PROA  
ATOM    732 HG22 THR P  95      35.197  40.136  10.052  0.00  0.00      PROA  
ATOM    733 HG23 THR P  95      35.269  38.615  10.986  0.00  0.00      PROA  
ATOM    734  C   THR P  95      37.884  40.732  13.821  0.00  0.00      PROA  
ATOM    735  O   THR P  95      38.950  41.194  13.319  0.00  0.00      PROA  
ATOM    736  N   LYS P  96      37.483  41.058  15.004  0.00  0.00      PROA  
ATOM    737  HN  LYS P  96      36.675  40.671  15.440  0.00  0.00      PROA  
ATOM    738  CA  LYS P  96      38.089  42.164  15.691  0.00  0.00      PROA  
ATOM    739  HA  LYS P  96      38.468  42.833  14.932  0.00  0.00      PROA  
ATOM    740  CB  LYS P  96      37.096  42.906  16.600  0.00  0.00      PROA  
ATOM    741  HB1 LYS P  96      36.159  43.069  16.025  0.00  0.00      PROA  
ATOM    742  HB2 LYS P  96      37.492  43.888  16.935  0.00  0.00      PROA  
ATOM    743  CG  LYS P  96      36.732  42.239  17.907  0.00  0.00      PROA  
ATOM    744  HG1 LYS P  96      36.652  41.139  17.771  0.00  0.00      PROA  
ATOM    745  HG2 LYS P  96      35.709  42.633  18.085  0.00  0.00      PROA  
ATOM    746  CD  LYS P  96      37.573  42.520  19.163  0.00  0.00      PROA  
ATOM    747  HD1 LYS P  96      37.624  43.629  19.193  0.00  0.00      PROA  
ATOM    748  HD2 LYS P  96      38.537  41.973  19.078  0.00  0.00      PROA  
ATOM    749  CE  LYS P  96      36.756  42.134  20.376  0.00  0.00      PROA  
ATOM    750  HE1 LYS P  96      36.604  41.039  20.490  0.00  0.00      PROA  
ATOM    751  HE2 LYS P  96      35.700  42.481  20.384  0.00  0.00      PROA  
ATOM    752  NZ  LYS P  96      37.452  42.537  21.635  0.00  0.00      PROA  
ATOM    753  HZ1 LYS P  96      36.739  42.796  22.347  0.00  0.00      PROA  
ATOM    754  HZ2 LYS P  96      38.113  43.322  21.467  0.00  0.00      PROA  
ATOM    755  HZ3 LYS P  96      38.012  41.741  22.003  0.00  0.00      PROA  
ATOM    756  C   LYS P  96      39.383  41.804  16.420  0.00  0.00      PROA  
ATOM    757  O   LYS P  96      40.297  42.622  16.636  0.00  0.00      PROA  
ATOM    758  N   TYR P  97      39.566  40.595  16.861  0.00  0.00      PROA  
ATOM    759  HN  TYR P  97      38.849  39.902  16.857  0.00  0.00      PROA  
ATOM    760  CA  TYR P  97      40.771  40.145  17.497  0.00  0.00      PROA  
ATOM    761  HA  TYR P  97      41.261  40.928  18.057  0.00  0.00      PROA  
ATOM    762  CB  TYR P  97      40.136  39.143  18.456  0.00  0.00      PROA  
ATOM    763  HB1 TYR P  97      39.605  38.327  17.921  0.00  0.00      PROA  
ATOM    764  HB2 TYR P  97      39.414  39.644  19.135  0.00  0.00      PROA  
ATOM    765  CG  TYR P  97      41.243  38.452  19.309  0.00  0.00      PROA  
ATOM    766  CD1 TYR P  97      41.900  37.241  18.937  0.00  0.00      PROA  
ATOM    767  HD1 TYR P  97      41.691  36.737  18.005  0.00  0.00      PROA  
ATOM    768  CE1 TYR P  97      42.700  36.482  19.817  0.00  0.00      PROA  
ATOM    769  HE1 TYR P  97      43.172  35.551  19.540  0.00  0.00      PROA  
ATOM    770  CZ  TYR P  97      42.996  36.995  21.058  0.00  0.00      PROA  
ATOM    771  OH  TYR P  97      43.748  36.212  21.946  0.00  0.00      PROA  
ATOM    772  HH  TYR P  97      43.799  35.290  21.684  0.00  0.00      PROA  
ATOM    773  CD2 TYR P  97      41.477  38.870  20.640  0.00  0.00      PROA  
ATOM    774  HD2 TYR P  97      41.047  39.796  20.992  0.00  0.00      PROA  
ATOM    775  CE2 TYR P  97      42.354  38.098  21.563  0.00  0.00      PROA  
ATOM    776  HE2 TYR P  97      42.608  38.317  22.590  0.00  0.00      PROA  
ATOM    777  C   TYR P  97      41.652  39.450  16.447  0.00  0.00      PROA  
ATOM    778  O   TYR P  97      42.832  39.859  16.239  0.00  0.00      PROA  
ATOM    779  N   TRP P  98      41.133  38.454  15.734  0.00  0.00      PROA  
ATOM    780  HN  TRP P  98      40.192  38.134  15.813  0.00  0.00      PROA  
ATOM    781  CA  TRP P  98      41.973  37.757  14.780  0.00  0.00      PROA  
ATOM    782  HA  TRP P  98      42.871  37.463  15.303  0.00  0.00      PROA  
ATOM    783  CB  TRP P  98      41.426  36.335  14.398  0.00  0.00      PROA  
ATOM    784  HB1 TRP P  98      42.188  35.868  13.738  0.00  0.00      PROA  
ATOM    785  HB2 TRP P  98      40.510  36.374  13.771  0.00  0.00      PROA  
ATOM    786  CG  TRP P  98      41.323  35.394  15.535  0.00  0.00      PROA  
ATOM    787  CD1 TRP P  98      40.266  35.269  16.405  0.00  0.00      PROA  
ATOM    788  HD1 TRP P  98      39.473  35.985  16.565  0.00  0.00      PROA  
ATOM    789  NE1 TRP P  98      40.601  34.262  17.249  0.00  0.00      PROA  
ATOM    790  HE1 TRP P  98      39.937  33.644  17.608  0.00  0.00      PROA  
ATOM    791  CE2 TRP P  98      41.714  33.599  16.876  0.00  0.00      PROA  
ATOM    792  CD2 TRP P  98      42.216  34.279  15.791  0.00  0.00      PROA  
ATOM    793  CE3 TRP P  98      43.419  33.792  15.227  0.00  0.00      PROA  
ATOM    794  HE3 TRP P  98      43.865  34.296  14.383  0.00  0.00      PROA  
ATOM    795  CZ3 TRP P  98      44.088  32.731  15.829  0.00  0.00      PROA  
ATOM    796  HZ3 TRP P  98      45.067  32.393  15.520  0.00  0.00      PROA  
ATOM    797  CZ2 TRP P  98      42.229  32.338  17.315  0.00  0.00      PROA  
ATOM    798  HZ2 TRP P  98      41.903  31.750  18.161  0.00  0.00      PROA  
ATOM    799  CH2 TRP P  98      43.486  31.944  16.781  0.00  0.00      PROA  
ATOM    800  HH2 TRP P  98      44.078  31.253  17.363  0.00  0.00      PROA  
ATOM    801  C   TRP P  98      42.536  38.552  13.615  0.00  0.00      PROA  
ATOM    802  O   TRP P  98      43.607  38.281  13.168  0.00  0.00      PROA  
ATOM    803  N   PHE P  99      41.812  39.585  13.073  0.00  0.00      PROA  
ATOM    804  HN  PHE P  99      40.875  39.794  13.343  0.00  0.00      PROA  
ATOM    805  CA  PHE P  99      42.437  40.418  12.129  0.00  0.00      PROA  
ATOM    806  HA  PHE P  99      42.935  39.730  11.463  0.00  0.00      PROA  
ATOM    807  CB  PHE P  99      41.379  41.173  11.248  0.00  0.00      PROA  
ATOM    808  HB1 PHE P  99      40.998  41.982  11.907  0.00  0.00      PROA  
ATOM    809  HB2 PHE P  99      40.631  40.378  11.038  0.00  0.00      PROA  
ATOM    810  CG  PHE P  99      41.895  41.631   9.888  0.00  0.00      PROA  
ATOM    811  CD1 PHE P  99      42.080  40.562   8.953  0.00  0.00      PROA  
ATOM    812  HD1 PHE P  99      41.892  39.568   9.329  0.00  0.00      PROA  
ATOM    813  CE1 PHE P  99      42.457  40.759   7.591  0.00  0.00      PROA  
ATOM    814  HE1 PHE P  99      42.607  39.896   6.960  0.00  0.00      PROA  
ATOM    815  CZ  PHE P  99      42.785  42.115   7.221  0.00  0.00      PROA  
ATOM    816  HZ  PHE P  99      42.970  42.288   6.171  0.00  0.00      PROA  
ATOM    817  CD2 PHE P  99      42.044  42.936   9.467  0.00  0.00      PROA  
ATOM    818  HD2 PHE P  99      41.765  43.771  10.093  0.00  0.00      PROA  
ATOM    819  CE2 PHE P  99      42.481  43.115   8.135  0.00  0.00      PROA  
ATOM    820  HE2 PHE P  99      42.621  44.137   7.816  0.00  0.00      PROA  
ATOM    821  C   PHE P  99      43.461  41.415  12.615  0.00  0.00      PROA  
ATOM    822  O   PHE P  99      44.354  41.722  11.905  0.00  0.00      PROA  
ATOM    823  N   TYR P 100      43.332  41.863  13.876  0.00  0.00      PROA  
ATOM    824  HN  TYR P 100      42.563  41.445  14.354  0.00  0.00      PROA  
ATOM    825  CA  TYR P 100      44.363  42.677  14.618  0.00  0.00      PROA  
ATOM    826  HA  TYR P 100      44.593  43.491  13.946  0.00  0.00      PROA  
ATOM    827  CB  TYR P 100      43.746  43.338  15.899  0.00  0.00      PROA  
ATOM    828  HB1 TYR P 100      43.184  42.532  16.418  0.00  0.00      PROA  
ATOM    829  HB2 TYR P 100      42.983  44.071  15.558  0.00  0.00      PROA  
ATOM    830  CG  TYR P 100      44.844  43.873  16.796  0.00  0.00      PROA  
ATOM    831  CD1 TYR P 100      45.332  45.204  16.630  0.00  0.00      PROA  
ATOM    832  HD1 TYR P 100      44.621  45.757  16.034  0.00  0.00      PROA  
ATOM    833  CE1 TYR P 100      46.275  45.844  17.464  0.00  0.00      PROA  
ATOM    834  HE1 TYR P 100      46.356  46.921  17.443  0.00  0.00      PROA  
ATOM    835  CZ  TYR P 100      46.998  45.034  18.340  0.00  0.00      PROA  
ATOM    836  OH  TYR P 100      47.869  45.803  19.164  0.00  0.00      PROA  
ATOM    837  HH  TYR P 100      48.456  45.179  19.597  0.00  0.00      PROA  
ATOM    838  CD2 TYR P 100      45.632  43.100  17.771  0.00  0.00      PROA  
ATOM    839  HD2 TYR P 100      45.408  42.047  17.855  0.00  0.00      PROA  
ATOM    840  CE2 TYR P 100      46.785  43.638  18.463  0.00  0.00      PROA  
ATOM    841  HE2 TYR P 100      47.389  43.078  19.161  0.00  0.00      PROA  
ATOM    842  C   TYR P 100      45.660  41.884  14.834  0.00  0.00      PROA  
ATOM    843  O   TYR P 100      46.789  42.290  14.542  0.00  0.00      PROA  
ATOM    844  N   ARG P 101      45.467  40.553  15.230  0.00  0.00      PROA  
ATOM    845  HN  ARG P 101      44.563  40.153  15.354  0.00  0.00      PROA  
ATOM    846  CA  ARG P 101      46.531  39.572  15.419  0.00  0.00      PROA  
ATOM    847  HA  ARG P 101      47.331  40.081  15.936  0.00  0.00      PROA  
ATOM    848  CB  ARG P 101      46.209  38.340  16.351  0.00  0.00      PROA  
ATOM    849  HB1 ARG P 101      46.702  37.438  15.929  0.00  0.00      PROA  
ATOM    850  HB2 ARG P 101      45.145  38.132  16.111  0.00  0.00      PROA  
ATOM    851  CG  ARG P 101      46.469  38.595  17.881  0.00  0.00      PROA  
ATOM    852  HG1 ARG P 101      45.924  39.507  18.207  0.00  0.00      PROA  
ATOM    853  HG2 ARG P 101      47.571  38.687  17.995  0.00  0.00      PROA  
ATOM    854  CD  ARG P 101      45.869  37.522  18.820  0.00  0.00      PROA  
ATOM    855  HD1 ARG P 101      45.942  36.512  18.363  0.00  0.00      PROA  
ATOM    856  HD2 ARG P 101      44.785  37.748  18.906  0.00  0.00      PROA  
ATOM    857  NE  ARG P 101      46.481  37.620  20.169  0.00  0.00      PROA  
ATOM    858  HE  ARG P 101      46.753  38.532  20.477  0.00  0.00      PROA  
ATOM    859  CZ  ARG P 101      47.096  36.752  20.914  0.00  0.00      PROA  
ATOM    860  NH1 ARG P 101      46.945  35.409  20.789  0.00  0.00      PROA  
ATOM    861 HH11 ARG P 101      46.212  35.069  20.200  0.00  0.00      PROA  
ATOM    862 HH12 ARG P 101      47.522  34.737  21.253  0.00  0.00      PROA  
ATOM    863  NH2 ARG P 101      48.100  37.092  21.701  0.00  0.00      PROA  
ATOM    864 HH21 ARG P 101      48.374  36.391  22.360  0.00  0.00      PROA  
ATOM    865 HH22 ARG P 101      48.280  38.075  21.750  0.00  0.00      PROA  
ATOM    866  C   ARG P 101      47.177  39.262  14.117  0.00  0.00      PROA  
ATOM    867  O   ARG P 101      48.401  39.219  14.008  0.00  0.00      PROA  
ATOM    868  N   LEU P 102      46.419  39.128  12.984  0.00  0.00      PROA  
ATOM    869  HN  LEU P 102      45.438  38.948  13.015  0.00  0.00      PROA  
ATOM    870  CA  LEU P 102      47.028  39.120  11.657  0.00  0.00      PROA  
ATOM    871  HA  LEU P 102      47.624  38.219  11.672  0.00  0.00      PROA  
ATOM    872  CB  LEU P 102      45.967  38.933  10.574  0.00  0.00      PROA  
ATOM    873  HB1 LEU P 102      45.301  39.823  10.551  0.00  0.00      PROA  
ATOM    874  HB2 LEU P 102      45.314  38.137  10.991  0.00  0.00      PROA  
ATOM    875  CG  LEU P 102      46.427  38.404   9.193  0.00  0.00      PROA  
ATOM    876  HG  LEU P 102      47.250  39.038   8.798  0.00  0.00      PROA  
ATOM    877  CD1 LEU P 102      46.908  36.942   9.342  0.00  0.00      PROA  
ATOM    878 HD11 LEU P 102      47.765  37.036  10.043  0.00  0.00      PROA  
ATOM    879 HD12 LEU P 102      47.322  36.545   8.391  0.00  0.00      PROA  
ATOM    880 HD13 LEU P 102      46.187  36.170   9.686  0.00  0.00      PROA  
ATOM    881  CD2 LEU P 102      45.233  38.489   8.201  0.00  0.00      PROA  
ATOM    882 HD21 LEU P 102      45.490  38.160   7.172  0.00  0.00      PROA  
ATOM    883 HD22 LEU P 102      44.927  39.557   8.155  0.00  0.00      PROA  
ATOM    884 HD23 LEU P 102      44.467  37.816   8.642  0.00  0.00      PROA  
ATOM    885  C   LEU P 102      47.939  40.341  11.308  0.00  0.00      PROA  
ATOM    886  O   LEU P 102      49.104  40.144  10.889  0.00  0.00      PROA  
ATOM    887  N   LEU P 103      47.551  41.642  11.588  0.00  0.00      PROA  
ATOM    888  HN  LEU P 103      46.621  41.769  11.924  0.00  0.00      PROA  
ATOM    889  CA  LEU P 103      48.204  42.880  11.105  0.00  0.00      PROA  
ATOM    890  HA  LEU P 103      48.418  42.645  10.072  0.00  0.00      PROA  
ATOM    891  CB  LEU P 103      47.284  44.104  11.352  0.00  0.00      PROA  
ATOM    892  HB1 LEU P 103      47.868  45.036  11.194  0.00  0.00      PROA  
ATOM    893  HB2 LEU P 103      47.093  44.254  12.436  0.00  0.00      PROA  
ATOM    894  CG  LEU P 103      45.887  44.157  10.574  0.00  0.00      PROA  
ATOM    895  HG  LEU P 103      45.414  43.170  10.766  0.00  0.00      PROA  
ATOM    896  CD1 LEU P 103      44.950  45.243  11.180  0.00  0.00      PROA  
ATOM    897 HD11 LEU P 103      45.224  46.284  10.906  0.00  0.00      PROA  
ATOM    898 HD12 LEU P 103      45.000  45.188  12.289  0.00  0.00      PROA  
ATOM    899 HD13 LEU P 103      43.918  45.112  10.791  0.00  0.00      PROA  
ATOM    900  CD2 LEU P 103      46.066  44.516   9.126  0.00  0.00      PROA  
ATOM    901 HD21 LEU P 103      46.882  45.264   9.033  0.00  0.00      PROA  
ATOM    902 HD22 LEU P 103      45.174  44.998   8.672  0.00  0.00      PROA  
ATOM    903 HD23 LEU P 103      46.311  43.587   8.569  0.00  0.00      PROA  
ATOM    904  C   LEU P 103      49.510  43.118  11.864  0.00  0.00      PROA  
ATOM    905  O   LEU P 103      50.605  43.456  11.316  0.00  0.00      PROA  
ATOM    906  N   SER P 104      49.515  42.855  13.161  0.00  0.00      PROA  
ATOM    907  HN  SER P 104      48.643  42.587  13.562  0.00  0.00      PROA  
ATOM    908  CA  SER P 104      50.725  42.798  13.991  0.00  0.00      PROA  
ATOM    909  HA  SER P 104      51.345  43.645  13.737  0.00  0.00      PROA  
ATOM    910  CB  SER P 104      50.618  42.795  15.530  0.00  0.00      PROA  
ATOM    911  HB1 SER P 104      50.254  43.795  15.848  0.00  0.00      PROA  
ATOM    912  HB2 SER P 104      51.588  42.500  15.985  0.00  0.00      PROA  
ATOM    913  OG  SER P 104      49.580  41.834  15.898  0.00  0.00      PROA  
ATOM    914  HG1 SER P 104      48.719  42.158  15.625  0.00  0.00      PROA  
ATOM    915  C   SER P 104      51.714  41.587  13.681  0.00  0.00      PROA  
ATOM    916  O   SER P 104      52.944  41.697  13.569  0.00  0.00      PROA  
ATOM    917  N   ALA P 105      51.035  40.417  13.479  0.00  0.00      PROA  
ATOM    918  HN  ALA P 105      50.058  40.275  13.620  0.00  0.00      PROA  
ATOM    919  CA  ALA P 105      51.747  39.186  13.126  0.00  0.00      PROA  
ATOM    920  HA  ALA P 105      52.531  38.970  13.836  0.00  0.00      PROA  
ATOM    921  CB  ALA P 105      50.757  38.031  12.973  0.00  0.00      PROA  
ATOM    922  HB1 ALA P 105      50.287  37.888  13.969  0.00  0.00      PROA  
ATOM    923  HB2 ALA P 105      51.175  37.038  12.702  0.00  0.00      PROA  
ATOM    924  HB3 ALA P 105      49.913  38.219  12.275  0.00  0.00      PROA  
ATOM    925  C   ALA P 105      52.600  39.308  11.833  0.00  0.00      PROA  
ATOM    926  O   ALA P 105      53.767  38.857  11.740  0.00  0.00      PROA  
ATOM    927  N   LEU P 106      51.950  39.933  10.834  0.00  0.00      PROA  
ATOM    928  HN  LEU P 106      50.982  40.106  10.996  0.00  0.00      PROA  
ATOM    929  CA  LEU P 106      52.665  40.121   9.583  0.00  0.00      PROA  
ATOM    930  HA  LEU P 106      53.380  39.318   9.477  0.00  0.00      PROA  
ATOM    931  CB  LEU P 106      51.734  40.102   8.339  0.00  0.00      PROA  
ATOM    932  HB1 LEU P 106      52.441  40.205   7.488  0.00  0.00      PROA  
ATOM    933  HB2 LEU P 106      51.010  40.941   8.270  0.00  0.00      PROA  
ATOM    934  CG  LEU P 106      50.949  38.822   8.259  0.00  0.00      PROA  
ATOM    935  HG  LEU P 106      50.324  38.700   9.170  0.00  0.00      PROA  
ATOM    936  CD1 LEU P 106      50.014  38.865   7.035  0.00  0.00      PROA  
ATOM    937 HD11 LEU P 106      50.597  38.864   6.089  0.00  0.00      PROA  
ATOM    938 HD12 LEU P 106      49.503  39.845   7.145  0.00  0.00      PROA  
ATOM    939 HD13 LEU P 106      49.284  38.028   7.066  0.00  0.00      PROA  
ATOM    940  CD2 LEU P 106      51.833  37.530   8.291  0.00  0.00      PROA  
ATOM    941 HD21 LEU P 106      51.146  36.672   8.132  0.00  0.00      PROA  
ATOM    942 HD22 LEU P 106      52.252  37.427   9.314  0.00  0.00      PROA  
ATOM    943 HD23 LEU P 106      52.500  37.654   7.410  0.00  0.00      PROA  
ATOM    944  C   LEU P 106      53.536  41.355   9.693  0.00  0.00      PROA  
ATOM    945  O   LEU P 106      54.785  41.304   9.460  0.00  0.00      PROA  
ATOM    946  N   PHE P 107      53.011  42.607  10.062  0.00  0.00      PROA  
ATOM    947  HN  PHE P 107      52.124  42.683  10.510  0.00  0.00      PROA  
ATOM    948  CA  PHE P 107      53.764  43.827   9.839  0.00  0.00      PROA  
ATOM    949  HA  PHE P 107      54.658  43.619   9.270  0.00  0.00      PROA  
ATOM    950  CB  PHE P 107      53.041  45.033   9.185  0.00  0.00      PROA  
ATOM    951  HB1 PHE P 107      53.738  45.819   8.823  0.00  0.00      PROA  
ATOM    952  HB2 PHE P 107      52.391  45.606   9.880  0.00  0.00      PROA  
ATOM    953  CG  PHE P 107      52.162  44.447   8.157  0.00  0.00      PROA  
ATOM    954  CD1 PHE P 107      52.644  43.842   6.951  0.00  0.00      PROA  
ATOM    955  HD1 PHE P 107      53.719  43.742   6.939  0.00  0.00      PROA  
ATOM    956  CE1 PHE P 107      51.796  43.442   5.977  0.00  0.00      PROA  
ATOM    957  HE1 PHE P 107      52.195  43.044   5.055  0.00  0.00      PROA  
ATOM    958  CZ  PHE P 107      50.397  43.440   6.125  0.00  0.00      PROA  
ATOM    959  HZ  PHE P 107      49.777  42.893   5.430  0.00  0.00      PROA  
ATOM    960  CD2 PHE P 107      50.746  44.554   8.267  0.00  0.00      PROA  
ATOM    961  HD2 PHE P 107      50.421  45.124   9.125  0.00  0.00      PROA  
ATOM    962  CE2 PHE P 107      49.871  43.940   7.299  0.00  0.00      PROA  
ATOM    963  HE2 PHE P 107      48.829  44.204   7.398  0.00  0.00      PROA  
ATOM    964  C   PHE P 107      54.328  44.419  11.129  0.00  0.00      PROA  
ATOM    965  O   PHE P 107      54.920  45.509  11.008  0.00  0.00      PROA  
ATOM    966  N   GLY P 108      54.218  43.800  12.252  0.00  0.00      PROA  
ATOM    967  HN  GLY P 108      53.722  42.949  12.408  0.00  0.00      PROA  
ATOM    968  CA  GLY P 108      54.789  44.259  13.514  0.00  0.00      PROA  
ATOM    969  HA1 GLY P 108      54.468  43.554  14.266  0.00  0.00      PROA  
ATOM    970  HA2 GLY P 108      54.437  45.250  13.761  0.00  0.00      PROA  
ATOM    971  C   GLY P 108      56.268  44.329  13.545  0.00  0.00      PROA  
ATOM    972  O   GLY P 108      56.803  45.416  13.781  0.00  0.00      PROA  
ATOM    973  N   ILE P 109      56.936  43.160  13.268  0.00  0.00      PROA  
ATOM    974  HN  ILE P 109      56.454  42.307  13.080  0.00  0.00      PROA  
ATOM    975  CA  ILE P 109      58.396  43.065  13.273  0.00  0.00      PROA  
ATOM    976  HA  ILE P 109      58.772  43.297  14.259  0.00  0.00      PROA  
ATOM    977  CB  ILE P 109      58.913  41.608  13.156  0.00  0.00      PROA  
ATOM    978  HB  ILE P 109      58.311  41.129  12.355  0.00  0.00      PROA  
ATOM    979  CG2 ILE P 109      60.404  41.508  12.887  0.00  0.00      PROA  
ATOM    980 HG21 ILE P 109      60.589  41.911  11.868  0.00  0.00      PROA  
ATOM    981 HG22 ILE P 109      60.801  40.470  12.894  0.00  0.00      PROA  
ATOM    982 HG23 ILE P 109      61.120  42.015  13.569  0.00  0.00      PROA  
ATOM    983  CG1 ILE P 109      58.471  40.823  14.360  0.00  0.00      PROA  
ATOM    984 HG11 ILE P 109      57.431  41.053  14.676  0.00  0.00      PROA  
ATOM    985 HG12 ILE P 109      59.036  41.303  15.187  0.00  0.00      PROA  
ATOM    986  CD  ILE P 109      58.567  39.341  14.306  0.00  0.00      PROA  
ATOM    987  HD1 ILE P 109      58.118  38.817  15.176  0.00  0.00      PROA  
ATOM    988  HD2 ILE P 109      59.615  38.973  14.347  0.00  0.00      PROA  
ATOM    989  HD3 ILE P 109      58.008  38.911  13.448  0.00  0.00      PROA  
ATOM    990  C   ILE P 109      58.996  43.975  12.242  0.00  0.00      PROA  
ATOM    991  O   ILE P 109      59.822  44.864  12.558  0.00  0.00      PROA  
ATOM    992  N   PRO P 110      58.536  43.987  10.964  0.00  0.00      PROA  
ATOM    993  CD  PRO P 110      57.814  42.933  10.249  0.00  0.00      PROA  
ATOM    994  HD1 PRO P 110      56.781  42.998  10.652  0.00  0.00      PROA  
ATOM    995  HD2 PRO P 110      58.157  41.950  10.636  0.00  0.00      PROA  
ATOM    996  CA  PRO P 110      58.890  44.973   9.933  0.00  0.00      PROA  
ATOM    997  HA  PRO P 110      59.946  44.921   9.714  0.00  0.00      PROA  
ATOM    998  CB  PRO P 110      58.069  44.621   8.688  0.00  0.00      PROA  
ATOM    999  HB1 PRO P 110      58.591  44.842   7.732  0.00  0.00      PROA  
ATOM   1000  HB2 PRO P 110      57.056  45.075   8.713  0.00  0.00      PROA  
ATOM   1001  CG  PRO P 110      57.867  43.108   8.737  0.00  0.00      PROA  
ATOM   1002  HG1 PRO P 110      56.919  42.917   8.191  0.00  0.00      PROA  
ATOM   1003  HG2 PRO P 110      58.730  42.565   8.294  0.00  0.00      PROA  
ATOM   1004  C   PRO P 110      58.674  46.462  10.386  0.00  0.00      PROA  
ATOM   1005  O   PRO P 110      59.493  47.358  10.127  0.00  0.00      PROA  
ATOM   1006  N   MET P 111      57.567  46.781  11.014  0.00  0.00      PROA  
ATOM   1007  HN  MET P 111      56.888  46.067  11.168  0.00  0.00      PROA  
ATOM   1008  CA  MET P 111      57.313  48.179  11.504  0.00  0.00      PROA  
ATOM   1009  HA  MET P 111      57.645  48.826  10.706  0.00  0.00      PROA  
ATOM   1010  CB  MET P 111      55.859  48.459  11.876  0.00  0.00      PROA  
ATOM   1011  HB1 MET P 111      55.892  49.404  12.458  0.00  0.00      PROA  
ATOM   1012  HB2 MET P 111      55.487  47.687  12.583  0.00  0.00      PROA  
ATOM   1013  CG  MET P 111      54.802  48.575  10.748  0.00  0.00      PROA  
ATOM   1014  HG1 MET P 111      54.604  47.581  10.293  0.00  0.00      PROA  
ATOM   1015  HG2 MET P 111      55.092  49.172   9.857  0.00  0.00      PROA  
ATOM   1016  SD  MET P 111      53.301  49.332  11.419  0.00  0.00      PROA  
ATOM   1017  CE  MET P 111      53.820  51.027  11.480  0.00  0.00      PROA  
ATOM   1018  HE1 MET P 111      54.750  51.236  12.051  0.00  0.00      PROA  
ATOM   1019  HE2 MET P 111      53.047  51.637  11.995  0.00  0.00      PROA  
ATOM   1020  HE3 MET P 111      53.913  51.449  10.457  0.00  0.00      PROA  
ATOM   1021  C   MET P 111      58.302  48.470  12.551  0.00  0.00      PROA  
ATOM   1022  O   MET P 111      58.922  49.495  12.526  0.00  0.00      PROA  
ATOM   1023  N   ALA P 112      58.498  47.644  13.548  0.00  0.00      PROA  
ATOM   1024  HN  ALA P 112      57.973  46.799  13.487  0.00  0.00      PROA  
ATOM   1025  CA  ALA P 112      59.396  47.746  14.655  0.00  0.00      PROA  
ATOM   1026  HA  ALA P 112      59.102  48.626  15.208  0.00  0.00      PROA  
ATOM   1027  CB  ALA P 112      59.196  46.521  15.551  0.00  0.00      PROA  
ATOM   1028  HB1 ALA P 112      59.529  46.736  16.589  0.00  0.00      PROA  
ATOM   1029  HB2 ALA P 112      59.852  45.706  15.176  0.00  0.00      PROA  
ATOM   1030  HB3 ALA P 112      58.155  46.148  15.451  0.00  0.00      PROA  
ATOM   1031  C   ALA P 112      60.887  47.923  14.288  0.00  0.00      PROA  
ATOM   1032  O   ALA P 112      61.650  48.728  14.882  0.00  0.00      PROA  
ATOM   1033  N   LEU P 113      61.439  47.102  13.317  0.00  0.00      PROA  
ATOM   1034  HN  LEU P 113      60.907  46.355  12.926  0.00  0.00      PROA  
ATOM   1035  CA  LEU P 113      62.708  47.301  12.700  0.00  0.00      PROA  
ATOM   1036  HA  LEU P 113      63.533  47.189  13.388  0.00  0.00      PROA  
ATOM   1037  CB  LEU P 113      62.866  46.196  11.537  0.00  0.00      PROA  
ATOM   1038  HB1 LEU P 113      62.071  46.472  10.812  0.00  0.00      PROA  
ATOM   1039  HB2 LEU P 113      62.689  45.222  12.039  0.00  0.00      PROA  
ATOM   1040  CG  LEU P 113      64.241  46.243  10.800  0.00  0.00      PROA  
ATOM   1041  HG  LEU P 113      64.435  47.328  10.657  0.00  0.00      PROA  
ATOM   1042  CD1 LEU P 113      65.494  45.780  11.669  0.00  0.00      PROA  
ATOM   1043 HD11 LEU P 113      65.467  44.752  12.091  0.00  0.00      PROA  
ATOM   1044 HD12 LEU P 113      65.636  46.468  12.530  0.00  0.00      PROA  
ATOM   1045 HD13 LEU P 113      66.395  45.935  11.038  0.00  0.00      PROA  
ATOM   1046  CD2 LEU P 113      64.196  45.612   9.421  0.00  0.00      PROA  
ATOM   1047 HD21 LEU P 113      63.662  46.166   8.619  0.00  0.00      PROA  
ATOM   1048 HD22 LEU P 113      63.663  44.639   9.373  0.00  0.00      PROA  
ATOM   1049 HD23 LEU P 113      65.225  45.402   9.058  0.00  0.00      PROA  
ATOM   1050  C   LEU P 113      62.786  48.741  12.010  0.00  0.00      PROA  
ATOM   1051  O   LEU P 113      63.783  49.351  12.303  0.00  0.00      PROA  
ATOM   1052  N   ILE P 114      61.793  49.095  11.179  0.00  0.00      PROA  
ATOM   1053  HN  ILE P 114      61.024  48.498  10.965  0.00  0.00      PROA  
ATOM   1054  CA  ILE P 114      61.874  50.371  10.369  0.00  0.00      PROA  
ATOM   1055  HA  ILE P 114      62.890  50.547  10.048  0.00  0.00      PROA  
ATOM   1056  CB  ILE P 114      61.025  50.390   9.075  0.00  0.00      PROA  
ATOM   1057  HB  ILE P 114      59.974  50.216   9.389  0.00  0.00      PROA  
ATOM   1058  CG2 ILE P 114      61.046  51.760   8.427  0.00  0.00      PROA  
ATOM   1059 HG21 ILE P 114      60.476  52.576   8.923  0.00  0.00      PROA  
ATOM   1060 HG22 ILE P 114      60.745  51.609   7.369  0.00  0.00      PROA  
ATOM   1061 HG23 ILE P 114      62.118  52.048   8.398  0.00  0.00      PROA  
ATOM   1062  CG1 ILE P 114      61.444  49.198   8.109  0.00  0.00      PROA  
ATOM   1063 HG11 ILE P 114      60.859  49.249   7.166  0.00  0.00      PROA  
ATOM   1064 HG12 ILE P 114      61.304  48.169   8.505  0.00  0.00      PROA  
ATOM   1065  CD  ILE P 114      62.957  49.178   7.737  0.00  0.00      PROA  
ATOM   1066  HD1 ILE P 114      63.223  50.139   7.249  0.00  0.00      PROA  
ATOM   1067  HD2 ILE P 114      63.150  48.335   7.039  0.00  0.00      PROA  
ATOM   1068  HD3 ILE P 114      63.517  48.954   8.670  0.00  0.00      PROA  
ATOM   1069  C   ILE P 114      61.500  51.566  11.253  0.00  0.00      PROA  
ATOM   1070  O   ILE P 114      62.177  52.640  11.219  0.00  0.00      PROA  
ATOM   1071  N   TRP P 115      60.572  51.540  12.309  0.00  0.00      PROA  
ATOM   1072  HN  TRP P 115      59.951  50.770  12.435  0.00  0.00      PROA  
ATOM   1073  CA  TRP P 115      60.668  52.484  13.391  0.00  0.00      PROA  
ATOM   1074  HA  TRP P 115      60.458  53.433  12.920  0.00  0.00      PROA  
ATOM   1075  CB  TRP P 115      59.619  52.201  14.530  0.00  0.00      PROA  
ATOM   1076  HB1 TRP P 115      59.903  52.683  15.490  0.00  0.00      PROA  
ATOM   1077  HB2 TRP P 115      59.460  51.125  14.759  0.00  0.00      PROA  
ATOM   1078  CG  TRP P 115      58.265  52.635  14.150  0.00  0.00      PROA  
ATOM   1079  CD1 TRP P 115      57.183  51.756  14.266  0.00  0.00      PROA  
ATOM   1080  HD1 TRP P 115      57.221  50.714  14.549  0.00  0.00      PROA  
ATOM   1081  NE1 TRP P 115      55.991  52.387  13.924  0.00  0.00      PROA  
ATOM   1082  HE1 TRP P 115      55.048  52.141  13.870  0.00  0.00      PROA  
ATOM   1083  CE2 TRP P 115      56.327  53.661  13.523  0.00  0.00      PROA  
ATOM   1084  CD2 TRP P 115      57.754  53.852  13.707  0.00  0.00      PROA  
ATOM   1085  CE3 TRP P 115      58.315  55.069  13.520  0.00  0.00      PROA  
ATOM   1086  HE3 TRP P 115      59.369  55.263  13.661  0.00  0.00      PROA  
ATOM   1087  CZ3 TRP P 115      57.480  56.071  12.920  0.00  0.00      PROA  
ATOM   1088  HZ3 TRP P 115      57.988  56.949  12.549  0.00  0.00      PROA  
ATOM   1089  CZ2 TRP P 115      55.569  54.620  12.893  0.00  0.00      PROA  
ATOM   1090  HZ2 TRP P 115      54.518  54.391  12.789  0.00  0.00      PROA  
ATOM   1091  CH2 TRP P 115      56.198  55.828  12.535  0.00  0.00      PROA  
ATOM   1092  HH2 TRP P 115      55.545  56.567  12.093  0.00  0.00      PROA  
ATOM   1093  C   TRP P 115      62.004  52.691  14.096  0.00  0.00      PROA  
ATOM   1094  O   TRP P 115      62.384  53.832  14.407  0.00  0.00      PROA  
ATOM   1095  N   GLY P 116      62.684  51.544  14.440  0.00  0.00      PROA  
ATOM   1096  HN  GLY P 116      62.239  50.652  14.465  0.00  0.00      PROA  
ATOM   1097  CA  GLY P 116      64.022  51.535  15.027  0.00  0.00      PROA  
ATOM   1098  HA1 GLY P 116      64.405  50.525  15.008  0.00  0.00      PROA  
ATOM   1099  HA2 GLY P 116      64.028  51.957  16.021  0.00  0.00      PROA  
ATOM   1100  C   GLY P 116      65.007  52.380  14.277  0.00  0.00      PROA  
ATOM   1101  O   GLY P 116      65.825  53.102  14.850  0.00  0.00      PROA  
ATOM   1102  N   ILE P 117      65.023  52.316  12.938  0.00  0.00      PROA  
ATOM   1103  HN  ILE P 117      64.383  51.672  12.526  0.00  0.00      PROA  
ATOM   1104  CA  ILE P 117      65.812  53.073  11.988  0.00  0.00      PROA  
ATOM   1105  HA  ILE P 117      66.829  53.022  12.346  0.00  0.00      PROA  
ATOM   1106  CB  ILE P 117      65.586  52.641  10.523  0.00  0.00      PROA  
ATOM   1107  HB  ILE P 117      64.557  52.889  10.186  0.00  0.00      PROA  
ATOM   1108  CG2 ILE P 117      66.520  53.533   9.589  0.00  0.00      PROA  
ATOM   1109 HG21 ILE P 117      65.962  54.479   9.420  0.00  0.00      PROA  
ATOM   1110 HG22 ILE P 117      66.682  52.967   8.647  0.00  0.00      PROA  
ATOM   1111 HG23 ILE P 117      67.456  53.828  10.109  0.00  0.00      PROA  
ATOM   1112  CG1 ILE P 117      65.853  51.137  10.400  0.00  0.00      PROA  
ATOM   1113 HG11 ILE P 117      65.995  50.984   9.309  0.00  0.00      PROA  
ATOM   1114 HG12 ILE P 117      64.946  50.569  10.700  0.00  0.00      PROA  
ATOM   1115  CD  ILE P 117      67.143  50.620  11.096  0.00  0.00      PROA  
ATOM   1116  HD1 ILE P 117      68.005  51.166  10.656  0.00  0.00      PROA  
ATOM   1117  HD2 ILE P 117      67.310  49.549  10.854  0.00  0.00      PROA  
ATOM   1118  HD3 ILE P 117      67.291  50.882  12.166  0.00  0.00      PROA  
ATOM   1119  C   ILE P 117      65.498  54.571  12.129  0.00  0.00      PROA  
ATOM   1120  O   ILE P 117      66.327  55.442  12.395  0.00  0.00      PROA  
ATOM   1121  N   TYR P 118      64.124  54.846  12.019  0.00  0.00      PROA  
ATOM   1122  HN  TYR P 118      63.384  54.197  11.861  0.00  0.00      PROA  
ATOM   1123  CA  TYR P 118      63.605  56.261  12.069  0.00  0.00      PROA  
ATOM   1124  HA  TYR P 118      64.031  56.804  11.238  0.00  0.00      PROA  
ATOM   1125  CB  TYR P 118      62.084  56.176  11.800  0.00  0.00      PROA  
ATOM   1126  HB1 TYR P 118      61.549  55.563  12.557  0.00  0.00      PROA  
ATOM   1127  HB2 TYR P 118      61.823  55.777  10.797  0.00  0.00      PROA  
ATOM   1128  CG  TYR P 118      61.422  57.550  11.782  0.00  0.00      PROA  
ATOM   1129  CD1 TYR P 118      61.174  58.338  10.672  0.00  0.00      PROA  
ATOM   1130  HD1 TYR P 118      61.656  58.109   9.733  0.00  0.00      PROA  
ATOM   1131  CE1 TYR P 118      60.370  59.421  10.787  0.00  0.00      PROA  
ATOM   1132  HE1 TYR P 118      60.295  60.074   9.930  0.00  0.00      PROA  
ATOM   1133  CZ  TYR P 118      59.830  59.818  12.044  0.00  0.00      PROA  
ATOM   1134  OH  TYR P 118      59.097  61.039  12.092  0.00  0.00      PROA  
ATOM   1135  HH  TYR P 118      59.049  61.410  11.209  0.00  0.00      PROA  
ATOM   1136  CD2 TYR P 118      60.762  57.869  12.973  0.00  0.00      PROA  
ATOM   1137  HD2 TYR P 118      60.954  57.200  13.800  0.00  0.00      PROA  
ATOM   1138  CE2 TYR P 118      59.976  59.034  13.112  0.00  0.00      PROA  
ATOM   1139  HE2 TYR P 118      59.516  59.226  14.071  0.00  0.00      PROA  
ATOM   1140  C   TYR P 118      64.002  57.070  13.350  0.00  0.00      PROA  
ATOM   1141  O   TYR P 118      64.463  58.211  13.412  0.00  0.00      PROA  
ATOM   1142  N   PHE P 119      63.790  56.388  14.532  0.00  0.00      PROA  
ATOM   1143  HN  PHE P 119      63.422  55.463  14.588  0.00  0.00      PROA  
ATOM   1144  CA  PHE P 119      64.174  57.030  15.790  0.00  0.00      PROA  
ATOM   1145  HA  PHE P 119      63.715  58.007  15.817  0.00  0.00      PROA  
ATOM   1146  CB  PHE P 119      63.473  56.241  16.860  0.00  0.00      PROA  
ATOM   1147  HB1 PHE P 119      63.790  56.660  17.840  0.00  0.00      PROA  
ATOM   1148  HB2 PHE P 119      63.746  55.164  16.888  0.00  0.00      PROA  
ATOM   1149  CG  PHE P 119      61.991  56.497  16.965  0.00  0.00      PROA  
ATOM   1150  CD1 PHE P 119      61.091  55.455  16.889  0.00  0.00      PROA  
ATOM   1151  HD1 PHE P 119      61.375  54.425  16.731  0.00  0.00      PROA  
ATOM   1152  CE1 PHE P 119      59.677  55.688  16.946  0.00  0.00      PROA  
ATOM   1153  HE1 PHE P 119      58.988  54.857  16.961  0.00  0.00      PROA  
ATOM   1154  CZ  PHE P 119      59.197  57.001  17.152  0.00  0.00      PROA  
ATOM   1155  HZ  PHE P 119      58.156  57.254  17.290  0.00  0.00      PROA  
ATOM   1156  CD2 PHE P 119      61.483  57.718  17.230  0.00  0.00      PROA  
ATOM   1157  HD2 PHE P 119      62.078  58.592  17.454  0.00  0.00      PROA  
ATOM   1158  CE2 PHE P 119      60.137  58.012  17.349  0.00  0.00      PROA  
ATOM   1159  HE2 PHE P 119      59.798  59.011  17.580  0.00  0.00      PROA  
ATOM   1160  C   PHE P 119      65.696  57.177  15.892  0.00  0.00      PROA  
ATOM   1161  O   PHE P 119      66.164  58.174  16.403  0.00  0.00      PROA  
ATOM   1162  N   ALA P 120      66.516  56.215  15.413  0.00  0.00      PROA  
ATOM   1163  HN  ALA P 120      66.182  55.395  14.954  0.00  0.00      PROA  
ATOM   1164  CA  ALA P 120      67.933  56.428  15.198  0.00  0.00      PROA  
ATOM   1165  HA  ALA P 120      68.336  56.820  16.120  0.00  0.00      PROA  
ATOM   1166  CB  ALA P 120      68.681  55.142  14.767  0.00  0.00      PROA  
ATOM   1167  HB1 ALA P 120      68.579  54.296  15.480  0.00  0.00      PROA  
ATOM   1168  HB2 ALA P 120      69.774  55.340  14.755  0.00  0.00      PROA  
ATOM   1169  HB3 ALA P 120      68.332  54.672  13.823  0.00  0.00      PROA  
ATOM   1170  C   ALA P 120      68.344  57.651  14.249  0.00  0.00      PROA  
ATOM   1171  O   ALA P 120      69.376  58.218  14.605  0.00  0.00      PROA  
ATOM   1172  N   ILE P 121      67.727  57.914  13.098  0.00  0.00      PROA  
ATOM   1173  HN  ILE P 121      66.945  57.370  12.805  0.00  0.00      PROA  
ATOM   1174  CA  ILE P 121      67.958  59.133  12.292  0.00  0.00      PROA  
ATOM   1175  HA  ILE P 121      68.974  59.124  11.926  0.00  0.00      PROA  
ATOM   1176  CB  ILE P 121      67.162  59.071  10.962  0.00  0.00      PROA  
ATOM   1177  HB  ILE P 121      66.095  58.857  11.185  0.00  0.00      PROA  
ATOM   1178  CG2 ILE P 121      67.083  60.414  10.361  0.00  0.00      PROA  
ATOM   1179 HG21 ILE P 121      66.292  60.958  10.920  0.00  0.00      PROA  
ATOM   1180 HG22 ILE P 121      66.808  60.520   9.290  0.00  0.00      PROA  
ATOM   1181 HG23 ILE P 121      68.022  61.009  10.383  0.00  0.00      PROA  
ATOM   1182  CG1 ILE P 121      67.636  57.904  10.013  0.00  0.00      PROA  
ATOM   1183 HG11 ILE P 121      67.007  57.966   9.099  0.00  0.00      PROA  
ATOM   1184 HG12 ILE P 121      67.411  56.946  10.529  0.00  0.00      PROA  
ATOM   1185  CD  ILE P 121      69.099  57.922   9.549  0.00  0.00      PROA  
ATOM   1186  HD1 ILE P 121      69.402  56.894   9.257  0.00  0.00      PROA  
ATOM   1187  HD2 ILE P 121      69.774  58.461  10.248  0.00  0.00      PROA  
ATOM   1188  HD3 ILE P 121      69.332  58.444   8.596  0.00  0.00      PROA  
ATOM   1189  C   ILE P 121      67.667  60.405  13.046  0.00  0.00      PROA  
ATOM   1190  O   ILE P 121      68.486  61.336  13.051  0.00  0.00      PROA  
ATOM   1191  N   LEU P 122      66.589  60.435  13.796  0.00  0.00      PROA  
ATOM   1192  HN  LEU P 122      65.849  59.778  13.672  0.00  0.00      PROA  
ATOM   1193  CA  LEU P 122      66.252  61.533  14.703  0.00  0.00      PROA  
ATOM   1194  HA  LEU P 122      66.418  62.449  14.155  0.00  0.00      PROA  
ATOM   1195  CB  LEU P 122      64.773  61.467  15.091  0.00  0.00      PROA  
ATOM   1196  HB1 LEU P 122      64.465  62.192  15.874  0.00  0.00      PROA  
ATOM   1197  HB2 LEU P 122      64.650  60.473  15.572  0.00  0.00      PROA  
ATOM   1198  CG  LEU P 122      63.808  61.702  13.882  0.00  0.00      PROA  
ATOM   1199  HG  LEU P 122      63.982  60.898  13.136  0.00  0.00      PROA  
ATOM   1200  CD1 LEU P 122      62.326  61.582  14.198  0.00  0.00      PROA  
ATOM   1201 HD11 LEU P 122      62.105  60.626  14.718  0.00  0.00      PROA  
ATOM   1202 HD12 LEU P 122      61.764  61.633  13.241  0.00  0.00      PROA  
ATOM   1203 HD13 LEU P 122      61.876  62.341  14.872  0.00  0.00      PROA  
ATOM   1204  CD2 LEU P 122      64.029  63.074  13.068  0.00  0.00      PROA  
ATOM   1205 HD21 LEU P 122      63.841  63.946  13.730  0.00  0.00      PROA  
ATOM   1206 HD22 LEU P 122      63.341  63.173  12.202  0.00  0.00      PROA  
ATOM   1207 HD23 LEU P 122      65.068  63.168  12.687  0.00  0.00      PROA  
ATOM   1208  C   LEU P 122      67.081  61.600  15.973  0.00  0.00      PROA  
ATOM   1209  O   LEU P 122      67.275  62.723  16.424  0.00  0.00      PROA  
ATOM   1210  N   SER P 123      67.605  60.483  16.429  0.00  0.00      PROA  
ATOM   1211  HN  SER P 123      67.447  59.532  16.174  0.00  0.00      PROA  
ATOM   1212  CA  SER P 123      68.582  60.598  17.446  0.00  0.00      PROA  
ATOM   1213  HA  SER P 123      68.168  61.229  18.218  0.00  0.00      PROA  
ATOM   1214  CB  SER P 123      68.986  59.263  18.054  0.00  0.00      PROA  
ATOM   1215  HB1 SER P 123      69.775  59.488  18.803  0.00  0.00      PROA  
ATOM   1216  HB2 SER P 123      69.386  58.576  17.278  0.00  0.00      PROA  
ATOM   1217  OG  SER P 123      67.908  58.612  18.735  0.00  0.00      PROA  
ATOM   1218  HG1 SER P 123      67.382  58.319  17.987  0.00  0.00      PROA  
ATOM   1219  C   SER P 123      69.814  61.297  16.904  0.00  0.00      PROA  
ATOM   1220  O   SER P 123      70.349  62.228  17.529  0.00  0.00      PROA  
ATOM   1221  N   PHE P 124      70.308  60.829  15.704  0.00  0.00      PROA  
ATOM   1222  HN  PHE P 124      69.999  59.990  15.263  0.00  0.00      PROA  
ATOM   1223  CA  PHE P 124      71.480  61.425  15.058  0.00  0.00      PROA  
ATOM   1224  HA  PHE P 124      72.276  61.417  15.787  0.00  0.00      PROA  
ATOM   1225  CB  PHE P 124      71.730  60.652  13.794  0.00  0.00      PROA  
ATOM   1226  HB1 PHE P 124      70.799  60.612  13.190  0.00  0.00      PROA  
ATOM   1227  HB2 PHE P 124      71.844  59.641  14.241  0.00  0.00      PROA  
ATOM   1228  CG  PHE P 124      73.010  61.089  13.035  0.00  0.00      PROA  
ATOM   1229  CD1 PHE P 124      74.323  60.734  13.271  0.00  0.00      PROA  
ATOM   1230  HD1 PHE P 124      74.507  60.124  14.144  0.00  0.00      PROA  
ATOM   1231  CE1 PHE P 124      75.346  61.204  12.442  0.00  0.00      PROA  
ATOM   1232  HE1 PHE P 124      76.356  60.992  12.759  0.00  0.00      PROA  
ATOM   1233  CZ  PHE P 124      75.116  62.165  11.448  0.00  0.00      PROA  
ATOM   1234  HZ  PHE P 124      75.982  62.412  10.852  0.00  0.00      PROA  
ATOM   1235  CD2 PHE P 124      72.736  61.843  11.893  0.00  0.00      PROA  
ATOM   1236  HD2 PHE P 124      71.740  62.069  11.544  0.00  0.00      PROA  
ATOM   1237  CE2 PHE P 124      73.773  62.372  11.127  0.00  0.00      PROA  
ATOM   1238  HE2 PHE P 124      73.586  63.095  10.348  0.00  0.00      PROA  
ATOM   1239  C   PHE P 124      71.318  62.842  14.746  0.00  0.00      PROA  
ATOM   1240  O   PHE P 124      72.123  63.700  15.090  0.00  0.00      PROA  
ATOM   1241  N   LEU P 125      70.190  63.166  14.106  0.00  0.00      PROA  
ATOM   1242  HN  LEU P 125      69.417  62.570  13.898  0.00  0.00      PROA  
ATOM   1243  CA  LEU P 125      70.001  64.604  13.709  0.00  0.00      PROA  
ATOM   1244  HA  LEU P 125      70.937  64.971  13.312  0.00  0.00      PROA  
ATOM   1245  CB  LEU P 125      68.957  64.749  12.561  0.00  0.00      PROA  
ATOM   1246  HB1 LEU P 125      68.821  65.801  12.231  0.00  0.00      PROA  
ATOM   1247  HB2 LEU P 125      68.024  64.400  13.052  0.00  0.00      PROA  
ATOM   1248  CG  LEU P 125      69.245  64.123  11.212  0.00  0.00      PROA  
ATOM   1249  HG  LEU P 125      69.357  63.028  11.365  0.00  0.00      PROA  
ATOM   1250  CD1 LEU P 125      68.029  64.296  10.297  0.00  0.00      PROA  
ATOM   1251 HD11 LEU P 125      67.139  64.019  10.902  0.00  0.00      PROA  
ATOM   1252 HD12 LEU P 125      68.036  63.570   9.456  0.00  0.00      PROA  
ATOM   1253 HD13 LEU P 125      67.745  65.309   9.940  0.00  0.00      PROA  
ATOM   1254  CD2 LEU P 125      70.595  64.508  10.579  0.00  0.00      PROA  
ATOM   1255 HD21 LEU P 125      71.400  64.265  11.305  0.00  0.00      PROA  
ATOM   1256 HD22 LEU P 125      70.779  65.586  10.381  0.00  0.00      PROA  
ATOM   1257 HD23 LEU P 125      70.817  63.911   9.669  0.00  0.00      PROA  
ATOM   1258  C   LEU P 125      69.494  65.527  14.796  0.00  0.00      PROA  
ATOM   1259  O   LEU P 125      69.597  66.719  14.672  0.00  0.00      PROA  
ATOM   1260  N   HSD P 126      68.921  65.016  15.921  0.00  0.00      PROA  
ATOM   1261  HN  HSD P 126      68.403  64.170  15.826  0.00  0.00      PROA  
ATOM   1262  CA  HSD P 126      68.794  65.844  17.128  0.00  0.00      PROA  
ATOM   1263  HA  HSD P 126      68.385  66.774  16.763  0.00  0.00      PROA  
ATOM   1264  CB  HSD P 126      67.770  65.356  18.196  0.00  0.00      PROA  
ATOM   1265  HB1 HSD P 126      68.141  64.351  18.491  0.00  0.00      PROA  
ATOM   1266  HB2 HSD P 126      66.816  65.181  17.654  0.00  0.00      PROA  
ATOM   1267  ND1 HSD P 126      66.459  67.197  19.381  0.00  0.00      PROA  
ATOM   1268  HD1 HSD P 126      65.913  67.343  18.556  0.00  0.00      PROA  
ATOM   1269  CG  HSD P 126      67.488  66.246  19.392  0.00  0.00      PROA  
ATOM   1270  CE1 HSD P 126      66.231  67.618  20.640  0.00  0.00      PROA  
ATOM   1271  HE1 HSD P 126      65.533  68.412  20.902  0.00  0.00      PROA  
ATOM   1272  NE2 HSD P 126      66.969  66.953  21.493  0.00  0.00      PROA  
ATOM   1273  CD2 HSD P 126      67.691  66.040  20.737  0.00  0.00      PROA  
ATOM   1274  HD2 HSD P 126      68.227  65.254  21.255  0.00  0.00      PROA  
ATOM   1275  C   HSD P 126      70.119  66.132  17.783  0.00  0.00      PROA  
ATOM   1276  O   HSD P 126      70.407  67.254  18.221  0.00  0.00      PROA  
ATOM   1277  N   ILE P 127      70.981  65.040  18.030  0.00  0.00      PROA  
ATOM   1278  HN  ILE P 127      70.692  64.114  17.800  0.00  0.00      PROA  
ATOM   1279  CA  ILE P 127      72.269  65.254  18.576  0.00  0.00      PROA  
ATOM   1280  HA  ILE P 127      72.157  65.722  19.543  0.00  0.00      PROA  
ATOM   1281  CB  ILE P 127      72.920  63.871  18.871  0.00  0.00      PROA  
ATOM   1282  HB  ILE P 127      72.762  63.223  17.983  0.00  0.00      PROA  
ATOM   1283  CG2 ILE P 127      74.360  64.059  19.334  0.00  0.00      PROA  
ATOM   1284 HG21 ILE P 127      74.691  63.016  19.527  0.00  0.00      PROA  
ATOM   1285 HG22 ILE P 127      74.272  64.620  20.289  0.00  0.00      PROA  
ATOM   1286 HG23 ILE P 127      74.932  64.634  18.574  0.00  0.00      PROA  
ATOM   1287  CG1 ILE P 127      72.026  63.170  19.991  0.00  0.00      PROA  
ATOM   1288 HG11 ILE P 127      70.944  63.295  19.770  0.00  0.00      PROA  
ATOM   1289 HG12 ILE P 127      72.322  63.628  20.959  0.00  0.00      PROA  
ATOM   1290  CD  ILE P 127      72.268  61.668  20.008  0.00  0.00      PROA  
ATOM   1291  HD1 ILE P 127      71.899  61.189  19.075  0.00  0.00      PROA  
ATOM   1292  HD2 ILE P 127      71.689  61.194  20.829  0.00  0.00      PROA  
ATOM   1293  HD3 ILE P 127      73.331  61.396  20.184  0.00  0.00      PROA  
ATOM   1294  C   ILE P 127      73.201  66.125  17.743  0.00  0.00      PROA  
ATOM   1295  O   ILE P 127      73.770  67.091  18.240  0.00  0.00      PROA  
ATOM   1296  N   TRP P 128      73.356  65.791  16.455  0.00  0.00      PROA  
ATOM   1297  HN  TRP P 128      72.918  64.955  16.133  0.00  0.00      PROA  
ATOM   1298  CA  TRP P 128      74.447  66.281  15.595  0.00  0.00      PROA  
ATOM   1299  HA  TRP P 128      75.124  66.730  16.307  0.00  0.00      PROA  
ATOM   1300  CB  TRP P 128      75.108  65.057  14.825  0.00  0.00      PROA  
ATOM   1301  HB1 TRP P 128      75.765  65.469  14.029  0.00  0.00      PROA  
ATOM   1302  HB2 TRP P 128      74.302  64.527  14.274  0.00  0.00      PROA  
ATOM   1303  CG  TRP P 128      75.890  64.068  15.629  0.00  0.00      PROA  
ATOM   1304  CD1 TRP P 128      75.443  62.845  15.950  0.00  0.00      PROA  
ATOM   1305  HD1 TRP P 128      74.495  62.511  15.553  0.00  0.00      PROA  
ATOM   1306  NE1 TRP P 128      76.306  62.187  16.736  0.00  0.00      PROA  
ATOM   1307  HE1 TRP P 128      76.151  61.514  17.426  0.00  0.00      PROA  
ATOM   1308  CE2 TRP P 128      77.402  63.010  17.004  0.00  0.00      PROA  
ATOM   1309  CD2 TRP P 128      77.105  64.283  16.322  0.00  0.00      PROA  
ATOM   1310  CE3 TRP P 128      78.007  65.287  16.450  0.00  0.00      PROA  
ATOM   1311  HE3 TRP P 128      77.866  66.270  16.024  0.00  0.00      PROA  
ATOM   1312  CZ3 TRP P 128      79.189  65.102  17.193  0.00  0.00      PROA  
ATOM   1313  HZ3 TRP P 128      79.806  65.979  17.327  0.00  0.00      PROA  
ATOM   1314  CZ2 TRP P 128      78.532  62.837  17.735  0.00  0.00      PROA  
ATOM   1315  HZ2 TRP P 128      78.875  62.009  18.337  0.00  0.00      PROA  
ATOM   1316  CH2 TRP P 128      79.379  63.961  17.859  0.00  0.00      PROA  
ATOM   1317  HH2 TRP P 128      80.107  63.979  18.656  0.00  0.00      PROA  
ATOM   1318  C   TRP P 128      74.127  67.481  14.669  0.00  0.00      PROA  
ATOM   1319  O   TRP P 128      74.953  68.042  13.947  0.00  0.00      PROA  
ATOM   1320  N   ALA P 129      72.891  67.888  14.753  0.00  0.00      PROA  
ATOM   1321  HN  ALA P 129      72.306  67.551  15.486  0.00  0.00      PROA  
ATOM   1322  CA  ALA P 129      72.273  68.763  13.775  0.00  0.00      PROA  
ATOM   1323  HA  ALA P 129      73.040  69.397  13.355  0.00  0.00      PROA  
ATOM   1324  CB  ALA P 129      71.691  67.892  12.650  0.00  0.00      PROA  
ATOM   1325  HB1 ALA P 129      71.081  66.994  12.887  0.00  0.00      PROA  
ATOM   1326  HB2 ALA P 129      72.578  67.350  12.258  0.00  0.00      PROA  
ATOM   1327  HB3 ALA P 129      71.207  68.550  11.897  0.00  0.00      PROA  
ATOM   1328  C   ALA P 129      71.377  69.801  14.450  0.00  0.00      PROA  
ATOM   1329  O   ALA P 129      71.662  70.960  14.368  0.00  0.00      PROA  
ATOM   1330  N   VAL P 130      70.211  69.457  15.048  0.00  0.00      PROA  
ATOM   1331  HN  VAL P 130      70.000  68.487  15.147  0.00  0.00      PROA  
ATOM   1332  CA  VAL P 130      69.301  70.495  15.578  0.00  0.00      PROA  
ATOM   1333  HA  VAL P 130      69.121  71.260  14.836  0.00  0.00      PROA  
ATOM   1334  CB  VAL P 130      68.044  69.743  15.996  0.00  0.00      PROA  
ATOM   1335  HB  VAL P 130      68.326  68.919  16.686  0.00  0.00      PROA  
ATOM   1336  CG1 VAL P 130      67.114  70.752  16.761  0.00  0.00      PROA  
ATOM   1337 HG11 VAL P 130      66.161  70.253  17.038  0.00  0.00      PROA  
ATOM   1338 HG12 VAL P 130      66.929  71.592  16.057  0.00  0.00      PROA  
ATOM   1339 HG13 VAL P 130      67.642  71.038  17.696  0.00  0.00      PROA  
ATOM   1340  CG2 VAL P 130      67.363  69.180  14.704  0.00  0.00      PROA  
ATOM   1341 HG21 VAL P 130      66.324  68.840  14.900  0.00  0.00      PROA  
ATOM   1342 HG22 VAL P 130      67.912  68.262  14.404  0.00  0.00      PROA  
ATOM   1343 HG23 VAL P 130      67.339  69.956  13.909  0.00  0.00      PROA  
ATOM   1344  C   VAL P 130      69.736  71.387  16.664  0.00  0.00      PROA  
ATOM   1345  O   VAL P 130      69.614  72.634  16.615  0.00  0.00      PROA  
ATOM   1346  N   VAL P 131      70.373  70.873  17.716  0.00  0.00      PROA  
ATOM   1347  HN  VAL P 131      70.531  69.892  17.792  0.00  0.00      PROA  
ATOM   1348  CA  VAL P 131      70.960  71.720  18.770  0.00  0.00      PROA  
ATOM   1349  HA  VAL P 131      70.249  72.457  19.111  0.00  0.00      PROA  
ATOM   1350  CB  VAL P 131      71.309  70.986  20.088  0.00  0.00      PROA  
ATOM   1351  HB  VAL P 131      71.907  70.079  19.854  0.00  0.00      PROA  
ATOM   1352  CG1 VAL P 131      72.009  71.850  21.127  0.00  0.00      PROA  
ATOM   1353 HG11 VAL P 131      72.960  72.236  20.702  0.00  0.00      PROA  
ATOM   1354 HG12 VAL P 131      72.225  71.369  22.105  0.00  0.00      PROA  
ATOM   1355 HG13 VAL P 131      71.456  72.812  21.185  0.00  0.00      PROA  
ATOM   1356  CG2 VAL P 131      69.969  70.482  20.747  0.00  0.00      PROA  
ATOM   1357 HG21 VAL P 131      69.306  71.357  20.919  0.00  0.00      PROA  
ATOM   1358 HG22 VAL P 131      70.243  70.069  21.742  0.00  0.00      PROA  
ATOM   1359 HG23 VAL P 131      69.453  69.690  20.164  0.00  0.00      PROA  
ATOM   1360  C   VAL P 131      72.057  72.693  18.287  0.00  0.00      PROA  
ATOM   1361  O   VAL P 131      71.949  73.836  18.671  0.00  0.00      PROA  
ATOM   1362  N   PRO P 132      73.057  72.391  17.420  0.00  0.00      PROA  
ATOM   1363  CD  PRO P 132      73.505  71.080  17.261  0.00  0.00      PROA  
ATOM   1364  HD1 PRO P 132      72.754  70.454  16.733  0.00  0.00      PROA  
ATOM   1365  HD2 PRO P 132      73.736  70.658  18.262  0.00  0.00      PROA  
ATOM   1366  CA  PRO P 132      73.773  73.399  16.655  0.00  0.00      PROA  
ATOM   1367  HA  PRO P 132      74.408  73.951  17.333  0.00  0.00      PROA  
ATOM   1368  CB  PRO P 132      74.689  72.513  15.730  0.00  0.00      PROA  
ATOM   1369  HB1 PRO P 132      75.719  72.929  15.752  0.00  0.00      PROA  
ATOM   1370  HB2 PRO P 132      74.296  72.456  14.692  0.00  0.00      PROA  
ATOM   1371  CG  PRO P 132      74.733  71.133  16.451  0.00  0.00      PROA  
ATOM   1372  HG1 PRO P 132      74.809  70.359  15.658  0.00  0.00      PROA  
ATOM   1373  HG2 PRO P 132      75.696  71.160  17.004  0.00  0.00      PROA  
ATOM   1374  C   PRO P 132      73.113  74.514  15.934  0.00  0.00      PROA  
ATOM   1375  O   PRO P 132      73.574  75.674  15.851  0.00  0.00      PROA  
ATOM   1376  N   CYS P 133      72.015  74.170  15.226  0.00  0.00      PROA  
ATOM   1377  HN  CYS P 133      71.770  73.209  15.129  0.00  0.00      PROA  
ATOM   1378  CA  CYS P 133      71.078  75.162  14.646  0.00  0.00      PROA  
ATOM   1379  HA  CYS P 133      71.719  75.751  14.007  0.00  0.00      PROA  
ATOM   1380  CB  CYS P 133      70.026  74.586  13.711  0.00  0.00      PROA  
ATOM   1381  HB1 CYS P 133      69.421  75.415  13.285  0.00  0.00      PROA  
ATOM   1382  HB2 CYS P 133      69.266  73.928  14.184  0.00  0.00      PROA  
ATOM   1383  SG  CYS P 133      70.858  73.513  12.450  0.00  0.00      PROA  
ATOM   1384  HG1 CYS P 133      71.273  72.561  13.274  0.00  0.00      PROA  
ATOM   1385  C   CYS P 133      70.488  76.153  15.630  0.00  0.00      PROA  
ATOM   1386  O   CYS P 133      70.588  77.346  15.530  0.00  0.00      PROA  
ATOM   1387  N   ILE P 134      69.974  75.631  16.766  0.00  0.00      PROA  
ATOM   1388  HN  ILE P 134      69.996  74.642  16.884  0.00  0.00      PROA  
ATOM   1389  CA  ILE P 134      69.420  76.480  17.820  0.00  0.00      PROA  
ATOM   1390  HA  ILE P 134      68.691  77.159  17.402  0.00  0.00      PROA  
ATOM   1391  CB  ILE P 134      68.715  75.604  18.773  0.00  0.00      PROA  
ATOM   1392  HB  ILE P 134      69.396  74.876  19.263  0.00  0.00      PROA  
ATOM   1393  CG2 ILE P 134      68.270  76.410  20.033  0.00  0.00      PROA  
ATOM   1394 HG21 ILE P 134      67.500  77.175  19.797  0.00  0.00      PROA  
ATOM   1395 HG22 ILE P 134      69.152  76.935  20.459  0.00  0.00      PROA  
ATOM   1396 HG23 ILE P 134      67.853  75.780  20.847  0.00  0.00      PROA  
ATOM   1397  CG1 ILE P 134      67.602  74.704  18.098  0.00  0.00      PROA  
ATOM   1398 HG11 ILE P 134      68.054  74.156  17.244  0.00  0.00      PROA  
ATOM   1399 HG12 ILE P 134      66.832  75.405  17.710  0.00  0.00      PROA  
ATOM   1400  CD  ILE P 134      66.979  73.611  19.059  0.00  0.00      PROA  
ATOM   1401  HD1 ILE P 134      66.690  74.115  20.007  0.00  0.00      PROA  
ATOM   1402  HD2 ILE P 134      67.658  72.738  19.162  0.00  0.00      PROA  
ATOM   1403  HD3 ILE P 134      66.025  73.203  18.662  0.00  0.00      PROA  
ATOM   1404  C   ILE P 134      70.480  77.420  18.509  0.00  0.00      PROA  
ATOM   1405  O   ILE P 134      70.232  78.631  18.696  0.00  0.00      PROA  
ATOM   1406  N   LYS P 135      71.660  76.853  18.751  0.00  0.00      PROA  
ATOM   1407  HN  LYS P 135      71.876  75.899  18.559  0.00  0.00      PROA  
ATOM   1408  CA  LYS P 135      72.831  77.679  19.183  0.00  0.00      PROA  
ATOM   1409  HA  LYS P 135      72.489  78.396  19.915  0.00  0.00      PROA  
ATOM   1410  CB  LYS P 135      73.952  76.795  19.833  0.00  0.00      PROA  
ATOM   1411  HB1 LYS P 135      74.830  77.429  20.082  0.00  0.00      PROA  
ATOM   1412  HB2 LYS P 135      74.358  76.076  19.090  0.00  0.00      PROA  
ATOM   1413  CG  LYS P 135      73.589  75.907  21.081  0.00  0.00      PROA  
ATOM   1414  HG1 LYS P 135      74.576  75.611  21.496  0.00  0.00      PROA  
ATOM   1415  HG2 LYS P 135      72.976  75.015  20.831  0.00  0.00      PROA  
ATOM   1416  CD  LYS P 135      72.859  76.641  22.091  0.00  0.00      PROA  
ATOM   1417  HD1 LYS P 135      71.809  76.785  21.759  0.00  0.00      PROA  
ATOM   1418  HD2 LYS P 135      73.358  77.590  22.383  0.00  0.00      PROA  
ATOM   1419  CE  LYS P 135      72.561  75.683  23.311  0.00  0.00      PROA  
ATOM   1420  HE1 LYS P 135      72.369  74.635  22.996  0.00  0.00      PROA  
ATOM   1421  HE2 LYS P 135      71.751  76.152  23.910  0.00  0.00      PROA  
ATOM   1422  NZ  LYS P 135      73.724  75.627  24.191  0.00  0.00      PROA  
ATOM   1423  HZ1 LYS P 135      74.065  76.551  24.525  0.00  0.00      PROA  
ATOM   1424  HZ2 LYS P 135      74.532  75.256  23.651  0.00  0.00      PROA  
ATOM   1425  HZ3 LYS P 135      73.633  74.951  24.976  0.00  0.00      PROA  
ATOM   1426  C   LYS P 135      73.507  78.681  18.138  0.00  0.00      PROA  
ATOM   1427  O   LYS P 135      74.093  79.699  18.511  0.00  0.00      PROA  
ATOM   1428  N   SER P 136      73.364  78.366  16.871  0.00  0.00      PROA  
ATOM   1429  HN  SER P 136      73.105  77.456  16.555  0.00  0.00      PROA  
ATOM   1430  CA  SER P 136      73.654  79.301  15.791  0.00  0.00      PROA  
ATOM   1431  HA  SER P 136      74.577  79.851  15.897  0.00  0.00      PROA  
ATOM   1432  CB  SER P 136      73.729  78.511  14.447  0.00  0.00      PROA  
ATOM   1433  HB1 SER P 136      72.832  77.872  14.300  0.00  0.00      PROA  
ATOM   1434  HB2 SER P 136      74.592  77.895  14.780  0.00  0.00      PROA  
ATOM   1435  OG  SER P 136      73.992  79.202  13.242  0.00  0.00      PROA  
ATOM   1436  HG1 SER P 136      73.141  79.507  12.917  0.00  0.00      PROA  
ATOM   1437  C   SER P 136      72.664  80.415  15.729  0.00  0.00      PROA  
ATOM   1438  O   SER P 136      73.061  81.579  15.638  0.00  0.00      PROA  
ATOM   1439  N   PHE P 137      71.362  80.143  15.844  0.00  0.00      PROA  
ATOM   1440  HN  PHE P 137      71.102  79.180  15.823  0.00  0.00      PROA  
ATOM   1441  CA  PHE P 137      70.218  80.995  16.018  0.00  0.00      PROA  
ATOM   1442  HA  PHE P 137      70.210  81.763  15.258  0.00  0.00      PROA  
ATOM   1443  CB  PHE P 137      68.922  80.168  16.032  0.00  0.00      PROA  
ATOM   1444  HB1 PHE P 137      69.100  79.382  16.797  0.00  0.00      PROA  
ATOM   1445  HB2 PHE P 137      68.805  79.710  15.027  0.00  0.00      PROA  
ATOM   1446  CG  PHE P 137      67.714  80.865  16.434  0.00  0.00      PROA  
ATOM   1447  CD1 PHE P 137      67.028  80.495  17.618  0.00  0.00      PROA  
ATOM   1448  HD1 PHE P 137      67.418  79.755  18.302  0.00  0.00      PROA  
ATOM   1449  CE1 PHE P 137      65.762  81.064  17.934  0.00  0.00      PROA  
ATOM   1450  HE1 PHE P 137      65.184  80.851  18.821  0.00  0.00      PROA  
ATOM   1451  CZ  PHE P 137      65.254  82.051  17.079  0.00  0.00      PROA  
ATOM   1452  HZ  PHE P 137      64.284  82.516  17.174  0.00  0.00      PROA  
ATOM   1453  CD2 PHE P 137      67.119  81.893  15.624  0.00  0.00      PROA  
ATOM   1454  HD2 PHE P 137      67.683  82.331  14.813  0.00  0.00      PROA  
ATOM   1455  CE2 PHE P 137      65.977  82.540  15.982  0.00  0.00      PROA  
ATOM   1456  HE2 PHE P 137      65.493  83.284  15.366  0.00  0.00      PROA  
ATOM   1457  C   PHE P 137      70.376  81.834  17.339  0.00  0.00      PROA  
ATOM   1458  O   PHE P 137      70.071  83.059  17.351  0.00  0.00      PROA  
ATOM   1459  N   LEU P 138      70.896  81.255  18.408  0.00  0.00      PROA  
ATOM   1460  HN  LEU P 138      70.868  80.258  18.390  0.00  0.00      PROA  
ATOM   1461  CA  LEU P 138      71.140  81.896  19.708  0.00  0.00      PROA  
ATOM   1462  HA  LEU P 138      70.163  82.237  20.017  0.00  0.00      PROA  
ATOM   1463  CB  LEU P 138      71.781  80.897  20.703  0.00  0.00      PROA  
ATOM   1464  HB1 LEU P 138      72.685  80.503  20.190  0.00  0.00      PROA  
ATOM   1465  HB2 LEU P 138      71.098  80.038  20.872  0.00  0.00      PROA  
ATOM   1466  CG  LEU P 138      72.247  81.428  22.079  0.00  0.00      PROA  
ATOM   1467  HG  LEU P 138      72.967  82.253  21.890  0.00  0.00      PROA  
ATOM   1468  CD1 LEU P 138      71.188  82.016  22.957  0.00  0.00      PROA  
ATOM   1469 HD11 LEU P 138      70.449  81.278  23.335  0.00  0.00      PROA  
ATOM   1470 HD12 LEU P 138      70.675  82.947  22.636  0.00  0.00      PROA  
ATOM   1471 HD13 LEU P 138      71.706  82.361  23.878  0.00  0.00      PROA  
ATOM   1472  CD2 LEU P 138      72.987  80.282  22.899  0.00  0.00      PROA  
ATOM   1473 HD21 LEU P 138      73.800  79.760  22.351  0.00  0.00      PROA  
ATOM   1474 HD22 LEU P 138      72.187  79.615  23.285  0.00  0.00      PROA  
ATOM   1475 HD23 LEU P 138      73.599  80.741  23.705  0.00  0.00      PROA  
ATOM   1476  C   LEU P 138      72.159  83.093  19.480  0.00  0.00      PROA  
ATOM   1477  O   LEU P 138      72.022  84.185  19.997  0.00  0.00      PROA  
ATOM   1478  N   ILE P 139      73.141  82.900  18.677  0.00  0.00      PROA  
ATOM   1479  HN  ILE P 139      73.249  82.004  18.253  0.00  0.00      PROA  
ATOM   1480  CA  ILE P 139      74.047  84.037  18.334  0.00  0.00      PROA  
ATOM   1481  HA  ILE P 139      74.395  84.447  19.271  0.00  0.00      PROA  
ATOM   1482  CB  ILE P 139      75.244  83.474  17.516  0.00  0.00      PROA  
ATOM   1483  HB  ILE P 139      74.975  82.641  16.832  0.00  0.00      PROA  
ATOM   1484  CG2 ILE P 139      75.933  84.571  16.648  0.00  0.00      PROA  
ATOM   1485 HG21 ILE P 139      76.851  84.250  16.111  0.00  0.00      PROA  
ATOM   1486 HG22 ILE P 139      76.117  85.469  17.275  0.00  0.00      PROA  
ATOM   1487 HG23 ILE P 139      75.238  84.918  15.853  0.00  0.00      PROA  
ATOM   1488  CG1 ILE P 139      76.225  82.752  18.524  0.00  0.00      PROA  
ATOM   1489 HG11 ILE P 139      75.602  81.938  18.952  0.00  0.00      PROA  
ATOM   1490 HG12 ILE P 139      76.453  83.567  19.244  0.00  0.00      PROA  
ATOM   1491  CD  ILE P 139      77.423  81.980  18.001  0.00  0.00      PROA  
ATOM   1492  HD1 ILE P 139      77.943  82.606  17.244  0.00  0.00      PROA  
ATOM   1493  HD2 ILE P 139      77.138  81.089  17.402  0.00  0.00      PROA  
ATOM   1494  HD3 ILE P 139      78.183  81.668  18.749  0.00  0.00      PROA  
ATOM   1495  C   ILE P 139      73.328  85.239  17.642  0.00  0.00      PROA  
ATOM   1496  O   ILE P 139      73.427  86.409  17.950  0.00  0.00      PROA  
ATOM   1497  N   GLU P 140      72.436  84.919  16.697  0.00  0.00      PROA  
ATOM   1498  HN  GLU P 140      72.241  83.978  16.430  0.00  0.00      PROA  
ATOM   1499  CA  GLU P 140      71.639  85.985  16.092  0.00  0.00      PROA  
ATOM   1500  HA  GLU P 140      72.323  86.750  15.756  0.00  0.00      PROA  
ATOM   1501  CB  GLU P 140      70.956  85.446  14.834  0.00  0.00      PROA  
ATOM   1502  HB1 GLU P 140      70.754  84.362  14.974  0.00  0.00      PROA  
ATOM   1503  HB2 GLU P 140      71.623  85.466  13.946  0.00  0.00      PROA  
ATOM   1504  CG  GLU P 140      69.565  86.032  14.480  0.00  0.00      PROA  
ATOM   1505  HG1 GLU P 140      69.645  87.105  14.199  0.00  0.00      PROA  
ATOM   1506  HG2 GLU P 140      68.882  85.812  15.328  0.00  0.00      PROA  
ATOM   1507  CD  GLU P 140      69.009  85.303  13.218  0.00  0.00      PROA  
ATOM   1508  OE1 GLU P 140      67.894  85.539  12.734  0.00  0.00      PROA  
ATOM   1509  OE2 GLU P 140      69.792  84.497  12.673  0.00  0.00      PROA  
ATOM   1510  C   GLU P 140      70.679  86.645  16.978  0.00  0.00      PROA  
ATOM   1511  O   GLU P 140      70.642  87.892  17.032  0.00  0.00      PROA  
ATOM   1512  N   ILE P 141      70.010  85.753  17.869  0.00  0.00      PROA  
ATOM   1513  HN  ILE P 141      70.165  84.769  17.836  0.00  0.00      PROA  
ATOM   1514  CA  ILE P 141      69.085  86.247  18.947  0.00  0.00      PROA  
ATOM   1515  HA  ILE P 141      68.368  86.867  18.431  0.00  0.00      PROA  
ATOM   1516  CB  ILE P 141      68.208  85.192  19.627  0.00  0.00      PROA  
ATOM   1517  HB  ILE P 141      68.868  84.384  20.009  0.00  0.00      PROA  
ATOM   1518  CG2 ILE P 141      67.492  85.727  20.931  0.00  0.00      PROA  
ATOM   1519 HG21 ILE P 141      67.176  86.779  20.762  0.00  0.00      PROA  
ATOM   1520 HG22 ILE P 141      68.220  85.837  21.763  0.00  0.00      PROA  
ATOM   1521 HG23 ILE P 141      66.646  85.058  21.199  0.00  0.00      PROA  
ATOM   1522  CG1 ILE P 141      67.252  84.545  18.586  0.00  0.00      PROA  
ATOM   1523 HG11 ILE P 141      66.901  83.530  18.872  0.00  0.00      PROA  
ATOM   1524 HG12 ILE P 141      67.753  84.445  17.600  0.00  0.00      PROA  
ATOM   1525  CD  ILE P 141      65.887  85.374  18.445  0.00  0.00      PROA  
ATOM   1526  HD1 ILE P 141      65.311  85.044  17.554  0.00  0.00      PROA  
ATOM   1527  HD2 ILE P 141      66.094  86.464  18.373  0.00  0.00      PROA  
ATOM   1528  HD3 ILE P 141      65.233  85.256  19.335  0.00  0.00      PROA  
ATOM   1529  C   ILE P 141      69.828  87.221  19.976  0.00  0.00      PROA  
ATOM   1530  O   ILE P 141      69.293  88.222  20.507  0.00  0.00      PROA  
ATOM   1531  N   GLN P 142      71.087  86.852  20.321  0.00  0.00      PROA  
ATOM   1532  HN  GLN P 142      71.449  85.951  20.092  0.00  0.00      PROA  
ATOM   1533  CA  GLN P 142      71.922  87.590  21.260  0.00  0.00      PROA  
ATOM   1534  HA  GLN P 142      71.373  87.876  22.145  0.00  0.00      PROA  
ATOM   1535  CB  GLN P 142      73.185  86.759  21.701  0.00  0.00      PROA  
ATOM   1536  HB1 GLN P 142      74.012  87.451  21.967  0.00  0.00      PROA  
ATOM   1537  HB2 GLN P 142      73.478  86.067  20.883  0.00  0.00      PROA  
ATOM   1538  CG  GLN P 142      72.735  85.886  22.916  0.00  0.00      PROA  
ATOM   1539  HG1 GLN P 142      73.509  85.104  23.074  0.00  0.00      PROA  
ATOM   1540  HG2 GLN P 142      71.717  85.558  22.616  0.00  0.00      PROA  
ATOM   1541  CD  GLN P 142      72.460  86.612  24.217  0.00  0.00      PROA  
ATOM   1542  OE1 GLN P 142      71.380  86.660  24.841  0.00  0.00      PROA  
ATOM   1543  NE2 GLN P 142      73.593  87.176  24.769  0.00  0.00      PROA  
ATOM   1544 HE21 GLN P 142      74.422  87.306  24.225  0.00  0.00      PROA  
ATOM   1545 HE22 GLN P 142      73.463  87.606  25.662  0.00  0.00      PROA  
ATOM   1546  C   GLN P 142      72.248  89.008  20.744  0.00  0.00      PROA  
ATOM   1547  O   GLN P 142      72.127  90.007  21.457  0.00  0.00      PROA  
ATOM   1548  N   CYS P 143      72.553  89.196  19.450  0.00  0.00      PROA  
ATOM   1549  HN  CYS P 143      72.706  88.426  18.836  0.00  0.00      PROA  
ATOM   1550  CA  CYS P 143      72.394  90.528  18.909  0.00  0.00      PROA  
ATOM   1551  HA  CYS P 143      72.735  91.191  19.690  0.00  0.00      PROA  
ATOM   1552  CB  CYS P 143      73.066  90.655  17.567  0.00  0.00      PROA  
ATOM   1553  HB1 CYS P 143      73.000  89.677  17.044  0.00  0.00      PROA  
ATOM   1554  HB2 CYS P 143      74.163  90.650  17.739  0.00  0.00      PROA  
ATOM   1555  SG  CYS P 143      72.621  92.136  16.529  0.00  0.00      PROA  
ATOM   1556  HG1 CYS P 143      71.306  91.990  16.454  0.00  0.00      PROA  
ATOM   1557  C   CYS P 143      71.005  91.130  18.837  0.00  0.00      PROA  
ATOM   1558  O   CYS P 143      70.919  92.253  19.283  0.00  0.00      PROA  
ATOM   1559  N   ILE P 144      70.010  90.410  18.326  0.00  0.00      PROA  
ATOM   1560  HN  ILE P 144      70.139  89.524  17.887  0.00  0.00      PROA  
ATOM   1561  CA  ILE P 144      68.709  90.971  18.207  0.00  0.00      PROA  
ATOM   1562  HA  ILE P 144      68.774  91.812  17.533  0.00  0.00      PROA  
ATOM   1563  CB  ILE P 144      67.664  90.012  17.709  0.00  0.00      PROA  
ATOM   1564  HB  ILE P 144      67.787  89.048  18.247  0.00  0.00      PROA  
ATOM   1565  CG2 ILE P 144      66.159  90.439  17.875  0.00  0.00      PROA  
ATOM   1566 HG21 ILE P 144      66.085  91.548  17.865  0.00  0.00      PROA  
ATOM   1567 HG22 ILE P 144      65.685  90.108  18.823  0.00  0.00      PROA  
ATOM   1568 HG23 ILE P 144      65.577  90.025  17.025  0.00  0.00      PROA  
ATOM   1569  CG1 ILE P 144      67.982  89.618  16.210  0.00  0.00      PROA  
ATOM   1570 HG11 ILE P 144      69.089  89.590  16.115  0.00  0.00      PROA  
ATOM   1571 HG12 ILE P 144      67.757  90.440  15.497  0.00  0.00      PROA  
ATOM   1572  CD  ILE P 144      67.318  88.278  15.737  0.00  0.00      PROA  
ATOM   1573  HD1 ILE P 144      66.241  88.395  15.494  0.00  0.00      PROA  
ATOM   1574  HD2 ILE P 144      67.220  87.523  16.546  0.00  0.00      PROA  
ATOM   1575  HD3 ILE P 144      67.846  87.977  14.807  0.00  0.00      PROA  
ATOM   1576  C   ILE P 144      68.137  91.483  19.559  0.00  0.00      PROA  
ATOM   1577  O   ILE P 144      67.728  92.632  19.680  0.00  0.00      PROA  
ATOM   1578  N   SER P 145      68.264  90.665  20.610  0.00  0.00      PROA  
ATOM   1579  HN  SER P 145      68.634  89.739  20.612  0.00  0.00      PROA  
ATOM   1580  CA  SER P 145      67.816  90.990  21.965  0.00  0.00      PROA  
ATOM   1581  HA  SER P 145      66.769  91.252  21.933  0.00  0.00      PROA  
ATOM   1582  CB  SER P 145      67.997  89.840  23.056  0.00  0.00      PROA  
ATOM   1583  HB1 SER P 145      67.326  88.979  22.848  0.00  0.00      PROA  
ATOM   1584  HB2 SER P 145      67.655  90.227  24.039  0.00  0.00      PROA  
ATOM   1585  OG  SER P 145      69.357  89.417  23.149  0.00  0.00      PROA  
ATOM   1586  HG1 SER P 145      69.478  88.834  22.396  0.00  0.00      PROA  
ATOM   1587  C   SER P 145      68.560  92.273  22.498  0.00  0.00      PROA  
ATOM   1588  O   SER P 145      67.852  93.099  23.046  0.00  0.00      PROA  
ATOM   1589  N   ARG P 146      69.921  92.482  22.326  0.00  0.00      PROA  
ATOM   1590  HN  ARG P 146      70.513  91.857  21.823  0.00  0.00      PROA  
ATOM   1591  CA  ARG P 146      70.688  93.620  22.779  0.00  0.00      PROA  
ATOM   1592  HA  ARG P 146      70.471  93.747  23.829  0.00  0.00      PROA  
ATOM   1593  CB  ARG P 146      72.204  93.362  22.766  0.00  0.00      PROA  
ATOM   1594  HB1 ARG P 146      72.838  94.242  23.006  0.00  0.00      PROA  
ATOM   1595  HB2 ARG P 146      72.421  93.110  21.706  0.00  0.00      PROA  
ATOM   1596  CG  ARG P 146      72.792  92.165  23.611  0.00  0.00      PROA  
ATOM   1597  HG1 ARG P 146      71.980  91.433  23.409  0.00  0.00      PROA  
ATOM   1598  HG2 ARG P 146      72.764  92.369  24.703  0.00  0.00      PROA  
ATOM   1599  CD  ARG P 146      74.249  91.782  23.116  0.00  0.00      PROA  
ATOM   1600  HD1 ARG P 146      74.209  91.812  22.007  0.00  0.00      PROA  
ATOM   1601  HD2 ARG P 146      74.491  90.763  23.487  0.00  0.00      PROA  
ATOM   1602  NE  ARG P 146      75.230  92.685  23.800  0.00  0.00      PROA  
ATOM   1603  HE  ARG P 146      74.951  93.489  24.326  0.00  0.00      PROA  
ATOM   1604  CZ  ARG P 146      76.530  92.533  23.767  0.00  0.00      PROA  
ATOM   1605  NH1 ARG P 146      77.112  91.562  23.089  0.00  0.00      PROA  
ATOM   1606 HH11 ARG P 146      76.501  91.037  22.496  0.00  0.00      PROA  
ATOM   1607 HH12 ARG P 146      78.033  91.270  23.346  0.00  0.00      PROA  
ATOM   1608  NH2 ARG P 146      77.327  93.376  24.313  0.00  0.00      PROA  
ATOM   1609 HH21 ARG P 146      76.904  94.098  24.860  0.00  0.00      PROA  
ATOM   1610 HH22 ARG P 146      78.313  93.471  24.170  0.00  0.00      PROA  
ATOM   1611  C   ARG P 146      70.236  94.936  22.123  0.00  0.00      PROA  
ATOM   1612  O   ARG P 146      70.112  95.979  22.776  0.00  0.00      PROA  
ATOM   1613  N   VAL P 147      70.015  94.891  20.754  0.00  0.00      PROA  
ATOM   1614  HN  VAL P 147      70.077  94.025  20.264  0.00  0.00      PROA  
ATOM   1615  CA  VAL P 147      69.380  95.983  19.989  0.00  0.00      PROA  
ATOM   1616  HA  VAL P 147      69.884  96.896  20.270  0.00  0.00      PROA  
ATOM   1617  CB  VAL P 147      69.514  95.655  18.462  0.00  0.00      PROA  
ATOM   1618  HB  VAL P 147      69.109  94.648  18.228  0.00  0.00      PROA  
ATOM   1619  CG1 VAL P 147      68.696  96.663  17.536  0.00  0.00      PROA  
ATOM   1620 HG11 VAL P 147      68.398  96.078  16.640  0.00  0.00      PROA  
ATOM   1621 HG12 VAL P 147      69.340  97.543  17.324  0.00  0.00      PROA  
ATOM   1622 HG13 VAL P 147      67.714  96.936  17.979  0.00  0.00      PROA  
ATOM   1623  CG2 VAL P 147      70.984  95.680  18.106  0.00  0.00      PROA  
ATOM   1624 HG21 VAL P 147      71.576  96.526  18.516  0.00  0.00      PROA  
ATOM   1625 HG22 VAL P 147      71.042  95.719  16.997  0.00  0.00      PROA  
ATOM   1626 HG23 VAL P 147      71.510  94.759  18.439  0.00  0.00      PROA  
ATOM   1627  C   VAL P 147      67.946  96.326  20.469  0.00  0.00      PROA  
ATOM   1628  O   VAL P 147      67.642  97.524  20.662  0.00  0.00      PROA  
ATOM   1629  N   TYR P 148      67.169  95.308  20.765  0.00  0.00      PROA  
ATOM   1630  HN  TYR P 148      67.567  94.397  20.689  0.00  0.00      PROA  
ATOM   1631  CA  TYR P 148      65.837  95.394  21.296  0.00  0.00      PROA  
ATOM   1632  HA  TYR P 148      65.317  96.150  20.727  0.00  0.00      PROA  
ATOM   1633  CB  TYR P 148      64.935  94.108  21.077  0.00  0.00      PROA  
ATOM   1634  HB1 TYR P 148      65.488  93.338  21.657  0.00  0.00      PROA  
ATOM   1635  HB2 TYR P 148      64.809  93.817  20.012  0.00  0.00      PROA  
ATOM   1636  CG  TYR P 148      63.560  94.266  21.701  0.00  0.00      PROA  
ATOM   1637  CD1 TYR P 148      62.583  95.055  21.127  0.00  0.00      PROA  
ATOM   1638  HD1 TYR P 148      62.681  95.469  20.134  0.00  0.00      PROA  
ATOM   1639  CE1 TYR P 148      61.370  95.335  21.846  0.00  0.00      PROA  
ATOM   1640  HE1 TYR P 148      60.765  96.024  21.276  0.00  0.00      PROA  
ATOM   1641  CZ  TYR P 148      61.048  94.589  22.983  0.00  0.00      PROA  
ATOM   1642  OH  TYR P 148      59.768  94.597  23.438  0.00  0.00      PROA  
ATOM   1643  HH  TYR P 148      59.239  95.175  22.884  0.00  0.00      PROA  
ATOM   1644  CD2 TYR P 148      63.314  93.564  22.874  0.00  0.00      PROA  
ATOM   1645  HD2 TYR P 148      64.079  93.069  23.455  0.00  0.00      PROA  
ATOM   1646  CE2 TYR P 148      62.009  93.643  23.480  0.00  0.00      PROA  
ATOM   1647  HE2 TYR P 148      61.639  93.047  24.301  0.00  0.00      PROA  
ATOM   1648  C   TYR P 148      65.739  95.966  22.708  0.00  0.00      PROA  
ATOM   1649  O   TYR P 148      64.865  96.795  22.980  0.00  0.00      PROA  
ATOM   1650  N   SER P 149      66.654  95.503  23.631  0.00  0.00      PROA  
ATOM   1651  HN  SER P 149      67.219  94.729  23.356  0.00  0.00      PROA  
ATOM   1652  CA  SER P 149      66.824  96.033  25.043  0.00  0.00      PROA  
ATOM   1653  HA  SER P 149      65.910  95.822  25.578  0.00  0.00      PROA  
ATOM   1654  CB  SER P 149      67.973  95.189  25.775  0.00  0.00      PROA  
ATOM   1655  HB1 SER P 149      68.945  95.314  25.251  0.00  0.00      PROA  
ATOM   1656  HB2 SER P 149      67.748  94.108  25.656  0.00  0.00      PROA  
ATOM   1657  OG  SER P 149      67.997  95.454  27.150  0.00  0.00      PROA  
ATOM   1658  HG1 SER P 149      68.415  94.689  27.553  0.00  0.00      PROA  
ATOM   1659  C   SER P 149      67.168  97.424  25.034  0.00  0.00      PROA  
ATOM   1660  O   SER P 149      66.550  98.204  25.783  0.00  0.00      PROA  
ATOM   1661  N   ILE P 150      68.162  97.925  24.189  0.00  0.00      PROA  
ATOM   1662  HN  ILE P 150      68.633  97.315  23.557  0.00  0.00      PROA  
ATOM   1663  CA  ILE P 150      68.472  99.314  23.898  0.00  0.00      PROA  
ATOM   1664  HA  ILE P 150      68.945  99.733  24.774  0.00  0.00      PROA  
ATOM   1665  CB  ILE P 150      69.615  99.580  22.887  0.00  0.00      PROA  
ATOM   1666  HB  ILE P 150      69.460  99.089  21.903  0.00  0.00      PROA  
ATOM   1667  CG2 ILE P 150      69.583 101.166  22.509  0.00  0.00      PROA  
ATOM   1668 HG21 ILE P 150      68.695 101.401  21.885  0.00  0.00      PROA  
ATOM   1669 HG22 ILE P 150      70.437 101.403  21.838  0.00  0.00      PROA  
ATOM   1670 HG23 ILE P 150      69.735 101.763  23.433  0.00  0.00      PROA  
ATOM   1671  CG1 ILE P 150      70.954  99.284  23.458  0.00  0.00      PROA  
ATOM   1672 HG11 ILE P 150      70.890  98.385  24.108  0.00  0.00      PROA  
ATOM   1673 HG12 ILE P 150      71.275 100.162  24.058  0.00  0.00      PROA  
ATOM   1674  CD  ILE P 150      72.046  99.018  22.431  0.00  0.00      PROA  
ATOM   1675  HD1 ILE P 150      72.766  98.292  22.868  0.00  0.00      PROA  
ATOM   1676  HD2 ILE P 150      72.599  99.887  22.014  0.00  0.00      PROA  
ATOM   1677  HD3 ILE P 150      71.613  98.449  21.580  0.00  0.00      PROA  
ATOM   1678  C   ILE P 150      67.241 100.232  23.559  0.00  0.00      PROA  
ATOM   1679  O   ILE P 150      66.910 101.310  24.068  0.00  0.00      PROA  
ATOM   1680  N   TYR P 151      66.431  99.698  22.653  0.00  0.00      PROA  
ATOM   1681  HN  TYR P 151      66.643  98.881  22.123  0.00  0.00      PROA  
ATOM   1682  CA  TYR P 151      65.096 100.212  22.380  0.00  0.00      PROA  
ATOM   1683  HA  TYR P 151      65.301 101.237  22.108  0.00  0.00      PROA  
ATOM   1684  CB  TYR P 151      64.667  99.518  21.063  0.00  0.00      PROA  
ATOM   1685  HB1 TYR P 151      64.898  98.436  21.168  0.00  0.00      PROA  
ATOM   1686  HB2 TYR P 151      65.340  99.880  20.257  0.00  0.00      PROA  
ATOM   1687  CG  TYR P 151      63.192  99.641  20.706  0.00  0.00      PROA  
ATOM   1688  CD1 TYR P 151      62.753 100.511  19.709  0.00  0.00      PROA  
ATOM   1689  HD1 TYR P 151      63.376 101.216  19.180  0.00  0.00      PROA  
ATOM   1690  CE1 TYR P 151      61.388 100.677  19.440  0.00  0.00      PROA  
ATOM   1691  HE1 TYR P 151      61.017 101.477  18.817  0.00  0.00      PROA  
ATOM   1692  CZ  TYR P 151      60.459  99.822  20.029  0.00  0.00      PROA  
ATOM   1693  OH  TYR P 151      59.132  99.957  19.802  0.00  0.00      PROA  
ATOM   1694  HH  TYR P 151      58.638  99.177  20.065  0.00  0.00      PROA  
ATOM   1695  CD2 TYR P 151      62.259  98.963  21.467  0.00  0.00      PROA  
ATOM   1696  HD2 TYR P 151      62.406  98.453  22.408  0.00  0.00      PROA  
ATOM   1697  CE2 TYR P 151      60.875  99.022  21.074  0.00  0.00      PROA  
ATOM   1698  HE2 TYR P 151      60.188  98.335  21.547  0.00  0.00      PROA  
ATOM   1699  C   TYR P 151      64.134 100.304  23.598  0.00  0.00      PROA  
ATOM   1700  O   TYR P 151      63.528 101.326  23.846  0.00  0.00      PROA  
ATOM   1701  N   VAL P 152      63.967  99.224  24.319  0.00  0.00      PROA  
ATOM   1702  HN  VAL P 152      64.399  98.358  24.077  0.00  0.00      PROA  
ATOM   1703  CA  VAL P 152      63.205  99.183  25.581  0.00  0.00      PROA  
ATOM   1704  HA  VAL P 152      62.201  99.513  25.360  0.00  0.00      PROA  
ATOM   1705  CB  VAL P 152      63.107  97.769  26.181  0.00  0.00      PROA  
ATOM   1706  HB  VAL P 152      64.118  97.307  26.209  0.00  0.00      PROA  
ATOM   1707  CG1 VAL P 152      62.609  97.896  27.628  0.00  0.00      PROA  
ATOM   1708 HG11 VAL P 152      63.241  98.474  28.336  0.00  0.00      PROA  
ATOM   1709 HG12 VAL P 152      62.503  96.947  28.197  0.00  0.00      PROA  
ATOM   1710 HG13 VAL P 152      61.637  98.435  27.600  0.00  0.00      PROA  
ATOM   1711  CG2 VAL P 152      62.253  96.999  25.241  0.00  0.00      PROA  
ATOM   1712 HG21 VAL P 152      61.204  97.356  25.149  0.00  0.00      PROA  
ATOM   1713 HG22 VAL P 152      62.443  95.916  25.403  0.00  0.00      PROA  
ATOM   1714 HG23 VAL P 152      62.660  97.165  24.221  0.00  0.00      PROA  
ATOM   1715  C   VAL P 152      63.617 100.176  26.604  0.00  0.00      PROA  
ATOM   1716  O   VAL P 152      62.790 100.786  27.282  0.00  0.00      PROA  
ATOM   1717  N   HSD P 153      64.900 100.363  26.807  0.00  0.00      PROA  
ATOM   1718  HN  HSD P 153      65.547  99.783  26.317  0.00  0.00      PROA  
ATOM   1719  CA  HSD P 153      65.425 101.189  27.897  0.00  0.00      PROA  
ATOM   1720  HA  HSD P 153      64.623 101.222  28.620  0.00  0.00      PROA  
ATOM   1721  CB  HSD P 153      66.741 100.493  28.509  0.00  0.00      PROA  
ATOM   1722  HB1 HSD P 153      67.315 101.163  29.185  0.00  0.00      PROA  
ATOM   1723  HB2 HSD P 153      67.430 100.310  27.657  0.00  0.00      PROA  
ATOM   1724  ND1 HSD P 153      66.607  97.971  28.584  0.00  0.00      PROA  
ATOM   1725  HD1 HSD P 153      66.759  97.852  27.603  0.00  0.00      PROA  
ATOM   1726  CG  HSD P 153      66.493  99.180  29.205  0.00  0.00      PROA  
ATOM   1727  CE1 HSD P 153      66.512  97.036  29.539  0.00  0.00      PROA  
ATOM   1728  HE1 HSD P 153      66.815  95.994  29.435  0.00  0.00      PROA  
ATOM   1729  NE2 HSD P 153      66.289  97.584  30.730  0.00  0.00      PROA  
ATOM   1730  CD2 HSD P 153      66.194  98.901  30.519  0.00  0.00      PROA  
ATOM   1731  HD2 HSD P 153      66.123  99.660  31.288  0.00  0.00      PROA  
ATOM   1732  C   HSD P 153      65.683 102.643  27.476  0.00  0.00      PROA  
ATOM   1733  O   HSD P 153      66.011 103.440  28.301  0.00  0.00      PROA  
ATOM   1734  N   THR P 154      65.542 103.074  26.171  0.00  0.00      PROA  
ATOM   1735  HN  THR P 154      65.418 102.392  25.454  0.00  0.00      PROA  
ATOM   1736  CA  THR P 154      65.815 104.491  25.806  0.00  0.00      PROA  
ATOM   1737  HA  THR P 154      65.913 105.174  26.637  0.00  0.00      PROA  
ATOM   1738  CB  THR P 154      67.262 104.610  25.110  0.00  0.00      PROA  
ATOM   1739  HB  THR P 154      67.408 105.704  24.981  0.00  0.00      PROA  
ATOM   1740  OG1 THR P 154      67.308 104.074  23.840  0.00  0.00      PROA  
ATOM   1741  HG1 THR P 154      67.176 103.124  23.880  0.00  0.00      PROA  
ATOM   1742  CG2 THR P 154      68.374 103.976  25.915  0.00  0.00      PROA  
ATOM   1743 HG21 THR P 154      68.286 104.435  26.923  0.00  0.00      PROA  
ATOM   1744 HG22 THR P 154      69.372 104.209  25.486  0.00  0.00      PROA  
ATOM   1745 HG23 THR P 154      68.277 102.875  26.023  0.00  0.00      PROA  
ATOM   1746  C   THR P 154      64.856 105.121  24.864  0.00  0.00      PROA  
ATOM   1747  O   THR P 154      64.666 106.312  24.906  0.00  0.00      PROA  
ATOM   1748  N   VAL P 155      64.167 104.302  24.066  0.00  0.00      PROA  
ATOM   1749  HN  VAL P 155      64.230 103.315  24.192  0.00  0.00      PROA  
ATOM   1750  CA  VAL P 155      63.144 104.718  23.136  0.00  0.00      PROA  
ATOM   1751  HA  VAL P 155      63.332 105.736  22.831  0.00  0.00      PROA  
ATOM   1752  CB  VAL P 155      63.217 103.879  21.897  0.00  0.00      PROA  
ATOM   1753  HB  VAL P 155      63.251 102.780  22.055  0.00  0.00      PROA  
ATOM   1754  CG1 VAL P 155      62.046 104.168  20.924  0.00  0.00      PROA  
ATOM   1755 HG11 VAL P 155      61.841 105.259  20.965  0.00  0.00      PROA  
ATOM   1756 HG12 VAL P 155      61.147 103.550  21.137  0.00  0.00      PROA  
ATOM   1757 HG13 VAL P 155      62.383 103.879  19.906  0.00  0.00      PROA  
ATOM   1758  CG2 VAL P 155      64.459 104.258  21.182  0.00  0.00      PROA  
ATOM   1759 HG21 VAL P 155      65.377 103.963  21.733  0.00  0.00      PROA  
ATOM   1760 HG22 VAL P 155      64.504 105.354  21.008  0.00  0.00      PROA  
ATOM   1761 HG23 VAL P 155      64.526 103.822  20.163  0.00  0.00      PROA  
ATOM   1762  C   VAL P 155      61.753 104.613  23.732  0.00  0.00      PROA  
ATOM   1763  O   VAL P 155      61.007 105.542  23.572  0.00  0.00      PROA  
ATOM   1764  N   CYS P 156      61.463 103.557  24.475  0.00  0.00      PROA  
ATOM   1765  HN  CYS P 156      62.109 102.812  24.324  0.00  0.00      PROA  
ATOM   1766  CA  CYS P 156      60.220 103.426  25.246  0.00  0.00      PROA  
ATOM   1767  HA  CYS P 156      59.404 103.956  24.777  0.00  0.00      PROA  
ATOM   1768  CB  CYS P 156      59.792 102.002  25.287  0.00  0.00      PROA  
ATOM   1769  HB1 CYS P 156      58.881 101.815  25.895  0.00  0.00      PROA  
ATOM   1770  HB2 CYS P 156      60.624 101.405  25.716  0.00  0.00      PROA  
ATOM   1771  SG  CYS P 156      59.516 101.230  23.616  0.00  0.00      PROA  
ATOM   1772  HG1 CYS P 156      58.565 102.098  23.302  0.00  0.00      PROA  
ATOM   1773  C   CYS P 156      60.294 103.888  26.727  0.00  0.00      PROA  
ATOM   1774  O   CYS P 156      59.298 104.081  27.476  0.00  0.00      PROA  
ATOM   1775  N   ASP P 157      61.507 104.318  27.137  0.00  0.00      PROA  
ATOM   1776  HN  ASP P 157      62.262 104.255  26.489  0.00  0.00      PROA  
ATOM   1777  CA  ASP P 157      61.625 105.076  28.441  0.00  0.00      PROA  
ATOM   1778  HA  ASP P 157      61.123 104.527  29.225  0.00  0.00      PROA  
ATOM   1779  CB  ASP P 157      63.111 105.352  28.966  0.00  0.00      PROA  
ATOM   1780  HB1 ASP P 157      63.466 106.292  28.492  0.00  0.00      PROA  
ATOM   1781  HB2 ASP P 157      63.755 104.491  28.684  0.00  0.00      PROA  
ATOM   1782  CG  ASP P 157      63.205 105.535  30.470  0.00  0.00      PROA  
ATOM   1783  OD1 ASP P 157      62.461 104.760  31.156  0.00  0.00      PROA  
ATOM   1784  OD2 ASP P 157      64.021 106.280  30.988  0.00  0.00      PROA  
ATOM   1785  C   ASP P 157      60.794 106.308  28.512  0.00  0.00      PROA  
ATOM   1786  O   ASP P 157      60.185 106.548  29.526  0.00  0.00      PROA  
ATOM   1787  N   PRO P 158      60.605 107.071  27.469  0.00  0.00      PROA  
ATOM   1788  CD  PRO P 158      61.581 107.199  26.291  0.00  0.00      PROA  
ATOM   1789  HD1 PRO P 158      61.175 106.568  25.472  0.00  0.00      PROA  
ATOM   1790  HD2 PRO P 158      62.589 106.773  26.480  0.00  0.00      PROA  
ATOM   1791  CA  PRO P 158      59.624 108.182  27.561  0.00  0.00      PROA  
ATOM   1792  HA  PRO P 158      59.843 108.706  28.479  0.00  0.00      PROA  
ATOM   1793  CB  PRO P 158      59.981 109.040  26.430  0.00  0.00      PROA  
ATOM   1794  HB1 PRO P 158      60.028 110.119  26.693  0.00  0.00      PROA  
ATOM   1795  HB2 PRO P 158      59.250 108.898  25.607  0.00  0.00      PROA  
ATOM   1796  CG  PRO P 158      61.371 108.622  25.888  0.00  0.00      PROA  
ATOM   1797  HG1 PRO P 158      61.461 108.726  24.786  0.00  0.00      PROA  
ATOM   1798  HG2 PRO P 158      62.180 109.190  26.394  0.00  0.00      PROA  
ATOM   1799  C   PRO P 158      58.184 107.642  27.513  0.00  0.00      PROA  
ATOM   1800  O   PRO P 158      57.280 108.282  28.068  0.00  0.00      PROA  
ATOM   1801  N   LEU P 159      57.926 106.580  26.736  0.00  0.00      PROA  
ATOM   1802  HN  LEU P 159      58.790 106.167  26.461  0.00  0.00      PROA  
ATOM   1803  CA  LEU P 159      56.580 105.913  26.629  0.00  0.00      PROA  
ATOM   1804  HA  LEU P 159      55.853 106.680  26.405  0.00  0.00      PROA  
ATOM   1805  CB  LEU P 159      56.607 104.694  25.686  0.00  0.00      PROA  
ATOM   1806  HB1 LEU P 159      57.373 103.971  26.040  0.00  0.00      PROA  
ATOM   1807  HB2 LEU P 159      56.943 104.985  24.668  0.00  0.00      PROA  
ATOM   1808  CG  LEU P 159      55.193 103.906  25.593  0.00  0.00      PROA  
ATOM   1809  HG  LEU P 159      54.931 103.467  26.579  0.00  0.00      PROA  
ATOM   1810  CD1 LEU P 159      54.032 104.890  25.251  0.00  0.00      PROA  
ATOM   1811 HD11 LEU P 159      53.936 105.752  25.946  0.00  0.00      PROA  
ATOM   1812 HD12 LEU P 159      53.089 104.306  25.189  0.00  0.00      PROA  
ATOM   1813 HD13 LEU P 159      54.272 105.307  24.249  0.00  0.00      PROA  
ATOM   1814  CD2 LEU P 159      55.281 102.772  24.553  0.00  0.00      PROA  
ATOM   1815 HD21 LEU P 159      56.181 102.218  24.897  0.00  0.00      PROA  
ATOM   1816 HD22 LEU P 159      55.306 103.062  23.481  0.00  0.00      PROA  
ATOM   1817 HD23 LEU P 159      54.384 102.130  24.689  0.00  0.00      PROA  
ATOM   1818  C   LEU P 159      56.147 105.481  28.062  0.00  0.00      PROA  
ATOM   1819  O   LEU P 159      55.075 105.825  28.533  0.00  0.00      PROA  
ATOM   1820  N   PHE P 160      56.999 104.800  28.798  0.00  0.00      PROA  
ATOM   1821  HN  PHE P 160      57.834 104.399  28.429  0.00  0.00      PROA  
ATOM   1822  CA  PHE P 160      56.799 104.468  30.209  0.00  0.00      PROA  
ATOM   1823  HA  PHE P 160      55.857 103.949  30.295  0.00  0.00      PROA  
ATOM   1824  CB  PHE P 160      57.953 103.477  30.736  0.00  0.00      PROA  
ATOM   1825  HB1 PHE P 160      57.992 103.313  31.835  0.00  0.00      PROA  
ATOM   1826  HB2 PHE P 160      58.895 104.025  30.522  0.00  0.00      PROA  
ATOM   1827  CG  PHE P 160      57.950 102.149  30.042  0.00  0.00      PROA  
ATOM   1828  CD1 PHE P 160      56.767 101.420  29.863  0.00  0.00      PROA  
ATOM   1829  HD1 PHE P 160      55.832 101.698  30.325  0.00  0.00      PROA  
ATOM   1830  CE1 PHE P 160      56.800 100.159  29.287  0.00  0.00      PROA  
ATOM   1831  HE1 PHE P 160      55.882  99.623  29.093  0.00  0.00      PROA  
ATOM   1832  CZ  PHE P 160      57.977  99.639  28.874  0.00  0.00      PROA  
ATOM   1833  HZ  PHE P 160      58.036  98.789  28.211  0.00  0.00      PROA  
ATOM   1834  CD2 PHE P 160      59.147 101.672  29.418  0.00  0.00      PROA  
ATOM   1835  HD2 PHE P 160      60.030 102.294  29.438  0.00  0.00      PROA  
ATOM   1836  CE2 PHE P 160      59.109 100.391  28.817  0.00  0.00      PROA  
ATOM   1837  HE2 PHE P 160      59.925  99.990  28.234  0.00  0.00      PROA  
ATOM   1838  C   PHE P 160      56.705 105.662  31.113  0.00  0.00      PROA  
ATOM   1839  O   PHE P 160      55.907 105.720  31.996  0.00  0.00      PROA  
ATOM   1840  N   GLU P 161      57.527 106.736  30.924  0.00  0.00      PROA  
ATOM   1841  HN  GLU P 161      58.261 106.679  30.251  0.00  0.00      PROA  
ATOM   1842  CA  GLU P 161      57.400 108.096  31.549  0.00  0.00      PROA  
ATOM   1843  HA  GLU P 161      57.763 107.957  32.556  0.00  0.00      PROA  
ATOM   1844  CB  GLU P 161      58.524 109.102  31.045  0.00  0.00      PROA  
ATOM   1845  HB1 GLU P 161      58.353 109.239  29.956  0.00  0.00      PROA  
ATOM   1846  HB2 GLU P 161      59.464 108.533  31.212  0.00  0.00      PROA  
ATOM   1847  CG  GLU P 161      58.578 110.504  31.687  0.00  0.00      PROA  
ATOM   1848  HG1 GLU P 161      57.538 110.879  31.799  0.00  0.00      PROA  
ATOM   1849  HG2 GLU P 161      59.065 111.214  30.986  0.00  0.00      PROA  
ATOM   1850  CD  GLU P 161      59.291 110.566  33.064  0.00  0.00      PROA  
ATOM   1851  OE1 GLU P 161      58.972 109.804  33.991  0.00  0.00      PROA  
ATOM   1852  OE2 GLU P 161      60.332 111.289  33.134  0.00  0.00      PROA  
ATOM   1853  C   GLU P 161      55.997 108.854  31.368  0.00  0.00      PROA  
ATOM   1854  O   GLU P 161      55.436 109.383  32.360  0.00  0.00      PROA  
ATOM   1855  N   ALA P 162      55.514 108.870  30.124  0.00  0.00      PROA  
ATOM   1856  HN  ALA P 162      56.105 108.690  29.342  0.00  0.00      PROA  
ATOM   1857  CA  ALA P 162      54.273 109.405  29.770  0.00  0.00      PROA  
ATOM   1858  HA  ALA P 162      54.088 110.382  30.192  0.00  0.00      PROA  
ATOM   1859  CB  ALA P 162      54.080 109.404  28.205  0.00  0.00      PROA  
ATOM   1860  HB1 ALA P 162      53.216 110.038  27.911  0.00  0.00      PROA  
ATOM   1861  HB2 ALA P 162      53.896 108.383  27.807  0.00  0.00      PROA  
ATOM   1862  HB3 ALA P 162      54.941 109.859  27.671  0.00  0.00      PROA  
ATOM   1863  C   ALA P 162      53.107 108.558  30.428  0.00  0.00      PROA  
ATOM   1864  O   ALA P 162      52.056 109.127  30.899  0.00  0.00      PROA  
ATOM   1865  N   VAL P 163      53.261 107.188  30.458  0.00  0.00      PROA  
ATOM   1866  HN  VAL P 163      54.029 106.648  30.124  0.00  0.00      PROA  
ATOM   1867  CA  VAL P 163      52.235 106.339  31.180  0.00  0.00      PROA  
ATOM   1868  HA  VAL P 163      51.273 106.637  30.789  0.00  0.00      PROA  
ATOM   1869  CB  VAL P 163      52.530 104.930  31.000  0.00  0.00      PROA  
ATOM   1870  HB  VAL P 163      53.556 104.668  31.335  0.00  0.00      PROA  
ATOM   1871  CG1 VAL P 163      51.588 104.000  31.814  0.00  0.00      PROA  
ATOM   1872 HG11 VAL P 163      51.783 104.125  32.901  0.00  0.00      PROA  
ATOM   1873 HG12 VAL P 163      51.783 102.943  31.530  0.00  0.00      PROA  
ATOM   1874 HG13 VAL P 163      50.517 104.289  31.759  0.00  0.00      PROA  
ATOM   1875  CG2 VAL P 163      52.324 104.515  29.529  0.00  0.00      PROA  
ATOM   1876 HG21 VAL P 163      51.255 104.554  29.229  0.00  0.00      PROA  
ATOM   1877 HG22 VAL P 163      52.629 103.460  29.363  0.00  0.00      PROA  
ATOM   1878 HG23 VAL P 163      52.798 105.198  28.792  0.00  0.00      PROA  
ATOM   1879  C   VAL P 163      52.150 106.690  32.621  0.00  0.00      PROA  
ATOM   1880  O   VAL P 163      51.052 106.759  33.140  0.00  0.00      PROA  
ATOM   1881  N   GLY P 164      53.262 106.819  33.347  0.00  0.00      PROA  
ATOM   1882  HN  GLY P 164      54.145 106.476  33.037  0.00  0.00      PROA  
ATOM   1883  CA  GLY P 164      53.316 107.237  34.722  0.00  0.00      PROA  
ATOM   1884  HA1 GLY P 164      54.351 107.504  34.880  0.00  0.00      PROA  
ATOM   1885  HA2 GLY P 164      52.842 106.528  35.383  0.00  0.00      PROA  
ATOM   1886  C   GLY P 164      52.648 108.558  34.968  0.00  0.00      PROA  
ATOM   1887  O   GLY P 164      51.899 108.690  35.924  0.00  0.00      PROA  
ATOM   1888  N   LYS P 165      52.929 109.496  34.044  0.00  0.00      PROA  
ATOM   1889  HN  LYS P 165      53.528 109.276  33.279  0.00  0.00      PROA  
ATOM   1890  CA  LYS P 165      52.381 110.811  34.054  0.00  0.00      PROA  
ATOM   1891  HA  LYS P 165      52.507 111.176  35.063  0.00  0.00      PROA  
ATOM   1892  CB  LYS P 165      53.087 111.805  33.111  0.00  0.00      PROA  
ATOM   1893  HB1 LYS P 165      52.424 112.697  33.140  0.00  0.00      PROA  
ATOM   1894  HB2 LYS P 165      53.081 111.373  32.088  0.00  0.00      PROA  
ATOM   1895  CG  LYS P 165      54.460 112.145  33.601  0.00  0.00      PROA  
ATOM   1896  HG1 LYS P 165      54.869 112.722  32.744  0.00  0.00      PROA  
ATOM   1897  HG2 LYS P 165      55.093 111.233  33.639  0.00  0.00      PROA  
ATOM   1898  CD  LYS P 165      54.508 112.946  34.920  0.00  0.00      PROA  
ATOM   1899  HD1 LYS P 165      54.246 112.289  35.776  0.00  0.00      PROA  
ATOM   1900  HD2 LYS P 165      53.743 113.749  34.858  0.00  0.00      PROA  
ATOM   1901  CE  LYS P 165      55.888 113.644  35.312  0.00  0.00      PROA  
ATOM   1902  HE1 LYS P 165      55.535 114.520  35.898  0.00  0.00      PROA  
ATOM   1903  HE2 LYS P 165      56.537 113.892  34.445  0.00  0.00      PROA  
ATOM   1904  NZ  LYS P 165      56.595 113.001  36.334  0.00  0.00      PROA  
ATOM   1905  HZ1 LYS P 165      55.985 112.704  37.122  0.00  0.00      PROA  
ATOM   1906  HZ2 LYS P 165      57.189 113.795  36.648  0.00  0.00      PROA  
ATOM   1907  HZ3 LYS P 165      57.174 112.210  35.984  0.00  0.00      PROA  
ATOM   1908  C   LYS P 165      50.797 110.927  33.922  0.00  0.00      PROA  
ATOM   1909  O   LYS P 165      50.099 111.572  34.701  0.00  0.00      PROA  
ATOM   1910  N   ILE P 166      50.258 110.206  33.006  0.00  0.00      PROA  
ATOM   1911  HN  ILE P 166      50.857 109.591  32.499  0.00  0.00      PROA  
ATOM   1912  CA  ILE P 166      48.884 110.460  32.660  0.00  0.00      PROA  
ATOM   1913  HA  ILE P 166      48.602 111.498  32.568  0.00  0.00      PROA  
ATOM   1914  CB  ILE P 166      48.665 109.879  31.225  0.00  0.00      PROA  
ATOM   1915  HB  ILE P 166      49.523 110.242  30.620  0.00  0.00      PROA  
ATOM   1916  CG2 ILE P 166      48.740 108.354  31.081  0.00  0.00      PROA  
ATOM   1917 HG21 ILE P 166      48.620 107.958  30.050  0.00  0.00      PROA  
ATOM   1918 HG22 ILE P 166      47.947 107.820  31.647  0.00  0.00      PROA  
ATOM   1919 HG23 ILE P 166      49.742 108.111  31.494  0.00  0.00      PROA  
ATOM   1920  CG1 ILE P 166      47.314 110.399  30.713  0.00  0.00      PROA  
ATOM   1921 HG11 ILE P 166      47.075 111.311  31.301  0.00  0.00      PROA  
ATOM   1922 HG12 ILE P 166      46.533 109.641  30.937  0.00  0.00      PROA  
ATOM   1923  CD  ILE P 166      47.358 110.755  29.182  0.00  0.00      PROA  
ATOM   1924  HD1 ILE P 166      47.302 109.804  28.611  0.00  0.00      PROA  
ATOM   1925  HD2 ILE P 166      48.220 111.407  28.924  0.00  0.00      PROA  
ATOM   1926  HD3 ILE P 166      46.403 111.277  28.959  0.00  0.00      PROA  
ATOM   1927  C   ILE P 166      47.943 109.885  33.651  0.00  0.00      PROA  
ATOM   1928  O   ILE P 166      46.856 110.409  33.953  0.00  0.00      PROA  
ATOM   1929  N   PHE P 167      48.362 108.845  34.354  0.00  0.00      PROA  
ATOM   1930  HN  PHE P 167      49.268 108.446  34.241  0.00  0.00      PROA  
ATOM   1931  CA  PHE P 167      47.508 108.201  35.320  0.00  0.00      PROA  
ATOM   1932  HA  PHE P 167      46.484 108.361  35.019  0.00  0.00      PROA  
ATOM   1933  CB  PHE P 167      47.616 106.649  35.349  0.00  0.00      PROA  
ATOM   1934  HB1 PHE P 167      47.060 106.257  36.228  0.00  0.00      PROA  
ATOM   1935  HB2 PHE P 167      48.682 106.358  35.461  0.00  0.00      PROA  
ATOM   1936  CG  PHE P 167      47.140 106.000  34.069  0.00  0.00      PROA  
ATOM   1937  CD1 PHE P 167      48.032 105.245  33.303  0.00  0.00      PROA  
ATOM   1938  HD1 PHE P 167      49.082 105.282  33.555  0.00  0.00      PROA  
ATOM   1939  CE1 PHE P 167      47.600 104.469  32.214  0.00  0.00      PROA  
ATOM   1940  HE1 PHE P 167      48.321 104.008  31.555  0.00  0.00      PROA  
ATOM   1941  CZ  PHE P 167      46.229 104.442  31.892  0.00  0.00      PROA  
ATOM   1942  HZ  PHE P 167      45.889 103.741  31.143  0.00  0.00      PROA  
ATOM   1943  CD2 PHE P 167      45.767 105.825  33.792  0.00  0.00      PROA  
ATOM   1944  HD2 PHE P 167      45.039 106.315  34.422  0.00  0.00      PROA  
ATOM   1945  CE2 PHE P 167      45.277 105.070  32.672  0.00  0.00      PROA  
ATOM   1946  HE2 PHE P 167      44.249 104.897  32.390  0.00  0.00      PROA  
ATOM   1947  C   PHE P 167      47.822 108.706  36.784  0.00  0.00      PROA  
ATOM   1948  O   PHE P 167      47.253 108.222  37.738  0.00  0.00      PROA  
ATOM   1949  N   SER P 168      48.754 109.697  36.859  0.00  0.00      PROA  
ATOM   1950  HN  SER P 168      49.027 110.152  36.014  0.00  0.00      PROA  
ATOM   1951  CA  SER P 168      49.237 110.331  38.076  0.00  0.00      PROA  
ATOM   1952  HA  SER P 168      49.783 109.610  38.666  0.00  0.00      PROA  
ATOM   1953  CB  SER P 168      50.249 111.391  37.836  0.00  0.00      PROA  
ATOM   1954  HB1 SER P 168      51.107 110.992  37.253  0.00  0.00      PROA  
ATOM   1955  HB2 SER P 168      50.587 111.742  38.834  0.00  0.00      PROA  
ATOM   1956  OG  SER P 168      49.748 112.542  37.252  0.00  0.00      PROA  
ATOM   1957  HG1 SER P 168      49.564 112.321  36.336  0.00  0.00      PROA  
ATOM   1958  C   SER P 168      48.198 110.840  39.026  0.00  0.00      PROA  
ATOM   1959  O   SER P 168      48.433 110.982  40.234  0.00  0.00      PROA  
ATOM   1960  N   ASN P 169      47.012 111.267  38.511  0.00  0.00      PROA  
ATOM   1961  HN  ASN P 169      46.807 111.473  37.557  0.00  0.00      PROA  
ATOM   1962  CA  ASN P 169      46.006 111.889  39.334  0.00  0.00      PROA  
ATOM   1963  HA  ASN P 169      46.146 111.594  40.364  0.00  0.00      PROA  
ATOM   1964  CB  ASN P 169      45.949 113.397  38.988  0.00  0.00      PROA  
ATOM   1965  HB1 ASN P 169      45.128 113.850  39.584  0.00  0.00      PROA  
ATOM   1966  HB2 ASN P 169      45.769 113.523  37.899  0.00  0.00      PROA  
ATOM   1967  CG  ASN P 169      47.121 114.140  39.527  0.00  0.00      PROA  
ATOM   1968  OD1 ASN P 169      47.128 114.400  40.723  0.00  0.00      PROA  
ATOM   1969  ND2 ASN P 169      48.103 114.457  38.704  0.00  0.00      PROA  
ATOM   1970 HD21 ASN P 169      48.147 114.068  37.784  0.00  0.00      PROA  
ATOM   1971 HD22 ASN P 169      48.718 115.179  39.021  0.00  0.00      PROA  
ATOM   1972  C   ASN P 169      44.612 111.255  39.018  0.00  0.00      PROA  
ATOM   1973  O   ASN P 169      43.597 111.824  39.516  0.00  0.00      PROA  
ATOM   1974  N   VAL P 170      44.480 110.184  38.201  0.00  0.00      PROA  
ATOM   1975  HN  VAL P 170      45.260 109.754  37.754  0.00  0.00      PROA  
ATOM   1976  CA  VAL P 170      43.183 109.491  37.797  0.00  0.00      PROA  
ATOM   1977  HA  VAL P 170      42.545 110.255  37.377  0.00  0.00      PROA  
ATOM   1978  CB  VAL P 170      43.339 108.418  36.754  0.00  0.00      PROA  
ATOM   1979  HB  VAL P 170      44.092 107.640  37.003  0.00  0.00      PROA  
ATOM   1980  CG1 VAL P 170      41.950 107.732  36.600  0.00  0.00      PROA  
ATOM   1981 HG11 VAL P 170      41.178 108.476  36.309  0.00  0.00      PROA  
ATOM   1982 HG12 VAL P 170      41.682 107.232  37.555  0.00  0.00      PROA  
ATOM   1983 HG13 VAL P 170      41.934 107.016  35.751  0.00  0.00      PROA  
ATOM   1984  CG2 VAL P 170      43.736 109.030  35.419  0.00  0.00      PROA  
ATOM   1985 HG21 VAL P 170      43.107 109.908  35.160  0.00  0.00      PROA  
ATOM   1986 HG22 VAL P 170      43.678 108.257  34.623  0.00  0.00      PROA  
ATOM   1987 HG23 VAL P 170      44.732 109.517  35.492  0.00  0.00      PROA  
ATOM   1988  C   VAL P 170      42.435 109.045  39.043  0.00  0.00      PROA  
ATOM   1989  O   VAL P 170      42.858 108.153  39.800  0.00  0.00      PROA  
ATOM   1990  N   ARG P 171      41.286 109.691  39.329  0.00  0.00      PROA  
ATOM   1991  HN  ARG P 171      41.003 110.498  38.816  0.00  0.00      PROA  
ATOM   1992  CA  ARG P 171      40.612 109.419  40.607  0.00  0.00      PROA  
ATOM   1993  HA  ARG P 171      40.670 108.370  40.859  0.00  0.00      PROA  
ATOM   1994  CB  ARG P 171      41.208 110.285  41.758  0.00  0.00      PROA  
ATOM   1995  HB1 ARG P 171      40.646 110.190  42.712  0.00  0.00      PROA  
ATOM   1996  HB2 ARG P 171      41.168 111.353  41.456  0.00  0.00      PROA  
ATOM   1997  CG  ARG P 171      42.617 109.953  42.166  0.00  0.00      PROA  
ATOM   1998  HG1 ARG P 171      43.305 110.398  41.417  0.00  0.00      PROA  
ATOM   1999  HG2 ARG P 171      42.675 108.845  42.238  0.00  0.00      PROA  
ATOM   2000  CD  ARG P 171      43.051 110.588  43.532  0.00  0.00      PROA  
ATOM   2001  HD1 ARG P 171      42.379 110.097  44.268  0.00  0.00      PROA  
ATOM   2002  HD2 ARG P 171      42.834 111.678  43.529  0.00  0.00      PROA  
ATOM   2003  NE  ARG P 171      44.474 110.348  43.784  0.00  0.00      PROA  
ATOM   2004  HE  ARG P 171      45.186 110.739  43.200  0.00  0.00      PROA  
ATOM   2005  CZ  ARG P 171      44.995 109.632  44.734  0.00  0.00      PROA  
ATOM   2006  NH1 ARG P 171      44.315 109.103  45.755  0.00  0.00      PROA  
ATOM   2007 HH11 ARG P 171      43.420 109.479  45.997  0.00  0.00      PROA  
ATOM   2008 HH12 ARG P 171      44.829 108.701  46.513  0.00  0.00      PROA  
ATOM   2009  NH2 ARG P 171      46.251 109.268  44.696  0.00  0.00      PROA  
ATOM   2010 HH21 ARG P 171      46.749 109.470  43.853  0.00  0.00      PROA  
ATOM   2011 HH22 ARG P 171      46.636 108.699  45.423  0.00  0.00      PROA  
ATOM   2012  C   ARG P 171      39.114 109.777  40.514  0.00  0.00      PROA  
ATOM   2013  O   ARG P 171      38.632 110.587  39.751  0.00  0.00      PROA  
ATOM   2014  N   ILE P 172      38.238 109.073  41.273  0.00  0.00      PROA  
ATOM   2015  HN  ILE P 172      38.532 108.502  42.036  0.00  0.00      PROA  
ATOM   2016  CA  ILE P 172      36.806 109.249  41.276  0.00  0.00      PROA  
ATOM   2017  HA  ILE P 172      36.581 110.139  40.707  0.00  0.00      PROA  
ATOM   2018  CB  ILE P 172      36.072 107.982  40.751  0.00  0.00      PROA  
ATOM   2019  HB  ILE P 172      36.036 107.211  41.550  0.00  0.00      PROA  
ATOM   2020  CG2 ILE P 172      34.606 108.313  40.487  0.00  0.00      PROA  
ATOM   2021 HG21 ILE P 172      34.489 108.905  39.554  0.00  0.00      PROA  
ATOM   2022 HG22 ILE P 172      34.103 108.804  41.348  0.00  0.00      PROA  
ATOM   2023 HG23 ILE P 172      34.052 107.356  40.385  0.00  0.00      PROA  
ATOM   2024  CG1 ILE P 172      36.812 107.309  39.581  0.00  0.00      PROA  
ATOM   2025 HG11 ILE P 172      36.389 106.309  39.348  0.00  0.00      PROA  
ATOM   2026 HG12 ILE P 172      37.877 107.036  39.744  0.00  0.00      PROA  
ATOM   2027  CD  ILE P 172      36.654 107.974  38.165  0.00  0.00      PROA  
ATOM   2028  HD1 ILE P 172      37.171 107.463  37.325  0.00  0.00      PROA  
ATOM   2029  HD2 ILE P 172      37.067 109.005  38.149  0.00  0.00      PROA  
ATOM   2030  HD3 ILE P 172      35.583 108.014  37.876  0.00  0.00      PROA  
ATOM   2031  C   ILE P 172      36.522 109.500  42.719  0.00  0.00      PROA  
ATOM   2032  O   ILE P 172      37.315 109.057  43.571  0.00  0.00      PROA  
ATOM   2033  N   ASN P 173      35.468 110.252  43.023  0.00  0.00      PROA  
ATOM   2034  HN  ASN P 173      34.890 110.579  42.279  0.00  0.00      PROA  
ATOM   2035  CA  ASN P 173      34.952 110.469  44.432  0.00  0.00      PROA  
ATOM   2036  HA  ASN P 173      35.528 109.863  45.115  0.00  0.00      PROA  
ATOM   2037  CB  ASN P 173      34.854 111.908  44.975  0.00  0.00      PROA  
ATOM   2038  HB1 ASN P 173      34.299 111.986  45.933  0.00  0.00      PROA  
ATOM   2039  HB2 ASN P 173      34.355 112.532  44.203  0.00  0.00      PROA  
ATOM   2040  CG  ASN P 173      36.288 112.604  45.034  0.00  0.00      PROA  
ATOM   2041  OD1 ASN P 173      36.223 113.856  45.153  0.00  0.00      PROA  
ATOM   2042  ND2 ASN P 173      37.407 111.877  44.974  0.00  0.00      PROA  
ATOM   2043 HD21 ASN P 173      38.316 112.294  44.987  0.00  0.00      PROA  
ATOM   2044 HD22 ASN P 173      37.197 110.902  44.908  0.00  0.00      PROA  
ATOM   2045  C   ASN P 173      33.520 109.924  44.398  0.00  0.00      PROA  
ATOM   2046  O   ASN P 173      32.875 110.065  43.363  0.00  0.00      PROA  
ATOM   2047  N   LEU P 174      33.017 109.366  45.533  0.00  0.00      PROA  
ATOM   2048  HN  LEU P 174      33.661 109.118  46.252  0.00  0.00      PROA  
ATOM   2049  CA  LEU P 174      31.749 108.721  45.532  0.00  0.00      PROA  
ATOM   2050  HA  LEU P 174      31.215 109.081  44.665  0.00  0.00      PROA  
ATOM   2051  CB  LEU P 174      31.789 107.185  45.590  0.00  0.00      PROA  
ATOM   2052  HB1 LEU P 174      30.752 106.785  45.599  0.00  0.00      PROA  
ATOM   2053  HB2 LEU P 174      32.374 107.008  46.518  0.00  0.00      PROA  
ATOM   2054  CG  LEU P 174      32.602 106.346  44.566  0.00  0.00      PROA  
ATOM   2055  HG  LEU P 174      33.692 106.528  44.683  0.00  0.00      PROA  
ATOM   2056  CD1 LEU P 174      32.400 104.872  44.876  0.00  0.00      PROA  
ATOM   2057 HD11 LEU P 174      32.989 104.363  44.083  0.00  0.00      PROA  
ATOM   2058 HD12 LEU P 174      31.318 104.620  44.859  0.00  0.00      PROA  
ATOM   2059 HD13 LEU P 174      32.799 104.635  45.886  0.00  0.00      PROA  
ATOM   2060  CD2 LEU P 174      32.087 106.564  43.133  0.00  0.00      PROA  
ATOM   2061 HD21 LEU P 174      32.807 106.096  42.428  0.00  0.00      PROA  
ATOM   2062 HD22 LEU P 174      32.076 107.654  42.918  0.00  0.00      PROA  
ATOM   2063 HD23 LEU P 174      31.089 106.129  42.910  0.00  0.00      PROA  
ATOM   2064  C   LEU P 174      30.993 109.291  46.725  0.00  0.00      PROA  
ATOM   2065  O   LEU P 174      31.462 109.054  47.849  0.00  0.00      PROA  
ATOM   2066  N   GLN P 175      29.949 110.073  46.393  0.00  0.00      PROA  
ATOM   2067  HN  GLN P 175      29.519 110.077  45.494  0.00  0.00      PROA  
ATOM   2068  CA  GLN P 175      29.244 110.876  47.341  0.00  0.00      PROA  
ATOM   2069  HA  GLN P 175      29.815 111.145  48.218  0.00  0.00      PROA  
ATOM   2070  CB  GLN P 175      28.763 112.243  46.597  0.00  0.00      PROA  
ATOM   2071  HB1 GLN P 175      28.312 112.942  47.333  0.00  0.00      PROA  
ATOM   2072  HB2 GLN P 175      28.051 111.952  45.795  0.00  0.00      PROA  
ATOM   2073  CG  GLN P 175      29.853 112.909  45.767  0.00  0.00      PROA  
ATOM   2074  HG1 GLN P 175      29.448 113.811  45.261  0.00  0.00      PROA  
ATOM   2075  HG2 GLN P 175      30.134 112.177  44.980  0.00  0.00      PROA  
ATOM   2076  CD  GLN P 175      31.145 113.293  46.438  0.00  0.00      PROA  
ATOM   2077  OE1 GLN P 175      32.224 113.232  45.842  0.00  0.00      PROA  
ATOM   2078  NE2 GLN P 175      31.074 113.727  47.726  0.00  0.00      PROA  
ATOM   2079 HE21 GLN P 175      30.195 113.764  48.201  0.00  0.00      PROA  
ATOM   2080 HE22 GLN P 175      31.921 114.168  48.021  0.00  0.00      PROA  
ATOM   2081  C   GLN P 175      27.992 110.086  47.671  0.00  0.00      PROA  
ATOM   2082  O   GLN P 175      27.136 109.835  46.825  0.00  0.00      PROA  
ATOM   2083  N   LYS P 176      27.824 109.702  48.959  0.00  0.00      PROA  
ATOM   2084  HN  LYS P 176      28.582 109.992  49.538  0.00  0.00      PROA  
ATOM   2085  CA  LYS P 176      26.679 108.925  49.466  0.00  0.00      PROA  
ATOM   2086  HA  LYS P 176      25.868 108.906  48.754  0.00  0.00      PROA  
ATOM   2087  CB  LYS P 176      27.000 107.454  49.805  0.00  0.00      PROA  
ATOM   2088  HB1 LYS P 176      27.331 106.893  48.905  0.00  0.00      PROA  
ATOM   2089  HB2 LYS P 176      26.057 107.024  50.205  0.00  0.00      PROA  
ATOM   2090  CG  LYS P 176      28.124 107.194  50.892  0.00  0.00      PROA  
ATOM   2091  HG1 LYS P 176      27.933 106.147  51.210  0.00  0.00      PROA  
ATOM   2092  HG2 LYS P 176      28.057 107.875  51.767  0.00  0.00      PROA  
ATOM   2093  CD  LYS P 176      29.552 107.316  50.293  0.00  0.00      PROA  
ATOM   2094  HD1 LYS P 176      29.789 108.402  50.285  0.00  0.00      PROA  
ATOM   2095  HD2 LYS P 176      29.605 106.933  49.251  0.00  0.00      PROA  
ATOM   2096  CE  LYS P 176      30.611 106.588  51.091  0.00  0.00      PROA  
ATOM   2097  HE1 LYS P 176      31.561 106.591  50.514  0.00  0.00      PROA  
ATOM   2098  HE2 LYS P 176      30.365 105.513  51.226  0.00  0.00      PROA  
ATOM   2099  NZ  LYS P 176      30.866 107.229  52.404  0.00  0.00      PROA  
ATOM   2100  HZ1 LYS P 176      30.009 107.305  52.987  0.00  0.00      PROA  
ATOM   2101  HZ2 LYS P 176      31.108 108.234  52.293  0.00  0.00      PROA  
ATOM   2102  HZ3 LYS P 176      31.516 106.711  53.029  0.00  0.00      PROA  
ATOM   2103  C   LYS P 176      26.192 109.546  50.819  0.00  0.00      PROA  
ATOM   2104  O   LYS P 176      25.053 109.262  51.306  0.00  0.00      PROA  
ATOM   2105  N   GLU P 177      26.896 110.475  51.488  0.00  0.00      PROA  
ATOM   2106  HN  GLU P 177      27.824 110.566  51.133  0.00  0.00      PROA  
ATOM   2107  CA  GLU P 177      26.626 111.182  52.716  0.00  0.00      PROA  
ATOM   2108  HA  GLU P 177      26.342 110.562  53.554  0.00  0.00      PROA  
ATOM   2109  CB  GLU P 177      27.889 111.842  53.330  0.00  0.00      PROA  
ATOM   2110  HB1 GLU P 177      27.580 112.267  54.309  0.00  0.00      PROA  
ATOM   2111  HB2 GLU P 177      28.328 112.655  52.713  0.00  0.00      PROA  
ATOM   2112  CG  GLU P 177      29.064 110.798  53.611  0.00  0.00      PROA  
ATOM   2113  HG1 GLU P 177      28.544 109.885  53.972  0.00  0.00      PROA  
ATOM   2114  HG2 GLU P 177      29.705 111.192  54.428  0.00  0.00      PROA  
ATOM   2115  CD  GLU P 177      29.999 110.447  52.518  0.00  0.00      PROA  
ATOM   2116  OE1 GLU P 177      29.677 110.577  51.329  0.00  0.00      PROA  
ATOM   2117  OE2 GLU P 177      31.113 109.938  52.839  0.00  0.00      PROA  
ATOM   2118  C   GLU P 177      25.635 112.349  52.648  0.00  0.00      PROA  
ATOM   2119  OT1 GLU P 177      24.823 112.337  53.606  0.00  0.00      PROA  
ATOM   2120  OT2 GLU P 177      25.550 113.213  51.703  0.00  0.00      PROA  
ATOM   2121  N   ILE P  49      45.311  65.509  32.230  0.00  0.00      PROB  
ATOM   2122  HT1 ILE P  49      45.786  65.833  31.363  0.00  0.00      PROB  
ATOM   2123  HT2 ILE P  49      44.316  65.809  32.172  0.00  0.00      PROB  
ATOM   2124  HT3 ILE P  49      45.258  64.471  32.221  0.00  0.00      PROB  
ATOM   2125  CA  ILE P  49      45.839  66.160  33.537  0.00  0.00      PROB  
ATOM   2126  HA  ILE P  49      46.871  65.844  33.567  0.00  0.00      PROB  
ATOM   2127  CB  ILE P  49      45.929  67.708  33.427  0.00  0.00      PROB  
ATOM   2128  HB  ILE P  49      44.900  68.128  33.456  0.00  0.00      PROB  
ATOM   2129  CG2 ILE P  49      46.847  68.348  34.573  0.00  0.00      PROB  
ATOM   2130 HG21 ILE P  49      46.800  69.452  34.455  0.00  0.00      PROB  
ATOM   2131 HG22 ILE P  49      47.928  68.142  34.424  0.00  0.00      PROB  
ATOM   2132 HG23 ILE P  49      46.447  68.038  35.562  0.00  0.00      PROB  
ATOM   2133  CG1 ILE P  49      46.512  68.175  32.036  0.00  0.00      PROB  
ATOM   2134 HG11 ILE P  49      46.644  69.275  32.120  0.00  0.00      PROB  
ATOM   2135 HG12 ILE P  49      45.810  67.989  31.196  0.00  0.00      PROB  
ATOM   2136  CD  ILE P  49      47.833  67.607  31.719  0.00  0.00      PROB  
ATOM   2137  HD1 ILE P  49      48.555  67.842  32.530  0.00  0.00      PROB  
ATOM   2138  HD2 ILE P  49      48.353  68.131  30.888  0.00  0.00      PROB  
ATOM   2139  HD3 ILE P  49      47.690  66.540  31.447  0.00  0.00      PROB  
ATOM   2140  C   ILE P  49      45.253  65.706  34.833  0.00  0.00      PROB  
ATOM   2141  O   ILE P  49      45.847  65.081  35.686  0.00  0.00      PROB  
ATOM   2142  N   ASP P  50      43.899  65.928  35.013  0.00  0.00      PROB  
ATOM   2143  HN  ASP P  50      43.422  66.394  34.271  0.00  0.00      PROB  
ATOM   2144  CA  ASP P  50      43.233  65.503  36.242  0.00  0.00      PROB  
ATOM   2145  HA  ASP P  50      43.532  64.497  36.496  0.00  0.00      PROB  
ATOM   2146  CB  ASP P  50      43.727  66.504  37.371  0.00  0.00      PROB  
ATOM   2147  HB1 ASP P  50      43.571  67.568  37.091  0.00  0.00      PROB  
ATOM   2148  HB2 ASP P  50      44.835  66.576  37.400  0.00  0.00      PROB  
ATOM   2149  CG  ASP P  50      43.306  66.244  38.766  0.00  0.00      PROB  
ATOM   2150  OD1 ASP P  50      42.935  65.089  39.080  0.00  0.00      PROB  
ATOM   2151  OD2 ASP P  50      43.410  67.132  39.721  0.00  0.00      PROB  
ATOM   2152  C   ASP P  50      41.708  65.283  36.125  0.00  0.00      PROB  
ATOM   2153  O   ASP P  50      41.195  64.243  36.595  0.00  0.00      PROB  
ATOM   2154  N   LEU P  51      40.976  66.113  35.389  0.00  0.00      PROB  
ATOM   2155  HN  LEU P  51      41.280  66.974  34.987  0.00  0.00      PROB  
ATOM   2156  CA  LEU P  51      39.494  65.897  35.219  0.00  0.00      PROB  
ATOM   2157  HA  LEU P  51      39.050  65.732  36.190  0.00  0.00      PROB  
ATOM   2158  CB  LEU P  51      38.691  67.174  34.674  0.00  0.00      PROB  
ATOM   2159  HB1 LEU P  51      37.632  66.972  34.943  0.00  0.00      PROB  
ATOM   2160  HB2 LEU P  51      38.825  67.316  33.581  0.00  0.00      PROB  
ATOM   2161  CG  LEU P  51      39.008  68.471  35.205  0.00  0.00      PROB  
ATOM   2162  HG  LEU P  51      40.099  68.632  35.068  0.00  0.00      PROB  
ATOM   2163  CD1 LEU P  51      38.266  69.559  34.450  0.00  0.00      PROB  
ATOM   2164 HD11 LEU P  51      37.184  69.307  34.441  0.00  0.00      PROB  
ATOM   2165 HD12 LEU P  51      38.602  69.702  33.400  0.00  0.00      PROB  
ATOM   2166 HD13 LEU P  51      38.418  70.543  34.942  0.00  0.00      PROB  
ATOM   2167  CD2 LEU P  51      38.646  68.574  36.655  0.00  0.00      PROB  
ATOM   2168 HD21 LEU P  51      37.646  68.099  36.749  0.00  0.00      PROB  
ATOM   2169 HD22 LEU P  51      38.728  69.643  36.950  0.00  0.00      PROB  
ATOM   2170 HD23 LEU P  51      39.311  67.945  37.284  0.00  0.00      PROB  
ATOM   2171  C   LEU P  51      38.967  64.623  34.395  0.00  0.00      PROB  
ATOM   2172  O   LEU P  51      39.308  64.484  33.223  0.00  0.00      PROB  
ATOM   2173  N   VAL P  52      38.082  63.807  34.898  0.00  0.00      PROB  
ATOM   2174  HN  VAL P  52      37.833  63.877  35.860  0.00  0.00      PROB  
ATOM   2175  CA  VAL P  52      37.528  62.537  34.269  0.00  0.00      PROB  
ATOM   2176  HA  VAL P  52      38.233  62.176  33.536  0.00  0.00      PROB  
ATOM   2177  CB  VAL P  52      37.273  61.458  35.338  0.00  0.00      PROB  
ATOM   2178  HB  VAL P  52      36.541  61.921  36.034  0.00  0.00      PROB  
ATOM   2179  CG1 VAL P  52      36.763  60.158  34.641  0.00  0.00      PROB  
ATOM   2180 HG11 VAL P  52      35.833  60.386  34.077  0.00  0.00      PROB  
ATOM   2181 HG12 VAL P  52      36.595  59.271  35.290  0.00  0.00      PROB  
ATOM   2182 HG13 VAL P  52      37.411  59.686  33.872  0.00  0.00      PROB  
ATOM   2183  CG2 VAL P  52      38.598  61.184  36.050  0.00  0.00      PROB  
ATOM   2184 HG21 VAL P  52      39.324  60.788  35.307  0.00  0.00      PROB  
ATOM   2185 HG22 VAL P  52      38.468  60.403  36.829  0.00  0.00      PROB  
ATOM   2186 HG23 VAL P  52      38.917  62.090  36.609  0.00  0.00      PROB  
ATOM   2187  C   VAL P  52      36.217  62.845  33.568  0.00  0.00      PROB  
ATOM   2188  O   VAL P  52      35.287  63.409  34.142  0.00  0.00      PROB  
ATOM   2189  N   ASN P  53      36.161  62.347  32.286  0.00  0.00      PROB  
ATOM   2190  HN  ASN P  53      37.018  62.062  31.863  0.00  0.00      PROB  
ATOM   2191  CA  ASN P  53      35.030  62.439  31.377  0.00  0.00      PROB  
ATOM   2192  HA  ASN P  53      34.885  63.506  31.288  0.00  0.00      PROB  
ATOM   2193  CB  ASN P  53      35.553  62.032  29.961  0.00  0.00      PROB  
ATOM   2194  HB1 ASN P  53      35.658  60.927  29.910  0.00  0.00      PROB  
ATOM   2195  HB2 ASN P  53      36.475  62.620  29.768  0.00  0.00      PROB  
ATOM   2196  CG  ASN P  53      34.523  62.368  28.831  0.00  0.00      PROB  
ATOM   2197  OD1 ASN P  53      33.418  62.815  29.081  0.00  0.00      PROB  
ATOM   2198  ND2 ASN P  53      34.928  62.027  27.566  0.00  0.00      PROB  
ATOM   2199 HD21 ASN P  53      34.342  62.231  26.781  0.00  0.00      PROB  
ATOM   2200 HD22 ASN P  53      35.814  61.583  27.436  0.00  0.00      PROB  
ATOM   2201  C   ASN P  53      33.734  61.844  31.818  0.00  0.00      PROB  
ATOM   2202  O   ASN P  53      33.640  60.604  32.036  0.00  0.00      PROB  
ATOM   2203  N   ARG P  54      32.738  62.660  32.163  0.00  0.00      PROB  
ATOM   2204  HN  ARG P  54      32.806  63.634  31.959  0.00  0.00      PROB  
ATOM   2205  CA  ARG P  54      31.438  62.204  32.682  0.00  0.00      PROB  
ATOM   2206  HA  ARG P  54      31.534  61.330  33.308  0.00  0.00      PROB  
ATOM   2207  CB  ARG P  54      30.786  63.277  33.587  0.00  0.00      PROB  
ATOM   2208  HB1 ARG P  54      29.825  62.961  34.046  0.00  0.00      PROB  
ATOM   2209  HB2 ARG P  54      30.515  64.233  33.091  0.00  0.00      PROB  
ATOM   2210  CG  ARG P  54      31.678  63.690  34.801  0.00  0.00      PROB  
ATOM   2211  HG1 ARG P  54      31.113  64.427  35.411  0.00  0.00      PROB  
ATOM   2212  HG2 ARG P  54      32.606  64.007  34.278  0.00  0.00      PROB  
ATOM   2213  CD  ARG P  54      32.109  62.522  35.749  0.00  0.00      PROB  
ATOM   2214  HD1 ARG P  54      32.757  61.795  35.214  0.00  0.00      PROB  
ATOM   2215  HD2 ARG P  54      31.243  62.078  36.286  0.00  0.00      PROB  
ATOM   2216  NE  ARG P  54      33.032  63.098  36.753  0.00  0.00      PROB  
ATOM   2217  HE  ARG P  54      32.740  64.018  37.016  0.00  0.00      PROB  
ATOM   2218  CZ  ARG P  54      33.697  62.418  37.689  0.00  0.00      PROB  
ATOM   2219  NH1 ARG P  54      33.932  61.153  37.599  0.00  0.00      PROB  
ATOM   2220 HH11 ARG P  54      33.479  60.663  36.854  0.00  0.00      PROB  
ATOM   2221 HH12 ARG P  54      34.416  60.643  38.310  0.00  0.00      PROB  
ATOM   2222  NH2 ARG P  54      34.223  63.012  38.728  0.00  0.00      PROB  
ATOM   2223 HH21 ARG P  54      34.092  63.998  38.839  0.00  0.00      PROB  
ATOM   2224 HH22 ARG P  54      34.753  62.491  39.397  0.00  0.00      PROB  
ATOM   2225  C   ARG P  54      30.464  61.877  31.724  0.00  0.00      PROB  
ATOM   2226  O   ARG P  54      30.528  62.331  30.576  0.00  0.00      PROB  
ATOM   2227  N   ASP P  55      29.543  61.000  32.101  0.00  0.00      PROB  
ATOM   2228  HN  ASP P  55      29.784  60.410  32.868  0.00  0.00      PROB  
ATOM   2229  CA  ASP P  55      28.401  60.514  31.367  0.00  0.00      PROB  
ATOM   2230  HA  ASP P  55      28.809  60.010  30.504  0.00  0.00      PROB  
ATOM   2231  CB  ASP P  55      27.521  59.449  32.202  0.00  0.00      PROB  
ATOM   2232  HB1 ASP P  55      26.520  59.447  31.721  0.00  0.00      PROB  
ATOM   2233  HB2 ASP P  55      27.392  59.921  33.200  0.00  0.00      PROB  
ATOM   2234  CG  ASP P  55      28.053  58.044  32.270  0.00  0.00      PROB  
ATOM   2235  OD1 ASP P  55      27.167  57.128  32.440  0.00  0.00      PROB  
ATOM   2236  OD2 ASP P  55      29.282  57.832  32.297  0.00  0.00      PROB  
ATOM   2237  C   ASP P  55      27.492  61.634  30.942  0.00  0.00      PROB  
ATOM   2238  O   ASP P  55      27.081  62.399  31.845  0.00  0.00      PROB  
ATOM   2239  N   PRO P  56      27.226  61.850  29.649  0.00  0.00      PROB  
ATOM   2240  CD  PRO P  56      27.948  61.356  28.458  0.00  0.00      PROB  
ATOM   2241  HD1 PRO P  56      27.494  60.358  28.277  0.00  0.00      PROB  
ATOM   2242  HD2 PRO P  56      29.039  61.229  28.626  0.00  0.00      PROB  
ATOM   2243  CA  PRO P  56      26.168  62.813  29.216  0.00  0.00      PROB  
ATOM   2244  HA  PRO P  56      26.549  63.775  29.526  0.00  0.00      PROB  
ATOM   2245  CB  PRO P  56      26.168  62.569  27.694  0.00  0.00      PROB  
ATOM   2246  HB1 PRO P  56      25.877  63.464  27.102  0.00  0.00      PROB  
ATOM   2247  HB2 PRO P  56      25.525  61.708  27.414  0.00  0.00      PROB  
ATOM   2248  CG  PRO P  56      27.564  62.161  27.272  0.00  0.00      PROB  
ATOM   2249  HG1 PRO P  56      27.655  61.649  26.290  0.00  0.00      PROB  
ATOM   2250  HG2 PRO P  56      28.320  62.972  27.196  0.00  0.00      PROB  
ATOM   2251  C   PRO P  56      24.822  62.729  29.984  0.00  0.00      PROB  
ATOM   2252  O   PRO P  56      24.330  61.619  30.328  0.00  0.00      PROB  
ATOM   2253  N   LYS P  57      24.286  63.924  30.338  0.00  0.00      PROB  
ATOM   2254  HN  LYS P  57      24.601  64.823  30.042  0.00  0.00      PROB  
ATOM   2255  CA  LYS P  57      23.106  64.142  31.158  0.00  0.00      PROB  
ATOM   2256  HA  LYS P  57      23.225  63.879  32.198  0.00  0.00      PROB  
ATOM   2257  CB  LYS P  57      22.768  65.713  31.088  0.00  0.00      PROB  
ATOM   2258  HB1 LYS P  57      21.776  65.870  31.564  0.00  0.00      PROB  
ATOM   2259  HB2 LYS P  57      22.711  66.062  30.035  0.00  0.00      PROB  
ATOM   2260  CG  LYS P  57      23.825  66.563  31.790  0.00  0.00      PROB  
ATOM   2261  HG1 LYS P  57      23.442  67.605  31.755  0.00  0.00      PROB  
ATOM   2262  HG2 LYS P  57      24.793  66.520  31.247  0.00  0.00      PROB  
ATOM   2263  CD  LYS P  57      24.048  66.130  33.237  0.00  0.00      PROB  
ATOM   2264  HD1 LYS P  57      24.449  65.097  33.163  0.00  0.00      PROB  
ATOM   2265  HD2 LYS P  57      23.117  66.106  33.842  0.00  0.00      PROB  
ATOM   2266  CE  LYS P  57      24.908  67.048  34.038  0.00  0.00      PROB  
ATOM   2267  HE1 LYS P  57      25.219  66.528  34.970  0.00  0.00      PROB  
ATOM   2268  HE2 LYS P  57      24.412  68.021  34.241  0.00  0.00      PROB  
ATOM   2269  NZ  LYS P  57      26.112  67.390  33.274  0.00  0.00      PROB  
ATOM   2270  HZ1 LYS P  57      25.879  67.966  32.440  0.00  0.00      PROB  
ATOM   2271  HZ2 LYS P  57      26.566  66.532  32.903  0.00  0.00      PROB  
ATOM   2272  HZ3 LYS P  57      26.855  67.894  33.799  0.00  0.00      PROB  
ATOM   2273  C   LYS P  57      21.832  63.397  30.734  0.00  0.00      PROB  
ATOM   2274  O   LYS P  57      21.154  62.789  31.560  0.00  0.00      PROB  
ATOM   2275  N   HSD P  58      21.596  63.279  29.414  0.00  0.00      PROB  
ATOM   2276  HN  HSD P  58      22.227  63.737  28.792  0.00  0.00      PROB  
ATOM   2277  CA  HSD P  58      20.413  62.597  28.886  0.00  0.00      PROB  
ATOM   2278  HA  HSD P  58      19.702  62.434  29.682  0.00  0.00      PROB  
ATOM   2279  CB  HSD P  58      19.677  63.418  27.803  0.00  0.00      PROB  
ATOM   2280  HB1 HSD P  58      18.719  62.948  27.495  0.00  0.00      PROB  
ATOM   2281  HB2 HSD P  58      20.238  63.594  26.860  0.00  0.00      PROB  
ATOM   2282  ND1 HSD P  58      18.552  64.721  29.493  0.00  0.00      PROB  
ATOM   2283  HD1 HSD P  58      18.080  63.926  29.875  0.00  0.00      PROB  
ATOM   2284  CG  HSD P  58      19.331  64.707  28.362  0.00  0.00      PROB  
ATOM   2285  CE1 HSD P  58      18.279  66.014  29.789  0.00  0.00      PROB  
ATOM   2286  HE1 HSD P  58      17.680  66.421  30.603  0.00  0.00      PROB  
ATOM   2287  NE2 HSD P  58      18.853  66.810  28.868  0.00  0.00      PROB  
ATOM   2288  CD2 HSD P  58      19.533  65.982  27.999  0.00  0.00      PROB  
ATOM   2289  HD2 HSD P  58      20.008  66.370  27.106  0.00  0.00      PROB  
ATOM   2290  C   HSD P  58      20.827  61.234  28.395  0.00  0.00      PROB  
ATOM   2291  O   HSD P  58      20.105  60.616  27.637  0.00  0.00      PROB  
ATOM   2292  N   LEU P  59      21.983  60.680  28.874  0.00  0.00      PROB  
ATOM   2293  HN  LEU P  59      22.555  61.139  29.551  0.00  0.00      PROB  
ATOM   2294  CA  LEU P  59      22.411  59.273  28.380  0.00  0.00      PROB  
ATOM   2295  HA  LEU P  59      22.471  59.274  27.302  0.00  0.00      PROB  
ATOM   2296  CB  LEU P  59      23.868  58.992  28.949  0.00  0.00      PROB  
ATOM   2297  HB1 LEU P  59      23.680  59.142  30.034  0.00  0.00      PROB  
ATOM   2298  HB2 LEU P  59      24.560  59.699  28.444  0.00  0.00      PROB  
ATOM   2299  CG  LEU P  59      24.546  57.549  28.747  0.00  0.00      PROB  
ATOM   2300  HG  LEU P  59      23.812  56.782  29.073  0.00  0.00      PROB  
ATOM   2301  CD1 LEU P  59      24.753  57.310  27.261  0.00  0.00      PROB  
ATOM   2302 HD11 LEU P  59      23.858  57.651  26.698  0.00  0.00      PROB  
ATOM   2303 HD12 LEU P  59      24.973  56.243  27.046  0.00  0.00      PROB  
ATOM   2304 HD13 LEU P  59      25.578  57.907  26.818  0.00  0.00      PROB  
ATOM   2305  CD2 LEU P  59      25.945  57.342  29.434  0.00  0.00      PROB  
ATOM   2306 HD21 LEU P  59      26.282  56.359  29.039  0.00  0.00      PROB  
ATOM   2307 HD22 LEU P  59      25.779  57.323  30.532  0.00  0.00      PROB  
ATOM   2308 HD23 LEU P  59      26.753  58.086  29.263  0.00  0.00      PROB  
ATOM   2309  C   LEU P  59      21.504  58.112  28.723  0.00  0.00      PROB  
ATOM   2310  O   LEU P  59      21.418  57.141  27.989  0.00  0.00      PROB  
ATOM   2311  N   ASN P  60      20.927  58.157  29.937  0.00  0.00      PROB  
ATOM   2312  HN  ASN P  60      20.836  59.009  30.447  0.00  0.00      PROB  
ATOM   2313  CA  ASN P  60      20.149  57.041  30.495  0.00  0.00      PROB  
ATOM   2314  HA  ASN P  60      20.521  56.205  29.923  0.00  0.00      PROB  
ATOM   2315  CB  ASN P  60      20.255  57.013  32.058  0.00  0.00      PROB  
ATOM   2316  HB1 ASN P  60      19.441  56.339  32.401  0.00  0.00      PROB  
ATOM   2317  HB2 ASN P  60      20.088  58.031  32.472  0.00  0.00      PROB  
ATOM   2318  CG  ASN P  60      21.619  56.533  32.596  0.00  0.00      PROB  
ATOM   2319  OD1 ASN P  60      22.627  56.483  31.923  0.00  0.00      PROB  
ATOM   2320  ND2 ASN P  60      21.607  56.200  33.950  0.00  0.00      PROB  
ATOM   2321 HD21 ASN P  60      20.804  56.384  34.517  0.00  0.00      PROB  
ATOM   2322 HD22 ASN P  60      22.485  55.998  34.385  0.00  0.00      PROB  
ATOM   2323  C   ASN P  60      18.717  57.304  30.218  0.00  0.00      PROB  
ATOM   2324  O   ASN P  60      17.771  56.569  30.527  0.00  0.00      PROB  
ATOM   2325  N   ASP P  61      18.459  58.398  29.488  0.00  0.00      PROB  
ATOM   2326  HN  ASP P  61      19.169  59.026  29.178  0.00  0.00      PROB  
ATOM   2327  CA  ASP P  61      17.138  58.628  29.025  0.00  0.00      PROB  
ATOM   2328  HA  ASP P  61      16.457  58.323  29.806  0.00  0.00      PROB  
ATOM   2329  CB  ASP P  61      16.841  60.116  28.668  0.00  0.00      PROB  
ATOM   2330  HB1 ASP P  61      15.754  60.114  28.439  0.00  0.00      PROB  
ATOM   2331  HB2 ASP P  61      17.408  60.434  27.767  0.00  0.00      PROB  
ATOM   2332  CG  ASP P  61      16.879  61.095  29.812  0.00  0.00      PROB  
ATOM   2333  OD1 ASP P  61      16.915  60.702  31.006  0.00  0.00      PROB  
ATOM   2334  OD2 ASP P  61      16.919  62.326  29.531  0.00  0.00      PROB  
ATOM   2335  C   ASP P  61      16.644  57.811  27.733  0.00  0.00      PROB  
ATOM   2336  O   ASP P  61      17.391  57.438  26.830  0.00  0.00      PROB  
ATOM   2337  N   ASP P  62      15.311  57.563  27.636  0.00  0.00      PROB  
ATOM   2338  HN  ASP P  62      14.659  57.754  28.366  0.00  0.00      PROB  
ATOM   2339  CA  ASP P  62      14.760  56.712  26.559  0.00  0.00      PROB  
ATOM   2340  HA  ASP P  62      15.346  55.834  26.332  0.00  0.00      PROB  
ATOM   2341  CB  ASP P  62      13.429  56.082  27.153  0.00  0.00      PROB  
ATOM   2342  HB1 ASP P  62      12.920  55.457  26.389  0.00  0.00      PROB  
ATOM   2343  HB2 ASP P  62      12.823  56.870  27.648  0.00  0.00      PROB  
ATOM   2344  CG  ASP P  62      13.644  55.116  28.297  0.00  0.00      PROB  
ATOM   2345  OD1 ASP P  62      12.630  54.747  28.971  0.00  0.00      PROB  
ATOM   2346  OD2 ASP P  62      14.776  54.652  28.525  0.00  0.00      PROB  
ATOM   2347  C   ASP P  62      14.371  57.503  25.323  0.00  0.00      PROB  
ATOM   2348  O   ASP P  62      13.674  57.086  24.412  0.00  0.00      PROB  
ATOM   2349  N   VAL P  63      14.928  58.772  25.242  0.00  0.00      PROB  
ATOM   2350  HN  VAL P  63      15.510  59.067  25.995  0.00  0.00      PROB  
ATOM   2351  CA  VAL P  63      14.677  59.703  24.094  0.00  0.00      PROB  
ATOM   2352  HA  VAL P  63      13.604  59.822  24.122  0.00  0.00      PROB  
ATOM   2353  CB  VAL P  63      15.407  61.060  24.234  0.00  0.00      PROB  
ATOM   2354  HB  VAL P  63      16.457  60.806  24.493  0.00  0.00      PROB  
ATOM   2355  CG1 VAL P  63      15.315  61.865  22.937  0.00  0.00      PROB  
ATOM   2356 HG11 VAL P  63      15.960  61.376  22.175  0.00  0.00      PROB  
ATOM   2357 HG12 VAL P  63      15.814  62.818  23.215  0.00  0.00      PROB  
ATOM   2358 HG13 VAL P  63      14.303  62.153  22.580  0.00  0.00      PROB  
ATOM   2359  CG2 VAL P  63      14.827  61.886  25.388  0.00  0.00      PROB  
ATOM   2360 HG21 VAL P  63      14.234  61.376  26.177  0.00  0.00      PROB  
ATOM   2361 HG22 VAL P  63      13.971  62.487  25.013  0.00  0.00      PROB  
ATOM   2362 HG23 VAL P  63      15.596  62.617  25.717  0.00  0.00      PROB  
ATOM   2363  C   VAL P  63      15.062  59.096  22.801  0.00  0.00      PROB  
ATOM   2364  O   VAL P  63      14.305  59.098  21.834  0.00  0.00      PROB  
ATOM   2365  N   VAL P  64      16.193  58.416  22.826  0.00  0.00      PROB  
ATOM   2366  HN  VAL P  64      16.768  58.280  23.628  0.00  0.00      PROB  
ATOM   2367  CA  VAL P  64      16.659  57.733  21.597  0.00  0.00      PROB  
ATOM   2368  HA  VAL P  64      16.467  58.327  20.715  0.00  0.00      PROB  
ATOM   2369  CB  VAL P  64      18.130  57.504  21.668  0.00  0.00      PROB  
ATOM   2370  HB  VAL P  64      18.478  56.814  20.869  0.00  0.00      PROB  
ATOM   2371  CG1 VAL P  64      18.866  58.856  21.534  0.00  0.00      PROB  
ATOM   2372 HG11 VAL P  64      19.945  58.646  21.696  0.00  0.00      PROB  
ATOM   2373 HG12 VAL P  64      18.506  59.506  22.360  0.00  0.00      PROB  
ATOM   2374 HG13 VAL P  64      18.667  59.406  20.590  0.00  0.00      PROB  
ATOM   2375  CG2 VAL P  64      18.442  56.795  22.948  0.00  0.00      PROB  
ATOM   2376 HG21 VAL P  64      19.541  56.638  22.991  0.00  0.00      PROB  
ATOM   2377 HG22 VAL P  64      17.935  55.821  23.117  0.00  0.00      PROB  
ATOM   2378 HG23 VAL P  64      18.234  57.496  23.784  0.00  0.00      PROB  
ATOM   2379  C   VAL P  64      15.964  56.338  21.272  0.00  0.00      PROB  
ATOM   2380  O   VAL P  64      16.055  55.830  20.178  0.00  0.00      PROB  
ATOM   2381  N   LYS P  65      15.246  55.806  22.228  0.00  0.00      PROB  
ATOM   2382  HN  LYS P  65      15.153  56.296  23.091  0.00  0.00      PROB  
ATOM   2383  CA  LYS P  65      14.764  54.409  22.163  0.00  0.00      PROB  
ATOM   2384  HA  LYS P  65      15.512  53.748  21.750  0.00  0.00      PROB  
ATOM   2385  CB  LYS P  65      14.655  53.920  23.630  0.00  0.00      PROB  
ATOM   2386  HB1 LYS P  65      14.186  52.915  23.554  0.00  0.00      PROB  
ATOM   2387  HB2 LYS P  65      14.013  54.574  24.257  0.00  0.00      PROB  
ATOM   2388  CG  LYS P  65      16.015  53.570  24.381  0.00  0.00      PROB  
ATOM   2389  HG1 LYS P  65      16.611  54.508  24.362  0.00  0.00      PROB  
ATOM   2390  HG2 LYS P  65      16.580  52.881  23.718  0.00  0.00      PROB  
ATOM   2391  CD  LYS P  65      15.795  53.100  25.792  0.00  0.00      PROB  
ATOM   2392  HD1 LYS P  65      15.119  52.218  25.793  0.00  0.00      PROB  
ATOM   2393  HD2 LYS P  65      15.236  53.918  26.295  0.00  0.00      PROB  
ATOM   2394  CE  LYS P  65      17.171  52.962  26.532  0.00  0.00      PROB  
ATOM   2395  HE1 LYS P  65      17.836  53.804  26.243  0.00  0.00      PROB  
ATOM   2396  HE2 LYS P  65      17.641  52.009  26.208  0.00  0.00      PROB  
ATOM   2397  NZ  LYS P  65      16.862  52.959  27.893  0.00  0.00      PROB  
ATOM   2398  HZ1 LYS P  65      17.774  53.161  28.349  0.00  0.00      PROB  
ATOM   2399  HZ2 LYS P  65      16.437  52.051  28.168  0.00  0.00      PROB  
ATOM   2400  HZ3 LYS P  65      16.205  53.710  28.187  0.00  0.00      PROB  
ATOM   2401  C   LYS P  65      13.422  54.308  21.351  0.00  0.00      PROB  
ATOM   2402  O   LYS P  65      13.114  53.241  20.731  0.00  0.00      PROB  
ATOM   2403  N   ILE P  66      12.584  55.376  21.379  0.00  0.00      PROB  
ATOM   2404  HN  ILE P  66      12.999  56.169  21.819  0.00  0.00      PROB  
ATOM   2405  CA  ILE P  66      11.351  55.535  20.565  0.00  0.00      PROB  
ATOM   2406  HA  ILE P  66      11.051  56.534  20.845  0.00  0.00      PROB  
ATOM   2407  CB  ILE P  66      11.520  55.541  19.015  0.00  0.00      PROB  
ATOM   2408  HB  ILE P  66      11.902  54.512  18.840  0.00  0.00      PROB  
ATOM   2409  CG2 ILE P  66      10.207  55.784  18.251  0.00  0.00      PROB  
ATOM   2410 HG21 ILE P  66      10.369  55.766  17.152  0.00  0.00      PROB  
ATOM   2411 HG22 ILE P  66       9.888  56.811  18.532  0.00  0.00      PROB  
ATOM   2412 HG23 ILE P  66       9.438  55.066  18.608  0.00  0.00      PROB  
ATOM   2413  CG1 ILE P  66      12.541  56.553  18.457  0.00  0.00      PROB  
ATOM   2414 HG11 ILE P  66      13.243  56.878  19.254  0.00  0.00      PROB  
ATOM   2415 HG12 ILE P  66      12.078  57.419  17.938  0.00  0.00      PROB  
ATOM   2416  CD  ILE P  66      13.384  55.764  17.460  0.00  0.00      PROB  
ATOM   2417  HD1 ILE P  66      12.814  55.201  16.690  0.00  0.00      PROB  
ATOM   2418  HD2 ILE P  66      14.020  55.050  18.026  0.00  0.00      PROB  
ATOM   2419  HD3 ILE P  66      13.966  56.481  16.842  0.00  0.00      PROB  
ATOM   2420  C   ILE P  66      10.128  54.696  20.996  0.00  0.00      PROB  
ATOM   2421  O   ILE P  66      10.050  53.506  20.735  0.00  0.00      PROB  
ATOM   2422  N   ASP P  67       9.107  55.392  21.623  0.00  0.00      PROB  
ATOM   2423  HN  ASP P  67       9.253  56.332  21.921  0.00  0.00      PROB  
ATOM   2424  CA  ASP P  67       7.871  54.707  21.849  0.00  0.00      PROB  
ATOM   2425  HA  ASP P  67       7.647  53.861  21.216  0.00  0.00      PROB  
ATOM   2426  CB  ASP P  67       7.952  54.254  23.352  0.00  0.00      PROB  
ATOM   2427  HB1 ASP P  67       7.967  55.065  24.112  0.00  0.00      PROB  
ATOM   2428  HB2 ASP P  67       8.965  53.803  23.417  0.00  0.00      PROB  
ATOM   2429  CG  ASP P  67       6.961  53.156  23.760  0.00  0.00      PROB  
ATOM   2430  OD1 ASP P  67       6.250  52.654  22.819  0.00  0.00      PROB  
ATOM   2431  OD2 ASP P  67       6.850  52.804  24.957  0.00  0.00      PROB  
ATOM   2432  C   ASP P  67       6.717  55.706  21.690  0.00  0.00      PROB  
ATOM   2433  O   ASP P  67       6.812  56.949  21.961  0.00  0.00      PROB  
ATOM   2434  N   PHE P  68       5.588  55.128  21.161  0.00  0.00      PROB  
ATOM   2435  HN  PHE P  68       5.561  54.134  21.094  0.00  0.00      PROB  
ATOM   2436  CA  PHE P  68       4.426  55.859  20.638  0.00  0.00      PROB  
ATOM   2437  HA  PHE P  68       4.671  56.368  19.717  0.00  0.00      PROB  
ATOM   2438  CB  PHE P  68       3.345  54.779  20.376  0.00  0.00      PROB  
ATOM   2439  HB1 PHE P  68       3.355  54.165  21.302  0.00  0.00      PROB  
ATOM   2440  HB2 PHE P  68       3.707  54.106  19.570  0.00  0.00      PROB  
ATOM   2441  CG  PHE P  68       1.985  55.284  19.971  0.00  0.00      PROB  
ATOM   2442  CD1 PHE P  68       1.776  55.726  18.636  0.00  0.00      PROB  
ATOM   2443  HD1 PHE P  68       2.555  55.627  17.895  0.00  0.00      PROB  
ATOM   2444  CE1 PHE P  68       0.572  56.324  18.248  0.00  0.00      PROB  
ATOM   2445  HE1 PHE P  68       0.518  56.619  17.211  0.00  0.00      PROB  
ATOM   2446  CZ  PHE P  68      -0.362  56.543  19.289  0.00  0.00      PROB  
ATOM   2447  HZ  PHE P  68      -1.159  57.224  19.026  0.00  0.00      PROB  
ATOM   2448  CD2 PHE P  68       1.023  55.543  20.938  0.00  0.00      PROB  
ATOM   2449  HD2 PHE P  68       1.110  55.293  21.985  0.00  0.00      PROB  
ATOM   2450  CE2 PHE P  68      -0.212  56.189  20.629  0.00  0.00      PROB  
ATOM   2451  HE2 PHE P  68      -0.946  56.284  21.416  0.00  0.00      PROB  
ATOM   2452  C   PHE P  68       3.929  56.914  21.667  0.00  0.00      PROB  
ATOM   2453  O   PHE P  68       3.764  58.029  21.319  0.00  0.00      PROB  
ATOM   2454  N   GLU P  69       3.697  56.584  22.905  0.00  0.00      PROB  
ATOM   2455  HN  GLU P  69       3.783  55.620  23.146  0.00  0.00      PROB  
ATOM   2456  CA  GLU P  69       3.144  57.491  23.964  0.00  0.00      PROB  
ATOM   2457  HA  GLU P  69       2.090  57.622  23.768  0.00  0.00      PROB  
ATOM   2458  CB  GLU P  69       3.192  56.669  25.325  0.00  0.00      PROB  
ATOM   2459  HB1 GLU P  69       3.007  57.398  26.142  0.00  0.00      PROB  
ATOM   2460  HB2 GLU P  69       4.249  56.326  25.324  0.00  0.00      PROB  
ATOM   2461  CG  GLU P  69       2.138  55.578  25.614  0.00  0.00      PROB  
ATOM   2462  HG1 GLU P  69       1.841  55.026  24.697  0.00  0.00      PROB  
ATOM   2463  HG2 GLU P  69       1.203  55.995  26.045  0.00  0.00      PROB  
ATOM   2464  CD  GLU P  69       2.752  54.578  26.595  0.00  0.00      PROB  
ATOM   2465  OE1 GLU P  69       3.134  53.447  26.239  0.00  0.00      PROB  
ATOM   2466  OE2 GLU P  69       2.792  54.906  27.799  0.00  0.00      PROB  
ATOM   2467  C   GLU P  69       3.886  58.845  24.164  0.00  0.00      PROB  
ATOM   2468  O   GLU P  69       3.314  59.938  24.155  0.00  0.00      PROB  
ATOM   2469  N   ASP P  70       5.248  58.780  24.272  0.00  0.00      PROB  
ATOM   2470  HN  ASP P  70       5.732  57.924  24.436  0.00  0.00      PROB  
ATOM   2471  CA  ASP P  70       6.076  59.978  24.081  0.00  0.00      PROB  
ATOM   2472  HA  ASP P  70       5.756  60.742  24.775  0.00  0.00      PROB  
ATOM   2473  CB  ASP P  70       7.536  59.667  24.498  0.00  0.00      PROB  
ATOM   2474  HB1 ASP P  70       7.627  58.653  24.051  0.00  0.00      PROB  
ATOM   2475  HB2 ASP P  70       7.703  59.590  25.594  0.00  0.00      PROB  
ATOM   2476  CG  ASP P  70       8.653  60.599  23.954  0.00  0.00      PROB  
ATOM   2477  OD1 ASP P  70       8.453  61.812  23.821  0.00  0.00      PROB  
ATOM   2478  OD2 ASP P  70       9.792  60.050  23.776  0.00  0.00      PROB  
ATOM   2479  C   ASP P  70       6.030  60.691  22.716  0.00  0.00      PROB  
ATOM   2480  O   ASP P  70       5.805  61.896  22.688  0.00  0.00      PROB  
ATOM   2481  N   VAL P  71       6.292  59.926  21.640  0.00  0.00      PROB  
ATOM   2482  HN  VAL P  71       6.572  58.969  21.654  0.00  0.00      PROB  
ATOM   2483  CA  VAL P  71       6.322  60.445  20.343  0.00  0.00      PROB  
ATOM   2484  HA  VAL P  71       6.925  61.332  20.473  0.00  0.00      PROB  
ATOM   2485  CB  VAL P  71       7.025  59.421  19.558  0.00  0.00      PROB  
ATOM   2486  HB  VAL P  71       6.592  58.422  19.778  0.00  0.00      PROB  
ATOM   2487  CG1 VAL P  71       6.964  59.596  18.038  0.00  0.00      PROB  
ATOM   2488 HG11 VAL P  71       7.541  60.485  17.704  0.00  0.00      PROB  
ATOM   2489 HG12 VAL P  71       5.931  59.542  17.632  0.00  0.00      PROB  
ATOM   2490 HG13 VAL P  71       7.416  58.702  17.559  0.00  0.00      PROB  
ATOM   2491  CG2 VAL P  71       8.468  59.346  20.036  0.00  0.00      PROB  
ATOM   2492 HG21 VAL P  71       9.175  58.884  19.315  0.00  0.00      PROB  
ATOM   2493 HG22 VAL P  71       8.396  58.762  20.979  0.00  0.00      PROB  
ATOM   2494 HG23 VAL P  71       8.816  60.378  20.256  0.00  0.00      PROB  
ATOM   2495  C   VAL P  71       4.956  61.071  19.763  0.00  0.00      PROB  
ATOM   2496  O   VAL P  71       4.942  62.120  19.102  0.00  0.00      PROB  
ATOM   2497  N   ILE P  72       3.821  60.432  20.126  0.00  0.00      PROB  
ATOM   2498  HN  ILE P  72       3.890  59.618  20.696  0.00  0.00      PROB  
ATOM   2499  CA  ILE P  72       2.522  60.706  19.609  0.00  0.00      PROB  
ATOM   2500  HA  ILE P  72       2.608  61.650  19.091  0.00  0.00      PROB  
ATOM   2501  CB  ILE P  72       1.899  59.548  18.826  0.00  0.00      PROB  
ATOM   2502  HB  ILE P  72       1.836  58.690  19.530  0.00  0.00      PROB  
ATOM   2503  CG2 ILE P  72       0.457  59.929  18.285  0.00  0.00      PROB  
ATOM   2504 HG21 ILE P  72      -0.221  59.788  19.154  0.00  0.00      PROB  
ATOM   2505 HG22 ILE P  72       0.208  59.182  17.501  0.00  0.00      PROB  
ATOM   2506 HG23 ILE P  72       0.455  60.987  17.947  0.00  0.00      PROB  
ATOM   2507  CG1 ILE P  72       2.964  59.182  17.630  0.00  0.00      PROB  
ATOM   2508 HG11 ILE P  72       2.406  58.399  17.074  0.00  0.00      PROB  
ATOM   2509 HG12 ILE P  72       3.882  58.671  17.992  0.00  0.00      PROB  
ATOM   2510  CD  ILE P  72       3.417  60.268  16.581  0.00  0.00      PROB  
ATOM   2511  HD1 ILE P  72       3.908  59.691  15.769  0.00  0.00      PROB  
ATOM   2512  HD2 ILE P  72       4.205  60.982  16.905  0.00  0.00      PROB  
ATOM   2513  HD3 ILE P  72       2.553  60.678  16.015  0.00  0.00      PROB  
ATOM   2514  C   ILE P  72       1.616  61.192  20.771  0.00  0.00      PROB  
ATOM   2515  O   ILE P  72       1.581  60.596  21.790  0.00  0.00      PROB  
ATOM   2516  N   ALA P  73       0.875  62.351  20.533  0.00  0.00      PROB  
ATOM   2517  HN  ALA P  73       1.071  62.714  19.625  0.00  0.00      PROB  
ATOM   2518  CA  ALA P  73      -0.022  63.143  21.360  0.00  0.00      PROB  
ATOM   2519  HA  ALA P  73       0.639  63.753  21.958  0.00  0.00      PROB  
ATOM   2520  CB  ALA P  73      -0.884  64.127  20.494  0.00  0.00      PROB  
ATOM   2521  HB1 ALA P  73      -1.449  63.480  19.789  0.00  0.00      PROB  
ATOM   2522  HB2 ALA P  73      -0.231  64.861  19.976  0.00  0.00      PROB  
ATOM   2523  HB3 ALA P  73      -1.569  64.687  21.166  0.00  0.00      PROB  
ATOM   2524  C   ALA P  73      -0.807  62.345  22.403  0.00  0.00      PROB  
ATOM   2525  O   ALA P  73      -1.526  61.359  22.182  0.00  0.00      PROB  
ATOM   2526  N   GLU P  74      -0.642  62.785  23.736  0.00  0.00      PROB  
ATOM   2527  HN  GLU P  74      -0.034  63.533  23.991  0.00  0.00      PROB  
ATOM   2528  CA  GLU P  74      -1.436  62.315  24.841  0.00  0.00      PROB  
ATOM   2529  HA  GLU P  74      -1.611  61.268  24.643  0.00  0.00      PROB  
ATOM   2530  CB  GLU P  74      -0.793  62.621  26.189  0.00  0.00      PROB  
ATOM   2531  HB1 GLU P  74       0.291  62.384  26.141  0.00  0.00      PROB  
ATOM   2532  HB2 GLU P  74      -1.283  61.984  26.956  0.00  0.00      PROB  
ATOM   2533  CG  GLU P  74      -0.891  64.088  26.572  0.00  0.00      PROB  
ATOM   2534  HG1 GLU P  74      -1.854  64.226  27.109  0.00  0.00      PROB  
ATOM   2535  HG2 GLU P  74      -0.965  64.643  25.613  0.00  0.00      PROB  
ATOM   2536  CD  GLU P  74       0.276  64.722  27.309  0.00  0.00      PROB  
ATOM   2537  OE1 GLU P  74       1.132  65.469  26.779  0.00  0.00      PROB  
ATOM   2538  OE2 GLU P  74       0.412  64.326  28.490  0.00  0.00      PROB  
ATOM   2539  C   GLU P  74      -2.895  62.911  24.750  0.00  0.00      PROB  
ATOM   2540  O   GLU P  74      -3.117  64.025  24.220  0.00  0.00      PROB  
ATOM   2541  N   PRO P  75      -3.950  62.270  25.228  0.00  0.00      PROB  
ATOM   2542  CD  PRO P  75      -3.900  61.008  25.961  0.00  0.00      PROB  
ATOM   2543  HD1 PRO P  75      -3.194  60.968  26.818  0.00  0.00      PROB  
ATOM   2544  HD2 PRO P  75      -3.587  60.220  25.244  0.00  0.00      PROB  
ATOM   2545  CA  PRO P  75      -5.324  62.700  24.995  0.00  0.00      PROB  
ATOM   2546  HA  PRO P  75      -5.482  62.978  23.964  0.00  0.00      PROB  
ATOM   2547  CB  PRO P  75      -6.134  61.392  25.261  0.00  0.00      PROB  
ATOM   2548  HB1 PRO P  75      -6.327  60.838  24.318  0.00  0.00      PROB  
ATOM   2549  HB2 PRO P  75      -7.116  61.606  25.734  0.00  0.00      PROB  
ATOM   2550  CG  PRO P  75      -5.346  60.645  26.299  0.00  0.00      PROB  
ATOM   2551  HG1 PRO P  75      -5.614  61.038  27.303  0.00  0.00      PROB  
ATOM   2552  HG2 PRO P  75      -5.457  59.542  26.370  0.00  0.00      PROB  
ATOM   2553  C   PRO P  75      -5.690  63.790  25.996  0.00  0.00      PROB  
ATOM   2554  O   PRO P  75      -6.308  63.645  27.062  0.00  0.00      PROB  
ATOM   2555  N   GLU P  76      -5.234  64.981  25.604  0.00  0.00      PROB  
ATOM   2556  HN  GLU P  76      -4.546  65.090  24.890  0.00  0.00      PROB  
ATOM   2557  CA  GLU P  76      -5.658  66.265  26.124  0.00  0.00      PROB  
ATOM   2558  HA  GLU P  76      -6.677  66.151  26.462  0.00  0.00      PROB  
ATOM   2559  CB  GLU P  76      -4.740  66.918  27.287  0.00  0.00      PROB  
ATOM   2560  HB1 GLU P  76      -4.788  66.161  28.098  0.00  0.00      PROB  
ATOM   2561  HB2 GLU P  76      -5.241  67.821  27.698  0.00  0.00      PROB  
ATOM   2562  CG  GLU P  76      -3.271  67.120  26.980  0.00  0.00      PROB  
ATOM   2563  HG1 GLU P  76      -3.037  67.804  26.137  0.00  0.00      PROB  
ATOM   2564  HG2 GLU P  76      -2.729  66.189  26.707  0.00  0.00      PROB  
ATOM   2565  CD  GLU P  76      -2.373  67.643  28.171  0.00  0.00      PROB  
ATOM   2566  OE1 GLU P  76      -2.580  67.138  29.336  0.00  0.00      PROB  
ATOM   2567  OE2 GLU P  76      -1.679  68.713  28.033  0.00  0.00      PROB  
ATOM   2568  C   GLU P  76      -5.602  67.168  24.938  0.00  0.00      PROB  
ATOM   2569  O   GLU P  76      -4.678  67.029  24.136  0.00  0.00      PROB  
ATOM   2570  N   GLY P  77      -6.625  68.058  24.835  0.00  0.00      PROB  
ATOM   2571  HN  GLY P  77      -7.283  67.903  25.568  0.00  0.00      PROB  
ATOM   2572  CA  GLY P  77      -7.005  68.704  23.521  0.00  0.00      PROB  
ATOM   2573  HA1 GLY P  77      -6.064  69.084  23.153  0.00  0.00      PROB  
ATOM   2574  HA2 GLY P  77      -7.694  69.510  23.724  0.00  0.00      PROB  
ATOM   2575  C   GLY P  77      -7.675  67.796  22.519  0.00  0.00      PROB  
ATOM   2576  O   GLY P  77      -7.823  66.615  22.794  0.00  0.00      PROB  
ATOM   2577  N   THR P  78      -8.151  68.266  21.335  0.00  0.00      PROB  
ATOM   2578  HN  THR P  78      -8.162  69.258  21.230  0.00  0.00      PROB  
ATOM   2579  CA  THR P  78      -8.768  67.545  20.292  0.00  0.00      PROB  
ATOM   2580  HA  THR P  78      -9.819  67.508  20.538  0.00  0.00      PROB  
ATOM   2581  CB  THR P  78      -8.670  68.252  18.979  0.00  0.00      PROB  
ATOM   2582  HB  THR P  78      -7.637  68.472  18.632  0.00  0.00      PROB  
ATOM   2583  OG1 THR P  78      -9.316  69.489  19.120  0.00  0.00      PROB  
ATOM   2584  HG1 THR P  78      -9.090  69.882  18.274  0.00  0.00      PROB  
ATOM   2585  CG2 THR P  78      -9.399  67.477  17.882  0.00  0.00      PROB  
ATOM   2586 HG21 THR P  78      -9.299  68.063  16.943  0.00  0.00      PROB  
ATOM   2587 HG22 THR P  78     -10.462  67.242  18.104  0.00  0.00      PROB  
ATOM   2588 HG23 THR P  78      -8.953  66.484  17.660  0.00  0.00      PROB  
ATOM   2589  C   THR P  78      -8.251  66.100  20.165  0.00  0.00      PROB  
ATOM   2590  O   THR P  78      -7.001  65.946  20.078  0.00  0.00      PROB  
ATOM   2591  N   HSD P  79      -9.079  65.030  20.123  0.00  0.00      PROB  
ATOM   2592  HN  HSD P  79     -10.074  65.075  20.164  0.00  0.00      PROB  
ATOM   2593  CA  HSD P  79      -8.516  63.662  20.184  0.00  0.00      PROB  
ATOM   2594  HA  HSD P  79      -7.550  63.663  19.700  0.00  0.00      PROB  
ATOM   2595  CB  HSD P  79      -8.273  63.282  21.625  0.00  0.00      PROB  
ATOM   2596  HB1 HSD P  79      -9.247  63.254  22.158  0.00  0.00      PROB  
ATOM   2597  HB2 HSD P  79      -7.565  63.983  22.116  0.00  0.00      PROB  
ATOM   2598  ND1 HSD P  79      -6.609  61.391  21.615  0.00  0.00      PROB  
ATOM   2599  HD1 HSD P  79      -5.825  61.981  21.419  0.00  0.00      PROB  
ATOM   2600  CG  HSD P  79      -7.897  61.782  21.762  0.00  0.00      PROB  
ATOM   2601  CE1 HSD P  79      -6.622  60.099  21.928  0.00  0.00      PROB  
ATOM   2602  HE1 HSD P  79      -5.800  59.405  21.751  0.00  0.00      PROB  
ATOM   2603  NE2 HSD P  79      -7.757  59.600  22.297  0.00  0.00      PROB  
ATOM   2604  CD2 HSD P  79      -8.646  60.712  22.223  0.00  0.00      PROB  
ATOM   2605  HD2 HSD P  79      -9.692  60.508  22.417  0.00  0.00      PROB  
ATOM   2606  C   HSD P  79      -9.301  62.597  19.402  0.00  0.00      PROB  
ATOM   2607  O   HSD P  79     -10.548  62.545  19.373  0.00  0.00      PROB  
ATOM   2608  N   SER P  80      -8.569  61.683  18.695  0.00  0.00      PROB  
ATOM   2609  HN  SER P  80      -7.592  61.600  18.875  0.00  0.00      PROB  
ATOM   2610  CA  SER P  80      -9.153  60.622  17.858  0.00  0.00      PROB  
ATOM   2611  HA  SER P  80      -9.648  61.009  16.979  0.00  0.00      PROB  
ATOM   2612  CB  SER P  80      -8.055  59.712  17.231  0.00  0.00      PROB  
ATOM   2613  HB1 SER P  80      -7.441  59.404  18.103  0.00  0.00      PROB  
ATOM   2614  HB2 SER P  80      -7.325  60.324  16.659  0.00  0.00      PROB  
ATOM   2615  OG  SER P  80      -8.461  58.534  16.474  0.00  0.00      PROB  
ATOM   2616  HG1 SER P  80      -8.982  58.034  17.107  0.00  0.00      PROB  
ATOM   2617  C   SER P  80     -10.152  59.708  18.583  0.00  0.00      PROB  
ATOM   2618  O   SER P  80     -10.129  59.514  19.812  0.00  0.00      PROB  
ATOM   2619  N   PHE P  81     -11.127  59.200  17.773  0.00  0.00      PROB  
ATOM   2620  HN  PHE P  81     -11.329  59.522  16.851  0.00  0.00      PROB  
ATOM   2621  CA  PHE P  81     -11.948  58.114  18.329  0.00  0.00      PROB  
ATOM   2622  HA  PHE P  81     -12.341  58.551  19.236  0.00  0.00      PROB  
ATOM   2623  CB  PHE P  81     -13.254  57.763  17.461  0.00  0.00      PROB  
ATOM   2624  HB1 PHE P  81     -13.620  56.764  17.779  0.00  0.00      PROB  
ATOM   2625  HB2 PHE P  81     -12.751  57.485  16.510  0.00  0.00      PROB  
ATOM   2626  CG  PHE P  81     -14.352  58.722  17.324  0.00  0.00      PROB  
ATOM   2627  CD1 PHE P  81     -15.014  59.177  18.437  0.00  0.00      PROB  
ATOM   2628  HD1 PHE P  81     -14.748  58.802  19.415  0.00  0.00      PROB  
ATOM   2629  CE1 PHE P  81     -16.161  59.938  18.289  0.00  0.00      PROB  
ATOM   2630  HE1 PHE P  81     -16.695  60.182  19.195  0.00  0.00      PROB  
ATOM   2631  CZ  PHE P  81     -16.609  60.266  16.996  0.00  0.00      PROB  
ATOM   2632  HZ  PHE P  81     -17.513  60.841  16.861  0.00  0.00      PROB  
ATOM   2633  CD2 PHE P  81     -14.706  59.046  16.088  0.00  0.00      PROB  
ATOM   2634  HD2 PHE P  81     -14.231  58.691  15.185  0.00  0.00      PROB  
ATOM   2635  CE2 PHE P  81     -15.780  59.934  15.886  0.00  0.00      PROB  
ATOM   2636  HE2 PHE P  81     -16.018  60.244  14.880  0.00  0.00      PROB  
ATOM   2637  C   PHE P  81     -11.147  56.830  18.666  0.00  0.00      PROB  
ATOM   2638  O   PHE P  81     -10.106  56.544  18.095  0.00  0.00      PROB  
ATOM   2639  N   ASP P  82     -11.657  56.169  19.783  0.00  0.00      PROB  
ATOM   2640  HN  ASP P  82     -12.592  56.431  20.011  0.00  0.00      PROB  
ATOM   2641  CA  ASP P  82     -11.042  55.061  20.509  0.00  0.00      PROB  
ATOM   2642  HA  ASP P  82     -10.107  55.449  20.886  0.00  0.00      PROB  
ATOM   2643  CB  ASP P  82     -12.061  54.505  21.531  0.00  0.00      PROB  
ATOM   2644  HB1 ASP P  82     -12.867  53.974  20.981  0.00  0.00      PROB  
ATOM   2645  HB2 ASP P  82     -12.621  55.314  22.046  0.00  0.00      PROB  
ATOM   2646  CG  ASP P  82     -11.332  53.696  22.641  0.00  0.00      PROB  
ATOM   2647  OD1 ASP P  82     -12.139  53.207  23.495  0.00  0.00      PROB  
ATOM   2648  OD2 ASP P  82     -10.067  53.572  22.723  0.00  0.00      PROB  
ATOM   2649  C   ASP P  82     -10.472  53.897  19.628  0.00  0.00      PROB  
ATOM   2650  O   ASP P  82      -9.292  53.611  19.767  0.00  0.00      PROB  
ATOM   2651  N   GLY P  83     -11.363  53.270  18.831  0.00  0.00      PROB  
ATOM   2652  HN  GLY P  83     -12.315  53.564  18.812  0.00  0.00      PROB  
ATOM   2653  CA  GLY P  83     -10.999  52.188  17.941  0.00  0.00      PROB  
ATOM   2654  HA1 GLY P  83     -11.826  51.995  17.275  0.00  0.00      PROB  
ATOM   2655  HA2 GLY P  83     -10.885  51.308  18.557  0.00  0.00      PROB  
ATOM   2656  C   GLY P  83      -9.826  52.428  17.080  0.00  0.00      PROB  
ATOM   2657  O   GLY P  83      -8.925  51.588  17.028  0.00  0.00      PROB  
ATOM   2658  N   ILE P  84      -9.794  53.596  16.438  0.00  0.00      PROB  
ATOM   2659  HN  ILE P  84     -10.528  54.269  16.489  0.00  0.00      PROB  
ATOM   2660  CA  ILE P  84      -8.827  53.962  15.523  0.00  0.00      PROB  
ATOM   2661  HA  ILE P  84      -8.570  53.199  14.804  0.00  0.00      PROB  
ATOM   2662  CB  ILE P  84      -9.329  55.131  14.743  0.00  0.00      PROB  
ATOM   2663  HB  ILE P  84      -9.758  55.967  15.336  0.00  0.00      PROB  
ATOM   2664  CG2 ILE P  84      -8.165  55.753  13.893  0.00  0.00      PROB  
ATOM   2665 HG21 ILE P  84      -8.645  56.554  13.292  0.00  0.00      PROB  
ATOM   2666 HG22 ILE P  84      -7.703  54.953  13.275  0.00  0.00      PROB  
ATOM   2667 HG23 ILE P  84      -7.402  56.335  14.452  0.00  0.00      PROB  
ATOM   2668  CG1 ILE P  84     -10.515  54.589  13.904  0.00  0.00      PROB  
ATOM   2669 HG11 ILE P  84     -10.836  55.577  13.511  0.00  0.00      PROB  
ATOM   2670 HG12 ILE P  84     -11.261  54.212  14.635  0.00  0.00      PROB  
ATOM   2671  CD  ILE P  84     -10.187  53.677  12.673  0.00  0.00      PROB  
ATOM   2672  HD1 ILE P  84      -9.589  54.259  11.939  0.00  0.00      PROB  
ATOM   2673  HD2 ILE P  84     -11.119  53.340  12.171  0.00  0.00      PROB  
ATOM   2674  HD3 ILE P  84      -9.619  52.752  12.906  0.00  0.00      PROB  
ATOM   2675  C   ILE P  84      -7.517  54.230  16.264  0.00  0.00      PROB  
ATOM   2676  O   ILE P  84      -6.388  53.865  15.922  0.00  0.00      PROB  
ATOM   2677  N   TRP P  85      -7.623  54.929  17.417  0.00  0.00      PROB  
ATOM   2678  HN  TRP P  85      -8.464  55.264  17.834  0.00  0.00      PROB  
ATOM   2679  CA  TRP P  85      -6.500  55.275  18.266  0.00  0.00      PROB  
ATOM   2680  HA  TRP P  85      -5.733  55.732  17.658  0.00  0.00      PROB  
ATOM   2681  CB  TRP P  85      -6.799  56.363  19.320  0.00  0.00      PROB  
ATOM   2682  HB1 TRP P  85      -7.466  56.066  20.157  0.00  0.00      PROB  
ATOM   2683  HB2 TRP P  85      -7.257  57.148  18.681  0.00  0.00      PROB  
ATOM   2684  CG  TRP P  85      -5.568  57.011  19.896  0.00  0.00      PROB  
ATOM   2685  CD1 TRP P  85      -5.183  57.014  21.146  0.00  0.00      PROB  
ATOM   2686  HD1 TRP P  85      -5.593  56.407  21.939  0.00  0.00      PROB  
ATOM   2687  NE1 TRP P  85      -4.093  57.913  21.234  0.00  0.00      PROB  
ATOM   2688  HE1 TRP P  85      -3.343  58.001  21.853  0.00  0.00      PROB  
ATOM   2689  CE2 TRP P  85      -3.873  58.513  20.021  0.00  0.00      PROB  
ATOM   2690  CD2 TRP P  85      -4.805  57.957  19.176  0.00  0.00      PROB  
ATOM   2691  CE3 TRP P  85      -4.791  58.231  17.859  0.00  0.00      PROB  
ATOM   2692  HE3 TRP P  85      -5.427  57.708  17.160  0.00  0.00      PROB  
ATOM   2693  CZ3 TRP P  85      -3.850  59.150  17.417  0.00  0.00      PROB  
ATOM   2694  HZ3 TRP P  85      -3.646  59.254  16.362  0.00  0.00      PROB  
ATOM   2695  CZ2 TRP P  85      -2.982  59.472  19.661  0.00  0.00      PROB  
ATOM   2696  HZ2 TRP P  85      -2.292  60.037  20.271  0.00  0.00      PROB  
ATOM   2697  CH2 TRP P  85      -2.979  59.795  18.299  0.00  0.00      PROB  
ATOM   2698  HH2 TRP P  85      -2.252  60.529  17.984  0.00  0.00      PROB  
ATOM   2699  C   TRP P  85      -5.896  54.005  18.887  0.00  0.00      PROB  
ATOM   2700  O   TRP P  85      -4.691  53.959  18.792  0.00  0.00      PROB  
ATOM   2701  N   LYS P  86      -6.683  53.006  19.398  0.00  0.00      PROB  
ATOM   2702  HN  LYS P  86      -7.676  53.094  19.387  0.00  0.00      PROB  
ATOM   2703  CA  LYS P  86      -6.097  51.652  19.720  0.00  0.00      PROB  
ATOM   2704  HA  LYS P  86      -5.358  51.699  20.506  0.00  0.00      PROB  
ATOM   2705  CB  LYS P  86      -7.194  50.693  20.246  0.00  0.00      PROB  
ATOM   2706  HB1 LYS P  86      -6.881  49.629  20.318  0.00  0.00      PROB  
ATOM   2707  HB2 LYS P  86      -8.050  50.739  19.540  0.00  0.00      PROB  
ATOM   2708  CG  LYS P  86      -7.887  51.075  21.600  0.00  0.00      PROB  
ATOM   2709  HG1 LYS P  86      -8.706  50.365  21.844  0.00  0.00      PROB  
ATOM   2710  HG2 LYS P  86      -8.421  52.048  21.561  0.00  0.00      PROB  
ATOM   2711  CD  LYS P  86      -6.985  51.177  22.837  0.00  0.00      PROB  
ATOM   2712  HD1 LYS P  86      -6.243  51.981  22.645  0.00  0.00      PROB  
ATOM   2713  HD2 LYS P  86      -6.467  50.200  22.946  0.00  0.00      PROB  
ATOM   2714  CE  LYS P  86      -7.644  51.331  24.223  0.00  0.00      PROB  
ATOM   2715  HE1 LYS P  86      -6.869  51.223  25.011  0.00  0.00      PROB  
ATOM   2716  HE2 LYS P  86      -8.421  50.537  24.259  0.00  0.00      PROB  
ATOM   2717  NZ  LYS P  86      -8.162  52.670  24.334  0.00  0.00      PROB  
ATOM   2718  HZ1 LYS P  86      -8.657  52.825  25.236  0.00  0.00      PROB  
ATOM   2719  HZ2 LYS P  86      -8.773  52.791  23.501  0.00  0.00      PROB  
ATOM   2720  HZ3 LYS P  86      -7.372  53.344  24.276  0.00  0.00      PROB  
ATOM   2721  C   LYS P  86      -5.350  51.033  18.544  0.00  0.00      PROB  
ATOM   2722  O   LYS P  86      -4.276  50.410  18.772  0.00  0.00      PROB  
ATOM   2723  N   ALA P  87      -6.022  51.193  17.333  0.00  0.00      PROB  
ATOM   2724  HN  ALA P  87      -6.893  51.671  17.255  0.00  0.00      PROB  
ATOM   2725  CA  ALA P  87      -5.342  50.634  16.139  0.00  0.00      PROB  
ATOM   2726  HA  ALA P  87      -5.203  49.579  16.323  0.00  0.00      PROB  
ATOM   2727  CB  ALA P  87      -6.177  50.768  14.780  0.00  0.00      PROB  
ATOM   2728  HB1 ALA P  87      -6.338  51.859  14.645  0.00  0.00      PROB  
ATOM   2729  HB2 ALA P  87      -7.140  50.227  14.901  0.00  0.00      PROB  
ATOM   2730  HB3 ALA P  87      -5.599  50.273  13.970  0.00  0.00      PROB  
ATOM   2731  C   ALA P  87      -3.918  51.215  15.808  0.00  0.00      PROB  
ATOM   2732  O   ALA P  87      -2.905  50.584  15.494  0.00  0.00      PROB  
ATOM   2733  N   SER P  88      -3.905  52.542  15.939  0.00  0.00      PROB  
ATOM   2734  HN  SER P  88      -4.818  52.942  15.945  0.00  0.00      PROB  
ATOM   2735  CA  SER P  88      -2.741  53.323  15.636  0.00  0.00      PROB  
ATOM   2736  HA  SER P  88      -2.446  52.953  14.665  0.00  0.00      PROB  
ATOM   2737  CB  SER P  88      -3.267  54.779  15.655  0.00  0.00      PROB  
ATOM   2738  HB1 SER P  88      -2.396  55.385  15.328  0.00  0.00      PROB  
ATOM   2739  HB2 SER P  88      -3.594  54.950  16.703  0.00  0.00      PROB  
ATOM   2740  OG  SER P  88      -4.325  55.033  14.686  0.00  0.00      PROB  
ATOM   2741  HG1 SER P  88      -5.153  54.643  14.977  0.00  0.00      PROB  
ATOM   2742  C   SER P  88      -1.533  53.126  16.560  0.00  0.00      PROB  
ATOM   2743  O   SER P  88      -0.318  53.079  16.207  0.00  0.00      PROB  
ATOM   2744  N   PHE P  89      -1.903  53.098  17.799  0.00  0.00      PROB  
ATOM   2745  HN  PHE P  89      -2.847  53.315  18.034  0.00  0.00      PROB  
ATOM   2746  CA  PHE P  89      -0.945  52.773  18.863  0.00  0.00      PROB  
ATOM   2747  HA  PHE P  89      -0.205  53.560  18.848  0.00  0.00      PROB  
ATOM   2748  CB  PHE P  89      -1.812  52.731  20.179  0.00  0.00      PROB  
ATOM   2749  HB1 PHE P  89      -2.635  51.996  20.048  0.00  0.00      PROB  
ATOM   2750  HB2 PHE P  89      -2.276  53.735  20.287  0.00  0.00      PROB  
ATOM   2751  CG  PHE P  89      -1.214  52.429  21.506  0.00  0.00      PROB  
ATOM   2752  CD1 PHE P  89       0.131  52.235  21.705  0.00  0.00      PROB  
ATOM   2753  HD1 PHE P  89       0.816  52.087  20.883  0.00  0.00      PROB  
ATOM   2754  CE1 PHE P  89       0.707  52.367  23.041  0.00  0.00      PROB  
ATOM   2755  HE1 PHE P  89       1.699  52.108  23.381  0.00  0.00      PROB  
ATOM   2756  CZ  PHE P  89      -0.197  52.614  24.092  0.00  0.00      PROB  
ATOM   2757  HZ  PHE P  89       0.215  52.698  25.087  0.00  0.00      PROB  
ATOM   2758  CD2 PHE P  89      -2.055  52.754  22.525  0.00  0.00      PROB  
ATOM   2759  HD2 PHE P  89      -3.035  53.175  22.358  0.00  0.00      PROB  
ATOM   2760  CE2 PHE P  89      -1.558  52.867  23.814  0.00  0.00      PROB  
ATOM   2761  HE2 PHE P  89      -2.201  53.122  24.643  0.00  0.00      PROB  
ATOM   2762  C   PHE P  89      -0.389  51.371  18.599  0.00  0.00      PROB  
ATOM   2763  O   PHE P  89       0.773  51.126  18.581  0.00  0.00      PROB  
ATOM   2764  N   THR P  90      -1.304  50.440  18.381  0.00  0.00      PROB  
ATOM   2765  HN  THR P  90      -2.252  50.744  18.344  0.00  0.00      PROB  
ATOM   2766  CA  THR P  90      -0.957  49.020  18.194  0.00  0.00      PROB  
ATOM   2767  HA  THR P  90      -0.480  48.602  19.068  0.00  0.00      PROB  
ATOM   2768  CB  THR P  90      -2.152  48.111  17.960  0.00  0.00      PROB  
ATOM   2769  HB  THR P  90      -2.859  48.444  17.170  0.00  0.00      PROB  
ATOM   2770  OG1 THR P  90      -2.838  48.091  19.194  0.00  0.00      PROB  
ATOM   2771  HG1 THR P  90      -3.386  48.879  19.190  0.00  0.00      PROB  
ATOM   2772  CG2 THR P  90      -1.672  46.704  17.657  0.00  0.00      PROB  
ATOM   2773 HG21 THR P  90      -2.463  45.946  17.841  0.00  0.00      PROB  
ATOM   2774 HG22 THR P  90      -0.814  46.560  18.348  0.00  0.00      PROB  
ATOM   2775 HG23 THR P  90      -1.226  46.594  16.645  0.00  0.00      PROB  
ATOM   2776  C   THR P  90      -0.061  48.828  16.972  0.00  0.00      PROB  
ATOM   2777  O   THR P  90       1.080  48.366  17.038  0.00  0.00      PROB  
ATOM   2778  N   THR P  91      -0.540  49.383  15.774  0.00  0.00      PROB  
ATOM   2779  HN  THR P  91      -1.357  49.948  15.690  0.00  0.00      PROB  
ATOM   2780  CA  THR P  91       0.125  49.247  14.449  0.00  0.00      PROB  
ATOM   2781  HA  THR P  91       0.252  48.206  14.187  0.00  0.00      PROB  
ATOM   2782  CB  THR P  91      -0.592  50.016  13.320  0.00  0.00      PROB  
ATOM   2783  HB  THR P  91      -0.642  51.116  13.465  0.00  0.00      PROB  
ATOM   2784  OG1 THR P  91      -1.875  49.447  13.112  0.00  0.00      PROB  
ATOM   2785  HG1 THR P  91      -2.450  49.776  13.807  0.00  0.00      PROB  
ATOM   2786  CG2 THR P  91       0.228  49.934  11.942  0.00  0.00      PROB  
ATOM   2787 HG21 THR P  91       1.138  50.561  11.832  0.00  0.00      PROB  
ATOM   2788 HG22 THR P  91      -0.405  50.236  11.080  0.00  0.00      PROB  
ATOM   2789 HG23 THR P  91       0.536  48.877  11.790  0.00  0.00      PROB  
ATOM   2790  C   THR P  91       1.598  49.820  14.501  0.00  0.00      PROB  
ATOM   2791  O   THR P  91       2.526  49.246  14.015  0.00  0.00      PROB  
ATOM   2792  N   PHE P  92       1.756  51.033  15.038  0.00  0.00      PROB  
ATOM   2793  HN  PHE P  92       0.967  51.502  15.426  0.00  0.00      PROB  
ATOM   2794  CA  PHE P  92       3.098  51.777  15.174  0.00  0.00      PROB  
ATOM   2795  HA  PHE P  92       3.580  51.829  14.209  0.00  0.00      PROB  
ATOM   2796  CB  PHE P  92       2.926  53.227  15.716  0.00  0.00      PROB  
ATOM   2797  HB1 PHE P  92       2.305  53.155  16.635  0.00  0.00      PROB  
ATOM   2798  HB2 PHE P  92       2.241  53.837  15.089  0.00  0.00      PROB  
ATOM   2799  CG  PHE P  92       4.278  54.017  16.035  0.00  0.00      PROB  
ATOM   2800  CD1 PHE P  92       4.511  55.193  15.293  0.00  0.00      PROB  
ATOM   2801  HD1 PHE P  92       4.026  55.338  14.339  0.00  0.00      PROB  
ATOM   2802  CE1 PHE P  92       5.469  56.149  15.785  0.00  0.00      PROB  
ATOM   2803  HE1 PHE P  92       5.516  57.066  15.218  0.00  0.00      PROB  
ATOM   2804  CZ  PHE P  92       6.217  55.865  16.926  0.00  0.00      PROB  
ATOM   2805  HZ  PHE P  92       6.809  56.717  17.226  0.00  0.00      PROB  
ATOM   2806  CD2 PHE P  92       5.027  53.820  17.217  0.00  0.00      PROB  
ATOM   2807  HD2 PHE P  92       4.841  52.948  17.828  0.00  0.00      PROB  
ATOM   2808  CE2 PHE P  92       5.968  54.696  17.624  0.00  0.00      PROB  
ATOM   2809  HE2 PHE P  92       6.484  54.484  18.549  0.00  0.00      PROB  
ATOM   2810  C   PHE P  92       4.083  50.916  16.011  0.00  0.00      PROB  
ATOM   2811  O   PHE P  92       5.261  50.677  15.709  0.00  0.00      PROB  
ATOM   2812  N   THR P  93       3.666  50.462  17.165  0.00  0.00      PROB  
ATOM   2813  HN  THR P  93       2.769  50.757  17.484  0.00  0.00      PROB  
ATOM   2814  CA  THR P  93       4.503  49.592  18.048  0.00  0.00      PROB  
ATOM   2815  HA  THR P  93       5.443  50.070  18.279  0.00  0.00      PROB  
ATOM   2816  CB  THR P  93       3.832  49.162  19.368  0.00  0.00      PROB  
ATOM   2817  HB  THR P  93       2.872  48.635  19.180  0.00  0.00      PROB  
ATOM   2818  OG1 THR P  93       3.531  50.279  20.213  0.00  0.00      PROB  
ATOM   2819  HG1 THR P  93       2.712  49.947  20.589  0.00  0.00      PROB  
ATOM   2820  CG2 THR P  93       4.713  48.332  20.335  0.00  0.00      PROB  
ATOM   2821 HG21 THR P  93       5.024  47.393  19.829  0.00  0.00      PROB  
ATOM   2822 HG22 THR P  93       4.134  47.979  21.215  0.00  0.00      PROB  
ATOM   2823 HG23 THR P  93       5.653  48.743  20.760  0.00  0.00      PROB  
ATOM   2824  C   THR P  93       4.835  48.280  17.371  0.00  0.00      PROB  
ATOM   2825  O   THR P  93       6.002  47.820  17.353  0.00  0.00      PROB  
ATOM   2826  N   VAL P  94       3.818  47.561  16.887  0.00  0.00      PROB  
ATOM   2827  HN  VAL P  94       2.916  47.983  16.938  0.00  0.00      PROB  
ATOM   2828  CA  VAL P  94       3.962  46.364  16.011  0.00  0.00      PROB  
ATOM   2829  HA  VAL P  94       4.352  45.588  16.653  0.00  0.00      PROB  
ATOM   2830  CB  VAL P  94       2.573  45.780  15.780  0.00  0.00      PROB  
ATOM   2831  HB  VAL P  94       1.969  46.686  15.563  0.00  0.00      PROB  
ATOM   2832  CG1 VAL P  94       2.521  44.771  14.518  0.00  0.00      PROB  
ATOM   2833 HG11 VAL P  94       2.884  45.264  13.591  0.00  0.00      PROB  
ATOM   2834 HG12 VAL P  94       1.563  44.239  14.337  0.00  0.00      PROB  
ATOM   2835 HG13 VAL P  94       3.287  44.014  14.790  0.00  0.00      PROB  
ATOM   2836  CG2 VAL P  94       2.093  45.015  17.034  0.00  0.00      PROB  
ATOM   2837 HG21 VAL P  94       1.074  44.581  16.948  0.00  0.00      PROB  
ATOM   2838 HG22 VAL P  94       2.178  45.702  17.903  0.00  0.00      PROB  
ATOM   2839 HG23 VAL P  94       2.702  44.090  17.122  0.00  0.00      PROB  
ATOM   2840  C   VAL P  94       4.846  46.585  14.770  0.00  0.00      PROB  
ATOM   2841  O   VAL P  94       5.738  45.779  14.584  0.00  0.00      PROB  
ATOM   2842  N   THR P  95       4.664  47.580  13.983  0.00  0.00      PROB  
ATOM   2843  HN  THR P  95       3.964  48.233  14.260  0.00  0.00      PROB  
ATOM   2844  CA  THR P  95       5.460  47.787  12.737  0.00  0.00      PROB  
ATOM   2845  HA  THR P  95       5.649  46.836  12.259  0.00  0.00      PROB  
ATOM   2846  CB  THR P  95       4.864  48.783  11.727  0.00  0.00      PROB  
ATOM   2847  HB  THR P  95       5.454  48.891  10.792  0.00  0.00      PROB  
ATOM   2848  OG1 THR P  95       4.716  50.098  12.340  0.00  0.00      PROB  
ATOM   2849  HG1 THR P  95       3.841  50.018  12.725  0.00  0.00      PROB  
ATOM   2850  CG2 THR P  95       3.450  48.463  11.220  0.00  0.00      PROB  
ATOM   2851 HG21 THR P  95       2.881  49.330  10.822  0.00  0.00      PROB  
ATOM   2852 HG22 THR P  95       2.829  47.928  11.969  0.00  0.00      PROB  
ATOM   2853 HG23 THR P  95       3.496  47.757  10.363  0.00  0.00      PROB  
ATOM   2854  C   THR P  95       6.910  48.229  12.991  0.00  0.00      PROB  
ATOM   2855  O   THR P  95       7.823  47.730  12.377  0.00  0.00      PROB  
ATOM   2856  N   LYS P  96       7.211  49.084  14.007  0.00  0.00      PROB  
ATOM   2857  HN  LYS P  96       6.467  49.657  14.342  0.00  0.00      PROB  
ATOM   2858  CA  LYS P  96       8.484  49.399  14.497  0.00  0.00      PROB  
ATOM   2859  HA  LYS P  96       9.124  49.676  13.672  0.00  0.00      PROB  
ATOM   2860  CB  LYS P  96       8.346  50.419  15.614  0.00  0.00      PROB  
ATOM   2861  HB1 LYS P  96       7.698  49.997  16.412  0.00  0.00      PROB  
ATOM   2862  HB2 LYS P  96       7.752  51.228  15.138  0.00  0.00      PROB  
ATOM   2863  CG  LYS P  96       9.620  50.986  16.200  0.00  0.00      PROB  
ATOM   2864  HG1 LYS P  96      10.334  51.119  15.359  0.00  0.00      PROB  
ATOM   2865  HG2 LYS P  96      10.068  50.226  16.875  0.00  0.00      PROB  
ATOM   2866  CD  LYS P  96       9.518  52.274  17.001  0.00  0.00      PROB  
ATOM   2867  HD1 LYS P  96       9.107  53.083  16.360  0.00  0.00      PROB  
ATOM   2868  HD2 LYS P  96      10.551  52.624  17.212  0.00  0.00      PROB  
ATOM   2869  CE  LYS P  96       8.613  52.192  18.205  0.00  0.00      PROB  
ATOM   2870  HE1 LYS P  96       7.577  51.920  17.912  0.00  0.00      PROB  
ATOM   2871  HE2 LYS P  96       8.589  53.103  18.840  0.00  0.00      PROB  
ATOM   2872  NZ  LYS P  96       9.125  51.206  19.167  0.00  0.00      PROB  
ATOM   2873  HZ1 LYS P  96      10.149  51.336  19.038  0.00  0.00      PROB  
ATOM   2874  HZ2 LYS P  96       8.824  50.220  19.028  0.00  0.00      PROB  
ATOM   2875  HZ3 LYS P  96       8.898  51.557  20.119  0.00  0.00      PROB  
ATOM   2876  C   LYS P  96       9.186  48.233  15.132  0.00  0.00      PROB  
ATOM   2877  O   LYS P  96      10.353  47.947  14.804  0.00  0.00      PROB  
ATOM   2878  N   TYR P  97       8.502  47.433  15.930  0.00  0.00      PROB  
ATOM   2879  HN  TYR P  97       7.594  47.652  16.280  0.00  0.00      PROB  
ATOM   2880  CA  TYR P  97       9.032  46.200  16.534  0.00  0.00      PROB  
ATOM   2881  HA  TYR P  97       9.964  46.383  17.048  0.00  0.00      PROB  
ATOM   2882  CB  TYR P  97       7.959  45.639  17.581  0.00  0.00      PROB  
ATOM   2883  HB1 TYR P  97       7.036  45.400  17.011  0.00  0.00      PROB  
ATOM   2884  HB2 TYR P  97       7.751  46.497  18.256  0.00  0.00      PROB  
ATOM   2885  CG  TYR P  97       8.495  44.465  18.427  0.00  0.00      PROB  
ATOM   2886  CD1 TYR P  97       7.971  43.149  18.227  0.00  0.00      PROB  
ATOM   2887  HD1 TYR P  97       7.230  43.034  17.450  0.00  0.00      PROB  
ATOM   2888  CE1 TYR P  97       8.342  42.172  19.114  0.00  0.00      PROB  
ATOM   2889  HE1 TYR P  97       8.069  41.161  18.851  0.00  0.00      PROB  
ATOM   2890  CZ  TYR P  97       9.246  42.420  20.165  0.00  0.00      PROB  
ATOM   2891  OH  TYR P  97       9.620  41.288  20.970  0.00  0.00      PROB  
ATOM   2892  HH  TYR P  97      10.186  41.604  21.678  0.00  0.00      PROB  
ATOM   2893  CD2 TYR P  97       9.218  44.768  19.574  0.00  0.00      PROB  
ATOM   2894  HD2 TYR P  97       9.533  45.785  19.759  0.00  0.00      PROB  
ATOM   2895  CE2 TYR P  97       9.606  43.761  20.472  0.00  0.00      PROB  
ATOM   2896  HE2 TYR P  97      10.267  43.927  21.310  0.00  0.00      PROB  
ATOM   2897  C   TYR P  97       9.292  45.150  15.393  0.00  0.00      PROB  
ATOM   2898  O   TYR P  97      10.339  44.527  15.327  0.00  0.00      PROB  
ATOM   2899  N   TRP P  98       8.343  44.956  14.464  0.00  0.00      PROB  
ATOM   2900  HN  TRP P  98       7.541  45.545  14.398  0.00  0.00      PROB  
ATOM   2901  CA  TRP P  98       8.592  43.981  13.492  0.00  0.00      PROB  
ATOM   2902  HA  TRP P  98       8.903  43.029  13.895  0.00  0.00      PROB  
ATOM   2903  CB  TRP P  98       7.364  43.765  12.638  0.00  0.00      PROB  
ATOM   2904  HB1 TRP P  98       7.049  44.728  12.182  0.00  0.00      PROB  
ATOM   2905  HB2 TRP P  98       6.574  43.448  13.352  0.00  0.00      PROB  
ATOM   2906  CG  TRP P  98       7.456  42.630  11.618  0.00  0.00      PROB  
ATOM   2907  CD1 TRP P  98       7.407  41.278  11.750  0.00  0.00      PROB  
ATOM   2908  HD1 TRP P  98       7.358  40.795  12.715  0.00  0.00      PROB  
ATOM   2909  NE1 TRP P  98       7.516  40.723  10.524  0.00  0.00      PROB  
ATOM   2910  HE1 TRP P  98       7.459  39.768  10.332  0.00  0.00      PROB  
ATOM   2911  CE2 TRP P  98       7.466  41.683   9.588  0.00  0.00      PROB  
ATOM   2912  CD2 TRP P  98       7.516  42.922  10.227  0.00  0.00      PROB  
ATOM   2913  CE3 TRP P  98       7.640  44.103   9.519  0.00  0.00      PROB  
ATOM   2914  HE3 TRP P  98       7.738  45.067   9.996  0.00  0.00      PROB  
ATOM   2915  CZ3 TRP P  98       7.626  43.958   8.138  0.00  0.00      PROB  
ATOM   2916  HZ3 TRP P  98       7.436  44.845   7.552  0.00  0.00      PROB  
ATOM   2917  CZ2 TRP P  98       7.586  41.597   8.252  0.00  0.00      PROB  
ATOM   2918  HZ2 TRP P  98       7.612  40.641   7.750  0.00  0.00      PROB  
ATOM   2919  CH2 TRP P  98       7.431  42.770   7.489  0.00  0.00      PROB  
ATOM   2920  HH2 TRP P  98       7.309  42.698   6.418  0.00  0.00      PROB  
ATOM   2921  C   TRP P  98       9.772  44.251  12.553  0.00  0.00      PROB  
ATOM   2922  O   TRP P  98      10.494  43.305  12.082  0.00  0.00      PROB  
ATOM   2923  N   PHE P  99       9.953  45.567  12.210  0.00  0.00      PROB  
ATOM   2924  HN  PHE P  99       9.393  46.316  12.554  0.00  0.00      PROB  
ATOM   2925  CA  PHE P  99      10.777  45.872  11.098  0.00  0.00      PROB  
ATOM   2926  HA  PHE P  99      10.853  44.953  10.536  0.00  0.00      PROB  
ATOM   2927  CB  PHE P  99      10.123  47.134  10.370  0.00  0.00      PROB  
ATOM   2928  HB1 PHE P  99      10.173  48.058  10.985  0.00  0.00      PROB  
ATOM   2929  HB2 PHE P  99       9.045  46.891  10.253  0.00  0.00      PROB  
ATOM   2930  CG  PHE P  99      10.698  47.525   8.982  0.00  0.00      PROB  
ATOM   2931  CD1 PHE P  99      11.246  48.773   8.650  0.00  0.00      PROB  
ATOM   2932  HD1 PHE P  99      11.328  49.476   9.466  0.00  0.00      PROB  
ATOM   2933  CE1 PHE P  99      11.779  49.099   7.362  0.00  0.00      PROB  
ATOM   2934  HE1 PHE P  99      12.273  50.037   7.153  0.00  0.00      PROB  
ATOM   2935  CZ  PHE P  99      11.524  48.250   6.257  0.00  0.00      PROB  
ATOM   2936  HZ  PHE P  99      11.837  48.611   5.288  0.00  0.00      PROB  
ATOM   2937  CD2 PHE P  99      10.568  46.594   7.887  0.00  0.00      PROB  
ATOM   2938  HD2 PHE P  99      10.112  45.627   8.040  0.00  0.00      PROB  
ATOM   2939  CE2 PHE P  99      10.946  46.969   6.544  0.00  0.00      PROB  
ATOM   2940  HE2 PHE P  99      10.870  46.217   5.772  0.00  0.00      PROB  
ATOM   2941  C   PHE P  99      12.122  46.156  11.664  0.00  0.00      PROB  
ATOM   2942  O   PHE P  99      13.096  45.903  10.982  0.00  0.00      PROB  
ATOM   2943  N   TYR P 100      12.292  46.612  12.902  0.00  0.00      PROB  
ATOM   2944  HN  TYR P 100      11.486  46.869  13.430  0.00  0.00      PROB  
ATOM   2945  CA  TYR P 100      13.618  46.627  13.514  0.00  0.00      PROB  
ATOM   2946  HA  TYR P 100      14.255  47.180  12.839  0.00  0.00      PROB  
ATOM   2947  CB  TYR P 100      13.431  47.375  14.870  0.00  0.00      PROB  
ATOM   2948  HB1 TYR P 100      12.622  46.941  15.495  0.00  0.00      PROB  
ATOM   2949  HB2 TYR P 100      13.138  48.432  14.697  0.00  0.00      PROB  
ATOM   2950  CG  TYR P 100      14.776  47.254  15.549  0.00  0.00      PROB  
ATOM   2951  CD1 TYR P 100      15.874  47.913  14.992  0.00  0.00      PROB  
ATOM   2952  HD1 TYR P 100      15.702  48.653  14.225  0.00  0.00      PROB  
ATOM   2953  CE1 TYR P 100      17.176  47.622  15.292  0.00  0.00      PROB  
ATOM   2954  HE1 TYR P 100      18.054  48.050  14.831  0.00  0.00      PROB  
ATOM   2955  CZ  TYR P 100      17.473  46.758  16.338  0.00  0.00      PROB  
ATOM   2956  OH  TYR P 100      18.762  46.501  16.751  0.00  0.00      PROB  
ATOM   2957  HH  TYR P 100      18.788  46.016  17.579  0.00  0.00      PROB  
ATOM   2958  CD2 TYR P 100      15.106  46.347  16.644  0.00  0.00      PROB  
ATOM   2959  HD2 TYR P 100      14.333  45.680  16.996  0.00  0.00      PROB  
ATOM   2960  CE2 TYR P 100      16.408  46.102  16.982  0.00  0.00      PROB  
ATOM   2961  HE2 TYR P 100      16.667  45.388  17.750  0.00  0.00      PROB  
ATOM   2962  C   TYR P 100      14.188  45.262  13.658  0.00  0.00      PROB  
ATOM   2963  O   TYR P 100      15.389  45.018  13.527  0.00  0.00      PROB  
ATOM   2964  N   ARG P 101      13.333  44.247  14.039  0.00  0.00      PROB  
ATOM   2965  HN  ARG P 101      12.400  44.376  14.367  0.00  0.00      PROB  
ATOM   2966  CA  ARG P 101      13.839  42.900  14.116  0.00  0.00      PROB  
ATOM   2967  HA  ARG P 101      14.766  43.063  14.646  0.00  0.00      PROB  
ATOM   2968  CB  ARG P 101      13.043  41.924  14.987  0.00  0.00      PROB  
ATOM   2969  HB1 ARG P 101      13.494  40.910  14.943  0.00  0.00      PROB  
ATOM   2970  HB2 ARG P 101      12.045  41.817  14.510  0.00  0.00      PROB  
ATOM   2971  CG  ARG P 101      12.825  42.484  16.453  0.00  0.00      PROB  
ATOM   2972  HG1 ARG P 101      12.316  43.469  16.374  0.00  0.00      PROB  
ATOM   2973  HG2 ARG P 101      13.847  42.734  16.812  0.00  0.00      PROB  
ATOM   2974  CD  ARG P 101      12.385  41.474  17.504  0.00  0.00      PROB  
ATOM   2975  HD1 ARG P 101      12.079  42.045  18.407  0.00  0.00      PROB  
ATOM   2976  HD2 ARG P 101      13.257  40.789  17.575  0.00  0.00      PROB  
ATOM   2977  NE  ARG P 101      11.158  40.711  16.895  0.00  0.00      PROB  
ATOM   2978  HE  ARG P 101      10.704  41.204  16.153  0.00  0.00      PROB  
ATOM   2979  CZ  ARG P 101      10.632  39.669  17.477  0.00  0.00      PROB  
ATOM   2980  NH1 ARG P 101      11.188  39.239  18.643  0.00  0.00      PROB  
ATOM   2981 HH11 ARG P 101      12.116  39.582  18.789  0.00  0.00      PROB  
ATOM   2982 HH12 ARG P 101      10.966  38.371  19.087  0.00  0.00      PROB  
ATOM   2983  NH2 ARG P 101       9.492  39.197  17.090  0.00  0.00      PROB  
ATOM   2984 HH21 ARG P 101       9.238  39.566  16.196  0.00  0.00      PROB  
ATOM   2985 HH22 ARG P 101       9.150  38.368  17.532  0.00  0.00      PROB  
ATOM   2986  C   ARG P 101      14.297  42.437  12.733  0.00  0.00      PROB  
ATOM   2987  O   ARG P 101      15.347  41.772  12.650  0.00  0.00      PROB  
ATOM   2988  N   LEU P 102      13.511  42.780  11.698  0.00  0.00      PROB  
ATOM   2989  HN  LEU P 102      12.541  42.979  11.807  0.00  0.00      PROB  
ATOM   2990  CA  LEU P 102      13.904  42.522  10.331  0.00  0.00      PROB  
ATOM   2991  HA  LEU P 102      14.125  41.469  10.234  0.00  0.00      PROB  
ATOM   2992  CB  LEU P 102      12.706  42.792   9.331  0.00  0.00      PROB  
ATOM   2993  HB1 LEU P 102      12.218  43.775   9.501  0.00  0.00      PROB  
ATOM   2994  HB2 LEU P 102      11.862  42.141   9.645  0.00  0.00      PROB  
ATOM   2995  CG  LEU P 102      12.888  42.604   7.833  0.00  0.00      PROB  
ATOM   2996  HG  LEU P 102      13.968  42.432   7.642  0.00  0.00      PROB  
ATOM   2997  CD1 LEU P 102      12.133  41.394   7.252  0.00  0.00      PROB  
ATOM   2998 HD11 LEU P 102      11.079  41.495   7.590  0.00  0.00      PROB  
ATOM   2999 HD12 LEU P 102      12.472  40.397   7.604  0.00  0.00      PROB  
ATOM   3000 HD13 LEU P 102      12.104  41.345   6.142  0.00  0.00      PROB  
ATOM   3001  CD2 LEU P 102      12.555  43.901   7.061  0.00  0.00      PROB  
ATOM   3002 HD21 LEU P 102      13.056  44.731   7.603  0.00  0.00      PROB  
ATOM   3003 HD22 LEU P 102      11.454  44.027   7.143  0.00  0.00      PROB  
ATOM   3004 HD23 LEU P 102      12.839  43.856   5.988  0.00  0.00      PROB  
ATOM   3005  C   LEU P 102      15.151  43.209   9.849  0.00  0.00      PROB  
ATOM   3006  O   LEU P 102      16.039  42.553   9.274  0.00  0.00      PROB  
ATOM   3007  N   LEU P 103      15.306  44.502  10.186  0.00  0.00      PROB  
ATOM   3008  HN  LEU P 103      14.567  45.043  10.579  0.00  0.00      PROB  
ATOM   3009  CA  LEU P 103      16.476  45.276   9.854  0.00  0.00      PROB  
ATOM   3010  HA  LEU P 103      16.665  45.169   8.796  0.00  0.00      PROB  
ATOM   3011  CB  LEU P 103      16.315  46.764  10.225  0.00  0.00      PROB  
ATOM   3012  HB1 LEU P 103      17.252  47.303   9.965  0.00  0.00      PROB  
ATOM   3013  HB2 LEU P 103      16.010  46.891  11.285  0.00  0.00      PROB  
ATOM   3014  CG  LEU P 103      15.321  47.535   9.335  0.00  0.00      PROB  
ATOM   3015  HG  LEU P 103      14.356  46.988   9.263  0.00  0.00      PROB  
ATOM   3016  CD1 LEU P 103      15.073  48.932   9.896  0.00  0.00      PROB  
ATOM   3017 HD11 LEU P 103      14.737  49.643   9.112  0.00  0.00      PROB  
ATOM   3018 HD12 LEU P 103      16.021  49.300  10.343  0.00  0.00      PROB  
ATOM   3019 HD13 LEU P 103      14.308  48.777  10.687  0.00  0.00      PROB  
ATOM   3020  CD2 LEU P 103      15.758  47.555   7.901  0.00  0.00      PROB  
ATOM   3021 HD21 LEU P 103      16.823  47.828   7.745  0.00  0.00      PROB  
ATOM   3022 HD22 LEU P 103      15.127  48.183   7.237  0.00  0.00      PROB  
ATOM   3023 HD23 LEU P 103      15.614  46.491   7.614  0.00  0.00      PROB  
ATOM   3024  C   LEU P 103      17.816  44.713  10.486  0.00  0.00      PROB  
ATOM   3025  O   LEU P 103      18.878  44.542   9.922  0.00  0.00      PROB  
ATOM   3026  N   SER P 104      17.723  44.359  11.777  0.00  0.00      PROB  
ATOM   3027  HN  SER P 104      16.868  44.525  12.261  0.00  0.00      PROB  
ATOM   3028  CA  SER P 104      18.711  43.557  12.464  0.00  0.00      PROB  
ATOM   3029  HA  SER P 104      19.621  44.096  12.244  0.00  0.00      PROB  
ATOM   3030  CB  SER P 104      18.629  43.638  13.977  0.00  0.00      PROB  
ATOM   3031  HB1 SER P 104      18.729  44.686  14.332  0.00  0.00      PROB  
ATOM   3032  HB2 SER P 104      19.324  43.069  14.632  0.00  0.00      PROB  
ATOM   3033  OG  SER P 104      17.260  43.244  14.406  0.00  0.00      PROB  
ATOM   3034  HG1 SER P 104      16.727  44.011  14.183  0.00  0.00      PROB  
ATOM   3035  C   SER P 104      18.972  42.138  11.962  0.00  0.00      PROB  
ATOM   3036  O   SER P 104      20.164  41.765  11.911  0.00  0.00      PROB  
ATOM   3037  N   ALA P 105      17.941  41.319  11.546  0.00  0.00      PROB  
ATOM   3038  HN  ALA P 105      17.014  41.564  11.821  0.00  0.00      PROB  
ATOM   3039  CA  ALA P 105      18.185  40.023  11.007  0.00  0.00      PROB  
ATOM   3040  HA  ALA P 105      18.887  39.539  11.670  0.00  0.00      PROB  
ATOM   3041  CB  ALA P 105      16.837  39.214  10.983  0.00  0.00      PROB  
ATOM   3042  HB1 ALA P 105      17.113  38.139  10.940  0.00  0.00      PROB  
ATOM   3043  HB2 ALA P 105      16.169  39.553  10.163  0.00  0.00      PROB  
ATOM   3044  HB3 ALA P 105      16.313  39.221  11.962  0.00  0.00      PROB  
ATOM   3045  C   ALA P 105      18.821  40.052   9.638  0.00  0.00      PROB  
ATOM   3046  O   ALA P 105      19.697  39.205   9.321  0.00  0.00      PROB  
ATOM   3047  N   LEU P 106      18.411  41.016   8.827  0.00  0.00      PROB  
ATOM   3048  HN  LEU P 106      17.672  41.646   9.056  0.00  0.00      PROB  
ATOM   3049  CA  LEU P 106      19.045  41.157   7.521  0.00  0.00      PROB  
ATOM   3050  HA  LEU P 106      19.228  40.206   7.043  0.00  0.00      PROB  
ATOM   3051  CB  LEU P 106      18.072  41.993   6.632  0.00  0.00      PROB  
ATOM   3052  HB1 LEU P 106      18.585  42.166   5.662  0.00  0.00      PROB  
ATOM   3053  HB2 LEU P 106      17.987  42.980   7.133  0.00  0.00      PROB  
ATOM   3054  CG  LEU P 106      16.704  41.384   6.342  0.00  0.00      PROB  
ATOM   3055  HG  LEU P 106      16.189  41.283   7.321  0.00  0.00      PROB  
ATOM   3056  CD1 LEU P 106      15.862  42.308   5.476  0.00  0.00      PROB  
ATOM   3057 HD11 LEU P 106      15.779  43.263   6.036  0.00  0.00      PROB  
ATOM   3058 HD12 LEU P 106      14.835  41.891   5.403  0.00  0.00      PROB  
ATOM   3059 HD13 LEU P 106      16.187  42.530   4.437  0.00  0.00      PROB  
ATOM   3060  CD2 LEU P 106      16.890  39.992   5.705  0.00  0.00      PROB  
ATOM   3061 HD21 LEU P 106      17.249  39.242   6.443  0.00  0.00      PROB  
ATOM   3062 HD22 LEU P 106      17.688  40.046   4.934  0.00  0.00      PROB  
ATOM   3063 HD23 LEU P 106      16.000  39.567   5.193  0.00  0.00      PROB  
ATOM   3064  C   LEU P 106      20.348  41.870   7.564  0.00  0.00      PROB  
ATOM   3065  O   LEU P 106      21.303  41.521   6.907  0.00  0.00      PROB  
ATOM   3066  N   PHE P 107      20.535  42.970   8.302  0.00  0.00      PROB  
ATOM   3067  HN  PHE P 107      19.824  43.426   8.831  0.00  0.00      PROB  
ATOM   3068  CA  PHE P 107      21.777  43.765   8.145  0.00  0.00      PROB  
ATOM   3069  HA  PHE P 107      22.291  43.517   7.228  0.00  0.00      PROB  
ATOM   3070  CB  PHE P 107      21.541  45.278   7.839  0.00  0.00      PROB  
ATOM   3071  HB1 PHE P 107      22.455  45.905   7.763  0.00  0.00      PROB  
ATOM   3072  HB2 PHE P 107      20.898  45.743   8.617  0.00  0.00      PROB  
ATOM   3073  CG  PHE P 107      20.854  45.524   6.421  0.00  0.00      PROB  
ATOM   3074  CD1 PHE P 107      20.326  46.791   6.221  0.00  0.00      PROB  
ATOM   3075  HD1 PHE P 107      20.362  47.538   7.000  0.00  0.00      PROB  
ATOM   3076  CE1 PHE P 107      19.620  47.052   4.997  0.00  0.00      PROB  
ATOM   3077  HE1 PHE P 107      19.199  47.982   4.643  0.00  0.00      PROB  
ATOM   3078  CZ  PHE P 107      19.577  46.123   3.932  0.00  0.00      PROB  
ATOM   3079  HZ  PHE P 107      18.934  46.253   3.075  0.00  0.00      PROB  
ATOM   3080  CD2 PHE P 107      20.760  44.545   5.380  0.00  0.00      PROB  
ATOM   3081  HD2 PHE P 107      21.222  43.576   5.496  0.00  0.00      PROB  
ATOM   3082  CE2 PHE P 107      20.062  44.817   4.222  0.00  0.00      PROB  
ATOM   3083  HE2 PHE P 107      19.985  44.192   3.344  0.00  0.00      PROB  
ATOM   3084  C   PHE P 107      22.782  43.625   9.228  0.00  0.00      PROB  
ATOM   3085  O   PHE P 107      23.942  44.065   9.117  0.00  0.00      PROB  
ATOM   3086  N   GLY P 108      22.459  42.926  10.329  0.00  0.00      PROB  
ATOM   3087  HN  GLY P 108      21.612  42.413  10.443  0.00  0.00      PROB  
ATOM   3088  CA  GLY P 108      23.263  42.922  11.593  0.00  0.00      PROB  
ATOM   3089  HA1 GLY P 108      22.805  42.250  12.304  0.00  0.00      PROB  
ATOM   3090  HA2 GLY P 108      23.505  43.927  11.908  0.00  0.00      PROB  
ATOM   3091  C   GLY P 108      24.589  42.135  11.422  0.00  0.00      PROB  
ATOM   3092  O   GLY P 108      25.604  42.605  11.860  0.00  0.00      PROB  
ATOM   3093  N   ILE P 109      24.599  40.947  10.870  0.00  0.00      PROB  
ATOM   3094  HN  ILE P 109      23.753  40.532  10.543  0.00  0.00      PROB  
ATOM   3095  CA  ILE P 109      25.833  40.211  10.500  0.00  0.00      PROB  
ATOM   3096  HA  ILE P 109      26.435  40.224  11.397  0.00  0.00      PROB  
ATOM   3097  CB  ILE P 109      25.484  38.736  10.088  0.00  0.00      PROB  
ATOM   3098  HB  ILE P 109      24.677  38.779   9.326  0.00  0.00      PROB  
ATOM   3099  CG2 ILE P 109      26.665  37.985   9.318  0.00  0.00      PROB  
ATOM   3100 HG21 ILE P 109      26.804  38.510   8.349  0.00  0.00      PROB  
ATOM   3101 HG22 ILE P 109      26.373  36.918   9.219  0.00  0.00      PROB  
ATOM   3102 HG23 ILE P 109      27.642  38.072   9.839  0.00  0.00      PROB  
ATOM   3103  CG1 ILE P 109      25.015  37.938  11.292  0.00  0.00      PROB  
ATOM   3104 HG11 ILE P 109      25.824  38.039  12.047  0.00  0.00      PROB  
ATOM   3105 HG12 ILE P 109      25.157  36.906  10.905  0.00  0.00      PROB  
ATOM   3106  CD  ILE P 109      23.593  38.075  11.788  0.00  0.00      PROB  
ATOM   3107  HD1 ILE P 109      23.281  37.415  12.626  0.00  0.00      PROB  
ATOM   3108  HD2 ILE P 109      22.853  37.906  10.977  0.00  0.00      PROB  
ATOM   3109  HD3 ILE P 109      23.421  39.126  12.106  0.00  0.00      PROB  
ATOM   3110  C   ILE P 109      26.811  40.884   9.525  0.00  0.00      PROB  
ATOM   3111  O   ILE P 109      28.001  41.010   9.887  0.00  0.00      PROB  
ATOM   3112  N   PRO P 110      26.396  41.425   8.340  0.00  0.00      PROB  
ATOM   3113  CD  PRO P 110      25.125  41.092   7.724  0.00  0.00      PROB  
ATOM   3114  HD1 PRO P 110      24.309  41.658   8.223  0.00  0.00      PROB  
ATOM   3115  HD2 PRO P 110      24.899  40.004   7.726  0.00  0.00      PROB  
ATOM   3116  CA  PRO P 110      27.196  42.302   7.539  0.00  0.00      PROB  
ATOM   3117  HA  PRO P 110      27.994  41.769   7.044  0.00  0.00      PROB  
ATOM   3118  CB  PRO P 110      26.269  42.652   6.314  0.00  0.00      PROB  
ATOM   3119  HB1 PRO P 110      26.989  42.570   5.472  0.00  0.00      PROB  
ATOM   3120  HB2 PRO P 110      25.758  43.634   6.409  0.00  0.00      PROB  
ATOM   3121  CG  PRO P 110      25.291  41.480   6.239  0.00  0.00      PROB  
ATOM   3122  HG1 PRO P 110      24.343  41.824   5.773  0.00  0.00      PROB  
ATOM   3123  HG2 PRO P 110      25.700  40.584   5.725  0.00  0.00      PROB  
ATOM   3124  C   PRO P 110      27.580  43.533   8.139  0.00  0.00      PROB  
ATOM   3125  O   PRO P 110      28.714  43.924   7.908  0.00  0.00      PROB  
ATOM   3126  N   MET P 111      26.736  44.266   8.972  0.00  0.00      PROB  
ATOM   3127  HN  MET P 111      25.835  43.961   9.270  0.00  0.00      PROB  
ATOM   3128  CA  MET P 111      27.290  45.402   9.746  0.00  0.00      PROB  
ATOM   3129  HA  MET P 111      27.736  46.158   9.118  0.00  0.00      PROB  
ATOM   3130  CB  MET P 111      26.126  46.072  10.594  0.00  0.00      PROB  
ATOM   3131  HB1 MET P 111      26.491  46.450  11.574  0.00  0.00      PROB  
ATOM   3132  HB2 MET P 111      25.473  45.226  10.898  0.00  0.00      PROB  
ATOM   3133  CG  MET P 111      25.272  47.157   9.936  0.00  0.00      PROB  
ATOM   3134  HG1 MET P 111      24.640  47.446  10.802  0.00  0.00      PROB  
ATOM   3135  HG2 MET P 111      24.683  46.854   9.043  0.00  0.00      PROB  
ATOM   3136  SD  MET P 111      26.341  48.562   9.499  0.00  0.00      PROB  
ATOM   3137  CE  MET P 111      24.928  49.637   9.468  0.00  0.00      PROB  
ATOM   3138  HE1 MET P 111      24.094  49.046   9.032  0.00  0.00      PROB  
ATOM   3139  HE2 MET P 111      25.175  50.444   8.745  0.00  0.00      PROB  
ATOM   3140  HE3 MET P 111      24.540  50.074  10.413  0.00  0.00      PROB  
ATOM   3141  C   MET P 111      28.415  44.947  10.713  0.00  0.00      PROB  
ATOM   3142  O   MET P 111      29.462  45.550  10.657  0.00  0.00      PROB  
ATOM   3143  N   ALA P 112      28.258  43.803  11.481  0.00  0.00      PROB  
ATOM   3144  HN  ALA P 112      27.344  43.411  11.410  0.00  0.00      PROB  
ATOM   3145  CA  ALA P 112      29.215  43.262  12.420  0.00  0.00      PROB  
ATOM   3146  HA  ALA P 112      29.395  43.977  13.208  0.00  0.00      PROB  
ATOM   3147  CB  ALA P 112      28.566  42.070  13.085  0.00  0.00      PROB  
ATOM   3148  HB1 ALA P 112      28.445  41.225  12.375  0.00  0.00      PROB  
ATOM   3149  HB2 ALA P 112      27.559  42.239  13.524  0.00  0.00      PROB  
ATOM   3150  HB3 ALA P 112      29.154  41.721  13.961  0.00  0.00      PROB  
ATOM   3151  C   ALA P 112      30.598  43.029  11.823  0.00  0.00      PROB  
ATOM   3152  O   ALA P 112      31.646  43.277  12.444  0.00  0.00      PROB  
ATOM   3153  N   LEU P 113      30.644  42.393  10.648  0.00  0.00      PROB  
ATOM   3154  HN  LEU P 113      29.779  42.173  10.205  0.00  0.00      PROB  
ATOM   3155  CA  LEU P 113      31.903  42.113   9.905  0.00  0.00      PROB  
ATOM   3156  HA  LEU P 113      32.513  41.485  10.537  0.00  0.00      PROB  
ATOM   3157  CB  LEU P 113      31.594  41.221   8.592  0.00  0.00      PROB  
ATOM   3158  HB1 LEU P 113      31.147  41.969   7.903  0.00  0.00      PROB  
ATOM   3159  HB2 LEU P 113      30.830  40.519   8.988  0.00  0.00      PROB  
ATOM   3160  CG  LEU P 113      32.763  40.519   7.770  0.00  0.00      PROB  
ATOM   3161  HG  LEU P 113      33.499  40.193   8.536  0.00  0.00      PROB  
ATOM   3162  CD1 LEU P 113      32.203  39.370   6.855  0.00  0.00      PROB  
ATOM   3163 HD11 LEU P 113      31.688  38.554   7.406  0.00  0.00      PROB  
ATOM   3164 HD12 LEU P 113      32.958  39.056   6.102  0.00  0.00      PROB  
ATOM   3165 HD13 LEU P 113      31.396  39.865   6.273  0.00  0.00      PROB  
ATOM   3166  CD2 LEU P 113      33.462  41.480   6.806  0.00  0.00      PROB  
ATOM   3167 HD21 LEU P 113      34.258  40.904   6.287  0.00  0.00      PROB  
ATOM   3168 HD22 LEU P 113      33.798  42.395   7.338  0.00  0.00      PROB  
ATOM   3169 HD23 LEU P 113      32.771  41.810   6.001  0.00  0.00      PROB  
ATOM   3170  C   LEU P 113      32.741  43.382   9.490  0.00  0.00      PROB  
ATOM   3171  O   LEU P 113      33.945  43.404   9.808  0.00  0.00      PROB  
ATOM   3172  N   ILE P 114      32.049  44.365   8.976  0.00  0.00      PROB  
ATOM   3173  HN  ILE P 114      31.095  44.183   8.752  0.00  0.00      PROB  
ATOM   3174  CA  ILE P 114      32.629  45.675   8.535  0.00  0.00      PROB  
ATOM   3175  HA  ILE P 114      33.523  45.516   7.951  0.00  0.00      PROB  
ATOM   3176  CB  ILE P 114      31.584  46.604   7.830  0.00  0.00      PROB  
ATOM   3177  HB  ILE P 114      30.784  46.882   8.550  0.00  0.00      PROB  
ATOM   3178  CG2 ILE P 114      32.147  48.038   7.511  0.00  0.00      PROB  
ATOM   3179 HG21 ILE P 114      31.306  48.763   7.497  0.00  0.00      PROB  
ATOM   3180 HG22 ILE P 114      32.639  48.077   6.516  0.00  0.00      PROB  
ATOM   3181 HG23 ILE P 114      32.832  48.295   8.347  0.00  0.00      PROB  
ATOM   3182  CG1 ILE P 114      31.037  45.930   6.536  0.00  0.00      PROB  
ATOM   3183 HG11 ILE P 114      30.359  46.639   6.014  0.00  0.00      PROB  
ATOM   3184 HG12 ILE P 114      30.499  44.968   6.678  0.00  0.00      PROB  
ATOM   3185  CD  ILE P 114      32.142  45.577   5.557  0.00  0.00      PROB  
ATOM   3186  HD1 ILE P 114      32.779  46.442   5.273  0.00  0.00      PROB  
ATOM   3187  HD2 ILE P 114      31.755  45.054   4.656  0.00  0.00      PROB  
ATOM   3188  HD3 ILE P 114      32.836  44.827   5.992  0.00  0.00      PROB  
ATOM   3189  C   ILE P 114      33.219  46.427   9.707  0.00  0.00      PROB  
ATOM   3190  O   ILE P 114      34.332  46.876   9.725  0.00  0.00      PROB  
ATOM   3191  N   TRP P 115      32.444  46.434  10.777  0.00  0.00      PROB  
ATOM   3192  HN  TRP P 115      31.540  46.014  10.768  0.00  0.00      PROB  
ATOM   3193  CA  TRP P 115      32.858  47.074  12.019  0.00  0.00      PROB  
ATOM   3194  HA  TRP P 115      33.225  48.076  11.857  0.00  0.00      PROB  
ATOM   3195  CB  TRP P 115      31.699  47.370  13.087  0.00  0.00      PROB  
ATOM   3196  HB1 TRP P 115      32.059  47.652  14.099  0.00  0.00      PROB  
ATOM   3197  HB2 TRP P 115      31.034  46.513  13.327  0.00  0.00      PROB  
ATOM   3198  CG  TRP P 115      30.665  48.396  12.628  0.00  0.00      PROB  
ATOM   3199  CD1 TRP P 115      29.309  48.257  12.378  0.00  0.00      PROB  
ATOM   3200  HD1 TRP P 115      28.818  47.301  12.481  0.00  0.00      PROB  
ATOM   3201  NE1 TRP P 115      28.706  49.493  12.098  0.00  0.00      PROB  
ATOM   3202  HE1 TRP P 115      27.777  49.781  12.178  0.00  0.00      PROB  
ATOM   3203  CE2 TRP P 115      29.692  50.411  12.013  0.00  0.00      PROB  
ATOM   3204  CD2 TRP P 115      30.906  49.798  12.335  0.00  0.00      PROB  
ATOM   3205  CE3 TRP P 115      32.073  50.593  12.538  0.00  0.00      PROB  
ATOM   3206  HE3 TRP P 115      32.952  50.211  13.035  0.00  0.00      PROB  
ATOM   3207  CZ3 TRP P 115      32.030  51.975  12.272  0.00  0.00      PROB  
ATOM   3208  HZ3 TRP P 115      32.891  52.626  12.229  0.00  0.00      PROB  
ATOM   3209  CZ2 TRP P 115      29.637  51.722  11.671  0.00  0.00      PROB  
ATOM   3210  HZ2 TRP P 115      28.745  52.141  11.230  0.00  0.00      PROB  
ATOM   3211  CH2 TRP P 115      30.805  52.575  11.875  0.00  0.00      PROB  
ATOM   3212  HH2 TRP P 115      30.701  53.625  11.645  0.00  0.00      PROB  
ATOM   3213  C   TRP P 115      34.010  46.373  12.662  0.00  0.00      PROB  
ATOM   3214  O   TRP P 115      35.033  46.996  12.949  0.00  0.00      PROB  
ATOM   3215  N   GLY P 116      33.890  45.050  12.806  0.00  0.00      PROB  
ATOM   3216  HN  GLY P 116      33.014  44.576  12.772  0.00  0.00      PROB  
ATOM   3217  CA  GLY P 116      34.903  44.082  13.201  0.00  0.00      PROB  
ATOM   3218  HA1 GLY P 116      34.587  43.062  13.045  0.00  0.00      PROB  
ATOM   3219  HA2 GLY P 116      35.060  44.280  14.251  0.00  0.00      PROB  
ATOM   3220  C   GLY P 116      36.239  44.283  12.410  0.00  0.00      PROB  
ATOM   3221  O   GLY P 116      37.212  44.670  13.082  0.00  0.00      PROB  
ATOM   3222  N   ILE P 117      36.268  44.234  11.074  0.00  0.00      PROB  
ATOM   3223  HN  ILE P 117      35.494  43.823  10.600  0.00  0.00      PROB  
ATOM   3224  CA  ILE P 117      37.450  44.627  10.263  0.00  0.00      PROB  
ATOM   3225  HA  ILE P 117      38.289  44.179  10.775  0.00  0.00      PROB  
ATOM   3226  CB  ILE P 117      37.458  44.179   8.739  0.00  0.00      PROB  
ATOM   3227  HB  ILE P 117      36.602  44.826   8.450  0.00  0.00      PROB  
ATOM   3228  CG2 ILE P 117      38.626  44.604   7.900  0.00  0.00      PROB  
ATOM   3229 HG21 ILE P 117      38.415  44.247   6.870  0.00  0.00      PROB  
ATOM   3230 HG22 ILE P 117      39.571  44.133   8.244  0.00  0.00      PROB  
ATOM   3231 HG23 ILE P 117      38.820  45.689   7.757  0.00  0.00      PROB  
ATOM   3232  CG1 ILE P 117      37.118  42.665   8.743  0.00  0.00      PROB  
ATOM   3233 HG11 ILE P 117      36.726  42.413   7.734  0.00  0.00      PROB  
ATOM   3234 HG12 ILE P 117      36.311  42.311   9.420  0.00  0.00      PROB  
ATOM   3235  CD  ILE P 117      38.286  41.715   8.958  0.00  0.00      PROB  
ATOM   3236  HD1 ILE P 117      38.855  41.609   8.009  0.00  0.00      PROB  
ATOM   3237  HD2 ILE P 117      37.885  40.707   9.196  0.00  0.00      PROB  
ATOM   3238  HD3 ILE P 117      38.964  42.028   9.781  0.00  0.00      PROB  
ATOM   3239  C   ILE P 117      37.893  46.082  10.394  0.00  0.00      PROB  
ATOM   3240  O   ILE P 117      39.022  46.251  10.778  0.00  0.00      PROB  
ATOM   3241  N   TYR P 118      37.035  47.087  10.344  0.00  0.00      PROB  
ATOM   3242  HN  TYR P 118      36.150  46.968   9.899  0.00  0.00      PROB  
ATOM   3243  CA  TYR P 118      37.469  48.389  10.686  0.00  0.00      PROB  
ATOM   3244  HA  TYR P 118      38.247  48.678   9.994  0.00  0.00      PROB  
ATOM   3245  CB  TYR P 118      36.212  49.382  10.427  0.00  0.00      PROB  
ATOM   3246  HB1 TYR P 118      35.399  49.016  11.090  0.00  0.00      PROB  
ATOM   3247  HB2 TYR P 118      35.708  49.248   9.446  0.00  0.00      PROB  
ATOM   3248  CG  TYR P 118      36.529  50.759  10.629  0.00  0.00      PROB  
ATOM   3249  CD1 TYR P 118      37.263  51.498   9.698  0.00  0.00      PROB  
ATOM   3250  HD1 TYR P 118      37.751  50.923   8.925  0.00  0.00      PROB  
ATOM   3251  CE1 TYR P 118      37.552  52.862   9.822  0.00  0.00      PROB  
ATOM   3252  HE1 TYR P 118      38.201  53.354   9.113  0.00  0.00      PROB  
ATOM   3253  CZ  TYR P 118      37.074  53.564  10.971  0.00  0.00      PROB  
ATOM   3254  OH  TYR P 118      37.187  54.974  11.184  0.00  0.00      PROB  
ATOM   3255  HH  TYR P 118      36.755  55.154  12.022  0.00  0.00      PROB  
ATOM   3256  CD2 TYR P 118      35.942  51.511  11.689  0.00  0.00      PROB  
ATOM   3257  HD2 TYR P 118      35.309  51.027  12.418  0.00  0.00      PROB  
ATOM   3258  CE2 TYR P 118      36.204  52.885  11.857  0.00  0.00      PROB  
ATOM   3259  HE2 TYR P 118      35.748  53.364  12.711  0.00  0.00      PROB  
ATOM   3260  C   TYR P 118      38.129  48.629  12.075  0.00  0.00      PROB  
ATOM   3261  O   TYR P 118      39.093  49.377  12.219  0.00  0.00      PROB  
ATOM   3262  N   PHE P 119      37.547  47.993  13.201  0.00  0.00      PROB  
ATOM   3263  HN  PHE P 119      36.747  47.414  13.068  0.00  0.00      PROB  
ATOM   3264  CA  PHE P 119      37.974  48.279  14.595  0.00  0.00      PROB  
ATOM   3265  HA  PHE P 119      38.306  49.303  14.683  0.00  0.00      PROB  
ATOM   3266  CB  PHE P 119      36.750  48.034  15.615  0.00  0.00      PROB  
ATOM   3267  HB1 PHE P 119      37.195  47.978  16.631  0.00  0.00      PROB  
ATOM   3268  HB2 PHE P 119      36.239  47.073  15.392  0.00  0.00      PROB  
ATOM   3269  CG  PHE P 119      35.732  49.169  15.611  0.00  0.00      PROB  
ATOM   3270  CD1 PHE P 119      36.123  50.526  15.399  0.00  0.00      PROB  
ATOM   3271  HD1 PHE P 119      37.121  50.914  15.262  0.00  0.00      PROB  
ATOM   3272  CE1 PHE P 119      35.080  51.410  15.265  0.00  0.00      PROB  
ATOM   3273  HE1 PHE P 119      35.264  52.453  15.056  0.00  0.00      PROB  
ATOM   3274  CZ  PHE P 119      33.731  51.096  15.445  0.00  0.00      PROB  
ATOM   3275  HZ  PHE P 119      32.933  51.795  15.244  0.00  0.00      PROB  
ATOM   3276  CD2 PHE P 119      34.399  48.830  15.911  0.00  0.00      PROB  
ATOM   3277  HD2 PHE P 119      34.129  47.805  16.118  0.00  0.00      PROB  
ATOM   3278  CE2 PHE P 119      33.388  49.816  15.796  0.00  0.00      PROB  
ATOM   3279  HE2 PHE P 119      32.370  49.456  15.769  0.00  0.00      PROB  
ATOM   3280  C   PHE P 119      39.207  47.526  14.924  0.00  0.00      PROB  
ATOM   3281  O   PHE P 119      39.946  47.953  15.822  0.00  0.00      PROB  
ATOM   3282  N   ALA P 120      39.406  46.393  14.130  0.00  0.00      PROB  
ATOM   3283  HN  ALA P 120      38.720  46.144  13.450  0.00  0.00      PROB  
ATOM   3284  CA  ALA P 120      40.717  45.806  14.024  0.00  0.00      PROB  
ATOM   3285  HA  ALA P 120      41.156  45.718  15.007  0.00  0.00      PROB  
ATOM   3286  CB  ALA P 120      40.592  44.479  13.241  0.00  0.00      PROB  
ATOM   3287  HB1 ALA P 120      40.059  44.729  12.298  0.00  0.00      PROB  
ATOM   3288  HB2 ALA P 120      39.888  43.782  13.743  0.00  0.00      PROB  
ATOM   3289  HB3 ALA P 120      41.577  44.087  12.910  0.00  0.00      PROB  
ATOM   3290  C   ALA P 120      41.750  46.727  13.291  0.00  0.00      PROB  
ATOM   3291  O   ALA P 120      42.822  46.957  13.903  0.00  0.00      PROB  
ATOM   3292  N   ILE P 121      41.490  47.229  12.049  0.00  0.00      PROB  
ATOM   3293  HN  ILE P 121      40.648  47.121  11.526  0.00  0.00      PROB  
ATOM   3294  CA  ILE P 121      42.415  48.190  11.282  0.00  0.00      PROB  
ATOM   3295  HA  ILE P 121      43.366  47.695  11.150  0.00  0.00      PROB  
ATOM   3296  CB  ILE P 121      41.892  48.494   9.874  0.00  0.00      PROB  
ATOM   3297  HB  ILE P 121      40.837  48.840   9.897  0.00  0.00      PROB  
ATOM   3298  CG2 ILE P 121      42.693  49.676   9.241  0.00  0.00      PROB  
ATOM   3299 HG21 ILE P 121      43.758  49.522   9.517  0.00  0.00      PROB  
ATOM   3300 HG22 ILE P 121      42.396  50.667   9.646  0.00  0.00      PROB  
ATOM   3301 HG23 ILE P 121      42.497  49.662   8.148  0.00  0.00      PROB  
ATOM   3302  CG1 ILE P 121      41.859  47.141   9.104  0.00  0.00      PROB  
ATOM   3303 HG11 ILE P 121      41.182  46.459   9.662  0.00  0.00      PROB  
ATOM   3304 HG12 ILE P 121      42.857  46.653   9.105  0.00  0.00      PROB  
ATOM   3305  CD  ILE P 121      41.438  47.235   7.649  0.00  0.00      PROB  
ATOM   3306  HD1 ILE P 121      42.225  47.829   7.138  0.00  0.00      PROB  
ATOM   3307  HD2 ILE P 121      40.515  47.837   7.508  0.00  0.00      PROB  
ATOM   3308  HD3 ILE P 121      41.322  46.194   7.277  0.00  0.00      PROB  
ATOM   3309  C   ILE P 121      42.732  49.399  12.090  0.00  0.00      PROB  
ATOM   3310  O   ILE P 121      43.796  49.786  12.435  0.00  0.00      PROB  
ATOM   3311  N   LEU P 122      41.664  50.033  12.627  0.00  0.00      PROB  
ATOM   3312  HN  LEU P 122      40.777  49.577  12.628  0.00  0.00      PROB  
ATOM   3313  CA  LEU P 122      41.751  51.338  13.403  0.00  0.00      PROB  
ATOM   3314  HA  LEU P 122      42.228  52.115  12.824  0.00  0.00      PROB  
ATOM   3315  CB  LEU P 122      40.339  51.830  13.547  0.00  0.00      PROB  
ATOM   3316  HB1 LEU P 122      39.751  51.008  14.010  0.00  0.00      PROB  
ATOM   3317  HB2 LEU P 122      39.928  51.881  12.516  0.00  0.00      PROB  
ATOM   3318  CG  LEU P 122      40.159  53.148  14.259  0.00  0.00      PROB  
ATOM   3319  HG  LEU P 122      40.521  53.077  15.307  0.00  0.00      PROB  
ATOM   3320  CD1 LEU P 122      40.736  54.299  13.440  0.00  0.00      PROB  
ATOM   3321 HD11 LEU P 122      40.822  55.264  13.985  0.00  0.00      PROB  
ATOM   3322 HD12 LEU P 122      40.205  54.393  12.469  0.00  0.00      PROB  
ATOM   3323 HD13 LEU P 122      41.775  54.119  13.090  0.00  0.00      PROB  
ATOM   3324  CD2 LEU P 122      38.698  53.536  14.443  0.00  0.00      PROB  
ATOM   3325 HD21 LEU P 122      38.640  54.534  14.927  0.00  0.00      PROB  
ATOM   3326 HD22 LEU P 122      38.200  52.738  15.034  0.00  0.00      PROB  
ATOM   3327 HD23 LEU P 122      38.147  53.653  13.485  0.00  0.00      PROB  
ATOM   3328  C   LEU P 122      42.421  51.164  14.756  0.00  0.00      PROB  
ATOM   3329  O   LEU P 122      43.186  52.032  15.246  0.00  0.00      PROB  
ATOM   3330  N   SER P 123      42.230  49.986  15.476  0.00  0.00      PROB  
ATOM   3331  HN  SER P 123      41.667  49.211  15.198  0.00  0.00      PROB  
ATOM   3332  CA  SER P 123      43.075  49.704  16.610  0.00  0.00      PROB  
ATOM   3333  HA  SER P 123      42.800  50.608  17.132  0.00  0.00      PROB  
ATOM   3334  CB  SER P 123      42.667  48.355  17.386  0.00  0.00      PROB  
ATOM   3335  HB1 SER P 123      43.468  47.960  18.046  0.00  0.00      PROB  
ATOM   3336  HB2 SER P 123      42.458  47.566  16.632  0.00  0.00      PROB  
ATOM   3337  OG  SER P 123      41.410  48.479  18.015  0.00  0.00      PROB  
ATOM   3338  HG1 SER P 123      40.712  48.436  17.358  0.00  0.00      PROB  
ATOM   3339  C   SER P 123      44.547  49.559  16.317  0.00  0.00      PROB  
ATOM   3340  O   SER P 123      45.397  50.225  16.886  0.00  0.00      PROB  
ATOM   3341  N   PHE P 124      44.887  48.704  15.299  0.00  0.00      PROB  
ATOM   3342  HN  PHE P 124      44.196  48.164  14.826  0.00  0.00      PROB  
ATOM   3343  CA  PHE P 124      46.241  48.430  14.866  0.00  0.00      PROB  
ATOM   3344  HA  PHE P 124      46.833  47.944  15.628  0.00  0.00      PROB  
ATOM   3345  CB  PHE P 124      46.148  47.502  13.632  0.00  0.00      PROB  
ATOM   3346  HB1 PHE P 124      45.448  47.924  12.880  0.00  0.00      PROB  
ATOM   3347  HB2 PHE P 124      45.671  46.588  14.046  0.00  0.00      PROB  
ATOM   3348  CG  PHE P 124      47.428  47.229  12.916  0.00  0.00      PROB  
ATOM   3349  CD1 PHE P 124      48.396  46.532  13.599  0.00  0.00      PROB  
ATOM   3350  HD1 PHE P 124      48.172  46.082  14.555  0.00  0.00      PROB  
ATOM   3351  CE1 PHE P 124      49.644  46.370  12.996  0.00  0.00      PROB  
ATOM   3352  HE1 PHE P 124      50.375  45.740  13.480  0.00  0.00      PROB  
ATOM   3353  CZ  PHE P 124      49.973  46.981  11.734  0.00  0.00      PROB  
ATOM   3354  HZ  PHE P 124      50.960  46.897  11.302  0.00  0.00      PROB  
ATOM   3355  CD2 PHE P 124      47.645  47.767  11.639  0.00  0.00      PROB  
ATOM   3356  HD2 PHE P 124      46.987  48.383  11.043  0.00  0.00      PROB  
ATOM   3357  CE2 PHE P 124      48.965  47.776  11.143  0.00  0.00      PROB  
ATOM   3358  HE2 PHE P 124      49.195  48.219  10.186  0.00  0.00      PROB  
ATOM   3359  C   PHE P 124      47.031  49.689  14.464  0.00  0.00      PROB  
ATOM   3360  O   PHE P 124      48.117  49.928  15.002  0.00  0.00      PROB  
ATOM   3361  N   LEU P 125      46.332  50.468  13.650  0.00  0.00      PROB  
ATOM   3362  HN  LEU P 125      45.406  50.194  13.402  0.00  0.00      PROB  
ATOM   3363  CA  LEU P 125      46.857  51.824  13.280  0.00  0.00      PROB  
ATOM   3364  HA  LEU P 125      47.813  51.543  12.864  0.00  0.00      PROB  
ATOM   3365  CB  LEU P 125      46.058  52.612  12.184  0.00  0.00      PROB  
ATOM   3366  HB1 LEU P 125      46.469  53.642  12.106  0.00  0.00      PROB  
ATOM   3367  HB2 LEU P 125      44.973  52.761  12.370  0.00  0.00      PROB  
ATOM   3368  CG  LEU P 125      46.090  51.959  10.746  0.00  0.00      PROB  
ATOM   3369  HG  LEU P 125      45.592  50.966  10.750  0.00  0.00      PROB  
ATOM   3370  CD1 LEU P 125      45.307  52.906   9.883  0.00  0.00      PROB  
ATOM   3371 HD11 LEU P 125      45.038  52.695   8.826  0.00  0.00      PROB  
ATOM   3372 HD12 LEU P 125      45.741  53.929   9.885  0.00  0.00      PROB  
ATOM   3373 HD13 LEU P 125      44.291  52.901  10.332  0.00  0.00      PROB  
ATOM   3374  CD2 LEU P 125      47.593  51.953  10.332  0.00  0.00      PROB  
ATOM   3375 HD21 LEU P 125      48.089  52.801  10.850  0.00  0.00      PROB  
ATOM   3376 HD22 LEU P 125      47.784  51.997   9.238  0.00  0.00      PROB  
ATOM   3377 HD23 LEU P 125      48.048  51.026  10.741  0.00  0.00      PROB  
ATOM   3378  C   LEU P 125      47.057  52.790  14.470  0.00  0.00      PROB  
ATOM   3379  O   LEU P 125      48.032  53.524  14.476  0.00  0.00      PROB  
ATOM   3380  N   HSD P 126      46.140  52.740  15.466  0.00  0.00      PROB  
ATOM   3381  HN  HSD P 126      45.362  52.133  15.319  0.00  0.00      PROB  
ATOM   3382  CA  HSD P 126      46.253  53.549  16.697  0.00  0.00      PROB  
ATOM   3383  HA  HSD P 126      46.387  54.603  16.505  0.00  0.00      PROB  
ATOM   3384  CB  HSD P 126      44.948  53.471  17.655  0.00  0.00      PROB  
ATOM   3385  HB1 HSD P 126      44.651  52.401  17.616  0.00  0.00      PROB  
ATOM   3386  HB2 HSD P 126      44.207  53.967  16.992  0.00  0.00      PROB  
ATOM   3387  ND1 HSD P 126      45.316  55.405  19.109  0.00  0.00      PROB  
ATOM   3388  HD1 HSD P 126      45.284  56.098  18.389  0.00  0.00      PROB  
ATOM   3389  CG  HSD P 126      45.114  54.085  18.932  0.00  0.00      PROB  
ATOM   3390  CE1 HSD P 126      45.512  55.583  20.426  0.00  0.00      PROB  
ATOM   3391  HE1 HSD P 126      45.892  56.508  20.859  0.00  0.00      PROB  
ATOM   3392  NE2 HSD P 126      45.313  54.436  21.084  0.00  0.00      PROB  
ATOM   3393  CD2 HSD P 126      45.075  53.494  20.115  0.00  0.00      PROB  
ATOM   3394  HD2 HSD P 126      44.917  52.424  20.160  0.00  0.00      PROB  
ATOM   3395  C   HSD P 126      47.469  53.208  17.579  0.00  0.00      PROB  
ATOM   3396  O   HSD P 126      48.327  54.046  17.850  0.00  0.00      PROB  
ATOM   3397  N   ILE P 127      47.648  51.936  17.838  0.00  0.00      PROB  
ATOM   3398  HN  ILE P 127      47.015  51.275  17.443  0.00  0.00      PROB  
ATOM   3399  CA  ILE P 127      48.769  51.339  18.609  0.00  0.00      PROB  
ATOM   3400  HA  ILE P 127      48.935  51.955  19.481  0.00  0.00      PROB  
ATOM   3401  CB  ILE P 127      48.385  49.902  18.948  0.00  0.00      PROB  
ATOM   3402  HB  ILE P 127      48.199  49.243  18.073  0.00  0.00      PROB  
ATOM   3403  CG2 ILE P 127      49.529  49.192  19.782  0.00  0.00      PROB  
ATOM   3404 HG21 ILE P 127      49.253  48.137  19.994  0.00  0.00      PROB  
ATOM   3405 HG22 ILE P 127      49.838  49.803  20.657  0.00  0.00      PROB  
ATOM   3406 HG23 ILE P 127      50.395  49.123  19.089  0.00  0.00      PROB  
ATOM   3407  CG1 ILE P 127      47.184  50.069  19.914  0.00  0.00      PROB  
ATOM   3408 HG11 ILE P 127      46.359  50.596  19.389  0.00  0.00      PROB  
ATOM   3409 HG12 ILE P 127      47.493  50.700  20.775  0.00  0.00      PROB  
ATOM   3410  CD  ILE P 127      46.508  48.776  20.218  0.00  0.00      PROB  
ATOM   3411  HD1 ILE P 127      47.216  47.954  20.461  0.00  0.00      PROB  
ATOM   3412  HD2 ILE P 127      46.085  48.329  19.293  0.00  0.00      PROB  
ATOM   3413  HD3 ILE P 127      45.841  48.993  21.079  0.00  0.00      PROB  
ATOM   3414  C   ILE P 127      50.054  51.331  17.868  0.00  0.00      PROB  
ATOM   3415  O   ILE P 127      51.041  51.809  18.412  0.00  0.00      PROB  
ATOM   3416  N   TRP P 128      50.098  50.988  16.583  0.00  0.00      PROB  
ATOM   3417  HN  TRP P 128      49.257  50.639  16.176  0.00  0.00      PROB  
ATOM   3418  CA  TRP P 128      51.367  50.816  15.935  0.00  0.00      PROB  
ATOM   3419  HA  TRP P 128      52.212  50.712  16.599  0.00  0.00      PROB  
ATOM   3420  CB  TRP P 128      51.260  49.543  15.092  0.00  0.00      PROB  
ATOM   3421  HB1 TRP P 128      52.225  49.410  14.559  0.00  0.00      PROB  
ATOM   3422  HB2 TRP P 128      50.454  49.515  14.327  0.00  0.00      PROB  
ATOM   3423  CG  TRP P 128      51.225  48.264  15.933  0.00  0.00      PROB  
ATOM   3424  CD1 TRP P 128      50.132  47.686  16.418  0.00  0.00      PROB  
ATOM   3425  HD1 TRP P 128      49.163  48.101  16.182  0.00  0.00      PROB  
ATOM   3426  NE1 TRP P 128      50.444  46.485  17.025  0.00  0.00      PROB  
ATOM   3427  HE1 TRP P 128      49.859  45.805  17.411  0.00  0.00      PROB  
ATOM   3428  CE2 TRP P 128      51.712  46.157  16.767  0.00  0.00      PROB  
ATOM   3429  CD2 TRP P 128      52.303  47.261  16.052  0.00  0.00      PROB  
ATOM   3430  CE3 TRP P 128      53.671  47.210  15.778  0.00  0.00      PROB  
ATOM   3431  HE3 TRP P 128      54.216  48.036  15.346  0.00  0.00      PROB  
ATOM   3432  CZ3 TRP P 128      54.405  46.135  16.274  0.00  0.00      PROB  
ATOM   3433  HZ3 TRP P 128      55.430  46.035  15.948  0.00  0.00      PROB  
ATOM   3434  CZ2 TRP P 128      52.474  45.016  17.135  0.00  0.00      PROB  
ATOM   3435  HZ2 TRP P 128      51.988  44.196  17.643  0.00  0.00      PROB  
ATOM   3436  CH2 TRP P 128      53.784  45.007  16.846  0.00  0.00      PROB  
ATOM   3437  HH2 TRP P 128      54.429  44.171  17.072  0.00  0.00      PROB  
ATOM   3438  C   TRP P 128      51.819  51.916  15.009  0.00  0.00      PROB  
ATOM   3439  O   TRP P 128      52.968  51.906  14.517  0.00  0.00      PROB  
ATOM   3440  N   ALA P 129      51.065  52.899  14.597  0.00  0.00      PROB  
ATOM   3441  HN  ALA P 129      50.096  52.743  14.770  0.00  0.00      PROB  
ATOM   3442  CA  ALA P 129      51.485  54.054  13.813  0.00  0.00      PROB  
ATOM   3443  HA  ALA P 129      52.554  53.929  13.720  0.00  0.00      PROB  
ATOM   3444  CB  ALA P 129      50.865  54.053  12.465  0.00  0.00      PROB  
ATOM   3445  HB1 ALA P 129      51.021  53.232  11.733  0.00  0.00      PROB  
ATOM   3446  HB2 ALA P 129      51.135  54.945  11.860  0.00  0.00      PROB  
ATOM   3447  HB3 ALA P 129      49.781  53.966  12.690  0.00  0.00      PROB  
ATOM   3448  C   ALA P 129      51.310  55.361  14.519  0.00  0.00      PROB  
ATOM   3449  O   ALA P 129      52.253  56.177  14.697  0.00  0.00      PROB  
ATOM   3450  N   VAL P 130      50.099  55.677  15.005  0.00  0.00      PROB  
ATOM   3451  HN  VAL P 130      49.413  54.953  14.997  0.00  0.00      PROB  
ATOM   3452  CA  VAL P 130      49.786  56.978  15.575  0.00  0.00      PROB  
ATOM   3453  HA  VAL P 130      50.019  57.709  14.815  0.00  0.00      PROB  
ATOM   3454  CB  VAL P 130      48.337  56.964  15.976  0.00  0.00      PROB  
ATOM   3455  HB  VAL P 130      48.167  56.089  16.639  0.00  0.00      PROB  
ATOM   3456  CG1 VAL P 130      47.926  58.319  16.641  0.00  0.00      PROB  
ATOM   3457 HG11 VAL P 130      48.337  58.389  17.670  0.00  0.00      PROB  
ATOM   3458 HG12 VAL P 130      46.824  58.432  16.727  0.00  0.00      PROB  
ATOM   3459 HG13 VAL P 130      48.339  59.183  16.077  0.00  0.00      PROB  
ATOM   3460  CG2 VAL P 130      47.452  56.809  14.728  0.00  0.00      PROB  
ATOM   3461 HG21 VAL P 130      47.621  57.734  14.137  0.00  0.00      PROB  
ATOM   3462 HG22 VAL P 130      46.368  56.851  14.971  0.00  0.00      PROB  
ATOM   3463 HG23 VAL P 130      47.722  55.835  14.266  0.00  0.00      PROB  
ATOM   3464  C   VAL P 130      50.633  57.311  16.789  0.00  0.00      PROB  
ATOM   3465  O   VAL P 130      51.142  58.437  16.870  0.00  0.00      PROB  
ATOM   3466  N   VAL P 131      50.745  56.442  17.829  0.00  0.00      PROB  
ATOM   3467  HN  VAL P 131      50.194  55.612  17.858  0.00  0.00      PROB  
ATOM   3468  CA  VAL P 131      51.507  56.629  19.040  0.00  0.00      PROB  
ATOM   3469  HA  VAL P 131      51.099  57.489  19.550  0.00  0.00      PROB  
ATOM   3470  CB  VAL P 131      51.182  55.453  20.095  0.00  0.00      PROB  
ATOM   3471  HB  VAL P 131      51.189  54.496  19.530  0.00  0.00      PROB  
ATOM   3472  CG1 VAL P 131      52.197  55.440  21.169  0.00  0.00      PROB  
ATOM   3473 HG11 VAL P 131      52.200  56.390  21.746  0.00  0.00      PROB  
ATOM   3474 HG12 VAL P 131      53.272  55.391  20.893  0.00  0.00      PROB  
ATOM   3475 HG13 VAL P 131      51.959  54.597  21.853  0.00  0.00      PROB  
ATOM   3476  CG2 VAL P 131      49.766  55.528  20.666  0.00  0.00      PROB  
ATOM   3477 HG21 VAL P 131      48.929  55.125  20.057  0.00  0.00      PROB  
ATOM   3478 HG22 VAL P 131      49.399  56.463  21.141  0.00  0.00      PROB  
ATOM   3479 HG23 VAL P 131      49.774  54.782  21.489  0.00  0.00      PROB  
ATOM   3480  C   VAL P 131      52.980  56.919  18.834  0.00  0.00      PROB  
ATOM   3481  O   VAL P 131      53.530  57.824  19.463  0.00  0.00      PROB  
ATOM   3482  N   PRO P 132      53.805  56.258  17.975  0.00  0.00      PROB  
ATOM   3483  CD  PRO P 132      53.566  54.823  17.661  0.00  0.00      PROB  
ATOM   3484  HD1 PRO P 132      52.521  54.658  17.321  0.00  0.00      PROB  
ATOM   3485  HD2 PRO P 132      53.796  54.176  18.535  0.00  0.00      PROB  
ATOM   3486  CA  PRO P 132      55.131  56.740  17.512  0.00  0.00      PROB  
ATOM   3487  HA  PRO P 132      55.721  56.980  18.384  0.00  0.00      PROB  
ATOM   3488  CB  PRO P 132      55.769  55.540  16.753  0.00  0.00      PROB  
ATOM   3489  HB1 PRO P 132      56.495  55.107  17.474  0.00  0.00      PROB  
ATOM   3490  HB2 PRO P 132      56.210  55.867  15.787  0.00  0.00      PROB  
ATOM   3491  CG  PRO P 132      54.606  54.453  16.596  0.00  0.00      PROB  
ATOM   3492  HG1 PRO P 132      54.140  54.496  15.588  0.00  0.00      PROB  
ATOM   3493  HG2 PRO P 132      55.061  53.443  16.687  0.00  0.00      PROB  
ATOM   3494  C   PRO P 132      55.193  58.062  16.715  0.00  0.00      PROB  
ATOM   3495  O   PRO P 132      56.093  58.866  16.844  0.00  0.00      PROB  
ATOM   3496  N   CYS P 133      54.075  58.349  15.946  0.00  0.00      PROB  
ATOM   3497  HN  CYS P 133      53.378  57.639  15.878  0.00  0.00      PROB  
ATOM   3498  CA  CYS P 133      53.790  59.657  15.295  0.00  0.00      PROB  
ATOM   3499  HA  CYS P 133      54.660  59.980  14.743  0.00  0.00      PROB  
ATOM   3500  CB  CYS P 133      52.615  59.425  14.320  0.00  0.00      PROB  
ATOM   3501  HB1 CYS P 133      52.545  60.429  13.851  0.00  0.00      PROB  
ATOM   3502  HB2 CYS P 133      51.617  59.126  14.705  0.00  0.00      PROB  
ATOM   3503  SG  CYS P 133      52.918  58.340  12.875  0.00  0.00      PROB  
ATOM   3504  HG1 CYS P 133      53.069  57.234  13.590  0.00  0.00      PROB  
ATOM   3505  C   CYS P 133      53.570  60.779  16.250  0.00  0.00      PROB  
ATOM   3506  O   CYS P 133      54.053  61.943  16.078  0.00  0.00      PROB  
ATOM   3507  N   ILE P 134      52.825  60.483  17.304  0.00  0.00      PROB  
ATOM   3508  HN  ILE P 134      52.346  59.616  17.193  0.00  0.00      PROB  
ATOM   3509  CA  ILE P 134      52.677  61.277  18.490  0.00  0.00      PROB  
ATOM   3510  HA  ILE P 134      52.400  62.212  18.025  0.00  0.00      PROB  
ATOM   3511  CB  ILE P 134      51.606  60.726  19.479  0.00  0.00      PROB  
ATOM   3512  HB  ILE P 134      51.872  59.656  19.619  0.00  0.00      PROB  
ATOM   3513  CG2 ILE P 134      51.588  61.481  20.828  0.00  0.00      PROB  
ATOM   3514 HG21 ILE P 134      50.881  61.004  21.540  0.00  0.00      PROB  
ATOM   3515 HG22 ILE P 134      51.272  62.534  20.666  0.00  0.00      PROB  
ATOM   3516 HG23 ILE P 134      52.590  61.608  21.292  0.00  0.00      PROB  
ATOM   3517  CG1 ILE P 134      50.131  60.883  18.942  0.00  0.00      PROB  
ATOM   3518 HG11 ILE P 134      49.972  60.295  18.012  0.00  0.00      PROB  
ATOM   3519 HG12 ILE P 134      49.901  61.895  18.545  0.00  0.00      PROB  
ATOM   3520  CD  ILE P 134      48.923  60.537  19.913  0.00  0.00      PROB  
ATOM   3521  HD1 ILE P 134      48.575  61.431  20.473  0.00  0.00      PROB  
ATOM   3522  HD2 ILE P 134      49.195  59.862  20.753  0.00  0.00      PROB  
ATOM   3523  HD3 ILE P 134      48.130  59.958  19.394  0.00  0.00      PROB  
ATOM   3524  C   ILE P 134      54.003  61.556  19.222  0.00  0.00      PROB  
ATOM   3525  O   ILE P 134      54.353  62.723  19.496  0.00  0.00      PROB  
ATOM   3526  N   LYS P 135      54.891  60.567  19.461  0.00  0.00      PROB  
ATOM   3527  HN  LYS P 135      54.619  59.610  19.390  0.00  0.00      PROB  
ATOM   3528  CA  LYS P 135      56.265  60.736  19.813  0.00  0.00      PROB  
ATOM   3529  HA  LYS P 135      56.197  61.281  20.743  0.00  0.00      PROB  
ATOM   3530  CB  LYS P 135      57.035  59.438  20.222  0.00  0.00      PROB  
ATOM   3531  HB1 LYS P 135      58.077  59.663  20.534  0.00  0.00      PROB  
ATOM   3532  HB2 LYS P 135      57.182  58.917  19.253  0.00  0.00      PROB  
ATOM   3533  CG  LYS P 135      56.376  58.562  21.265  0.00  0.00      PROB  
ATOM   3534  HG1 LYS P 135      57.052  57.680  21.270  0.00  0.00      PROB  
ATOM   3535  HG2 LYS P 135      55.387  58.133  20.994  0.00  0.00      PROB  
ATOM   3536  CD  LYS P 135      56.444  59.311  22.632  0.00  0.00      PROB  
ATOM   3537  HD1 LYS P 135      55.885  60.270  22.682  0.00  0.00      PROB  
ATOM   3538  HD2 LYS P 135      57.522  59.530  22.790  0.00  0.00      PROB  
ATOM   3539  CE  LYS P 135      56.051  58.422  23.752  0.00  0.00      PROB  
ATOM   3540  HE1 LYS P 135      56.718  57.534  23.756  0.00  0.00      PROB  
ATOM   3541  HE2 LYS P 135      55.035  58.019  23.550  0.00  0.00      PROB  
ATOM   3542  NZ  LYS P 135      56.071  59.070  25.105  0.00  0.00      PROB  
ATOM   3543  HZ1 LYS P 135      55.334  59.781  25.282  0.00  0.00      PROB  
ATOM   3544  HZ2 LYS P 135      57.022  59.477  25.215  0.00  0.00      PROB  
ATOM   3545  HZ3 LYS P 135      56.022  58.307  25.809  0.00  0.00      PROB  
ATOM   3546  C   LYS P 135      57.151  61.554  18.824  0.00  0.00      PROB  
ATOM   3547  O   LYS P 135      57.966  62.267  19.358  0.00  0.00      PROB  
ATOM   3548  N   SER P 136      57.098  61.412  17.508  0.00  0.00      PROB  
ATOM   3549  HN  SER P 136      56.435  60.742  17.181  0.00  0.00      PROB  
ATOM   3550  CA  SER P 136      57.787  62.298  16.605  0.00  0.00      PROB  
ATOM   3551  HA  SER P 136      58.847  62.349  16.805  0.00  0.00      PROB  
ATOM   3552  CB  SER P 136      57.548  61.834  15.102  0.00  0.00      PROB  
ATOM   3553  HB1 SER P 136      56.496  62.030  14.805  0.00  0.00      PROB  
ATOM   3554  HB2 SER P 136      57.743  60.752  14.941  0.00  0.00      PROB  
ATOM   3555  OG  SER P 136      58.565  62.476  14.289  0.00  0.00      PROB  
ATOM   3556  HG1 SER P 136      58.850  61.910  13.568  0.00  0.00      PROB  
ATOM   3557  C   SER P 136      57.353  63.755  16.716  0.00  0.00      PROB  
ATOM   3558  O   SER P 136      58.153  64.711  16.664  0.00  0.00      PROB  
ATOM   3559  N   PHE P 137      56.029  64.016  16.980  0.00  0.00      PROB  
ATOM   3560  HN  PHE P 137      55.412  63.236  16.907  0.00  0.00      PROB  
ATOM   3561  CA  PHE P 137      55.553  65.331  17.367  0.00  0.00      PROB  
ATOM   3562  HA  PHE P 137      55.851  66.029  16.598  0.00  0.00      PROB  
ATOM   3563  CB  PHE P 137      53.967  65.409  17.367  0.00  0.00      PROB  
ATOM   3564  HB1 PHE P 137      53.509  64.491  17.794  0.00  0.00      PROB  
ATOM   3565  HB2 PHE P 137      53.669  65.503  16.301  0.00  0.00      PROB  
ATOM   3566  CG  PHE P 137      53.382  66.593  18.163  0.00  0.00      PROB  
ATOM   3567  CD1 PHE P 137      53.149  67.822  17.575  0.00  0.00      PROB  
ATOM   3568  HD1 PHE P 137      53.475  67.952  16.554  0.00  0.00      PROB  
ATOM   3569  CE1 PHE P 137      52.672  68.962  18.384  0.00  0.00      PROB  
ATOM   3570  HE1 PHE P 137      52.414  69.871  17.860  0.00  0.00      PROB  
ATOM   3571  CZ  PHE P 137      52.323  68.712  19.715  0.00  0.00      PROB  
ATOM   3572  HZ  PHE P 137      51.966  69.544  20.303  0.00  0.00      PROB  
ATOM   3573  CD2 PHE P 137      52.990  66.382  19.496  0.00  0.00      PROB  
ATOM   3574  HD2 PHE P 137      53.338  65.459  19.935  0.00  0.00      PROB  
ATOM   3575  CE2 PHE P 137      52.499  67.425  20.282  0.00  0.00      PROB  
ATOM   3576  HE2 PHE P 137      52.455  67.328  21.356  0.00  0.00      PROB  
ATOM   3577  C   PHE P 137      56.225  65.909  18.623  0.00  0.00      PROB  
ATOM   3578  O   PHE P 137      56.706  67.027  18.791  0.00  0.00      PROB  
ATOM   3579  N   LEU P 138      56.384  65.004  19.668  0.00  0.00      PROB  
ATOM   3580  HN  LEU P 138      55.923  64.124  19.586  0.00  0.00      PROB  
ATOM   3581  CA  LEU P 138      57.052  65.357  20.945  0.00  0.00      PROB  
ATOM   3582  HA  LEU P 138      56.500  66.197  21.340  0.00  0.00      PROB  
ATOM   3583  CB  LEU P 138      56.963  64.122  21.860  0.00  0.00      PROB  
ATOM   3584  HB1 LEU P 138      57.439  63.208  21.446  0.00  0.00      PROB  
ATOM   3585  HB2 LEU P 138      55.881  63.872  21.894  0.00  0.00      PROB  
ATOM   3586  CG  LEU P 138      57.471  64.171  23.296  0.00  0.00      PROB  
ATOM   3587  HG  LEU P 138      58.572  64.279  23.203  0.00  0.00      PROB  
ATOM   3588  CD1 LEU P 138      56.797  65.248  24.164  0.00  0.00      PROB  
ATOM   3589 HD11 LEU P 138      56.905  66.270  23.742  0.00  0.00      PROB  
ATOM   3590 HD12 LEU P 138      57.342  65.343  25.128  0.00  0.00      PROB  
ATOM   3591 HD13 LEU P 138      55.724  65.100  24.410  0.00  0.00      PROB  
ATOM   3592  CD2 LEU P 138      57.211  62.828  23.890  0.00  0.00      PROB  
ATOM   3593 HD21 LEU P 138      56.183  62.418  23.796  0.00  0.00      PROB  
ATOM   3594 HD22 LEU P 138      57.560  62.830  24.945  0.00  0.00      PROB  
ATOM   3595 HD23 LEU P 138      57.747  61.996  23.384  0.00  0.00      PROB  
ATOM   3596  C   LEU P 138      58.529  65.809  20.770  0.00  0.00      PROB  
ATOM   3597  O   LEU P 138      58.949  66.736  21.508  0.00  0.00      PROB  
ATOM   3598  N   ILE P 139      59.381  65.264  19.891  0.00  0.00      PROB  
ATOM   3599  HN  ILE P 139      59.115  64.409  19.451  0.00  0.00      PROB  
ATOM   3600  CA  ILE P 139      60.675  65.833  19.615  0.00  0.00      PROB  
ATOM   3601  HA  ILE P 139      61.215  65.727  20.544  0.00  0.00      PROB  
ATOM   3602  CB  ILE P 139      61.580  65.035  18.709  0.00  0.00      PROB  
ATOM   3603  HB  ILE P 139      61.304  65.139  17.638  0.00  0.00      PROB  
ATOM   3604  CG2 ILE P 139      63.007  65.322  19.071  0.00  0.00      PROB  
ATOM   3605 HG21 ILE P 139      63.692  64.669  18.488  0.00  0.00      PROB  
ATOM   3606 HG22 ILE P 139      63.227  65.147  20.146  0.00  0.00      PROB  
ATOM   3607 HG23 ILE P 139      63.271  66.357  18.766  0.00  0.00      PROB  
ATOM   3608  CG1 ILE P 139      61.335  63.442  18.751  0.00  0.00      PROB  
ATOM   3609 HG11 ILE P 139      62.157  62.995  18.153  0.00  0.00      PROB  
ATOM   3610 HG12 ILE P 139      60.354  63.243  18.270  0.00  0.00      PROB  
ATOM   3611  CD  ILE P 139      61.353  62.854  20.163  0.00  0.00      PROB  
ATOM   3612  HD1 ILE P 139      61.299  61.746  20.101  0.00  0.00      PROB  
ATOM   3613  HD2 ILE P 139      60.519  63.213  20.803  0.00  0.00      PROB  
ATOM   3614  HD3 ILE P 139      62.324  63.128  20.628  0.00  0.00      PROB  
ATOM   3615  C   ILE P 139      60.675  67.264  19.169  0.00  0.00      PROB  
ATOM   3616  O   ILE P 139      61.419  68.120  19.713  0.00  0.00      PROB  
ATOM   3617  N   GLU P 140      59.819  67.615  18.209  0.00  0.00      PROB  
ATOM   3618  HN  GLU P 140      59.007  67.045  18.107  0.00  0.00      PROB  
ATOM   3619  CA  GLU P 140      59.789  68.925  17.568  0.00  0.00      PROB  
ATOM   3620  HA  GLU P 140      60.817  69.226  17.432  0.00  0.00      PROB  
ATOM   3621  CB  GLU P 140      59.028  68.884  16.260  0.00  0.00      PROB  
ATOM   3622  HB1 GLU P 140      58.177  68.170  16.268  0.00  0.00      PROB  
ATOM   3623  HB2 GLU P 140      59.724  68.446  15.513  0.00  0.00      PROB  
ATOM   3624  CG  GLU P 140      58.523  70.251  15.729  0.00  0.00      PROB  
ATOM   3625  HG1 GLU P 140      59.321  71.005  15.899  0.00  0.00      PROB  
ATOM   3626  HG2 GLU P 140      57.682  70.753  16.253  0.00  0.00      PROB  
ATOM   3627  CD  GLU P 140      58.168  70.374  14.272  0.00  0.00      PROB  
ATOM   3628  OE1 GLU P 140      59.068  70.706  13.441  0.00  0.00      PROB  
ATOM   3629  OE2 GLU P 140      57.004  70.013  13.870  0.00  0.00      PROB  
ATOM   3630  C   GLU P 140      59.268  70.005  18.462  0.00  0.00      PROB  
ATOM   3631  O   GLU P 140      59.801  71.119  18.547  0.00  0.00      PROB  
ATOM   3632  N   ILE P 141      58.194  69.700  19.223  0.00  0.00      PROB  
ATOM   3633  HN  ILE P 141      57.935  68.739  19.156  0.00  0.00      PROB  
ATOM   3634  CA  ILE P 141      57.438  70.638  20.064  0.00  0.00      PROB  
ATOM   3635  HA  ILE P 141      57.155  71.501  19.480  0.00  0.00      PROB  
ATOM   3636  CB  ILE P 141      56.035  70.019  20.412  0.00  0.00      PROB  
ATOM   3637  HB  ILE P 141      55.635  69.586  19.471  0.00  0.00      PROB  
ATOM   3638  CG2 ILE P 141      56.122  68.878  21.446  0.00  0.00      PROB  
ATOM   3639 HG21 ILE P 141      55.213  68.239  21.429  0.00  0.00      PROB  
ATOM   3640 HG22 ILE P 141      56.359  69.169  22.492  0.00  0.00      PROB  
ATOM   3641 HG23 ILE P 141      56.908  68.144  21.166  0.00  0.00      PROB  
ATOM   3642  CG1 ILE P 141      55.170  71.135  21.019  0.00  0.00      PROB  
ATOM   3643 HG11 ILE P 141      55.651  71.576  21.918  0.00  0.00      PROB  
ATOM   3644 HG12 ILE P 141      54.145  70.798  21.283  0.00  0.00      PROB  
ATOM   3645  CD  ILE P 141      54.719  72.261  20.018  0.00  0.00      PROB  
ATOM   3646  HD1 ILE P 141      55.623  72.871  19.805  0.00  0.00      PROB  
ATOM   3647  HD2 ILE P 141      54.148  71.846  19.160  0.00  0.00      PROB  
ATOM   3648  HD3 ILE P 141      54.024  72.930  20.570  0.00  0.00      PROB  
ATOM   3649  C   ILE P 141      58.211  71.078  21.304  0.00  0.00      PROB  
ATOM   3650  O   ILE P 141      58.023  72.205  21.828  0.00  0.00      PROB  
ATOM   3651  N   GLN P 142      59.215  70.195  21.834  0.00  0.00      PROB  
ATOM   3652  HN  GLN P 142      59.231  69.280  21.440  0.00  0.00      PROB  
ATOM   3653  CA  GLN P 142      60.328  70.560  22.629  0.00  0.00      PROB  
ATOM   3654  HA  GLN P 142      59.929  71.074  23.490  0.00  0.00      PROB  
ATOM   3655  CB  GLN P 142      61.036  69.322  23.131  0.00  0.00      PROB  
ATOM   3656  HB1 GLN P 142      61.936  69.551  23.739  0.00  0.00      PROB  
ATOM   3657  HB2 GLN P 142      61.446  68.612  22.381  0.00  0.00      PROB  
ATOM   3658  CG  GLN P 142      60.159  68.486  24.099  0.00  0.00      PROB  
ATOM   3659  HG1 GLN P 142      59.227  68.138  23.604  0.00  0.00      PROB  
ATOM   3660  HG2 GLN P 142      59.944  69.032  25.043  0.00  0.00      PROB  
ATOM   3661  CD  GLN P 142      60.951  67.258  24.597  0.00  0.00      PROB  
ATOM   3662  OE1 GLN P 142      61.784  67.313  25.543  0.00  0.00      PROB  
ATOM   3663  NE2 GLN P 142      60.695  66.180  23.829  0.00  0.00      PROB  
ATOM   3664 HE21 GLN P 142      61.040  65.324  24.213  0.00  0.00      PROB  
ATOM   3665 HE22 GLN P 142      60.252  66.260  22.936  0.00  0.00      PROB  
ATOM   3666  C   GLN P 142      61.271  71.506  22.083  0.00  0.00      PROB  
ATOM   3667  O   GLN P 142      61.805  72.376  22.785  0.00  0.00      PROB  
ATOM   3668  N   CYS P 143      61.719  71.439  20.797  0.00  0.00      PROB  
ATOM   3669  HN  CYS P 143      61.208  70.845  20.180  0.00  0.00      PROB  
ATOM   3670  CA  CYS P 143      62.734  72.375  20.218  0.00  0.00      PROB  
ATOM   3671  HA  CYS P 143      63.566  72.424  20.904  0.00  0.00      PROB  
ATOM   3672  CB  CYS P 143      63.190  71.992  18.769  0.00  0.00      PROB  
ATOM   3673  HB1 CYS P 143      63.998  72.641  18.368  0.00  0.00      PROB  
ATOM   3674  HB2 CYS P 143      62.346  72.186  18.073  0.00  0.00      PROB  
ATOM   3675  SG  CYS P 143      63.963  70.220  18.601  0.00  0.00      PROB  
ATOM   3676  HG1 CYS P 143      63.842  70.157  17.283  0.00  0.00      PROB  
ATOM   3677  C   CYS P 143      62.101  73.757  20.106  0.00  0.00      PROB  
ATOM   3678  O   CYS P 143      62.647  74.763  20.451  0.00  0.00      PROB  
ATOM   3679  N   ILE P 144      60.841  73.772  19.588  0.00  0.00      PROB  
ATOM   3680  HN  ILE P 144      60.404  72.918  19.318  0.00  0.00      PROB  
ATOM   3681  CA  ILE P 144      59.945  74.947  19.677  0.00  0.00      PROB  
ATOM   3682  HA  ILE P 144      60.327  75.720  19.027  0.00  0.00      PROB  
ATOM   3683  CB  ILE P 144      58.542  74.628  19.131  0.00  0.00      PROB  
ATOM   3684  HB  ILE P 144      58.139  73.686  19.560  0.00  0.00      PROB  
ATOM   3685  CG2 ILE P 144      57.411  75.678  19.336  0.00  0.00      PROB  
ATOM   3686 HG21 ILE P 144      57.579  76.511  18.620  0.00  0.00      PROB  
ATOM   3687 HG22 ILE P 144      57.343  76.050  20.381  0.00  0.00      PROB  
ATOM   3688 HG23 ILE P 144      56.401  75.259  19.141  0.00  0.00      PROB  
ATOM   3689  CG1 ILE P 144      58.674  74.318  17.610  0.00  0.00      PROB  
ATOM   3690 HG11 ILE P 144      59.556  73.663  17.443  0.00  0.00      PROB  
ATOM   3691 HG12 ILE P 144      58.919  75.268  17.089  0.00  0.00      PROB  
ATOM   3692  CD  ILE P 144      57.399  73.733  16.927  0.00  0.00      PROB  
ATOM   3693  HD1 ILE P 144      57.736  72.972  16.191  0.00  0.00      PROB  
ATOM   3694  HD2 ILE P 144      56.738  74.461  16.410  0.00  0.00      PROB  
ATOM   3695  HD3 ILE P 144      56.903  73.133  17.721  0.00  0.00      PROB  
ATOM   3696  C   ILE P 144      59.738  75.690  21.034  0.00  0.00      PROB  
ATOM   3697  O   ILE P 144      59.816  76.905  21.236  0.00  0.00      PROB  
ATOM   3698  N   SER P 145      59.497  74.948  22.164  0.00  0.00      PROB  
ATOM   3699  HN  SER P 145      59.289  73.987  21.997  0.00  0.00      PROB  
ATOM   3700  CA  SER P 145      59.642  75.385  23.506  0.00  0.00      PROB  
ATOM   3701  HA  SER P 145      59.018  76.258  23.629  0.00  0.00      PROB  
ATOM   3702  CB  SER P 145      58.968  74.327  24.387  0.00  0.00      PROB  
ATOM   3703  HB1 SER P 145      59.557  73.400  24.220  0.00  0.00      PROB  
ATOM   3704  HB2 SER P 145      57.891  74.270  24.121  0.00  0.00      PROB  
ATOM   3705  OG  SER P 145      59.062  74.602  25.810  0.00  0.00      PROB  
ATOM   3706  HG1 SER P 145      58.214  74.974  26.066  0.00  0.00      PROB  
ATOM   3707  C   SER P 145      61.026  75.858  23.886  0.00  0.00      PROB  
ATOM   3708  O   SER P 145      61.174  76.903  24.479  0.00  0.00      PROB  
ATOM   3709  N   ARG P 146      62.149  75.164  23.560  0.00  0.00      PROB  
ATOM   3710  HN  ARG P 146      62.084  74.257  23.153  0.00  0.00      PROB  
ATOM   3711  CA  ARG P 146      63.504  75.797  23.723  0.00  0.00      PROB  
ATOM   3712  HA  ARG P 146      63.518  76.050  24.773  0.00  0.00      PROB  
ATOM   3713  CB  ARG P 146      64.571  74.789  23.473  0.00  0.00      PROB  
ATOM   3714  HB1 ARG P 146      65.551  75.301  23.584  0.00  0.00      PROB  
ATOM   3715  HB2 ARG P 146      64.343  74.330  22.487  0.00  0.00      PROB  
ATOM   3716  CG  ARG P 146      64.669  73.660  24.478  0.00  0.00      PROB  
ATOM   3717  HG1 ARG P 146      63.688  73.404  24.933  0.00  0.00      PROB  
ATOM   3718  HG2 ARG P 146      65.170  73.989  25.413  0.00  0.00      PROB  
ATOM   3719  CD  ARG P 146      65.448  72.345  24.150  0.00  0.00      PROB  
ATOM   3720  HD1 ARG P 146      64.916  71.910  23.277  0.00  0.00      PROB  
ATOM   3721  HD2 ARG P 146      65.412  71.516  24.888  0.00  0.00      PROB  
ATOM   3722  NE  ARG P 146      66.915  72.586  23.815  0.00  0.00      PROB  
ATOM   3723  HE  ARG P 146      67.184  73.546  23.733  0.00  0.00      PROB  
ATOM   3724  CZ  ARG P 146      67.875  71.662  23.857  0.00  0.00      PROB  
ATOM   3725  NH1 ARG P 146      67.566  70.369  23.947  0.00  0.00      PROB  
ATOM   3726 HH11 ARG P 146      66.597  70.141  24.047  0.00  0.00      PROB  
ATOM   3727 HH12 ARG P 146      68.283  69.725  24.217  0.00  0.00      PROB  
ATOM   3728  NH2 ARG P 146      69.091  72.056  23.874  0.00  0.00      PROB  
ATOM   3729 HH21 ARG P 146      69.173  73.021  24.125  0.00  0.00      PROB  
ATOM   3730 HH22 ARG P 146      69.775  71.383  24.153  0.00  0.00      PROB  
ATOM   3731  C   ARG P 146      63.748  77.089  22.943  0.00  0.00      PROB  
ATOM   3732  O   ARG P 146      64.396  77.983  23.479  0.00  0.00      PROB  
ATOM   3733  N   VAL P 147      63.207  77.215  21.725  0.00  0.00      PROB  
ATOM   3734  HN  VAL P 147      62.782  76.457  21.237  0.00  0.00      PROB  
ATOM   3735  CA  VAL P 147      63.117  78.558  20.957  0.00  0.00      PROB  
ATOM   3736  HA  VAL P 147      64.094  78.998  20.818  0.00  0.00      PROB  
ATOM   3737  CB  VAL P 147      62.545  78.450  19.508  0.00  0.00      PROB  
ATOM   3738  HB  VAL P 147      61.629  77.822  19.477  0.00  0.00      PROB  
ATOM   3739  CG1 VAL P 147      62.147  79.792  18.744  0.00  0.00      PROB  
ATOM   3740 HG11 VAL P 147      62.940  80.526  19.001  0.00  0.00      PROB  
ATOM   3741 HG12 VAL P 147      61.162  80.215  19.034  0.00  0.00      PROB  
ATOM   3742 HG13 VAL P 147      62.248  79.553  17.663  0.00  0.00      PROB  
ATOM   3743  CG2 VAL P 147      63.491  77.564  18.681  0.00  0.00      PROB  
ATOM   3744 HG21 VAL P 147      63.007  77.277  17.723  0.00  0.00      PROB  
ATOM   3745 HG22 VAL P 147      63.941  76.684  19.187  0.00  0.00      PROB  
ATOM   3746 HG23 VAL P 147      64.313  78.255  18.398  0.00  0.00      PROB  
ATOM   3747  C   VAL P 147      62.277  79.613  21.687  0.00  0.00      PROB  
ATOM   3748  O   VAL P 147      62.671  80.793  21.895  0.00  0.00      PROB  
ATOM   3749  N   TYR P 148      61.046  79.271  22.024  0.00  0.00      PROB  
ATOM   3750  HN  TYR P 148      60.648  78.484  21.558  0.00  0.00      PROB  
ATOM   3751  CA  TYR P 148      60.098  80.142  22.787  0.00  0.00      PROB  
ATOM   3752  HA  TYR P 148      59.948  81.061  22.239  0.00  0.00      PROB  
ATOM   3753  CB  TYR P 148      58.747  79.458  23.009  0.00  0.00      PROB  
ATOM   3754  HB1 TYR P 148      58.243  79.960  23.862  0.00  0.00      PROB  
ATOM   3755  HB2 TYR P 148      58.745  78.367  23.214  0.00  0.00      PROB  
ATOM   3756  CG  TYR P 148      57.789  79.545  21.847  0.00  0.00      PROB  
ATOM   3757  CD1 TYR P 148      56.379  79.317  22.088  0.00  0.00      PROB  
ATOM   3758  HD1 TYR P 148      55.978  78.973  23.030  0.00  0.00      PROB  
ATOM   3759  CE1 TYR P 148      55.450  79.529  21.041  0.00  0.00      PROB  
ATOM   3760  HE1 TYR P 148      54.401  79.355  21.230  0.00  0.00      PROB  
ATOM   3761  CZ  TYR P 148      55.885  79.936  19.788  0.00  0.00      PROB  
ATOM   3762  OH  TYR P 148      54.890  80.239  18.873  0.00  0.00      PROB  
ATOM   3763  HH  TYR P 148      55.325  80.308  18.019  0.00  0.00      PROB  
ATOM   3764  CD2 TYR P 148      58.195  79.864  20.581  0.00  0.00      PROB  
ATOM   3765  HD2 TYR P 148      59.265  79.946  20.459  0.00  0.00      PROB  
ATOM   3766  CE2 TYR P 148      57.251  80.107  19.564  0.00  0.00      PROB  
ATOM   3767  HE2 TYR P 148      57.577  80.393  18.575  0.00  0.00      PROB  
ATOM   3768  C   TYR P 148      60.696  80.504  24.147  0.00  0.00      PROB  
ATOM   3769  O   TYR P 148      60.437  81.629  24.596  0.00  0.00      PROB  
ATOM   3770  N   SER P 149      61.451  79.620  24.789  0.00  0.00      PROB  
ATOM   3771  HN  SER P 149      61.497  78.697  24.416  0.00  0.00      PROB  
ATOM   3772  CA  SER P 149      62.151  79.799  25.954  0.00  0.00      PROB  
ATOM   3773  HA  SER P 149      61.441  80.131  26.698  0.00  0.00      PROB  
ATOM   3774  CB  SER P 149      62.751  78.584  26.639  0.00  0.00      PROB  
ATOM   3775  HB1 SER P 149      63.574  78.180  26.013  0.00  0.00      PROB  
ATOM   3776  HB2 SER P 149      61.909  77.860  26.664  0.00  0.00      PROB  
ATOM   3777  OG  SER P 149      63.236  78.817  27.950  0.00  0.00      PROB  
ATOM   3778  HG1 SER P 149      62.449  78.962  28.481  0.00  0.00      PROB  
ATOM   3779  C   SER P 149      63.300  80.758  25.705  0.00  0.00      PROB  
ATOM   3780  O   SER P 149      63.615  81.655  26.410  0.00  0.00      PROB  
ATOM   3781  N   ILE P 150      64.042  80.679  24.581  0.00  0.00      PROB  
ATOM   3782  HN  ILE P 150      63.938  79.946  23.914  0.00  0.00      PROB  
ATOM   3783  CA  ILE P 150      65.011  81.770  24.198  0.00  0.00      PROB  
ATOM   3784  HA  ILE P 150      65.681  81.913  25.033  0.00  0.00      PROB  
ATOM   3785  CB  ILE P 150      65.780  81.291  22.997  0.00  0.00      PROB  
ATOM   3786  HB  ILE P 150      65.029  80.805  22.338  0.00  0.00      PROB  
ATOM   3787  CG2 ILE P 150      66.550  82.420  22.260  0.00  0.00      PROB  
ATOM   3788 HG21 ILE P 150      67.165  83.063  22.925  0.00  0.00      PROB  
ATOM   3789 HG22 ILE P 150      65.773  83.130  21.903  0.00  0.00      PROB  
ATOM   3790 HG23 ILE P 150      67.075  82.048  21.354  0.00  0.00      PROB  
ATOM   3791  CG1 ILE P 150      66.776  80.100  23.307  0.00  0.00      PROB  
ATOM   3792 HG11 ILE P 150      66.302  79.467  24.088  0.00  0.00      PROB  
ATOM   3793 HG12 ILE P 150      67.792  80.414  23.628  0.00  0.00      PROB  
ATOM   3794  CD  ILE P 150      67.038  79.158  22.112  0.00  0.00      PROB  
ATOM   3795  HD1 ILE P 150      67.394  79.748  21.241  0.00  0.00      PROB  
ATOM   3796  HD2 ILE P 150      66.261  78.441  21.769  0.00  0.00      PROB  
ATOM   3797  HD3 ILE P 150      67.832  78.440  22.409  0.00  0.00      PROB  
ATOM   3798  C   ILE P 150      64.368  83.118  23.968  0.00  0.00      PROB  
ATOM   3799  O   ILE P 150      64.851  84.101  24.510  0.00  0.00      PROB  
ATOM   3800  N   TYR P 151      63.202  83.199  23.304  0.00  0.00      PROB  
ATOM   3801  HN  TYR P 151      62.877  82.433  22.756  0.00  0.00      PROB  
ATOM   3802  CA  TYR P 151      62.474  84.467  23.185  0.00  0.00      PROB  
ATOM   3803  HA  TYR P 151      63.181  85.212  22.851  0.00  0.00      PROB  
ATOM   3804  CB  TYR P 151      61.190  84.292  22.333  0.00  0.00      PROB  
ATOM   3805  HB1 TYR P 151      60.342  84.981  22.533  0.00  0.00      PROB  
ATOM   3806  HB2 TYR P 151      60.708  83.305  22.497  0.00  0.00      PROB  
ATOM   3807  CG  TYR P 151      61.596  84.451  20.956  0.00  0.00      PROB  
ATOM   3808  CD1 TYR P 151      62.092  85.747  20.431  0.00  0.00      PROB  
ATOM   3809  HD1 TYR P 151      62.256  86.562  21.121  0.00  0.00      PROB  
ATOM   3810  CE1 TYR P 151      62.435  85.817  19.095  0.00  0.00      PROB  
ATOM   3811  HE1 TYR P 151      62.749  86.768  18.692  0.00  0.00      PROB  
ATOM   3812  CZ  TYR P 151      62.241  84.700  18.251  0.00  0.00      PROB  
ATOM   3813  OH  TYR P 151      62.288  85.018  16.857  0.00  0.00      PROB  
ATOM   3814  HH  TYR P 151      61.969  84.217  16.435  0.00  0.00      PROB  
ATOM   3815  CD2 TYR P 151      61.478  83.357  20.065  0.00  0.00      PROB  
ATOM   3816  HD2 TYR P 151      60.981  82.432  20.319  0.00  0.00      PROB  
ATOM   3817  CE2 TYR P 151      61.776  83.486  18.699  0.00  0.00      PROB  
ATOM   3818  HE2 TYR P 151      61.584  82.652  18.041  0.00  0.00      PROB  
ATOM   3819  C   TYR P 151      62.074  85.084  24.458  0.00  0.00      PROB  
ATOM   3820  O   TYR P 151      62.353  86.266  24.640  0.00  0.00      PROB  
ATOM   3821  N   VAL P 152      61.515  84.412  25.484  0.00  0.00      PROB  
ATOM   3822  HN  VAL P 152      61.245  83.460  25.363  0.00  0.00      PROB  
ATOM   3823  CA  VAL P 152      61.188  85.014  26.785  0.00  0.00      PROB  
ATOM   3824  HA  VAL P 152      60.647  85.912  26.523  0.00  0.00      PROB  
ATOM   3825  CB  VAL P 152      60.296  84.170  27.645  0.00  0.00      PROB  
ATOM   3826  HB  VAL P 152      60.127  84.810  28.538  0.00  0.00      PROB  
ATOM   3827  CG1 VAL P 152      58.963  83.915  26.916  0.00  0.00      PROB  
ATOM   3828 HG11 VAL P 152      59.284  83.122  26.208  0.00  0.00      PROB  
ATOM   3829 HG12 VAL P 152      58.564  84.792  26.362  0.00  0.00      PROB  
ATOM   3830 HG13 VAL P 152      58.254  83.414  27.611  0.00  0.00      PROB  
ATOM   3831  CG2 VAL P 152      60.921  82.786  28.106  0.00  0.00      PROB  
ATOM   3832 HG21 VAL P 152      60.207  82.112  28.626  0.00  0.00      PROB  
ATOM   3833 HG22 VAL P 152      61.682  82.993  28.889  0.00  0.00      PROB  
ATOM   3834 HG23 VAL P 152      61.368  82.153  27.310  0.00  0.00      PROB  
ATOM   3835  C   VAL P 152      62.417  85.473  27.522  0.00  0.00      PROB  
ATOM   3836  O   VAL P 152      62.479  86.630  28.001  0.00  0.00      PROB  
ATOM   3837  N   HSD P 153      63.531  84.690  27.629  0.00  0.00      PROB  
ATOM   3838  HN  HSD P 153      63.680  83.919  27.015  0.00  0.00      PROB  
ATOM   3839  CA  HSD P 153      64.640  85.014  28.452  0.00  0.00      PROB  
ATOM   3840  HA  HSD P 153      64.340  85.608  29.303  0.00  0.00      PROB  
ATOM   3841  CB  HSD P 153      65.193  83.719  29.010  0.00  0.00      PROB  
ATOM   3842  HB1 HSD P 153      66.132  83.789  29.601  0.00  0.00      PROB  
ATOM   3843  HB2 HSD P 153      65.277  82.974  28.190  0.00  0.00      PROB  
ATOM   3844  ND1 HSD P 153      63.578  83.460  30.982  0.00  0.00      PROB  
ATOM   3845  HD1 HSD P 153      63.761  84.285  31.517  0.00  0.00      PROB  
ATOM   3846  CG  HSD P 153      64.181  83.031  29.843  0.00  0.00      PROB  
ATOM   3847  CE1 HSD P 153      62.821  82.428  31.518  0.00  0.00      PROB  
ATOM   3848  HE1 HSD P 153      62.294  82.555  32.464  0.00  0.00      PROB  
ATOM   3849  NE2 HSD P 153      62.848  81.333  30.752  0.00  0.00      PROB  
ATOM   3850  CD2 HSD P 153      63.736  81.753  29.725  0.00  0.00      PROB  
ATOM   3851  HD2 HSD P 153      63.793  81.165  28.817  0.00  0.00      PROB  
ATOM   3852  C   HSD P 153      65.853  85.708  27.805  0.00  0.00      PROB  
ATOM   3853  O   HSD P 153      66.940  85.714  28.305  0.00  0.00      PROB  
ATOM   3854  N   THR P 154      65.684  86.199  26.567  0.00  0.00      PROB  
ATOM   3855  HN  THR P 154      64.858  86.096  26.019  0.00  0.00      PROB  
ATOM   3856  CA  THR P 154      66.637  87.100  26.021  0.00  0.00      PROB  
ATOM   3857  HA  THR P 154      67.378  87.422  26.738  0.00  0.00      PROB  
ATOM   3858  CB  THR P 154      67.438  86.465  24.822  0.00  0.00      PROB  
ATOM   3859  HB  THR P 154      68.158  87.251  24.508  0.00  0.00      PROB  
ATOM   3860  OG1 THR P 154      66.533  85.979  23.829  0.00  0.00      PROB  
ATOM   3861  HG1 THR P 154      66.186  85.120  24.081  0.00  0.00      PROB  
ATOM   3862  CG2 THR P 154      68.231  85.284  25.338  0.00  0.00      PROB  
ATOM   3863 HG21 THR P 154      67.593  84.380  25.439  0.00  0.00      PROB  
ATOM   3864 HG22 THR P 154      68.823  85.528  26.246  0.00  0.00      PROB  
ATOM   3865 HG23 THR P 154      69.003  84.893  24.641  0.00  0.00      PROB  
ATOM   3866  C   THR P 154      65.925  88.359  25.586  0.00  0.00      PROB  
ATOM   3867  O   THR P 154      65.971  89.424  26.228  0.00  0.00      PROB  
ATOM   3868  N   VAL P 155      65.146  88.241  24.524  0.00  0.00      PROB  
ATOM   3869  HN  VAL P 155      64.936  87.360  24.108  0.00  0.00      PROB  
ATOM   3870  CA  VAL P 155      64.501  89.350  23.724  0.00  0.00      PROB  
ATOM   3871  HA  VAL P 155      65.284  90.051  23.476  0.00  0.00      PROB  
ATOM   3872  CB  VAL P 155      63.862  88.819  22.439  0.00  0.00      PROB  
ATOM   3873  HB  VAL P 155      63.241  87.929  22.679  0.00  0.00      PROB  
ATOM   3874  CG1 VAL P 155      62.950  89.884  21.784  0.00  0.00      PROB  
ATOM   3875 HG11 VAL P 155      62.105  90.213  22.426  0.00  0.00      PROB  
ATOM   3876 HG12 VAL P 155      62.602  89.496  20.803  0.00  0.00      PROB  
ATOM   3877 HG13 VAL P 155      63.606  90.751  21.555  0.00  0.00      PROB  
ATOM   3878  CG2 VAL P 155      64.954  88.382  21.441  0.00  0.00      PROB  
ATOM   3879 HG21 VAL P 155      64.615  87.674  20.654  0.00  0.00      PROB  
ATOM   3880 HG22 VAL P 155      65.737  87.785  21.956  0.00  0.00      PROB  
ATOM   3881 HG23 VAL P 155      65.543  89.234  21.038  0.00  0.00      PROB  
ATOM   3882  C   VAL P 155      63.400  90.032  24.596  0.00  0.00      PROB  
ATOM   3883  O   VAL P 155      63.385  91.208  24.699  0.00  0.00      PROB  
ATOM   3884  N   CYS P 156      62.470  89.291  25.255  0.00  0.00      PROB  
ATOM   3885  HN  CYS P 156      62.385  88.311  25.091  0.00  0.00      PROB  
ATOM   3886  CA  CYS P 156      61.365  89.931  25.910  0.00  0.00      PROB  
ATOM   3887  HA  CYS P 156      61.043  90.821  25.389  0.00  0.00      PROB  
ATOM   3888  CB  CYS P 156      60.129  89.075  25.679  0.00  0.00      PROB  
ATOM   3889  HB1 CYS P 156      59.245  89.509  26.194  0.00  0.00      PROB  
ATOM   3890  HB2 CYS P 156      60.318  88.079  26.134  0.00  0.00      PROB  
ATOM   3891  SG  CYS P 156      59.744  88.990  23.844  0.00  0.00      PROB  
ATOM   3892  HG1 CYS P 156      60.763  88.190  23.565  0.00  0.00      PROB  
ATOM   3893  C   CYS P 156      61.526  90.154  27.449  0.00  0.00      PROB  
ATOM   3894  O   CYS P 156      60.614  90.720  28.037  0.00  0.00      PROB  
ATOM   3895  N   ASP P 157      62.688  89.684  28.028  0.00  0.00      PROB  
ATOM   3896  HN  ASP P 157      63.253  89.428  27.247  0.00  0.00      PROB  
ATOM   3897  CA  ASP P 157      63.280  89.941  29.327  0.00  0.00      PROB  
ATOM   3898  HA  ASP P 157      62.625  89.399  29.993  0.00  0.00      PROB  
ATOM   3899  CB  ASP P 157      64.504  89.033  29.327  0.00  0.00      PROB  
ATOM   3900  HB1 ASP P 157      65.159  89.472  28.545  0.00  0.00      PROB  
ATOM   3901  HB2 ASP P 157      64.291  87.954  29.172  0.00  0.00      PROB  
ATOM   3902  CG  ASP P 157      65.317  89.206  30.598  0.00  0.00      PROB  
ATOM   3903  OD1 ASP P 157      64.883  89.718  31.648  0.00  0.00      PROB  
ATOM   3904  OD2 ASP P 157      66.474  88.739  30.565  0.00  0.00      PROB  
ATOM   3905  C   ASP P 157      63.305  91.375  29.622  0.00  0.00      PROB  
ATOM   3906  O   ASP P 157      62.760  91.811  30.696  0.00  0.00      PROB  
ATOM   3907  N   PRO P 158      63.801  92.290  28.888  0.00  0.00      PROB  
ATOM   3908  CD  PRO P 158      64.675  92.121  27.721  0.00  0.00      PROB  
ATOM   3909  HD1 PRO P 158      64.210  91.424  26.991  0.00  0.00      PROB  
ATOM   3910  HD2 PRO P 158      65.671  91.744  28.037  0.00  0.00      PROB  
ATOM   3911  CA  PRO P 158      63.875  93.696  29.369  0.00  0.00      PROB  
ATOM   3912  HA  PRO P 158      64.341  93.669  30.343  0.00  0.00      PROB  
ATOM   3913  CB  PRO P 158      64.868  94.351  28.416  0.00  0.00      PROB  
ATOM   3914  HB1 PRO P 158      65.880  94.135  28.819  0.00  0.00      PROB  
ATOM   3915  HB2 PRO P 158      64.806  95.459  28.368  0.00  0.00      PROB  
ATOM   3916  CG  PRO P 158      64.736  93.500  27.139  0.00  0.00      PROB  
ATOM   3917  HG1 PRO P 158      63.750  93.726  26.678  0.00  0.00      PROB  
ATOM   3918  HG2 PRO P 158      65.645  93.612  26.510  0.00  0.00      PROB  
ATOM   3919  C   PRO P 158      62.503  94.346  29.432  0.00  0.00      PROB  
ATOM   3920  O   PRO P 158      62.206  95.164  30.248  0.00  0.00      PROB  
ATOM   3921  N   LEU P 159      61.579  93.861  28.538  0.00  0.00      PROB  
ATOM   3922  HN  LEU P 159      61.880  93.205  27.851  0.00  0.00      PROB  
ATOM   3923  CA  LEU P 159      60.234  94.259  28.565  0.00  0.00      PROB  
ATOM   3924  HA  LEU P 159      60.219  95.337  28.512  0.00  0.00      PROB  
ATOM   3925  CB  LEU P 159      59.464  93.861  27.258  0.00  0.00      PROB  
ATOM   3926  HB1 LEU P 159      59.665  92.834  26.887  0.00  0.00      PROB  
ATOM   3927  HB2 LEU P 159      59.966  94.466  26.473  0.00  0.00      PROB  
ATOM   3928  CG  LEU P 159      58.005  94.096  27.321  0.00  0.00      PROB  
ATOM   3929  HG  LEU P 159      57.649  94.878  28.025  0.00  0.00      PROB  
ATOM   3930  CD1 LEU P 159      57.528  94.642  25.895  0.00  0.00      PROB  
ATOM   3931 HD11 LEU P 159      56.431  94.810  25.840  0.00  0.00      PROB  
ATOM   3932 HD12 LEU P 159      57.983  93.934  25.169  0.00  0.00      PROB  
ATOM   3933 HD13 LEU P 159      58.056  95.611  25.770  0.00  0.00      PROB  
ATOM   3934  CD2 LEU P 159      57.132  92.869  27.521  0.00  0.00      PROB  
ATOM   3935 HD21 LEU P 159      57.239  92.390  28.517  0.00  0.00      PROB  
ATOM   3936 HD22 LEU P 159      57.228  92.088  26.737  0.00  0.00      PROB  
ATOM   3937 HD23 LEU P 159      56.085  93.237  27.467  0.00  0.00      PROB  
ATOM   3938  C   LEU P 159      59.398  93.866  29.793  0.00  0.00      PROB  
ATOM   3939  O   LEU P 159      58.710  94.728  30.396  0.00  0.00      PROB  
ATOM   3940  N   PHE P 160      59.633  92.615  30.231  0.00  0.00      PROB  
ATOM   3941  HN  PHE P 160      60.187  92.105  29.577  0.00  0.00      PROB  
ATOM   3942  CA  PHE P 160      59.043  92.063  31.407  0.00  0.00      PROB  
ATOM   3943  HA  PHE P 160      57.982  92.124  31.216  0.00  0.00      PROB  
ATOM   3944  CB  PHE P 160      59.411  90.549  31.684  0.00  0.00      PROB  
ATOM   3945  HB1 PHE P 160      59.054  90.118  32.644  0.00  0.00      PROB  
ATOM   3946  HB2 PHE P 160      60.511  90.412  31.616  0.00  0.00      PROB  
ATOM   3947  CG  PHE P 160      58.917  89.559  30.656  0.00  0.00      PROB  
ATOM   3948  CD1 PHE P 160      57.740  89.815  29.825  0.00  0.00      PROB  
ATOM   3949  HD1 PHE P 160      57.144  90.697  30.004  0.00  0.00      PROB  
ATOM   3950  CE1 PHE P 160      57.467  88.970  28.742  0.00  0.00      PROB  
ATOM   3951  HE1 PHE P 160      56.520  89.138  28.251  0.00  0.00      PROB  
ATOM   3952  CZ  PHE P 160      58.268  87.915  28.388  0.00  0.00      PROB  
ATOM   3953  HZ  PHE P 160      58.019  87.338  27.509  0.00  0.00      PROB  
ATOM   3954  CD2 PHE P 160      59.749  88.519  30.247  0.00  0.00      PROB  
ATOM   3955  HD2 PHE P 160      60.717  88.337  30.689  0.00  0.00      PROB  
ATOM   3956  CE2 PHE P 160      59.377  87.656  29.152  0.00  0.00      PROB  
ATOM   3957  HE2 PHE P 160      60.017  86.797  29.014  0.00  0.00      PROB  
ATOM   3958  C   PHE P 160      59.381  92.910  32.682  0.00  0.00      PROB  
ATOM   3959  O   PHE P 160      58.471  93.250  33.455  0.00  0.00      PROB  
ATOM   3960  N   GLU P 161      60.622  93.272  32.965  0.00  0.00      PROB  
ATOM   3961  HN  GLU P 161      61.377  93.032  32.359  0.00  0.00      PROB  
ATOM   3962  CA  GLU P 161      60.922  94.341  33.955  0.00  0.00      PROB  
ATOM   3963  HA  GLU P 161      60.553  94.094  34.939  0.00  0.00      PROB  
ATOM   3964  CB  GLU P 161      62.433  94.626  33.913  0.00  0.00      PROB  
ATOM   3965  HB1 GLU P 161      62.640  95.565  34.470  0.00  0.00      PROB  
ATOM   3966  HB2 GLU P 161      62.638  94.937  32.866  0.00  0.00      PROB  
ATOM   3967  CG  GLU P 161      63.285  93.425  34.301  0.00  0.00      PROB  
ATOM   3968  HG1 GLU P 161      64.339  93.676  34.056  0.00  0.00      PROB  
ATOM   3969  HG2 GLU P 161      62.965  92.507  33.764  0.00  0.00      PROB  
ATOM   3970  CD  GLU P 161      63.242  93.311  35.809  0.00  0.00      PROB  
ATOM   3971  OE1 GLU P 161      63.443  94.321  36.554  0.00  0.00      PROB  
ATOM   3972  OE2 GLU P 161      63.032  92.193  36.345  0.00  0.00      PROB  
ATOM   3973  C   GLU P 161      60.249  95.679  33.642  0.00  0.00      PROB  
ATOM   3974  O   GLU P 161      59.736  96.384  34.536  0.00  0.00      PROB  
ATOM   3975  N   ALA P 162      60.134  96.163  32.413  0.00  0.00      PROB  
ATOM   3976  HN  ALA P 162      60.368  95.723  31.549  0.00  0.00      PROB  
ATOM   3977  CA  ALA P 162      59.526  97.431  32.205  0.00  0.00      PROB  
ATOM   3978  HA  ALA P 162      60.176  98.173  32.645  0.00  0.00      PROB  
ATOM   3979  CB  ALA P 162      59.788  97.745  30.687  0.00  0.00      PROB  
ATOM   3980  HB1 ALA P 162      58.913  97.433  30.078  0.00  0.00      PROB  
ATOM   3981  HB2 ALA P 162      60.812  97.432  30.390  0.00  0.00      PROB  
ATOM   3982  HB3 ALA P 162      59.768  98.855  30.716  0.00  0.00      PROB  
ATOM   3983  C   ALA P 162      58.045  97.518  32.574  0.00  0.00      PROB  
ATOM   3984  O   ALA P 162      57.584  98.473  33.260  0.00  0.00      PROB  
ATOM   3985  N   VAL P 163      57.322  96.496  32.207  0.00  0.00      PROB  
ATOM   3986  HN  VAL P 163      57.545  95.809  31.520  0.00  0.00      PROB  
ATOM   3987  CA  VAL P 163      55.930  96.534  32.573  0.00  0.00      PROB  
ATOM   3988  HA  VAL P 163      55.515  97.507  32.356  0.00  0.00      PROB  
ATOM   3989  CB  VAL P 163      55.124  95.537  31.678  0.00  0.00      PROB  
ATOM   3990  HB  VAL P 163      54.057  95.614  31.976  0.00  0.00      PROB  
ATOM   3991  CG1 VAL P 163      55.097  96.032  30.221  0.00  0.00      PROB  
ATOM   3992 HG11 VAL P 163      56.140  95.861  29.877  0.00  0.00      PROB  
ATOM   3993 HG12 VAL P 163      54.871  97.107  30.058  0.00  0.00      PROB  
ATOM   3994 HG13 VAL P 163      54.344  95.450  29.648  0.00  0.00      PROB  
ATOM   3995  CG2 VAL P 163      55.609  94.063  31.667  0.00  0.00      PROB  
ATOM   3996 HG21 VAL P 163      55.585  93.606  32.679  0.00  0.00      PROB  
ATOM   3997 HG22 VAL P 163      56.634  93.824  31.312  0.00  0.00      PROB  
ATOM   3998 HG23 VAL P 163      54.895  93.601  30.951  0.00  0.00      PROB  
ATOM   3999  C   VAL P 163      55.728  96.146  34.035  0.00  0.00      PROB  
ATOM   4000  O   VAL P 163      54.753  96.591  34.640  0.00  0.00      PROB  
ATOM   4001  N   GLY P 164      56.586  95.339  34.615  0.00  0.00      PROB  
ATOM   4002  HN  GLY P 164      57.244  94.842  34.055  0.00  0.00      PROB  
ATOM   4003  CA  GLY P 164      56.529  95.131  36.077  0.00  0.00      PROB  
ATOM   4004  HA1 GLY P 164      57.310  94.454  36.391  0.00  0.00      PROB  
ATOM   4005  HA2 GLY P 164      55.535  94.806  36.345  0.00  0.00      PROB  
ATOM   4006  C   GLY P 164      56.700  96.416  36.919  0.00  0.00      PROB  
ATOM   4007  O   GLY P 164      56.101  96.626  38.029  0.00  0.00      PROB  
ATOM   4008  N   LYS P 165      57.625  97.385  36.517  0.00  0.00      PROB  
ATOM   4009  HN  LYS P 165      58.280  97.216  35.784  0.00  0.00      PROB  
ATOM   4010  CA  LYS P 165      57.727  98.629  37.212  0.00  0.00      PROB  
ATOM   4011  HA  LYS P 165      57.898  98.561  38.276  0.00  0.00      PROB  
ATOM   4012  CB  LYS P 165      58.997  99.349  36.584  0.00  0.00      PROB  
ATOM   4013  HB1 LYS P 165      58.702 100.407  36.417  0.00  0.00      PROB  
ATOM   4014  HB2 LYS P 165      59.173  98.935  35.568  0.00  0.00      PROB  
ATOM   4015  CG  LYS P 165      60.289  99.266  37.370  0.00  0.00      PROB  
ATOM   4016  HG1 LYS P 165      60.270  99.480  38.460  0.00  0.00      PROB  
ATOM   4017  HG2 LYS P 165      61.050  99.876  36.839  0.00  0.00      PROB  
ATOM   4018  CD  LYS P 165      60.832  97.769  37.359  0.00  0.00      PROB  
ATOM   4019  HD1 LYS P 165      60.696  97.393  36.322  0.00  0.00      PROB  
ATOM   4020  HD2 LYS P 165      60.031  97.367  38.016  0.00  0.00      PROB  
ATOM   4021  CE  LYS P 165      62.240  97.555  37.917  0.00  0.00      PROB  
ATOM   4022  HE1 LYS P 165      62.306  98.161  38.846  0.00  0.00      PROB  
ATOM   4023  HE2 LYS P 165      63.077  97.903  37.275  0.00  0.00      PROB  
ATOM   4024  NZ  LYS P 165      62.480  96.152  38.290  0.00  0.00      PROB  
ATOM   4025  HZ1 LYS P 165      62.830  95.573  37.501  0.00  0.00      PROB  
ATOM   4026  HZ2 LYS P 165      61.607  95.846  38.766  0.00  0.00      PROB  
ATOM   4027  HZ3 LYS P 165      63.271  96.098  38.963  0.00  0.00      PROB  
ATOM   4028  C   LYS P 165      56.429  99.432  37.029  0.00  0.00      PROB  
ATOM   4029  O   LYS P 165      55.909  99.959  37.965  0.00  0.00      PROB  
ATOM   4030  N   ILE P 166      55.953  99.599  35.783  0.00  0.00      PROB  
ATOM   4031  HN  ILE P 166      56.423  99.343  34.942  0.00  0.00      PROB  
ATOM   4032  CA  ILE P 166      54.578 100.079  35.521  0.00  0.00      PROB  
ATOM   4033  HA  ILE P 166      54.592 101.120  35.811  0.00  0.00      PROB  
ATOM   4034  CB  ILE P 166      54.087  99.798  34.034  0.00  0.00      PROB  
ATOM   4035  HB  ILE P 166      54.313  98.756  33.722  0.00  0.00      PROB  
ATOM   4036  CG2 ILE P 166      52.530 100.041  33.897  0.00  0.00      PROB  
ATOM   4037 HG21 ILE P 166      51.992  99.169  34.325  0.00  0.00      PROB  
ATOM   4038 HG22 ILE P 166      52.335 100.051  32.803  0.00  0.00      PROB  
ATOM   4039 HG23 ILE P 166      52.127 100.914  34.453  0.00  0.00      PROB  
ATOM   4040  CG1 ILE P 166      54.980 100.737  33.006  0.00  0.00      PROB  
ATOM   4041 HG11 ILE P 166      54.558 100.335  32.060  0.00  0.00      PROB  
ATOM   4042 HG12 ILE P 166      56.060 100.537  33.170  0.00  0.00      PROB  
ATOM   4043  CD  ILE P 166      54.743 102.218  33.213  0.00  0.00      PROB  
ATOM   4044  HD1 ILE P 166      55.190 102.610  34.152  0.00  0.00      PROB  
ATOM   4045  HD2 ILE P 166      53.669 102.365  33.456  0.00  0.00      PROB  
ATOM   4046  HD3 ILE P 166      55.216 102.932  32.505  0.00  0.00      PROB  
ATOM   4047  C   ILE P 166      53.550  99.591  36.535  0.00  0.00      PROB  
ATOM   4048  O   ILE P 166      52.957 100.391  37.229  0.00  0.00      PROB  
ATOM   4049  N   PHE P 167      53.361  98.264  36.676  0.00  0.00      PROB  
ATOM   4050  HN  PHE P 167      53.856  97.604  36.116  0.00  0.00      PROB  
ATOM   4051  CA  PHE P 167      52.336  97.720  37.612  0.00  0.00      PROB  
ATOM   4052  HA  PHE P 167      51.370  98.180  37.464  0.00  0.00      PROB  
ATOM   4053  CB  PHE P 167      52.251  96.199  37.407  0.00  0.00      PROB  
ATOM   4054  HB1 PHE P 167      51.641  95.822  38.256  0.00  0.00      PROB  
ATOM   4055  HB2 PHE P 167      53.238  95.689  37.410  0.00  0.00      PROB  
ATOM   4056  CG  PHE P 167      51.598  95.817  36.126  0.00  0.00      PROB  
ATOM   4057  CD1 PHE P 167      50.314  96.372  35.798  0.00  0.00      PROB  
ATOM   4058  HD1 PHE P 167      49.700  96.963  36.460  0.00  0.00      PROB  
ATOM   4059  CE1 PHE P 167      49.661  95.941  34.671  0.00  0.00      PROB  
ATOM   4060  HE1 PHE P 167      48.611  96.166  34.554  0.00  0.00      PROB  
ATOM   4061  CZ  PHE P 167      50.290  95.082  33.802  0.00  0.00      PROB  
ATOM   4062  HZ  PHE P 167      49.688  94.738  32.974  0.00  0.00      PROB  
ATOM   4063  CD2 PHE P 167      52.240  95.064  35.211  0.00  0.00      PROB  
ATOM   4064  HD2 PHE P 167      53.285  94.861  35.392  0.00  0.00      PROB  
ATOM   4065  CE2 PHE P 167      51.620  94.733  33.976  0.00  0.00      PROB  
ATOM   4066  HE2 PHE P 167      52.097  94.117  33.229  0.00  0.00      PROB  
ATOM   4067  C   PHE P 167      52.626  97.929  39.102  0.00  0.00      PROB  
ATOM   4068  O   PHE P 167      51.744  98.194  39.909  0.00  0.00      PROB  
ATOM   4069  N   SER P 168      53.924  98.078  39.403  0.00  0.00      PROB  
ATOM   4070  HN  SER P 168      54.712  97.962  38.803  0.00  0.00      PROB  
ATOM   4071  CA  SER P 168      54.293  98.697  40.700  0.00  0.00      PROB  
ATOM   4072  HA  SER P 168      53.741  98.209  41.490  0.00  0.00      PROB  
ATOM   4073  CB  SER P 168      55.836  98.580  41.049  0.00  0.00      PROB  
ATOM   4074  HB1 SER P 168      55.988  98.913  42.098  0.00  0.00      PROB  
ATOM   4075  HB2 SER P 168      56.480  99.230  40.419  0.00  0.00      PROB  
ATOM   4076  OG  SER P 168      56.303  97.203  40.933  0.00  0.00      PROB  
ATOM   4077  HG1 SER P 168      55.985  96.789  40.128  0.00  0.00      PROB  
ATOM   4078  C   SER P 168      53.786 100.193  40.895  0.00  0.00      PROB  
ATOM   4079  O   SER P 168      53.524 100.685  41.995  0.00  0.00      PROB  
ATOM   4080  N   ASN P 169      53.851 101.065  39.804  0.00  0.00      PROB  
ATOM   4081  HN  ASN P 169      54.078 100.690  38.909  0.00  0.00      PROB  
ATOM   4082  CA  ASN P 169      53.811 102.483  40.012  0.00  0.00      PROB  
ATOM   4083  HA  ASN P 169      53.861 102.748  41.057  0.00  0.00      PROB  
ATOM   4084  CB  ASN P 169      55.120 103.102  39.332  0.00  0.00      PROB  
ATOM   4085  HB1 ASN P 169      55.020 104.207  39.280  0.00  0.00      PROB  
ATOM   4086  HB2 ASN P 169      55.228 102.662  38.318  0.00  0.00      PROB  
ATOM   4087  CG  ASN P 169      56.309 102.897  40.239  0.00  0.00      PROB  
ATOM   4088  OD1 ASN P 169      56.655 103.681  41.127  0.00  0.00      PROB  
ATOM   4089  ND2 ASN P 169      56.949 101.714  40.099  0.00  0.00      PROB  
ATOM   4090 HD21 ASN P 169      57.834 101.644  40.559  0.00  0.00      PROB  
ATOM   4091 HD22 ASN P 169      56.673 101.194  39.291  0.00  0.00      PROB  
ATOM   4092  C   ASN P 169      52.585 103.218  39.566  0.00  0.00      PROB  
ATOM   4093  O   ASN P 169      52.376 104.356  39.863  0.00  0.00      PROB  
ATOM   4094  N   VAL P 170      51.699 102.600  38.798  0.00  0.00      PROB  
ATOM   4095  HN  VAL P 170      51.782 101.665  38.463  0.00  0.00      PROB  
ATOM   4096  CA  VAL P 170      50.550 103.279  38.277  0.00  0.00      PROB  
ATOM   4097  HA  VAL P 170      50.605 104.339  38.474  0.00  0.00      PROB  
ATOM   4098  CB  VAL P 170      50.239 103.012  36.779  0.00  0.00      PROB  
ATOM   4099  HB  VAL P 170      50.203 101.915  36.605  0.00  0.00      PROB  
ATOM   4100  CG1 VAL P 170      48.957 103.618  36.321  0.00  0.00      PROB  
ATOM   4101 HG11 VAL P 170      48.786 104.670  36.636  0.00  0.00      PROB  
ATOM   4102 HG12 VAL P 170      48.043 103.113  36.700  0.00  0.00      PROB  
ATOM   4103 HG13 VAL P 170      48.990 103.480  35.219  0.00  0.00      PROB  
ATOM   4104  CG2 VAL P 170      51.398 103.505  35.867  0.00  0.00      PROB  
ATOM   4105 HG21 VAL P 170      51.029 103.365  34.828  0.00  0.00      PROB  
ATOM   4106 HG22 VAL P 170      52.330 102.940  36.080  0.00  0.00      PROB  
ATOM   4107 HG23 VAL P 170      51.519 104.595  36.045  0.00  0.00      PROB  
ATOM   4108  C   VAL P 170      49.252 102.887  39.004  0.00  0.00      PROB  
ATOM   4109  O   VAL P 170      48.989 101.717  39.334  0.00  0.00      PROB  
ATOM   4110  N   ARG P 171      48.464 103.931  39.407  0.00  0.00      PROB  
ATOM   4111  HN  ARG P 171      48.768 104.867  39.247  0.00  0.00      PROB  
ATOM   4112  CA  ARG P 171      47.443 103.814  40.464  0.00  0.00      PROB  
ATOM   4113  HA  ARG P 171      47.167 102.771  40.406  0.00  0.00      PROB  
ATOM   4114  CB  ARG P 171      48.056 103.931  41.886  0.00  0.00      PROB  
ATOM   4115  HB1 ARG P 171      48.703 104.833  41.845  0.00  0.00      PROB  
ATOM   4116  HB2 ARG P 171      48.666 103.045  42.162  0.00  0.00      PROB  
ATOM   4117  CG  ARG P 171      47.073 104.249  43.047  0.00  0.00      PROB  
ATOM   4118  HG1 ARG P 171      46.298 103.460  42.942  0.00  0.00      PROB  
ATOM   4119  HG2 ARG P 171      46.602 105.255  43.057  0.00  0.00      PROB  
ATOM   4120  CD  ARG P 171      47.784 104.132  44.387  0.00  0.00      PROB  
ATOM   4121  HD1 ARG P 171      48.476 104.979  44.584  0.00  0.00      PROB  
ATOM   4122  HD2 ARG P 171      48.411 103.224  44.511  0.00  0.00      PROB  
ATOM   4123  NE  ARG P 171      46.666 104.171  45.385  0.00  0.00      PROB  
ATOM   4124  HE  ARG P 171      46.197 103.300  45.536  0.00  0.00      PROB  
ATOM   4125  CZ  ARG P 171      46.621 104.982  46.378  0.00  0.00      PROB  
ATOM   4126  NH1 ARG P 171      47.080 106.213  46.246  0.00  0.00      PROB  
ATOM   4127 HH11 ARG P 171      47.600 106.365  45.405  0.00  0.00      PROB  
ATOM   4128 HH12 ARG P 171      47.147 106.886  46.982  0.00  0.00      PROB  
ATOM   4129  NH2 ARG P 171      45.988 104.685  47.487  0.00  0.00      PROB  
ATOM   4130 HH21 ARG P 171      45.452 103.841  47.508  0.00  0.00      PROB  
ATOM   4131 HH22 ARG P 171      45.825 105.437  48.125  0.00  0.00      PROB  
ATOM   4132  C   ARG P 171      46.232 104.629  40.133  0.00  0.00      PROB  
ATOM   4133  O   ARG P 171      46.344 105.843  39.726  0.00  0.00      PROB  
ATOM   4134  N   ILE P 172      45.007 104.142  40.313  0.00  0.00      PROB  
ATOM   4135  HN  ILE P 172      44.912 103.190  40.592  0.00  0.00      PROB  
ATOM   4136  CA  ILE P 172      43.676 104.726  40.194  0.00  0.00      PROB  
ATOM   4137  HA  ILE P 172      43.714 105.777  39.944  0.00  0.00      PROB  
ATOM   4138  CB  ILE P 172      42.941 104.035  39.011  0.00  0.00      PROB  
ATOM   4139  HB  ILE P 172      42.857 102.977  39.339  0.00  0.00      PROB  
ATOM   4140  CG2 ILE P 172      41.440 104.579  38.948  0.00  0.00      PROB  
ATOM   4141 HG21 ILE P 172      41.508 105.688  38.952  0.00  0.00      PROB  
ATOM   4142 HG22 ILE P 172      40.806 104.156  39.757  0.00  0.00      PROB  
ATOM   4143 HG23 ILE P 172      40.961 104.407  37.960  0.00  0.00      PROB  
ATOM   4144  CG1 ILE P 172      43.598 104.300  37.631  0.00  0.00      PROB  
ATOM   4145 HG11 ILE P 172      43.910 105.339  37.388  0.00  0.00      PROB  
ATOM   4146 HG12 ILE P 172      42.786 104.084  36.904  0.00  0.00      PROB  
ATOM   4147  CD  ILE P 172      44.615 103.286  37.201  0.00  0.00      PROB  
ATOM   4148  HD1 ILE P 172      45.610 103.560  37.613  0.00  0.00      PROB  
ATOM   4149  HD2 ILE P 172      44.753 103.266  36.098  0.00  0.00      PROB  
ATOM   4150  HD3 ILE P 172      44.317 102.272  37.544  0.00  0.00      PROB  
ATOM   4151  C   ILE P 172      42.952 104.640  41.562  0.00  0.00      PROB  
ATOM   4152  O   ILE P 172      43.140 103.627  42.243  0.00  0.00      PROB  
ATOM   4153  N   ASN P 173      42.245 105.728  42.010  0.00  0.00      PROB  
ATOM   4154  HN  ASN P 173      42.066 106.510  41.418  0.00  0.00      PROB  
ATOM   4155  CA  ASN P 173      41.629 105.707  43.330  0.00  0.00      PROB  
ATOM   4156  HA  ASN P 173      41.541 104.677  43.643  0.00  0.00      PROB  
ATOM   4157  CB  ASN P 173      42.391 106.637  44.275  0.00  0.00      PROB  
ATOM   4158  HB1 ASN P 173      42.016 107.683  44.276  0.00  0.00      PROB  
ATOM   4159  HB2 ASN P 173      43.459 106.689  43.971  0.00  0.00      PROB  
ATOM   4160  CG  ASN P 173      42.472 105.950  45.669  0.00  0.00      PROB  
ATOM   4161  OD1 ASN P 173      42.768 104.776  45.778  0.00  0.00      PROB  
ATOM   4162  ND2 ASN P 173      42.204 106.739  46.745  0.00  0.00      PROB  
ATOM   4163 HD21 ASN P 173      42.180 106.306  47.646  0.00  0.00      PROB  
ATOM   4164 HD22 ASN P 173      42.212 107.728  46.596  0.00  0.00      PROB  
ATOM   4165  C   ASN P 173      40.195 106.120  43.280  0.00  0.00      PROB  
ATOM   4166  O   ASN P 173      39.879 107.234  42.971  0.00  0.00      PROB  
ATOM   4167  N   LEU P 174      39.239 105.221  43.617  0.00  0.00      PROB  
ATOM   4168  HN  LEU P 174      39.469 104.264  43.774  0.00  0.00      PROB  
ATOM   4169  CA  LEU P 174      37.793 105.525  43.639  0.00  0.00      PROB  
ATOM   4170  HA  LEU P 174      37.529 106.396  43.058  0.00  0.00      PROB  
ATOM   4171  CB  LEU P 174      36.826 104.386  43.345  0.00  0.00      PROB  
ATOM   4172  HB1 LEU P 174      35.812 104.835  43.286  0.00  0.00      PROB  
ATOM   4173  HB2 LEU P 174      36.919 103.634  44.158  0.00  0.00      PROB  
ATOM   4174  CG  LEU P 174      36.985 103.582  41.992  0.00  0.00      PROB  
ATOM   4175  HG  LEU P 174      37.082 104.334  41.180  0.00  0.00      PROB  
ATOM   4176  CD1 LEU P 174      38.129 102.536  41.919  0.00  0.00      PROB  
ATOM   4177 HD11 LEU P 174      39.150 102.913  42.140  0.00  0.00      PROB  
ATOM   4178 HD12 LEU P 174      38.183 102.118  40.891  0.00  0.00      PROB  
ATOM   4179 HD13 LEU P 174      37.965 101.645  42.562  0.00  0.00      PROB  
ATOM   4180  CD2 LEU P 174      35.707 102.857  41.829  0.00  0.00      PROB  
ATOM   4181 HD21 LEU P 174      35.789 101.933  41.217  0.00  0.00      PROB  
ATOM   4182 HD22 LEU P 174      34.870 103.441  41.388  0.00  0.00      PROB  
ATOM   4183 HD23 LEU P 174      35.403 102.530  42.846  0.00  0.00      PROB  
ATOM   4184  C   LEU P 174      37.408 106.112  45.053  0.00  0.00      PROB  
ATOM   4185  O   LEU P 174      36.234 106.352  45.442  0.00  0.00      PROB  
ATOM   4186  N   GLN P 175      38.435 106.302  45.933  0.00  0.00      PROB  
ATOM   4187  HN  GLN P 175      39.383 106.257  45.628  0.00  0.00      PROB  
ATOM   4188  CA  GLN P 175      38.209 106.711  47.341  0.00  0.00      PROB  
ATOM   4189  HA  GLN P 175      37.188 106.613  47.681  0.00  0.00      PROB  
ATOM   4190  CB  GLN P 175      39.091 105.864  48.422  0.00  0.00      PROB  
ATOM   4191  HB1 GLN P 175      39.283 106.547  49.277  0.00  0.00      PROB  
ATOM   4192  HB2 GLN P 175      40.102 105.788  47.966  0.00  0.00      PROB  
ATOM   4193  CG  GLN P 175      38.492 104.553  48.792  0.00  0.00      PROB  
ATOM   4194  HG1 GLN P 175      37.643 104.896  49.422  0.00  0.00      PROB  
ATOM   4195  HG2 GLN P 175      39.155 103.968  49.465  0.00  0.00      PROB  
ATOM   4196  CD  GLN P 175      37.942 103.612  47.760  0.00  0.00      PROB  
ATOM   4197  OE1 GLN P 175      38.640 102.802  47.153  0.00  0.00      PROB  
ATOM   4198  NE2 GLN P 175      36.588 103.621  47.551  0.00  0.00      PROB  
ATOM   4199 HE21 GLN P 175      36.190 103.014  46.863  0.00  0.00      PROB  
ATOM   4200 HE22 GLN P 175      35.974 104.264  48.009  0.00  0.00      PROB  
ATOM   4201  C   GLN P 175      38.391 108.216  47.464  0.00  0.00      PROB  
ATOM   4202  O   GLN P 175      39.194 108.764  46.706  0.00  0.00      PROB  
ATOM   4203  N   LYS P 176      37.680 108.854  48.416  0.00  0.00      PROB  
ATOM   4204  HN  LYS P 176      37.222 108.339  49.137  0.00  0.00      PROB  
ATOM   4205  CA  LYS P 176      37.765 110.289  48.751  0.00  0.00      PROB  
ATOM   4206  HA  LYS P 176      38.392 110.956  48.177  0.00  0.00      PROB  
ATOM   4207  CB  LYS P 176      36.412 110.975  48.631  0.00  0.00      PROB  
ATOM   4208  HB1 LYS P 176      35.954 110.535  47.720  0.00  0.00      PROB  
ATOM   4209  HB2 LYS P 176      36.575 112.067  48.510  0.00  0.00      PROB  
ATOM   4210  CG  LYS P 176      35.379 110.731  49.754  0.00  0.00      PROB  
ATOM   4211  HG1 LYS P 176      35.700 111.283  50.663  0.00  0.00      PROB  
ATOM   4212  HG2 LYS P 176      35.413 109.642  49.972  0.00  0.00      PROB  
ATOM   4213  CD  LYS P 176      34.037 111.327  49.324  0.00  0.00      PROB  
ATOM   4214  HD1 LYS P 176      33.751 111.028  48.292  0.00  0.00      PROB  
ATOM   4215  HD2 LYS P 176      34.086 112.437  49.313  0.00  0.00      PROB  
ATOM   4216  CE  LYS P 176      32.829 110.857  50.092  0.00  0.00      PROB  
ATOM   4217  HE1 LYS P 176      32.936 109.755  50.182  0.00  0.00      PROB  
ATOM   4218  HE2 LYS P 176      31.847 111.125  49.646  0.00  0.00      PROB  
ATOM   4219  NZ  LYS P 176      32.905 111.436  51.415  0.00  0.00      PROB  
ATOM   4220  HZ1 LYS P 176      33.118 112.454  51.415  0.00  0.00      PROB  
ATOM   4221  HZ2 LYS P 176      33.677 110.997  51.955  0.00  0.00      PROB  
ATOM   4222  HZ3 LYS P 176      31.966 111.258  51.826  0.00  0.00      PROB  
ATOM   4223  C   LYS P 176      38.282 110.379  50.214  0.00  0.00      PROB  
ATOM   4224  O   LYS P 176      38.137 109.511  51.001  0.00  0.00      PROB  
ATOM   4225  N   GLU P 177      39.052 111.418  50.556  0.00  0.00      PROB  
ATOM   4226  HN  GLU P 177      39.232 112.160  49.915  0.00  0.00      PROB  
ATOM   4227  CA  GLU P 177      39.788 111.614  51.742  0.00  0.00      PROB  
ATOM   4228  HA  GLU P 177      39.453 110.886  52.466  0.00  0.00      PROB  
ATOM   4229  CB  GLU P 177      41.190 111.377  51.470  0.00  0.00      PROB  
ATOM   4230  HB1 GLU P 177      41.735 111.606  52.411  0.00  0.00      PROB  
ATOM   4231  HB2 GLU P 177      41.559 112.049  50.666  0.00  0.00      PROB  
ATOM   4232  CG  GLU P 177      41.543 109.952  51.200  0.00  0.00      PROB  
ATOM   4233  HG1 GLU P 177      41.312 109.631  50.162  0.00  0.00      PROB  
ATOM   4234  HG2 GLU P 177      40.999 109.337  51.948  0.00  0.00      PROB  
ATOM   4235  CD  GLU P 177      42.964 109.724  51.393  0.00  0.00      PROB  
ATOM   4236  OE1 GLU P 177      43.382 108.613  50.911  0.00  0.00      PROB  
ATOM   4237  OE2 GLU P 177      43.689 110.538  52.083  0.00  0.00      PROB  
ATOM   4238  C   GLU P 177      39.433 112.974  52.449  0.00  0.00      PROB  
ATOM   4239  OT1 GLU P 177      39.146 113.908  51.777  0.00  0.00      PROB  
ATOM   4240  OT2 GLU P 177      39.473 112.992  53.680  0.00  0.00      PROB  
ATOM   4241  N   ILE P  49      12.168  93.659  35.228  0.00  0.00      PROC  
ATOM   4242  HT1 ILE P  49      11.134  93.558  35.285  0.00  0.00      PROC  
ATOM   4243  HT2 ILE P  49      12.383  93.855  34.229  0.00  0.00      PROC  
ATOM   4244  HT3 ILE P  49      12.592  94.379  35.846  0.00  0.00      PROC  
ATOM   4245  CA  ILE P  49      12.635  92.312  35.634  0.00  0.00      PROC  
ATOM   4246  HA  ILE P  49      13.610  92.076  35.234  0.00  0.00      PROC  
ATOM   4247  CB  ILE P  49      12.754  92.008  37.114  0.00  0.00      PROC  
ATOM   4248  HB  ILE P  49      12.881  90.916  37.273  0.00  0.00      PROC  
ATOM   4249  CG2 ILE P  49      14.100  92.695  37.613  0.00  0.00      PROC  
ATOM   4250 HG21 ILE P  49      14.127  93.785  37.404  0.00  0.00      PROC  
ATOM   4251 HG22 ILE P  49      14.965  92.191  37.131  0.00  0.00      PROC  
ATOM   4252 HG23 ILE P  49      14.131  92.509  38.708  0.00  0.00      PROC  
ATOM   4253  CG1 ILE P  49      11.581  92.449  38.089  0.00  0.00      PROC  
ATOM   4254 HG11 ILE P  49      11.369  93.500  37.801  0.00  0.00      PROC  
ATOM   4255 HG12 ILE P  49      11.913  92.425  39.149  0.00  0.00      PROC  
ATOM   4256  CD  ILE P  49      10.370  91.505  37.980  0.00  0.00      PROC  
ATOM   4257  HD1 ILE P  49       9.635  91.720  38.786  0.00  0.00      PROC  
ATOM   4258  HD2 ILE P  49      10.661  90.460  38.218  0.00  0.00      PROC  
ATOM   4259  HD3 ILE P  49       9.835  91.553  37.008  0.00  0.00      PROC  
ATOM   4260  C   ILE P  49      11.930  91.150  35.015  0.00  0.00      PROC  
ATOM   4261  O   ILE P  49      10.895  91.401  34.337  0.00  0.00      PROC  
ATOM   4262  N   ASP P  50      12.280  89.847  35.177  0.00  0.00      PROC  
ATOM   4263  HN  ASP P  50      13.145  89.586  35.599  0.00  0.00      PROC  
ATOM   4264  CA  ASP P  50      11.506  88.659  34.749  0.00  0.00      PROC  
ATOM   4265  HA  ASP P  50      11.356  88.844  33.696  0.00  0.00      PROC  
ATOM   4266  CB  ASP P  50      12.344  87.353  34.804  0.00  0.00      PROC  
ATOM   4267  HB1 ASP P  50      11.789  86.485  34.387  0.00  0.00      PROC  
ATOM   4268  HB2 ASP P  50      12.653  87.129  35.847  0.00  0.00      PROC  
ATOM   4269  CG  ASP P  50      13.604  87.377  34.017  0.00  0.00      PROC  
ATOM   4270  OD1 ASP P  50      13.623  87.969  32.924  0.00  0.00      PROC  
ATOM   4271  OD2 ASP P  50      14.610  86.626  34.345  0.00  0.00      PROC  
ATOM   4272  C   ASP P  50      10.086  88.526  35.419  0.00  0.00      PROC  
ATOM   4273  O   ASP P  50       9.914  88.842  36.624  0.00  0.00      PROC  
ATOM   4274  N   LEU P  51       9.154  87.946  34.690  0.00  0.00      PROC  
ATOM   4275  HN  LEU P  51       9.392  87.457  33.854  0.00  0.00      PROC  
ATOM   4276  CA  LEU P  51       7.753  87.969  34.982  0.00  0.00      PROC  
ATOM   4277  HA  LEU P  51       7.659  87.863  36.053  0.00  0.00      PROC  
ATOM   4278  CB  LEU P  51       6.805  89.040  34.390  0.00  0.00      PROC  
ATOM   4279  HB1 LEU P  51       5.741  88.720  34.410  0.00  0.00      PROC  
ATOM   4280  HB2 LEU P  51       7.160  89.182  33.347  0.00  0.00      PROC  
ATOM   4281  CG  LEU P  51       6.927  90.405  35.121  0.00  0.00      PROC  
ATOM   4282  HG  LEU P  51       7.964  90.775  35.273  0.00  0.00      PROC  
ATOM   4283  CD1 LEU P  51       6.298  91.415  34.225  0.00  0.00      PROC  
ATOM   4284 HD11 LEU P  51       6.031  92.323  34.808  0.00  0.00      PROC  
ATOM   4285 HD12 LEU P  51       5.424  90.975  33.700  0.00  0.00      PROC  
ATOM   4286 HD13 LEU P  51       7.030  91.754  33.460  0.00  0.00      PROC  
ATOM   4287  CD2 LEU P  51       6.173  90.315  36.513  0.00  0.00      PROC  
ATOM   4288 HD21 LEU P  51       6.619  89.549  37.183  0.00  0.00      PROC  
ATOM   4289 HD22 LEU P  51       5.113  90.084  36.275  0.00  0.00      PROC  
ATOM   4290 HD23 LEU P  51       6.322  91.238  37.112  0.00  0.00      PROC  
ATOM   4291  C   LEU P  51       7.284  86.582  34.529  0.00  0.00      PROC  
ATOM   4292  O   LEU P  51       7.770  86.085  33.534  0.00  0.00      PROC  
ATOM   4293  N   VAL P  52       6.277  85.924  35.195  0.00  0.00      PROC  
ATOM   4294  HN  VAL P  52       5.916  86.316  36.038  0.00  0.00      PROC  
ATOM   4295  CA  VAL P  52       5.720  84.643  34.872  0.00  0.00      PROC  
ATOM   4296  HA  VAL P  52       6.618  84.044  34.824  0.00  0.00      PROC  
ATOM   4297  CB  VAL P  52       4.933  84.088  36.018  0.00  0.00      PROC  
ATOM   4298  HB  VAL P  52       4.584  83.094  35.665  0.00  0.00      PROC  
ATOM   4299  CG1 VAL P  52       5.823  83.857  37.317  0.00  0.00      PROC  
ATOM   4300 HG11 VAL P  52       5.970  84.881  37.721  0.00  0.00      PROC  
ATOM   4301 HG12 VAL P  52       6.771  83.314  37.113  0.00  0.00      PROC  
ATOM   4302 HG13 VAL P  52       5.209  83.260  38.024  0.00  0.00      PROC  
ATOM   4303  CG2 VAL P  52       3.708  84.992  36.368  0.00  0.00      PROC  
ATOM   4304 HG21 VAL P  52       3.125  85.152  35.436  0.00  0.00      PROC  
ATOM   4305 HG22 VAL P  52       3.983  86.027  36.664  0.00  0.00      PROC  
ATOM   4306 HG23 VAL P  52       3.068  84.510  37.137  0.00  0.00      PROC  
ATOM   4307  C   VAL P  52       5.061  84.463  33.563  0.00  0.00      PROC  
ATOM   4308  O   VAL P  52       4.330  85.331  33.043  0.00  0.00      PROC  
ATOM   4309  N   ASN P  53       5.253  83.240  32.939  0.00  0.00      PROC  
ATOM   4310  HN  ASN P  53       5.889  82.664  33.447  0.00  0.00      PROC  
ATOM   4311  CA  ASN P  53       4.470  82.755  31.791  0.00  0.00      PROC  
ATOM   4312  HA  ASN P  53       4.801  81.736  31.656  0.00  0.00      PROC  
ATOM   4313  CB  ASN P  53       2.974  82.893  32.077  0.00  0.00      PROC  
ATOM   4314  HB1 ASN P  53       2.327  82.688  31.198  0.00  0.00      PROC  
ATOM   4315  HB2 ASN P  53       2.626  83.894  32.409  0.00  0.00      PROC  
ATOM   4316  CG  ASN P  53       2.594  81.885  33.232  0.00  0.00      PROC  
ATOM   4317  OD1 ASN P  53       2.445  82.218  34.414  0.00  0.00      PROC  
ATOM   4318  ND2 ASN P  53       2.337  80.632  32.814  0.00  0.00      PROC  
ATOM   4319 HD21 ASN P  53       1.955  79.882  33.354  0.00  0.00      PROC  
ATOM   4320 HD22 ASN P  53       2.396  80.491  31.826  0.00  0.00      PROC  
ATOM   4321  C   ASN P  53       4.901  83.451  30.533  0.00  0.00      PROC  
ATOM   4322  O   ASN P  53       4.060  83.807  29.706  0.00  0.00      PROC  
ATOM   4323  N   ARG P  54       6.243  83.589  30.303  0.00  0.00      PROC  
ATOM   4324  HN  ARG P  54       6.864  83.227  30.994  0.00  0.00      PROC  
ATOM   4325  CA  ARG P  54       6.884  84.079  29.038  0.00  0.00      PROC  
ATOM   4326  HA  ARG P  54       6.153  84.535  28.387  0.00  0.00      PROC  
ATOM   4327  CB  ARG P  54       8.051  85.019  29.392  0.00  0.00      PROC  
ATOM   4328  HB1 ARG P  54       8.544  85.196  28.412  0.00  0.00      PROC  
ATOM   4329  HB2 ARG P  54       8.789  84.445  29.991  0.00  0.00      PROC  
ATOM   4330  CG  ARG P  54       7.677  86.337  30.093  0.00  0.00      PROC  
ATOM   4331  HG1 ARG P  54       7.093  86.039  30.990  0.00  0.00      PROC  
ATOM   4332  HG2 ARG P  54       7.106  86.920  29.339  0.00  0.00      PROC  
ATOM   4333  CD  ARG P  54       8.972  87.042  30.445  0.00  0.00      PROC  
ATOM   4334  HD1 ARG P  54       9.724  87.171  29.638  0.00  0.00      PROC  
ATOM   4335  HD2 ARG P  54       9.461  86.490  31.277  0.00  0.00      PROC  
ATOM   4336  NE  ARG P  54       8.631  88.402  30.994  0.00  0.00      PROC  
ATOM   4337  HE  ARG P  54       7.655  88.614  31.032  0.00  0.00      PROC  
ATOM   4338  CZ  ARG P  54       9.393  89.416  31.313  0.00  0.00      PROC  
ATOM   4339  NH1 ARG P  54      10.723  89.354  31.383  0.00  0.00      PROC  
ATOM   4340 HH11 ARG P  54      11.109  88.478  31.094  0.00  0.00      PROC  
ATOM   4341 HH12 ARG P  54      11.176  90.219  31.600  0.00  0.00      PROC  
ATOM   4342  NH2 ARG P  54       8.847  90.598  31.507  0.00  0.00      PROC  
ATOM   4343 HH21 ARG P  54       9.490  91.350  31.651  0.00  0.00      PROC  
ATOM   4344 HH22 ARG P  54       7.868  90.605  31.302  0.00  0.00      PROC  
ATOM   4345  C   ARG P  54       7.492  82.932  28.294  0.00  0.00      PROC  
ATOM   4346  O   ARG P  54       7.860  83.165  27.159  0.00  0.00      PROC  
ATOM   4347  N   ASP P  55       7.471  81.675  28.932  0.00  0.00      PROC  
ATOM   4348  HN  ASP P  55       6.834  81.588  29.694  0.00  0.00      PROC  
ATOM   4349  CA  ASP P  55       8.309  80.509  28.574  0.00  0.00      PROC  
ATOM   4350  HA  ASP P  55       9.348  80.785  28.471  0.00  0.00      PROC  
ATOM   4351  CB  ASP P  55       8.005  79.471  29.624  0.00  0.00      PROC  
ATOM   4352  HB1 ASP P  55       8.265  78.444  29.288  0.00  0.00      PROC  
ATOM   4353  HB2 ASP P  55       6.904  79.467  29.774  0.00  0.00      PROC  
ATOM   4354  CG  ASP P  55       8.692  79.707  30.935  0.00  0.00      PROC  
ATOM   4355  OD1 ASP P  55       8.210  79.099  31.948  0.00  0.00      PROC  
ATOM   4356  OD2 ASP P  55       9.771  80.308  31.044  0.00  0.00      PROC  
ATOM   4357  C   ASP P  55       7.891  79.976  27.215  0.00  0.00      PROC  
ATOM   4358  O   ASP P  55       6.651  80.040  27.001  0.00  0.00      PROC  
ATOM   4359  N   PRO P  56       8.727  79.350  26.360  0.00  0.00      PROC  
ATOM   4360  CD  PRO P  56      10.162  79.105  26.581  0.00  0.00      PROC  
ATOM   4361  HD1 PRO P  56      10.296  78.850  27.655  0.00  0.00      PROC  
ATOM   4362  HD2 PRO P  56      10.586  80.109  26.369  0.00  0.00      PROC  
ATOM   4363  CA  PRO P  56       8.224  78.560  25.261  0.00  0.00      PROC  
ATOM   4364  HA  PRO P  56       7.669  79.218  24.608  0.00  0.00      PROC  
ATOM   4365  CB  PRO P  56       9.547  78.032  24.585  0.00  0.00      PROC  
ATOM   4366  HB1 PRO P  56       9.813  78.619  23.680  0.00  0.00      PROC  
ATOM   4367  HB2 PRO P  56       9.421  77.002  24.187  0.00  0.00      PROC  
ATOM   4368  CG  PRO P  56      10.652  78.042  25.654  0.00  0.00      PROC  
ATOM   4369  HG1 PRO P  56      10.802  77.071  26.174  0.00  0.00      PROC  
ATOM   4370  HG2 PRO P  56      11.574  78.337  25.109  0.00  0.00      PROC  
ATOM   4371  C   PRO P  56       7.280  77.401  25.716  0.00  0.00      PROC  
ATOM   4372  O   PRO P  56       7.427  76.900  26.849  0.00  0.00      PROC  
ATOM   4373  N   LYS P  57       6.277  77.079  24.951  0.00  0.00      PROC  
ATOM   4374  HN  LYS P  57       6.194  77.618  24.116  0.00  0.00      PROC  
ATOM   4375  CA  LYS P  57       5.251  76.016  25.158  0.00  0.00      PROC  
ATOM   4376  HA  LYS P  57       5.103  75.850  26.215  0.00  0.00      PROC  
ATOM   4377  CB  LYS P  57       3.924  76.419  24.451  0.00  0.00      PROC  
ATOM   4378  HB1 LYS P  57       3.231  75.556  24.553  0.00  0.00      PROC  
ATOM   4379  HB2 LYS P  57       4.007  76.618  23.362  0.00  0.00      PROC  
ATOM   4380  CG  LYS P  57       3.282  77.694  25.061  0.00  0.00      PROC  
ATOM   4381  HG1 LYS P  57       2.400  77.955  24.439  0.00  0.00      PROC  
ATOM   4382  HG2 LYS P  57       4.030  78.478  24.813  0.00  0.00      PROC  
ATOM   4383  CD  LYS P  57       2.943  77.689  26.565  0.00  0.00      PROC  
ATOM   4384  HD1 LYS P  57       2.437  78.640  26.837  0.00  0.00      PROC  
ATOM   4385  HD2 LYS P  57       3.887  77.629  27.147  0.00  0.00      PROC  
ATOM   4386  CE  LYS P  57       2.022  76.560  27.006  0.00  0.00      PROC  
ATOM   4387  HE1 LYS P  57       1.664  76.708  28.047  0.00  0.00      PROC  
ATOM   4388  HE2 LYS P  57       2.622  75.638  26.856  0.00  0.00      PROC  
ATOM   4389  NZ  LYS P  57       0.758  76.333  26.246  0.00  0.00      PROC  
ATOM   4390  HZ1 LYS P  57       0.040  76.979  26.631  0.00  0.00      PROC  
ATOM   4391  HZ2 LYS P  57       0.565  75.321  26.387  0.00  0.00      PROC  
ATOM   4392  HZ3 LYS P  57       0.902  76.506  25.231  0.00  0.00      PROC  
ATOM   4393  C   LYS P  57       5.676  74.677  24.698  0.00  0.00      PROC  
ATOM   4394  O   LYS P  57       6.672  74.564  24.008  0.00  0.00      PROC  
ATOM   4395  N   HSD P  58       4.999  73.601  25.067  0.00  0.00      PROC  
ATOM   4396  HN  HSD P  58       4.097  73.550  25.489  0.00  0.00      PROC  
ATOM   4397  CA  HSD P  58       5.399  72.296  24.721  0.00  0.00      PROC  
ATOM   4398  HA  HSD P  58       6.456  72.193  24.523  0.00  0.00      PROC  
ATOM   4399  CB  HSD P  58       4.912  71.184  25.660  0.00  0.00      PROC  
ATOM   4400  HB1 HSD P  58       5.088  70.221  25.134  0.00  0.00      PROC  
ATOM   4401  HB2 HSD P  58       3.846  71.215  25.970  0.00  0.00      PROC  
ATOM   4402  ND1 HSD P  58       7.059  70.998  26.950  0.00  0.00      PROC  
ATOM   4403  HD1 HSD P  58       7.645  70.840  26.156  0.00  0.00      PROC  
ATOM   4404  CG  HSD P  58       5.719  71.165  26.962  0.00  0.00      PROC  
ATOM   4405  CE1 HSD P  58       7.425  70.884  28.239  0.00  0.00      PROC  
ATOM   4406  HE1 HSD P  58       8.427  70.703  28.627  0.00  0.00      PROC  
ATOM   4407  NE2 HSD P  58       6.477  70.852  29.058  0.00  0.00      PROC  
ATOM   4408  CD2 HSD P  58       5.365  71.124  28.276  0.00  0.00      PROC  
ATOM   4409  HD2 HSD P  58       4.424  71.001  28.798  0.00  0.00      PROC  
ATOM   4410  C   HSD P  58       4.687  72.039  23.392  0.00  0.00      PROC  
ATOM   4411  O   HSD P  58       3.573  72.507  23.138  0.00  0.00      PROC  
ATOM   4412  N   LEU P  59       5.266  71.206  22.543  0.00  0.00      PROC  
ATOM   4413  HN  LEU P  59       6.169  70.831  22.736  0.00  0.00      PROC  
ATOM   4414  CA  LEU P  59       4.697  70.575  21.363  0.00  0.00      PROC  
ATOM   4415  HA  LEU P  59       4.420  71.318  20.630  0.00  0.00      PROC  
ATOM   4416  CB  LEU P  59       5.805  69.541  20.774  0.00  0.00      PROC  
ATOM   4417  HB1 LEU P  59       5.338  69.107  19.865  0.00  0.00      PROC  
ATOM   4418  HB2 LEU P  59       6.039  68.835  21.600  0.00  0.00      PROC  
ATOM   4419  CG  LEU P  59       7.226  70.160  20.442  0.00  0.00      PROC  
ATOM   4420  HG  LEU P  59       7.728  70.671  21.292  0.00  0.00      PROC  
ATOM   4421  CD1 LEU P  59       8.164  69.089  19.885  0.00  0.00      PROC  
ATOM   4422 HD11 LEU P  59       8.133  68.283  20.649  0.00  0.00      PROC  
ATOM   4423 HD12 LEU P  59       9.179  69.488  19.674  0.00  0.00      PROC  
ATOM   4424 HD13 LEU P  59       7.782  68.805  18.881  0.00  0.00      PROC  
ATOM   4425  CD2 LEU P  59       6.985  71.184  19.352  0.00  0.00      PROC  
ATOM   4426 HD21 LEU P  59       7.938  71.643  19.012  0.00  0.00      PROC  
ATOM   4427 HD22 LEU P  59       6.298  71.988  19.694  0.00  0.00      PROC  
ATOM   4428 HD23 LEU P  59       6.680  70.727  18.387  0.00  0.00      PROC  
ATOM   4429  C   LEU P  59       3.462  69.700  21.760  0.00  0.00      PROC  
ATOM   4430  O   LEU P  59       3.308  69.264  22.925  0.00  0.00      PROC  
ATOM   4431  N   ASN P  60       2.526  69.561  20.803  0.00  0.00      PROC  
ATOM   4432  HN  ASN P  60       2.711  69.951  19.904  0.00  0.00      PROC  
ATOM   4433  CA  ASN P  60       1.233  69.008  21.000  0.00  0.00      PROC  
ATOM   4434  HA  ASN P  60       0.780  69.334  20.076  0.00  0.00      PROC  
ATOM   4435  CB  ASN P  60       1.356  67.469  21.112  0.00  0.00      PROC  
ATOM   4436  HB1 ASN P  60       0.356  66.987  21.154  0.00  0.00      PROC  
ATOM   4437  HB2 ASN P  60       1.945  67.172  22.007  0.00  0.00      PROC  
ATOM   4438  CG  ASN P  60       1.958  66.862  19.849  0.00  0.00      PROC  
ATOM   4439  OD1 ASN P  60       1.766  67.319  18.721  0.00  0.00      PROC  
ATOM   4440  ND2 ASN P  60       2.733  65.751  20.036  0.00  0.00      PROC  
ATOM   4441 HD21 ASN P  60       2.809  65.322  20.936  0.00  0.00      PROC  
ATOM   4442 HD22 ASN P  60       3.021  65.262  19.212  0.00  0.00      PROC  
ATOM   4443  C   ASN P  60       0.388  69.685  22.140  0.00  0.00      PROC  
ATOM   4444  O   ASN P  60      -0.353  68.980  22.783  0.00  0.00      PROC  
ATOM   4445  N   ASP P  61       0.448  70.978  22.410  0.00  0.00      PROC  
ATOM   4446  HN  ASP P  61       0.951  71.608  21.824  0.00  0.00      PROC  
ATOM   4447  CA  ASP P  61      -0.344  71.594  23.400  0.00  0.00      PROC  
ATOM   4448  HA  ASP P  61      -1.017  70.889  23.866  0.00  0.00      PROC  
ATOM   4449  CB  ASP P  61       0.572  72.310  24.410  0.00  0.00      PROC  
ATOM   4450  HB1 ASP P  61       1.220  73.041  23.879  0.00  0.00      PROC  
ATOM   4451  HB2 ASP P  61       1.285  71.585  24.858  0.00  0.00      PROC  
ATOM   4452  CG  ASP P  61      -0.117  73.039  25.590  0.00  0.00      PROC  
ATOM   4453  OD1 ASP P  61      -1.295  72.751  25.836  0.00  0.00      PROC  
ATOM   4454  OD2 ASP P  61       0.566  73.696  26.414  0.00  0.00      PROC  
ATOM   4455  C   ASP P  61      -1.371  72.586  22.687  0.00  0.00      PROC  
ATOM   4456  O   ASP P  61      -2.470  72.234  22.435  0.00  0.00      PROC  
ATOM   4457  N   ASP P  62      -0.864  73.831  22.374  0.00  0.00      PROC  
ATOM   4458  HN  ASP P  62       0.099  74.045  22.518  0.00  0.00      PROC  
ATOM   4459  CA  ASP P  62      -1.678  74.967  21.986  0.00  0.00      PROC  
ATOM   4460  HA  ASP P  62      -2.211  75.251  22.882  0.00  0.00      PROC  
ATOM   4461  CB  ASP P  62      -0.786  76.188  21.724  0.00  0.00      PROC  
ATOM   4462  HB1 ASP P  62      -1.311  77.080  21.320  0.00  0.00      PROC  
ATOM   4463  HB2 ASP P  62      -0.168  75.851  20.864  0.00  0.00      PROC  
ATOM   4464  CG  ASP P  62       0.029  76.518  22.976  0.00  0.00      PROC  
ATOM   4465  OD1 ASP P  62       0.136  77.769  23.313  0.00  0.00      PROC  
ATOM   4466  OD2 ASP P  62       0.764  75.666  23.521  0.00  0.00      PROC  
ATOM   4467  C   ASP P  62      -2.606  74.780  20.798  0.00  0.00      PROC  
ATOM   4468  O   ASP P  62      -3.752  75.169  20.915  0.00  0.00      PROC  
ATOM   4469  N   VAL P  63      -2.171  74.223  19.691  0.00  0.00      PROC  
ATOM   4470  HN  VAL P  63      -1.224  73.926  19.780  0.00  0.00      PROC  
ATOM   4471  CA  VAL P  63      -2.920  73.860  18.513  0.00  0.00      PROC  
ATOM   4472  HA  VAL P  63      -3.368  74.801  18.227  0.00  0.00      PROC  
ATOM   4473  CB  VAL P  63      -1.983  73.529  17.355  0.00  0.00      PROC  
ATOM   4474  HB  VAL P  63      -1.063  74.090  17.626  0.00  0.00      PROC  
ATOM   4475  CG1 VAL P  63      -1.466  72.037  17.385  0.00  0.00      PROC  
ATOM   4476 HG11 VAL P  63      -1.140  71.779  18.416  0.00  0.00      PROC  
ATOM   4477 HG12 VAL P  63      -0.649  71.975  16.635  0.00  0.00      PROC  
ATOM   4478 HG13 VAL P  63      -2.181  71.237  17.094  0.00  0.00      PROC  
ATOM   4479  CG2 VAL P  63      -2.615  73.781  16.018  0.00  0.00      PROC  
ATOM   4480 HG21 VAL P  63      -3.115  74.773  16.011  0.00  0.00      PROC  
ATOM   4481 HG22 VAL P  63      -3.399  73.047  15.736  0.00  0.00      PROC  
ATOM   4482 HG23 VAL P  63      -1.876  73.649  15.198  0.00  0.00      PROC  
ATOM   4483  C   VAL P  63      -4.016  72.816  18.715  0.00  0.00      PROC  
ATOM   4484  O   VAL P  63      -4.850  72.683  17.787  0.00  0.00      PROC  
ATOM   4485  N   VAL P  64      -3.988  72.045  19.841  0.00  0.00      PROC  
ATOM   4486  HN  VAL P  64      -3.380  72.372  20.560  0.00  0.00      PROC  
ATOM   4487  CA  VAL P  64      -4.798  70.859  20.181  0.00  0.00      PROC  
ATOM   4488  HA  VAL P  64      -5.376  70.543  19.324  0.00  0.00      PROC  
ATOM   4489  CB  VAL P  64      -3.808  69.741  20.602  0.00  0.00      PROC  
ATOM   4490  HB  VAL P  64      -3.443  69.972  21.626  0.00  0.00      PROC  
ATOM   4491  CG1 VAL P  64      -4.471  68.384  20.652  0.00  0.00      PROC  
ATOM   4492 HG11 VAL P  64      -4.789  68.102  19.626  0.00  0.00      PROC  
ATOM   4493 HG12 VAL P  64      -5.393  68.436  21.269  0.00  0.00      PROC  
ATOM   4494 HG13 VAL P  64      -3.767  67.614  21.034  0.00  0.00      PROC  
ATOM   4495  CG2 VAL P  64      -2.634  69.671  19.560  0.00  0.00      PROC  
ATOM   4496 HG21 VAL P  64      -2.009  68.774  19.759  0.00  0.00      PROC  
ATOM   4497 HG22 VAL P  64      -1.971  70.513  19.852  0.00  0.00      PROC  
ATOM   4498 HG23 VAL P  64      -3.068  69.793  18.545  0.00  0.00      PROC  
ATOM   4499  C   VAL P  64      -5.865  71.214  21.189  0.00  0.00      PROC  
ATOM   4500  O   VAL P  64      -6.949  70.691  21.224  0.00  0.00      PROC  
ATOM   4501  N   LYS P  65      -5.653  72.286  21.894  0.00  0.00      PROC  
ATOM   4502  HN  LYS P  65      -4.745  72.689  21.975  0.00  0.00      PROC  
ATOM   4503  CA  LYS P  65      -6.608  72.727  22.943  0.00  0.00      PROC  
ATOM   4504  HA  LYS P  65      -7.360  71.972  23.115  0.00  0.00      PROC  
ATOM   4505  CB  LYS P  65      -5.894  73.023  24.300  0.00  0.00      PROC  
ATOM   4506  HB1 LYS P  65      -6.694  73.344  25.001  0.00  0.00      PROC  
ATOM   4507  HB2 LYS P  65      -5.160  73.841  24.135  0.00  0.00      PROC  
ATOM   4508  CG  LYS P  65      -5.043  71.901  24.866  0.00  0.00      PROC  
ATOM   4509  HG1 LYS P  65      -4.085  71.869  24.305  0.00  0.00      PROC  
ATOM   4510  HG2 LYS P  65      -5.538  70.935  24.629  0.00  0.00      PROC  
ATOM   4511  CD  LYS P  65      -4.894  72.023  26.379  0.00  0.00      PROC  
ATOM   4512  HD1 LYS P  65      -5.926  72.041  26.791  0.00  0.00      PROC  
ATOM   4513  HD2 LYS P  65      -4.387  72.966  26.674  0.00  0.00      PROC  
ATOM   4514  CE  LYS P  65      -4.186  70.784  27.044  0.00  0.00      PROC  
ATOM   4515  HE1 LYS P  65      -4.776  69.864  26.842  0.00  0.00      PROC  
ATOM   4516  HE2 LYS P  65      -4.175  71.028  28.128  0.00  0.00      PROC  
ATOM   4517  NZ  LYS P  65      -2.865  70.558  26.525  0.00  0.00      PROC  
ATOM   4518  HZ1 LYS P  65      -2.222  69.865  26.959  0.00  0.00      PROC  
ATOM   4519  HZ2 LYS P  65      -2.318  71.438  26.439  0.00  0.00      PROC  
ATOM   4520  HZ3 LYS P  65      -3.058  70.135  25.595  0.00  0.00      PROC  
ATOM   4521  C   LYS P  65      -7.298  74.013  22.505  0.00  0.00      PROC  
ATOM   4522  O   LYS P  65      -7.929  74.708  23.324  0.00  0.00      PROC  
ATOM   4523  N   ILE P  66      -7.202  74.329  21.242  0.00  0.00      PROC  
ATOM   4524  HN  ILE P  66      -6.875  73.542  20.724  0.00  0.00      PROC  
ATOM   4525  CA  ILE P  66      -7.619  75.635  20.670  0.00  0.00      PROC  
ATOM   4526  HA  ILE P  66      -7.362  76.382  21.406  0.00  0.00      PROC  
ATOM   4527  CB  ILE P  66      -7.091  75.941  19.286  0.00  0.00      PROC  
ATOM   4528  HB  ILE P  66      -6.005  76.066  19.487  0.00  0.00      PROC  
ATOM   4529  CG2 ILE P  66      -7.345  74.837  18.252  0.00  0.00      PROC  
ATOM   4530 HG21 ILE P  66      -8.407  74.675  17.972  0.00  0.00      PROC  
ATOM   4531 HG22 ILE P  66      -7.119  73.804  18.593  0.00  0.00      PROC  
ATOM   4532 HG23 ILE P  66      -6.753  75.168  17.372  0.00  0.00      PROC  
ATOM   4533  CG1 ILE P  66      -7.435  77.355  18.796  0.00  0.00      PROC  
ATOM   4534 HG11 ILE P  66      -8.489  77.431  18.453  0.00  0.00      PROC  
ATOM   4535 HG12 ILE P  66      -6.829  77.474  17.873  0.00  0.00      PROC  
ATOM   4536  CD  ILE P  66      -7.196  78.439  19.785  0.00  0.00      PROC  
ATOM   4537  HD1 ILE P  66      -6.234  78.277  20.316  0.00  0.00      PROC  
ATOM   4538  HD2 ILE P  66      -8.003  78.409  20.548  0.00  0.00      PROC  
ATOM   4539  HD3 ILE P  66      -7.269  79.430  19.288  0.00  0.00      PROC  
ATOM   4540  C   ILE P  66      -9.090  75.725  20.655  0.00  0.00      PROC  
ATOM   4541  O   ILE P  66      -9.850  74.875  20.210  0.00  0.00      PROC  
ATOM   4542  N   ASP P  67      -9.606  76.792  21.317  0.00  0.00      PROC  
ATOM   4543  HN  ASP P  67      -8.983  77.485  21.670  0.00  0.00      PROC  
ATOM   4544  CA  ASP P  67     -10.968  76.947  21.670  0.00  0.00      PROC  
ATOM   4545  HA  ASP P  67     -11.566  76.256  21.096  0.00  0.00      PROC  
ATOM   4546  CB  ASP P  67     -11.214  76.303  23.079  0.00  0.00      PROC  
ATOM   4547  HB1 ASP P  67     -10.742  76.907  23.883  0.00  0.00      PROC  
ATOM   4548  HB2 ASP P  67     -10.668  75.335  23.091  0.00  0.00      PROC  
ATOM   4549  CG  ASP P  67     -12.647  75.889  23.292  0.00  0.00      PROC  
ATOM   4550  OD1 ASP P  67     -13.672  76.431  22.781  0.00  0.00      PROC  
ATOM   4551  OD2 ASP P  67     -12.786  74.941  24.127  0.00  0.00      PROC  
ATOM   4552  C   ASP P  67     -11.339  78.345  21.329  0.00  0.00      PROC  
ATOM   4553  O   ASP P  67     -10.552  79.249  21.126  0.00  0.00      PROC  
ATOM   4554  N   PHE P  68     -12.710  78.531  21.127  0.00  0.00      PROC  
ATOM   4555  HN  PHE P  68     -13.405  77.829  21.263  0.00  0.00      PROC  
ATOM   4556  CA  PHE P  68     -13.330  79.724  20.530  0.00  0.00      PROC  
ATOM   4557  HA  PHE P  68     -12.807  79.829  19.591  0.00  0.00      PROC  
ATOM   4558  CB  PHE P  68     -14.875  79.512  20.383  0.00  0.00      PROC  
ATOM   4559  HB1 PHE P  68     -15.399  79.460  21.361  0.00  0.00      PROC  
ATOM   4560  HB2 PHE P  68     -15.073  78.503  19.963  0.00  0.00      PROC  
ATOM   4561  CG  PHE P  68     -15.573  80.515  19.506  0.00  0.00      PROC  
ATOM   4562  CD1 PHE P  68     -15.398  80.466  18.122  0.00  0.00      PROC  
ATOM   4563  HD1 PHE P  68     -14.560  79.904  17.737  0.00  0.00      PROC  
ATOM   4564  CE1 PHE P  68     -16.112  81.308  17.194  0.00  0.00      PROC  
ATOM   4565  HE1 PHE P  68     -16.019  81.062  16.147  0.00  0.00      PROC  
ATOM   4566  CZ  PHE P  68     -17.082  82.153  17.776  0.00  0.00      PROC  
ATOM   4567  HZ  PHE P  68     -17.706  82.800  17.177  0.00  0.00      PROC  
ATOM   4568  CD2 PHE P  68     -16.469  81.491  20.032  0.00  0.00      PROC  
ATOM   4569  HD2 PHE P  68     -16.587  81.611  21.099  0.00  0.00      PROC  
ATOM   4570  CE2 PHE P  68     -17.195  82.214  19.096  0.00  0.00      PROC  
ATOM   4571  HE2 PHE P  68     -17.967  82.889  19.433  0.00  0.00      PROC  
ATOM   4572  C   PHE P  68     -13.057  80.925  21.367  0.00  0.00      PROC  
ATOM   4573  O   PHE P  68     -12.529  81.884  20.871  0.00  0.00      PROC  
ATOM   4574  N   GLU P  69     -13.311  80.827  22.661  0.00  0.00      PROC  
ATOM   4575  HN  GLU P  69     -13.774  80.031  23.045  0.00  0.00      PROC  
ATOM   4576  CA  GLU P  69     -13.254  81.998  23.544  0.00  0.00      PROC  
ATOM   4577  HA  GLU P  69     -13.417  82.896  22.967  0.00  0.00      PROC  
ATOM   4578  CB  GLU P  69     -14.409  81.855  24.676  0.00  0.00      PROC  
ATOM   4579  HB1 GLU P  69     -14.398  82.746  25.340  0.00  0.00      PROC  
ATOM   4580  HB2 GLU P  69     -14.272  80.906  25.238  0.00  0.00      PROC  
ATOM   4581  CG  GLU P  69     -15.769  81.905  23.983  0.00  0.00      PROC  
ATOM   4582  HG1 GLU P  69     -15.743  80.959  23.402  0.00  0.00      PROC  
ATOM   4583  HG2 GLU P  69     -16.030  82.737  23.294  0.00  0.00      PROC  
ATOM   4584  CD  GLU P  69     -16.913  81.853  25.040  0.00  0.00      PROC  
ATOM   4585  OE1 GLU P  69     -16.961  82.668  26.029  0.00  0.00      PROC  
ATOM   4586  OE2 GLU P  69     -17.761  80.950  24.916  0.00  0.00      PROC  
ATOM   4587  C   GLU P  69     -11.859  82.335  24.130  0.00  0.00      PROC  
ATOM   4588  O   GLU P  69     -11.729  83.345  24.857  0.00  0.00      PROC  
ATOM   4589  N   ASP P  70     -10.889  81.513  23.727  0.00  0.00      PROC  
ATOM   4590  HN  ASP P  70     -11.157  80.606  23.410  0.00  0.00      PROC  
ATOM   4591  CA  ASP P  70      -9.474  81.740  23.802  0.00  0.00      PROC  
ATOM   4592  HA  ASP P  70      -9.320  82.385  24.655  0.00  0.00      PROC  
ATOM   4593  CB  ASP P  70      -8.621  80.478  24.025  0.00  0.00      PROC  
ATOM   4594  HB1 ASP P  70      -7.585  80.772  24.296  0.00  0.00      PROC  
ATOM   4595  HB2 ASP P  70      -8.847  79.669  23.297  0.00  0.00      PROC  
ATOM   4596  CG  ASP P  70      -9.079  79.834  25.274  0.00  0.00      PROC  
ATOM   4597  OD1 ASP P  70      -9.209  78.574  25.322  0.00  0.00      PROC  
ATOM   4598  OD2 ASP P  70      -9.306  80.643  26.227  0.00  0.00      PROC  
ATOM   4599  C   ASP P  70      -8.832  82.511  22.581  0.00  0.00      PROC  
ATOM   4600  O   ASP P  70      -7.693  83.083  22.532  0.00  0.00      PROC  
ATOM   4601  N   VAL P  71      -9.564  82.624  21.457  0.00  0.00      PROC  
ATOM   4602  HN  VAL P  71     -10.511  82.311  21.478  0.00  0.00      PROC  
ATOM   4603  CA  VAL P  71      -9.111  83.231  20.256  0.00  0.00      PROC  
ATOM   4604  HA  VAL P  71      -8.154  83.717  20.374  0.00  0.00      PROC  
ATOM   4605  CB  VAL P  71      -8.596  82.061  19.378  0.00  0.00      PROC  
ATOM   4606  HB  VAL P  71      -8.140  81.369  20.118  0.00  0.00      PROC  
ATOM   4607  CG1 VAL P  71      -9.766  81.417  18.539  0.00  0.00      PROC  
ATOM   4608 HG11 VAL P  71     -10.579  81.207  19.266  0.00  0.00      PROC  
ATOM   4609 HG12 VAL P  71      -9.548  80.537  17.897  0.00  0.00      PROC  
ATOM   4610 HG13 VAL P  71     -10.010  82.271  17.872  0.00  0.00      PROC  
ATOM   4611  CG2 VAL P  71      -7.528  82.465  18.330  0.00  0.00      PROC  
ATOM   4612 HG21 VAL P  71      -6.695  83.059  18.763  0.00  0.00      PROC  
ATOM   4613 HG22 VAL P  71      -7.996  83.091  17.541  0.00  0.00      PROC  
ATOM   4614 HG23 VAL P  71      -7.203  81.601  17.711  0.00  0.00      PROC  
ATOM   4615  C   VAL P  71     -10.054  84.225  19.542  0.00  0.00      PROC  
ATOM   4616  O   VAL P  71      -9.592  85.210  18.957  0.00  0.00      PROC  
ATOM   4617  N   ILE P  72     -11.351  84.102  19.774  0.00  0.00      PROC  
ATOM   4618  HN  ILE P  72     -11.760  83.395  20.346  0.00  0.00      PROC  
ATOM   4619  CA  ILE P  72     -12.440  84.988  19.142  0.00  0.00      PROC  
ATOM   4620  HA  ILE P  72     -11.878  85.740  18.608  0.00  0.00      PROC  
ATOM   4621  CB  ILE P  72     -13.504  84.364  18.233  0.00  0.00      PROC  
ATOM   4622  HB  ILE P  72     -14.121  83.665  18.836  0.00  0.00      PROC  
ATOM   4623  CG2 ILE P  72     -14.445  85.539  17.723  0.00  0.00      PROC  
ATOM   4624 HG21 ILE P  72     -14.850  86.109  18.586  0.00  0.00      PROC  
ATOM   4625 HG22 ILE P  72     -15.323  85.078  17.222  0.00  0.00      PROC  
ATOM   4626 HG23 ILE P  72     -14.072  86.297  17.001  0.00  0.00      PROC  
ATOM   4627  CG1 ILE P  72     -12.988  83.599  16.982  0.00  0.00      PROC  
ATOM   4628 HG11 ILE P  72     -13.779  83.332  16.248  0.00  0.00      PROC  
ATOM   4629 HG12 ILE P  72     -12.576  82.656  17.401  0.00  0.00      PROC  
ATOM   4630  CD  ILE P  72     -11.910  84.369  16.248  0.00  0.00      PROC  
ATOM   4631  HD1 ILE P  72     -11.223  83.639  15.769  0.00  0.00      PROC  
ATOM   4632  HD2 ILE P  72     -11.230  84.849  16.984  0.00  0.00      PROC  
ATOM   4633  HD3 ILE P  72     -12.174  85.163  15.517  0.00  0.00      PROC  
ATOM   4634  C   ILE P  72     -13.018  85.751  20.294  0.00  0.00      PROC  
ATOM   4635  O   ILE P  72     -13.627  85.142  21.227  0.00  0.00      PROC  
ATOM   4636  N   ALA P  73     -12.759  87.051  20.360  0.00  0.00      PROC  
ATOM   4637  HN  ALA P  73     -12.235  87.443  19.607  0.00  0.00      PROC  
ATOM   4638  CA  ALA P  73     -13.251  87.893  21.390  0.00  0.00      PROC  
ATOM   4639  HA  ALA P  73     -14.139  87.405  21.763  0.00  0.00      PROC  
ATOM   4640  CB  ALA P  73     -12.194  88.018  22.532  0.00  0.00      PROC  
ATOM   4641  HB1 ALA P  73     -11.350  88.697  22.282  0.00  0.00      PROC  
ATOM   4642  HB2 ALA P  73     -11.850  86.988  22.764  0.00  0.00      PROC  
ATOM   4643  HB3 ALA P  73     -12.603  88.580  23.399  0.00  0.00      PROC  
ATOM   4644  C   ALA P  73     -13.574  89.286  20.876  0.00  0.00      PROC  
ATOM   4645  O   ALA P  73     -12.663  89.957  20.402  0.00  0.00      PROC  
ATOM   4646  N   GLU P  74     -14.797  89.840  21.065  0.00  0.00      PROC  
ATOM   4647  HN  GLU P  74     -15.487  89.452  21.672  0.00  0.00      PROC  
ATOM   4648  CA  GLU P  74     -15.225  90.963  20.361  0.00  0.00      PROC  
ATOM   4649  HA  GLU P  74     -14.615  91.161  19.491  0.00  0.00      PROC  
ATOM   4650  CB  GLU P  74     -16.658  90.709  19.894  0.00  0.00      PROC  
ATOM   4651  HB1 GLU P  74     -17.044  91.669  19.489  0.00  0.00      PROC  
ATOM   4652  HB2 GLU P  74     -17.302  90.482  20.770  0.00  0.00      PROC  
ATOM   4653  CG  GLU P  74     -16.775  89.622  18.819  0.00  0.00      PROC  
ATOM   4654  HG1 GLU P  74     -16.562  88.606  19.215  0.00  0.00      PROC  
ATOM   4655  HG2 GLU P  74     -16.120  89.897  17.964  0.00  0.00      PROC  
ATOM   4656  CD  GLU P  74     -18.245  89.570  18.291  0.00  0.00      PROC  
ATOM   4657  OE1 GLU P  74     -19.213  89.130  18.952  0.00  0.00      PROC  
ATOM   4658  OE2 GLU P  74     -18.416  90.229  17.247  0.00  0.00      PROC  
ATOM   4659  C   GLU P  74     -15.139  92.237  21.224  0.00  0.00      PROC  
ATOM   4660  O   GLU P  74     -15.247  92.222  22.481  0.00  0.00      PROC  
ATOM   4661  N   PRO P  75     -14.992  93.455  20.649  0.00  0.00      PROC  
ATOM   4662  CD  PRO P  75     -14.613  93.646  19.269  0.00  0.00      PROC  
ATOM   4663  HD1 PRO P  75     -15.006  92.977  18.474  0.00  0.00      PROC  
ATOM   4664  HD2 PRO P  75     -13.516  93.824  19.303  0.00  0.00      PROC  
ATOM   4665  CA  PRO P  75     -15.091  94.696  21.431  0.00  0.00      PROC  
ATOM   4666  HA  PRO P  75     -14.340  94.598  22.201  0.00  0.00      PROC  
ATOM   4667  CB  PRO P  75     -14.767  95.774  20.367  0.00  0.00      PROC  
ATOM   4668  HB1 PRO P  75     -13.674  95.967  20.401  0.00  0.00      PROC  
ATOM   4669  HB2 PRO P  75     -15.196  96.781  20.557  0.00  0.00      PROC  
ATOM   4670  CG  PRO P  75     -15.127  95.074  19.089  0.00  0.00      PROC  
ATOM   4671  HG1 PRO P  75     -16.231  95.031  18.969  0.00  0.00      PROC  
ATOM   4672  HG2 PRO P  75     -14.829  95.501  18.108  0.00  0.00      PROC  
ATOM   4673  C   PRO P  75     -16.427  94.808  22.171  0.00  0.00      PROC  
ATOM   4674  O   PRO P  75     -17.466  94.495  21.585  0.00  0.00      PROC  
ATOM   4675  N   GLU P  76     -16.400  95.364  23.386  0.00  0.00      PROC  
ATOM   4676  HN  GLU P  76     -15.536  95.438  23.877  0.00  0.00      PROC  
ATOM   4677  CA  GLU P  76     -17.555  95.713  24.146  0.00  0.00      PROC  
ATOM   4678  HA  GLU P  76     -18.060  94.760  24.205  0.00  0.00      PROC  
ATOM   4679  CB  GLU P  76     -17.105  96.250  25.543  0.00  0.00      PROC  
ATOM   4680  HB1 GLU P  76     -17.875  96.759  26.161  0.00  0.00      PROC  
ATOM   4681  HB2 GLU P  76     -16.375  97.038  25.262  0.00  0.00      PROC  
ATOM   4682  CG  GLU P  76     -16.614  95.121  26.456  0.00  0.00      PROC  
ATOM   4683  HG1 GLU P  76     -16.150  94.286  25.888  0.00  0.00      PROC  
ATOM   4684  HG2 GLU P  76     -17.461  94.628  26.980  0.00  0.00      PROC  
ATOM   4685  CD  GLU P  76     -15.826  95.732  27.555  0.00  0.00      PROC  
ATOM   4686  OE1 GLU P  76     -14.771  96.225  27.346  0.00  0.00      PROC  
ATOM   4687  OE2 GLU P  76     -16.300  95.668  28.711  0.00  0.00      PROC  
ATOM   4688  C   GLU P  76     -18.525  96.675  23.452  0.00  0.00      PROC  
ATOM   4689  O   GLU P  76     -18.193  97.803  23.007  0.00  0.00      PROC  
ATOM   4690  N   GLY P  77     -19.815  96.277  23.357  0.00  0.00      PROC  
ATOM   4691  HN  GLY P  77     -20.133  95.457  23.828  0.00  0.00      PROC  
ATOM   4692  CA  GLY P  77     -20.878  97.033  22.674  0.00  0.00      PROC  
ATOM   4693  HA1 GLY P  77     -20.459  98.011  22.859  0.00  0.00      PROC  
ATOM   4694  HA2 GLY P  77     -21.844  96.938  23.148  0.00  0.00      PROC  
ATOM   4695  C   GLY P  77     -21.176  96.864  21.279  0.00  0.00      PROC  
ATOM   4696  O   GLY P  77     -22.254  96.772  20.787  0.00  0.00      PROC  
ATOM   4697  N   THR P  78     -20.086  96.919  20.473  0.00  0.00      PROC  
ATOM   4698  HN  THR P  78     -19.279  97.225  20.973  0.00  0.00      PROC  
ATOM   4699  CA  THR P  78     -20.139  96.756  19.033  0.00  0.00      PROC  
ATOM   4700  HA  THR P  78     -20.926  97.382  18.639  0.00  0.00      PROC  
ATOM   4701  CB  THR P  78     -18.899  97.374  18.342  0.00  0.00      PROC  
ATOM   4702  HB  THR P  78     -17.986  96.758  18.491  0.00  0.00      PROC  
ATOM   4703  OG1 THR P  78     -18.723  98.742  18.771  0.00  0.00      PROC  
ATOM   4704  HG1 THR P  78     -19.564  99.090  19.076  0.00  0.00      PROC  
ATOM   4705  CG2 THR P  78     -19.059  97.506  16.803  0.00  0.00      PROC  
ATOM   4706 HG21 THR P  78     -19.534  98.445  16.446  0.00  0.00      PROC  
ATOM   4707 HG22 THR P  78     -19.746  96.753  16.363  0.00  0.00      PROC  
ATOM   4708 HG23 THR P  78     -18.082  97.410  16.283  0.00  0.00      PROC  
ATOM   4709  C   THR P  78     -20.367  95.318  18.561  0.00  0.00      PROC  
ATOM   4710  O   THR P  78     -20.769  95.128  17.457  0.00  0.00      PROC  
ATOM   4711  N   HSD P  79     -20.040  94.338  19.454  0.00  0.00      PROC  
ATOM   4712  HN  HSD P  79     -19.715  94.687  20.329  0.00  0.00      PROC  
ATOM   4713  CA  HSD P  79     -20.068  92.950  19.234  0.00  0.00      PROC  
ATOM   4714  HA  HSD P  79     -19.252  92.825  18.538  0.00  0.00      PROC  
ATOM   4715  CB  HSD P  79     -19.773  92.212  20.593  0.00  0.00      PROC  
ATOM   4716  HB1 HSD P  79     -18.793  92.622  20.919  0.00  0.00      PROC  
ATOM   4717  HB2 HSD P  79     -19.728  91.120  20.389  0.00  0.00      PROC  
ATOM   4718  ND1 HSD P  79     -20.547  92.026  23.085  0.00  0.00      PROC  
ATOM   4719  HD1 HSD P  79     -19.659  91.671  23.377  0.00  0.00      PROC  
ATOM   4720  CG  HSD P  79     -20.747  92.438  21.767  0.00  0.00      PROC  
ATOM   4721  CE1 HSD P  79     -21.597  92.454  23.820  0.00  0.00      PROC  
ATOM   4722  HE1 HSD P  79     -21.677  92.444  24.906  0.00  0.00      PROC  
ATOM   4723  NE2 HSD P  79     -22.441  93.167  23.157  0.00  0.00      PROC  
ATOM   4724  CD2 HSD P  79     -21.932  93.114  21.866  0.00  0.00      PROC  
ATOM   4725  HD2 HSD P  79     -22.374  93.652  21.037  0.00  0.00      PROC  
ATOM   4726  C   HSD P  79     -21.265  92.341  18.539  0.00  0.00      PROC  
ATOM   4727  O   HSD P  79     -22.396  92.826  18.626  0.00  0.00      PROC  
ATOM   4728  N   SER P  80     -21.180  91.220  17.931  0.00  0.00      PROC  
ATOM   4729  HN  SER P  80     -20.254  90.853  17.961  0.00  0.00      PROC  
ATOM   4730  CA  SER P  80     -22.218  90.487  17.301  0.00  0.00      PROC  
ATOM   4731  HA  SER P  80     -22.533  91.086  16.460  0.00  0.00      PROC  
ATOM   4732  CB  SER P  80     -21.788  89.128  16.713  0.00  0.00      PROC  
ATOM   4733  HB1 SER P  80     -21.015  89.326  15.940  0.00  0.00      PROC  
ATOM   4734  HB2 SER P  80     -22.577  88.618  16.119  0.00  0.00      PROC  
ATOM   4735  OG  SER P  80     -21.356  88.270  17.759  0.00  0.00      PROC  
ATOM   4736  HG1 SER P  80     -20.505  88.567  18.090  0.00  0.00      PROC  
ATOM   4737  C   SER P  80     -23.532  90.240  17.997  0.00  0.00      PROC  
ATOM   4738  O   SER P  80     -23.617  90.210  19.202  0.00  0.00      PROC  
ATOM   4739  N   PHE P  81     -24.608  89.990  17.245  0.00  0.00      PROC  
ATOM   4740  HN  PHE P  81     -24.485  89.908  16.259  0.00  0.00      PROC  
ATOM   4741  CA  PHE P  81     -25.860  89.688  17.792  0.00  0.00      PROC  
ATOM   4742  HA  PHE P  81     -25.902  90.204  18.740  0.00  0.00      PROC  
ATOM   4743  CB  PHE P  81     -26.984  89.927  16.808  0.00  0.00      PROC  
ATOM   4744  HB1 PHE P  81     -26.723  89.418  15.856  0.00  0.00      PROC  
ATOM   4745  HB2 PHE P  81     -27.155  91.011  16.635  0.00  0.00      PROC  
ATOM   4746  CG  PHE P  81     -28.291  89.461  17.376  0.00  0.00      PROC  
ATOM   4747  CD1 PHE P  81     -28.746  88.160  17.065  0.00  0.00      PROC  
ATOM   4748  HD1 PHE P  81     -28.081  87.591  16.432  0.00  0.00      PROC  
ATOM   4749  CE1 PHE P  81     -29.686  87.615  17.826  0.00  0.00      PROC  
ATOM   4750  HE1 PHE P  81     -30.037  86.596  17.743  0.00  0.00      PROC  
ATOM   4751  CZ  PHE P  81     -30.314  88.356  18.806  0.00  0.00      PROC  
ATOM   4752  HZ  PHE P  81     -31.050  87.888  19.442  0.00  0.00      PROC  
ATOM   4753  CD2 PHE P  81     -28.926  90.251  18.374  0.00  0.00      PROC  
ATOM   4754  HD2 PHE P  81     -28.548  91.244  18.569  0.00  0.00      PROC  
ATOM   4755  CE2 PHE P  81     -29.982  89.697  19.077  0.00  0.00      PROC  
ATOM   4756  HE2 PHE P  81     -30.538  90.249  19.821  0.00  0.00      PROC  
ATOM   4757  C   PHE P  81     -25.770  88.219  18.394  0.00  0.00      PROC  
ATOM   4758  O   PHE P  81     -25.491  87.232  17.691  0.00  0.00      PROC  
ATOM   4759  N   ASP P  82     -26.263  88.075  19.642  0.00  0.00      PROC  
ATOM   4760  HN  ASP P  82     -26.436  88.935  20.115  0.00  0.00      PROC  
ATOM   4761  CA  ASP P  82     -26.277  86.824  20.446  0.00  0.00      PROC  
ATOM   4762  HA  ASP P  82     -25.365  86.666  21.002  0.00  0.00      PROC  
ATOM   4763  CB  ASP P  82     -27.469  87.075  21.437  0.00  0.00      PROC  
ATOM   4764  HB1 ASP P  82     -27.675  86.200  22.090  0.00  0.00      PROC  
ATOM   4765  HB2 ASP P  82     -28.442  87.193  20.913  0.00  0.00      PROC  
ATOM   4766  CG  ASP P  82     -27.391  88.345  22.274  0.00  0.00      PROC  
ATOM   4767  OD1 ASP P  82     -26.360  89.069  22.175  0.00  0.00      PROC  
ATOM   4768  OD2 ASP P  82     -28.361  88.648  23.009  0.00  0.00      PROC  
ATOM   4769  C   ASP P  82     -26.514  85.483  19.804  0.00  0.00      PROC  
ATOM   4770  O   ASP P  82     -25.756  84.522  19.939  0.00  0.00      PROC  
ATOM   4771  N   GLY P  83     -27.517  85.516  18.961  0.00  0.00      PROC  
ATOM   4772  HN  GLY P  83     -28.174  86.266  18.977  0.00  0.00      PROC  
ATOM   4773  CA  GLY P  83     -27.816  84.366  18.099  0.00  0.00      PROC  
ATOM   4774  HA1 GLY P  83     -28.785  84.587  17.677  0.00  0.00      PROC  
ATOM   4775  HA2 GLY P  83     -27.841  83.503  18.747  0.00  0.00      PROC  
ATOM   4776  C   GLY P  83     -26.769  83.842  17.093  0.00  0.00      PROC  
ATOM   4777  O   GLY P  83     -26.360  82.663  17.075  0.00  0.00      PROC  
ATOM   4778  N   ILE P  84     -26.285  84.836  16.273  0.00  0.00      PROC  
ATOM   4779  HN  ILE P  84     -26.656  85.761  16.289  0.00  0.00      PROC  
ATOM   4780  CA  ILE P  84     -25.061  84.658  15.475  0.00  0.00      PROC  
ATOM   4781  HA  ILE P  84     -25.176  83.808  14.818  0.00  0.00      PROC  
ATOM   4782  CB  ILE P  84     -24.734  85.829  14.576  0.00  0.00      PROC  
ATOM   4783  HB  ILE P  84     -24.745  86.701  15.264  0.00  0.00      PROC  
ATOM   4784  CG2 ILE P  84     -23.378  85.761  13.949  0.00  0.00      PROC  
ATOM   4785 HG21 ILE P  84     -23.272  86.455  13.088  0.00  0.00      PROC  
ATOM   4786 HG22 ILE P  84     -23.147  84.720  13.637  0.00  0.00      PROC  
ATOM   4787 HG23 ILE P  84     -22.558  85.989  14.664  0.00  0.00      PROC  
ATOM   4788  CG1 ILE P  84     -25.865  86.090  13.532  0.00  0.00      PROC  
ATOM   4789 HG11 ILE P  84     -25.755  87.066  13.012  0.00  0.00      PROC  
ATOM   4790 HG12 ILE P  84     -26.800  86.230  14.116  0.00  0.00      PROC  
ATOM   4791  CD  ILE P  84     -25.971  84.973  12.538  0.00  0.00      PROC  
ATOM   4792  HD1 ILE P  84     -25.056  84.848  11.921  0.00  0.00      PROC  
ATOM   4793  HD2 ILE P  84     -26.841  85.157  11.871  0.00  0.00      PROC  
ATOM   4794  HD3 ILE P  84     -26.211  84.083  13.158  0.00  0.00      PROC  
ATOM   4795  C   ILE P  84     -23.783  84.324  16.276  0.00  0.00      PROC  
ATOM   4796  O   ILE P  84     -22.941  83.441  15.851  0.00  0.00      PROC  
ATOM   4797  N   TRP P  85     -23.665  84.916  17.481  0.00  0.00      PROC  
ATOM   4798  HN  TRP P  85     -24.254  85.641  17.828  0.00  0.00      PROC  
ATOM   4799  CA  TRP P  85     -22.543  84.533  18.355  0.00  0.00      PROC  
ATOM   4800  HA  TRP P  85     -21.608  84.680  17.836  0.00  0.00      PROC  
ATOM   4801  CB  TRP P  85     -22.606  85.470  19.588  0.00  0.00      PROC  
ATOM   4802  HB1 TRP P  85     -23.644  85.461  19.984  0.00  0.00      PROC  
ATOM   4803  HB2 TRP P  85     -22.543  86.534  19.275  0.00  0.00      PROC  
ATOM   4804  CG  TRP P  85     -21.610  85.134  20.626  0.00  0.00      PROC  
ATOM   4805  CD1 TRP P  85     -21.782  84.792  21.910  0.00  0.00      PROC  
ATOM   4806  HD1 TRP P  85     -22.782  84.785  22.317  0.00  0.00      PROC  
ATOM   4807  NE1 TRP P  85     -20.638  84.657  22.530  0.00  0.00      PROC  
ATOM   4808  HE1 TRP P  85     -20.464  84.471  23.472  0.00  0.00      PROC  
ATOM   4809  CE2 TRP P  85     -19.655  84.870  21.631  0.00  0.00      PROC  
ATOM   4810  CD2 TRP P  85     -20.255  85.149  20.434  0.00  0.00      PROC  
ATOM   4811  CE3 TRP P  85     -19.390  85.521  19.383  0.00  0.00      PROC  
ATOM   4812  HE3 TRP P  85     -19.701  85.945  18.439  0.00  0.00      PROC  
ATOM   4813  CZ3 TRP P  85     -18.013  85.631  19.586  0.00  0.00      PROC  
ATOM   4814  HZ3 TRP P  85     -17.370  85.999  18.801  0.00  0.00      PROC  
ATOM   4815  CZ2 TRP P  85     -18.299  84.889  21.876  0.00  0.00      PROC  
ATOM   4816  HZ2 TRP P  85     -17.924  84.569  22.836  0.00  0.00      PROC  
ATOM   4817  CH2 TRP P  85     -17.463  85.272  20.811  0.00  0.00      PROC  
ATOM   4818  HH2 TRP P  85     -16.402  85.424  20.945  0.00  0.00      PROC  
ATOM   4819  C   TRP P  85     -22.546  82.970  18.730  0.00  0.00      PROC  
ATOM   4820  O   TRP P  85     -21.539  82.355  18.596  0.00  0.00      PROC  
ATOM   4821  N   LYS P  86     -23.680  82.423  19.157  0.00  0.00      PROC  
ATOM   4822  HN  LYS P  86     -24.482  82.991  19.328  0.00  0.00      PROC  
ATOM   4823  CA  LYS P  86     -23.807  80.959  19.415  0.00  0.00      PROC  
ATOM   4824  HA  LYS P  86     -23.049  80.689  20.135  0.00  0.00      PROC  
ATOM   4825  CB  LYS P  86     -25.227  80.623  19.975  0.00  0.00      PROC  
ATOM   4826  HB1 LYS P  86     -25.505  79.549  20.019  0.00  0.00      PROC  
ATOM   4827  HB2 LYS P  86     -26.052  81.004  19.337  0.00  0.00      PROC  
ATOM   4828  CG  LYS P  86     -25.384  81.260  21.373  0.00  0.00      PROC  
ATOM   4829  HG1 LYS P  86     -25.261  82.355  21.232  0.00  0.00      PROC  
ATOM   4830  HG2 LYS P  86     -24.642  80.830  22.079  0.00  0.00      PROC  
ATOM   4831  CD  LYS P  86     -26.786  81.014  22.062  0.00  0.00      PROC  
ATOM   4832  HD1 LYS P  86     -26.808  81.547  23.037  0.00  0.00      PROC  
ATOM   4833  HD2 LYS P  86     -26.852  79.959  22.403  0.00  0.00      PROC  
ATOM   4834  CE  LYS P  86     -27.965  81.584  21.326  0.00  0.00      PROC  
ATOM   4835  HE1 LYS P  86     -28.070  81.278  20.263  0.00  0.00      PROC  
ATOM   4836  HE2 LYS P  86     -27.815  82.682  21.403  0.00  0.00      PROC  
ATOM   4837  NZ  LYS P  86     -29.240  81.240  22.045  0.00  0.00      PROC  
ATOM   4838  HZ1 LYS P  86     -29.960  81.813  21.561  0.00  0.00      PROC  
ATOM   4839  HZ2 LYS P  86     -29.258  81.387  23.074  0.00  0.00      PROC  
ATOM   4840  HZ3 LYS P  86     -29.556  80.268  21.854  0.00  0.00      PROC  
ATOM   4841  C   LYS P  86     -23.551  80.064  18.296  0.00  0.00      PROC  
ATOM   4842  O   LYS P  86     -22.939  79.023  18.361  0.00  0.00      PROC  
ATOM   4843  N   ALA P  87     -24.212  80.460  17.198  0.00  0.00      PROC  
ATOM   4844  HN  ALA P  87     -24.968  81.101  17.088  0.00  0.00      PROC  
ATOM   4845  CA  ALA P  87     -24.127  79.868  15.887  0.00  0.00      PROC  
ATOM   4846  HA  ALA P  87     -24.533  78.876  16.019  0.00  0.00      PROC  
ATOM   4847  CB  ALA P  87     -24.937  80.635  14.806  0.00  0.00      PROC  
ATOM   4848  HB1 ALA P  87     -26.028  80.501  14.968  0.00  0.00      PROC  
ATOM   4849  HB2 ALA P  87     -24.611  80.197  13.838  0.00  0.00      PROC  
ATOM   4850  HB3 ALA P  87     -24.798  81.735  14.743  0.00  0.00      PROC  
ATOM   4851  C   ALA P  87     -22.715  79.688  15.430  0.00  0.00      PROC  
ATOM   4852  O   ALA P  87     -22.366  78.637  14.972  0.00  0.00      PROC  
ATOM   4853  N   SER P  88     -21.884  80.773  15.557  0.00  0.00      PROC  
ATOM   4854  HN  SER P  88     -22.198  81.645  15.924  0.00  0.00      PROC  
ATOM   4855  CA  SER P  88     -20.409  80.862  15.237  0.00  0.00      PROC  
ATOM   4856  HA  SER P  88     -20.271  80.407  14.267  0.00  0.00      PROC  
ATOM   4857  CB  SER P  88     -19.844  82.299  15.267  0.00  0.00      PROC  
ATOM   4858  HB1 SER P  88     -18.768  82.304  14.991  0.00  0.00      PROC  
ATOM   4859  HB2 SER P  88     -19.912  82.687  16.306  0.00  0.00      PROC  
ATOM   4860  OG  SER P  88     -20.614  83.122  14.435  0.00  0.00      PROC  
ATOM   4861  HG1 SER P  88     -21.497  83.254  14.789  0.00  0.00      PROC  
ATOM   4862  C   SER P  88     -19.541  79.957  16.121  0.00  0.00      PROC  
ATOM   4863  O   SER P  88     -18.694  79.162  15.693  0.00  0.00      PROC  
ATOM   4864  N   PHE P  89     -19.775  79.934  17.468  0.00  0.00      PROC  
ATOM   4865  HN  PHE P  89     -20.324  80.663  17.869  0.00  0.00      PROC  
ATOM   4866  CA  PHE P  89     -19.079  79.078  18.438  0.00  0.00      PROC  
ATOM   4867  HA  PHE P  89     -18.021  79.292  18.402  0.00  0.00      PROC  
ATOM   4868  CB  PHE P  89     -19.666  79.580  19.797  0.00  0.00      PROC  
ATOM   4869  HB1 PHE P  89     -20.718  79.861  19.572  0.00  0.00      PROC  
ATOM   4870  HB2 PHE P  89     -19.191  80.530  20.123  0.00  0.00      PROC  
ATOM   4871  CG  PHE P  89     -19.601  78.509  20.949  0.00  0.00      PROC  
ATOM   4872  CD1 PHE P  89     -18.277  78.063  21.337  0.00  0.00      PROC  
ATOM   4873  HD1 PHE P  89     -17.484  78.681  20.942  0.00  0.00      PROC  
ATOM   4874  CE1 PHE P  89     -18.102  77.116  22.324  0.00  0.00      PROC  
ATOM   4875  HE1 PHE P  89     -17.132  76.724  22.592  0.00  0.00      PROC  
ATOM   4876  CZ  PHE P  89     -19.180  76.310  22.742  0.00  0.00      PROC  
ATOM   4877  HZ  PHE P  89     -18.997  75.550  23.487  0.00  0.00      PROC  
ATOM   4878  CD2 PHE P  89     -20.706  77.811  21.528  0.00  0.00      PROC  
ATOM   4879  HD2 PHE P  89     -21.682  78.190  21.261  0.00  0.00      PROC  
ATOM   4880  CE2 PHE P  89     -20.477  76.770  22.444  0.00  0.00      PROC  
ATOM   4881  HE2 PHE P  89     -21.358  76.244  22.781  0.00  0.00      PROC  
ATOM   4882  C   PHE P  89     -19.350  77.619  18.216  0.00  0.00      PROC  
ATOM   4883  O   PHE P  89     -18.446  76.781  18.258  0.00  0.00      PROC  
ATOM   4884  N   THR P  90     -20.641  77.199  17.894  0.00  0.00      PROC  
ATOM   4885  HN  THR P  90     -21.375  77.857  18.046  0.00  0.00      PROC  
ATOM   4886  CA  THR P  90     -20.986  75.807  17.575  0.00  0.00      PROC  
ATOM   4887  HA  THR P  90     -20.535  75.144  18.298  0.00  0.00      PROC  
ATOM   4888  CB  THR P  90     -22.532  75.526  17.483  0.00  0.00      PROC  
ATOM   4889  HB  THR P  90     -22.998  76.070  16.634  0.00  0.00      PROC  
ATOM   4890  OG1 THR P  90     -23.119  75.893  18.688  0.00  0.00      PROC  
ATOM   4891  HG1 THR P  90     -22.992  76.834  18.834  0.00  0.00      PROC  
ATOM   4892  CG2 THR P  90     -22.800  74.048  17.131  0.00  0.00      PROC  
ATOM   4893 HG21 THR P  90     -22.424  73.851  16.104  0.00  0.00      PROC  
ATOM   4894 HG22 THR P  90     -23.903  73.934  17.057  0.00  0.00      PROC  
ATOM   4895 HG23 THR P  90     -22.316  73.411  17.901  0.00  0.00      PROC  
ATOM   4896  C   THR P  90     -20.441  75.418  16.214  0.00  0.00      PROC  
ATOM   4897  O   THR P  90     -19.980  74.268  16.072  0.00  0.00      PROC  
ATOM   4898  N   THR P  91     -20.534  76.343  15.175  0.00  0.00      PROC  
ATOM   4899  HN  THR P  91     -20.962  77.242  15.228  0.00  0.00      PROC  
ATOM   4900  CA  THR P  91     -19.918  76.050  13.871  0.00  0.00      PROC  
ATOM   4901  HA  THR P  91     -20.260  75.109  13.467  0.00  0.00      PROC  
ATOM   4902  CB  THR P  91     -20.378  77.150  12.873  0.00  0.00      PROC  
ATOM   4903  HB  THR P  91     -20.076  78.189  13.124  0.00  0.00      PROC  
ATOM   4904  OG1 THR P  91     -21.853  77.164  12.741  0.00  0.00      PROC  
ATOM   4905  HG1 THR P  91     -22.174  77.660  13.498  0.00  0.00      PROC  
ATOM   4906  CG2 THR P  91     -19.848  76.848  11.523  0.00  0.00      PROC  
ATOM   4907 HG21 THR P  91     -18.739  76.784  11.561  0.00  0.00      PROC  
ATOM   4908 HG22 THR P  91     -20.186  77.509  10.697  0.00  0.00      PROC  
ATOM   4909 HG23 THR P  91     -20.062  75.795  11.239  0.00  0.00      PROC  
ATOM   4910  C   THR P  91     -18.450  75.821  13.913  0.00  0.00      PROC  
ATOM   4911  O   THR P  91     -17.923  74.858  13.256  0.00  0.00      PROC  
ATOM   4912  N   PHE P  92     -17.683  76.577  14.681  0.00  0.00      PROC  
ATOM   4913  HN  PHE P  92     -18.072  77.338  15.195  0.00  0.00      PROC  
ATOM   4914  CA  PHE P  92     -16.256  76.288  14.799  0.00  0.00      PROC  
ATOM   4915  HA  PHE P  92     -15.793  76.286  13.824  0.00  0.00      PROC  
ATOM   4916  CB  PHE P  92     -15.697  77.504  15.649  0.00  0.00      PROC  
ATOM   4917  HB1 PHE P  92     -16.209  77.614  16.628  0.00  0.00      PROC  
ATOM   4918  HB2 PHE P  92     -16.051  78.458  15.202  0.00  0.00      PROC  
ATOM   4919  CG  PHE P  92     -14.188  77.542  16.073  0.00  0.00      PROC  
ATOM   4920  CD1 PHE P  92     -13.278  78.349  15.307  0.00  0.00      PROC  
ATOM   4921  HD1 PHE P  92     -13.720  78.909  14.496  0.00  0.00      PROC  
ATOM   4922  CE1 PHE P  92     -11.981  78.533  15.816  0.00  0.00      PROC  
ATOM   4923  HE1 PHE P  92     -11.388  79.296  15.335  0.00  0.00      PROC  
ATOM   4924  CZ  PHE P  92     -11.571  77.797  16.931  0.00  0.00      PROC  
ATOM   4925  HZ  PHE P  92     -10.601  78.010  17.355  0.00  0.00      PROC  
ATOM   4926  CD2 PHE P  92     -13.661  76.779  17.118  0.00  0.00      PROC  
ATOM   4927  HD2 PHE P  92     -14.277  76.033  17.597  0.00  0.00      PROC  
ATOM   4928  CE2 PHE P  92     -12.382  76.913  17.571  0.00  0.00      PROC  
ATOM   4929  HE2 PHE P  92     -12.098  76.275  18.395  0.00  0.00      PROC  
ATOM   4930  C   PHE P  92     -15.962  74.958  15.516  0.00  0.00      PROC  
ATOM   4931  O   PHE P  92     -15.099  74.182  15.086  0.00  0.00      PROC  
ATOM   4932  N   THR P  93     -16.649  74.721  16.667  0.00  0.00      PROC  
ATOM   4933  HN  THR P  93     -17.423  75.302  16.909  0.00  0.00      PROC  
ATOM   4934  CA  THR P  93     -16.422  73.689  17.663  0.00  0.00      PROC  
ATOM   4935  HA  THR P  93     -15.355  73.583  17.791  0.00  0.00      PROC  
ATOM   4936  CB  THR P  93     -17.185  74.027  18.989  0.00  0.00      PROC  
ATOM   4937  HB  THR P  93     -18.281  74.150  18.852  0.00  0.00      PROC  
ATOM   4938  OG1 THR P  93     -16.639  75.227  19.531  0.00  0.00      PROC  
ATOM   4939  HG1 THR P  93     -17.331  75.893  19.513  0.00  0.00      PROC  
ATOM   4940  CG2 THR P  93     -16.832  73.101  20.114  0.00  0.00      PROC  
ATOM   4941 HG21 THR P  93     -15.723  73.137  20.168  0.00  0.00      PROC  
ATOM   4942 HG22 THR P  93     -17.072  72.035  19.912  0.00  0.00      PROC  
ATOM   4943 HG23 THR P  93     -17.235  73.383  21.110  0.00  0.00      PROC  
ATOM   4944  C   THR P  93     -16.812  72.267  17.286  0.00  0.00      PROC  
ATOM   4945  O   THR P  93     -16.086  71.314  17.559  0.00  0.00      PROC  
ATOM   4946  N   VAL P  94     -17.956  72.083  16.667  0.00  0.00      PROC  
ATOM   4947  HN  VAL P  94     -18.510  72.899  16.524  0.00  0.00      PROC  
ATOM   4948  CA  VAL P  94     -18.381  70.838  16.135  0.00  0.00      PROC  
ATOM   4949  HA  VAL P  94     -18.246  70.026  16.834  0.00  0.00      PROC  
ATOM   4950  CB  VAL P  94     -19.825  70.905  15.606  0.00  0.00      PROC  
ATOM   4951  HB  VAL P  94     -19.920  71.822  14.986  0.00  0.00      PROC  
ATOM   4952  CG1 VAL P  94     -20.280  69.735  14.674  0.00  0.00      PROC  
ATOM   4953 HG11 VAL P  94     -21.388  69.668  14.689  0.00  0.00      PROC  
ATOM   4954 HG12 VAL P  94     -19.863  68.819  15.145  0.00  0.00      PROC  
ATOM   4955 HG13 VAL P  94     -19.864  69.881  13.654  0.00  0.00      PROC  
ATOM   4956  CG2 VAL P  94     -20.830  71.013  16.741  0.00  0.00      PROC  
ATOM   4957 HG21 VAL P  94     -20.403  71.779  17.423  0.00  0.00      PROC  
ATOM   4958 HG22 VAL P  94     -20.938  70.063  17.307  0.00  0.00      PROC  
ATOM   4959 HG23 VAL P  94     -21.827  71.200  16.287  0.00  0.00      PROC  
ATOM   4960  C   VAL P  94     -17.562  70.309  14.979  0.00  0.00      PROC  
ATOM   4961  O   VAL P  94     -17.167  69.150  14.864  0.00  0.00      PROC  
ATOM   4962  N   THR P  95     -17.160  71.253  14.110  0.00  0.00      PROC  
ATOM   4963  HN  THR P  95     -17.570  72.133  14.336  0.00  0.00      PROC  
ATOM   4964  CA  THR P  95     -16.261  71.103  12.974  0.00  0.00      PROC  
ATOM   4965  HA  THR P  95     -16.710  70.306  12.400  0.00  0.00      PROC  
ATOM   4966  CB  THR P  95     -16.185  72.295  12.126  0.00  0.00      PROC  
ATOM   4967  HB  THR P  95     -15.728  73.163  12.646  0.00  0.00      PROC  
ATOM   4968  OG1 THR P  95     -17.488  72.763  11.877  0.00  0.00      PROC  
ATOM   4969  HG1 THR P  95     -17.520  73.609  12.331  0.00  0.00      PROC  
ATOM   4970  CG2 THR P  95     -15.327  72.154  10.800  0.00  0.00      PROC  
ATOM   4971 HG21 THR P  95     -15.781  71.519  10.008  0.00  0.00      PROC  
ATOM   4972 HG22 THR P  95     -14.332  71.691  10.973  0.00  0.00      PROC  
ATOM   4973 HG23 THR P  95     -15.152  73.178  10.407  0.00  0.00      PROC  
ATOM   4974  C   THR P  95     -14.864  70.740  13.462  0.00  0.00      PROC  
ATOM   4975  O   THR P  95     -14.213  69.819  12.912  0.00  0.00      PROC  
ATOM   4976  N   LYS P  96     -14.363  71.487  14.451  0.00  0.00      PROC  
ATOM   4977  HN  LYS P  96     -14.681  72.364  14.805  0.00  0.00      PROC  
ATOM   4978  CA  LYS P  96     -13.037  71.191  15.017  0.00  0.00      PROC  
ATOM   4979  HA  LYS P  96     -12.329  71.353  14.217  0.00  0.00      PROC  
ATOM   4980  CB  LYS P  96     -12.705  72.140  16.183  0.00  0.00      PROC  
ATOM   4981  HB1 LYS P  96     -13.550  72.276  16.892  0.00  0.00      PROC  
ATOM   4982  HB2 LYS P  96     -12.419  73.111  15.724  0.00  0.00      PROC  
ATOM   4983  CG  LYS P  96     -11.526  71.676  17.076  0.00  0.00      PROC  
ATOM   4984  HG1 LYS P  96     -10.663  71.668  16.377  0.00  0.00      PROC  
ATOM   4985  HG2 LYS P  96     -11.569  70.693  17.592  0.00  0.00      PROC  
ATOM   4986  CD  LYS P  96     -11.247  72.728  18.238  0.00  0.00      PROC  
ATOM   4987  HD1 LYS P  96     -11.349  73.715  17.739  0.00  0.00      PROC  
ATOM   4988  HD2 LYS P  96     -10.203  72.588  18.590  0.00  0.00      PROC  
ATOM   4989  CE  LYS P  96     -12.364  72.491  19.283  0.00  0.00      PROC  
ATOM   4990  HE1 LYS P  96     -12.529  71.405  19.451  0.00  0.00      PROC  
ATOM   4991  HE2 LYS P  96     -13.363  72.921  19.058  0.00  0.00      PROC  
ATOM   4992  NZ  LYS P  96     -11.912  73.130  20.530  0.00  0.00      PROC  
ATOM   4993  HZ1 LYS P  96     -11.263  72.566  21.114  0.00  0.00      PROC  
ATOM   4994  HZ2 LYS P  96     -12.697  73.267  21.198  0.00  0.00      PROC  
ATOM   4995  HZ3 LYS P  96     -11.546  74.098  20.426  0.00  0.00      PROC  
ATOM   4996  C   LYS P  96     -12.818  69.715  15.401  0.00  0.00      PROC  
ATOM   4997  O   LYS P  96     -11.994  68.968  14.902  0.00  0.00      PROC  
ATOM   4998  N   TYR P  97     -13.655  69.255  16.382  0.00  0.00      PROC  
ATOM   4999  HN  TYR P  97     -14.224  69.795  16.997  0.00  0.00      PROC  
ATOM   5000  CA  TYR P  97     -13.651  67.820  16.747  0.00  0.00      PROC  
ATOM   5001  HA  TYR P  97     -12.675  67.521  17.099  0.00  0.00      PROC  
ATOM   5002  CB  TYR P  97     -14.649  67.697  17.951  0.00  0.00      PROC  
ATOM   5003  HB1 TYR P  97     -14.752  66.621  18.206  0.00  0.00      PROC  
ATOM   5004  HB2 TYR P  97     -15.657  68.048  17.640  0.00  0.00      PROC  
ATOM   5005  CG  TYR P  97     -14.222  68.453  19.142  0.00  0.00      PROC  
ATOM   5006  CD1 TYR P  97     -13.026  68.051  19.739  0.00  0.00      PROC  
ATOM   5007  HD1 TYR P  97     -12.548  67.156  19.367  0.00  0.00      PROC  
ATOM   5008  CE1 TYR P  97     -12.614  68.698  20.883  0.00  0.00      PROC  
ATOM   5009  HE1 TYR P  97     -11.742  68.302  21.382  0.00  0.00      PROC  
ATOM   5010  CZ  TYR P  97     -13.395  69.667  21.483  0.00  0.00      PROC  
ATOM   5011  OH  TYR P  97     -12.880  70.198  22.730  0.00  0.00      PROC  
ATOM   5012  HH  TYR P  97     -13.349  71.031  22.814  0.00  0.00      PROC  
ATOM   5013  CD2 TYR P  97     -14.960  69.505  19.695  0.00  0.00      PROC  
ATOM   5014  HD2 TYR P  97     -15.941  69.727  19.301  0.00  0.00      PROC  
ATOM   5015  CE2 TYR P  97     -14.574  70.169  20.873  0.00  0.00      PROC  
ATOM   5016  HE2 TYR P  97     -15.171  70.977  21.269  0.00  0.00      PROC  
ATOM   5017  C   TYR P  97     -14.087  66.731  15.703  0.00  0.00      PROC  
ATOM   5018  O   TYR P  97     -13.421  65.665  15.606  0.00  0.00      PROC  
ATOM   5019  N   TRP P  98     -15.109  66.979  14.872  0.00  0.00      PROC  
ATOM   5020  HN  TRP P  98     -15.698  67.782  14.826  0.00  0.00      PROC  
ATOM   5021  CA  TRP P  98     -15.592  65.959  13.995  0.00  0.00      PROC  
ATOM   5022  HA  TRP P  98     -15.608  65.001  14.492  0.00  0.00      PROC  
ATOM   5023  CB  TRP P  98     -17.071  66.158  13.573  0.00  0.00      PROC  
ATOM   5024  HB1 TRP P  98     -17.140  67.130  13.040  0.00  0.00      PROC  
ATOM   5025  HB2 TRP P  98     -17.646  66.259  14.518  0.00  0.00      PROC  
ATOM   5026  CG  TRP P  98     -17.653  65.081  12.669  0.00  0.00      PROC  
ATOM   5027  CD1 TRP P  98     -18.249  64.013  13.211  0.00  0.00      PROC  
ATOM   5028  HD1 TRP P  98     -18.447  63.921  14.268  0.00  0.00      PROC  
ATOM   5029  NE1 TRP P  98     -18.677  63.131  12.247  0.00  0.00      PROC  
ATOM   5030  HE1 TRP P  98     -19.226  62.326  12.295  0.00  0.00      PROC  
ATOM   5031  CE2 TRP P  98     -18.311  63.625  11.023  0.00  0.00      PROC  
ATOM   5032  CD2 TRP P  98     -17.659  64.875  11.226  0.00  0.00      PROC  
ATOM   5033  CE3 TRP P  98     -17.234  65.671  10.197  0.00  0.00      PROC  
ATOM   5034  HE3 TRP P  98     -16.565  66.505  10.344  0.00  0.00      PROC  
ATOM   5035  CZ3 TRP P  98     -17.311  65.192   8.896  0.00  0.00      PROC  
ATOM   5036  HZ3 TRP P  98     -16.815  65.697   8.081  0.00  0.00      PROC  
ATOM   5037  CZ2 TRP P  98     -18.578  63.220   9.685  0.00  0.00      PROC  
ATOM   5038  HZ2 TRP P  98     -19.179  62.388   9.350  0.00  0.00      PROC  
ATOM   5039  CH2 TRP P  98     -18.063  64.052   8.635  0.00  0.00      PROC  
ATOM   5040  HH2 TRP P  98     -18.205  63.798   7.595  0.00  0.00      PROC  
ATOM   5041  C   TRP P  98     -14.650  65.712  12.768  0.00  0.00      PROC  
ATOM   5042  O   TRP P  98     -14.509  64.644  12.104  0.00  0.00      PROC  
ATOM   5043  N   PHE P  99     -13.930  66.849  12.423  0.00  0.00      PROC  
ATOM   5044  HN  PHE P  99     -14.136  67.690  12.917  0.00  0.00      PROC  
ATOM   5045  CA  PHE P  99     -13.154  66.743  11.222  0.00  0.00      PROC  
ATOM   5046  HA  PHE P  99     -13.623  66.075  10.515  0.00  0.00      PROC  
ATOM   5047  CB  PHE P  99     -12.979  68.173  10.555  0.00  0.00      PROC  
ATOM   5048  HB1 PHE P  99     -12.435  68.876  11.221  0.00  0.00      PROC  
ATOM   5049  HB2 PHE P  99     -14.016  68.523  10.366  0.00  0.00      PROC  
ATOM   5050  CG  PHE P  99     -12.373  68.099   9.101  0.00  0.00      PROC  
ATOM   5051  CD1 PHE P  99     -11.221  68.767   8.652  0.00  0.00      PROC  
ATOM   5052  HD1 PHE P  99     -10.546  69.358   9.254  0.00  0.00      PROC  
ATOM   5053  CE1 PHE P  99     -10.998  68.836   7.291  0.00  0.00      PROC  
ATOM   5054  HE1 PHE P  99     -10.062  69.256   6.955  0.00  0.00      PROC  
ATOM   5055  CZ  PHE P  99     -11.765  68.104   6.436  0.00  0.00      PROC  
ATOM   5056  HZ  PHE P  99     -11.499  67.994   5.396  0.00  0.00      PROC  
ATOM   5057  CD2 PHE P  99     -13.199  67.289   8.193  0.00  0.00      PROC  
ATOM   5058  HD2 PHE P  99     -14.027  66.687   8.537  0.00  0.00      PROC  
ATOM   5059  CE2 PHE P  99     -12.840  67.322   6.859  0.00  0.00      PROC  
ATOM   5060  HE2 PHE P  99     -13.244  66.682   6.088  0.00  0.00      PROC  
ATOM   5061  C   PHE P  99     -11.745  66.213  11.545  0.00  0.00      PROC  
ATOM   5062  O   PHE P  99     -11.165  65.448  10.780  0.00  0.00      PROC
[truncated: 31,224,439 more chars]
