# Supplementary material for: Seeking the Membrane-Bound Structure of the Caveolin 8S Complex
Source: J Phys Chem B. 2025 Jul 25;129(31):7932–8. doi: 10.1021/acs.jpcb.5c01585 (PMC12337093; doi:10.1021/acs.jpcb.5c01585)
Supplement: Supplementary file 2 [file jp5c01585_si_002.zip › FinalPDBfiles/4.10A.GLU.pdb]

CRYST1  177.444  177.444  114.254  90.00  90.00  90.00 P 1           1
ATOM      1  N   ILE P  49      -6.040 -74.795  25.932  0.00  0.00      PROA  
ATOM      2  HT1 ILE P  49      -5.124 -74.790  26.425  0.00  0.00      PROA  
ATOM      3  HT2 ILE P  49      -5.850 -75.262  25.023  0.00  0.00      PROA  
ATOM      4  HT3 ILE P  49      -6.631 -75.382  26.554  0.00  0.00      PROA  
ATOM      5  CA  ILE P  49      -6.420 -73.327  25.869  0.00  0.00      PROA  
ATOM      6  HA  ILE P  49      -7.338 -73.283  25.300  0.00  0.00      PROA  
ATOM      7  CB  ILE P  49      -6.680 -72.774  27.270  0.00  0.00      PROA  
ATOM      8  HB  ILE P  49      -7.001 -71.710  27.255  0.00  0.00      PROA  
ATOM      9  CG2 ILE P  49      -7.905 -73.399  27.942  0.00  0.00      PROA  
ATOM     10 HG21 ILE P  49      -8.250 -72.785  28.801  0.00  0.00      PROA  
ATOM     11 HG22 ILE P  49      -7.846 -74.442  28.320  0.00  0.00      PROA  
ATOM     12 HG23 ILE P  49      -8.744 -73.336  27.216  0.00  0.00      PROA  
ATOM     13  CG1 ILE P  49      -5.495 -72.726  28.226  0.00  0.00      PROA  
ATOM     14 HG11 ILE P  49      -4.956 -73.692  28.124  0.00  0.00      PROA  
ATOM     15 HG12 ILE P  49      -5.977 -72.817  29.223  0.00  0.00      PROA  
ATOM     16  CD  ILE P  49      -4.532 -71.529  28.236  0.00  0.00      PROA  
ATOM     17  HD1 ILE P  49      -3.869 -71.469  27.347  0.00  0.00      PROA  
ATOM     18  HD2 ILE P  49      -3.852 -71.618  29.109  0.00  0.00      PROA  
ATOM     19  HD3 ILE P  49      -5.074 -70.559  28.227  0.00  0.00      PROA  
ATOM     20  C   ILE P  49      -5.434 -72.510  25.110  0.00  0.00      PROA  
ATOM     21  O   ILE P  49      -4.223 -72.852  25.114  0.00  0.00      PROA  
ATOM     22  N   ASP P  50      -5.830 -71.486  24.338  0.00  0.00      PROA  
ATOM     23  HN  ASP P  50      -6.720 -71.042  24.262  0.00  0.00      PROA  
ATOM     24  CA  ASP P  50      -4.803 -70.735  23.586  0.00  0.00      PROA  
ATOM     25  HA  ASP P  50      -4.013 -71.334  23.158  0.00  0.00      PROA  
ATOM     26  CB  ASP P  50      -5.431 -69.879  22.432  0.00  0.00      PROA  
ATOM     27  HB1 ASP P  50      -4.637 -69.217  22.026  0.00  0.00      PROA  
ATOM     28  HB2 ASP P  50      -6.174 -69.136  22.793  0.00  0.00      PROA  
ATOM     29  CG  ASP P  50      -5.947 -70.696  21.246  0.00  0.00      PROA  
ATOM     30  OD1 ASP P  50      -7.122 -70.613  20.846  0.00  0.00      PROA  
ATOM     31  OD2 ASP P  50      -5.086 -71.444  20.685  0.00  0.00      PROA  
ATOM     32  C   ASP P  50      -4.155 -69.788  24.578  0.00  0.00      PROA  
ATOM     33  O   ASP P  50      -4.720 -69.557  25.630  0.00  0.00      PROA  
ATOM     34  N   LEU P  51      -2.958 -69.158  24.332  0.00  0.00      PROA  
ATOM     35  HN  LEU P  51      -2.415 -69.450  23.548  0.00  0.00      PROA  
ATOM     36  CA  LEU P  51      -2.275 -68.098  25.152  0.00  0.00      PROA  
ATOM     37  HA  LEU P  51      -2.132 -68.561  26.117  0.00  0.00      PROA  
ATOM     38  CB  LEU P  51      -0.880 -67.765  24.523  0.00  0.00      PROA  
ATOM     39  HB1 LEU P  51      -1.117 -67.565  23.456  0.00  0.00      PROA  
ATOM     40  HB2 LEU P  51      -0.182 -68.630  24.535  0.00  0.00      PROA  
ATOM     41  CG  LEU P  51      -0.091 -66.474  25.060  0.00  0.00      PROA  
ATOM     42  HG  LEU P  51      -0.769 -65.594  25.019  0.00  0.00      PROA  
ATOM     43  CD1 LEU P  51       0.363 -66.401  26.517  0.00  0.00      PROA  
ATOM     44 HD11 LEU P  51       1.057 -67.213  26.824  0.00  0.00      PROA  
ATOM     45 HD12 LEU P  51      -0.473 -66.603  27.220  0.00  0.00      PROA  
ATOM     46 HD13 LEU P  51       0.768 -65.423  26.855  0.00  0.00      PROA  
ATOM     47  CD2 LEU P  51       1.149 -66.136  24.138  0.00  0.00      PROA  
ATOM     48 HD21 LEU P  51       1.459 -65.108  24.422  0.00  0.00      PROA  
ATOM     49 HD22 LEU P  51       0.853 -66.168  23.068  0.00  0.00      PROA  
ATOM     50 HD23 LEU P  51       1.896 -66.924  24.373  0.00  0.00      PROA  
ATOM     51  C   LEU P  51      -3.205 -66.933  25.460  0.00  0.00      PROA  
ATOM     52  O   LEU P  51      -3.402 -66.534  26.617  0.00  0.00      PROA  
ATOM     53  N   VAL P  52      -3.791 -66.372  24.422  0.00  0.00      PROA  
ATOM     54  HN  VAL P  52      -3.596 -66.578  23.466  0.00  0.00      PROA  
ATOM     55  CA  VAL P  52      -4.917 -65.424  24.540  0.00  0.00      PROA  
ATOM     56  HA  VAL P  52      -5.228 -65.479  25.573  0.00  0.00      PROA  
ATOM     57  CB  VAL P  52      -4.640 -63.964  24.220  0.00  0.00      PROA  
ATOM     58  HB  VAL P  52      -5.602 -63.409  24.239  0.00  0.00      PROA  
ATOM     59  CG1 VAL P  52      -3.762 -63.441  25.322  0.00  0.00      PROA  
ATOM     60 HG11 VAL P  52      -2.784 -63.952  25.191  0.00  0.00      PROA  
ATOM     61 HG12 VAL P  52      -4.214 -63.541  26.332  0.00  0.00      PROA  
ATOM     62 HG13 VAL P  52      -3.432 -62.393  25.156  0.00  0.00      PROA  
ATOM     63  CG2 VAL P  52      -3.933 -63.651  22.880  0.00  0.00      PROA  
ATOM     64 HG21 VAL P  52      -3.717 -62.562  22.846  0.00  0.00      PROA  
ATOM     65 HG22 VAL P  52      -4.659 -63.944  22.091  0.00  0.00      PROA  
ATOM     66 HG23 VAL P  52      -3.014 -64.236  22.663  0.00  0.00      PROA  
ATOM     67  C   VAL P  52      -5.978 -65.954  23.620  0.00  0.00      PROA  
ATOM     68  O   VAL P  52      -5.699 -66.297  22.523  0.00  0.00      PROA  
ATOM     69  N   ASN P  53      -7.219 -65.916  24.081  0.00  0.00      PROA  
ATOM     70  HN  ASN P  53      -7.474 -65.517  24.959  0.00  0.00      PROA  
ATOM     71  CA  ASN P  53      -8.293 -66.385  23.220  0.00  0.00      PROA  
ATOM     72  HA  ASN P  53      -8.075 -67.356  22.802  0.00  0.00      PROA  
ATOM     73  CB  ASN P  53      -9.660 -66.337  23.927  0.00  0.00      PROA  
ATOM     74  HB1 ASN P  53     -10.403 -66.682  23.176  0.00  0.00      PROA  
ATOM     75  HB2 ASN P  53     -10.028 -65.290  23.984  0.00  0.00      PROA  
ATOM     76  CG  ASN P  53      -9.755 -67.020  25.262  0.00  0.00      PROA  
ATOM     77  OD1 ASN P  53      -9.072 -68.041  25.495  0.00  0.00      PROA  
ATOM     78  ND2 ASN P  53     -10.579 -66.429  26.166  0.00  0.00      PROA  
ATOM     79 HD21 ASN P  53     -10.758 -66.841  27.060  0.00  0.00      PROA  
ATOM     80 HD22 ASN P  53     -10.977 -65.520  26.045  0.00  0.00      PROA  
ATOM     81  C   ASN P  53      -8.385 -65.554  21.961  0.00  0.00      PROA  
ATOM     82  O   ASN P  53      -8.207 -64.335  22.072  0.00  0.00      PROA  
ATOM     83  N   ARG P  54      -8.750 -66.150  20.858  0.00  0.00      PROA  
ATOM     84  HN  ARG P  54      -8.790 -67.142  20.942  0.00  0.00      PROA  
ATOM     85  CA  ARG P  54      -8.801 -65.570  19.502  0.00  0.00      PROA  
ATOM     86  HA  ARG P  54      -7.935 -64.930  19.429  0.00  0.00      PROA  
ATOM     87  CB  ARG P  54      -8.527 -66.714  18.515  0.00  0.00      PROA  
ATOM     88  HB1 ARG P  54      -8.152 -66.323  17.545  0.00  0.00      PROA  
ATOM     89  HB2 ARG P  54      -9.435 -67.341  18.385  0.00  0.00      PROA  
ATOM     90  CG  ARG P  54      -7.339 -67.676  18.776  0.00  0.00      PROA  
ATOM     91  HG1 ARG P  54      -7.605 -68.214  19.710  0.00  0.00      PROA  
ATOM     92  HG2 ARG P  54      -6.499 -66.950  18.823  0.00  0.00      PROA  
ATOM     93  CD  ARG P  54      -7.155 -68.717  17.622  0.00  0.00      PROA  
ATOM     94  HD1 ARG P  54      -6.684 -68.171  16.776  0.00  0.00      PROA  
ATOM     95  HD2 ARG P  54      -8.123 -69.198  17.365  0.00  0.00      PROA  
ATOM     96  NE  ARG P  54      -6.269 -69.768  18.136  0.00  0.00      PROA  
ATOM     97  HE  ARG P  54      -6.448 -70.037  19.083  0.00  0.00      PROA  
ATOM     98  CZ  ARG P  54      -5.929 -70.813  17.359  0.00  0.00      PROA  
ATOM     99  NH1 ARG P  54      -6.351 -70.981  16.062  0.00  0.00      PROA  
ATOM    100 HH11 ARG P  54      -6.809 -70.191  15.655  0.00  0.00      PROA  
ATOM    101 HH12 ARG P  54      -6.057 -71.776  15.531  0.00  0.00      PROA  
ATOM    102  NH2 ARG P  54      -5.248 -71.736  17.859  0.00  0.00      PROA  
ATOM    103 HH21 ARG P  54      -5.113 -71.740  18.850  0.00  0.00      PROA  
ATOM    104 HH22 ARG P  54      -4.993 -72.523  17.297  0.00  0.00      PROA  
ATOM    105  C   ARG P  54      -9.863 -64.524  19.173  0.00  0.00      PROA  
ATOM    106  O   ARG P  54      -9.541 -63.632  18.355  0.00  0.00      PROA  
ATOM    107  N   ASP P  55     -11.076 -64.578  19.870  0.00  0.00      PROA  
ATOM    108  HN  ASP P  55     -11.066 -65.350  20.502  0.00  0.00      PROA  
ATOM    109  CA  ASP P  55     -12.287 -63.716  19.877  0.00  0.00      PROA  
ATOM    110  HA  ASP P  55     -12.792 -64.071  18.991  0.00  0.00      PROA  
ATOM    111  CB  ASP P  55     -13.330 -64.084  20.921  0.00  0.00      PROA  
ATOM    112  HB1 ASP P  55     -13.452 -65.183  20.820  0.00  0.00      PROA  
ATOM    113  HB2 ASP P  55     -14.361 -63.700  20.764  0.00  0.00      PROA  
ATOM    114  CG  ASP P  55     -12.946 -63.805  22.374  0.00  0.00      PROA  
ATOM    115  OD1 ASP P  55     -13.891 -63.864  23.241  0.00  0.00      PROA  
ATOM    116  OD2 ASP P  55     -11.736 -63.756  22.733  0.00  0.00      PROA  
ATOM    117  C   ASP P  55     -12.105 -62.197  19.749  0.00  0.00      PROA  
ATOM    118  O   ASP P  55     -11.169 -61.621  20.218  0.00  0.00      PROA  
ATOM    119  N   PRO P  56     -13.178 -61.469  19.136  0.00  0.00      PROA  
ATOM    120  CD  PRO P  56     -14.061 -62.029  18.137  0.00  0.00      PROA  
ATOM    121  HD1 PRO P  56     -14.702 -62.770  18.661  0.00  0.00      PROA  
ATOM    122  HD2 PRO P  56     -13.551 -62.611  17.340  0.00  0.00      PROA  
ATOM    123  CA  PRO P  56     -13.424 -60.064  19.352  0.00  0.00      PROA  
ATOM    124  HA  PRO P  56     -12.574 -59.577  18.898  0.00  0.00      PROA  
ATOM    125  CB  PRO P  56     -14.731 -59.846  18.696  0.00  0.00      PROA  
ATOM    126  HB1 PRO P  56     -14.976 -58.796  18.428  0.00  0.00      PROA  
ATOM    127  HB2 PRO P  56     -15.564 -60.216  19.332  0.00  0.00      PROA  
ATOM    128  CG  PRO P  56     -14.783 -60.873  17.524  0.00  0.00      PROA  
ATOM    129  HG1 PRO P  56     -15.843 -61.092  17.275  0.00  0.00      PROA  
ATOM    130  HG2 PRO P  56     -14.314 -60.373  16.650  0.00  0.00      PROA  
ATOM    131  C   PRO P  56     -13.460 -59.629  20.870  0.00  0.00      PROA  
ATOM    132  O   PRO P  56     -14.115 -60.291  21.748  0.00  0.00      PROA  
ATOM    133  N   LYS P  57     -12.686 -58.522  21.241  0.00  0.00      PROA  
ATOM    134  HN  LYS P  57     -12.113 -58.157  20.512  0.00  0.00      PROA  
ATOM    135  CA  LYS P  57     -12.600 -58.034  22.556  0.00  0.00      PROA  
ATOM    136  HA  LYS P  57     -12.937 -58.831  23.202  0.00  0.00      PROA  
ATOM    137  CB  LYS P  57     -11.095 -57.710  22.932  0.00  0.00      PROA  
ATOM    138  HB1 LYS P  57     -11.103 -57.274  23.954  0.00  0.00      PROA  
ATOM    139  HB2 LYS P  57     -10.594 -56.929  22.321  0.00  0.00      PROA  
ATOM    140  CG  LYS P  57     -10.074 -58.897  22.866  0.00  0.00      PROA  
ATOM    141  HG1 LYS P  57      -9.038 -58.581  23.111  0.00  0.00      PROA  
ATOM    142  HG2 LYS P  57     -10.018 -59.108  21.777  0.00  0.00      PROA  
ATOM    143  CD  LYS P  57     -10.592 -60.115  23.653  0.00  0.00      PROA  
ATOM    144  HD1 LYS P  57     -11.579 -60.495  23.315  0.00  0.00      PROA  
ATOM    145  HD2 LYS P  57     -10.799 -59.695  24.661  0.00  0.00      PROA  
ATOM    146  CE  LYS P  57      -9.661 -61.244  23.796  0.00  0.00      PROA  
ATOM    147  HE1 LYS P  57     -10.040 -61.996  24.521  0.00  0.00      PROA  
ATOM    148  HE2 LYS P  57      -8.683 -60.884  24.182  0.00  0.00      PROA  
ATOM    149  NZ  LYS P  57      -9.548 -61.987  22.517  0.00  0.00      PROA  
ATOM    150  HZ1 LYS P  57      -8.703 -62.588  22.441  0.00  0.00      PROA  
ATOM    151  HZ2 LYS P  57      -9.668 -61.352  21.702  0.00  0.00      PROA  
ATOM    152  HZ3 LYS P  57     -10.325 -62.674  22.441  0.00  0.00      PROA  
ATOM    153  C   LYS P  57     -13.350 -56.781  22.908  0.00  0.00      PROA  
ATOM    154  O   LYS P  57     -13.096 -55.678  22.372  0.00  0.00      PROA  
ATOM    155  N   HSD P  58     -14.323 -56.854  23.851  0.00  0.00      PROA  
ATOM    156  HN  HSD P  58     -14.585 -57.783  24.098  0.00  0.00      PROA  
ATOM    157  CA  HSD P  58     -15.046 -55.748  24.386  0.00  0.00      PROA  
ATOM    158  HA  HSD P  58     -15.562 -56.181  25.230  0.00  0.00      PROA  
ATOM    159  CB  HSD P  58     -14.103 -54.582  24.821  0.00  0.00      PROA  
ATOM    160  HB1 HSD P  58     -13.940 -53.996  23.891  0.00  0.00      PROA  
ATOM    161  HB2 HSD P  58     -13.133 -54.913  25.250  0.00  0.00      PROA  
ATOM    162  ND1 HSD P  58     -15.614 -52.735  25.834  0.00  0.00      PROA  
ATOM    163  HD1 HSD P  58     -15.948 -52.484  24.926  0.00  0.00      PROA  
ATOM    164  CG  HSD P  58     -14.752 -53.761  26.002  0.00  0.00      PROA  
ATOM    165  CE1 HSD P  58     -15.859 -52.274  27.081  0.00  0.00      PROA  
ATOM    166  HE1 HSD P  58     -16.614 -51.514  27.284  0.00  0.00      PROA  
ATOM    167  NE2 HSD P  58     -15.152 -52.832  28.001  0.00  0.00      PROA  
ATOM    168  CD2 HSD P  58     -14.391 -53.703  27.311  0.00  0.00      PROA  
ATOM    169  HD2 HSD P  58     -13.763 -54.439  27.798  0.00  0.00      PROA  
ATOM    170  C   HSD P  58     -16.233 -55.417  23.488  0.00  0.00      PROA  
ATOM    171  O   HSD P  58     -16.666 -54.275  23.354  0.00  0.00      PROA  
ATOM    172  N   LEU P  59     -16.823 -56.519  22.941  0.00  0.00      PROA  
ATOM    173  HN  LEU P  59     -16.477 -57.423  23.178  0.00  0.00      PROA  
ATOM    174  CA  LEU P  59     -18.112 -56.495  22.398  0.00  0.00      PROA  
ATOM    175  HA  LEU P  59     -18.295 -55.640  21.764  0.00  0.00      PROA  
ATOM    176  CB  LEU P  59     -18.550 -57.873  21.738  0.00  0.00      PROA  
ATOM    177  HB1 LEU P  59     -19.636 -57.782  21.518  0.00  0.00      PROA  
ATOM    178  HB2 LEU P  59     -18.444 -58.628  22.546  0.00  0.00      PROA  
ATOM    179  CG  LEU P  59     -17.851 -58.398  20.577  0.00  0.00      PROA  
ATOM    180  HG  LEU P  59     -16.782 -58.528  20.853  0.00  0.00      PROA  
ATOM    181  CD1 LEU P  59     -18.350 -59.803  20.194  0.00  0.00      PROA  
ATOM    182 HD11 LEU P  59     -18.431 -60.647  20.912  0.00  0.00      PROA  
ATOM    183 HD12 LEU P  59     -17.663 -60.215  19.425  0.00  0.00      PROA  
ATOM    184 HD13 LEU P  59     -19.339 -59.712  19.697  0.00  0.00      PROA  
ATOM    185  CD2 LEU P  59     -17.820 -57.406  19.339  0.00  0.00      PROA  
ATOM    186 HD21 LEU P  59     -17.395 -56.411  19.590  0.00  0.00      PROA  
ATOM    187 HD22 LEU P  59     -18.872 -57.312  18.994  0.00  0.00      PROA  
ATOM    188 HD23 LEU P  59     -17.168 -57.824  18.543  0.00  0.00      PROA  
ATOM    189  C   LEU P  59     -19.154 -56.175  23.527  0.00  0.00      PROA  
ATOM    190  O   LEU P  59     -18.804 -56.481  24.636  0.00  0.00      PROA  
ATOM    191  N   ASN P  60     -20.276 -55.523  23.248  0.00  0.00      PROA  
ATOM    192  HN  ASN P  60     -20.525 -55.250  22.322  0.00  0.00      PROA  
ATOM    193  CA  ASN P  60     -21.271 -55.181  24.316  0.00  0.00      PROA  
ATOM    194  HA  ASN P  60     -20.807 -54.783  25.206  0.00  0.00      PROA  
ATOM    195  CB  ASN P  60     -22.280 -54.235  23.748  0.00  0.00      PROA  
ATOM    196  HB1 ASN P  60     -22.956 -53.840  24.536  0.00  0.00      PROA  
ATOM    197  HB2 ASN P  60     -22.904 -54.735  22.976  0.00  0.00      PROA  
ATOM    198  CG  ASN P  60     -21.584 -53.049  23.103  0.00  0.00      PROA  
ATOM    199  OD1 ASN P  60     -20.932 -52.329  23.809  0.00  0.00      PROA  
ATOM    200  ND2 ASN P  60     -21.707 -52.769  21.753  0.00  0.00      PROA  
ATOM    201 HD21 ASN P  60     -22.443 -53.191  21.222  0.00  0.00      PROA  
ATOM    202 HD22 ASN P  60     -21.278 -51.921  21.443  0.00  0.00      PROA  
ATOM    203  C   ASN P  60     -22.051 -56.377  24.756  0.00  0.00      PROA  
ATOM    204  O   ASN P  60     -22.668 -57.075  23.982  0.00  0.00      PROA  
ATOM    205  N   ASP P  61     -22.238 -56.569  26.064  0.00  0.00      PROA  
ATOM    206  HN  ASP P  61     -21.810 -55.980  26.745  0.00  0.00      PROA  
ATOM    207  CA  ASP P  61     -23.002 -57.617  26.737  0.00  0.00      PROA  
ATOM    208  HA  ASP P  61     -22.454 -57.773  27.655  0.00  0.00      PROA  
ATOM    209  CB  ASP P  61     -24.360 -57.041  27.120  0.00  0.00      PROA  
ATOM    210  HB1 ASP P  61     -24.889 -57.832  27.692  0.00  0.00      PROA  
ATOM    211  HB2 ASP P  61     -24.949 -56.798  26.209  0.00  0.00      PROA  
ATOM    212  CG  ASP P  61     -24.342 -55.722  27.936  0.00  0.00      PROA  
ATOM    213  OD1 ASP P  61     -25.415 -55.050  28.021  0.00  0.00      PROA  
ATOM    214  OD2 ASP P  61     -23.241 -55.429  28.479  0.00  0.00      PROA  
ATOM    215  C   ASP P  61     -22.913 -58.956  26.083  0.00  0.00      PROA  
ATOM    216  O   ASP P  61     -21.948 -59.263  25.418  0.00  0.00      PROA  
ATOM    217  N   ASP P  62     -23.952 -59.839  26.333  0.00  0.00      PROA  
ATOM    218  HN  ASP P  62     -24.812 -59.612  26.782  0.00  0.00      PROA  
ATOM    219  CA  ASP P  62     -24.041 -61.123  25.783  0.00  0.00      PROA  
ATOM    220  HA  ASP P  62     -23.105 -61.545  26.118  0.00  0.00      PROA  
ATOM    221  CB  ASP P  62     -25.334 -61.902  26.309  0.00  0.00      PROA  
ATOM    222  HB1 ASP P  62     -25.246 -63.006  26.216  0.00  0.00      PROA  
ATOM    223  HB2 ASP P  62     -26.203 -61.498  25.747  0.00  0.00      PROA  
ATOM    224  CG  ASP P  62     -25.479 -61.648  27.758  0.00  0.00      PROA  
ATOM    225  OD1 ASP P  62     -26.648 -61.214  28.114  0.00  0.00      PROA  
ATOM    226  OD2 ASP P  62     -24.567 -61.850  28.629  0.00  0.00      PROA  
ATOM    227  C   ASP P  62     -24.156 -61.130  24.283  0.00  0.00      PROA  
ATOM    228  O   ASP P  62     -24.921 -60.309  23.695  0.00  0.00      PROA  
ATOM    229  N   VAL P  63     -23.385 -62.024  23.712  0.00  0.00      PROA  
ATOM    230  HN  VAL P  63     -22.896 -62.569  24.388  0.00  0.00      PROA  
ATOM    231  CA  VAL P  63     -23.042 -62.280  22.303  0.00  0.00      PROA  
ATOM    232  HA  VAL P  63     -23.374 -61.501  21.633  0.00  0.00      PROA  
ATOM    233  CB  VAL P  63     -21.529 -62.528  22.150  0.00  0.00      PROA  
ATOM    234  HB  VAL P  63     -21.243 -63.365  22.822  0.00  0.00      PROA  
ATOM    235  CG1 VAL P  63     -21.060 -62.767  20.708  0.00  0.00      PROA  
ATOM    236 HG11 VAL P  63     -21.475 -63.595  20.095  0.00  0.00      PROA  
ATOM    237 HG12 VAL P  63     -19.956 -62.880  20.762  0.00  0.00      PROA  
ATOM    238 HG13 VAL P  63     -21.280 -61.876  20.082  0.00  0.00      PROA  
ATOM    239  CG2 VAL P  63     -20.910 -61.221  22.730  0.00  0.00      PROA  
ATOM    240 HG21 VAL P  63     -21.498 -60.286  22.613  0.00  0.00      PROA  
ATOM    241 HG22 VAL P  63     -20.007 -61.067  22.101  0.00  0.00      PROA  
ATOM    242 HG23 VAL P  63     -20.785 -61.360  23.825  0.00  0.00      PROA  
ATOM    243  C   VAL P  63     -23.847 -63.396  21.795  0.00  0.00      PROA  
ATOM    244  O   VAL P  63     -23.617 -64.536  22.234  0.00  0.00      PROA  
ATOM    245  N   VAL P  64     -24.768 -63.166  20.861  0.00  0.00      PROA  
ATOM    246  HN  VAL P  64     -24.977 -62.251  20.525  0.00  0.00      PROA  
ATOM    247  CA  VAL P  64     -25.363 -64.272  20.037  0.00  0.00      PROA  
ATOM    248  HA  VAL P  64     -25.798 -65.016  20.688  0.00  0.00      PROA  
ATOM    249  CB  VAL P  64     -26.537 -63.660  19.175  0.00  0.00      PROA  
ATOM    250  HB  VAL P  64     -26.185 -62.824  18.534  0.00  0.00      PROA  
ATOM    251  CG1 VAL P  64     -27.152 -64.749  18.295  0.00  0.00      PROA  
ATOM    252 HG11 VAL P  64     -27.628 -65.471  18.992  0.00  0.00      PROA  
ATOM    253 HG12 VAL P  64     -26.397 -65.327  17.719  0.00  0.00      PROA  
ATOM    254 HG13 VAL P  64     -27.984 -64.365  17.666  0.00  0.00      PROA  
ATOM    255  CG2 VAL P  64     -27.569 -63.151  20.112  0.00  0.00      PROA  
ATOM    256 HG21 VAL P  64     -28.260 -62.443  19.605  0.00  0.00      PROA  
ATOM    257 HG22 VAL P  64     -27.102 -62.609  20.962  0.00  0.00      PROA  
ATOM    258 HG23 VAL P  64     -28.124 -64.044  20.470  0.00  0.00      PROA  
ATOM    259  C   VAL P  64     -24.278 -64.949  19.222  0.00  0.00      PROA  
ATOM    260  O   VAL P  64     -23.367 -64.388  18.630  0.00  0.00      PROA  
ATOM    261  N   LYS P  65     -24.278 -66.287  19.276  0.00  0.00      PROA  
ATOM    262  HN  LYS P  65     -24.920 -66.827  19.815  0.00  0.00      PROA  
ATOM    263  CA  LYS P  65     -23.263 -67.229  18.723  0.00  0.00      PROA  
ATOM    264  HA  LYS P  65     -22.553 -66.568  18.247  0.00  0.00      PROA  
ATOM    265  CB  LYS P  65     -22.604 -68.017  19.857  0.00  0.00      PROA  
ATOM    266  HB1 LYS P  65     -21.924 -68.814  19.488  0.00  0.00      PROA  
ATOM    267  HB2 LYS P  65     -23.337 -68.391  20.603  0.00  0.00      PROA  
ATOM    268  CG  LYS P  65     -21.644 -67.038  20.593  0.00  0.00      PROA  
ATOM    269  HG1 LYS P  65     -22.315 -66.273  21.040  0.00  0.00      PROA  
ATOM    270  HG2 LYS P  65     -20.949 -66.538  19.885  0.00  0.00      PROA  
ATOM    271  CD  LYS P  65     -20.916 -67.683  21.750  0.00  0.00      PROA  
ATOM    272  HD1 LYS P  65     -20.253 -68.499  21.392  0.00  0.00      PROA  
ATOM    273  HD2 LYS P  65     -21.729 -68.181  22.320  0.00  0.00      PROA  
ATOM    274  CE  LYS P  65     -20.108 -66.673  22.555  0.00  0.00      PROA  
ATOM    275  HE1 LYS P  65     -20.581 -65.755  22.966  0.00  0.00      PROA  
ATOM    276  HE2 LYS P  65     -19.338 -66.354  21.820  0.00  0.00      PROA  
ATOM    277  NZ  LYS P  65     -19.407 -67.386  23.688  0.00  0.00      PROA  
ATOM    278  HZ1 LYS P  65     -18.685 -66.713  24.013  0.00  0.00      PROA  
ATOM    279  HZ2 LYS P  65     -19.055 -68.325  23.410  0.00  0.00      PROA  
ATOM    280  HZ3 LYS P  65     -20.206 -67.460  24.350  0.00  0.00      PROA  
ATOM    281  C   LYS P  65     -23.796 -68.281  17.766  0.00  0.00      PROA  
ATOM    282  O   LYS P  65     -24.910 -68.785  17.901  0.00  0.00      PROA  
ATOM    283  N   ILE P  66     -22.979 -68.707  16.801  0.00  0.00      PROA  
ATOM    284  HN  ILE P  66     -22.015 -68.467  16.883  0.00  0.00      PROA  
ATOM    285  CA  ILE P  66     -23.291 -69.872  16.064  0.00  0.00      PROA  
ATOM    286  HA  ILE P  66     -24.285 -69.779  15.652  0.00  0.00      PROA  
ATOM    287  CB  ILE P  66     -22.404 -70.001  14.811  0.00  0.00      PROA  
ATOM    288  HB  ILE P  66     -22.426 -68.987  14.357  0.00  0.00      PROA  
ATOM    289  CG2 ILE P  66     -20.912 -70.220  15.130  0.00  0.00      PROA  
ATOM    290 HG21 ILE P  66     -20.271 -69.659  15.843  0.00  0.00      PROA  
ATOM    291 HG22 ILE P  66     -20.271 -70.047  14.239  0.00  0.00      PROA  
ATOM    292 HG23 ILE P  66     -20.803 -71.266  15.491  0.00  0.00      PROA  
ATOM    293  CG1 ILE P  66     -23.001 -71.067  13.813  0.00  0.00      PROA  
ATOM    294 HG11 ILE P  66     -24.089 -70.909  13.652  0.00  0.00      PROA  
ATOM    295 HG12 ILE P  66     -22.885 -72.060  14.298  0.00  0.00      PROA  
ATOM    296  CD  ILE P  66     -22.358 -71.219  12.509  0.00  0.00      PROA  
ATOM    297  HD1 ILE P  66     -22.928 -71.838  11.783  0.00  0.00      PROA  
ATOM    298  HD2 ILE P  66     -21.286 -71.502  12.579  0.00  0.00      PROA  
ATOM    299  HD3 ILE P  66     -22.316 -70.195  12.081  0.00  0.00      PROA  
ATOM    300  C   ILE P  66     -23.213 -71.153  16.892  0.00  0.00      PROA  
ATOM    301  O   ILE P  66     -22.364 -71.561  17.648  0.00  0.00      PROA  
ATOM    302  N   ASP P  67     -24.316 -71.865  16.712  0.00  0.00      PROA  
ATOM    303  HN  ASP P  67     -25.072 -71.686  16.087  0.00  0.00      PROA  
ATOM    304  CA  ASP P  67     -24.603 -73.179  17.279  0.00  0.00      PROA  
ATOM    305  HA  ASP P  67     -23.686 -73.714  17.476  0.00  0.00      PROA  
ATOM    306  CB  ASP P  67     -25.518 -72.941  18.567  0.00  0.00      PROA  
ATOM    307  HB1 ASP P  67     -26.447 -72.382  18.322  0.00  0.00      PROA  
ATOM    308  HB2 ASP P  67     -24.994 -72.240  19.252  0.00  0.00      PROA  
ATOM    309  CG  ASP P  67     -26.057 -74.079  19.345  0.00  0.00      PROA  
ATOM    310  OD1 ASP P  67     -26.765 -73.723  20.334  0.00  0.00      PROA  
ATOM    311  OD2 ASP P  67     -25.902 -75.285  19.004  0.00  0.00      PROA  
ATOM    312  C   ASP P  67     -25.471 -73.979  16.287  0.00  0.00      PROA  
ATOM    313  O   ASP P  67     -26.246 -73.397  15.516  0.00  0.00      PROA  
ATOM    314  N   PHE P  68     -25.425 -75.295  16.192  0.00  0.00      PROA  
ATOM    315  HN  PHE P  68     -24.726 -75.780  16.712  0.00  0.00      PROA  
ATOM    316  CA  PHE P  68     -26.387 -76.101  15.415  0.00  0.00      PROA  
ATOM    317  HA  PHE P  68     -26.484 -75.646  14.441  0.00  0.00      PROA  
ATOM    318  CB  PHE P  68     -25.973 -77.594  15.392  0.00  0.00      PROA  
ATOM    319  HB1 PHE P  68     -25.863 -77.884  16.459  0.00  0.00      PROA  
ATOM    320  HB2 PHE P  68     -24.967 -77.754  14.949  0.00  0.00      PROA  
ATOM    321  CG  PHE P  68     -27.075 -78.515  14.821  0.00  0.00      PROA  
ATOM    322  CD1 PHE P  68     -27.206 -78.829  13.451  0.00  0.00      PROA  
ATOM    323  HD1 PHE P  68     -26.538 -78.329  12.765  0.00  0.00      PROA  
ATOM    324  CE1 PHE P  68     -28.207 -79.644  12.964  0.00  0.00      PROA  
ATOM    325  HE1 PHE P  68     -28.327 -79.933  11.930  0.00  0.00      PROA  
ATOM    326  CZ  PHE P  68     -29.068 -80.328  13.899  0.00  0.00      PROA  
ATOM    327  HZ  PHE P  68     -29.915 -80.868  13.502  0.00  0.00      PROA  
ATOM    328  CD2 PHE P  68     -27.924 -79.176  15.709  0.00  0.00      PROA  
ATOM    329  HD2 PHE P  68     -27.746 -79.018  16.763  0.00  0.00      PROA  
ATOM    330  CE2 PHE P  68     -28.956 -80.035  15.257  0.00  0.00      PROA  
ATOM    331  HE2 PHE P  68     -29.596 -80.543  15.962  0.00  0.00      PROA  
ATOM    332  C   PHE P  68     -27.849 -75.909  15.913  0.00  0.00      PROA  
ATOM    333  O   PHE P  68     -28.767 -75.795  15.066  0.00  0.00      PROA  
ATOM    334  N   GLU P  69     -28.111 -75.907  17.199  0.00  0.00      PROA  
ATOM    335  HN  GLU P  69     -27.384 -75.807  17.873  0.00  0.00      PROA  
ATOM    336  CA  GLU P  69     -29.499 -75.971  17.733  0.00  0.00      PROA  
ATOM    337  HA  GLU P  69     -30.039 -76.623  17.063  0.00  0.00      PROA  
ATOM    338  CB  GLU P  69     -29.528 -76.640  19.102  0.00  0.00      PROA  
ATOM    339  HB1 GLU P  69     -30.577 -76.590  19.464  0.00  0.00      PROA  
ATOM    340  HB2 GLU P  69     -28.954 -76.064  19.860  0.00  0.00      PROA  
ATOM    341  CG  GLU P  69     -29.103 -78.104  18.978  0.00  0.00      PROA  
ATOM    342  HG1 GLU P  69     -28.109 -78.225  18.496  0.00  0.00      PROA  
ATOM    343  HG2 GLU P  69     -29.710 -78.630  18.211  0.00  0.00      PROA  
ATOM    344  CD  GLU P  69     -29.181 -78.851  20.304  0.00  0.00      PROA  
ATOM    345  OE1 GLU P  69     -28.287 -78.478  21.100  0.00  0.00      PROA  
ATOM    346  OE2 GLU P  69     -30.007 -79.737  20.520  0.00  0.00      PROA  
ATOM    347  C   GLU P  69     -30.162 -74.683  17.741  0.00  0.00      PROA  
ATOM    348  O   GLU P  69     -31.351 -74.625  17.842  0.00  0.00      PROA  
ATOM    349  N   ASP P  70     -29.486 -73.503  17.789  0.00  0.00      PROA  
ATOM    350  HN  ASP P  70     -28.494 -73.418  17.843  0.00  0.00      PROA  
ATOM    351  CA  ASP P  70     -30.190 -72.237  17.672  0.00  0.00      PROA  
ATOM    352  HA  ASP P  70     -31.071 -72.238  18.298  0.00  0.00      PROA  
ATOM    353  CB  ASP P  70     -29.182 -71.067  18.064  0.00  0.00      PROA  
ATOM    354  HB1 ASP P  70     -29.532 -70.145  17.553  0.00  0.00      PROA  
ATOM    355  HB2 ASP P  70     -28.173 -71.353  17.699  0.00  0.00      PROA  
ATOM    356  CG  ASP P  70     -29.051 -70.792  19.597  0.00  0.00      PROA  
ATOM    357  OD1 ASP P  70     -29.662 -71.585  20.342  0.00  0.00      PROA  
ATOM    358  OD2 ASP P  70     -28.269 -69.860  19.950  0.00  0.00      PROA  
ATOM    359  C   ASP P  70     -30.623 -72.062  16.293  0.00  0.00      PROA  
ATOM    360  O   ASP P  70     -31.578 -71.327  16.088  0.00  0.00      PROA  
ATOM    361  N   VAL P  71     -29.957 -72.734  15.296  0.00  0.00      PROA  
ATOM    362  HN  VAL P  71     -29.242 -73.392  15.518  0.00  0.00      PROA  
ATOM    363  CA  VAL P  71     -30.022 -72.619  13.826  0.00  0.00      PROA  
ATOM    364  HA  VAL P  71     -30.281 -71.626  13.489  0.00  0.00      PROA  
ATOM    365  CB  VAL P  71     -28.666 -72.770  13.190  0.00  0.00      PROA  
ATOM    366  HB  VAL P  71     -28.120 -73.721  13.371  0.00  0.00      PROA  
ATOM    367  CG1 VAL P  71     -28.831 -72.696  11.649  0.00  0.00      PROA  
ATOM    368 HG11 VAL P  71     -27.866 -72.629  11.102  0.00  0.00      PROA  
ATOM    369 HG12 VAL P  71     -29.327 -71.742  11.368  0.00  0.00      PROA  
ATOM    370 HG13 VAL P  71     -29.372 -73.601  11.299  0.00  0.00      PROA  
ATOM    371  CG2 VAL P  71     -27.900 -71.542  13.654  0.00  0.00      PROA  
ATOM    372 HG21 VAL P  71     -28.400 -70.599  13.344  0.00  0.00      PROA  
ATOM    373 HG22 VAL P  71     -26.943 -71.608  13.093  0.00  0.00      PROA  
ATOM    374 HG23 VAL P  71     -27.800 -71.541  14.760  0.00  0.00      PROA  
ATOM    375  C   VAL P  71     -31.105 -73.596  13.281  0.00  0.00      PROA  
ATOM    376  O   VAL P  71     -31.968 -73.188  12.535  0.00  0.00      PROA  
ATOM    377  N   ILE P  72     -31.040 -74.897  13.676  0.00  0.00      PROA  
ATOM    378  HN  ILE P  72     -30.409 -75.261  14.357  0.00  0.00      PROA  
ATOM    379  CA  ILE P  72     -31.981 -75.945  13.178  0.00  0.00      PROA  
ATOM    380  HA  ILE P  72     -32.727 -75.447  12.576  0.00  0.00      PROA  
ATOM    381  CB  ILE P  72     -31.198 -77.085  12.397  0.00  0.00      PROA  
ATOM    382  HB  ILE P  72     -30.371 -77.437  13.050  0.00  0.00      PROA  
ATOM    383  CG2 ILE P  72     -32.033 -78.376  12.193  0.00  0.00      PROA  
ATOM    384 HG21 ILE P  72     -32.036 -78.894  13.176  0.00  0.00      PROA  
ATOM    385 HG22 ILE P  72     -31.694 -79.022  11.355  0.00  0.00      PROA  
ATOM    386 HG23 ILE P  72     -33.012 -78.030  11.798  0.00  0.00      PROA  
ATOM    387  CG1 ILE P  72     -30.474 -76.606  11.108  0.00  0.00      PROA  
ATOM    388 HG11 ILE P  72     -29.870 -77.362  10.563  0.00  0.00      PROA  
ATOM    389 HG12 ILE P  72     -29.642 -75.935  11.410  0.00  0.00      PROA  
ATOM    390  CD  ILE P  72     -31.472 -75.790  10.272  0.00  0.00      PROA  
ATOM    391  HD1 ILE P  72     -32.466 -76.287  10.276  0.00  0.00      PROA  
ATOM    392  HD2 ILE P  72     -31.159 -75.577   9.228  0.00  0.00      PROA  
ATOM    393  HD3 ILE P  72     -31.695 -74.813  10.751  0.00  0.00      PROA  
ATOM    394  C   ILE P  72     -32.784 -76.464  14.337  0.00  0.00      PROA  
ATOM    395  O   ILE P  72     -32.329 -77.180  15.211  0.00  0.00      PROA  
ATOM    396  N   ALA P  73     -34.088 -76.039  14.491  0.00  0.00      PROA  
ATOM    397  HN  ALA P  73     -34.471 -75.390  13.837  0.00  0.00      PROA  
ATOM    398  CA  ALA P  73     -34.854 -76.274  15.724  0.00  0.00      PROA  
ATOM    399  HA  ALA P  73     -34.494 -77.245  16.033  0.00  0.00      PROA  
ATOM    400  CB  ALA P  73     -34.732 -75.134  16.797  0.00  0.00      PROA  
ATOM    401  HB1 ALA P  73     -35.376 -75.318  17.683  0.00  0.00      PROA  
ATOM    402  HB2 ALA P  73     -34.915 -74.170  16.277  0.00  0.00      PROA  
ATOM    403  HB3 ALA P  73     -33.665 -75.076  17.101  0.00  0.00      PROA  
ATOM    404  C   ALA P  73     -36.339 -76.471  15.431  0.00  0.00      PROA  
ATOM    405  O   ALA P  73     -36.925 -75.758  14.633  0.00  0.00      PROA  
ATOM    406  N   GLU P  74     -36.975 -77.437  16.114  0.00  0.00      PROA  
ATOM    407  HN  GLU P  74     -36.622 -77.783  16.980  0.00  0.00      PROA  
ATOM    408  CA  GLU P  74     -38.371 -77.811  15.895  0.00  0.00      PROA  
ATOM    409  HA  GLU P  74     -38.652 -77.278  14.998  0.00  0.00      PROA  
ATOM    410  CB  GLU P  74     -38.416 -79.324  15.643  0.00  0.00      PROA  
ATOM    411  HB1 GLU P  74     -39.466 -79.566  15.373  0.00  0.00      PROA  
ATOM    412  HB2 GLU P  74     -38.176 -79.837  16.598  0.00  0.00      PROA  
ATOM    413  CG  GLU P  74     -37.467 -79.697  14.499  0.00  0.00      PROA  
ATOM    414  HG1 GLU P  74     -36.381 -79.695  14.732  0.00  0.00      PROA  
ATOM    415  HG2 GLU P  74     -37.498 -79.030  13.611  0.00  0.00      PROA  
ATOM    416  CD  GLU P  74     -37.852 -81.123  14.028  0.00  0.00      PROA  
ATOM    417  OE1 GLU P  74     -37.912 -81.394  12.799  0.00  0.00      PROA  
ATOM    418  OE2 GLU P  74     -38.043 -81.971  14.954  0.00  0.00      PROA  
ATOM    419  C   GLU P  74     -39.265 -77.224  16.999  0.00  0.00      PROA  
ATOM    420  O   GLU P  74     -38.895 -77.537  18.118  0.00  0.00      PROA  
ATOM    421  N   PRO P  75     -40.256 -76.365  16.832  0.00  0.00      PROA  
ATOM    422  CD  PRO P  75     -40.395 -75.414  15.746  0.00  0.00      PROA  
ATOM    423  HD1 PRO P  75     -40.595 -76.066  14.869  0.00  0.00      PROA  
ATOM    424  HD2 PRO P  75     -39.442 -74.852  15.641  0.00  0.00      PROA  
ATOM    425  CA  PRO P  75     -41.433 -76.399  17.727  0.00  0.00      PROA  
ATOM    426  HA  PRO P  75     -41.032 -76.167  18.703  0.00  0.00      PROA  
ATOM    427  CB  PRO P  75     -42.395 -75.320  17.054  0.00  0.00      PROA  
ATOM    428  HB1 PRO P  75     -42.937 -74.675  17.779  0.00  0.00      PROA  
ATOM    429  HB2 PRO P  75     -43.171 -75.703  16.358  0.00  0.00      PROA  
ATOM    430  CG  PRO P  75     -41.504 -74.509  16.041  0.00  0.00      PROA  
ATOM    431  HG1 PRO P  75     -42.044 -74.095  15.164  0.00  0.00      PROA  
ATOM    432  HG2 PRO P  75     -41.181 -73.656  16.676  0.00  0.00      PROA  
ATOM    433  C   PRO P  75     -41.971 -77.808  18.135  0.00  0.00      PROA  
ATOM    434  O   PRO P  75     -41.884 -78.726  17.290  0.00  0.00      PROA  
ATOM    435  N   GLU P  76     -42.358 -78.031  19.431  0.00  0.00      PROA  
ATOM    436  HN  GLU P  76     -42.229 -77.243  20.027  0.00  0.00      PROA  
ATOM    437  CA  GLU P  76     -42.880 -79.250  20.016  0.00  0.00      PROA  
ATOM    438  HA  GLU P  76     -42.155 -80.033  19.850  0.00  0.00      PROA  
ATOM    439  CB  GLU P  76     -42.950 -78.983  21.537  0.00  0.00      PROA  
ATOM    440  HB1 GLU P  76     -43.614 -78.191  21.945  0.00  0.00      PROA  
ATOM    441  HB2 GLU P  76     -41.930 -78.620  21.789  0.00  0.00      PROA  
ATOM    442  CG  GLU P  76     -43.041 -80.329  22.380  0.00  0.00      PROA  
ATOM    443  HG1 GLU P  76     -42.052 -80.779  22.150  0.00  0.00      PROA  
ATOM    444  HG2 GLU P  76     -43.822 -81.053  22.064  0.00  0.00      PROA  
ATOM    445  CD  GLU P  76     -43.124 -80.129  23.900  0.00  0.00      PROA  
ATOM    446  OE1 GLU P  76     -42.595 -80.929  24.679  0.00  0.00      PROA  
ATOM    447  OE2 GLU P  76     -43.583 -79.030  24.329  0.00  0.00      PROA  
ATOM    448  C   GLU P  76     -44.123 -79.885  19.393  0.00  0.00      PROA  
ATOM    449  O   GLU P  76     -45.227 -79.269  19.474  0.00  0.00      PROA  
ATOM    450  N   GLY P  77     -44.133 -81.085  18.861  0.00  0.00      PROA  
ATOM    451  HN  GLY P  77     -43.216 -81.453  18.730  0.00  0.00      PROA  
ATOM    452  CA  GLY P  77     -45.301 -81.657  18.176  0.00  0.00      PROA  
ATOM    453  HA1 GLY P  77     -45.913 -80.842  17.820  0.00  0.00      PROA  
ATOM    454  HA2 GLY P  77     -45.784 -82.333  18.866  0.00  0.00      PROA  
ATOM    455  C   GLY P  77     -44.920 -82.467  16.957  0.00  0.00      PROA  
ATOM    456  O   GLY P  77     -44.993 -83.762  16.947  0.00  0.00      PROA  
ATOM    457  N   THR P  78     -44.488 -81.786  15.836  0.00  0.00      PROA  
ATOM    458  HN  THR P  78     -44.291 -80.824  16.008  0.00  0.00      PROA  
ATOM    459  CA  THR P  78     -44.278 -82.388  14.578  0.00  0.00      PROA  
ATOM    460  HA  THR P  78     -44.697 -83.381  14.645  0.00  0.00      PROA  
ATOM    461  CB  THR P  78     -44.957 -81.731  13.394  0.00  0.00      PROA  
ATOM    462  HB  THR P  78     -44.557 -80.705  13.241  0.00  0.00      PROA  
ATOM    463  OG1 THR P  78     -46.381 -81.665  13.613  0.00  0.00      PROA  
ATOM    464  HG1 THR P  78     -46.540 -81.501  14.545  0.00  0.00      PROA  
ATOM    465  CG2 THR P  78     -44.792 -82.516  12.094  0.00  0.00      PROA  
ATOM    466 HG21 THR P  78     -45.373 -83.461  12.153  0.00  0.00      PROA  
ATOM    467 HG22 THR P  78     -43.757 -82.809  11.818  0.00  0.00      PROA  
ATOM    468 HG23 THR P  78     -45.098 -81.864  11.247  0.00  0.00      PROA  
ATOM    469  C   THR P  78     -42.822 -82.438  14.394  0.00  0.00      PROA  
ATOM    470  O   THR P  78     -42.168 -81.413  14.379  0.00  0.00      PROA  
ATOM    471  N   HSD P  79     -42.215 -83.646  14.377  0.00  0.00      PROA  
ATOM    472  HN  HSD P  79     -42.775 -84.381  14.752  0.00  0.00      PROA  
ATOM    473  CA  HSD P  79     -40.770 -83.798  14.403  0.00  0.00      PROA  
ATOM    474  HA  HSD P  79     -40.338 -82.813  14.313  0.00  0.00      PROA  
ATOM    475  CB  HSD P  79     -40.262 -84.532  15.632  0.00  0.00      PROA  
ATOM    476  HB1 HSD P  79     -39.154 -84.473  15.569  0.00  0.00      PROA  
ATOM    477  HB2 HSD P  79     -40.603 -85.581  15.759  0.00  0.00      PROA  
ATOM    478  ND1 HSD P  79     -40.347 -82.344  17.064  0.00  0.00      PROA  
ATOM    479  HD1 HSD P  79     -39.767 -81.821  16.439  0.00  0.00      PROA  
ATOM    480  CG  HSD P  79     -40.750 -83.636  16.846  0.00  0.00      PROA  
ATOM    481  CE1 HSD P  79     -40.752 -81.916  18.241  0.00  0.00      PROA  
ATOM    482  HE1 HSD P  79     -40.503 -80.990  18.758  0.00  0.00      PROA  
ATOM    483  NE2 HSD P  79     -41.394 -82.901  18.824  0.00  0.00      PROA  
ATOM    484  CD2 HSD P  79     -41.420 -83.980  17.931  0.00  0.00      PROA  
ATOM    485  HD2 HSD P  79     -41.986 -84.876  18.153  0.00  0.00      PROA  
ATOM    486  C   HSD P  79     -40.198 -84.544  13.280  0.00  0.00      PROA  
ATOM    487  O   HSD P  79     -40.698 -85.601  12.928  0.00  0.00      PROA  
ATOM    488  N   SER P  80     -39.110 -84.095  12.704  0.00  0.00      PROA  
ATOM    489  HN  SER P  80     -38.752 -83.221  13.023  0.00  0.00      PROA  
ATOM    490  CA  SER P  80     -38.337 -84.807  11.690  0.00  0.00      PROA  
ATOM    491  HA  SER P  80     -38.881 -85.068  10.794  0.00  0.00      PROA  
ATOM    492  CB  SER P  80     -37.119 -83.951  11.220  0.00  0.00      PROA  
ATOM    493  HB1 SER P  80     -37.625 -83.070  10.771  0.00  0.00      PROA  
ATOM    494  HB2 SER P  80     -36.536 -84.510  10.457  0.00  0.00      PROA  
ATOM    495  OG  SER P  80     -36.332 -83.490  12.339  0.00  0.00      PROA  
ATOM    496  HG1 SER P  80     -36.758 -82.687  12.646  0.00  0.00      PROA  
ATOM    497  C   SER P  80     -37.755 -86.077  12.180  0.00  0.00      PROA  
ATOM    498  O   SER P  80     -37.558 -86.186  13.363  0.00  0.00      PROA  
ATOM    499  N   PHE P  81     -37.428 -87.130  11.368  0.00  0.00      PROA  
ATOM    500  HN  PHE P  81     -37.582 -87.003  10.391  0.00  0.00      PROA  
ATOM    501  CA  PHE P  81     -36.806 -88.366  11.746  0.00  0.00      PROA  
ATOM    502  HA  PHE P  81     -37.502 -88.848  12.416  0.00  0.00      PROA  
ATOM    503  CB  PHE P  81     -36.448 -89.346  10.638  0.00  0.00      PROA  
ATOM    504  HB1 PHE P  81     -35.845 -90.203  11.006  0.00  0.00      PROA  
ATOM    505  HB2 PHE P  81     -35.848 -88.747   9.920  0.00  0.00      PROA  
ATOM    506  CG  PHE P  81     -37.735 -90.000   9.998  0.00  0.00      PROA  
ATOM    507  CD1 PHE P  81     -38.010 -89.838   8.625  0.00  0.00      PROA  
ATOM    508  HD1 PHE P  81     -37.385 -89.149   8.078  0.00  0.00      PROA  
ATOM    509  CE1 PHE P  81     -39.160 -90.381   8.122  0.00  0.00      PROA  
ATOM    510  HE1 PHE P  81     -39.550 -90.165   7.138  0.00  0.00      PROA  
ATOM    511  CZ  PHE P  81     -39.946 -91.279   8.765  0.00  0.00      PROA  
ATOM    512  HZ  PHE P  81     -40.733 -91.807   8.247  0.00  0.00      PROA  
ATOM    513  CD2 PHE P  81     -38.476 -91.009  10.709  0.00  0.00      PROA  
ATOM    514  HD2 PHE P  81     -38.188 -91.184  11.735  0.00  0.00      PROA  
ATOM    515  CE2 PHE P  81     -39.513 -91.645  10.045  0.00  0.00      PROA  
ATOM    516  HE2 PHE P  81     -39.964 -92.399  10.672  0.00  0.00      PROA  
ATOM    517  C   PHE P  81     -35.583 -88.229  12.664  0.00  0.00      PROA  
ATOM    518  O   PHE P  81     -34.723 -87.361  12.471  0.00  0.00      PROA  
ATOM    519  N   ASP P  82     -35.360 -89.061  13.643  0.00  0.00      PROA  
ATOM    520  HN  ASP P  82     -36.016 -89.809  13.708  0.00  0.00      PROA  
ATOM    521  CA  ASP P  82     -34.353 -88.996  14.671  0.00  0.00      PROA  
ATOM    522  HA  ASP P  82     -34.570 -88.028  15.097  0.00  0.00      PROA  
ATOM    523  CB  ASP P  82     -34.779 -90.145  15.578  0.00  0.00      PROA  
ATOM    524  HB1 ASP P  82     -34.000 -90.425  16.319  0.00  0.00      PROA  
ATOM    525  HB2 ASP P  82     -34.826 -91.018  14.893  0.00  0.00      PROA  
ATOM    526  CG  ASP P  82     -35.970 -89.918  16.323  0.00  0.00      PROA  
ATOM    527  OD1 ASP P  82     -36.455 -90.970  16.937  0.00  0.00      PROA  
ATOM    528  OD2 ASP P  82     -36.606 -88.829  16.372  0.00  0.00      PROA  
ATOM    529  C   ASP P  82     -32.905 -89.111  14.122  0.00  0.00      PROA  
ATOM    530  O   ASP P  82     -31.943 -88.584  14.695  0.00  0.00      PROA  
ATOM    531  N   GLY P  83     -32.694 -89.848  13.033  0.00  0.00      PROA  
ATOM    532  HN  GLY P  83     -33.467 -90.360  12.666  0.00  0.00      PROA  
ATOM    533  CA  GLY P  83     -31.426 -90.047  12.374  0.00  0.00      PROA  
ATOM    534  HA1 GLY P  83     -31.496 -90.913  11.732  0.00  0.00      PROA  
ATOM    535  HA2 GLY P  83     -30.582 -90.094  13.047  0.00  0.00      PROA  
ATOM    536  C   GLY P  83     -31.107 -88.937  11.314  0.00  0.00      PROA  
ATOM    537  O   GLY P  83     -29.934 -88.711  11.221  0.00  0.00      PROA  
ATOM    538  N   ILE P  84     -32.143 -88.417  10.602  0.00  0.00      PROA  
ATOM    539  HN  ILE P  84     -33.027 -88.837  10.792  0.00  0.00      PROA  
ATOM    540  CA  ILE P  84     -32.086 -87.188   9.858  0.00  0.00      PROA  
ATOM    541  HA  ILE P  84     -31.349 -87.344   9.083  0.00  0.00      PROA  
ATOM    542  CB  ILE P  84     -33.351 -86.957   8.997  0.00  0.00      PROA  
ATOM    543  HB  ILE P  84     -34.249 -87.152   9.621  0.00  0.00      PROA  
ATOM    544  CG2 ILE P  84     -33.316 -85.518   8.470  0.00  0.00      PROA  
ATOM    545 HG21 ILE P  84     -32.322 -85.382   7.992  0.00  0.00      PROA  
ATOM    546 HG22 ILE P  84     -33.478 -84.738   9.244  0.00  0.00      PROA  
ATOM    547 HG23 ILE P  84     -34.034 -85.366   7.636  0.00  0.00      PROA  
ATOM    548  CG1 ILE P  84     -33.665 -88.023   7.941  0.00  0.00      PROA  
ATOM    549 HG11 ILE P  84     -34.725 -87.820   7.676  0.00  0.00      PROA  
ATOM    550 HG12 ILE P  84     -33.477 -89.058   8.298  0.00  0.00      PROA  
ATOM    551  CD  ILE P  84     -32.674 -88.071   6.710  0.00  0.00      PROA  
ATOM    552  HD1 ILE P  84     -31.607 -88.035   7.017  0.00  0.00      PROA  
ATOM    553  HD2 ILE P  84     -32.794 -87.104   6.175  0.00  0.00      PROA  
ATOM    554  HD3 ILE P  84     -32.918 -88.856   5.964  0.00  0.00      PROA  
ATOM    555  C   ILE P  84     -31.642 -85.986  10.653  0.00  0.00      PROA  
ATOM    556  O   ILE P  84     -30.699 -85.265  10.268  0.00  0.00      PROA  
ATOM    557  N   TRP P  85     -32.249 -85.865  11.853  0.00  0.00      PROA  
ATOM    558  HN  TRP P  85     -33.045 -86.388  12.148  0.00  0.00      PROA  
ATOM    559  CA  TRP P  85     -31.656 -85.000  12.916  0.00  0.00      PROA  
ATOM    560  HA  TRP P  85     -31.746 -83.996  12.528  0.00  0.00      PROA  
ATOM    561  CB  TRP P  85     -32.671 -85.096  14.096  0.00  0.00      PROA  
ATOM    562  HB1 TRP P  85     -32.700 -86.079  14.612  0.00  0.00      PROA  
ATOM    563  HB2 TRP P  85     -33.670 -84.957  13.629  0.00  0.00      PROA  
ATOM    564  CG  TRP P  85     -32.437 -83.937  15.111  0.00  0.00      PROA  
ATOM    565  CD1 TRP P  85     -31.735 -83.723  16.289  0.00  0.00      PROA  
ATOM    566  HD1 TRP P  85     -31.249 -84.503  16.856  0.00  0.00      PROA  
ATOM    567  NE1 TRP P  85     -31.860 -82.409  16.668  0.00  0.00      PROA  
ATOM    568  HE1 TRP P  85     -31.552 -81.936  17.464  0.00  0.00      PROA  
ATOM    569  CE2 TRP P  85     -32.616 -81.774  15.774  0.00  0.00      PROA  
ATOM    570  CD2 TRP P  85     -32.986 -82.690  14.765  0.00  0.00      PROA  
ATOM    571  CE3 TRP P  85     -33.720 -82.188  13.691  0.00  0.00      PROA  
ATOM    572  HE3 TRP P  85     -34.056 -82.908  12.958  0.00  0.00      PROA  
ATOM    573  CZ3 TRP P  85     -34.153 -80.896  13.627  0.00  0.00      PROA  
ATOM    574  HZ3 TRP P  85     -34.668 -80.456  12.786  0.00  0.00      PROA  
ATOM    575  CZ2 TRP P  85     -32.895 -80.421  15.628  0.00  0.00      PROA  
ATOM    576  HZ2 TRP P  85     -32.424 -79.656  16.227  0.00  0.00      PROA  
ATOM    577  CH2 TRP P  85     -33.779 -79.961  14.576  0.00  0.00      PROA  
ATOM    578  HH2 TRP P  85     -34.041 -78.914  14.545  0.00  0.00      PROA  
ATOM    579  C   TRP P  85     -30.175 -85.255  13.369  0.00  0.00      PROA  
ATOM    580  O   TRP P  85     -29.344 -84.363  13.549  0.00  0.00      PROA  
ATOM    581  N   LYS P  86     -29.777 -86.587  13.561  0.00  0.00      PROA  
ATOM    582  HN  LYS P  86     -30.441 -87.292  13.325  0.00  0.00      PROA  
ATOM    583  CA  LYS P  86     -28.432 -86.913  13.944  0.00  0.00      PROA  
ATOM    584  HA  LYS P  86     -28.228 -86.395  14.870  0.00  0.00      PROA  
ATOM    585  CB  LYS P  86     -28.308 -88.379  14.346  0.00  0.00      PROA  
ATOM    586  HB1 LYS P  86     -28.743 -89.075  13.596  0.00  0.00      PROA  
ATOM    587  HB2 LYS P  86     -28.977 -88.463  15.229  0.00  0.00      PROA  
ATOM    588  CG  LYS P  86     -26.922 -88.869  14.829  0.00  0.00      PROA  
ATOM    589  HG1 LYS P  86     -26.257 -88.840  13.939  0.00  0.00      PROA  
ATOM    590  HG2 LYS P  86     -26.926 -89.892  15.261  0.00  0.00      PROA  
ATOM    591  CD  LYS P  86     -26.179 -87.923  15.905  0.00  0.00      PROA  
ATOM    592  HD1 LYS P  86     -25.963 -86.967  15.383  0.00  0.00      PROA  
ATOM    593  HD2 LYS P  86     -25.194 -88.414  16.058  0.00  0.00      PROA  
ATOM    594  CE  LYS P  86     -26.914 -87.801  17.244  0.00  0.00      PROA  
ATOM    595  HE1 LYS P  86     -27.875 -87.243  17.245  0.00  0.00      PROA  
ATOM    596  HE2 LYS P  86     -26.201 -87.324  17.951  0.00  0.00      PROA  
ATOM    597  NZ  LYS P  86     -27.235 -89.097  17.877  0.00  0.00      PROA  
ATOM    598  HZ1 LYS P  86     -26.363 -89.652  17.989  0.00  0.00      PROA  
ATOM    599  HZ2 LYS P  86     -27.944 -89.601  17.307  0.00  0.00      PROA  
ATOM    600  HZ3 LYS P  86     -27.684 -88.917  18.798  0.00  0.00      PROA  
ATOM    601  C   LYS P  86     -27.435 -86.629  12.801  0.00  0.00      PROA  
ATOM    602  O   LYS P  86     -26.468 -85.946  13.021  0.00  0.00      PROA  
ATOM    603  N   ALA P  87     -27.769 -87.073  11.561  0.00  0.00      PROA  
ATOM    604  HN  ALA P  87     -28.644 -87.543  11.473  0.00  0.00      PROA  
ATOM    605  CA  ALA P  87     -26.858 -86.791  10.441  0.00  0.00      PROA  
ATOM    606  HA  ALA P  87     -25.842 -86.852  10.802  0.00  0.00      PROA  
ATOM    607  CB  ALA P  87     -27.208 -87.767   9.314  0.00  0.00      PROA  
ATOM    608  HB1 ALA P  87     -27.054 -88.820   9.632  0.00  0.00      PROA  
ATOM    609  HB2 ALA P  87     -26.557 -87.555   8.439  0.00  0.00      PROA  
ATOM    610  HB3 ALA P  87     -28.243 -87.633   8.933  0.00  0.00      PROA  
ATOM    611  C   ALA P  87     -26.866 -85.320  10.013  0.00  0.00      PROA  
ATOM    612  O   ALA P  87     -25.855 -84.832   9.483  0.00  0.00      PROA  
ATOM    613  N   SER P  88     -27.948 -84.586  10.231  0.00  0.00      PROA  
ATOM    614  HN  SER P  88     -28.843 -84.946  10.481  0.00  0.00      PROA  
ATOM    615  CA  SER P  88     -27.920 -83.095  10.108  0.00  0.00      PROA  
ATOM    616  HA  SER P  88     -27.571 -82.815   9.125  0.00  0.00      PROA  
ATOM    617  CB  SER P  88     -29.381 -82.449  10.266  0.00  0.00      PROA  
ATOM    618  HB1 SER P  88     -29.248 -81.375  10.017  0.00  0.00      PROA  
ATOM    619  HB2 SER P  88     -29.824 -82.647  11.265  0.00  0.00      PROA  
ATOM    620  OG  SER P  88     -30.199 -82.942   9.130  0.00  0.00      PROA  
ATOM    621  HG1 SER P  88     -30.438 -83.849   9.335  0.00  0.00      PROA  
ATOM    622  C   SER P  88     -26.901 -82.480  11.051  0.00  0.00      PROA  
ATOM    623  O   SER P  88     -26.160 -81.611  10.589  0.00  0.00      PROA  
ATOM    624  N   PHE P  89     -26.893 -82.883  12.333  0.00  0.00      PROA  
ATOM    625  HN  PHE P  89     -27.545 -83.534  12.713  0.00  0.00      PROA  
ATOM    626  CA  PHE P  89     -25.950 -82.345  13.355  0.00  0.00      PROA  
ATOM    627  HA  PHE P  89     -26.122 -81.283  13.443  0.00  0.00      PROA  
ATOM    628  CB  PHE P  89     -26.306 -82.944  14.734  0.00  0.00      PROA  
ATOM    629  HB1 PHE P  89     -26.038 -84.022  14.765  0.00  0.00      PROA  
ATOM    630  HB2 PHE P  89     -27.373 -82.799  15.007  0.00  0.00      PROA  
ATOM    631  CG  PHE P  89     -25.526 -82.452  15.936  0.00  0.00      PROA  
ATOM    632  CD1 PHE P  89     -25.088 -81.151  16.053  0.00  0.00      PROA  
ATOM    633  HD1 PHE P  89     -25.247 -80.550  15.169  0.00  0.00      PROA  
ATOM    634  CE1 PHE P  89     -24.394 -80.644  17.170  0.00  0.00      PROA  
ATOM    635  HE1 PHE P  89     -23.982 -79.645  17.177  0.00  0.00      PROA  
ATOM    636  CZ  PHE P  89     -24.295 -81.475  18.285  0.00  0.00      PROA  
ATOM    637  HZ  PHE P  89     -23.847 -81.149  19.211  0.00  0.00      PROA  
ATOM    638  CD2 PHE P  89     -25.291 -83.333  17.071  0.00  0.00      PROA  
ATOM    639  HD2 PHE P  89     -25.648 -84.350  17.009  0.00  0.00      PROA  
ATOM    640  CE2 PHE P  89     -24.726 -82.793  18.204  0.00  0.00      PROA  
ATOM    641  HE2 PHE P  89     -24.675 -83.420  19.081  0.00  0.00      PROA  
ATOM    642  C   PHE P  89     -24.489 -82.545  13.122  0.00  0.00      PROA  
ATOM    643  O   PHE P  89     -23.633 -81.708  13.244  0.00  0.00      PROA  
ATOM    644  N   THR P  90     -24.137 -83.761  12.701  0.00  0.00      PROA  
ATOM    645  HN  THR P  90     -24.814 -84.491  12.644  0.00  0.00      PROA  
ATOM    646  CA  THR P  90     -22.748 -84.098  12.292  0.00  0.00      PROA  
ATOM    647  HA  THR P  90     -22.026 -83.846  13.055  0.00  0.00      PROA  
ATOM    648  CB  THR P  90     -22.465 -85.530  11.960  0.00  0.00      PROA  
ATOM    649  HB  THR P  90     -22.936 -85.794  10.989  0.00  0.00      PROA  
ATOM    650  OG1 THR P  90     -23.050 -86.319  13.010  0.00  0.00      PROA  
ATOM    651  HG1 THR P  90     -23.247 -87.191  12.663  0.00  0.00      PROA  
ATOM    652  CG2 THR P  90     -20.923 -85.811  12.004  0.00  0.00      PROA  
ATOM    653 HG21 THR P  90     -20.839 -86.912  11.874  0.00  0.00      PROA  
ATOM    654 HG22 THR P  90     -20.517 -85.639  13.024  0.00  0.00      PROA  
ATOM    655 HG23 THR P  90     -20.385 -85.139  11.303  0.00  0.00      PROA  
ATOM    656  C   THR P  90     -22.373 -83.228  11.044  0.00  0.00      PROA  
ATOM    657  O   THR P  90     -21.397 -82.554  10.978  0.00  0.00      PROA  
ATOM    658  N   THR P  91     -23.372 -83.180  10.112  0.00  0.00      PROA  
ATOM    659  HN  THR P  91     -24.231 -83.631  10.343  0.00  0.00      PROA  
ATOM    660  CA  THR P  91     -23.117 -82.529   8.828  0.00  0.00      PROA  
ATOM    661  HA  THR P  91     -22.215 -82.958   8.420  0.00  0.00      PROA  
ATOM    662  CB  THR P  91     -24.217 -82.625   7.713  0.00  0.00      PROA  
ATOM    663  HB  THR P  91     -25.168 -82.294   8.184  0.00  0.00      PROA  
ATOM    664  OG1 THR P  91     -24.386 -83.990   7.470  0.00  0.00      PROA  
ATOM    665  HG1 THR P  91     -24.903 -84.480   8.114  0.00  0.00      PROA  
ATOM    666  CG2 THR P  91     -23.963 -81.877   6.456  0.00  0.00      PROA  
ATOM    667 HG21 THR P  91     -23.792 -80.802   6.676  0.00  0.00      PROA  
ATOM    668 HG22 THR P  91     -24.830 -81.819   5.763  0.00  0.00      PROA  
ATOM    669 HG23 THR P  91     -22.984 -82.165   6.018  0.00  0.00      PROA  
ATOM    670  C   THR P  91     -22.836 -81.052   8.998  0.00  0.00      PROA  
ATOM    671  O   THR P  91     -21.797 -80.565   8.557  0.00  0.00      PROA  
ATOM    672  N   PHE P  92     -23.718 -80.276   9.673  0.00  0.00      PROA  
ATOM    673  HN  PHE P  92     -24.598 -80.713   9.840  0.00  0.00      PROA  
ATOM    674  CA  PHE P  92     -23.570 -78.838   9.914  0.00  0.00      PROA  
ATOM    675  HA  PHE P  92     -23.662 -78.406   8.928  0.00  0.00      PROA  
ATOM    676  CB  PHE P  92     -24.779 -78.333  10.727  0.00  0.00      PROA  
ATOM    677  HB1 PHE P  92     -24.885 -78.985  11.620  0.00  0.00      PROA  
ATOM    678  HB2 PHE P  92     -25.683 -78.629  10.154  0.00  0.00      PROA  
ATOM    679  CG  PHE P  92     -24.833 -76.886  11.243  0.00  0.00      PROA  
ATOM    680  CD1 PHE P  92     -24.074 -76.362  12.324  0.00  0.00      PROA  
ATOM    681  HD1 PHE P  92     -23.379 -77.028  12.814  0.00  0.00      PROA  
ATOM    682  CE1 PHE P  92     -24.077 -74.967  12.620  0.00  0.00      PROA  
ATOM    683  HE1 PHE P  92     -23.463 -74.666  13.456  0.00  0.00      PROA  
ATOM    684  CZ  PHE P  92     -24.929 -74.168  11.916  0.00  0.00      PROA  
ATOM    685  HZ  PHE P  92     -24.935 -73.136  12.233  0.00  0.00      PROA  
ATOM    686  CD2 PHE P  92     -25.682 -75.945  10.530  0.00  0.00      PROA  
ATOM    687  HD2 PHE P  92     -26.209 -76.292   9.654  0.00  0.00      PROA  
ATOM    688  CE2 PHE P  92     -25.685 -74.635  10.890  0.00  0.00      PROA  
ATOM    689  HE2 PHE P  92     -26.314 -73.969  10.319  0.00  0.00      PROA  
ATOM    690  C   PHE P  92     -22.224 -78.459  10.648  0.00  0.00      PROA  
ATOM    691  O   PHE P  92     -21.533 -77.591  10.124  0.00  0.00      PROA  
ATOM    692  N   THR P  93     -21.820 -79.185  11.741  0.00  0.00      PROA  
ATOM    693  HN  THR P  93     -22.428 -79.943  11.962  0.00  0.00      PROA  
ATOM    694  CA  THR P  93     -20.575 -78.849  12.533  0.00  0.00      PROA  
ATOM    695  HA  THR P  93     -20.445 -77.800  12.752  0.00  0.00      PROA  
ATOM    696  CB  THR P  93     -20.495 -79.745  13.767  0.00  0.00      PROA  
ATOM    697  HB  THR P  93     -19.550 -79.823  14.346  0.00  0.00      PROA  
ATOM    698  OG1 THR P  93     -20.970 -81.109  13.480  0.00  0.00      PROA  
ATOM    699  HG1 THR P  93     -21.914 -80.938  13.445  0.00  0.00      PROA  
ATOM    700  CG2 THR P  93     -21.587 -79.150  14.728  0.00  0.00      PROA  
ATOM    701 HG21 THR P  93     -21.718 -79.909  15.529  0.00  0.00      PROA  
ATOM    702 HG22 THR P  93     -22.591 -78.929  14.308  0.00  0.00      PROA  
ATOM    703 HG23 THR P  93     -21.256 -78.257  15.300  0.00  0.00      PROA  
ATOM    704  C   THR P  93     -19.362 -79.090  11.739  0.00  0.00      PROA  
ATOM    705  O   THR P  93     -18.405 -78.368  11.859  0.00  0.00      PROA  
ATOM    706  N   VAL P  94     -19.371 -80.155  10.956  0.00  0.00      PROA  
ATOM    707  HN  VAL P  94     -20.224 -80.671  10.962  0.00  0.00      PROA  
ATOM    708  CA  VAL P  94     -18.178 -80.628  10.261  0.00  0.00      PROA  
ATOM    709  HA  VAL P  94     -17.345 -80.198  10.798  0.00  0.00      PROA  
ATOM    710  CB  VAL P  94     -18.153 -82.191  10.185  0.00  0.00      PROA  
ATOM    711  HB  VAL P  94     -19.096 -82.555   9.722  0.00  0.00      PROA  
ATOM    712  CG1 VAL P  94     -16.920 -82.551   9.333  0.00  0.00      PROA  
ATOM    713 HG11 VAL P  94     -16.819 -83.657   9.320  0.00  0.00      PROA  
ATOM    714 HG12 VAL P  94     -15.907 -82.261   9.685  0.00  0.00      PROA  
ATOM    715 HG13 VAL P  94     -17.154 -82.195   8.307  0.00  0.00      PROA  
ATOM    716  CG2 VAL P  94     -18.111 -82.830  11.588  0.00  0.00      PROA  
ATOM    717 HG21 VAL P  94     -18.052 -83.936  11.508  0.00  0.00      PROA  
ATOM    718 HG22 VAL P  94     -19.012 -82.528  12.164  0.00  0.00      PROA  
ATOM    719 HG23 VAL P  94     -17.181 -82.502  12.099  0.00  0.00      PROA  
ATOM    720  C   VAL P  94     -17.976 -79.826   8.936  0.00  0.00      PROA  
ATOM    721  O   VAL P  94     -16.874 -79.505   8.592  0.00  0.00      PROA  
ATOM    722  N   THR P  95     -19.068 -79.585   8.203  0.00  0.00      PROA  
ATOM    723  HN  THR P  95     -19.972 -79.826   8.545  0.00  0.00      PROA  
ATOM    724  CA  THR P  95     -18.936 -78.846   6.979  0.00  0.00      PROA  
ATOM    725  HA  THR P  95     -18.322 -79.279   6.203  0.00  0.00      PROA  
ATOM    726  CB  THR P  95     -20.283 -78.736   6.192  0.00  0.00      PROA  
ATOM    727  HB  THR P  95     -20.271 -77.989   5.369  0.00  0.00      PROA  
ATOM    728  OG1 THR P  95     -21.392 -78.344   7.087  0.00  0.00      PROA  
ATOM    729  HG1 THR P  95     -21.565 -79.071   7.689  0.00  0.00      PROA  
ATOM    730  CG2 THR P  95     -20.568 -80.069   5.654  0.00  0.00      PROA  
ATOM    731 HG21 THR P  95     -20.206 -80.869   6.336  0.00  0.00      PROA  
ATOM    732 HG22 THR P  95     -20.212 -80.282   4.624  0.00  0.00      PROA  
ATOM    733 HG23 THR P  95     -21.650 -80.293   5.539  0.00  0.00      PROA  
ATOM    734  C   THR P  95     -18.436 -77.392   7.229  0.00  0.00      PROA  
ATOM    735  O   THR P  95     -17.424 -76.954   6.601  0.00  0.00      PROA  
ATOM    736  N   LYS P  96     -19.012 -76.785   8.235  0.00  0.00      PROA  
ATOM    737  HN  LYS P  96     -19.830 -77.206   8.620  0.00  0.00      PROA  
ATOM    738  CA  LYS P  96     -18.531 -75.470   8.770  0.00  0.00      PROA  
ATOM    739  HA  LYS P  96     -18.564 -74.761   7.957  0.00  0.00      PROA  
ATOM    740  CB  LYS P  96     -19.525 -75.008   9.872  0.00  0.00      PROA  
ATOM    741  HB1 LYS P  96     -19.385 -75.707  10.725  0.00  0.00      PROA  
ATOM    742  HB2 LYS P  96     -20.563 -75.322   9.629  0.00  0.00      PROA  
ATOM    743  CG  LYS P  96     -19.513 -73.485  10.032  0.00  0.00      PROA  
ATOM    744  HG1 LYS P  96     -20.401 -73.167  10.618  0.00  0.00      PROA  
ATOM    745  HG2 LYS P  96     -19.473 -73.005   9.031  0.00  0.00      PROA  
ATOM    746  CD  LYS P  96     -18.268 -72.874  10.747  0.00  0.00      PROA  
ATOM    747  HD1 LYS P  96     -17.289 -73.103  10.275  0.00  0.00      PROA  
ATOM    748  HD2 LYS P  96     -18.309 -73.572  11.611  0.00  0.00      PROA  
ATOM    749  CE  LYS P  96     -18.400 -71.384  11.040  0.00  0.00      PROA  
ATOM    750  HE1 LYS P  96     -19.442 -71.096  11.296  0.00  0.00      PROA  
ATOM    751  HE2 LYS P  96     -18.055 -70.719  10.219  0.00  0.00      PROA  
ATOM    752  NZ  LYS P  96     -17.590 -71.025  12.250  0.00  0.00      PROA  
ATOM    753  HZ1 LYS P  96     -17.782 -71.774  12.945  0.00  0.00      PROA  
ATOM    754  HZ2 LYS P  96     -17.873 -70.079  12.576  0.00  0.00      PROA  
ATOM    755  HZ3 LYS P  96     -16.610 -70.984  11.906  0.00  0.00      PROA  
ATOM    756  C   LYS P  96     -17.089 -75.476   9.252  0.00  0.00      PROA  
ATOM    757  O   LYS P  96     -16.291 -74.605   8.859  0.00  0.00      PROA  
ATOM    758  N   TYR P  97     -16.656 -76.411  10.149  0.00  0.00      PROA  
ATOM    759  HN  TYR P  97     -17.299 -77.041  10.578  0.00  0.00      PROA  
ATOM    760  CA  TYR P  97     -15.322 -76.508  10.683  0.00  0.00      PROA  
ATOM    761  HA  TYR P  97     -15.035 -75.485  10.879  0.00  0.00      PROA  
ATOM    762  CB  TYR P  97     -15.467 -77.430  11.990  0.00  0.00      PROA  
ATOM    763  HB1 TYR P  97     -15.929 -78.369  11.616  0.00  0.00      PROA  
ATOM    764  HB2 TYR P  97     -16.157 -76.874  12.660  0.00  0.00      PROA  
ATOM    765  CG  TYR P  97     -14.129 -77.835  12.601  0.00  0.00      PROA  
ATOM    766  CD1 TYR P  97     -13.533 -79.081  12.257  0.00  0.00      PROA  
ATOM    767  HD1 TYR P  97     -14.013 -79.666  11.486  0.00  0.00      PROA  
ATOM    768  CE1 TYR P  97     -12.337 -79.562  12.894  0.00  0.00      PROA  
ATOM    769  HE1 TYR P  97     -11.894 -80.479  12.535  0.00  0.00      PROA  
ATOM    770  CZ  TYR P  97     -11.682 -78.678  13.810  0.00  0.00      PROA  
ATOM    771  OH  TYR P  97     -10.683 -79.354  14.460  0.00  0.00      PROA  
ATOM    772  HH  TYR P  97     -10.772 -80.287  14.252  0.00  0.00      PROA  
ATOM    773  CD2 TYR P  97     -13.502 -77.071  13.608  0.00  0.00      PROA  
ATOM    774  HD2 TYR P  97     -13.945 -76.155  13.972  0.00  0.00      PROA  
ATOM    775  CE2 TYR P  97     -12.287 -77.548  14.251  0.00  0.00      PROA  
ATOM    776  HE2 TYR P  97     -11.751 -76.960  14.982  0.00  0.00      PROA  
ATOM    777  C   TYR P  97     -14.188 -76.982   9.671  0.00  0.00      PROA  
ATOM    778  O   TYR P  97     -13.023 -76.605   9.658  0.00  0.00      PROA  
ATOM    779  N   TRP P  98     -14.623 -77.930   8.741  0.00  0.00      PROA  
ATOM    780  HN  TRP P  98     -15.494 -78.401   8.857  0.00  0.00      PROA  
ATOM    781  CA  TRP P  98     -13.672 -78.520   7.756  0.00  0.00      PROA  
ATOM    782  HA  TRP P  98     -12.722 -78.664   8.249  0.00  0.00      PROA  
ATOM    783  CB  TRP P  98     -14.339 -79.823   7.298  0.00  0.00      PROA  
ATOM    784  HB1 TRP P  98     -15.291 -79.701   6.738  0.00  0.00      PROA  
ATOM    785  HB2 TRP P  98     -14.665 -80.444   8.159  0.00  0.00      PROA  
ATOM    786  CG  TRP P  98     -13.489 -80.646   6.412  0.00  0.00      PROA  
ATOM    787  CD1 TRP P  98     -12.859 -81.751   6.947  0.00  0.00      PROA  
ATOM    788  HD1 TRP P  98     -12.905 -81.995   7.998  0.00  0.00      PROA  
ATOM    789  NE1 TRP P  98     -12.071 -82.369   5.974  0.00  0.00      PROA  
ATOM    790  HE1 TRP P  98     -11.716 -83.277   6.017  0.00  0.00      PROA  
ATOM    791  CE2 TRP P  98     -12.268 -81.780   4.752  0.00  0.00      PROA  
ATOM    792  CD2 TRP P  98     -13.193 -80.671   4.956  0.00  0.00      PROA  
ATOM    793  CE3 TRP P  98     -13.645 -79.945   3.852  0.00  0.00      PROA  
ATOM    794  HE3 TRP P  98     -14.247 -79.051   3.927  0.00  0.00      PROA  
ATOM    795  CZ3 TRP P  98     -12.999 -80.110   2.614  0.00  0.00      PROA  
ATOM    796  HZ3 TRP P  98     -13.156 -79.464   1.763  0.00  0.00      PROA  
ATOM    797  CZ2 TRP P  98     -11.732 -82.053   3.431  0.00  0.00      PROA  
ATOM    798  HZ2 TRP P  98     -11.010 -82.843   3.284  0.00  0.00      PROA  
ATOM    799  CH2 TRP P  98     -12.119 -81.172   2.417  0.00  0.00      PROA  
ATOM    800  HH2 TRP P  98     -11.735 -81.247   1.411  0.00  0.00      PROA  
ATOM    801  C   TRP P  98     -13.380 -77.581   6.674  0.00  0.00      PROA  
ATOM    802  O   TRP P  98     -12.191 -77.467   6.339  0.00  0.00      PROA  
ATOM    803  N   PHE P  99     -14.398 -76.956   6.024  0.00  0.00      PROA  
ATOM    804  HN  PHE P  99     -15.342 -77.199   6.233  0.00  0.00      PROA  
ATOM    805  CA  PHE P  99     -14.159 -76.082   4.889  0.00  0.00      PROA  
ATOM    806  HA  PHE P  99     -13.605 -76.677   4.178  0.00  0.00      PROA  
ATOM    807  CB  PHE P  99     -15.532 -75.727   4.154  0.00  0.00      PROA  
ATOM    808  HB1 PHE P  99     -15.944 -74.856   4.707  0.00  0.00      PROA  
ATOM    809  HB2 PHE P  99     -16.219 -76.596   4.075  0.00  0.00      PROA  
ATOM    810  CG  PHE P  99     -15.330 -75.089   2.820  0.00  0.00      PROA  
ATOM    811  CD1 PHE P  99     -14.296 -75.422   1.910  0.00  0.00      PROA  
ATOM    812  HD1 PHE P  99     -13.527 -76.121   2.203  0.00  0.00      PROA  
ATOM    813  CE1 PHE P  99     -14.206 -74.801   0.641  0.00  0.00      PROA  
ATOM    814  HE1 PHE P  99     -13.449 -75.093  -0.071  0.00  0.00      PROA  
ATOM    815  CZ  PHE P  99     -15.067 -73.810   0.256  0.00  0.00      PROA  
ATOM    816  HZ  PHE P  99     -15.050 -73.493  -0.776  0.00  0.00      PROA  
ATOM    817  CD2 PHE P  99     -16.288 -74.046   2.348  0.00  0.00      PROA  
ATOM    818  HD2 PHE P  99     -17.057 -73.652   2.997  0.00  0.00      PROA  
ATOM    819  CE2 PHE P  99     -16.171 -73.477   1.083  0.00  0.00      PROA  
ATOM    820  HE2 PHE P  99     -16.833 -72.693   0.745  0.00  0.00      PROA  
ATOM    821  C   PHE P  99     -13.390 -74.864   5.354  0.00  0.00      PROA  
ATOM    822  O   PHE P  99     -12.402 -74.431   4.718  0.00  0.00      PROA  
ATOM    823  N   TYR P 100     -13.716 -74.272   6.513  0.00  0.00      PROA  
ATOM    824  HN  TYR P 100     -14.323 -74.781   7.119  0.00  0.00      PROA  
ATOM    825  CA  TYR P 100     -12.865 -73.170   7.055  0.00  0.00      PROA  
ATOM    826  HA  TYR P 100     -12.774 -72.420   6.283  0.00  0.00      PROA  
ATOM    827  CB  TYR P 100     -13.588 -72.533   8.348  0.00  0.00      PROA  
ATOM    828  HB1 TYR P 100     -13.858 -73.317   9.088  0.00  0.00      PROA  
ATOM    829  HB2 TYR P 100     -14.499 -72.023   7.970  0.00  0.00      PROA  
ATOM    830  CG  TYR P 100     -12.742 -71.436   8.924  0.00  0.00      PROA  
ATOM    831  CD1 TYR P 100     -12.991 -70.108   8.519  0.00  0.00      PROA  
ATOM    832  HD1 TYR P 100     -13.566 -69.874   7.635  0.00  0.00      PROA  
ATOM    833  CE1 TYR P 100     -12.212 -69.114   9.072  0.00  0.00      PROA  
ATOM    834  HE1 TYR P 100     -12.401 -68.117   8.703  0.00  0.00      PROA  
ATOM    835  CZ  TYR P 100     -11.278 -69.346  10.068  0.00  0.00      PROA  
ATOM    836  OH  TYR P 100     -10.563 -68.279  10.682  0.00  0.00      PROA  
ATOM    837  HH  TYR P 100     -10.261 -68.573  11.545  0.00  0.00      PROA  
ATOM    838  CD2 TYR P 100     -11.816 -71.741   9.987  0.00  0.00      PROA  
ATOM    839  HD2 TYR P 100     -11.626 -72.753  10.312  0.00  0.00      PROA  
ATOM    840  CE2 TYR P 100     -10.968 -70.705  10.424  0.00  0.00      PROA  
ATOM    841  HE2 TYR P 100     -10.126 -70.799  11.094  0.00  0.00      PROA  
ATOM    842  C   TYR P 100     -11.450 -73.518   7.298  0.00  0.00      PROA  
ATOM    843  O   TYR P 100     -10.475 -72.746   7.050  0.00  0.00      PROA  
ATOM    844  N   ARG P 101     -11.189 -74.726   7.842  0.00  0.00      PROA  
ATOM    845  HN  ARG P 101     -11.880 -75.383   8.131  0.00  0.00      PROA  
ATOM    846  CA  ARG P 101      -9.853 -75.189   8.161  0.00  0.00      PROA  
ATOM    847  HA  ARG P 101      -9.472 -74.384   8.772  0.00  0.00      PROA  
ATOM    848  CB  ARG P 101      -9.732 -76.326   9.209  0.00  0.00      PROA  
ATOM    849  HB1 ARG P 101      -8.709 -76.754   9.138  0.00  0.00      PROA  
ATOM    850  HB2 ARG P 101     -10.511 -77.115   9.138  0.00  0.00      PROA  
ATOM    851  CG  ARG P 101      -9.660 -75.731  10.694  0.00  0.00      PROA  
ATOM    852  HG1 ARG P 101     -10.669 -75.276  10.794  0.00  0.00      PROA  
ATOM    853  HG2 ARG P 101      -8.879 -74.941  10.664  0.00  0.00      PROA  
ATOM    854  CD  ARG P 101      -9.445 -76.907  11.664  0.00  0.00      PROA  
ATOM    855  HD1 ARG P 101      -8.527 -77.408  11.289  0.00  0.00      PROA  
ATOM    856  HD2 ARG P 101     -10.410 -77.456  11.701  0.00  0.00      PROA  
ATOM    857  NE  ARG P 101      -9.257 -76.307  12.961  0.00  0.00      PROA  
ATOM    858  HE  ARG P 101      -9.568 -75.377  13.157  0.00  0.00      PROA  
ATOM    859  CZ  ARG P 101      -8.338 -76.739  13.796  0.00  0.00      PROA  
ATOM    860  NH1 ARG P 101      -7.812 -77.970  13.666  0.00  0.00      PROA  
ATOM    861 HH11 ARG P 101      -8.252 -78.600  13.025  0.00  0.00      PROA  
ATOM    862 HH12 ARG P 101      -7.364 -78.392  14.454  0.00  0.00      PROA  
ATOM    863  NH2 ARG P 101      -8.004 -76.028  14.848  0.00  0.00      PROA  
ATOM    864 HH21 ARG P 101      -8.522 -75.173  14.846  0.00  0.00      PROA  
ATOM    865 HH22 ARG P 101      -7.154 -76.249  15.325  0.00  0.00      PROA  
ATOM    866  C   ARG P 101      -8.959 -75.325   6.901  0.00  0.00      PROA  
ATOM    867  O   ARG P 101      -7.775 -74.951   6.843  0.00  0.00      PROA  
ATOM    868  N   LEU P 102      -9.538 -75.854   5.820  0.00  0.00      PROA  
ATOM    869  HN  LEU P 102     -10.507 -76.060   5.938  0.00  0.00      PROA  
ATOM    870  CA  LEU P 102      -9.001 -75.821   4.490  0.00  0.00      PROA  
ATOM    871  HA  LEU P 102      -8.076 -76.378   4.475  0.00  0.00      PROA  
ATOM    872  CB  LEU P 102      -9.951 -76.571   3.526  0.00  0.00      PROA  
ATOM    873  HB1 LEU P 102     -10.915 -76.028   3.421  0.00  0.00      PROA  
ATOM    874  HB2 LEU P 102     -10.140 -77.498   4.109  0.00  0.00      PROA  
ATOM    875  CG  LEU P 102      -9.378 -76.852   2.135  0.00  0.00      PROA  
ATOM    876  HG  LEU P 102      -8.866 -75.941   1.757  0.00  0.00      PROA  
ATOM    877  CD1 LEU P 102      -8.330 -77.938   2.105  0.00  0.00      PROA  
ATOM    878 HD11 LEU P 102      -7.932 -78.107   1.081  0.00  0.00      PROA  
ATOM    879 HD12 LEU P 102      -8.849 -78.853   2.462  0.00  0.00      PROA  
ATOM    880 HD13 LEU P 102      -7.398 -77.707   2.665  0.00  0.00      PROA  
ATOM    881  CD2 LEU P 102     -10.556 -77.247   1.284  0.00  0.00      PROA  
ATOM    882 HD21 LEU P 102     -10.224 -77.750   0.350  0.00  0.00      PROA  
ATOM    883 HD22 LEU P 102     -11.227 -76.374   1.140  0.00  0.00      PROA  
ATOM    884 HD23 LEU P 102     -11.159 -77.905   1.945  0.00  0.00      PROA  
ATOM    885  C   LEU P 102      -8.693 -74.424   3.880  0.00  0.00      PROA  
ATOM    886  O   LEU P 102      -7.538 -74.080   3.588  0.00  0.00      PROA  
ATOM    887  N   LEU P 103      -9.671 -73.455   3.732  0.00  0.00      PROA  
ATOM    888  HN  LEU P 103     -10.600 -73.725   3.973  0.00  0.00      PROA  
ATOM    889  CA  LEU P 103      -9.474 -72.031   3.171  0.00  0.00      PROA  
ATOM    890  HA  LEU P 103      -9.106 -71.993   2.156  0.00  0.00      PROA  
ATOM    891  CB  LEU P 103     -10.775 -71.294   3.384  0.00  0.00      PROA  
ATOM    892  HB1 LEU P 103     -10.557 -70.289   2.964  0.00  0.00      PROA  
ATOM    893  HB2 LEU P 103     -11.088 -71.141   4.439  0.00  0.00      PROA  
ATOM    894  CG  LEU P 103     -11.874 -71.936   2.487  0.00  0.00      PROA  
ATOM    895  HG  LEU P 103     -12.081 -72.989   2.777  0.00  0.00      PROA  
ATOM    896  CD1 LEU P 103     -13.142 -71.139   2.726  0.00  0.00      PROA  
ATOM    897 HD11 LEU P 103     -13.966 -71.547   2.102  0.00  0.00      PROA  
ATOM    898 HD12 LEU P 103     -13.087 -70.046   2.536  0.00  0.00      PROA  
ATOM    899 HD13 LEU P 103     -13.395 -71.313   3.794  0.00  0.00      PROA  
ATOM    900  CD2 LEU P 103     -11.453 -71.808   0.988  0.00  0.00      PROA  
ATOM    901 HD21 LEU P 103     -10.648 -72.534   0.747  0.00  0.00      PROA  
ATOM    902 HD22 LEU P 103     -11.311 -70.724   0.786  0.00  0.00      PROA  
ATOM    903 HD23 LEU P 103     -12.355 -72.155   0.439  0.00  0.00      PROA  
ATOM    904  C   LEU P 103      -8.455 -71.252   4.022  0.00  0.00      PROA  
ATOM    905  O   LEU P 103      -7.637 -70.552   3.437  0.00  0.00      PROA  
ATOM    906  N   SER P 104      -8.557 -71.294   5.387  0.00  0.00      PROA  
ATOM    907  HN  SER P 104      -9.116 -72.008   5.803  0.00  0.00      PROA  
ATOM    908  CA  SER P 104      -7.671 -70.496   6.254  0.00  0.00      PROA  
ATOM    909  HA  SER P 104      -7.698 -69.489   5.865  0.00  0.00      PROA  
ATOM    910  CB  SER P 104      -8.184 -70.535   7.748  0.00  0.00      PROA  
ATOM    911  HB1 SER P 104      -9.239 -70.189   7.711  0.00  0.00      PROA  
ATOM    912  HB2 SER P 104      -7.658 -69.784   8.376  0.00  0.00      PROA  
ATOM    913  OG  SER P 104      -8.267 -71.843   8.252  0.00  0.00      PROA  
ATOM    914  HG1 SER P 104      -9.079 -72.156   7.847  0.00  0.00      PROA  
ATOM    915  C   SER P 104      -6.216 -71.006   6.151  0.00  0.00      PROA  
ATOM    916  O   SER P 104      -5.274 -70.230   6.245  0.00  0.00      PROA  
ATOM    917  N   ALA P 105      -5.991 -72.308   5.993  0.00  0.00      PROA  
ATOM    918  HN  ALA P 105      -6.757 -72.945   5.951  0.00  0.00      PROA  
ATOM    919  CA  ALA P 105      -4.653 -72.838   5.801  0.00  0.00      PROA  
ATOM    920  HA  ALA P 105      -4.041 -72.248   6.467  0.00  0.00      PROA  
ATOM    921  CB  ALA P 105      -4.656 -74.280   6.156  0.00  0.00      PROA  
ATOM    922  HB1 ALA P 105      -3.637 -74.723   6.178  0.00  0.00      PROA  
ATOM    923  HB2 ALA P 105      -5.309 -74.824   5.440  0.00  0.00      PROA  
ATOM    924  HB3 ALA P 105      -5.062 -74.414   7.181  0.00  0.00      PROA  
ATOM    925  C   ALA P 105      -4.056 -72.660   4.416  0.00  0.00      PROA  
ATOM    926  O   ALA P 105      -2.875 -72.430   4.291  0.00  0.00      PROA  
ATOM    927  N   LEU P 106      -4.820 -72.589   3.292  0.00  0.00      PROA  
ATOM    928  HN  LEU P 106      -5.679 -73.090   3.366  0.00  0.00      PROA  
ATOM    929  CA  LEU P 106      -4.377 -72.386   1.955  0.00  0.00      PROA  
ATOM    930  HA  LEU P 106      -3.482 -72.954   1.746  0.00  0.00      PROA  
ATOM    931  CB  LEU P 106      -5.494 -72.689   0.878  0.00  0.00      PROA  
ATOM    932  HB1 LEU P 106      -4.952 -72.453  -0.062  0.00  0.00      PROA  
ATOM    933  HB2 LEU P 106      -6.396 -72.041   0.850  0.00  0.00      PROA  
ATOM    934  CG  LEU P 106      -5.916 -74.118   0.721  0.00  0.00      PROA  
ATOM    935  HG  LEU P 106      -6.117 -74.585   1.709  0.00  0.00      PROA  
ATOM    936  CD1 LEU P 106      -7.107 -74.371  -0.157  0.00  0.00      PROA  
ATOM    937 HD11 LEU P 106      -6.789 -74.202  -1.208  0.00  0.00      PROA  
ATOM    938 HD12 LEU P 106      -7.953 -73.791   0.271  0.00  0.00      PROA  
ATOM    939 HD13 LEU P 106      -7.376 -75.449  -0.148  0.00  0.00      PROA  
ATOM    940  CD2 LEU P 106      -4.831 -74.919   0.135  0.00  0.00      PROA  
ATOM    941 HD21 LEU P 106      -5.153 -75.980   0.061  0.00  0.00      PROA  
ATOM    942 HD22 LEU P 106      -3.926 -74.837   0.775  0.00  0.00      PROA  
ATOM    943 HD23 LEU P 106      -4.629 -74.535  -0.887  0.00  0.00      PROA  
ATOM    944  C   LEU P 106      -4.020 -70.870   1.835  0.00  0.00      PROA  
ATOM    945  O   LEU P 106      -3.044 -70.583   1.136  0.00  0.00      PROA  
ATOM    946  N   PHE P 107      -4.839 -69.938   2.506  0.00  0.00      PROA  
ATOM    947  HN  PHE P 107      -5.639 -70.173   3.054  0.00  0.00      PROA  
ATOM    948  CA  PHE P 107      -4.772 -68.501   2.142  0.00  0.00      PROA  
ATOM    949  HA  PHE P 107      -4.019 -68.455   1.369  0.00  0.00      PROA  
ATOM    950  CB  PHE P 107      -6.176 -68.044   1.547  0.00  0.00      PROA  
ATOM    951  HB1 PHE P 107      -6.232 -67.004   1.160  0.00  0.00      PROA  
ATOM    952  HB2 PHE P 107      -7.019 -68.163   2.260  0.00  0.00      PROA  
ATOM    953  CG  PHE P 107      -6.480 -68.845   0.309  0.00  0.00      PROA  
ATOM    954  CD1 PHE P 107      -7.821 -69.385   0.176  0.00  0.00      PROA  
ATOM    955  HD1 PHE P 107      -8.493 -69.136   0.984  0.00  0.00      PROA  
ATOM    956  CE1 PHE P 107      -8.070 -70.224  -0.876  0.00  0.00      PROA  
ATOM    957  HE1 PHE P 107      -9.047 -70.671  -0.987  0.00  0.00      PROA  
ATOM    958  CZ  PHE P 107      -7.132 -70.432  -1.837  0.00  0.00      PROA  
ATOM    959  HZ  PHE P 107      -7.178 -71.032  -2.734  0.00  0.00      PROA  
ATOM    960  CD2 PHE P 107      -5.550 -68.896  -0.752  0.00  0.00      PROA  
ATOM    961  HD2 PHE P 107      -4.577 -68.427  -0.730  0.00  0.00      PROA  
ATOM    962  CE2 PHE P 107      -5.893 -69.745  -1.830  0.00  0.00      PROA  
ATOM    963  HE2 PHE P 107      -5.246 -69.913  -2.678  0.00  0.00      PROA  
ATOM    964  C   PHE P 107      -4.401 -67.549   3.238  0.00  0.00      PROA  
ATOM    965  O   PHE P 107      -4.050 -66.386   2.989  0.00  0.00      PROA  
ATOM    966  N   GLY P 108      -4.420 -68.044   4.459  0.00  0.00      PROA  
ATOM    967  HN  GLY P 108      -4.484 -69.019   4.658  0.00  0.00      PROA  
ATOM    968  CA  GLY P 108      -4.210 -67.158   5.606  0.00  0.00      PROA  
ATOM    969  HA1 GLY P 108      -4.354 -67.743   6.502  0.00  0.00      PROA  
ATOM    970  HA2 GLY P 108      -4.948 -66.370   5.582  0.00  0.00      PROA  
ATOM    971  C   GLY P 108      -2.908 -66.458   5.776  0.00  0.00      PROA  
ATOM    972  O   GLY P 108      -2.796 -65.262   6.055  0.00  0.00      PROA  
ATOM    973  N   ILE P 109      -1.810 -67.212   5.637  0.00  0.00      PROA  
ATOM    974  HN  ILE P 109      -1.836 -68.191   5.451  0.00  0.00      PROA  
ATOM    975  CA  ILE P 109      -0.394 -66.709   5.637  0.00  0.00      PROA  
ATOM    976  HA  ILE P 109      -0.302 -66.241   6.606  0.00  0.00      PROA  
ATOM    977  CB  ILE P 109       0.620 -67.857   5.673  0.00  0.00      PROA  
ATOM    978  HB  ILE P 109       0.295 -68.544   4.863  0.00  0.00      PROA  
ATOM    979  CG2 ILE P 109       2.059 -67.379   5.497  0.00  0.00      PROA  
ATOM    980 HG21 ILE P 109       2.101 -66.787   4.557  0.00  0.00      PROA  
ATOM    981 HG22 ILE P 109       2.596 -68.351   5.465  0.00  0.00      PROA  
ATOM    982 HG23 ILE P 109       2.408 -66.773   6.360  0.00  0.00      PROA  
ATOM    983  CG1 ILE P 109       0.471 -68.622   6.996  0.00  0.00      PROA  
ATOM    984 HG11 ILE P 109      -0.529 -69.062   7.198  0.00  0.00      PROA  
ATOM    985 HG12 ILE P 109       0.670 -67.976   7.877  0.00  0.00      PROA  
ATOM    986  CD  ILE P 109       1.415 -69.891   7.028  0.00  0.00      PROA  
ATOM    987  HD1 ILE P 109       1.481 -70.337   6.012  0.00  0.00      PROA  
ATOM    988  HD2 ILE P 109       1.133 -70.645   7.793  0.00  0.00      PROA  
ATOM    989  HD3 ILE P 109       2.440 -69.550   7.290  0.00  0.00      PROA  
ATOM    990  C   ILE P 109      -0.085 -65.684   4.588  0.00  0.00      PROA  
ATOM    991  O   ILE P 109       0.563 -64.698   4.916  0.00  0.00      PROA  
ATOM    992  N   PRO P 110      -0.479 -65.865   3.354  0.00  0.00      PROA  
ATOM    993  CD  PRO P 110      -0.815 -67.189   2.740  0.00  0.00      PROA  
ATOM    994  HD1 PRO P 110      -1.772 -67.561   3.164  0.00  0.00      PROA  
ATOM    995  HD2 PRO P 110      -0.104 -67.994   3.025  0.00  0.00      PROA  
ATOM    996  CA  PRO P 110      -0.326 -64.784   2.370  0.00  0.00      PROA  
ATOM    997  HA  PRO P 110       0.688 -64.411   2.397  0.00  0.00      PROA  
ATOM    998  CB  PRO P 110      -0.671 -65.454   0.992  0.00  0.00      PROA  
ATOM    999  HB1 PRO P 110       0.225 -65.375   0.339  0.00  0.00      PROA  
ATOM   1000  HB2 PRO P 110      -1.461 -64.911   0.430  0.00  0.00      PROA  
ATOM   1001  CG  PRO P 110      -0.904 -66.982   1.176  0.00  0.00      PROA  
ATOM   1002  HG1 PRO P 110      -1.918 -67.312   0.863  0.00  0.00      PROA  
ATOM   1003  HG2 PRO P 110      -0.104 -67.548   0.652  0.00  0.00      PROA  
ATOM   1004  C   PRO P 110      -1.211 -63.551   2.610  0.00  0.00      PROA  
ATOM   1005  O   PRO P 110      -0.668 -62.432   2.488  0.00  0.00      PROA  
ATOM   1006  N   MET P 111      -2.510 -63.783   2.934  0.00  0.00      PROA  
ATOM   1007  HN  MET P 111      -2.915 -64.694   2.938  0.00  0.00      PROA  
ATOM   1008  CA  MET P 111      -3.304 -62.745   3.543  0.00  0.00      PROA  
ATOM   1009  HA  MET P 111      -3.441 -61.931   2.846  0.00  0.00      PROA  
ATOM   1010  CB  MET P 111      -4.786 -63.168   3.906  0.00  0.00      PROA  
ATOM   1011  HB1 MET P 111      -5.312 -62.321   4.396  0.00  0.00      PROA  
ATOM   1012  HB2 MET P 111      -4.698 -64.012   4.623  0.00  0.00      PROA  
ATOM   1013  CG  MET P 111      -5.629 -63.618   2.743  0.00  0.00      PROA  
ATOM   1014  HG1 MET P 111      -5.133 -64.355   2.076  0.00  0.00      PROA  
ATOM   1015  HG2 MET P 111      -5.806 -62.728   2.103  0.00  0.00      PROA  
ATOM   1016  SD  MET P 111      -7.185 -64.437   3.222  0.00  0.00      PROA  
ATOM   1017  CE  MET P 111      -8.127 -62.934   2.938  0.00  0.00      PROA  
ATOM   1018  HE1 MET P 111      -9.170 -63.101   3.283  0.00  0.00      PROA  
ATOM   1019  HE2 MET P 111      -7.991 -62.731   1.855  0.00  0.00      PROA  
ATOM   1020  HE3 MET P 111      -7.795 -62.119   3.616  0.00  0.00      PROA  
ATOM   1021  C   MET P 111      -2.612 -62.008   4.676  0.00  0.00      PROA  
ATOM   1022  O   MET P 111      -2.647 -60.821   4.609  0.00  0.00      PROA  
ATOM   1023  N   ALA P 112      -2.015 -62.649   5.661  0.00  0.00      PROA  
ATOM   1024  HN  ALA P 112      -2.068 -63.640   5.758  0.00  0.00      PROA  
ATOM   1025  CA  ALA P 112      -1.281 -61.986   6.747  0.00  0.00      PROA  
ATOM   1026  HA  ALA P 112      -1.930 -61.462   7.433  0.00  0.00      PROA  
ATOM   1027  CB  ALA P 112      -0.632 -63.051   7.647  0.00  0.00      PROA  
ATOM   1028  HB1 ALA P 112       0.177 -63.609   7.129  0.00  0.00      PROA  
ATOM   1029  HB2 ALA P 112      -1.501 -63.685   7.926  0.00  0.00      PROA  
ATOM   1030  HB3 ALA P 112      -0.215 -62.534   8.537  0.00  0.00      PROA  
ATOM   1031  C   ALA P 112      -0.136 -61.083   6.248  0.00  0.00      PROA  
ATOM   1032  O   ALA P 112       0.013 -59.962   6.691  0.00  0.00      PROA  
ATOM   1033  N   LEU P 113       0.572 -61.529   5.267  0.00  0.00      PROA  
ATOM   1034  HN  LEU P 113       0.466 -62.490   5.023  0.00  0.00      PROA  
ATOM   1035  CA  LEU P 113       1.637 -60.796   4.580  0.00  0.00      PROA  
ATOM   1036  HA  LEU P 113       2.269 -60.528   5.414  0.00  0.00      PROA  
ATOM   1037  CB  LEU P 113       2.450 -61.722   3.516  0.00  0.00      PROA  
ATOM   1038  HB1 LEU P 113       1.678 -62.168   2.854  0.00  0.00      PROA  
ATOM   1039  HB2 LEU P 113       3.123 -62.472   3.985  0.00  0.00      PROA  
ATOM   1040  CG  LEU P 113       3.356 -60.879   2.497  0.00  0.00      PROA  
ATOM   1041  HG  LEU P 113       2.599 -60.245   1.986  0.00  0.00      PROA  
ATOM   1042  CD1 LEU P 113       4.497 -60.165   3.244  0.00  0.00      PROA  
ATOM   1043 HD11 LEU P 113       5.161 -60.957   3.651  0.00  0.00      PROA  
ATOM   1044 HD12 LEU P 113       4.073 -59.528   4.049  0.00  0.00      PROA  
ATOM   1045 HD13 LEU P 113       4.910 -59.437   2.514  0.00  0.00      PROA  
ATOM   1046  CD2 LEU P 113       3.971 -61.783   1.418  0.00  0.00      PROA  
ATOM   1047 HD21 LEU P 113       4.569 -62.543   1.965  0.00  0.00      PROA  
ATOM   1048 HD22 LEU P 113       4.510 -61.135   0.694  0.00  0.00      PROA  
ATOM   1049 HD23 LEU P 113       3.134 -62.191   0.813  0.00  0.00      PROA  
ATOM   1050  C   LEU P 113       1.091 -59.539   3.895  0.00  0.00      PROA  
ATOM   1051  O   LEU P 113       1.546 -58.449   4.081  0.00  0.00      PROA  
ATOM   1052  N   ILE P 114       0.048 -59.658   3.099  0.00  0.00      PROA  
ATOM   1053  HN  ILE P 114      -0.236 -60.611   3.027  0.00  0.00      PROA  
ATOM   1054  CA  ILE P 114      -0.641 -58.556   2.379  0.00  0.00      PROA  
ATOM   1055  HA  ILE P 114       0.097 -58.155   1.699  0.00  0.00      PROA  
ATOM   1056  CB  ILE P 114      -1.675 -59.145   1.444  0.00  0.00      PROA  
ATOM   1057  HB  ILE P 114      -2.462 -59.638   2.054  0.00  0.00      PROA  
ATOM   1058  CG2 ILE P 114      -2.364 -58.026   0.606  0.00  0.00      PROA  
ATOM   1059 HG21 ILE P 114      -3.108 -57.495   1.238  0.00  0.00      PROA  
ATOM   1060 HG22 ILE P 114      -2.930 -58.406  -0.272  0.00  0.00      PROA  
ATOM   1061 HG23 ILE P 114      -1.573 -57.335   0.244  0.00  0.00      PROA  
ATOM   1062  CG1 ILE P 114      -1.056 -60.146   0.436  0.00  0.00      PROA  
ATOM   1063 HG11 ILE P 114      -1.891 -60.842   0.201  0.00  0.00      PROA  
ATOM   1064 HG12 ILE P 114      -0.279 -60.780   0.914  0.00  0.00      PROA  
ATOM   1065  CD  ILE P 114      -0.429 -59.676  -0.848  0.00  0.00      PROA  
ATOM   1066  HD1 ILE P 114       0.022 -60.461  -1.491  0.00  0.00      PROA  
ATOM   1067  HD2 ILE P 114       0.290 -58.903  -0.499  0.00  0.00      PROA  
ATOM   1068  HD3 ILE P 114      -1.066 -59.129  -1.575  0.00  0.00      PROA  
ATOM   1069  C   ILE P 114      -1.244 -57.430   3.278  0.00  0.00      PROA  
ATOM   1070  O   ILE P 114      -1.026 -56.238   3.036  0.00  0.00      PROA  
ATOM   1071  N   TRP P 115      -2.049 -57.801   4.302  0.00  0.00      PROA  
ATOM   1072  HN  TRP P 115      -2.291 -58.748   4.499  0.00  0.00      PROA  
ATOM   1073  CA  TRP P 115      -2.470 -56.836   5.300  0.00  0.00      PROA  
ATOM   1074  HA  TRP P 115      -2.898 -55.972   4.815  0.00  0.00      PROA  
ATOM   1075  CB  TRP P 115      -3.493 -57.580   6.168  0.00  0.00      PROA  
ATOM   1076  HB1 TRP P 115      -3.716 -56.892   7.011  0.00  0.00      PROA  
ATOM   1077  HB2 TRP P 115      -3.064 -58.519   6.580  0.00  0.00      PROA  
ATOM   1078  CG  TRP P 115      -4.801 -57.879   5.479  0.00  0.00      PROA  
ATOM   1079  CD1 TRP P 115      -5.385 -59.085   5.440  0.00  0.00      PROA  
ATOM   1080  HD1 TRP P 115      -5.041 -59.959   5.973  0.00  0.00      PROA  
ATOM   1081  NE1 TRP P 115      -6.517 -59.046   4.676  0.00  0.00      PROA  
ATOM   1082  HE1 TRP P 115      -7.354 -59.539   4.768  0.00  0.00      PROA  
ATOM   1083  CE2 TRP P 115      -6.711 -57.806   4.261  0.00  0.00      PROA  
ATOM   1084  CD2 TRP P 115      -5.597 -57.063   4.623  0.00  0.00      PROA  
ATOM   1085  CE3 TRP P 115      -5.598 -55.672   4.334  0.00  0.00      PROA  
ATOM   1086  HE3 TRP P 115      -4.825 -55.064   4.779  0.00  0.00      PROA  
ATOM   1087  CZ3 TRP P 115      -6.541 -55.180   3.437  0.00  0.00      PROA  
ATOM   1088  HZ3 TRP P 115      -6.558 -54.125   3.203  0.00  0.00      PROA  
ATOM   1089  CZ2 TRP P 115      -7.701 -57.300   3.497  0.00  0.00      PROA  
ATOM   1090  HZ2 TRP P 115      -8.628 -57.707   3.121  0.00  0.00      PROA  
ATOM   1091  CH2 TRP P 115      -7.516 -56.015   2.978  0.00  0.00      PROA  
ATOM   1092  HH2 TRP P 115      -8.374 -55.608   2.464  0.00  0.00      PROA  
ATOM   1093  C   TRP P 115      -1.333 -56.287   6.129  0.00  0.00      PROA  
ATOM   1094  O   TRP P 115      -1.414 -55.067   6.439  0.00  0.00      PROA  
ATOM   1095  N   GLY P 116      -0.260 -57.075   6.482  0.00  0.00      PROA  
ATOM   1096  HN  GLY P 116      -0.226 -58.047   6.263  0.00  0.00      PROA  
ATOM   1097  CA  GLY P 116       0.891 -56.639   7.264  0.00  0.00      PROA  
ATOM   1098  HA1 GLY P 116       1.537 -57.500   7.172  0.00  0.00      PROA  
ATOM   1099  HA2 GLY P 116       0.564 -56.432   8.272  0.00  0.00      PROA  
ATOM   1100  C   GLY P 116       1.659 -55.484   6.619  0.00  0.00      PROA  
ATOM   1101  O   GLY P 116       1.961 -54.503   7.278  0.00  0.00      PROA  
ATOM   1102  N   ILE P 117       1.931 -55.548   5.335  0.00  0.00      PROA  
ATOM   1103  HN  ILE P 117       1.829 -56.410   4.846  0.00  0.00      PROA  
ATOM   1104  CA  ILE P 117       2.440 -54.447   4.524  0.00  0.00      PROA  
ATOM   1105  HA  ILE P 117       3.276 -53.976   5.018  0.00  0.00      PROA  
ATOM   1106  CB  ILE P 117       2.830 -54.965   3.165  0.00  0.00      PROA  
ATOM   1107  HB  ILE P 117       2.051 -55.672   2.806  0.00  0.00      PROA  
ATOM   1108  CG2 ILE P 117       3.084 -53.885   2.052  0.00  0.00      PROA  
ATOM   1109 HG21 ILE P 117       3.813 -53.144   2.444  0.00  0.00      PROA  
ATOM   1110 HG22 ILE P 117       2.189 -53.241   1.919  0.00  0.00      PROA  
ATOM   1111 HG23 ILE P 117       3.521 -54.266   1.104  0.00  0.00      PROA  
ATOM   1112  CG1 ILE P 117       4.106 -55.867   3.240  0.00  0.00      PROA  
ATOM   1113 HG11 ILE P 117       4.317 -56.293   2.236  0.00  0.00      PROA  
ATOM   1114 HG12 ILE P 117       3.804 -56.717   3.889  0.00  0.00      PROA  
ATOM   1115  CD  ILE P 117       5.324 -55.186   3.752  0.00  0.00      PROA  
ATOM   1116  HD1 ILE P 117       5.568 -54.278   3.161  0.00  0.00      PROA  
ATOM   1117  HD2 ILE P 117       6.125 -55.947   3.632  0.00  0.00      PROA  
ATOM   1118  HD3 ILE P 117       5.240 -54.971   4.839  0.00  0.00      PROA  
ATOM   1119  C   ILE P 117       1.444 -53.259   4.426  0.00  0.00      PROA  
ATOM   1120  O   ILE P 117       1.783 -52.112   4.576  0.00  0.00      PROA  
ATOM   1121  N   TYR P 118       0.160 -53.556   4.254  0.00  0.00      PROA  
ATOM   1122  HN  TYR P 118      -0.094 -54.511   4.117  0.00  0.00      PROA  
ATOM   1123  CA  TYR P 118      -0.870 -52.558   4.092  0.00  0.00      PROA  
ATOM   1124  HA  TYR P 118      -0.495 -51.829   3.388  0.00  0.00      PROA  
ATOM   1125  CB  TYR P 118      -2.259 -53.110   3.629  0.00  0.00      PROA  
ATOM   1126  HB1 TYR P 118      -2.489 -54.120   4.030  0.00  0.00      PROA  
ATOM   1127  HB2 TYR P 118      -2.256 -53.312   2.537  0.00  0.00      PROA  
ATOM   1128  CG  TYR P 118      -3.480 -52.180   3.786  0.00  0.00      PROA  
ATOM   1129  CD1 TYR P 118      -3.919 -51.365   2.773  0.00  0.00      PROA  
ATOM   1130  HD1 TYR P 118      -3.516 -51.482   1.778  0.00  0.00      PROA  
ATOM   1131  CE1 TYR P 118      -4.985 -50.433   2.972  0.00  0.00      PROA  
ATOM   1132  HE1 TYR P 118      -5.428 -49.865   2.167  0.00  0.00      PROA  
ATOM   1133  CZ  TYR P 118      -5.627 -50.407   4.177  0.00  0.00      PROA  
ATOM   1134  OH  TYR P 118      -6.851 -49.659   4.291  0.00  0.00      PROA  
ATOM   1135  HH  TYR P 118      -7.187 -49.924   5.151  0.00  0.00      PROA  
ATOM   1136  CD2 TYR P 118      -4.102 -52.084   5.067  0.00  0.00      PROA  
ATOM   1137  HD2 TYR P 118      -3.728 -52.763   5.820  0.00  0.00      PROA  
ATOM   1138  CE2 TYR P 118      -5.262 -51.283   5.200  0.00  0.00      PROA  
ATOM   1139  HE2 TYR P 118      -5.946 -51.233   6.034  0.00  0.00      PROA  
ATOM   1140  C   TYR P 118      -1.039 -51.567   5.246  0.00  0.00      PROA  
ATOM   1141  O   TYR P 118      -1.193 -50.328   5.023  0.00  0.00      PROA  
ATOM   1142  N   PHE P 119      -1.118 -52.103   6.544  0.00  0.00      PROA  
ATOM   1143  HN  PHE P 119      -1.021 -53.072   6.760  0.00  0.00      PROA  
ATOM   1144  CA  PHE P 119      -1.254 -51.284   7.755  0.00  0.00      PROA  
ATOM   1145  HA  PHE P 119      -2.115 -50.653   7.590  0.00  0.00      PROA  
ATOM   1146  CB  PHE P 119      -1.802 -52.098   8.974  0.00  0.00      PROA  
ATOM   1147  HB1 PHE P 119      -1.727 -51.502   9.908  0.00  0.00      PROA  
ATOM   1148  HB2 PHE P 119      -1.241 -53.044   9.136  0.00  0.00      PROA  
ATOM   1149  CG  PHE P 119      -3.202 -52.510   8.789  0.00  0.00      PROA  
ATOM   1150  CD1 PHE P 119      -3.598 -53.847   8.500  0.00  0.00      PROA  
ATOM   1151  HD1 PHE P 119      -2.781 -54.521   8.287  0.00  0.00      PROA  
ATOM   1152  CE1 PHE P 119      -4.933 -54.239   8.428  0.00  0.00      PROA  
ATOM   1153  HE1 PHE P 119      -5.269 -55.226   8.148  0.00  0.00      PROA  
ATOM   1154  CZ  PHE P 119      -5.912 -53.285   8.713  0.00  0.00      PROA  
ATOM   1155  HZ  PHE P 119      -6.971 -53.496   8.741  0.00  0.00      PROA  
ATOM   1156  CD2 PHE P 119      -4.243 -51.579   9.062  0.00  0.00      PROA  
ATOM   1157  HD2 PHE P 119      -3.963 -50.566   9.310  0.00  0.00      PROA  
ATOM   1158  CE2 PHE P 119      -5.512 -51.981   9.140  0.00  0.00      PROA  
ATOM   1159  HE2 PHE P 119      -6.308 -51.290   9.378  0.00  0.00      PROA  
ATOM   1160  C   PHE P 119      -0.056 -50.386   8.056  0.00  0.00      PROA  
ATOM   1161  O   PHE P 119      -0.290 -49.339   8.699  0.00  0.00      PROA  
ATOM   1162  N   ALA P 120       1.150 -50.807   7.636  0.00  0.00      PROA  
ATOM   1163  HN  ALA P 120       1.125 -51.699   7.192  0.00  0.00      PROA  
ATOM   1164  CA  ALA P 120       2.306 -49.917   7.576  0.00  0.00      PROA  
ATOM   1165  HA  ALA P 120       2.481 -49.471   8.544  0.00  0.00      PROA  
ATOM   1166  CB  ALA P 120       3.589 -50.761   7.205  0.00  0.00      PROA  
ATOM   1167  HB1 ALA P 120       3.403 -51.412   6.324  0.00  0.00      PROA  
ATOM   1168  HB2 ALA P 120       3.909 -51.425   8.037  0.00  0.00      PROA  
ATOM   1169  HB3 ALA P 120       4.453 -50.085   7.027  0.00  0.00      PROA  
ATOM   1170  C   ALA P 120       2.130 -48.740   6.627  0.00  0.00      PROA  
ATOM   1171  O   ALA P 120       2.455 -47.658   6.928  0.00  0.00      PROA  
ATOM   1172  N   ILE P 121       1.514 -48.936   5.446  0.00  0.00      PROA  
ATOM   1173  HN  ILE P 121       1.248 -49.835   5.105  0.00  0.00      PROA  
ATOM   1174  CA  ILE P 121       1.096 -47.861   4.537  0.00  0.00      PROA  
ATOM   1175  HA  ILE P 121       1.970 -47.279   4.286  0.00  0.00      PROA  
ATOM   1176  CB  ILE P 121       0.493 -48.422   3.203  0.00  0.00      PROA  
ATOM   1177  HB  ILE P 121      -0.425 -49.047   3.185  0.00  0.00      PROA  
ATOM   1178  CG2 ILE P 121       0.215 -47.244   2.229  0.00  0.00      PROA  
ATOM   1179 HG21 ILE P 121      -0.047 -47.738   1.269  0.00  0.00      PROA  
ATOM   1180 HG22 ILE P 121       0.983 -46.468   2.026  0.00  0.00      PROA  
ATOM   1181 HG23 ILE P 121      -0.711 -46.706   2.524  0.00  0.00      PROA  
ATOM   1182  CG1 ILE P 121       1.520 -49.323   2.465  0.00  0.00      PROA  
ATOM   1183 HG11 ILE P 121       2.070 -49.991   3.162  0.00  0.00      PROA  
ATOM   1184 HG12 ILE P 121       2.327 -48.633   2.139  0.00  0.00      PROA  
ATOM   1185  CD  ILE P 121       0.961 -50.170   1.294  0.00  0.00      PROA  
ATOM   1186  HD1 ILE P 121       0.571 -49.518   0.483  0.00  0.00      PROA  
ATOM   1187  HD2 ILE P 121       0.075 -50.718   1.681  0.00  0.00      PROA  
ATOM   1188  HD3 ILE P 121       1.701 -50.866   0.844  0.00  0.00      PROA  
ATOM   1189  C   ILE P 121       0.080 -46.875   5.134  0.00  0.00      PROA  
ATOM   1190  O   ILE P 121       0.150 -45.627   4.907  0.00  0.00      PROA  
ATOM   1191  N   LEU P 122      -0.978 -47.393   5.815  0.00  0.00      PROA  
ATOM   1192  HN  LEU P 122      -0.992 -48.377   5.658  0.00  0.00      PROA  
ATOM   1193  CA  LEU P 122      -2.115 -46.649   6.391  0.00  0.00      PROA  
ATOM   1194  HA  LEU P 122      -2.533 -45.946   5.686  0.00  0.00      PROA  
ATOM   1195  CB  LEU P 122      -3.162 -47.690   6.958  0.00  0.00      PROA  
ATOM   1196  HB1 LEU P 122      -2.739 -48.217   7.840  0.00  0.00      PROA  
ATOM   1197  HB2 LEU P 122      -3.322 -48.426   6.140  0.00  0.00      PROA  
ATOM   1198  CG  LEU P 122      -4.563 -47.120   7.382  0.00  0.00      PROA  
ATOM   1199  HG  LEU P 122      -4.277 -46.433   8.207  0.00  0.00      PROA  
ATOM   1200  CD1 LEU P 122      -5.365 -46.343   6.265  0.00  0.00      PROA  
ATOM   1201 HD11 LEU P 122      -6.344 -46.007   6.670  0.00  0.00      PROA  
ATOM   1202 HD12 LEU P 122      -5.668 -47.033   5.449  0.00  0.00      PROA  
ATOM   1203 HD13 LEU P 122      -4.745 -45.529   5.833  0.00  0.00      PROA  
ATOM   1204  CD2 LEU P 122      -5.510 -48.168   7.853  0.00  0.00      PROA  
ATOM   1205 HD21 LEU P 122      -5.017 -48.697   8.696  0.00  0.00      PROA  
ATOM   1206 HD22 LEU P 122      -5.905 -48.840   7.060  0.00  0.00      PROA  
ATOM   1207 HD23 LEU P 122      -6.364 -47.554   8.209  0.00  0.00      PROA  
ATOM   1208  C   LEU P 122      -1.743 -45.795   7.463  0.00  0.00      PROA  
ATOM   1209  O   LEU P 122      -2.095 -44.631   7.585  0.00  0.00      PROA  
ATOM   1210  N   SER P 123      -0.958 -46.279   8.437  0.00  0.00      PROA  
ATOM   1211  HN  SER P 123      -0.864 -47.252   8.241  0.00  0.00      PROA  
ATOM   1212  CA  SER P 123      -0.351 -45.620   9.590  0.00  0.00      PROA  
ATOM   1213  HA  SER P 123      -1.202 -45.131  10.040  0.00  0.00      PROA  
ATOM   1214  CB  SER P 123       0.240 -46.649  10.685  0.00  0.00      PROA  
ATOM   1215  HB1 SER P 123      -0.642 -47.232  11.026  0.00  0.00      PROA  
ATOM   1216  HB2 SER P 123       0.751 -46.237  11.582  0.00  0.00      PROA  
ATOM   1217  OG  SER P 123       1.161 -47.553  10.050  0.00  0.00      PROA  
ATOM   1218  HG1 SER P 123       0.669 -48.069   9.407  0.00  0.00      PROA  
ATOM   1219  C   SER P 123       0.790 -44.622   9.184  0.00  0.00      PROA  
ATOM   1220  O   SER P 123       0.863 -43.470   9.516  0.00  0.00      PROA  
ATOM   1221  N   PHE P 124       1.629 -45.055   8.165  0.00  0.00      PROA  
ATOM   1222  HN  PHE P 124       1.699 -45.991   7.831  0.00  0.00      PROA  
ATOM   1223  CA  PHE P 124       2.530 -44.052   7.493  0.00  0.00      PROA  
ATOM   1224  HA  PHE P 124       3.083 -43.489   8.230  0.00  0.00      PROA  
ATOM   1225  CB  PHE P 124       3.477 -44.825   6.468  0.00  0.00      PROA  
ATOM   1226  HB1 PHE P 124       2.813 -45.443   5.826  0.00  0.00      PROA  
ATOM   1227  HB2 PHE P 124       4.154 -45.500   7.033  0.00  0.00      PROA  
ATOM   1228  CG  PHE P 124       4.421 -43.998   5.583  0.00  0.00      PROA  
ATOM   1229  CD1 PHE P 124       5.593 -43.443   6.152  0.00  0.00      PROA  
ATOM   1230  HD1 PHE P 124       5.747 -43.593   7.211  0.00  0.00      PROA  
ATOM   1231  CE1 PHE P 124       6.347 -42.487   5.399  0.00  0.00      PROA  
ATOM   1232  HE1 PHE P 124       7.270 -42.108   5.811  0.00  0.00      PROA  
ATOM   1233  CZ  PHE P 124       5.950 -42.279   4.092  0.00  0.00      PROA  
ATOM   1234  HZ  PHE P 124       6.532 -41.564   3.531  0.00  0.00      PROA  
ATOM   1235  CD2 PHE P 124       4.046 -43.726   4.300  0.00  0.00      PROA  
ATOM   1236  HD2 PHE P 124       3.165 -44.174   3.866  0.00  0.00      PROA  
ATOM   1237  CE2 PHE P 124       4.799 -42.842   3.496  0.00  0.00      PROA  
ATOM   1238  HE2 PHE P 124       4.558 -42.654   2.460  0.00  0.00      PROA  
ATOM   1239  C   PHE P 124       1.846 -42.874   6.787  0.00  0.00      PROA  
ATOM   1240  O   PHE P 124       2.103 -41.683   7.052  0.00  0.00      PROA  
ATOM   1241  N   LEU P 125       0.885 -43.194   5.909  0.00  0.00      PROA  
ATOM   1242  HN  LEU P 125       0.622 -44.112   5.622  0.00  0.00      PROA  
ATOM   1243  CA  LEU P 125       0.125 -42.075   5.397  0.00  0.00      PROA  
ATOM   1244  HA  LEU P 125       0.795 -41.317   5.019  0.00  0.00      PROA  
ATOM   1245  CB  LEU P 125      -0.830 -42.403   4.180  0.00  0.00      PROA  
ATOM   1246  HB1 LEU P 125      -1.457 -41.581   3.773  0.00  0.00      PROA  
ATOM   1247  HB2 LEU P 125      -1.437 -43.293   4.449  0.00  0.00      PROA  
ATOM   1248  CG  LEU P 125      -0.021 -42.793   2.866  0.00  0.00      PROA  
ATOM   1249  HG  LEU P 125       0.546 -43.695   3.179  0.00  0.00      PROA  
ATOM   1250  CD1 LEU P 125      -0.999 -43.227   1.791  0.00  0.00      PROA  
ATOM   1251 HD11 LEU P 125      -1.658 -44.080   2.060  0.00  0.00      PROA  
ATOM   1252 HD12 LEU P 125      -0.509 -43.401   0.809  0.00  0.00      PROA  
ATOM   1253 HD13 LEU P 125      -1.799 -42.463   1.681  0.00  0.00      PROA  
ATOM   1254  CD2 LEU P 125       0.886 -41.647   2.355  0.00  0.00      PROA  
ATOM   1255 HD21 LEU P 125       1.568 -41.437   3.205  0.00  0.00      PROA  
ATOM   1256 HD22 LEU P 125       0.254 -40.826   1.954  0.00  0.00      PROA  
ATOM   1257 HD23 LEU P 125       1.447 -42.065   1.492  0.00  0.00      PROA  
ATOM   1258  C   LEU P 125      -0.664 -41.217   6.451  0.00  0.00      PROA  
ATOM   1259  O   LEU P 125      -0.762 -39.990   6.292  0.00  0.00      PROA  
ATOM   1260  N   HSD P 126      -1.369 -41.830   7.435  0.00  0.00      PROA  
ATOM   1261  HN  HSD P 126      -1.298 -42.808   7.611  0.00  0.00      PROA  
ATOM   1262  CA  HSD P 126      -2.118 -41.098   8.537  0.00  0.00      PROA  
ATOM   1263  HA  HSD P 126      -2.869 -40.472   8.077  0.00  0.00      PROA  
ATOM   1264  CB  HSD P 126      -2.800 -42.139   9.517  0.00  0.00      PROA  
ATOM   1265  HB1 HSD P 126      -2.026 -42.584  10.179  0.00  0.00      PROA  
ATOM   1266  HB2 HSD P 126      -3.355 -42.880   8.903  0.00  0.00      PROA  
ATOM   1267  ND1 HSD P 126      -5.065 -41.662  10.234  0.00  0.00      PROA  
ATOM   1268  HD1 HSD P 126      -5.538 -42.063   9.449  0.00  0.00      PROA  
ATOM   1269  CG  HSD P 126      -3.733 -41.509  10.454  0.00  0.00      PROA  
ATOM   1270  CE1 HSD P 126      -5.772 -41.275  11.352  0.00  0.00      PROA  
ATOM   1271  HE1 HSD P 126      -6.860 -41.285  11.418  0.00  0.00      PROA  
ATOM   1272  NE2 HSD P 126      -4.940 -40.872  12.300  0.00  0.00      PROA  
ATOM   1273  CD2 HSD P 126      -3.678 -40.970  11.715  0.00  0.00      PROA  
ATOM   1274  HD2 HSD P 126      -2.760 -40.936  12.288  0.00  0.00      PROA  
ATOM   1275  C   HSD P 126      -1.216 -40.243   9.254  0.00  0.00      PROA  
ATOM   1276  O   HSD P 126      -1.503 -39.051   9.371  0.00  0.00      PROA  
ATOM   1277  N   ILE P 127      -0.114 -40.855   9.801  0.00  0.00      PROA  
ATOM   1278  HN  ILE P 127       0.062 -41.810   9.578  0.00  0.00      PROA  
ATOM   1279  CA  ILE P 127       0.827 -40.141  10.643  0.00  0.00      PROA  
ATOM   1280  HA  ILE P 127       0.259 -39.659  11.425  0.00  0.00      PROA  
ATOM   1281  CB  ILE P 127       1.685 -41.163  11.297  0.00  0.00      PROA  
ATOM   1282  HB  ILE P 127       2.092 -41.787  10.473  0.00  0.00      PROA  
ATOM   1283  CG2 ILE P 127       2.873 -40.307  11.976  0.00  0.00      PROA  
ATOM   1284 HG21 ILE P 127       3.536 -39.728  11.298  0.00  0.00      PROA  
ATOM   1285 HG22 ILE P 127       3.548 -40.979  12.548  0.00  0.00      PROA  
ATOM   1286 HG23 ILE P 127       2.373 -39.605  12.677  0.00  0.00      PROA  
ATOM   1287  CG1 ILE P 127       0.953 -42.082  12.258  0.00  0.00      PROA  
ATOM   1288 HG11 ILE P 127       0.001 -42.337  11.745  0.00  0.00      PROA  
ATOM   1289 HG12 ILE P 127       0.757 -41.503  13.186  0.00  0.00      PROA  
ATOM   1290  CD  ILE P 127       1.614 -43.353  12.783  0.00  0.00      PROA  
ATOM   1291  HD1 ILE P 127       1.877 -43.987  11.910  0.00  0.00      PROA  
ATOM   1292  HD2 ILE P 127       0.893 -43.858  13.462  0.00  0.00      PROA  
ATOM   1293  HD3 ILE P 127       2.522 -43.169  13.396  0.00  0.00      PROA  
ATOM   1294  C   ILE P 127       1.621 -39.038   9.866  0.00  0.00      PROA  
ATOM   1295  O   ILE P 127       1.799 -37.896  10.325  0.00  0.00      PROA  
ATOM   1296  N   TRP P 128       2.124 -39.323   8.670  0.00  0.00      PROA  
ATOM   1297  HN  TRP P 128       2.106 -40.262   8.337  0.00  0.00      PROA  
ATOM   1298  CA  TRP P 128       3.151 -38.479   8.131  0.00  0.00      PROA  
ATOM   1299  HA  TRP P 128       3.620 -37.827   8.853  0.00  0.00      PROA  
ATOM   1300  CB  TRP P 128       4.367 -39.233   7.594  0.00  0.00      PROA  
ATOM   1301  HB1 TRP P 128       5.016 -38.477   7.104  0.00  0.00      PROA  
ATOM   1302  HB2 TRP P 128       4.050 -40.014   6.871  0.00  0.00      PROA  
ATOM   1303  CG  TRP P 128       5.327 -39.751   8.668  0.00  0.00      PROA  
ATOM   1304  CD1 TRP P 128       5.103 -41.053   9.134  0.00  0.00      PROA  
ATOM   1305  HD1 TRP P 128       4.188 -41.571   8.887  0.00  0.00      PROA  
ATOM   1306  NE1 TRP P 128       6.068 -41.352  10.024  0.00  0.00      PROA  
ATOM   1307  HE1 TRP P 128       6.008 -42.077  10.675  0.00  0.00      PROA  
ATOM   1308  CE2 TRP P 128       6.940 -40.308  10.125  0.00  0.00      PROA  
ATOM   1309  CD2 TRP P 128       6.510 -39.267   9.300  0.00  0.00      PROA  
ATOM   1310  CE3 TRP P 128       7.225 -38.097   9.168  0.00  0.00      PROA  
ATOM   1311  HE3 TRP P 128       6.877 -37.414   8.407  0.00  0.00      PROA  
ATOM   1312  CZ3 TRP P 128       8.427 -37.959   9.843  0.00  0.00      PROA  
ATOM   1313  HZ3 TRP P 128       8.940 -37.012   9.763  0.00  0.00      PROA  
ATOM   1314  CZ2 TRP P 128       8.202 -40.177  10.774  0.00  0.00      PROA  
ATOM   1315  HZ2 TRP P 128       8.547 -40.999  11.384  0.00  0.00      PROA  
ATOM   1316  CH2 TRP P 128       8.843 -38.926  10.740  0.00  0.00      PROA  
ATOM   1317  HH2 TRP P 128       9.703 -38.801  11.382  0.00  0.00      PROA  
ATOM   1318  C   TRP P 128       2.524 -37.555   7.108  0.00  0.00      PROA  
ATOM   1319  O   TRP P 128       3.263 -36.844   6.444  0.00  0.00      PROA  
ATOM   1320  N   ALA P 129       1.151 -37.505   6.873  0.00  0.00      PROA  
ATOM   1321  HN  ALA P 129       0.544 -37.976   7.508  0.00  0.00      PROA  
ATOM   1322  CA  ALA P 129       0.609 -36.864   5.652  0.00  0.00      PROA  
ATOM   1323  HA  ALA P 129       1.169 -35.950   5.518  0.00  0.00      PROA  
ATOM   1324  CB  ALA P 129       0.770 -37.695   4.351  0.00  0.00      PROA  
ATOM   1325  HB1 ALA P 129       0.138 -37.387   3.490  0.00  0.00      PROA  
ATOM   1326  HB2 ALA P 129       0.616 -38.760   4.626  0.00  0.00      PROA  
ATOM   1327  HB3 ALA P 129       1.805 -37.671   3.949  0.00  0.00      PROA  
ATOM   1328  C   ALA P 129      -0.862 -36.449   5.909  0.00  0.00      PROA  
ATOM   1329  O   ALA P 129      -1.194 -35.265   5.819  0.00  0.00      PROA  
ATOM   1330  N   VAL P 130      -1.774 -37.373   6.392  0.00  0.00      PROA  
ATOM   1331  HN  VAL P 130      -1.478 -38.324   6.440  0.00  0.00      PROA  
ATOM   1332  CA  VAL P 130      -3.139 -37.047   6.713  0.00  0.00      PROA  
ATOM   1333  HA  VAL P 130      -3.544 -36.463   5.899  0.00  0.00      PROA  
ATOM   1334  CB  VAL P 130      -3.987 -38.232   7.008  0.00  0.00      PROA  
ATOM   1335  HB  VAL P 130      -3.585 -38.697   7.933  0.00  0.00      PROA  
ATOM   1336  CG1 VAL P 130      -5.404 -37.818   7.223  0.00  0.00      PROA  
ATOM   1337 HG11 VAL P 130      -6.002 -38.712   6.944  0.00  0.00      PROA  
ATOM   1338 HG12 VAL P 130      -5.770 -37.013   6.550  0.00  0.00      PROA  
ATOM   1339 HG13 VAL P 130      -5.633 -37.399   8.226  0.00  0.00      PROA  
ATOM   1340  CG2 VAL P 130      -3.944 -39.102   5.785  0.00  0.00      PROA  
ATOM   1341 HG21 VAL P 130      -4.046 -38.532   4.836  0.00  0.00      PROA  
ATOM   1342 HG22 VAL P 130      -4.660 -39.951   5.759  0.00  0.00      PROA  
ATOM   1343 HG23 VAL P 130      -2.979 -39.651   5.762  0.00  0.00      PROA  
ATOM   1344  C   VAL P 130      -3.254 -36.081   7.877  0.00  0.00      PROA  
ATOM   1345  O   VAL P 130      -3.969 -34.991   7.901  0.00  0.00      PROA  
ATOM   1346  N   VAL P 131      -2.610 -36.375   9.011  0.00  0.00      PROA  
ATOM   1347  HN  VAL P 131      -2.124 -37.243   9.061  0.00  0.00      PROA  
ATOM   1348  CA  VAL P 131      -2.413 -35.515  10.228  0.00  0.00      PROA  
ATOM   1349  HA  VAL P 131      -3.428 -35.366  10.563  0.00  0.00      PROA  
ATOM   1350  CB  VAL P 131      -1.684 -36.233  11.404  0.00  0.00      PROA  
ATOM   1351  HB  VAL P 131      -0.691 -36.580  11.045  0.00  0.00      PROA  
ATOM   1352  CG1 VAL P 131      -1.515 -35.188  12.588  0.00  0.00      PROA  
ATOM   1353 HG11 VAL P 131      -1.415 -35.704  13.567  0.00  0.00      PROA  
ATOM   1354 HG12 VAL P 131      -2.481 -34.643  12.664  0.00  0.00      PROA  
ATOM   1355 HG13 VAL P 131      -0.681 -34.468  12.449  0.00  0.00      PROA  
ATOM   1356  CG2 VAL P 131      -2.537 -37.415  11.857  0.00  0.00      PROA  
ATOM   1357 HG21 VAL P 131      -2.957 -38.146  11.134  0.00  0.00      PROA  
ATOM   1358 HG22 VAL P 131      -3.436 -36.923  12.285  0.00  0.00      PROA  
ATOM   1359 HG23 VAL P 131      -2.107 -37.920  12.749  0.00  0.00      PROA  
ATOM   1360  C   VAL P 131      -1.922 -34.103   9.942  0.00  0.00      PROA  
ATOM   1361  O   VAL P 131      -2.710 -33.190  10.193  0.00  0.00      PROA  
ATOM   1362  N   PRO P 132      -0.744 -33.916   9.323  0.00  0.00      PROA  
ATOM   1363  CD  PRO P 132       0.343 -34.866   9.297  0.00  0.00      PROA  
ATOM   1364  HD1 PRO P 132      -0.037 -35.828   8.892  0.00  0.00      PROA  
ATOM   1365  HD2 PRO P 132       0.713 -34.950  10.341  0.00  0.00      PROA  
ATOM   1366  CA  PRO P 132      -0.393 -32.771   8.488  0.00  0.00      PROA  
ATOM   1367  HA  PRO P 132      -0.085 -31.987   9.163  0.00  0.00      PROA  
ATOM   1368  CB  PRO P 132       0.797 -33.199   7.658  0.00  0.00      PROA  
ATOM   1369  HB1 PRO P 132       1.459 -32.358   7.362  0.00  0.00      PROA  
ATOM   1370  HB2 PRO P 132       0.528 -33.746   6.729  0.00  0.00      PROA  
ATOM   1371  CG  PRO P 132       1.503 -34.288   8.520  0.00  0.00      PROA  
ATOM   1372  HG1 PRO P 132       1.992 -34.960   7.783  0.00  0.00      PROA  
ATOM   1373  HG2 PRO P 132       2.295 -33.819   9.142  0.00  0.00      PROA  
ATOM   1374  C   PRO P 132      -1.380 -32.091   7.659  0.00  0.00      PROA  
ATOM   1375  O   PRO P 132      -1.534 -30.899   7.732  0.00  0.00      PROA  
ATOM   1376  N   CYS P 133      -2.193 -32.782   6.816  0.00  0.00      PROA  
ATOM   1377  HN  CYS P 133      -2.028 -33.764   6.771  0.00  0.00      PROA  
ATOM   1378  CA  CYS P 133      -3.328 -32.189   6.070  0.00  0.00      PROA  
ATOM   1379  HA  CYS P 133      -3.049 -31.280   5.559  0.00  0.00      PROA  
ATOM   1380  CB  CYS P 133      -3.697 -33.137   4.921  0.00  0.00      PROA  
ATOM   1381  HB1 CYS P 133      -4.662 -32.845   4.454  0.00  0.00      PROA  
ATOM   1382  HB2 CYS P 133      -3.807 -34.174   5.304  0.00  0.00      PROA  
ATOM   1383  SG  CYS P 133      -2.396 -33.098   3.602  0.00  0.00      PROA  
ATOM   1384  HG1 CYS P 133      -1.442 -33.733   4.266  0.00  0.00      PROA  
ATOM   1385  C   CYS P 133      -4.526 -31.623   6.859  0.00  0.00      PROA  
ATOM   1386  O   CYS P 133      -4.866 -30.514   6.510  0.00  0.00      PROA  
ATOM   1387  N   ILE P 134      -5.113 -32.332   7.787  0.00  0.00      PROA  
ATOM   1388  HN  ILE P 134      -4.831 -33.264   8.002  0.00  0.00      PROA  
ATOM   1389  CA  ILE P 134      -6.064 -31.828   8.724  0.00  0.00      PROA  
ATOM   1390  HA  ILE P 134      -6.950 -31.426   8.254  0.00  0.00      PROA  
ATOM   1391  CB  ILE P 134      -6.716 -33.029   9.613  0.00  0.00      PROA  
ATOM   1392  HB  ILE P 134      -5.959 -33.567  10.223  0.00  0.00      PROA  
ATOM   1393  CG2 ILE P 134      -7.807 -32.513  10.532  0.00  0.00      PROA  
ATOM   1394 HG21 ILE P 134      -7.498 -31.822  11.346  0.00  0.00      PROA  
ATOM   1395 HG22 ILE P 134      -8.249 -33.332  11.139  0.00  0.00      PROA  
ATOM   1396 HG23 ILE P 134      -8.576 -31.925   9.988  0.00  0.00      PROA  
ATOM   1397  CG1 ILE P 134      -7.381 -34.115   8.681  0.00  0.00      PROA  
ATOM   1398 HG11 ILE P 134      -6.638 -34.482   7.941  0.00  0.00      PROA  
ATOM   1399 HG12 ILE P 134      -8.185 -33.608   8.106  0.00  0.00      PROA  
ATOM   1400  CD  ILE P 134      -7.861 -35.271   9.416  0.00  0.00      PROA  
ATOM   1401  HD1 ILE P 134      -8.134 -36.105   8.734  0.00  0.00      PROA  
ATOM   1402  HD2 ILE P 134      -8.758 -35.142  10.060  0.00  0.00      PROA  
ATOM   1403  HD3 ILE P 134      -7.125 -35.716  10.120  0.00  0.00      PROA  
ATOM   1404  C   ILE P 134      -5.534 -30.588   9.554  0.00  0.00      PROA  
ATOM   1405  O   ILE P 134      -6.184 -29.597   9.620  0.00  0.00      PROA  
ATOM   1406  N   LYS P 135      -4.265 -30.686  10.107  0.00  0.00      PROA  
ATOM   1407  HN  LYS P 135      -3.640 -31.461  10.049  0.00  0.00      PROA  
ATOM   1408  CA  LYS P 135      -3.593 -29.414  10.512  0.00  0.00      PROA  
ATOM   1409  HA  LYS P 135      -4.147 -29.000  11.341  0.00  0.00      PROA  
ATOM   1410  CB  LYS P 135      -2.172 -29.704  11.017  0.00  0.00      PROA  
ATOM   1411  HB1 LYS P 135      -1.477 -28.856  11.194  0.00  0.00      PROA  
ATOM   1412  HB2 LYS P 135      -1.740 -30.397  10.263  0.00  0.00      PROA  
ATOM   1413  CG  LYS P 135      -2.185 -30.515  12.334  0.00  0.00      PROA  
ATOM   1414  HG1 LYS P 135      -1.123 -30.789  12.509  0.00  0.00      PROA  
ATOM   1415  HG2 LYS P 135      -2.679 -31.500  12.188  0.00  0.00      PROA  
ATOM   1416  CD  LYS P 135      -2.862 -29.900  13.581  0.00  0.00      PROA  
ATOM   1417  HD1 LYS P 135      -2.613 -30.587  14.418  0.00  0.00      PROA  
ATOM   1418  HD2 LYS P 135      -3.961 -29.798  13.454  0.00  0.00      PROA  
ATOM   1419  CE  LYS P 135      -2.238 -28.533  13.878  0.00  0.00      PROA  
ATOM   1420  HE1 LYS P 135      -2.488 -27.702  13.183  0.00  0.00      PROA  
ATOM   1421  HE2 LYS P 135      -1.142 -28.710  13.907  0.00  0.00      PROA  
ATOM   1422  NZ  LYS P 135      -2.676 -27.930  15.195  0.00  0.00      PROA  
ATOM   1423  HZ1 LYS P 135      -2.472 -28.724  15.835  0.00  0.00      PROA  
ATOM   1424  HZ2 LYS P 135      -3.714 -27.877  15.162  0.00  0.00      PROA  
ATOM   1425  HZ3 LYS P 135      -2.174 -27.035  15.365  0.00  0.00      PROA  
ATOM   1426  C   LYS P 135      -3.553 -28.236   9.499  0.00  0.00      PROA  
ATOM   1427  O   LYS P 135      -3.888 -27.097   9.843  0.00  0.00      PROA  
ATOM   1428  N   SER P 136      -3.184 -28.498   8.240  0.00  0.00      PROA  
ATOM   1429  HN  SER P 136      -2.830 -29.405   8.024  0.00  0.00      PROA  
ATOM   1430  CA  SER P 136      -3.197 -27.558   7.116  0.00  0.00      PROA  
ATOM   1431  HA  SER P 136      -2.631 -26.699   7.446  0.00  0.00      PROA  
ATOM   1432  CB  SER P 136      -2.518 -28.037   5.786  0.00  0.00      PROA  
ATOM   1433  HB1 SER P 136      -2.932 -29.027   5.499  0.00  0.00      PROA  
ATOM   1434  HB2 SER P 136      -1.414 -28.130   5.873  0.00  0.00      PROA  
ATOM   1435  OG  SER P 136      -2.693 -27.091   4.784  0.00  0.00      PROA  
ATOM   1436  HG1 SER P 136      -3.640 -27.070   4.629  0.00  0.00      PROA  
ATOM   1437  C   SER P 136      -4.638 -26.916   6.947  0.00  0.00      PROA  
ATOM   1438  O   SER P 136      -4.705 -25.705   6.995  0.00  0.00      PROA  
ATOM   1439  N   PHE P 137      -5.635 -27.833   6.943  0.00  0.00      PROA  
ATOM   1440  HN  PHE P 137      -5.407 -28.802   6.976  0.00  0.00      PROA  
ATOM   1441  CA  PHE P 137      -7.031 -27.550   6.804  0.00  0.00      PROA  
ATOM   1442  HA  PHE P 137      -7.185 -27.145   5.815  0.00  0.00      PROA  
ATOM   1443  CB  PHE P 137      -7.740 -28.823   6.795  0.00  0.00      PROA  
ATOM   1444  HB1 PHE P 137      -7.754 -29.315   7.791  0.00  0.00      PROA  
ATOM   1445  HB2 PHE P 137      -7.302 -29.579   6.108  0.00  0.00      PROA  
ATOM   1446  CG  PHE P 137      -9.159 -28.683   6.416  0.00  0.00      PROA  
ATOM   1447  CD1 PHE P 137      -9.505 -28.664   5.090  0.00  0.00      PROA  
ATOM   1448  HD1 PHE P 137      -8.724 -28.638   4.344  0.00  0.00      PROA  
ATOM   1449  CE1 PHE P 137     -10.880 -28.692   4.706  0.00  0.00      PROA  
ATOM   1450  HE1 PHE P 137     -11.164 -28.747   3.666  0.00  0.00      PROA  
ATOM   1451  CZ  PHE P 137     -11.916 -28.533   5.650  0.00  0.00      PROA  
ATOM   1452  HZ  PHE P 137     -12.958 -28.479   5.370  0.00  0.00      PROA  
ATOM   1453  CD2 PHE P 137     -10.228 -28.428   7.310  0.00  0.00      PROA  
ATOM   1454  HD2 PHE P 137      -9.928 -28.254   8.333  0.00  0.00      PROA  
ATOM   1455  CE2 PHE P 137     -11.582 -28.388   6.942  0.00  0.00      PROA  
ATOM   1456  HE2 PHE P 137     -12.279 -28.114   7.720  0.00  0.00      PROA  
ATOM   1457  C   PHE P 137      -7.575 -26.550   7.855  0.00  0.00      PROA  
ATOM   1458  O   PHE P 137      -8.333 -25.611   7.525  0.00  0.00      PROA  
ATOM   1459  N   LEU P 138      -7.151 -26.626   9.133  0.00  0.00      PROA  
ATOM   1460  HN  LEU P 138      -6.592 -27.417   9.367  0.00  0.00      PROA  
ATOM   1461  CA  LEU P 138      -7.470 -25.672  10.207  0.00  0.00      PROA  
ATOM   1462  HA  LEU P 138      -8.541 -25.747  10.324  0.00  0.00      PROA  
ATOM   1463  CB  LEU P 138      -6.809 -26.298  11.485  0.00  0.00      PROA  
ATOM   1464  HB1 LEU P 138      -5.711 -26.385  11.342  0.00  0.00      PROA  
ATOM   1465  HB2 LEU P 138      -7.240 -27.319  11.555  0.00  0.00      PROA  
ATOM   1466  CG  LEU P 138      -7.084 -25.522  12.699  0.00  0.00      PROA  
ATOM   1467  HG  LEU P 138      -6.620 -24.513  12.665  0.00  0.00      PROA  
ATOM   1468  CD1 LEU P 138      -8.589 -25.352  12.936  0.00  0.00      PROA  
ATOM   1469 HD11 LEU P 138      -8.767 -24.593  13.727  0.00  0.00      PROA  
ATOM   1470 HD12 LEU P 138      -9.113 -26.300  13.185  0.00  0.00      PROA  
ATOM   1471 HD13 LEU P 138      -9.093 -25.039  11.997  0.00  0.00      PROA  
ATOM   1472  CD2 LEU P 138      -6.273 -26.269  13.764  0.00  0.00      PROA  
ATOM   1473 HD21 LEU P 138      -6.508 -25.859  14.769  0.00  0.00      PROA  
ATOM   1474 HD22 LEU P 138      -5.171 -26.206  13.635  0.00  0.00      PROA  
ATOM   1475 HD23 LEU P 138      -6.558 -27.338  13.867  0.00  0.00      PROA  
ATOM   1476  C   LEU P 138      -7.109 -24.203  10.011  0.00  0.00      PROA  
ATOM   1477  O   LEU P 138      -7.862 -23.264  10.238  0.00  0.00      PROA  
ATOM   1478  N   ILE P 139      -5.873 -23.972   9.562  0.00  0.00      PROA  
ATOM   1479  HN  ILE P 139      -5.266 -24.738   9.364  0.00  0.00      PROA  
ATOM   1480  CA  ILE P 139      -5.348 -22.764   8.961  0.00  0.00      PROA  
ATOM   1481  HA  ILE P 139      -5.417 -22.020   9.741  0.00  0.00      PROA  
ATOM   1482  CB  ILE P 139      -3.865 -22.881   8.572  0.00  0.00      PROA  
ATOM   1483  HB  ILE P 139      -3.800 -23.510   7.659  0.00  0.00      PROA  
ATOM   1484  CG2 ILE P 139      -3.302 -21.416   8.307  0.00  0.00      PROA  
ATOM   1485 HG21 ILE P 139      -2.230 -21.523   8.035  0.00  0.00      PROA  
ATOM   1486 HG22 ILE P 139      -3.391 -20.807   9.232  0.00  0.00      PROA  
ATOM   1487 HG23 ILE P 139      -3.943 -20.933   7.539  0.00  0.00      PROA  
ATOM   1488  CG1 ILE P 139      -3.107 -23.586   9.674  0.00  0.00      PROA  
ATOM   1489 HG11 ILE P 139      -3.542 -24.581   9.907  0.00  0.00      PROA  
ATOM   1490 HG12 ILE P 139      -3.069 -22.916  10.560  0.00  0.00      PROA  
ATOM   1491  CD  ILE P 139      -1.639 -23.995   9.403  0.00  0.00      PROA  
ATOM   1492  HD1 ILE P 139      -1.123 -23.082   9.037  0.00  0.00      PROA  
ATOM   1493  HD2 ILE P 139      -1.673 -24.841   8.683  0.00  0.00      PROA  
ATOM   1494  HD3 ILE P 139      -1.210 -24.354  10.363  0.00  0.00      PROA  
ATOM   1495  C   ILE P 139      -6.212 -22.301   7.787  0.00  0.00      PROA  
ATOM   1496  O   ILE P 139      -6.650 -21.205   7.718  0.00  0.00      PROA  
ATOM   1497  N   GLU P 140      -6.510 -23.261   6.874  0.00  0.00      PROA  
ATOM   1498  HN  GLU P 140      -6.106 -24.168   6.963  0.00  0.00      PROA  
ATOM   1499  CA  GLU P 140      -7.206 -22.933   5.610  0.00  0.00      PROA  
ATOM   1500  HA  GLU P 140      -6.598 -22.198   5.103  0.00  0.00      PROA  
ATOM   1501  CB  GLU P 140      -7.277 -24.151   4.673  0.00  0.00      PROA  
ATOM   1502  HB1 GLU P 140      -7.811 -23.811   3.760  0.00  0.00      PROA  
ATOM   1503  HB2 GLU P 140      -7.726 -25.041   5.163  0.00  0.00      PROA  
ATOM   1504  CG  GLU P 140      -5.816 -24.602   4.215  0.00  0.00      PROA  
ATOM   1505  HG1 GLU P 140      -4.983 -24.745   4.936  0.00  0.00      PROA  
ATOM   1506  HG2 GLU P 140      -5.429 -23.844   3.500  0.00  0.00      PROA  
ATOM   1507  CD  GLU P 140      -5.915 -25.894   3.413  0.00  0.00      PROA  
ATOM   1508  OE1 GLU P 140      -6.630 -25.967   2.377  0.00  0.00      PROA  
ATOM   1509  OE2 GLU P 140      -5.268 -26.964   3.779  0.00  0.00      PROA  
ATOM   1510  C   GLU P 140      -8.657 -22.347   5.802  0.00  0.00      PROA  
ATOM   1511  O   GLU P 140      -9.065 -21.298   5.342  0.00  0.00      PROA  
ATOM   1512  N   ILE P 141      -9.398 -22.968   6.743  0.00  0.00      PROA  
ATOM   1513  HN  ILE P 141      -9.034 -23.715   7.294  0.00  0.00      PROA  
ATOM   1514  CA  ILE P 141     -10.746 -22.500   7.126  0.00  0.00      PROA  
ATOM   1515  HA  ILE P 141     -11.224 -22.382   6.165  0.00  0.00      PROA  
ATOM   1516  CB  ILE P 141     -11.519 -23.627   7.801  0.00  0.00      PROA  
ATOM   1517  HB  ILE P 141     -11.593 -24.476   7.087  0.00  0.00      PROA  
ATOM   1518  CG2 ILE P 141     -10.888 -24.231   9.097  0.00  0.00      PROA  
ATOM   1519 HG21 ILE P 141      -9.788 -24.094   9.179  0.00  0.00      PROA  
ATOM   1520 HG22 ILE P 141     -11.046 -25.331   9.109  0.00  0.00      PROA  
ATOM   1521 HG23 ILE P 141     -11.394 -23.952  10.046  0.00  0.00      PROA  
ATOM   1522  CG1 ILE P 141     -12.982 -23.304   8.056  0.00  0.00      PROA  
ATOM   1523 HG11 ILE P 141     -13.374 -22.806   7.143  0.00  0.00      PROA  
ATOM   1524 HG12 ILE P 141     -12.967 -22.700   8.988  0.00  0.00      PROA  
ATOM   1525  CD  ILE P 141     -14.000 -24.476   8.220  0.00  0.00      PROA  
ATOM   1526  HD1 ILE P 141     -13.594 -25.182   8.975  0.00  0.00      PROA  
ATOM   1527  HD2 ILE P 141     -14.158 -25.080   7.301  0.00  0.00      PROA  
ATOM   1528  HD3 ILE P 141     -14.875 -23.988   8.700  0.00  0.00      PROA  
ATOM   1529  C   ILE P 141     -10.726 -21.204   7.957  0.00  0.00      PROA  
ATOM   1530  O   ILE P 141     -11.543 -20.312   7.724  0.00  0.00      PROA  
ATOM   1531  N   GLN P 142      -9.687 -20.936   8.823  0.00  0.00      PROA  
ATOM   1532  HN  GLN P 142      -8.924 -21.543   9.033  0.00  0.00      PROA  
ATOM   1533  CA  GLN P 142      -9.541 -19.580   9.349  0.00  0.00      PROA  
ATOM   1534  HA  GLN P 142     -10.540 -19.257   9.601  0.00  0.00      PROA  
ATOM   1535  CB  GLN P 142      -8.490 -19.424  10.447  0.00  0.00      PROA  
ATOM   1536  HB1 GLN P 142      -8.518 -18.392  10.857  0.00  0.00      PROA  
ATOM   1537  HB2 GLN P 142      -7.489 -19.535   9.979  0.00  0.00      PROA  
ATOM   1538  CG  GLN P 142      -8.648 -20.311  11.674  0.00  0.00      PROA  
ATOM   1539  HG1 GLN P 142      -8.370 -19.752  12.593  0.00  0.00      PROA  
ATOM   1540  HG2 GLN P 142      -8.038 -21.232  11.560  0.00  0.00      PROA  
ATOM   1541  CD  GLN P 142     -10.016 -20.770  12.041  0.00  0.00      PROA  
ATOM   1542  OE1 GLN P 142     -10.904 -19.964  12.330  0.00  0.00      PROA  
ATOM   1543  NE2 GLN P 142     -10.200 -22.093  12.200  0.00  0.00      PROA  
ATOM   1544 HE21 GLN P 142      -9.607 -22.759  11.747  0.00  0.00      PROA  
ATOM   1545 HE22 GLN P 142     -10.949 -22.294  12.831  0.00  0.00      PROA  
ATOM   1546  C   GLN P 142      -9.252 -18.588   8.295  0.00  0.00      PROA  
ATOM   1547  O   GLN P 142      -9.736 -17.461   8.454  0.00  0.00      PROA  
ATOM   1548  N   CYS P 143      -8.402 -18.849   7.238  0.00  0.00      PROA  
ATOM   1549  HN  CYS P 143      -7.895 -19.652   6.934  0.00  0.00      PROA  
ATOM   1550  CA  CYS P 143      -8.025 -17.786   6.303  0.00  0.00      PROA  
ATOM   1551  HA  CYS P 143      -7.520 -16.981   6.816  0.00  0.00      PROA  
ATOM   1552  CB  CYS P 143      -7.063 -18.307   5.207  0.00  0.00      PROA  
ATOM   1553  HB1 CYS P 143      -6.850 -17.454   4.528  0.00  0.00      PROA  
ATOM   1554  HB2 CYS P 143      -7.567 -19.156   4.698  0.00  0.00      PROA  
ATOM   1555  SG  CYS P 143      -5.443 -18.965   5.853  0.00  0.00      PROA  
ATOM   1556  HG1 CYS P 143      -6.096 -19.866   6.573  0.00  0.00      PROA  
ATOM   1557  C   CYS P 143      -9.207 -17.101   5.620  0.00  0.00      PROA  
ATOM   1558  O   CYS P 143      -9.246 -15.846   5.619  0.00  0.00      PROA  
ATOM   1559  N   ILE P 144     -10.248 -17.887   5.166  0.00  0.00      PROA  
ATOM   1560  HN  ILE P 144     -10.196 -18.881   5.221  0.00  0.00      PROA  
ATOM   1561  CA  ILE P 144     -11.291 -17.156   4.471  0.00  0.00      PROA  
ATOM   1562  HA  ILE P 144     -10.976 -16.248   3.978  0.00  0.00      PROA  
ATOM   1563  CB  ILE P 144     -11.727 -17.995   3.275  0.00  0.00      PROA  
ATOM   1564  HB  ILE P 144     -12.132 -18.957   3.657  0.00  0.00      PROA  
ATOM   1565  CG2 ILE P 144     -12.753 -17.351   2.329  0.00  0.00      PROA  
ATOM   1566 HG21 ILE P 144     -12.315 -16.372   2.038  0.00  0.00      PROA  
ATOM   1567 HG22 ILE P 144     -13.775 -17.193   2.736  0.00  0.00      PROA  
ATOM   1568 HG23 ILE P 144     -12.889 -17.873   1.357  0.00  0.00      PROA  
ATOM   1569  CG1 ILE P 144     -10.491 -18.387   2.382  0.00  0.00      PROA  
ATOM   1570 HG11 ILE P 144     -10.927 -19.009   1.572  0.00  0.00      PROA  
ATOM   1571 HG12 ILE P 144      -9.903 -19.073   3.028  0.00  0.00      PROA  
ATOM   1572  CD  ILE P 144      -9.598 -17.384   1.772  0.00  0.00      PROA  
ATOM   1573  HD1 ILE P 144      -9.055 -17.893   0.947  0.00  0.00      PROA  
ATOM   1574  HD2 ILE P 144      -8.943 -17.047   2.604  0.00  0.00      PROA  
ATOM   1575  HD3 ILE P 144     -10.028 -16.450   1.350  0.00  0.00      PROA  
ATOM   1576  C   ILE P 144     -12.398 -16.750   5.294  0.00  0.00      PROA  
ATOM   1577  O   ILE P 144     -13.152 -15.798   5.053  0.00  0.00      PROA  
ATOM   1578  N   SER P 145     -12.516 -17.445   6.435  0.00  0.00      PROA  
ATOM   1579  HN  SER P 145     -11.894 -18.163   6.740  0.00  0.00      PROA  
ATOM   1580  CA  SER P 145     -13.646 -17.215   7.366  0.00  0.00      PROA  
ATOM   1581  HA  SER P 145     -14.521 -17.143   6.737  0.00  0.00      PROA  
ATOM   1582  CB  SER P 145     -13.891 -18.434   8.311  0.00  0.00      PROA  
ATOM   1583  HB1 SER P 145     -14.728 -18.129   8.975  0.00  0.00      PROA  
ATOM   1584  HB2 SER P 145     -13.023 -18.648   8.970  0.00  0.00      PROA  
ATOM   1585  OG  SER P 145     -14.233 -19.547   7.625  0.00  0.00      PROA  
ATOM   1586  HG1 SER P 145     -13.364 -19.894   7.410  0.00  0.00      PROA  
ATOM   1587  C   SER P 145     -13.557 -16.008   8.297  0.00  0.00      PROA  
ATOM   1588  O   SER P 145     -14.585 -15.574   8.819  0.00  0.00      PROA  
ATOM   1589  N   ARG P 146     -12.381 -15.411   8.541  0.00  0.00      PROA  
ATOM   1590  HN  ARG P 146     -11.551 -15.580   8.015  0.00  0.00      PROA  
ATOM   1591  CA  ARG P 146     -12.334 -14.265   9.431  0.00  0.00      PROA  
ATOM   1592  HA  ARG P 146     -12.791 -14.529  10.373  0.00  0.00      PROA  
ATOM   1593  CB  ARG P 146     -10.831 -13.858   9.682  0.00  0.00      PROA  
ATOM   1594  HB1 ARG P 146     -10.907 -12.870  10.185  0.00  0.00      PROA  
ATOM   1595  HB2 ARG P 146     -10.220 -13.782   8.757  0.00  0.00      PROA  
ATOM   1596  CG  ARG P 146     -10.019 -14.803  10.612  0.00  0.00      PROA  
ATOM   1597  HG1 ARG P 146      -9.054 -14.295  10.823  0.00  0.00      PROA  
ATOM   1598  HG2 ARG P 146      -9.851 -15.656   9.921  0.00  0.00      PROA  
ATOM   1599  CD  ARG P 146     -10.737 -15.516  11.825  0.00  0.00      PROA  
ATOM   1600  HD1 ARG P 146      -9.931 -16.146  12.259  0.00  0.00      PROA  
ATOM   1601  HD2 ARG P 146     -11.562 -16.154  11.439  0.00  0.00      PROA  
ATOM   1602  NE  ARG P 146     -11.200 -14.377  12.653  0.00  0.00      PROA  
ATOM   1603  HE  ARG P 146     -10.677 -13.529  12.734  0.00  0.00      PROA  
ATOM   1604  CZ  ARG P 146     -12.279 -14.238  13.461  0.00  0.00      PROA  
ATOM   1605  NH1 ARG P 146     -12.976 -15.317  13.715  0.00  0.00      PROA  
ATOM   1606 HH11 ARG P 146     -12.678 -16.185  13.319  0.00  0.00      PROA  
ATOM   1607 HH12 ARG P 146     -13.760 -15.269  14.334  0.00  0.00      PROA  
ATOM   1608  NH2 ARG P 146     -12.624 -13.056  13.962  0.00  0.00      PROA  
ATOM   1609 HH21 ARG P 146     -12.020 -12.321  13.654  0.00  0.00      PROA  
ATOM   1610 HH22 ARG P 146     -13.572 -12.903  14.242  0.00  0.00      PROA  
ATOM   1611  C   ARG P 146     -13.190 -13.008   9.081  0.00  0.00      PROA  
ATOM   1612  O   ARG P 146     -14.003 -12.541   9.883  0.00  0.00      PROA  
ATOM   1613  N   VAL P 147     -13.009 -12.527   7.822  0.00  0.00      PROA  
ATOM   1614  HN  VAL P 147     -12.297 -12.930   7.253  0.00  0.00      PROA  
ATOM   1615  CA  VAL P 147     -13.833 -11.407   7.333  0.00  0.00      PROA  
ATOM   1616  HA  VAL P 147     -13.687 -10.655   8.094  0.00  0.00      PROA  
ATOM   1617  CB  VAL P 147     -13.447 -10.887   5.930  0.00  0.00      PROA  
ATOM   1618  HB  VAL P 147     -14.041  -9.956   5.810  0.00  0.00      PROA  
ATOM   1619  CG1 VAL P 147     -12.014 -10.422   5.919  0.00  0.00      PROA  
ATOM   1620 HG11 VAL P 147     -11.631  -9.883   5.026  0.00  0.00      PROA  
ATOM   1621 HG12 VAL P 147     -11.368 -11.306   6.107  0.00  0.00      PROA  
ATOM   1622 HG13 VAL P 147     -11.798  -9.776   6.796  0.00  0.00      PROA  
ATOM   1623  CG2 VAL P 147     -13.703 -11.803   4.738  0.00  0.00      PROA  
ATOM   1624 HG21 VAL P 147     -13.164 -11.516   3.809  0.00  0.00      PROA  
ATOM   1625 HG22 VAL P 147     -14.782 -11.939   4.514  0.00  0.00      PROA  
ATOM   1626 HG23 VAL P 147     -13.274 -12.785   5.032  0.00  0.00      PROA  
ATOM   1627  C   VAL P 147     -15.333 -11.818   7.372  0.00  0.00      PROA  
ATOM   1628  O   VAL P 147     -16.204 -11.013   7.821  0.00  0.00      PROA  
ATOM   1629  N   TYR P 148     -15.690 -13.097   6.920  0.00  0.00      PROA  
ATOM   1630  HN  TYR P 148     -14.996 -13.801   6.790  0.00  0.00      PROA  
ATOM   1631  CA  TYR P 148     -17.095 -13.552   7.002  0.00  0.00      PROA  
ATOM   1632  HA  TYR P 148     -17.658 -12.750   6.547  0.00  0.00      PROA  
ATOM   1633  CB  TYR P 148     -17.447 -14.734   6.091  0.00  0.00      PROA  
ATOM   1634  HB1 TYR P 148     -18.440 -15.217   6.207  0.00  0.00      PROA  
ATOM   1635  HB2 TYR P 148     -16.753 -15.561   6.353  0.00  0.00      PROA  
ATOM   1636  CG  TYR P 148     -17.459 -14.338   4.678  0.00  0.00      PROA  
ATOM   1637  CD1 TYR P 148     -16.450 -14.752   3.789  0.00  0.00      PROA  
ATOM   1638  HD1 TYR P 148     -15.625 -15.385   4.081  0.00  0.00      PROA  
ATOM   1639  CE1 TYR P 148     -16.594 -14.526   2.407  0.00  0.00      PROA  
ATOM   1640  HE1 TYR P 148     -15.706 -14.813   1.864  0.00  0.00      PROA  
ATOM   1641  CZ  TYR P 148     -17.712 -13.902   1.904  0.00  0.00      PROA  
ATOM   1642  OH  TYR P 148     -17.873 -13.680   0.504  0.00  0.00      PROA  
ATOM   1643  HH  TYR P 148     -18.730 -13.275   0.350  0.00  0.00      PROA  
ATOM   1644  CD2 TYR P 148     -18.622 -13.680   4.160  0.00  0.00      PROA  
ATOM   1645  HD2 TYR P 148     -19.474 -13.350   4.735  0.00  0.00      PROA  
ATOM   1646  CE2 TYR P 148     -18.769 -13.554   2.770  0.00  0.00      PROA  
ATOM   1647  HE2 TYR P 148     -19.579 -13.015   2.301  0.00  0.00      PROA  
ATOM   1648  C   TYR P 148     -17.652 -13.606   8.475  0.00  0.00      PROA  
ATOM   1649  O   TYR P 148     -18.676 -13.030   8.702  0.00  0.00      PROA  
ATOM   1650  N   SER P 149     -16.998 -14.179   9.507  0.00  0.00      PROA  
ATOM   1651  HN  SER P 149     -16.153 -14.687   9.355  0.00  0.00      PROA  
ATOM   1652  CA  SER P 149     -17.294 -14.082  10.969  0.00  0.00      PROA  
ATOM   1653  HA  SER P 149     -18.241 -14.573  11.136  0.00  0.00      PROA  
ATOM   1654  CB  SER P 149     -16.378 -14.896  11.892  0.00  0.00      PROA  
ATOM   1655  HB1 SER P 149     -16.567 -14.893  12.986  0.00  0.00      PROA  
ATOM   1656  HB2 SER P 149     -15.332 -14.535  11.990  0.00  0.00      PROA  
ATOM   1657  OG  SER P 149     -16.494 -16.298  11.671  0.00  0.00      PROA  
ATOM   1658  HG1 SER P 149     -17.388 -16.314  11.322  0.00  0.00      PROA  
ATOM   1659  C   SER P 149     -17.472 -12.692  11.440  0.00  0.00      PROA  
ATOM   1660  O   SER P 149     -18.388 -12.354  12.203  0.00  0.00      PROA  
ATOM   1661  N   ILE P 150     -16.669 -11.740  10.962  0.00  0.00      PROA  
ATOM   1662  HN  ILE P 150     -15.954 -12.102  10.369  0.00  0.00      PROA  
ATOM   1663  CA  ILE P 150     -16.740 -10.378  11.314  0.00  0.00      PROA  
ATOM   1664  HA  ILE P 150     -16.768 -10.343  12.393  0.00  0.00      PROA  
ATOM   1665  CB  ILE P 150     -15.376  -9.626  11.032  0.00  0.00      PROA  
ATOM   1666  HB  ILE P 150     -15.070  -9.831   9.984  0.00  0.00      PROA  
ATOM   1667  CG2 ILE P 150     -15.373  -8.055  11.138  0.00  0.00      PROA  
ATOM   1668 HG21 ILE P 150     -15.667  -7.905  12.199  0.00  0.00      PROA  
ATOM   1669 HG22 ILE P 150     -16.041  -7.533  10.419  0.00  0.00      PROA  
ATOM   1670 HG23 ILE P 150     -14.333  -7.717  10.946  0.00  0.00      PROA  
ATOM   1671  CG1 ILE P 150     -14.320 -10.248  11.978  0.00  0.00      PROA  
ATOM   1672 HG11 ILE P 150     -14.474 -11.337  12.136  0.00  0.00      PROA  
ATOM   1673 HG12 ILE P 150     -14.585  -9.821  12.969  0.00  0.00      PROA  
ATOM   1674  CD  ILE P 150     -12.838  -9.982  11.610  0.00  0.00      PROA  
ATOM   1675  HD1 ILE P 150     -12.746  -8.949  11.211  0.00  0.00      PROA  
ATOM   1676  HD2 ILE P 150     -12.494 -10.800  10.942  0.00  0.00      PROA  
ATOM   1677  HD3 ILE P 150     -12.236  -9.984  12.544  0.00  0.00      PROA  
ATOM   1678  C   ILE P 150     -18.029  -9.745  10.833  0.00  0.00      PROA  
ATOM   1679  O   ILE P 150     -18.801  -9.111  11.561  0.00  0.00      PROA  
ATOM   1680  N   TYR P 151     -18.348 -10.008   9.561  0.00  0.00      PROA  
ATOM   1681  HN  TYR P 151     -17.768 -10.637   9.049  0.00  0.00      PROA  
ATOM   1682  CA  TYR P 151     -19.567  -9.504   8.939  0.00  0.00      PROA  
ATOM   1683  HA  TYR P 151     -19.551  -8.464   9.233  0.00  0.00      PROA  
ATOM   1684  CB  TYR P 151     -19.463  -9.568   7.352  0.00  0.00      PROA  
ATOM   1685  HB1 TYR P 151     -18.918 -10.534   7.302  0.00  0.00      PROA  
ATOM   1686  HB2 TYR P 151     -18.910  -8.711   6.912  0.00  0.00      PROA  
ATOM   1687  CG  TYR P 151     -20.783  -9.788   6.562  0.00  0.00      PROA  
ATOM   1688  CD1 TYR P 151     -21.051 -10.973   5.911  0.00  0.00      PROA  
ATOM   1689  HD1 TYR P 151     -20.331 -11.764   6.055  0.00  0.00      PROA  
ATOM   1690  CE1 TYR P 151     -22.380 -11.286   5.401  0.00  0.00      PROA  
ATOM   1691  HE1 TYR P 151     -22.384 -12.247   4.907  0.00  0.00      PROA  
ATOM   1692  CZ  TYR P 151     -23.394 -10.294   5.410  0.00  0.00      PROA  
ATOM   1693  OH  TYR P 151     -24.648 -10.417   4.812  0.00  0.00      PROA  
ATOM   1694  HH  TYR P 151     -24.597 -11.085   4.124  0.00  0.00      PROA  
ATOM   1695  CD2 TYR P 151     -21.885  -8.913   6.785  0.00  0.00      PROA  
ATOM   1696  HD2 TYR P 151     -21.719  -8.002   7.340  0.00  0.00      PROA  
ATOM   1697  CE2 TYR P 151     -23.163  -9.105   6.202  0.00  0.00      PROA  
ATOM   1698  HE2 TYR P 151     -23.850  -8.272   6.227  0.00  0.00      PROA  
ATOM   1699  C   TYR P 151     -20.847 -10.027   9.478  0.00  0.00      PROA  
ATOM   1700  O   TYR P 151     -21.654  -9.182   9.802  0.00  0.00      PROA  
ATOM   1701  N   VAL P 152     -20.954 -11.343   9.711  0.00  0.00      PROA  
ATOM   1702  HN  VAL P 152     -20.137 -11.904   9.597  0.00  0.00      PROA  
ATOM   1703  CA  VAL P 152     -22.013 -11.973  10.457  0.00  0.00      PROA  
ATOM   1704  HA  VAL P 152     -22.929 -11.748   9.931  0.00  0.00      PROA  
ATOM   1705  CB  VAL P 152     -21.898 -13.512  10.413  0.00  0.00      PROA  
ATOM   1706  HB  VAL P 152     -20.836 -13.741  10.644  0.00  0.00      PROA  
ATOM   1707  CG1 VAL P 152     -22.919 -14.226  11.265  0.00  0.00      PROA  
ATOM   1708 HG11 VAL P 152     -22.809 -15.315  11.071  0.00  0.00      PROA  
ATOM   1709 HG12 VAL P 152     -23.917 -14.040  10.813  0.00  0.00      PROA  
ATOM   1710 HG13 VAL P 152     -22.781 -14.001  12.344  0.00  0.00      PROA  
ATOM   1711  CG2 VAL P 152     -22.179 -13.886   8.947  0.00  0.00      PROA  
ATOM   1712 HG21 VAL P 152     -23.185 -13.558   8.611  0.00  0.00      PROA  
ATOM   1713 HG22 VAL P 152     -22.080 -14.991   8.876  0.00  0.00      PROA  
ATOM   1714 HG23 VAL P 152     -21.456 -13.427   8.240  0.00  0.00      PROA  
ATOM   1715  C   VAL P 152     -22.247 -11.449  11.918  0.00  0.00      PROA  
ATOM   1716  O   VAL P 152     -23.329 -11.173  12.394  0.00  0.00      PROA  
ATOM   1717  N   HSD P 153     -21.138 -11.146  12.653  0.00  0.00      PROA  
ATOM   1718  HN  HSD P 153     -20.203 -11.317  12.352  0.00  0.00      PROA  
ATOM   1719  CA  HSD P 153     -21.233 -10.640  14.001  0.00  0.00      PROA  
ATOM   1720  HA  HSD P 153     -21.908 -11.293  14.534  0.00  0.00      PROA  
ATOM   1721  CB  HSD P 153     -19.770 -10.576  14.673  0.00  0.00      PROA  
ATOM   1722  HB1 HSD P 153     -19.061 -10.259  13.878  0.00  0.00      PROA  
ATOM   1723  HB2 HSD P 153     -19.516 -11.636  14.885  0.00  0.00      PROA  
ATOM   1724  ND1 HSD P 153     -20.052 -10.455  17.123  0.00  0.00      PROA  
ATOM   1725  HD1 HSD P 153     -20.653 -11.251  17.183  0.00  0.00      PROA  
ATOM   1726  CG  HSD P 153     -19.630  -9.888  15.967  0.00  0.00      PROA  
ATOM   1727  CE1 HSD P 153     -19.750  -9.589  18.111  0.00  0.00      PROA  
ATOM   1728  HE1 HSD P 153     -20.015  -9.680  19.164  0.00  0.00      PROA  
ATOM   1729  NE2 HSD P 153     -19.104  -8.531  17.633  0.00  0.00      PROA  
ATOM   1730  CD2 HSD P 153     -19.039  -8.708  16.276  0.00  0.00      PROA  
ATOM   1731  HD2 HSD P 153     -18.652  -8.050  15.507  0.00  0.00      PROA  
ATOM   1732  C   HSD P 153     -21.880  -9.285  14.116  0.00  0.00      PROA  
ATOM   1733  O   HSD P 153     -22.734  -9.062  14.919  0.00  0.00      PROA  
ATOM   1734  N   THR P 154     -21.582  -8.281  13.190  0.00  0.00      PROA  
ATOM   1735  HN  THR P 154     -20.930  -8.571  12.494  0.00  0.00      PROA  
ATOM   1736  CA  THR P 154     -22.174  -6.971  13.185  0.00  0.00      PROA  
ATOM   1737  HA  THR P 154     -21.826  -6.469  14.076  0.00  0.00      PROA  
ATOM   1738  CB  THR P 154     -21.567  -6.275  11.977  0.00  0.00      PROA  
ATOM   1739  HB  THR P 154     -21.203  -6.948  11.172  0.00  0.00      PROA  
ATOM   1740  OG1 THR P 154     -20.370  -5.627  12.365  0.00  0.00      PROA  
ATOM   1741  HG1 THR P 154     -20.658  -4.989  13.022  0.00  0.00      PROA  
ATOM   1742  CG2 THR P 154     -22.467  -5.091  11.485  0.00  0.00      PROA  
ATOM   1743 HG21 THR P 154     -22.621  -4.413  12.352  0.00  0.00      PROA  
ATOM   1744 HG22 THR P 154     -23.516  -5.343  11.221  0.00  0.00      PROA  
ATOM   1745 HG23 THR P 154     -22.054  -4.637  10.560  0.00  0.00      PROA  
ATOM   1746  C   THR P 154     -23.677  -7.064  12.987  0.00  0.00      PROA  
ATOM   1747  O   THR P 154     -24.424  -6.404  13.708  0.00  0.00      PROA  
ATOM   1748  N   VAL P 155     -24.152  -7.973  12.109  0.00  0.00      PROA  
ATOM   1749  HN  VAL P 155     -23.501  -8.605  11.696  0.00  0.00      PROA  
ATOM   1750  CA  VAL P 155     -25.537  -8.144  11.938  0.00  0.00      PROA  
ATOM   1751  HA  VAL P 155     -25.968  -7.159  12.039  0.00  0.00      PROA  
ATOM   1752  CB  VAL P 155     -26.047  -8.549  10.574  0.00  0.00      PROA  
ATOM   1753  HB  VAL P 155     -27.063  -8.993  10.639  0.00  0.00      PROA  
ATOM   1754  CG1 VAL P 155     -26.124  -7.363   9.635  0.00  0.00      PROA  
ATOM   1755 HG11 VAL P 155     -26.725  -6.487   9.960  0.00  0.00      PROA  
ATOM   1756 HG12 VAL P 155     -26.545  -7.713   8.668  0.00  0.00      PROA  
ATOM   1757 HG13 VAL P 155     -25.107  -6.998   9.376  0.00  0.00      PROA  
ATOM   1758  CG2 VAL P 155     -25.139  -9.554   9.873  0.00  0.00      PROA  
ATOM   1759 HG21 VAL P 155     -24.072  -9.249   9.828  0.00  0.00      PROA  
ATOM   1760 HG22 VAL P 155     -25.601  -9.699   8.873  0.00  0.00      PROA  
ATOM   1761 HG23 VAL P 155     -25.172 -10.485  10.478  0.00  0.00      PROA  
ATOM   1762  C   VAL P 155     -26.262  -8.912  13.050  0.00  0.00      PROA  
ATOM   1763  O   VAL P 155     -27.246  -8.411  13.619  0.00  0.00      PROA  
ATOM   1764  N   CYS P 156     -25.721 -10.054  13.551  0.00  0.00      PROA  
ATOM   1765  HN  CYS P 156     -24.834 -10.378  13.231  0.00  0.00      PROA  
ATOM   1766  CA  CYS P 156     -26.340 -10.949  14.440  0.00  0.00      PROA  
ATOM   1767  HA  CYS P 156     -27.385 -11.076  14.195  0.00  0.00      PROA  
ATOM   1768  CB  CYS P 156     -25.850 -12.390  14.257  0.00  0.00      PROA  
ATOM   1769  HB1 CYS P 156     -26.269 -13.050  15.046  0.00  0.00      PROA  
ATOM   1770  HB2 CYS P 156     -24.764 -12.462  14.483  0.00  0.00      PROA  
ATOM   1771  SG  CYS P 156     -25.915 -12.975  12.607  0.00  0.00      PROA  
ATOM   1772  HG1 CYS P 156     -24.646 -12.947  12.228  0.00  0.00      PROA  
ATOM   1773  C   CYS P 156     -26.329 -10.490  15.856  0.00  0.00      PROA  
ATOM   1774  O   CYS P 156     -27.423 -10.453  16.410  0.00  0.00      PROA  
ATOM   1775  N   ASP P 157     -25.246  -9.926  16.372  0.00  0.00      PROA  
ATOM   1776  HN  ASP P 157     -24.391  -9.699  15.911  0.00  0.00      PROA  
ATOM   1777  CA  ASP P 157     -25.259  -9.618  17.731  0.00  0.00      PROA  
ATOM   1778  HA  ASP P 157     -25.574 -10.540  18.196  0.00  0.00      PROA  
ATOM   1779  CB  ASP P 157     -23.721  -9.404  18.066  0.00  0.00      PROA  
ATOM   1780  HB1 ASP P 157     -23.265  -8.592  17.459  0.00  0.00      PROA  
ATOM   1781  HB2 ASP P 157     -23.063 -10.271  17.848  0.00  0.00      PROA  
ATOM   1782  CG  ASP P 157     -23.406  -9.011  19.513  0.00  0.00      PROA  
ATOM   1783  OD1 ASP P 157     -23.909  -9.638  20.493  0.00  0.00      PROA  
ATOM   1784  OD2 ASP P 157     -22.589  -8.024  19.734  0.00  0.00      PROA  
ATOM   1785  C   ASP P 157     -26.349  -8.656  18.263  0.00  0.00      PROA  
ATOM   1786  O   ASP P 157     -26.928  -8.999  19.297  0.00  0.00      PROA  
ATOM   1787  N   PRO P 158     -26.727  -7.476  17.565  0.00  0.00      PROA  
ATOM   1788  CD  PRO P 158     -25.842  -6.672  16.683  0.00  0.00      PROA  
ATOM   1789  HD1 PRO P 158     -26.076  -7.145  15.706  0.00  0.00      PROA  
ATOM   1790  HD2 PRO P 158     -24.756  -6.679  16.919  0.00  0.00      PROA  
ATOM   1791  CA  PRO P 158     -27.878  -6.646  18.014  0.00  0.00      PROA  
ATOM   1792  HA  PRO P 158     -27.724  -6.407  19.056  0.00  0.00      PROA  
ATOM   1793  CB  PRO P 158     -27.790  -5.425  17.063  0.00  0.00      PROA  
ATOM   1794  HB1 PRO P 158     -28.226  -4.503  17.502  0.00  0.00      PROA  
ATOM   1795  HB2 PRO P 158     -28.389  -5.616  16.146  0.00  0.00      PROA  
ATOM   1796  CG  PRO P 158     -26.322  -5.290  16.759  0.00  0.00      PROA  
ATOM   1797  HG1 PRO P 158     -26.138  -4.788  15.786  0.00  0.00      PROA  
ATOM   1798  HG2 PRO P 158     -25.850  -4.684  17.562  0.00  0.00      PROA  
ATOM   1799  C   PRO P 158     -29.177  -7.309  17.879  0.00  0.00      PROA  
ATOM   1800  O   PRO P 158     -29.967  -7.278  18.860  0.00  0.00      PROA  
ATOM   1801  N   LEU P 159     -29.464  -8.018  16.697  0.00  0.00      PROA  
ATOM   1802  HN  LEU P 159     -28.677  -8.075  16.086  0.00  0.00      PROA  
ATOM   1803  CA  LEU P 159     -30.695  -8.765  16.478  0.00  0.00      PROA  
ATOM   1804  HA  LEU P 159     -31.573  -8.151  16.617  0.00  0.00      PROA  
ATOM   1805  CB  LEU P 159     -30.731  -9.550  15.180  0.00  0.00      PROA  
ATOM   1806  HB1 LEU P 159     -31.651 -10.160  15.060  0.00  0.00      PROA  
ATOM   1807  HB2 LEU P 159     -29.903 -10.289  15.150  0.00  0.00      PROA  
ATOM   1808  CG  LEU P 159     -30.456  -8.736  13.937  0.00  0.00      PROA  
ATOM   1809  HG  LEU P 159     -29.449  -8.276  13.841  0.00  0.00      PROA  
ATOM   1810  CD1 LEU P 159     -30.658  -9.708  12.747  0.00  0.00      PROA  
ATOM   1811 HD11 LEU P 159     -31.594 -10.305  12.793  0.00  0.00      PROA  
ATOM   1812 HD12 LEU P 159     -29.799 -10.394  12.586  0.00  0.00      PROA  
ATOM   1813 HD13 LEU P 159     -30.808  -9.110  11.823  0.00  0.00      PROA  
ATOM   1814  CD2 LEU P 159     -31.378  -7.554  13.774  0.00  0.00      PROA  
ATOM   1815 HD21 LEU P 159     -31.325  -6.831  14.616  0.00  0.00      PROA  
ATOM   1816 HD22 LEU P 159     -32.417  -7.943  13.832  0.00  0.00      PROA  
ATOM   1817 HD23 LEU P 159     -31.266  -7.130  12.753  0.00  0.00      PROA  
ATOM   1818  C   LEU P 159     -30.941  -9.765  17.591  0.00  0.00      PROA  
ATOM   1819  O   LEU P 159     -32.033  -9.950  18.078  0.00  0.00      PROA  
ATOM   1820  N   PHE P 160     -29.909 -10.600  17.915  0.00  0.00      PROA  
ATOM   1821  HN  PHE P 160     -28.986 -10.449  17.571  0.00  0.00      PROA  
ATOM   1822  CA  PHE P 160     -29.973 -11.576  18.923  0.00  0.00      PROA  
ATOM   1823  HA  PHE P 160     -30.797 -12.267  18.818  0.00  0.00      PROA  
ATOM   1824  CB  PHE P 160     -28.772 -12.520  18.784  0.00  0.00      PROA  
ATOM   1825  HB1 PHE P 160     -28.394 -13.030  19.696  0.00  0.00      PROA  
ATOM   1826  HB2 PHE P 160     -27.911 -11.923  18.416  0.00  0.00      PROA  
ATOM   1827  CG  PHE P 160     -29.107 -13.547  17.729  0.00  0.00      PROA  
ATOM   1828  CD1 PHE P 160     -29.172 -14.893  18.150  0.00  0.00      PROA  
ATOM   1829  HD1 PHE P 160     -29.065 -15.064  19.211  0.00  0.00      PROA  
ATOM   1830  CE1 PHE P 160     -29.521 -15.874  17.263  0.00  0.00      PROA  
ATOM   1831  HE1 PHE P 160     -29.680 -16.869  17.653  0.00  0.00      PROA  
ATOM   1832  CZ  PHE P 160     -29.775 -15.565  15.875  0.00  0.00      PROA  
ATOM   1833  HZ  PHE P 160     -30.096 -16.350  15.206  0.00  0.00      PROA  
ATOM   1834  CD2 PHE P 160     -29.161 -13.277  16.372  0.00  0.00      PROA  
ATOM   1835  HD2 PHE P 160     -29.098 -12.250  16.042  0.00  0.00      PROA  
ATOM   1836  CE2 PHE P 160     -29.449 -14.266  15.447  0.00  0.00      PROA  
ATOM   1837  HE2 PHE P 160     -29.728 -13.946  14.454  0.00  0.00      PROA  
ATOM   1838  C   PHE P 160     -30.096 -10.926  20.373  0.00  0.00      PROA  
ATOM   1839  O   PHE P 160     -30.765 -11.486  21.196  0.00  0.00      PROA  
ATOM   1840  N   GLU P 161     -29.456  -9.741  20.695  0.00  0.00      PROA  
ATOM   1841  HN  GLU P 161     -28.765  -9.287  20.138  0.00  0.00      PROA  
ATOM   1842  CA  GLU P 161     -29.847  -9.115  21.955  0.00  0.00      PROA  
ATOM   1843  HA  GLU P 161     -29.487  -9.806  22.702  0.00  0.00      PROA  
ATOM   1844  CB  GLU P 161     -28.953  -7.806  22.183  0.00  0.00      PROA  
ATOM   1845  HB1 GLU P 161     -29.337  -6.961  22.794  0.00  0.00      PROA  
ATOM   1846  HB2 GLU P 161     -28.806  -7.318  21.196  0.00  0.00      PROA  
ATOM   1847  CG  GLU P 161     -27.596  -8.215  22.813  0.00  0.00      PROA  
ATOM   1848  HG1 GLU P 161     -26.951  -8.797  22.120  0.00  0.00      PROA  
ATOM   1849  HG2 GLU P 161     -27.800  -8.775  23.751  0.00  0.00      PROA  
ATOM   1850  CD  GLU P 161     -26.776  -6.983  23.375  0.00  0.00      PROA  
ATOM   1851  OE1 GLU P 161     -27.025  -5.774  23.033  0.00  0.00      PROA  
ATOM   1852  OE2 GLU P 161     -25.829  -7.272  24.150  0.00  0.00      PROA  
ATOM   1853  C   GLU P 161     -31.384  -8.833  22.046  0.00  0.00      PROA  
ATOM   1854  O   GLU P 161     -31.975  -8.892  23.084  0.00  0.00      PROA  
ATOM   1855  N   ALA P 162     -31.995  -8.464  20.916  0.00  0.00      PROA  
ATOM   1856  HN  ALA P 162     -31.395  -8.383  20.123  0.00  0.00      PROA  
ATOM   1857  CA  ALA P 162     -33.416  -8.207  20.899  0.00  0.00      PROA  
ATOM   1858  HA  ALA P 162     -33.627  -7.701  21.829  0.00  0.00      PROA  
ATOM   1859  CB  ALA P 162     -33.885  -7.378  19.707  0.00  0.00      PROA  
ATOM   1860  HB1 ALA P 162     -33.629  -7.954  18.792  0.00  0.00      PROA  
ATOM   1861  HB2 ALA P 162     -33.384  -6.386  19.711  0.00  0.00      PROA  
ATOM   1862  HB3 ALA P 162     -34.981  -7.241  19.586  0.00  0.00      PROA  
ATOM   1863  C   ALA P 162     -34.327  -9.427  20.911  0.00  0.00      PROA  
ATOM   1864  O   ALA P 162     -35.408  -9.426  21.458  0.00  0.00      PROA  
ATOM   1865  N   VAL P 163     -33.851 -10.590  20.441  0.00  0.00      PROA  
ATOM   1866  HN  VAL P 163     -33.098 -10.698  19.796  0.00  0.00      PROA  
ATOM   1867  CA  VAL P 163     -34.517 -11.893  20.770  0.00  0.00      PROA  
ATOM   1868  HA  VAL P 163     -35.563 -11.782  20.527  0.00  0.00      PROA  
ATOM   1869  CB  VAL P 163     -33.922 -13.032  19.980  0.00  0.00      PROA  
ATOM   1870  HB  VAL P 163     -32.833 -13.091  20.193  0.00  0.00      PROA  
ATOM   1871  CG1 VAL P 163     -34.443 -14.463  20.272  0.00  0.00      PROA  
ATOM   1872 HG11 VAL P 163     -35.544 -14.520  20.135  0.00  0.00      PROA  
ATOM   1873 HG12 VAL P 163     -34.177 -14.608  21.341  0.00  0.00      PROA  
ATOM   1874 HG13 VAL P 163     -33.906 -15.201  19.639  0.00  0.00      PROA  
ATOM   1875  CG2 VAL P 163     -33.951 -12.669  18.526  0.00  0.00      PROA  
ATOM   1876 HG21 VAL P 163     -35.019 -12.710  18.225  0.00  0.00      PROA  
ATOM   1877 HG22 VAL P 163     -33.363 -13.424  17.961  0.00  0.00      PROA  
ATOM   1878 HG23 VAL P 163     -33.496 -11.695  18.247  0.00  0.00      PROA  
ATOM   1879  C   VAL P 163     -34.555 -12.150  22.245  0.00  0.00      PROA  
ATOM   1880  O   VAL P 163     -35.631 -12.476  22.803  0.00  0.00      PROA  
ATOM   1881  N   GLY P 164     -33.421 -11.969  22.877  0.00  0.00      PROA  
ATOM   1882  HN  GLY P 164     -32.657 -11.560  22.384  0.00  0.00      PROA  
ATOM   1883  CA  GLY P 164     -33.188 -12.048  24.270  0.00  0.00      PROA  
ATOM   1884  HA1 GLY P 164     -32.207 -11.614  24.389  0.00  0.00      PROA  
ATOM   1885  HA2 GLY P 164     -33.270 -13.084  24.563  0.00  0.00      PROA  
ATOM   1886  C   GLY P 164     -34.147 -11.262  25.189  0.00  0.00      PROA  
ATOM   1887  O   GLY P 164     -34.688 -11.777  26.170  0.00  0.00      PROA  
ATOM   1888  N   LYS P 165     -34.355  -9.995  24.797  0.00  0.00      PROA  
ATOM   1889  HN  LYS P 165     -33.779  -9.705  24.036  0.00  0.00      PROA  
ATOM   1890  CA  LYS P 165     -35.329  -9.050  25.432  0.00  0.00      PROA  
ATOM   1891  HA  LYS P 165     -34.931  -9.063  26.436  0.00  0.00      PROA  
ATOM   1892  CB  LYS P 165     -35.099  -7.655  24.915  0.00  0.00      PROA  
ATOM   1893  HB1 LYS P 165     -35.928  -6.975  25.204  0.00  0.00      PROA  
ATOM   1894  HB2 LYS P 165     -35.167  -7.657  23.806  0.00  0.00      PROA  
ATOM   1895  CG  LYS P 165     -33.804  -6.939  25.444  0.00  0.00      PROA  
ATOM   1896  HG1 LYS P 165     -32.923  -7.608  25.340  0.00  0.00      PROA  
ATOM   1897  HG2 LYS P 165     -33.845  -6.734  26.535  0.00  0.00      PROA  
ATOM   1898  CD  LYS P 165     -33.499  -5.641  24.748  0.00  0.00      PROA  
ATOM   1899  HD1 LYS P 165     -34.385  -4.994  24.927  0.00  0.00      PROA  
ATOM   1900  HD2 LYS P 165     -33.408  -5.753  23.646  0.00  0.00      PROA  
ATOM   1901  CE  LYS P 165     -32.254  -4.826  25.330  0.00  0.00      PROA  
ATOM   1902  HE1 LYS P 165     -31.325  -5.434  25.299  0.00  0.00      PROA  
ATOM   1903  HE2 LYS P 165     -32.535  -4.653  26.391  0.00  0.00      PROA  
ATOM   1904  NZ  LYS P 165     -32.001  -3.562  24.599  0.00  0.00      PROA  
ATOM   1905  HZ1 LYS P 165     -31.986  -3.668  23.565  0.00  0.00      PROA  
ATOM   1906  HZ2 LYS P 165     -31.014  -3.288  24.778  0.00  0.00      PROA  
ATOM   1907  HZ3 LYS P 165     -32.504  -2.723  24.954  0.00  0.00      PROA  
ATOM   1908  C   LYS P 165     -36.734  -9.482  25.423  0.00  0.00      PROA  
ATOM   1909  O   LYS P 165     -37.557  -9.292  26.307  0.00  0.00      PROA  
ATOM   1910  N   ILE P 166     -37.152 -10.097  24.310  0.00  0.00      PROA  
ATOM   1911  HN  ILE P 166     -36.508 -10.285  23.572  0.00  0.00      PROA  
ATOM   1912  CA  ILE P 166     -38.530 -10.450  24.153  0.00  0.00      PROA  
ATOM   1913  HA  ILE P 166     -39.225  -9.690  24.479  0.00  0.00      PROA  
ATOM   1914  CB  ILE P 166     -38.879 -10.745  22.654  0.00  0.00      PROA  
ATOM   1915  HB  ILE P 166     -37.957 -11.231  22.270  0.00  0.00      PROA  
ATOM   1916  CG2 ILE P 166     -40.177 -11.622  22.374  0.00  0.00      PROA  
ATOM   1917 HG21 ILE P 166     -41.016 -11.064  22.841  0.00  0.00      PROA  
ATOM   1918 HG22 ILE P 166     -40.115 -12.592  22.912  0.00  0.00      PROA  
ATOM   1919 HG23 ILE P 166     -40.506 -11.748  21.320  0.00  0.00      PROA  
ATOM   1920  CG1 ILE P 166     -38.811  -9.423  21.761  0.00  0.00      PROA  
ATOM   1921 HG11 ILE P 166     -37.888  -8.831  21.942  0.00  0.00      PROA  
ATOM   1922 HG12 ILE P 166     -39.737  -8.885  22.055  0.00  0.00      PROA  
ATOM   1923  CD  ILE P 166     -38.815  -9.657  20.260  0.00  0.00      PROA  
ATOM   1924  HD1 ILE P 166     -37.864 -10.144  19.957  0.00  0.00      PROA  
ATOM   1925  HD2 ILE P 166     -38.891  -8.704  19.693  0.00  0.00      PROA  
ATOM   1926  HD3 ILE P 166     -39.662 -10.265  19.877  0.00  0.00      PROA  
ATOM   1927  C   ILE P 166     -38.862 -11.662  24.970  0.00  0.00      PROA  
ATOM   1928  O   ILE P 166     -39.850 -11.665  25.678  0.00  0.00      PROA  
ATOM   1929  N   PHE P 167     -37.966 -12.572  24.940  0.00  0.00      PROA  
ATOM   1930  HN  PHE P 167     -37.177 -12.488  24.335  0.00  0.00      PROA  
ATOM   1931  CA  PHE P 167     -38.024 -13.729  25.830  0.00  0.00      PROA  
ATOM   1932  HA  PHE P 167     -38.983 -14.225  25.820  0.00  0.00      PROA  
ATOM   1933  CB  PHE P 167     -36.903 -14.710  25.343  0.00  0.00      PROA  
ATOM   1934  HB1 PHE P 167     -36.030 -14.124  24.981  0.00  0.00      PROA  
ATOM   1935  HB2 PHE P 167     -37.251 -15.223  24.422  0.00  0.00      PROA  
ATOM   1936  CG  PHE P 167     -36.398 -15.802  26.242  0.00  0.00      PROA  
ATOM   1937  CD1 PHE P 167     -35.023 -15.814  26.396  0.00  0.00      PROA  
ATOM   1938  HD1 PHE P 167     -34.393 -15.062  25.946  0.00  0.00      PROA  
ATOM   1939  CE1 PHE P 167     -34.502 -16.784  27.197  0.00  0.00      PROA  
ATOM   1940  HE1 PHE P 167     -33.429 -16.768  27.314  0.00  0.00      PROA  
ATOM   1941  CZ  PHE P 167     -35.258 -17.603  27.995  0.00  0.00      PROA  
ATOM   1942  HZ  PHE P 167     -34.860 -18.473  28.495  0.00  0.00      PROA  
ATOM   1943  CD2 PHE P 167     -37.275 -16.668  27.031  0.00  0.00      PROA  
ATOM   1944  HD2 PHE P 167     -38.349 -16.559  27.034  0.00  0.00      PROA  
ATOM   1945  CE2 PHE P 167     -36.666 -17.531  27.890  0.00  0.00      PROA  
ATOM   1946  HE2 PHE P 167     -37.285 -18.138  28.535  0.00  0.00      PROA  
ATOM   1947  C   PHE P 167     -37.910 -13.314  27.368  0.00  0.00      PROA  
ATOM   1948  O   PHE P 167     -38.600 -13.852  28.224  0.00  0.00      PROA  
ATOM   1949  N   SER P 168     -37.109 -12.285  27.732  0.00  0.00      PROA  
ATOM   1950  HN  SER P 168     -36.516 -11.703  27.182  0.00  0.00      PROA  
ATOM   1951  CA  SER P 168     -36.916 -11.988  29.146  0.00  0.00      PROA  
ATOM   1952  HA  SER P 168     -37.147 -12.861  29.738  0.00  0.00      PROA  
ATOM   1953  CB  SER P 168     -35.489 -11.418  29.418  0.00  0.00      PROA  
ATOM   1954  HB1 SER P 168     -34.809 -12.296  29.438  0.00  0.00      PROA  
ATOM   1955  HB2 SER P 168     -35.396 -10.952  30.423  0.00  0.00      PROA  
ATOM   1956  OG  SER P 168     -35.089 -10.410  28.464  0.00  0.00      PROA  
ATOM   1957  HG1 SER P 168     -34.653 -10.857  27.735  0.00  0.00      PROA  
ATOM   1958  C   SER P 168     -38.064 -11.029  29.583  0.00  0.00      PROA  
ATOM   1959  O   SER P 168     -37.894 -10.345  30.590  0.00  0.00      PROA  
ATOM   1960  N   ASN P 169     -39.241 -10.925  28.888  0.00  0.00      PROA  
ATOM   1961  HN  ASN P 169     -39.473 -11.316  28.001  0.00  0.00      PROA  
ATOM   1962  CA  ASN P 169     -40.407 -10.209  29.338  0.00  0.00      PROA  
ATOM   1963  HA  ASN P 169     -40.232  -9.896  30.357  0.00  0.00      PROA  
ATOM   1964  CB  ASN P 169     -40.469  -8.866  28.596  0.00  0.00      PROA  
ATOM   1965  HB1 ASN P 169     -40.684  -9.141  27.541  0.00  0.00      PROA  
ATOM   1966  HB2 ASN P 169     -39.476  -8.370  28.544  0.00  0.00      PROA  
ATOM   1967  CG  ASN P 169     -41.637  -7.908  28.976  0.00  0.00      PROA  
ATOM   1968  OD1 ASN P 169     -42.231  -7.947  30.056  0.00  0.00      PROA  
ATOM   1969  ND2 ASN P 169     -41.966  -6.914  28.056  0.00  0.00      PROA  
ATOM   1970 HD21 ASN P 169     -41.530  -6.777  27.167  0.00  0.00      PROA  
ATOM   1971 HD22 ASN P 169     -42.836  -6.448  28.218  0.00  0.00      PROA  
ATOM   1972  C   ASN P 169     -41.694 -11.024  29.164  0.00  0.00      PROA  
ATOM   1973  O   ASN P 169     -42.730 -10.503  28.909  0.00  0.00      PROA  
ATOM   1974  N   VAL P 170     -41.588 -12.364  29.405  0.00  0.00      PROA  
ATOM   1975  HN  VAL P 170     -40.653 -12.711  29.399  0.00  0.00      PROA  
ATOM   1976  CA  VAL P 170     -42.707 -13.260  29.521  0.00  0.00      PROA  
ATOM   1977  HA  VAL P 170     -43.452 -12.930  28.811  0.00  0.00      PROA  
ATOM   1978  CB  VAL P 170     -42.329 -14.718  29.147  0.00  0.00      PROA  
ATOM   1979  HB  VAL P 170     -41.513 -15.156  29.761  0.00  0.00      PROA  
ATOM   1980  CG1 VAL P 170     -43.527 -15.721  29.309  0.00  0.00      PROA  
ATOM   1981 HG11 VAL P 170     -43.169 -16.760  29.149  0.00  0.00      PROA  
ATOM   1982 HG12 VAL P 170     -44.374 -15.446  28.645  0.00  0.00      PROA  
ATOM   1983 HG13 VAL P 170     -43.939 -15.643  30.338  0.00  0.00      PROA  
ATOM   1984  CG2 VAL P 170     -41.901 -14.748  27.663  0.00  0.00      PROA  
ATOM   1985 HG21 VAL P 170     -42.775 -14.372  27.089  0.00  0.00      PROA  
ATOM   1986 HG22 VAL P 170     -41.586 -15.751  27.304  0.00  0.00      PROA  
ATOM   1987 HG23 VAL P 170     -41.092 -14.025  27.426  0.00  0.00      PROA  
ATOM   1988  C   VAL P 170     -43.399 -13.229  30.859  0.00  0.00      PROA  
ATOM   1989  O   VAL P 170     -42.740 -13.249  31.931  0.00  0.00      PROA  
ATOM   1990  N   ARG P 171     -44.754 -13.064  30.837  0.00  0.00      PROA  
ATOM   1991  HN  ARG P 171     -45.168 -13.086  29.931  0.00  0.00      PROA  
ATOM   1992  CA  ARG P 171     -45.519 -12.979  32.017  0.00  0.00      PROA  
ATOM   1993  HA  ARG P 171     -44.871 -12.973  32.881  0.00  0.00      PROA  
ATOM   1994  CB  ARG P 171     -46.511 -11.716  32.040  0.00  0.00      PROA  
ATOM   1995  HB1 ARG P 171     -46.813 -11.517  33.090  0.00  0.00      PROA  
ATOM   1996  HB2 ARG P 171     -47.464 -11.899  31.499  0.00  0.00      PROA  
ATOM   1997  CG  ARG P 171     -45.878 -10.403  31.546  0.00  0.00      PROA  
ATOM   1998  HG1 ARG P 171     -46.597  -9.580  31.745  0.00  0.00      PROA  
ATOM   1999  HG2 ARG P 171     -45.541 -10.416  30.487  0.00  0.00      PROA  
ATOM   2000  CD  ARG P 171     -44.547  -9.929  32.181  0.00  0.00      PROA  
ATOM   2001  HD1 ARG P 171     -43.732 -10.661  31.996  0.00  0.00      PROA  
ATOM   2002  HD2 ARG P 171     -44.599  -9.974  33.289  0.00  0.00      PROA  
ATOM   2003  NE  ARG P 171     -44.112  -8.538  31.718  0.00  0.00      PROA  
ATOM   2004  HE  ARG P 171     -43.365  -8.510  31.054  0.00  0.00      PROA  
ATOM   2005  CZ  ARG P 171     -44.482  -7.414  32.269  0.00  0.00      PROA  
ATOM   2006  NH1 ARG P 171     -45.474  -7.202  33.148  0.00  0.00      PROA  
ATOM   2007 HH11 ARG P 171     -46.174  -7.860  33.425  0.00  0.00      PROA  
ATOM   2008 HH12 ARG P 171     -45.577  -6.220  33.304  0.00  0.00      PROA  
ATOM   2009  NH2 ARG P 171     -43.695  -6.381  32.010  0.00  0.00      PROA  
ATOM   2010 HH21 ARG P 171     -42.835  -6.500  31.514  0.00  0.00      PROA  
ATOM   2011 HH22 ARG P 171     -43.708  -5.514  32.508  0.00  0.00      PROA  
ATOM   2012  C   ARG P 171     -46.379 -14.254  32.049  0.00  0.00      PROA  
ATOM   2013  O   ARG P 171     -47.053 -14.527  31.099  0.00  0.00      PROA  
ATOM   2014  N   ILE P 172     -46.339 -15.030  33.169  0.00  0.00      PROA  
ATOM   2015  HN  ILE P 172     -45.732 -14.677  33.877  0.00  0.00      PROA  
ATOM   2016  CA  ILE P 172     -47.097 -16.231  33.423  0.00  0.00      PROA  
ATOM   2017  HA  ILE P 172     -47.752 -16.509  32.611  0.00  0.00      PROA  
ATOM   2018  CB  ILE P 172     -46.220 -17.442  33.790  0.00  0.00      PROA  
ATOM   2019  HB  ILE P 172     -45.849 -17.450  34.837  0.00  0.00      PROA  
ATOM   2020  CG2 ILE P 172     -47.160 -18.671  33.752  0.00  0.00      PROA  
ATOM   2021 HG21 ILE P 172     -46.716 -19.637  34.073  0.00  0.00      PROA  
ATOM   2022 HG22 ILE P 172     -47.500 -18.871  32.713  0.00  0.00      PROA  
ATOM   2023 HG23 ILE P 172     -47.973 -18.495  34.489  0.00  0.00      PROA  
ATOM   2024  CG1 ILE P 172     -45.099 -17.734  32.760  0.00  0.00      PROA  
ATOM   2025 HG11 ILE P 172     -44.334 -16.936  32.860  0.00  0.00      PROA  
ATOM   2026 HG12 ILE P 172     -45.469 -17.610  31.719  0.00  0.00      PROA  
ATOM   2027  CD  ILE P 172     -44.309 -19.101  32.936  0.00  0.00      PROA  
ATOM   2028  HD1 ILE P 172     -43.624 -18.999  33.805  0.00  0.00      PROA  
ATOM   2029  HD2 ILE P 172     -43.546 -19.200  32.134  0.00  0.00      PROA  
ATOM   2030  HD3 ILE P 172     -44.913 -20.030  33.019  0.00  0.00      PROA  
ATOM   2031  C   ILE P 172     -48.028 -15.852  34.530  0.00  0.00      PROA  
ATOM   2032  O   ILE P 172     -47.712 -15.397  35.593  0.00  0.00      PROA  
ATOM   2033  N   ASN P 173     -49.338 -16.050  34.245  0.00  0.00      PROA  
ATOM   2034  HN  ASN P 173     -49.596 -16.353  33.330  0.00  0.00      PROA  
ATOM   2035  CA  ASN P 173     -50.332 -15.743  35.226  0.00  0.00      PROA  
ATOM   2036  HA  ASN P 173     -49.897 -15.622  36.207  0.00  0.00      PROA  
ATOM   2037  CB  ASN P 173     -51.149 -14.429  34.712  0.00  0.00      PROA  
ATOM   2038  HB1 ASN P 173     -52.009 -14.210  35.379  0.00  0.00      PROA  
ATOM   2039  HB2 ASN P 173     -51.638 -14.591  33.728  0.00  0.00      PROA  
ATOM   2040  CG  ASN P 173     -50.176 -13.264  34.550  0.00  0.00      PROA  
ATOM   2041  OD1 ASN P 173     -49.737 -12.771  35.608  0.00  0.00      PROA  
ATOM   2042  ND2 ASN P 173     -50.027 -12.715  33.346  0.00  0.00      PROA  
ATOM   2043 HD21 ASN P 173     -49.634 -11.795  33.344  0.00  0.00      PROA  
ATOM   2044 HD22 ASN P 173     -50.480 -13.131  32.557  0.00  0.00      PROA  
ATOM   2045  C   ASN P 173     -51.265 -16.919  35.331  0.00  0.00      PROA  
ATOM   2046  O   ASN P 173     -52.106 -17.229  34.479  0.00  0.00      PROA  
ATOM   2047  N   LEU P 174     -51.185 -17.602  36.449  0.00  0.00      PROA  
ATOM   2048  HN  LEU P 174     -50.599 -17.361  37.219  0.00  0.00      PROA  
ATOM   2049  CA  LEU P 174     -51.889 -18.836  36.755  0.00  0.00      PROA  
ATOM   2050  HA  LEU P 174     -52.428 -19.220  35.902  0.00  0.00      PROA  
ATOM   2051  CB  LEU P 174     -50.940 -20.048  37.295  0.00  0.00      PROA  
ATOM   2052  HB1 LEU P 174     -51.471 -21.021  37.381  0.00  0.00      PROA  
ATOM   2053  HB2 LEU P 174     -50.552 -19.728  38.286  0.00  0.00      PROA  
ATOM   2054  CG  LEU P 174     -49.696 -20.382  36.349  0.00  0.00      PROA  
ATOM   2055  HG  LEU P 174     -49.081 -19.468  36.208  0.00  0.00      PROA  
ATOM   2056  CD1 LEU P 174     -48.920 -21.589  36.890  0.00  0.00      PROA  
ATOM   2057 HD11 LEU P 174     -48.582 -21.411  37.933  0.00  0.00      PROA  
ATOM   2058 HD12 LEU P 174     -47.956 -21.717  36.352  0.00  0.00      PROA  
ATOM   2059 HD13 LEU P 174     -49.431 -22.563  36.735  0.00  0.00      PROA  
ATOM   2060  CD2 LEU P 174     -50.230 -20.581  34.953  0.00  0.00      PROA  
ATOM   2061 HD21 LEU P 174     -49.533 -21.061  34.233  0.00  0.00      PROA  
ATOM   2062 HD22 LEU P 174     -50.713 -19.735  34.420  0.00  0.00      PROA  
ATOM   2063 HD23 LEU P 174     -51.033 -21.336  35.085  0.00  0.00      PROA  
ATOM   2064  C   LEU P 174     -52.884 -18.596  37.945  0.00  0.00      PROA  
ATOM   2065  O   LEU P 174     -52.591 -18.003  38.975  0.00  0.00      PROA  
ATOM   2066  N   GLN P 175     -54.177 -18.913  37.839  0.00  0.00      PROA  
ATOM   2067  HN  GLN P 175     -54.397 -19.377  36.985  0.00  0.00      PROA  
ATOM   2068  CA  GLN P 175     -55.209 -18.597  38.765  0.00  0.00      PROA  
ATOM   2069  HA  GLN P 175     -55.989 -19.139  38.252  0.00  0.00      PROA  
ATOM   2070  CB  GLN P 175     -54.888 -19.187  40.156  0.00  0.00      PROA  
ATOM   2071  HB1 GLN P 175     -55.772 -19.049  40.815  0.00  0.00      PROA  
ATOM   2072  HB2 GLN P 175     -54.142 -18.535  40.659  0.00  0.00      PROA  
ATOM   2073  CG  GLN P 175     -54.692 -20.695  40.224  0.00  0.00      PROA  
ATOM   2074  HG1 GLN P 175     -54.580 -21.010  41.283  0.00  0.00      PROA  
ATOM   2075  HG2 GLN P 175     -53.713 -20.910  39.746  0.00  0.00      PROA  
ATOM   2076  CD  GLN P 175     -55.731 -21.593  39.488  0.00  0.00      PROA  
ATOM   2077  OE1 GLN P 175     -55.926 -21.454  38.254  0.00  0.00      PROA  
ATOM   2078  NE2 GLN P 175     -56.421 -22.501  40.163  0.00  0.00      PROA  
ATOM   2079 HE21 GLN P 175     -57.022 -23.101  39.635  0.00  0.00      PROA  
ATOM   2080 HE22 GLN P 175     -56.266 -22.626  41.143  0.00  0.00      PROA  
ATOM   2081  C   GLN P 175     -55.658 -17.176  38.767  0.00  0.00      PROA  
ATOM   2082  O   GLN P 175     -56.096 -16.794  39.827  0.00  0.00      PROA  
ATOM   2083  N   LYS P 176     -55.544 -16.450  37.561  0.00  0.00      PROA  
ATOM   2084  HN  LYS P 176     -54.990 -16.891  36.858  0.00  0.00      PROA  
ATOM   2085  CA  LYS P 176     -55.680 -15.002  37.431  0.00  0.00      PROA  
ATOM   2086  HA  LYS P 176     -56.035 -14.550  38.345  0.00  0.00      PROA  
ATOM   2087  CB  LYS P 176     -54.352 -14.329  36.979  0.00  0.00      PROA  
ATOM   2088  HB1 LYS P 176     -54.596 -13.295  36.656  0.00  0.00      PROA  
ATOM   2089  HB2 LYS P 176     -54.120 -14.825  36.013  0.00  0.00      PROA  
ATOM   2090  CG  LYS P 176     -53.263 -14.449  38.099  0.00  0.00      PROA  
ATOM   2091  HG1 LYS P 176     -52.395 -13.889  37.692  0.00  0.00      PROA  
ATOM   2092  HG2 LYS P 176     -52.905 -15.490  38.246  0.00  0.00      PROA  
ATOM   2093  CD  LYS P 176     -53.665 -13.734  39.427  0.00  0.00      PROA  
ATOM   2094  HD1 LYS P 176     -54.638 -14.176  39.733  0.00  0.00      PROA  
ATOM   2095  HD2 LYS P 176     -53.917 -12.693  39.132  0.00  0.00      PROA  
ATOM   2096  CE  LYS P 176     -52.575 -13.570  40.377  0.00  0.00      PROA  
ATOM   2097  HE1 LYS P 176     -51.710 -12.966  40.031  0.00  0.00      PROA  
ATOM   2098  HE2 LYS P 176     -52.143 -14.585  40.510  0.00  0.00      PROA  
ATOM   2099  NZ  LYS P 176     -53.131 -13.038  41.689  0.00  0.00      PROA  
ATOM   2100  HZ1 LYS P 176     -53.785 -12.237  41.586  0.00  0.00      PROA  
ATOM   2101  HZ2 LYS P 176     -52.339 -12.671  42.255  0.00  0.00      PROA  
ATOM   2102  HZ3 LYS P 176     -53.631 -13.820  42.158  0.00  0.00      PROA  
ATOM   2103  C   LYS P 176     -56.789 -14.737  36.512  0.00  0.00      PROA  
ATOM   2104  O   LYS P 176     -57.099 -15.532  35.623  0.00  0.00      PROA  
ATOM   2105  N   GLU P 177     -57.480 -13.583  36.711  0.00  0.00      PROA  
ATOM   2106  HN  GLU P 177     -57.365 -12.864  37.393  0.00  0.00      PROA  
ATOM   2107  CA  GLU P 177     -58.464 -13.138  35.688  0.00  0.00      PROA  
ATOM   2108  HA  GLU P 177     -58.484 -13.840  34.868  0.00  0.00      PROA  
ATOM   2109  CB  GLU P 177     -59.925 -13.087  36.301  0.00  0.00      PROA  
ATOM   2110  HB1 GLU P 177     -60.491 -12.834  35.379  0.00  0.00      PROA  
ATOM   2111  HB2 GLU P 177     -60.110 -12.166  36.894  0.00  0.00      PROA  
ATOM   2112  CG  GLU P 177     -60.499 -14.403  36.974  0.00  0.00      PROA  
ATOM   2113  HG1 GLU P 177     -60.138 -14.761  37.961  0.00  0.00      PROA  
ATOM   2114  HG2 GLU P 177     -60.410 -15.190  36.195  0.00  0.00      PROA  
ATOM   2115  CD  GLU P 177     -62.001 -14.347  37.252  0.00  0.00      PROA  
ATOM   2116  OE1 GLU P 177     -62.757 -15.158  36.739  0.00  0.00      PROA  
ATOM   2117  OE2 GLU P 177     -62.418 -13.458  38.083  0.00  0.00      PROA  
ATOM   2118  C   GLU P 177     -57.996 -11.789  35.192  0.00  0.00      PROA  
ATOM   2119  OT1 GLU P 177     -56.922 -11.351  35.690  0.00  0.00      PROA  
ATOM   2120  OT2 GLU P 177     -58.711 -11.081  34.472  0.00  0.00      PROA  
ATOM   2121  N   ILE P  49     -32.960 -87.669  33.563  0.00  0.00      PROB  
ATOM   2122  HT1 ILE P  49     -33.372 -88.477  34.071  0.00  0.00      PROB  
ATOM   2123  HT2 ILE P  49     -32.700 -87.127  34.412  0.00  0.00      PROB  
ATOM   2124  HT3 ILE P  49     -32.040 -87.917  33.145  0.00  0.00      PROB  
ATOM   2125  CA  ILE P  49     -33.849 -86.905  32.644  0.00  0.00      PROB  
ATOM   2126  HA  ILE P  49     -34.725 -86.716  33.246  0.00  0.00      PROB  
ATOM   2127  CB  ILE P  49     -33.153 -85.587  32.238  0.00  0.00      PROB  
ATOM   2128  HB  ILE P  49     -33.083 -85.026  33.194  0.00  0.00      PROB  
ATOM   2129  CG2 ILE P  49     -31.744 -85.753  31.632  0.00  0.00      PROB  
ATOM   2130 HG21 ILE P  49     -31.269 -84.749  31.588  0.00  0.00      PROB  
ATOM   2131 HG22 ILE P  49     -31.845 -86.196  30.618  0.00  0.00      PROB  
ATOM   2132 HG23 ILE P  49     -31.000 -86.432  32.100  0.00  0.00      PROB  
ATOM   2133  CG1 ILE P  49     -33.965 -84.567  31.353  0.00  0.00      PROB  
ATOM   2134 HG11 ILE P  49     -34.127 -85.027  30.355  0.00  0.00      PROB  
ATOM   2135 HG12 ILE P  49     -33.318 -83.682  31.170  0.00  0.00      PROB  
ATOM   2136  CD  ILE P  49     -35.322 -84.390  31.982  0.00  0.00      PROB  
ATOM   2137  HD1 ILE P  49     -36.043 -85.210  31.772  0.00  0.00      PROB  
ATOM   2138  HD2 ILE P  49     -35.806 -83.462  31.610  0.00  0.00      PROB  
ATOM   2139  HD3 ILE P  49     -35.215 -84.164  33.064  0.00  0.00      PROB  
ATOM   2140  C   ILE P  49     -34.232 -87.723  31.408  0.00  0.00      PROB  
ATOM   2141  O   ILE P  49     -33.352 -88.186  30.714  0.00  0.00      PROB  
ATOM   2142  N   ASP P  50     -35.558 -87.979  31.088  0.00  0.00      PROB  
ATOM   2143  HN  ASP P  50     -36.263 -87.546  31.645  0.00  0.00      PROB  
ATOM   2144  CA  ASP P  50     -36.024 -88.809  29.999  0.00  0.00      PROB  
ATOM   2145  HA  ASP P  50     -35.229 -89.330  29.485  0.00  0.00      PROB  
ATOM   2146  CB  ASP P  50     -36.993 -89.862  30.562  0.00  0.00      PROB  
ATOM   2147  HB1 ASP P  50     -37.191 -90.668  29.824  0.00  0.00      PROB  
ATOM   2148  HB2 ASP P  50     -37.958 -89.420  30.888  0.00  0.00      PROB  
ATOM   2149  CG  ASP P  50     -36.301 -90.457  31.819  0.00  0.00      PROB  
ATOM   2150  OD1 ASP P  50     -36.882 -90.172  32.908  0.00  0.00      PROB  
ATOM   2151  OD2 ASP P  50     -35.315 -91.229  31.733  0.00  0.00      PROB  
ATOM   2152  C   ASP P  50     -36.716 -88.001  28.929  0.00  0.00      PROB  
ATOM   2153  O   ASP P  50     -37.570 -88.604  28.256  0.00  0.00      PROB  
ATOM   2154  N   LEU P  51     -36.455 -86.691  28.770  0.00  0.00      PROB  
ATOM   2155  HN  LEU P  51     -36.001 -86.175  29.492  0.00  0.00      PROB  
ATOM   2156  CA  LEU P  51     -37.143 -85.875  27.713  0.00  0.00      PROB  
ATOM   2157  HA  LEU P  51     -37.800 -86.443  27.071  0.00  0.00      PROB  
ATOM   2158  CB  LEU P  51     -37.899 -84.668  28.379  0.00  0.00      PROB  
ATOM   2159  HB1 LEU P  51     -38.526 -84.083  27.673  0.00  0.00      PROB  
ATOM   2160  HB2 LEU P  51     -37.141 -83.988  28.820  0.00  0.00      PROB  
ATOM   2161  CG  LEU P  51     -38.981 -84.983  29.473  0.00  0.00      PROB  
ATOM   2162  HG  LEU P  51     -38.439 -85.275  30.398  0.00  0.00      PROB  
ATOM   2163  CD1 LEU P  51     -39.620 -83.630  29.840  0.00  0.00      PROB  
ATOM   2164 HD11 LEU P  51     -40.140 -83.120  29.002  0.00  0.00      PROB  
ATOM   2165 HD12 LEU P  51     -38.916 -82.891  30.278  0.00  0.00      PROB  
ATOM   2166 HD13 LEU P  51     -40.427 -83.787  30.587  0.00  0.00      PROB  
ATOM   2167  CD2 LEU P  51     -40.038 -85.997  29.127  0.00  0.00      PROB  
ATOM   2168 HD21 LEU P  51     -40.618 -85.748  28.213  0.00  0.00      PROB  
ATOM   2169 HD22 LEU P  51     -40.757 -86.093  29.968  0.00  0.00      PROB  
ATOM   2170 HD23 LEU P  51     -39.715 -87.004  28.785  0.00  0.00      PROB  
ATOM   2171  C   LEU P  51     -36.136 -85.289  26.699  0.00  0.00      PROB  
ATOM   2172  O   LEU P  51     -34.957 -84.981  27.016  0.00  0.00      PROB  
ATOM   2173  N   VAL P  52     -36.551 -85.130  25.380  0.00  0.00      PROB  
ATOM   2174  HN  VAL P  52     -37.481 -85.393  25.137  0.00  0.00      PROB  
ATOM   2175  CA  VAL P  52     -35.796 -84.514  24.268  0.00  0.00      PROB  
ATOM   2176  HA  VAL P  52     -34.732 -84.537  24.448  0.00  0.00      PROB  
ATOM   2177  CB  VAL P  52     -36.056 -85.329  22.948  0.00  0.00      PROB  
ATOM   2178  HB  VAL P  52     -37.132 -85.167  22.726  0.00  0.00      PROB  
ATOM   2179  CG1 VAL P  52     -35.342 -84.837  21.693  0.00  0.00      PROB  
ATOM   2180 HG11 VAL P  52     -34.300 -84.505  21.889  0.00  0.00      PROB  
ATOM   2181 HG12 VAL P  52     -35.752 -83.879  21.310  0.00  0.00      PROB  
ATOM   2182 HG13 VAL P  52     -35.165 -85.587  20.893  0.00  0.00      PROB  
ATOM   2183  CG2 VAL P  52     -35.757 -86.821  23.195  0.00  0.00      PROB  
ATOM   2184 HG21 VAL P  52     -34.651 -86.922  23.247  0.00  0.00      PROB  
ATOM   2185 HG22 VAL P  52     -36.146 -87.369  22.311  0.00  0.00      PROB  
ATOM   2186 HG23 VAL P  52     -36.116 -87.135  24.199  0.00  0.00      PROB  
ATOM   2187  C   VAL P  52     -36.354 -83.104  24.045  0.00  0.00      PROB  
ATOM   2188  O   VAL P  52     -37.616 -82.934  23.906  0.00  0.00      PROB  
ATOM   2189  N   ASN P  53     -35.507 -82.056  23.860  0.00  0.00      PROB  
ATOM   2190  HN  ASN P  53     -34.532 -82.219  23.995  0.00  0.00      PROB  
ATOM   2191  CA  ASN P  53     -35.864 -80.725  23.524  0.00  0.00      PROB  
ATOM   2192  HA  ASN P  53     -36.885 -80.703  23.171  0.00  0.00      PROB  
ATOM   2193  CB  ASN P  53     -35.626 -79.804  24.757  0.00  0.00      PROB  
ATOM   2194  HB1 ASN P  53     -35.964 -78.769  24.539  0.00  0.00      PROB  
ATOM   2195  HB2 ASN P  53     -34.562 -79.813  25.077  0.00  0.00      PROB  
ATOM   2196  CG  ASN P  53     -36.602 -80.198  25.855  0.00  0.00      PROB  
ATOM   2197  OD1 ASN P  53     -37.683 -79.589  25.795  0.00  0.00      PROB  
ATOM   2198  ND2 ASN P  53     -36.226 -80.933  26.887  0.00  0.00      PROB  
ATOM   2199 HD21 ASN P  53     -36.681 -80.797  27.767  0.00  0.00      PROB  
ATOM   2200 HD22 ASN P  53     -35.507 -81.624  26.811  0.00  0.00      PROB  
ATOM   2201  C   ASN P  53     -35.117 -80.153  22.330  0.00  0.00      PROB  
ATOM   2202  O   ASN P  53     -33.972 -79.706  22.423  0.00  0.00      PROB  
ATOM   2203  N   ARG P  54     -35.757 -80.208  21.129  0.00  0.00      PROB  
ATOM   2204  HN  ARG P  54     -36.717 -80.461  21.226  0.00  0.00      PROB  
ATOM   2205  CA  ARG P  54     -35.413 -79.434  19.961  0.00  0.00      PROB  
ATOM   2206  HA  ARG P  54     -34.346 -79.299  19.856  0.00  0.00      PROB  
ATOM   2207  CB  ARG P  54     -35.728 -80.223  18.669  0.00  0.00      PROB  
ATOM   2208  HB1 ARG P  54     -35.074 -79.882  17.838  0.00  0.00      PROB  
ATOM   2209  HB2 ARG P  54     -36.764 -80.057  18.305  0.00  0.00      PROB  
ATOM   2210  CG  ARG P  54     -35.545 -81.783  18.601  0.00  0.00      PROB  
ATOM   2211  HG1 ARG P  54     -36.105 -82.273  19.426  0.00  0.00      PROB  
ATOM   2212  HG2 ARG P  54     -34.490 -81.929  18.916  0.00  0.00      PROB  
ATOM   2213  CD  ARG P  54     -35.793 -82.360  17.235  0.00  0.00      PROB  
ATOM   2214  HD1 ARG P  54     -35.194 -81.814  16.474  0.00  0.00      PROB  
ATOM   2215  HD2 ARG P  54     -36.880 -82.312  17.013  0.00  0.00      PROB  
ATOM   2216  NE  ARG P  54     -35.338 -83.733  17.258  0.00  0.00      PROB  
ATOM   2217  HE  ARG P  54     -34.590 -83.984  17.872  0.00  0.00      PROB  
ATOM   2218  CZ  ARG P  54     -35.705 -84.624  16.336  0.00  0.00      PROB  
ATOM   2219  NH1 ARG P  54     -36.433 -84.347  15.303  0.00  0.00      PROB  
ATOM   2220 HH11 ARG P  54     -36.654 -83.403  15.060  0.00  0.00      PROB  
ATOM   2221 HH12 ARG P  54     -36.594 -85.037  14.597  0.00  0.00      PROB  
ATOM   2222  NH2 ARG P  54     -35.277 -85.836  16.370  0.00  0.00      PROB  
ATOM   2223 HH21 ARG P  54     -35.788 -86.582  15.945  0.00  0.00      PROB  
ATOM   2224 HH22 ARG P  54     -34.646 -86.042  17.118  0.00  0.00      PROB  
ATOM   2225  C   ARG P  54     -36.074 -78.055  19.964  0.00  0.00      PROB  
ATOM   2226  O   ARG P  54     -35.846 -77.212  19.064  0.00  0.00      PROB  
ATOM   2227  N   ASP P  55     -36.853 -77.649  20.982  0.00  0.00      PROB  
ATOM   2228  HN  ASP P  55     -37.186 -78.349  21.609  0.00  0.00      PROB  
ATOM   2229  CA  ASP P  55     -37.573 -76.453  21.316  0.00  0.00      PROB  
ATOM   2230  HA  ASP P  55     -38.444 -76.379  20.681  0.00  0.00      PROB  
ATOM   2231  CB  ASP P  55     -38.057 -76.464  22.832  0.00  0.00      PROB  
ATOM   2232  HB1 ASP P  55     -38.596 -75.500  22.953  0.00  0.00      PROB  
ATOM   2233  HB2 ASP P  55     -37.174 -76.441  23.506  0.00  0.00      PROB  
ATOM   2234  CG  ASP P  55     -39.025 -77.603  23.072  0.00  0.00      PROB  
ATOM   2235  OD1 ASP P  55     -39.817 -77.430  24.021  0.00  0.00      PROB  
ATOM   2236  OD2 ASP P  55     -38.861 -78.702  22.384  0.00  0.00      PROB  
ATOM   2237  C   ASP P  55     -36.758 -75.176  21.067  0.00  0.00      PROB  
ATOM   2238  O   ASP P  55     -35.680 -75.050  21.673  0.00  0.00      PROB  
ATOM   2239  N   PRO P  56     -37.168 -74.116  20.296  0.00  0.00      PROB  
ATOM   2240  CD  PRO P  56     -38.226 -74.233  19.276  0.00  0.00      PROB  
ATOM   2241  HD1 PRO P  56     -39.102 -74.778  19.687  0.00  0.00      PROB  
ATOM   2242  HD2 PRO P  56     -37.814 -74.752  18.384  0.00  0.00      PROB  
ATOM   2243  CA  PRO P  56     -36.440 -72.845  20.224  0.00  0.00      PROB  
ATOM   2244  HA  PRO P  56     -35.423 -73.000  19.893  0.00  0.00      PROB  
ATOM   2245  CB  PRO P  56     -37.190 -72.027  19.178  0.00  0.00      PROB  
ATOM   2246  HB1 PRO P  56     -36.595 -72.125  18.245  0.00  0.00      PROB  
ATOM   2247  HB2 PRO P  56     -37.300 -70.971  19.506  0.00  0.00      PROB  
ATOM   2248  CG  PRO P  56     -38.540 -72.723  18.925  0.00  0.00      PROB  
ATOM   2249  HG1 PRO P  56     -39.414 -72.240  19.412  0.00  0.00      PROB  
ATOM   2250  HG2 PRO P  56     -38.749 -72.549  17.848  0.00  0.00      PROB  
ATOM   2251  C   PRO P  56     -36.426 -72.199  21.608  0.00  0.00      PROB  
ATOM   2252  O   PRO P  56     -37.426 -71.939  22.229  0.00  0.00      PROB  
ATOM   2253  N   LYS P  57     -35.230 -72.061  22.232  0.00  0.00      PROB  
ATOM   2254  HN  LYS P  57     -34.396 -72.227  21.712  0.00  0.00      PROB  
ATOM   2255  CA  LYS P  57     -34.959 -71.485  23.515  0.00  0.00      PROB  
ATOM   2256  HA  LYS P  57     -35.420 -72.030  24.326  0.00  0.00      PROB  
ATOM   2257  CB  LYS P  57     -33.434 -71.328  23.644  0.00  0.00      PROB  
ATOM   2258  HB1 LYS P  57     -33.227 -70.746  24.568  0.00  0.00      PROB  
ATOM   2259  HB2 LYS P  57     -33.090 -70.716  22.783  0.00  0.00      PROB  
ATOM   2260  CG  LYS P  57     -32.725 -72.698  23.973  0.00  0.00      PROB  
ATOM   2261  HG1 LYS P  57     -33.403 -73.314  24.602  0.00  0.00      PROB  
ATOM   2262  HG2 LYS P  57     -31.791 -72.602  24.566  0.00  0.00      PROB  
ATOM   2263  CD  LYS P  57     -32.358 -73.550  22.775  0.00  0.00      PROB  
ATOM   2264  HD1 LYS P  57     -31.699 -72.896  22.165  0.00  0.00      PROB  
ATOM   2265  HD2 LYS P  57     -33.299 -73.845  22.264  0.00  0.00      PROB  
ATOM   2266  CE  LYS P  57     -31.657 -74.850  23.272  0.00  0.00      PROB  
ATOM   2267  HE1 LYS P  57     -32.304 -75.614  23.754  0.00  0.00      PROB  
ATOM   2268  HE2 LYS P  57     -30.808 -74.635  23.956  0.00  0.00      PROB  
ATOM   2269  NZ  LYS P  57     -31.133 -75.512  22.084  0.00  0.00      PROB  
ATOM   2270  HZ1 LYS P  57     -31.928 -75.697  21.440  0.00  0.00      PROB  
ATOM   2271  HZ2 LYS P  57     -30.625 -76.388  22.322  0.00  0.00      PROB  
ATOM   2272  HZ3 LYS P  57     -30.485 -74.836  21.631  0.00  0.00      PROB  
ATOM   2273  C   LYS P  57     -35.542 -70.061  23.624  0.00  0.00      PROB  
ATOM   2274  O   LYS P  57     -35.368 -69.220  22.746  0.00  0.00      PROB  
ATOM   2275  N   HSD P  58     -36.239 -69.826  24.772  0.00  0.00      PROB  
ATOM   2276  HN  HSD P  58     -36.665 -70.552  25.305  0.00  0.00      PROB  
ATOM   2277  CA  HSD P  58     -36.892 -68.634  25.200  0.00  0.00      PROB  
ATOM   2278  HA  HSD P  58     -37.199 -68.981  26.176  0.00  0.00      PROB  
ATOM   2279  CB  HSD P  58     -35.853 -67.416  25.353  0.00  0.00      PROB  
ATOM   2280  HB1 HSD P  58     -35.268 -67.266  24.421  0.00  0.00      PROB  
ATOM   2281  HB2 HSD P  58     -35.104 -67.658  26.137  0.00  0.00      PROB  
ATOM   2282  ND1 HSD P  58     -36.851 -65.120  24.662  0.00  0.00      PROB  
ATOM   2283  HD1 HSD P  58     -36.820 -65.233  23.669  0.00  0.00      PROB  
ATOM   2284  CG  HSD P  58     -36.503 -66.028  25.628  0.00  0.00      PROB  
ATOM   2285  CE1 HSD P  58     -36.993 -63.909  25.291  0.00  0.00      PROB  
ATOM   2286  HE1 HSD P  58     -37.196 -62.970  24.775  0.00  0.00      PROB  
ATOM   2287  NE2 HSD P  58     -36.741 -63.977  26.574  0.00  0.00      PROB  
ATOM   2288  CD2 HSD P  58     -36.427 -65.299  26.761  0.00  0.00      PROB  
ATOM   2289  HD2 HSD P  58     -36.078 -65.608  27.739  0.00  0.00      PROB  
ATOM   2290  C   HSD P  58     -38.103 -68.356  24.365  0.00  0.00      PROB  
ATOM   2291  O   HSD P  58     -38.764 -67.322  24.444  0.00  0.00      PROB  
ATOM   2292  N   LEU P  59     -38.615 -69.298  23.557  0.00  0.00      PROB  
ATOM   2293  HN  LEU P  59     -38.191 -70.199  23.518  0.00  0.00      PROB  
ATOM   2294  CA  LEU P  59     -39.954 -69.241  22.909  0.00  0.00      PROB  
ATOM   2295  HA  LEU P  59     -40.571 -68.466  23.340  0.00  0.00      PROB  
ATOM   2296  CB  LEU P  59     -40.030 -69.027  21.353  0.00  0.00      PROB  
ATOM   2297  HB1 LEU P  59     -41.093 -68.983  21.035  0.00  0.00      PROB  
ATOM   2298  HB2 LEU P  59     -39.510 -69.893  20.890  0.00  0.00      PROB  
ATOM   2299  CG  LEU P  59     -39.217 -67.859  20.786  0.00  0.00      PROB  
ATOM   2300  HG  LEU P  59     -38.207 -67.876  21.247  0.00  0.00      PROB  
ATOM   2301  CD1 LEU P  59     -39.076 -67.854  19.274  0.00  0.00      PROB  
ATOM   2302 HD11 LEU P  59     -40.011 -67.503  18.787  0.00  0.00      PROB  
ATOM   2303 HD12 LEU P  59     -38.637 -68.791  18.872  0.00  0.00      PROB  
ATOM   2304 HD13 LEU P  59     -38.351 -67.027  19.115  0.00  0.00      PROB  
ATOM   2305  CD2 LEU P  59     -39.811 -66.459  21.211  0.00  0.00      PROB  
ATOM   2306 HD21 LEU P  59     -40.788 -66.414  20.684  0.00  0.00      PROB  
ATOM   2307 HD22 LEU P  59     -39.113 -65.662  20.874  0.00  0.00      PROB  
ATOM   2308 HD23 LEU P  59     -39.929 -66.463  22.315  0.00  0.00      PROB  
ATOM   2309  C   LEU P  59     -40.723 -70.493  23.238  0.00  0.00      PROB  
ATOM   2310  O   LEU P  59     -41.243 -71.263  22.385  0.00  0.00      PROB  
ATOM   2311  N   ASN P  60     -40.734 -70.685  24.581  0.00  0.00      PROB  
ATOM   2312  HN  ASN P  60     -40.378 -69.951  25.154  0.00  0.00      PROB  
ATOM   2313  CA  ASN P  60     -41.117 -71.930  25.321  0.00  0.00      PROB  
ATOM   2314  HA  ASN P  60     -41.220 -72.784  24.668  0.00  0.00      PROB  
ATOM   2315  CB  ASN P  60     -40.055 -72.321  26.330  0.00  0.00      PROB  
ATOM   2316  HB1 ASN P  60     -40.186 -73.319  26.801  0.00  0.00      PROB  
ATOM   2317  HB2 ASN P  60     -39.913 -71.589  27.154  0.00  0.00      PROB  
ATOM   2318  CG  ASN P  60     -38.741 -72.376  25.704  0.00  0.00      PROB  
ATOM   2319  OD1 ASN P  60     -37.774 -71.719  26.160  0.00  0.00      PROB  
ATOM   2320  ND2 ASN P  60     -38.594 -73.218  24.637  0.00  0.00      PROB  
ATOM   2321 HD21 ASN P  60     -39.341 -73.853  24.440  0.00  0.00      PROB  
ATOM   2322 HD22 ASN P  60     -37.726 -73.290  24.146  0.00  0.00      PROB  
ATOM   2323  C   ASN P  60     -42.360 -71.764  26.089  0.00  0.00      PROB  
ATOM   2324  O   ASN P  60     -42.833 -72.738  26.637  0.00  0.00      PROB  
ATOM   2325  N   ASP P  61     -42.949 -70.556  26.082  0.00  0.00      PROB  
ATOM   2326  HN  ASP P  61     -42.480 -69.739  25.756  0.00  0.00      PROB  
ATOM   2327  CA  ASP P  61     -44.076 -70.285  26.943  0.00  0.00      PROB  
ATOM   2328  HA  ASP P  61     -43.975 -70.917  27.813  0.00  0.00      PROB  
ATOM   2329  CB  ASP P  61     -44.151 -68.745  27.408  0.00  0.00      PROB  
ATOM   2330  HB1 ASP P  61     -45.104 -68.545  27.943  0.00  0.00      PROB  
ATOM   2331  HB2 ASP P  61     -44.080 -68.068  26.530  0.00  0.00      PROB  
ATOM   2332  CG  ASP P  61     -42.947 -68.291  28.202  0.00  0.00      PROB  
ATOM   2333  OD1 ASP P  61     -42.841 -67.122  28.508  0.00  0.00      PROB  
ATOM   2334  OD2 ASP P  61     -42.095 -69.127  28.499  0.00  0.00      PROB  
ATOM   2335  C   ASP P  61     -45.370 -70.695  26.179  0.00  0.00      PROB  
ATOM   2336  O   ASP P  61     -46.463 -70.323  26.590  0.00  0.00      PROB  
ATOM   2337  N   ASP P  62     -45.206 -71.427  25.103  0.00  0.00      PROB  
ATOM   2338  HN  ASP P  62     -44.232 -71.606  24.990  0.00  0.00      PROB  
ATOM   2339  CA  ASP P  62     -46.224 -72.041  24.275  0.00  0.00      PROB  
ATOM   2340  HA  ASP P  62     -45.830 -72.920  23.787  0.00  0.00      PROB  
ATOM   2341  CB  ASP P  62     -47.296 -72.655  25.121  0.00  0.00      PROB  
ATOM   2342  HB1 ASP P  62     -47.964 -73.257  24.467  0.00  0.00      PROB  
ATOM   2343  HB2 ASP P  62     -47.859 -71.878  25.681  0.00  0.00      PROB  
ATOM   2344  CG  ASP P  62     -46.694 -73.644  26.117  0.00  0.00      PROB  
ATOM   2345  OD1 ASP P  62     -47.267 -73.674  27.292  0.00  0.00      PROB  
ATOM   2346  OD2 ASP P  62     -45.912 -74.550  25.716  0.00  0.00      PROB  
ATOM   2347  C   ASP P  62     -46.708 -71.154  23.127  0.00  0.00      PROB  
ATOM   2348  O   ASP P  62     -47.719 -71.381  22.475  0.00  0.00      PROB  
ATOM   2349  N   VAL P  63     -45.950 -70.128  22.855  0.00  0.00      PROB  
ATOM   2350  HN  VAL P  63     -45.145 -69.930  23.408  0.00  0.00      PROB  
ATOM   2351  CA  VAL P  63     -46.326 -69.046  21.975  0.00  0.00      PROB  
ATOM   2352  HA  VAL P  63     -47.381 -68.844  22.089  0.00  0.00      PROB  
ATOM   2353  CB  VAL P  63     -45.682 -67.792  22.374  0.00  0.00      PROB  
ATOM   2354  HB  VAL P  63     -45.955 -66.987  21.659  0.00  0.00      PROB  
ATOM   2355  CG1 VAL P  63     -46.209 -67.435  23.723  0.00  0.00      PROB  
ATOM   2356 HG11 VAL P  63     -47.282 -67.648  23.919  0.00  0.00      PROB  
ATOM   2357 HG12 VAL P  63     -46.085 -66.358  23.963  0.00  0.00      PROB  
ATOM   2358 HG13 VAL P  63     -45.680 -67.959  24.547  0.00  0.00      PROB  
ATOM   2359  CG2 VAL P  63     -44.157 -67.894  22.491  0.00  0.00      PROB  
ATOM   2360 HG21 VAL P  63     -43.754 -68.605  23.243  0.00  0.00      PROB  
ATOM   2361 HG22 VAL P  63     -43.738 -66.898  22.750  0.00  0.00      PROB  
ATOM   2362 HG23 VAL P  63     -43.638 -68.157  21.544  0.00  0.00      PROB  
ATOM   2363  C   VAL P  63     -46.051 -69.362  20.531  0.00  0.00      PROB  
ATOM   2364  O   VAL P  63     -46.543 -68.666  19.595  0.00  0.00      PROB  
ATOM   2365  N   VAL P  64     -45.247 -70.409  20.184  0.00  0.00      PROB  
ATOM   2366  HN  VAL P  64     -44.877 -71.024  20.875  0.00  0.00      PROB  
ATOM   2367  CA  VAL P  64     -44.974 -70.807  18.832  0.00  0.00      PROB  
ATOM   2368  HA  VAL P  64     -45.579 -70.167  18.208  0.00  0.00      PROB  
ATOM   2369  CB  VAL P  64     -43.547 -70.732  18.322  0.00  0.00      PROB  
ATOM   2370  HB  VAL P  64     -43.505 -71.065  17.263  0.00  0.00      PROB  
ATOM   2371  CG1 VAL P  64     -43.021 -69.284  18.242  0.00  0.00      PROB  
ATOM   2372 HG11 VAL P  64     -43.017 -68.923  19.292  0.00  0.00      PROB  
ATOM   2373 HG12 VAL P  64     -43.681 -68.636  17.627  0.00  0.00      PROB  
ATOM   2374 HG13 VAL P  64     -42.011 -69.199  17.786  0.00  0.00      PROB  
ATOM   2375  CG2 VAL P  64     -42.766 -71.596  19.225  0.00  0.00      PROB  
ATOM   2376 HG21 VAL P  64     -43.325 -72.514  19.505  0.00  0.00      PROB  
ATOM   2377 HG22 VAL P  64     -42.622 -71.095  20.206  0.00  0.00      PROB  
ATOM   2378 HG23 VAL P  64     -41.771 -71.852  18.804  0.00  0.00      PROB  
ATOM   2379  C   VAL P  64     -45.599 -72.173  18.576  0.00  0.00      PROB  
ATOM   2380  O   VAL P  64     -45.387 -72.916  17.589  0.00  0.00      PROB  
ATOM   2381  N   LYS P  65     -46.521 -72.557  19.527  0.00  0.00      PROB  
ATOM   2382  HN  LYS P  65     -46.752 -71.981  20.307  0.00  0.00      PROB  
ATOM   2383  CA  LYS P  65     -47.263 -73.806  19.456  0.00  0.00      PROB  
ATOM   2384  HA  LYS P  65     -46.874 -74.491  18.717  0.00  0.00      PROB  
ATOM   2385  CB  LYS P  65     -47.088 -74.676  20.775  0.00  0.00      PROB  
ATOM   2386  HB1 LYS P  65     -47.601 -75.637  20.560  0.00  0.00      PROB  
ATOM   2387  HB2 LYS P  65     -47.601 -74.145  21.605  0.00  0.00      PROB  
ATOM   2388  CG  LYS P  65     -45.598 -75.025  21.016  0.00  0.00      PROB  
ATOM   2389  HG1 LYS P  65     -44.954 -74.123  21.096  0.00  0.00      PROB  
ATOM   2390  HG2 LYS P  65     -45.319 -75.687  20.168  0.00  0.00      PROB  
ATOM   2391  CD  LYS P  65     -45.462 -75.898  22.318  0.00  0.00      PROB  
ATOM   2392  HD1 LYS P  65     -45.899 -75.469  23.245  0.00  0.00      PROB  
ATOM   2393  HD2 LYS P  65     -44.375 -75.824  22.536  0.00  0.00      PROB  
ATOM   2394  CE  LYS P  65     -46.014 -77.309  22.121  0.00  0.00      PROB  
ATOM   2395  HE1 LYS P  65     -45.532 -77.890  21.306  0.00  0.00      PROB  
ATOM   2396  HE2 LYS P  65     -47.104 -77.351  21.911  0.00  0.00      PROB  
ATOM   2397  NZ  LYS P  65     -45.854 -77.995  23.371  0.00  0.00      PROB  
ATOM   2398  HZ1 LYS P  65     -46.405 -78.876  23.336  0.00  0.00      PROB  
ATOM   2399  HZ2 LYS P  65     -46.312 -77.399  24.088  0.00  0.00      PROB  
ATOM   2400  HZ3 LYS P  65     -44.856 -78.134  23.631  0.00  0.00      PROB  
ATOM   2401  C   LYS P  65     -48.793 -73.482  19.226  0.00  0.00      PROB  
ATOM   2402  O   LYS P  65     -49.394 -72.632  19.909  0.00  0.00      PROB  
ATOM   2403  N   ILE P  66     -49.485 -74.101  18.240  0.00  0.00      PROB  
ATOM   2404  HN  ILE P  66     -48.915 -74.693  17.675  0.00  0.00      PROB  
ATOM   2405  CA  ILE P  66     -50.931 -74.035  18.114  0.00  0.00      PROB  
ATOM   2406  HA  ILE P  66     -51.321 -73.820  19.098  0.00  0.00      PROB  
ATOM   2407  CB  ILE P  66     -51.335 -72.906  17.093  0.00  0.00      PROB  
ATOM   2408  HB  ILE P  66     -50.669 -72.062  17.372  0.00  0.00      PROB  
ATOM   2409  CG2 ILE P  66     -50.858 -73.283  15.701  0.00  0.00      PROB  
ATOM   2410 HG21 ILE P  66     -51.004 -72.432  15.002  0.00  0.00      PROB  
ATOM   2411 HG22 ILE P  66     -51.419 -74.073  15.157  0.00  0.00      PROB  
ATOM   2412 HG23 ILE P  66     -49.824 -73.688  15.658  0.00  0.00      PROB  
ATOM   2413  CG1 ILE P  66     -52.793 -72.463  17.304  0.00  0.00      PROB  
ATOM   2414 HG11 ILE P  66     -52.801 -71.926  18.276  0.00  0.00      PROB  
ATOM   2415 HG12 ILE P  66     -53.442 -73.347  17.479  0.00  0.00      PROB  
ATOM   2416  CD  ILE P  66     -53.311 -71.620  16.130  0.00  0.00      PROB  
ATOM   2417  HD1 ILE P  66     -52.865 -70.602  16.150  0.00  0.00      PROB  
ATOM   2418  HD2 ILE P  66     -54.422 -71.646  16.113  0.00  0.00      PROB  
ATOM   2419  HD3 ILE P  66     -53.028 -71.978  15.117  0.00  0.00      PROB  
ATOM   2420  C   ILE P  66     -51.579 -75.330  17.707  0.00  0.00      PROB  
ATOM   2421  O   ILE P  66     -51.259 -76.033  16.738  0.00  0.00      PROB  
ATOM   2422  N   ASP P  67     -52.601 -75.796  18.453  0.00  0.00      PROB  
ATOM   2423  HN  ASP P  67     -52.882 -75.363  19.307  0.00  0.00      PROB  
ATOM   2424  CA  ASP P  67     -53.332 -76.993  18.017  0.00  0.00      PROB  
ATOM   2425  HA  ASP P  67     -52.663 -77.602  17.427  0.00  0.00      PROB  
ATOM   2426  CB  ASP P  67     -53.904 -77.812  19.245  0.00  0.00      PROB  
ATOM   2427  HB1 ASP P  67     -54.306 -78.786  18.893  0.00  0.00      PROB  
ATOM   2428  HB2 ASP P  67     -54.661 -77.219  19.802  0.00  0.00      PROB  
ATOM   2429  CG  ASP P  67     -52.790 -78.303  20.173  0.00  0.00      PROB  
ATOM   2430  OD1 ASP P  67     -51.857 -79.028  19.724  0.00  0.00      PROB  
ATOM   2431  OD2 ASP P  67     -52.731 -78.001  21.407  0.00  0.00      PROB  
ATOM   2432  C   ASP P  67     -54.536 -76.730  17.065  0.00  0.00      PROB  
ATOM   2433  O   ASP P  67     -55.074 -75.640  16.927  0.00  0.00      PROB  
ATOM   2434  N   PHE P  68     -54.984 -77.795  16.355  0.00  0.00      PROB  
ATOM   2435  HN  PHE P  68     -54.545 -78.655  16.604  0.00  0.00      PROB  
ATOM   2436  CA  PHE P  68     -55.981 -77.692  15.266  0.00  0.00      PROB  
ATOM   2437  HA  PHE P  68     -55.551 -76.949  14.611  0.00  0.00      PROB  
ATOM   2438  CB  PHE P  68     -56.135 -79.064  14.589  0.00  0.00      PROB  
ATOM   2439  HB1 PHE P  68     -56.524 -79.840  15.282  0.00  0.00      PROB  
ATOM   2440  HB2 PHE P  68     -55.110 -79.265  14.211  0.00  0.00      PROB  
ATOM   2441  CG  PHE P  68     -57.122 -79.107  13.431  0.00  0.00      PROB  
ATOM   2442  CD1 PHE P  68     -56.811 -78.276  12.320  0.00  0.00      PROB  
ATOM   2443  HD1 PHE P  68     -55.966 -77.603  12.338  0.00  0.00      PROB  
ATOM   2444  CE1 PHE P  68     -57.620 -78.164  11.250  0.00  0.00      PROB  
ATOM   2445  HE1 PHE P  68     -57.348 -77.443  10.493  0.00  0.00      PROB  
ATOM   2446  CZ  PHE P  68     -58.771 -78.938  11.177  0.00  0.00      PROB  
ATOM   2447  HZ  PHE P  68     -59.382 -78.827  10.293  0.00  0.00      PROB  
ATOM   2448  CD2 PHE P  68     -58.372 -79.746  13.397  0.00  0.00      PROB  
ATOM   2449  HD2 PHE P  68     -58.669 -80.246  14.307  0.00  0.00      PROB  
ATOM   2450  CE2 PHE P  68     -59.215 -79.684  12.237  0.00  0.00      PROB  
ATOM   2451  HE2 PHE P  68     -60.206 -80.100  12.337  0.00  0.00      PROB  
ATOM   2452  C   PHE P  68     -57.397 -77.082  15.586  0.00  0.00      PROB  
ATOM   2453  O   PHE P  68     -57.866 -76.292  14.806  0.00  0.00      PROB  
ATOM   2454  N   GLU P  69     -57.982 -77.429  16.693  0.00  0.00      PROB  
ATOM   2455  HN  GLU P  69     -57.551 -78.211  17.136  0.00  0.00      PROB  
ATOM   2456  CA  GLU P  69     -59.117 -76.850  17.395  0.00  0.00      PROB  
ATOM   2457  HA  GLU P  69     -59.996 -77.049  16.800  0.00  0.00      PROB  
ATOM   2458  CB  GLU P  69     -59.334 -77.477  18.855  0.00  0.00      PROB  
ATOM   2459  HB1 GLU P  69     -60.131 -76.931  19.403  0.00  0.00      PROB  
ATOM   2460  HB2 GLU P  69     -58.422 -77.208  19.431  0.00  0.00      PROB  
ATOM   2461  CG  GLU P  69     -59.853 -78.911  18.843  0.00  0.00      PROB  
ATOM   2462  HG1 GLU P  69     -58.983 -79.534  18.544  0.00  0.00      PROB  
ATOM   2463  HG2 GLU P  69     -60.631 -78.986  18.053  0.00  0.00      PROB  
ATOM   2464  CD  GLU P  69     -60.414 -79.290  20.201  0.00  0.00      PROB  
ATOM   2465  OE1 GLU P  69     -59.675 -79.221  21.219  0.00  0.00      PROB  
ATOM   2466  OE2 GLU P  69     -61.510 -79.951  20.156  0.00  0.00      PROB  
ATOM   2467  C   GLU P  69     -59.008 -75.344  17.740  0.00  0.00      PROB  
ATOM   2468  O   GLU P  69     -59.933 -74.613  17.876  0.00  0.00      PROB  
ATOM   2469  N   ASP P  70     -57.764 -74.919  18.015  0.00  0.00      PROB  
ATOM   2470  HN  ASP P  70     -56.945 -75.486  18.068  0.00  0.00      PROB  
ATOM   2471  CA  ASP P  70     -57.512 -73.443  18.138  0.00  0.00      PROB  
ATOM   2472  HA  ASP P  70     -58.430 -72.988  18.479  0.00  0.00      PROB  
ATOM   2473  CB  ASP P  70     -56.349 -73.252  19.211  0.00  0.00      PROB  
ATOM   2474  HB1 ASP P  70     -55.938 -72.229  19.071  0.00  0.00      PROB  
ATOM   2475  HB2 ASP P  70     -55.532 -74.000  19.125  0.00  0.00      PROB  
ATOM   2476  CG  ASP P  70     -56.898 -73.359  20.643  0.00  0.00      PROB  
ATOM   2477  OD1 ASP P  70     -56.191 -73.817  21.584  0.00  0.00      PROB  
ATOM   2478  OD2 ASP P  70     -58.063 -72.922  20.801  0.00  0.00      PROB  
ATOM   2479  C   ASP P  70     -57.202 -72.764  16.821  0.00  0.00      PROB  
ATOM   2480  O   ASP P  70     -57.416 -71.597  16.656  0.00  0.00      PROB  
ATOM   2481  N   VAL P  71     -56.695 -73.513  15.752  0.00  0.00      PROB  
ATOM   2482  HN  VAL P  71     -56.381 -74.447  15.899  0.00  0.00      PROB  
ATOM   2483  CA  VAL P  71     -56.568 -73.065  14.296  0.00  0.00      PROB  
ATOM   2484  HA  VAL P  71     -56.164 -72.064  14.260  0.00  0.00      PROB  
ATOM   2485  CB  VAL P  71     -55.776 -73.999  13.456  0.00  0.00      PROB  
ATOM   2486  HB  VAL P  71     -56.175 -75.007  13.702  0.00  0.00      PROB  
ATOM   2487  CG1 VAL P  71     -55.908 -73.913  11.930  0.00  0.00      PROB  
ATOM   2488 HG11 VAL P  71     -55.151 -74.584  11.470  0.00  0.00      PROB  
ATOM   2489 HG12 VAL P  71     -55.673 -72.883  11.584  0.00  0.00      PROB  
ATOM   2490 HG13 VAL P  71     -56.906 -74.219  11.553  0.00  0.00      PROB  
ATOM   2491  CG2 VAL P  71     -54.288 -73.959  13.869  0.00  0.00      PROB  
ATOM   2492 HG21 VAL P  71     -53.756 -73.005  13.668  0.00  0.00      PROB  
ATOM   2493 HG22 VAL P  71     -53.608 -74.627  13.297  0.00  0.00      PROB  
ATOM   2494 HG23 VAL P  71     -54.084 -74.165  14.941  0.00  0.00      PROB  
ATOM   2495  C   VAL P  71     -57.840 -72.810  13.642  0.00  0.00      PROB  
ATOM   2496  O   VAL P  71     -58.097 -71.667  13.269  0.00  0.00      PROB  
ATOM   2497  N   ILE P  72     -58.775 -73.811  13.559  0.00  0.00      PROB  
ATOM   2498  HN  ILE P  72     -58.400 -74.651  13.943  0.00  0.00      PROB  
ATOM   2499  CA  ILE P  72     -60.121 -73.694  13.034  0.00  0.00      PROB  
ATOM   2500  HA  ILE P  72     -60.119 -72.880  12.324  0.00  0.00      PROB  
ATOM   2501  CB  ILE P  72     -60.680 -74.916  12.429  0.00  0.00      PROB  
ATOM   2502  HB  ILE P  72     -60.768 -75.820  13.068  0.00  0.00      PROB  
ATOM   2503  CG2 ILE P  72     -62.184 -74.592  11.967  0.00  0.00      PROB  
ATOM   2504 HG21 ILE P  72     -62.721 -74.373  12.914  0.00  0.00      PROB  
ATOM   2505 HG22 ILE P  72     -62.587 -75.562  11.605  0.00  0.00      PROB  
ATOM   2506 HG23 ILE P  72     -62.230 -73.858  11.133  0.00  0.00      PROB  
ATOM   2507  CG1 ILE P  72     -59.900 -75.547  11.133  0.00  0.00      PROB  
ATOM   2508 HG11 ILE P  72     -60.392 -76.516  10.904  0.00  0.00      PROB  
ATOM   2509 HG12 ILE P  72     -58.896 -75.788  11.542  0.00  0.00      PROB  
ATOM   2510  CD  ILE P  72     -59.939 -74.634   9.924  0.00  0.00      PROB  
ATOM   2511  HD1 ILE P  72     -59.153 -74.747   9.147  0.00  0.00      PROB  
ATOM   2512  HD2 ILE P  72     -59.927 -73.624  10.387  0.00  0.00      PROB  
ATOM   2513  HD3 ILE P  72     -60.957 -74.363   9.573  0.00  0.00      PROB  
ATOM   2514  C   ILE P  72     -60.951 -73.345  14.237  0.00  0.00      PROB  
ATOM   2515  O   ILE P  72     -61.284 -74.252  15.011  0.00  0.00      PROB  
ATOM   2516  N   ALA P  73     -61.118 -72.060  14.501  0.00  0.00      PROB  
ATOM   2517  HN  ALA P  73     -60.702 -71.293  14.019  0.00  0.00      PROB  
ATOM   2518  CA  ALA P  73     -61.589 -71.730  15.842  0.00  0.00      PROB  
ATOM   2519  HA  ALA P  73     -61.345 -72.551  16.500  0.00  0.00      PROB  
ATOM   2520  CB  ALA P  73     -60.730 -70.561  16.253  0.00  0.00      PROB  
ATOM   2521  HB1 ALA P  73     -60.937 -69.608  15.720  0.00  0.00      PROB  
ATOM   2522  HB2 ALA P  73     -59.663 -70.758  16.015  0.00  0.00      PROB  
ATOM   2523  HB3 ALA P  73     -60.865 -70.505  17.355  0.00  0.00      PROB  
ATOM   2524  C   ALA P  73     -63.054 -71.424  15.965  0.00  0.00      PROB  
ATOM   2525  O   ALA P  73     -63.441 -70.282  15.703  0.00  0.00      PROB  
ATOM   2526  N   GLU P  74     -63.920 -72.425  16.190  0.00  0.00      PROB  
ATOM   2527  HN  GLU P  74     -63.522 -73.339  16.171  0.00  0.00      PROB  
ATOM   2528  CA  GLU P  74     -65.374 -72.252  16.221  0.00  0.00      PROB  
ATOM   2529  HA  GLU P  74     -65.576 -71.806  15.258  0.00  0.00      PROB  
ATOM   2530  CB  GLU P  74     -66.089 -73.663  16.088  0.00  0.00      PROB  
ATOM   2531  HB1 GLU P  74     -67.168 -73.526  16.313  0.00  0.00      PROB  
ATOM   2532  HB2 GLU P  74     -65.884 -74.335  16.948  0.00  0.00      PROB  
ATOM   2533  CG  GLU P  74     -65.753 -74.410  14.833  0.00  0.00      PROB  
ATOM   2534  HG1 GLU P  74     -64.723 -74.816  14.749  0.00  0.00      PROB  
ATOM   2535  HG2 GLU P  74     -65.959 -73.749  13.963  0.00  0.00      PROB  
ATOM   2536  CD  GLU P  74     -66.755 -75.559  14.666  0.00  0.00      PROB  
ATOM   2537  OE1 GLU P  74     -67.851 -75.307  14.106  0.00  0.00      PROB  
ATOM   2538  OE2 GLU P  74     -66.336 -76.775  14.872  0.00  0.00      PROB  
ATOM   2539  C   GLU P  74     -65.807 -71.509  17.498  0.00  0.00      PROB  
ATOM   2540  O   GLU P  74     -65.289 -71.693  18.619  0.00  0.00      PROB  
ATOM   2541  N   PRO P  75     -66.793 -70.625  17.489  0.00  0.00      PROB  
ATOM   2542  CD  PRO P  75     -67.351 -70.199  16.200  0.00  0.00      PROB  
ATOM   2543  HD1 PRO P  75     -67.807 -71.023  15.610  0.00  0.00      PROB  
ATOM   2544  HD2 PRO P  75     -66.507 -69.896  15.544  0.00  0.00      PROB  
ATOM   2545  CA  PRO P  75     -67.359 -69.801  18.582  0.00  0.00      PROB  
ATOM   2546  HA  PRO P  75     -66.608 -69.063  18.820  0.00  0.00      PROB  
ATOM   2547  CB  PRO P  75     -68.557 -69.169  17.961  0.00  0.00      PROB  
ATOM   2548  HB1 PRO P  75     -68.757 -68.207  18.479  0.00  0.00      PROB  
ATOM   2549  HB2 PRO P  75     -69.446 -69.831  18.039  0.00  0.00      PROB  
ATOM   2550  CG  PRO P  75     -68.236 -69.016  16.429  0.00  0.00      PROB  
ATOM   2551  HG1 PRO P  75     -69.140 -69.015  15.782  0.00  0.00      PROB  
ATOM   2552  HG2 PRO P  75     -67.671 -68.066  16.317  0.00  0.00      PROB  
ATOM   2553  C   PRO P  75     -67.805 -70.578  19.779  0.00  0.00      PROB  
ATOM   2554  O   PRO P  75     -68.168 -71.725  19.597  0.00  0.00      PROB  
ATOM   2555  N   GLU P  76     -67.587 -70.084  20.982  0.00  0.00      PROB  
ATOM   2556  HN  GLU P  76     -67.224 -69.176  21.177  0.00  0.00      PROB  
ATOM   2557  CA  GLU P  76     -67.725 -70.864  22.101  0.00  0.00      PROB  
ATOM   2558  HA  GLU P  76     -66.936 -71.602  22.111  0.00  0.00      PROB  
ATOM   2559  CB  GLU P  76     -67.583 -69.952  23.299  0.00  0.00      PROB  
ATOM   2560  HB1 GLU P  76     -68.418 -69.229  23.172  0.00  0.00      PROB  
ATOM   2561  HB2 GLU P  76     -66.619 -69.403  23.243  0.00  0.00      PROB  
ATOM   2562  CG  GLU P  76     -67.631 -70.655  24.614  0.00  0.00      PROB  
ATOM   2563  HG1 GLU P  76     -68.553 -71.227  24.855  0.00  0.00      PROB  
ATOM   2564  HG2 GLU P  76     -67.512 -69.905  25.424  0.00  0.00      PROB  
ATOM   2565  CD  GLU P  76     -66.411 -71.596  24.847  0.00  0.00      PROB  
ATOM   2566  OE1 GLU P  76     -66.658 -72.827  24.778  0.00  0.00      PROB  
ATOM   2567  OE2 GLU P  76     -65.263 -71.164  25.149  0.00  0.00      PROB  
ATOM   2568  C   GLU P  76     -69.038 -71.624  22.322  0.00  0.00      PROB  
ATOM   2569  O   GLU P  76     -70.136 -71.003  22.519  0.00  0.00      PROB  
ATOM   2570  N   GLY P  77     -68.951 -72.975  22.342  0.00  0.00      PROB  
ATOM   2571  HN  GLY P  77     -68.080 -73.429  22.175  0.00  0.00      PROB  
ATOM   2572  CA  GLY P  77     -70.134 -73.831  22.498  0.00  0.00      PROB  
ATOM   2573  HA1 GLY P  77     -70.863 -73.438  23.191  0.00  0.00      PROB  
ATOM   2574  HA2 GLY P  77     -69.843 -74.813  22.839  0.00  0.00      PROB  
ATOM   2575  C   GLY P  77     -70.938 -74.109  21.190  0.00  0.00      PROB  
ATOM   2576  O   GLY P  77     -72.035 -74.669  21.240  0.00  0.00      PROB  
ATOM   2577  N   THR P  78     -70.365 -73.709  19.999  0.00  0.00      PROB  
ATOM   2578  HN  THR P  78     -69.525 -73.172  20.023  0.00  0.00      PROB  
ATOM   2579  CA  THR P  78     -70.830 -74.137  18.695  0.00  0.00      PROB  
ATOM   2580  HA  THR P  78     -71.743 -74.707  18.774  0.00  0.00      PROB  
ATOM   2581  CB  THR P  78     -71.039 -73.040  17.684  0.00  0.00      PROB  
ATOM   2582  HB  THR P  78     -71.403 -73.528  16.755  0.00  0.00      PROB  
ATOM   2583  OG1 THR P  78     -69.814 -72.303  17.381  0.00  0.00      PROB  
ATOM   2584  HG1 THR P  78     -69.296 -72.197  18.183  0.00  0.00      PROB  
ATOM   2585  CG2 THR P  78     -72.150 -72.122  18.174  0.00  0.00      PROB  
ATOM   2586 HG21 THR P  78     -72.414 -71.354  17.415  0.00  0.00      PROB  
ATOM   2587 HG22 THR P  78     -71.872 -71.566  19.095  0.00  0.00      PROB  
ATOM   2588 HG23 THR P  78     -73.012 -72.769  18.445  0.00  0.00      PROB  
ATOM   2589  C   THR P  78     -69.691 -75.106  18.267  0.00  0.00      PROB  
ATOM   2590  O   THR P  78     -68.533 -74.881  18.459  0.00  0.00      PROB  
ATOM   2591  N   HSD P  79     -70.172 -76.299  17.839  0.00  0.00      PROB  
ATOM   2592  HN  HSD P  79     -71.163 -76.412  17.833  0.00  0.00      PROB  
ATOM   2593  CA  HSD P  79     -69.381 -77.380  17.382  0.00  0.00      PROB  
ATOM   2594  HA  HSD P  79     -68.366 -77.035  17.253  0.00  0.00      PROB  
ATOM   2595  CB  HSD P  79     -69.318 -78.600  18.381  0.00  0.00      PROB  
ATOM   2596  HB1 HSD P  79     -68.757 -79.454  17.943  0.00  0.00      PROB  
ATOM   2597  HB2 HSD P  79     -70.376 -78.913  18.515  0.00  0.00      PROB  
ATOM   2598  ND1 HSD P  79     -69.657 -77.780  20.786  0.00  0.00      PROB  
ATOM   2599  HD1 HSD P  79     -70.648 -77.646  20.749  0.00  0.00      PROB  
ATOM   2600  CG  HSD P  79     -68.782 -78.258  19.796  0.00  0.00      PROB  
ATOM   2601  CE1 HSD P  79     -68.859 -77.528  21.901  0.00  0.00      PROB  
ATOM   2602  HE1 HSD P  79     -69.258 -77.109  22.825  0.00  0.00      PROB  
ATOM   2603  NE2 HSD P  79     -67.591 -77.812  21.604  0.00  0.00      PROB  
ATOM   2604  CD2 HSD P  79     -67.551 -78.296  20.288  0.00  0.00      PROB  
ATOM   2605  HD2 HSD P  79     -66.617 -78.644  19.866  0.00  0.00      PROB  
ATOM   2606  C   HSD P  79     -69.903 -78.014  16.081  0.00  0.00      PROB  
ATOM   2607  O   HSD P  79     -71.032 -78.454  15.982  0.00  0.00      PROB  
ATOM   2608  N   SER P  80     -69.036 -78.138  15.092  0.00  0.00      PROB  
ATOM   2609  HN  SER P  80     -68.286 -77.482  15.042  0.00  0.00      PROB  
ATOM   2610  CA  SER P  80     -69.063 -78.997  13.829  0.00  0.00      PROB  
ATOM   2611  HA  SER P  80     -69.644 -78.490  13.073  0.00  0.00      PROB  
ATOM   2612  CB  SER P  80     -67.700 -79.035  13.215  0.00  0.00      PROB  
ATOM   2613  HB1 SER P  80     -67.683 -79.766  12.379  0.00  0.00      PROB  
ATOM   2614  HB2 SER P  80     -66.879 -79.333  13.902  0.00  0.00      PROB  
ATOM   2615  OG  SER P  80     -67.421 -77.846  12.519  0.00  0.00      PROB  
ATOM   2616  HG1 SER P  80     -67.140 -77.284  13.245  0.00  0.00      PROB  
ATOM   2617  C   SER P  80     -69.652 -80.396  14.004  0.00  0.00      PROB  
ATOM   2618  O   SER P  80     -69.829 -80.929  15.073  0.00  0.00      PROB  
ATOM   2619  N   PHE P  81     -70.151 -80.991  12.845  0.00  0.00      PROB  
ATOM   2620  HN  PHE P  81     -70.076 -80.656  11.909  0.00  0.00      PROB  
ATOM   2621  CA  PHE P  81     -70.538 -82.375  12.842  0.00  0.00      PROB  
ATOM   2622  HA  PHE P  81     -71.234 -82.516  13.656  0.00  0.00      PROB  
ATOM   2623  CB  PHE P  81     -70.964 -82.848  11.466  0.00  0.00      PROB  
ATOM   2624  HB1 PHE P  81     -71.306 -83.905  11.479  0.00  0.00      PROB  
ATOM   2625  HB2 PHE P  81     -70.082 -82.604  10.836  0.00  0.00      PROB  
ATOM   2626  CG  PHE P  81     -72.198 -82.024  11.172  0.00  0.00      PROB  
ATOM   2627  CD1 PHE P  81     -72.255 -81.653   9.817  0.00  0.00      PROB  
ATOM   2628  HD1 PHE P  81     -71.464 -81.959   9.148  0.00  0.00      PROB  
ATOM   2629  CE1 PHE P  81     -73.415 -80.995   9.314  0.00  0.00      PROB  
ATOM   2630  HE1 PHE P  81     -73.383 -80.485   8.363  0.00  0.00      PROB  
ATOM   2631  CZ  PHE P  81     -74.453 -80.690  10.137  0.00  0.00      PROB  
ATOM   2632  HZ  PHE P  81     -75.381 -80.285   9.764  0.00  0.00      PROB  
ATOM   2633  CD2 PHE P  81     -73.282 -81.708  12.035  0.00  0.00      PROB  
ATOM   2634  HD2 PHE P  81     -73.288 -82.085  13.047  0.00  0.00      PROB  
ATOM   2635  CE2 PHE P  81     -74.407 -81.013  11.477  0.00  0.00      PROB  
ATOM   2636  HE2 PHE P  81     -75.319 -80.809  12.017  0.00  0.00      PROB  
ATOM   2637  C   PHE P  81     -69.356 -83.326  13.201  0.00  0.00      PROB  
ATOM   2638  O   PHE P  81     -68.170 -83.068  12.953  0.00  0.00      PROB  
ATOM   2639  N   ASP P  82     -69.697 -84.419  13.945  0.00  0.00      PROB  
ATOM   2640  HN  ASP P  82     -70.644 -84.724  14.019  0.00  0.00      PROB  
ATOM   2641  CA  ASP P  82     -68.709 -85.244  14.590  0.00  0.00      PROB  
ATOM   2642  HA  ASP P  82     -68.039 -84.567  15.101  0.00  0.00      PROB  
ATOM   2643  CB  ASP P  82     -69.336 -86.337  15.542  0.00  0.00      PROB  
ATOM   2644  HB1 ASP P  82     -68.574 -87.068  15.887  0.00  0.00      PROB  
ATOM   2645  HB2 ASP P  82     -70.174 -86.854  15.027  0.00  0.00      PROB  
ATOM   2646  CG  ASP P  82     -69.864 -85.732  16.865  0.00  0.00      PROB  
ATOM   2647  OD1 ASP P  82     -70.410 -86.373  17.700  0.00  0.00      PROB  
ATOM   2648  OD2 ASP P  82     -69.705 -84.507  16.986  0.00  0.00      PROB  
ATOM   2649  C   ASP P  82     -67.855 -85.959  13.552  0.00  0.00      PROB  
ATOM   2650  O   ASP P  82     -66.630 -85.981  13.652  0.00  0.00      PROB  
ATOM   2651  N   GLY P  83     -68.395 -86.495  12.504  0.00  0.00      PROB  
ATOM   2652  HN  GLY P  83     -69.383 -86.593  12.407  0.00  0.00      PROB  
ATOM   2653  CA  GLY P  83     -67.639 -87.057  11.433  0.00  0.00      PROB  
ATOM   2654  HA1 GLY P  83     -68.377 -87.583  10.846  0.00  0.00      PROB  
ATOM   2655  HA2 GLY P  83     -66.872 -87.734  11.780  0.00  0.00      PROB  
ATOM   2656  C   GLY P  83     -66.832 -86.163  10.549  0.00  0.00      PROB  
ATOM   2657  O   GLY P  83     -65.674 -86.418  10.339  0.00  0.00      PROB  
ATOM   2658  N   ILE P  84     -67.448 -85.113  10.028  0.00  0.00      PROB  
ATOM   2659  HN  ILE P  84     -68.439 -85.021  10.084  0.00  0.00      PROB  
ATOM   2660  CA  ILE P  84     -66.756 -84.139   9.172  0.00  0.00      PROB  
ATOM   2661  HA  ILE P  84     -66.345 -84.662   8.321  0.00  0.00      PROB  
ATOM   2662  CB  ILE P  84     -67.693 -83.160   8.532  0.00  0.00      PROB  
ATOM   2663  HB  ILE P  84     -68.108 -82.387   9.213  0.00  0.00      PROB  
ATOM   2664  CG2 ILE P  84     -66.957 -82.291   7.496  0.00  0.00      PROB  
ATOM   2665 HG21 ILE P  84     -66.356 -82.850   6.746  0.00  0.00      PROB  
ATOM   2666 HG22 ILE P  84     -66.171 -81.630   7.920  0.00  0.00      PROB  
ATOM   2667 HG23 ILE P  84     -67.652 -81.683   6.879  0.00  0.00      PROB  
ATOM   2668  CG1 ILE P  84     -68.930 -83.853   7.786  0.00  0.00      PROB  
ATOM   2669 HG11 ILE P  84     -69.541 -83.044   7.332  0.00  0.00      PROB  
ATOM   2670 HG12 ILE P  84     -69.553 -84.562   8.373  0.00  0.00      PROB  
ATOM   2671  CD  ILE P  84     -68.461 -84.744   6.546  0.00  0.00      PROB  
ATOM   2672  HD1 ILE P  84     -68.451 -84.107   5.636  0.00  0.00      PROB  
ATOM   2673  HD2 ILE P  84     -69.126 -85.633   6.512  0.00  0.00      PROB  
ATOM   2674  HD3 ILE P  84     -67.410 -85.067   6.707  0.00  0.00      PROB  
ATOM   2675  C   ILE P  84     -65.560 -83.479   9.943  0.00  0.00      PROB  
ATOM   2676  O   ILE P  84     -64.459 -83.407   9.370  0.00  0.00      PROB  
ATOM   2677  N   TRP P  85     -65.853 -83.077  11.213  0.00  0.00      PROB  
ATOM   2678  HN  TRP P  85     -66.785 -83.128  11.564  0.00  0.00      PROB  
ATOM   2679  CA  TRP P  85     -64.697 -82.742  12.069  0.00  0.00      PROB  
ATOM   2680  HA  TRP P  85     -64.087 -82.042  11.516  0.00  0.00      PROB  
ATOM   2681  CB  TRP P  85     -65.256 -82.150  13.426  0.00  0.00      PROB  
ATOM   2682  HB1 TRP P  85     -65.936 -82.910  13.867  0.00  0.00      PROB  
ATOM   2683  HB2 TRP P  85     -65.969 -81.405  13.012  0.00  0.00      PROB  
ATOM   2684  CG  TRP P  85     -64.337 -81.598  14.418  0.00  0.00      PROB  
ATOM   2685  CD1 TRP P  85     -63.748 -82.245  15.504  0.00  0.00      PROB  
ATOM   2686  HD1 TRP P  85     -63.888 -83.302  15.672  0.00  0.00      PROB  
ATOM   2687  NE1 TRP P  85     -62.838 -81.324  16.025  0.00  0.00      PROB  
ATOM   2688  HE1 TRP P  85     -62.114 -81.473  16.662  0.00  0.00      PROB  
ATOM   2689  CE2 TRP P  85     -62.899 -80.120  15.274  0.00  0.00      PROB  
ATOM   2690  CD2 TRP P  85     -63.793 -80.320  14.188  0.00  0.00      PROB  
ATOM   2691  CE3 TRP P  85     -63.997 -79.289  13.298  0.00  0.00      PROB  
ATOM   2692  HE3 TRP P  85     -64.737 -79.395  12.519  0.00  0.00      PROB  
ATOM   2693  CZ3 TRP P  85     -63.353 -78.097  13.430  0.00  0.00      PROB  
ATOM   2694  HZ3 TRP P  85     -63.619 -77.340  12.708  0.00  0.00      PROB  
ATOM   2695  CZ2 TRP P  85     -62.068 -79.014  15.266  0.00  0.00      PROB  
ATOM   2696  HZ2 TRP P  85     -61.192 -78.917  15.890  0.00  0.00      PROB  
ATOM   2697  CH2 TRP P  85     -62.363 -77.937  14.421  0.00  0.00      PROB  
ATOM   2698  HH2 TRP P  85     -61.799 -77.028  14.572  0.00  0.00      PROB  
ATOM   2699  C   TRP P  85     -63.637 -83.827  12.299  0.00  0.00      PROB  
ATOM   2700  O   TRP P  85     -62.418 -83.592  12.214  0.00  0.00      PROB  
ATOM   2701  N   LYS P  86     -64.039 -85.033  12.626  0.00  0.00      PROB  
ATOM   2702  HN  LYS P  86     -64.975 -85.342  12.770  0.00  0.00      PROB  
ATOM   2703  CA  LYS P  86     -63.085 -86.126  12.751  0.00  0.00      PROB  
ATOM   2704  HA  LYS P  86     -62.337 -85.798  13.457  0.00  0.00      PROB  
ATOM   2705  CB  LYS P  86     -63.582 -87.355  13.474  0.00  0.00      PROB  
ATOM   2706  HB1 LYS P  86     -64.538 -87.614  12.971  0.00  0.00      PROB  
ATOM   2707  HB2 LYS P  86     -63.897 -87.070  14.501  0.00  0.00      PROB  
ATOM   2708  CG  LYS P  86     -62.654 -88.681  13.447  0.00  0.00      PROB  
ATOM   2709  HG1 LYS P  86     -61.665 -88.460  13.902  0.00  0.00      PROB  
ATOM   2710  HG2 LYS P  86     -62.426 -89.164  12.474  0.00  0.00      PROB  
ATOM   2711  CD  LYS P  86     -63.356 -89.838  14.349  0.00  0.00      PROB  
ATOM   2712  HD1 LYS P  86     -63.819 -90.484  13.573  0.00  0.00      PROB  
ATOM   2713  HD2 LYS P  86     -64.111 -89.435  15.057  0.00  0.00      PROB  
ATOM   2714  CE  LYS P  86     -62.380 -90.528  15.247  0.00  0.00      PROB  
ATOM   2715  HE1 LYS P  86     -61.903 -89.814  15.952  0.00  0.00      PROB  
ATOM   2716  HE2 LYS P  86     -61.601 -90.942  14.572  0.00  0.00      PROB  
ATOM   2717  NZ  LYS P  86     -63.048 -91.674  15.844  0.00  0.00      PROB  
ATOM   2718  HZ1 LYS P  86     -62.553 -92.205  16.589  0.00  0.00      PROB  
ATOM   2719  HZ2 LYS P  86     -63.379 -92.406  15.183  0.00  0.00      PROB  
ATOM   2720  HZ3 LYS P  86     -63.883 -91.274  16.316  0.00  0.00      PROB  
ATOM   2721  C   LYS P  86     -62.221 -86.505  11.511  0.00  0.00      PROB  
ATOM   2722  O   LYS P  86     -61.032 -86.676  11.543  0.00  0.00      PROB  
ATOM   2723  N   ALA P  87     -62.822 -86.483  10.350  0.00  0.00      PROB  
ATOM   2724  HN  ALA P  87     -63.814 -86.567  10.403  0.00  0.00      PROB  
ATOM   2725  CA  ALA P  87     -62.080 -86.361   9.083  0.00  0.00      PROB  
ATOM   2726  HA  ALA P  87     -61.506 -87.271   8.996  0.00  0.00      PROB  
ATOM   2727  CB  ALA P  87     -63.105 -86.310   7.886  0.00  0.00      PROB  
ATOM   2728  HB1 ALA P  87     -63.840 -87.135   8.011  0.00  0.00      PROB  
ATOM   2729  HB2 ALA P  87     -62.547 -86.451   6.936  0.00  0.00      PROB  
ATOM   2730  HB3 ALA P  87     -63.524 -85.282   7.902  0.00  0.00      PROB  
ATOM   2731  C   ALA P  87     -61.154 -85.130   8.807  0.00  0.00      PROB  
ATOM   2732  O   ALA P  87     -60.042 -85.330   8.350  0.00  0.00      PROB  
ATOM   2733  N   SER P  88     -61.597 -83.880   9.147  0.00  0.00      PROB  
ATOM   2734  HN  SER P  88     -62.557 -83.779   9.397  0.00  0.00      PROB  
ATOM   2735  CA  SER P  88     -60.895 -82.625   9.003  0.00  0.00      PROB  
ATOM   2736  HA  SER P  88     -60.531 -82.486   7.996  0.00  0.00      PROB  
ATOM   2737  CB  SER P  88     -61.977 -81.425   9.191  0.00  0.00      PROB  
ATOM   2738  HB1 SER P  88     -61.390 -80.494   9.042  0.00  0.00      PROB  
ATOM   2739  HB2 SER P  88     -62.341 -81.609  10.225  0.00  0.00      PROB  
ATOM   2740  OG  SER P  88     -63.069 -81.358   8.304  0.00  0.00      PROB  
ATOM   2741  HG1 SER P  88     -63.562 -82.115   8.628  0.00  0.00      PROB  
ATOM   2742  C   SER P  88     -59.642 -82.612   9.860  0.00  0.00      PROB  
ATOM   2743  O   SER P  88     -58.564 -82.226   9.438  0.00  0.00      PROB  
ATOM   2744  N   PHE P  89     -59.824 -83.085  11.100  0.00  0.00      PROB  
ATOM   2745  HN  PHE P  89     -60.759 -83.170  11.435  0.00  0.00      PROB  
ATOM   2746  CA  PHE P  89     -58.735 -83.172  12.048  0.00  0.00      PROB  
ATOM   2747  HA  PHE P  89     -58.216 -82.234  12.176  0.00  0.00      PROB  
ATOM   2748  CB  PHE P  89     -59.395 -83.544  13.365  0.00  0.00      PROB  
ATOM   2749  HB1 PHE P  89     -59.896 -84.535  13.401  0.00  0.00      PROB  
ATOM   2750  HB2 PHE P  89     -60.309 -82.923  13.477  0.00  0.00      PROB  
ATOM   2751  CG  PHE P  89     -58.498 -83.480  14.604  0.00  0.00      PROB  
ATOM   2752  CD1 PHE P  89     -57.201 -82.959  14.442  0.00  0.00      PROB  
ATOM   2753  HD1 PHE P  89     -56.785 -82.653  13.494  0.00  0.00      PROB  
ATOM   2754  CE1 PHE P  89     -56.367 -82.786  15.560  0.00  0.00      PROB  
ATOM   2755  HE1 PHE P  89     -55.371 -82.380  15.462  0.00  0.00      PROB  
ATOM   2756  CZ  PHE P  89     -56.766 -83.336  16.809  0.00  0.00      PROB  
ATOM   2757  HZ  PHE P  89     -55.982 -83.363  17.552  0.00  0.00      PROB  
ATOM   2758  CD2 PHE P  89     -58.995 -83.609  15.886  0.00  0.00      PROB  
ATOM   2759  HD2 PHE P  89     -60.034 -83.891  15.983  0.00  0.00      PROB  
ATOM   2760  CE2 PHE P  89     -58.109 -83.678  17.001  0.00  0.00      PROB  
ATOM   2761  HE2 PHE P  89     -58.468 -84.088  17.934  0.00  0.00      PROB  
ATOM   2762  C   PHE P  89     -57.724 -84.280  11.560  0.00  0.00      PROB  
ATOM   2763  O   PHE P  89     -56.621 -83.905  11.417  0.00  0.00      PROB  
ATOM   2764  N   THR P  90     -58.174 -85.468  11.195  0.00  0.00      PROB  
ATOM   2765  HN  THR P  90     -59.118 -85.736  11.371  0.00  0.00      PROB  
ATOM   2766  CA  THR P  90     -57.260 -86.533  10.783  0.00  0.00      PROB  
ATOM   2767  HA  THR P  90     -56.513 -86.734  11.537  0.00  0.00      PROB  
ATOM   2768  CB  THR P  90     -57.933 -87.948  10.607  0.00  0.00      PROB  
ATOM   2769  HB  THR P  90     -57.135 -88.595  10.183  0.00  0.00      PROB  
ATOM   2770  OG1 THR P  90     -58.957 -88.011   9.614  0.00  0.00      PROB  
ATOM   2771  HG1 THR P  90     -59.658 -87.391   9.826  0.00  0.00      PROB  
ATOM   2772  CG2 THR P  90     -58.304 -88.609  11.943  0.00  0.00      PROB  
ATOM   2773 HG21 THR P  90     -57.318 -88.608  12.455  0.00  0.00      PROB  
ATOM   2774 HG22 THR P  90     -58.627 -89.649  11.724  0.00  0.00      PROB  
ATOM   2775 HG23 THR P  90     -59.084 -88.095  12.544  0.00  0.00      PROB  
ATOM   2776  C   THR P  90     -56.483 -86.236   9.484  0.00  0.00      PROB  
ATOM   2777  O   THR P  90     -55.312 -86.463   9.415  0.00  0.00      PROB  
ATOM   2778  N   THR P  91     -57.166 -85.706   8.488  0.00  0.00      PROB  
ATOM   2779  HN  THR P  91     -58.107 -85.440   8.682  0.00  0.00      PROB  
ATOM   2780  CA  THR P  91     -56.613 -85.266   7.104  0.00  0.00      PROB  
ATOM   2781  HA  THR P  91     -56.244 -86.172   6.647  0.00  0.00      PROB  
ATOM   2782  CB  THR P  91     -57.735 -84.622   6.219  0.00  0.00      PROB  
ATOM   2783  HB  THR P  91     -58.254 -83.797   6.751  0.00  0.00      PROB  
ATOM   2784  OG1 THR P  91     -58.654 -85.660   5.938  0.00  0.00      PROB  
ATOM   2785  HG1 THR P  91     -59.306 -85.748   6.637  0.00  0.00      PROB  
ATOM   2786  CG2 THR P  91     -57.224 -84.147   4.877  0.00  0.00      PROB  
ATOM   2787 HG21 THR P  91     -56.495 -83.308   4.846  0.00  0.00      PROB  
ATOM   2788 HG22 THR P  91     -58.126 -83.821   4.317  0.00  0.00      PROB  
ATOM   2789 HG23 THR P  91     -56.740 -84.994   4.346  0.00  0.00      PROB  
ATOM   2790  C   THR P  91     -55.547 -84.170   7.286  0.00  0.00      PROB  
ATOM   2791  O   THR P  91     -54.463 -84.168   6.643  0.00  0.00      PROB  
ATOM   2792  N   PHE P  92     -55.754 -83.168   8.133  0.00  0.00      PROB  
ATOM   2793  HN  PHE P  92     -56.541 -83.194   8.744  0.00  0.00      PROB  
ATOM   2794  CA  PHE P  92     -54.738 -82.217   8.480  0.00  0.00      PROB  
ATOM   2795  HA  PHE P  92     -54.341 -81.871   7.537  0.00  0.00      PROB  
ATOM   2796  CB  PHE P  92     -55.363 -80.934   9.226  0.00  0.00      PROB  
ATOM   2797  HB1 PHE P  92     -56.037 -81.276  10.040  0.00  0.00      PROB  
ATOM   2798  HB2 PHE P  92     -56.001 -80.440   8.463  0.00  0.00      PROB  
ATOM   2799  CG  PHE P  92     -54.374 -79.967   9.942  0.00  0.00      PROB  
ATOM   2800  CD1 PHE P  92     -54.143 -78.680   9.477  0.00  0.00      PROB  
ATOM   2801  HD1 PHE P  92     -54.611 -78.594   8.507  0.00  0.00      PROB  
ATOM   2802  CE1 PHE P  92     -53.499 -77.668  10.211  0.00  0.00      PROB  
ATOM   2803  HE1 PHE P  92     -53.166 -76.776   9.701  0.00  0.00      PROB  
ATOM   2804  CZ  PHE P  92     -53.102 -77.967  11.508  0.00  0.00      PROB  
ATOM   2805  HZ  PHE P  92     -52.701 -77.224  12.182  0.00  0.00      PROB  
ATOM   2806  CD2 PHE P  92     -53.877 -80.241  11.269  0.00  0.00      PROB  
ATOM   2807  HD2 PHE P  92     -54.119 -81.176  11.752  0.00  0.00      PROB  
ATOM   2808  CE2 PHE P  92     -53.306 -79.234  12.080  0.00  0.00      PROB  
ATOM   2809  HE2 PHE P  92     -52.915 -79.345  13.081  0.00  0.00      PROB  
ATOM   2810  C   PHE P  92     -53.568 -82.887   9.205  0.00  0.00      PROB  
ATOM   2811  O   PHE P  92     -52.391 -82.694   8.827  0.00  0.00      PROB  
ATOM   2812  N   THR P  93     -53.930 -83.750  10.156  0.00  0.00      PROB  
ATOM   2813  HN  THR P  93     -54.898 -83.943  10.291  0.00  0.00      PROB  
ATOM   2814  CA  THR P  93     -52.991 -84.478  11.024  0.00  0.00      PROB  
ATOM   2815  HA  THR P  93     -52.417 -83.691  11.490  0.00  0.00      PROB  
ATOM   2816  CB  THR P  93     -53.607 -85.265  12.138  0.00  0.00      PROB  
ATOM   2817  HB  THR P  93     -54.304 -86.066  11.810  0.00  0.00      PROB  
ATOM   2818  OG1 THR P  93     -54.307 -84.358  12.960  0.00  0.00      PROB  
ATOM   2819  HG1 THR P  93     -54.991 -84.012  12.381  0.00  0.00      PROB  
ATOM   2820  CG2 THR P  93     -52.523 -86.005  12.972  0.00  0.00      PROB  
ATOM   2821 HG21 THR P  93     -52.042 -86.815  12.383  0.00  0.00      PROB  
ATOM   2822 HG22 THR P  93     -52.999 -86.513  13.837  0.00  0.00      PROB  
ATOM   2823 HG23 THR P  93     -51.883 -85.186  13.365  0.00  0.00      PROB  
ATOM   2824  C   THR P  93     -51.998 -85.347  10.229  0.00  0.00      PROB  
ATOM   2825  O   THR P  93     -50.801 -85.194  10.324  0.00  0.00      PROB  
ATOM   2826  N   VAL P  94     -52.517 -86.249   9.312  0.00  0.00      PROB  
ATOM   2827  HN  VAL P  94     -53.507 -86.352   9.264  0.00  0.00      PROB  
ATOM   2828  CA  VAL P  94     -51.701 -87.146   8.474  0.00  0.00      PROB  
ATOM   2829  HA  VAL P  94     -50.956 -87.582   9.123  0.00  0.00      PROB  
ATOM   2830  CB  VAL P  94     -52.515 -88.379   7.851  0.00  0.00      PROB  
ATOM   2831  HB  VAL P  94     -53.245 -88.660   8.641  0.00  0.00      PROB  
ATOM   2832  CG1 VAL P  94     -53.290 -87.822   6.624  0.00  0.00      PROB  
ATOM   2833 HG11 VAL P  94     -53.953 -86.966   6.871  0.00  0.00      PROB  
ATOM   2834 HG12 VAL P  94     -54.026 -88.544   6.210  0.00  0.00      PROB  
ATOM   2835 HG13 VAL P  94     -52.617 -87.568   5.777  0.00  0.00      PROB  
ATOM   2836  CG2 VAL P  94     -51.609 -89.595   7.537  0.00  0.00      PROB  
ATOM   2837 HG21 VAL P  94     -50.964 -89.887   8.393  0.00  0.00      PROB  
ATOM   2838 HG22 VAL P  94     -50.939 -89.253   6.720  0.00  0.00      PROB  
ATOM   2839 HG23 VAL P  94     -52.169 -90.468   7.140  0.00  0.00      PROB  
ATOM   2840  C   VAL P  94     -50.919 -86.443   7.388  0.00  0.00      PROB  
ATOM   2841  O   VAL P  94     -49.746 -86.813   7.181  0.00  0.00      PROB  
ATOM   2842  N   THR P  95     -51.554 -85.403   6.700  0.00  0.00      PROB  
ATOM   2843  HN  THR P  95     -52.508 -85.188   6.897  0.00  0.00      PROB  
ATOM   2844  CA  THR P  95     -50.785 -84.689   5.696  0.00  0.00      PROB  
ATOM   2845  HA  THR P  95     -50.422 -85.444   5.015  0.00  0.00      PROB  
ATOM   2846  CB  THR P  95     -51.667 -83.754   4.933  0.00  0.00      PROB  
ATOM   2847  HB  THR P  95     -51.996 -82.893   5.553  0.00  0.00      PROB  
ATOM   2848  OG1 THR P  95     -52.816 -84.334   4.483  0.00  0.00      PROB  
ATOM   2849  HG1 THR P  95     -53.480 -84.159   5.154  0.00  0.00      PROB  
ATOM   2850  CG2 THR P  95     -50.989 -83.380   3.621  0.00  0.00      PROB  
ATOM   2851 HG21 THR P  95     -50.753 -84.237   2.955  0.00  0.00      PROB  
ATOM   2852 HG22 THR P  95     -49.995 -82.960   3.886  0.00  0.00      PROB  
ATOM   2853 HG23 THR P  95     -51.493 -82.659   2.943  0.00  0.00      PROB  
ATOM   2854  C   THR P  95     -49.663 -83.954   6.291  0.00  0.00      PROB  
ATOM   2855  O   THR P  95     -48.527 -84.088   5.868  0.00  0.00      PROB  
ATOM   2856  N   LYS P  96     -49.947 -83.196   7.378  0.00  0.00      PROB  
ATOM   2857  HN  LYS P  96     -50.842 -83.211   7.818  0.00  0.00      PROB  
ATOM   2858  CA  LYS P  96     -48.880 -82.457   8.072  0.00  0.00      PROB  
ATOM   2859  HA  LYS P  96     -48.410 -81.829   7.329  0.00  0.00      PROB  
ATOM   2860  CB  LYS P  96     -49.549 -81.602   9.176  0.00  0.00      PROB  
ATOM   2861  HB1 LYS P  96     -50.098 -82.375   9.755  0.00  0.00      PROB  
ATOM   2862  HB2 LYS P  96     -50.339 -80.977   8.706  0.00  0.00      PROB  
ATOM   2863  CG  LYS P  96     -48.694 -80.853  10.231  0.00  0.00      PROB  
ATOM   2864  HG1 LYS P  96     -48.033 -81.551  10.789  0.00  0.00      PROB  
ATOM   2865  HG2 LYS P  96     -49.308 -80.416  11.047  0.00  0.00      PROB  
ATOM   2866  CD  LYS P  96     -47.937 -79.620   9.686  0.00  0.00      PROB  
ATOM   2867  HD1 LYS P  96     -48.696 -78.913   9.288  0.00  0.00      PROB  
ATOM   2868  HD2 LYS P  96     -47.319 -79.873   8.798  0.00  0.00      PROB  
ATOM   2869  CE  LYS P  96     -46.854 -79.057  10.664  0.00  0.00      PROB  
ATOM   2870  HE1 LYS P  96     -46.195 -78.298  10.191  0.00  0.00      PROB  
ATOM   2871  HE2 LYS P  96     -46.162 -79.879  10.945  0.00  0.00      PROB  
ATOM   2872  NZ  LYS P  96     -47.371 -78.338  11.906  0.00  0.00      PROB  
ATOM   2873  HZ1 LYS P  96     -48.344 -78.580  12.179  0.00  0.00      PROB  
ATOM   2874  HZ2 LYS P  96     -47.370 -77.307  11.768  0.00  0.00      PROB  
ATOM   2875  HZ3 LYS P  96     -46.765 -78.516  12.732  0.00  0.00      PROB  
ATOM   2876  C   LYS P  96     -47.698 -83.187   8.630  0.00  0.00      PROB  
ATOM   2877  O   LYS P  96     -46.578 -82.922   8.245  0.00  0.00      PROB  
ATOM   2878  N   TYR P  97     -47.960 -84.158   9.517  0.00  0.00      PROB  
ATOM   2879  HN  TYR P  97     -48.890 -84.240   9.866  0.00  0.00      PROB  
ATOM   2880  CA  TYR P  97     -46.956 -85.164   9.886  0.00  0.00      PROB  
ATOM   2881  HA  TYR P  97     -46.125 -84.635  10.328  0.00  0.00      PROB  
ATOM   2882  CB  TYR P  97     -47.699 -86.222  10.869  0.00  0.00      PROB  
ATOM   2883  HB1 TYR P  97     -48.522 -86.721  10.314  0.00  0.00      PROB  
ATOM   2884  HB2 TYR P  97     -48.025 -85.702  11.795  0.00  0.00      PROB  
ATOM   2885  CG  TYR P  97     -46.669 -87.258  11.337  0.00  0.00      PROB  
ATOM   2886  CD1 TYR P  97     -46.943 -88.629  11.112  0.00  0.00      PROB  
ATOM   2887  HD1 TYR P  97     -47.899 -88.874  10.674  0.00  0.00      PROB  
ATOM   2888  CE1 TYR P  97     -46.060 -89.572  11.679  0.00  0.00      PROB  
ATOM   2889  HE1 TYR P  97     -46.375 -90.604  11.734  0.00  0.00      PROB  
ATOM   2890  CZ  TYR P  97     -44.986 -89.207  12.481  0.00  0.00      PROB  
ATOM   2891  OH  TYR P  97     -44.198 -90.099  13.228  0.00  0.00      PROB  
ATOM   2892  HH  TYR P  97     -44.608 -90.953  13.379  0.00  0.00      PROB  
ATOM   2893  CD2 TYR P  97     -45.611 -86.910  12.146  0.00  0.00      PROB  
ATOM   2894  HD2 TYR P  97     -45.532 -85.865  12.408  0.00  0.00      PROB  
ATOM   2895  CE2 TYR P  97     -44.765 -87.856  12.699  0.00  0.00      PROB  
ATOM   2896  HE2 TYR P  97     -44.046 -87.465  13.404  0.00  0.00      PROB  
ATOM   2897  C   TYR P  97     -46.206 -85.873   8.762  0.00  0.00      PROB  
ATOM   2898  O   TYR P  97     -44.960 -85.947   8.834  0.00  0.00      PROB  
ATOM   2899  N   TRP P  98     -46.938 -86.335   7.760  0.00  0.00      PROB  
ATOM   2900  HN  TRP P  98     -47.934 -86.320   7.816  0.00  0.00      PROB  
ATOM   2901  CA  TRP P  98     -46.277 -87.010   6.697  0.00  0.00      PROB  
ATOM   2902  HA  TRP P  98     -45.580 -87.720   7.118  0.00  0.00      PROB  
ATOM   2903  CB  TRP P  98     -47.206 -87.884   5.827  0.00  0.00      PROB  
ATOM   2904  HB1 TRP P  98     -46.777 -87.965   4.806  0.00  0.00      PROB  
ATOM   2905  HB2 TRP P  98     -48.122 -87.287   5.631  0.00  0.00      PROB  
ATOM   2906  CG  TRP P  98     -47.534 -89.187   6.464  0.00  0.00      PROB  
ATOM   2907  CD1 TRP P  98     -47.573 -89.387   7.781  0.00  0.00      PROB  
ATOM   2908  HD1 TRP P  98     -47.349 -88.735   8.612  0.00  0.00      PROB  
ATOM   2909  NE1 TRP P  98     -47.775 -90.782   8.014  0.00  0.00      PROB  
ATOM   2910  HE1 TRP P  98     -47.945 -91.202   8.879  0.00  0.00      PROB  
ATOM   2911  CE2 TRP P  98     -47.756 -91.445   6.860  0.00  0.00      PROB  
ATOM   2912  CD2 TRP P  98     -47.616 -90.493   5.833  0.00  0.00      PROB  
ATOM   2913  CE3 TRP P  98     -47.473 -90.937   4.477  0.00  0.00      PROB  
ATOM   2914  HE3 TRP P  98     -47.241 -90.154   3.770  0.00  0.00      PROB  
ATOM   2915  CZ3 TRP P  98     -47.275 -92.271   4.251  0.00  0.00      PROB  
ATOM   2916  HZ3 TRP P  98     -47.093 -92.629   3.248  0.00  0.00      PROB  
ATOM   2917  CZ2 TRP P  98     -47.754 -92.809   6.568  0.00  0.00      PROB  
ATOM   2918  HZ2 TRP P  98     -47.924 -93.559   7.327  0.00  0.00      PROB  
ATOM   2919  CH2 TRP P  98     -47.544 -93.191   5.256  0.00  0.00      PROB  
ATOM   2920  HH2 TRP P  98     -47.518 -94.196   4.862  0.00  0.00      PROB  
ATOM   2921  C   TRP P  98     -45.429 -86.138   5.704  0.00  0.00      PROB  
ATOM   2922  O   TRP P  98     -44.360 -86.545   5.201  0.00  0.00      PROB  
ATOM   2923  N   PHE P  99     -45.977 -84.935   5.376  0.00  0.00      PROB  
ATOM   2924  HN  PHE P  99     -46.905 -84.661   5.615  0.00  0.00      PROB  
ATOM   2925  CA  PHE P  99     -45.334 -84.121   4.401  0.00  0.00      PROB  
ATOM   2926  HA  PHE P  99     -44.859 -84.693   3.617  0.00  0.00      PROB  
ATOM   2927  CB  PHE P  99     -46.416 -83.216   3.735  0.00  0.00      PROB  
ATOM   2928  HB1 PHE P  99     -46.982 -82.654   4.508  0.00  0.00      PROB  
ATOM   2929  HB2 PHE P  99     -47.230 -83.883   3.379  0.00  0.00      PROB  
ATOM   2930  CG  PHE P  99     -46.089 -82.328   2.529  0.00  0.00      PROB  
ATOM   2931  CD1 PHE P  99     -46.974 -81.288   2.085  0.00  0.00      PROB  
ATOM   2932  HD1 PHE P  99     -47.884 -81.096   2.634  0.00  0.00      PROB  
ATOM   2933  CE1 PHE P  99     -46.686 -80.606   0.909  0.00  0.00      PROB  
ATOM   2934  HE1 PHE P  99     -47.420 -79.880   0.593  0.00  0.00      PROB  
ATOM   2935  CZ  PHE P  99     -45.622 -81.014   0.077  0.00  0.00      PROB  
ATOM   2936  HZ  PHE P  99     -45.512 -80.571  -0.902  0.00  0.00      PROB  
ATOM   2937  CD2 PHE P  99     -44.958 -82.690   1.780  0.00  0.00      PROB  
ATOM   2938  HD2 PHE P  99     -44.304 -83.525   1.981  0.00  0.00      PROB  
ATOM   2939  CE2 PHE P  99     -44.862 -82.053   0.463  0.00  0.00      PROB  
ATOM   2940  HE2 PHE P  99     -44.007 -82.327  -0.137  0.00  0.00      PROB  
ATOM   2941  C   PHE P  99     -44.157 -83.382   5.031  0.00  0.00      PROB  
ATOM   2942  O   PHE P  99     -43.112 -83.259   4.390  0.00  0.00      PROB  
ATOM   2943  N   TYR P 100     -44.263 -83.035   6.352  0.00  0.00      PROB  
ATOM   2944  HN  TYR P 100     -45.150 -83.025   6.806  0.00  0.00      PROB  
ATOM   2945  CA  TYR P 100     -43.189 -82.385   7.027  0.00  0.00      PROB  
ATOM   2946  HA  TYR P 100     -42.841 -81.590   6.384  0.00  0.00      PROB  
ATOM   2947  CB  TYR P 100     -43.616 -81.622   8.330  0.00  0.00      PROB  
ATOM   2948  HB1 TYR P 100     -44.135 -82.415   8.911  0.00  0.00      PROB  
ATOM   2949  HB2 TYR P 100     -44.435 -80.893   8.150  0.00  0.00      PROB  
ATOM   2950  CG  TYR P 100     -42.462 -81.130   9.182  0.00  0.00      PROB  
ATOM   2951  CD1 TYR P 100     -41.834 -79.952   8.829  0.00  0.00      PROB  
ATOM   2952  HD1 TYR P 100     -42.354 -79.367   8.085  0.00  0.00      PROB  
ATOM   2953  CE1 TYR P 100     -40.679 -79.483   9.545  0.00  0.00      PROB  
ATOM   2954  HE1 TYR P 100     -40.273 -78.538   9.218  0.00  0.00      PROB  
ATOM   2955  CZ  TYR P 100     -40.079 -80.241  10.510  0.00  0.00      PROB  
ATOM   2956  OH  TYR P 100     -39.034 -79.662  11.224  0.00  0.00      PROB  
ATOM   2957  HH  TYR P 100     -38.651 -80.389  11.720  0.00  0.00      PROB  
ATOM   2958  CD2 TYR P 100     -41.816 -81.914  10.159  0.00  0.00      PROB  
ATOM   2959  HD2 TYR P 100     -42.188 -82.891  10.428  0.00  0.00      PROB  
ATOM   2960  CE2 TYR P 100     -40.590 -81.494  10.781  0.00  0.00      PROB  
ATOM   2961  HE2 TYR P 100     -40.110 -82.077  11.553  0.00  0.00      PROB  
ATOM   2962  C   TYR P 100     -42.024 -83.332   7.247  0.00  0.00      PROB  
ATOM   2963  O   TYR P 100     -40.861 -82.899   7.048  0.00  0.00      PROB  
ATOM   2964  N   ARG P 101     -42.335 -84.594   7.612  0.00  0.00      PROB  
ATOM   2965  HN  ARG P 101     -43.235 -84.843   7.961  0.00  0.00      PROB  
ATOM   2966  CA  ARG P 101     -41.273 -85.664   7.533  0.00  0.00      PROB  
ATOM   2967  HA  ARG P 101     -40.382 -85.441   8.101  0.00  0.00      PROB  
ATOM   2968  CB  ARG P 101     -41.714 -86.988   8.209  0.00  0.00      PROB  
ATOM   2969  HB1 ARG P 101     -41.037 -87.837   7.974  0.00  0.00      PROB  
ATOM   2970  HB2 ARG P 101     -42.725 -87.378   7.962  0.00  0.00      PROB  
ATOM   2971  CG  ARG P 101     -41.695 -86.791   9.718  0.00  0.00      PROB  
ATOM   2972  HG1 ARG P 101     -42.481 -86.069  10.028  0.00  0.00      PROB  
ATOM   2973  HG2 ARG P 101     -40.718 -86.414  10.090  0.00  0.00      PROB  
ATOM   2974  CD  ARG P 101     -42.079 -88.079  10.504  0.00  0.00      PROB  
ATOM   2975  HD1 ARG P 101     -41.570 -88.948  10.034  0.00  0.00      PROB  
ATOM   2976  HD2 ARG P 101     -43.183 -88.202  10.464  0.00  0.00      PROB  
ATOM   2977  NE  ARG P 101     -41.644 -87.864  11.920  0.00  0.00      PROB  
ATOM   2978  HE  ARG P 101     -41.509 -86.976  12.358  0.00  0.00      PROB  
ATOM   2979  CZ  ARG P 101     -41.417 -88.843  12.763  0.00  0.00      PROB  
ATOM   2980  NH1 ARG P 101     -41.104 -90.043  12.367  0.00  0.00      PROB  
ATOM   2981 HH11 ARG P 101     -41.261 -90.298  11.413  0.00  0.00      PROB  
ATOM   2982 HH12 ARG P 101     -40.822 -90.686  13.078  0.00  0.00      PROB  
ATOM   2983  NH2 ARG P 101     -41.225 -88.653  14.073  0.00  0.00      PROB  
ATOM   2984 HH21 ARG P 101     -41.399 -87.757  14.482  0.00  0.00      PROB  
ATOM   2985 HH22 ARG P 101     -41.249 -89.484  14.628  0.00  0.00      PROB  
ATOM   2986  C   ARG P 101     -40.749 -85.974   6.122  0.00  0.00      PROB  
ATOM   2987  O   ARG P 101     -39.558 -86.178   5.893  0.00  0.00      PROB  
ATOM   2988  N   LEU P 102     -41.546 -86.020   5.102  0.00  0.00      PROB  
ATOM   2989  HN  LEU P 102     -42.542 -85.996   5.138  0.00  0.00      PROB  
ATOM   2990  CA  LEU P 102     -41.010 -86.073   3.686  0.00  0.00      PROB  
ATOM   2991  HA  LEU P 102     -40.478 -87.002   3.544  0.00  0.00      PROB  
ATOM   2992  CB  LEU P 102     -42.158 -85.931   2.632  0.00  0.00      PROB  
ATOM   2993  HB1 LEU P 102     -42.765 -85.004   2.712  0.00  0.00      PROB  
ATOM   2994  HB2 LEU P 102     -42.894 -86.751   2.773  0.00  0.00      PROB  
ATOM   2995  CG  LEU P 102     -41.733 -86.049   1.178  0.00  0.00      PROB  
ATOM   2996  HG  LEU P 102     -41.018 -85.235   0.933  0.00  0.00      PROB  
ATOM   2997  CD1 LEU P 102     -41.068 -87.403   1.019  0.00  0.00      PROB  
ATOM   2998 HD11 LEU P 102     -41.840 -88.165   1.260  0.00  0.00      PROB  
ATOM   2999 HD12 LEU P 102     -40.137 -87.524   1.614  0.00  0.00      PROB  
ATOM   3000 HD13 LEU P 102     -40.824 -87.556  -0.054  0.00  0.00      PROB  
ATOM   3001  CD2 LEU P 102     -42.933 -85.935   0.236  0.00  0.00      PROB  
ATOM   3002 HD21 LEU P 102     -42.519 -86.018  -0.791  0.00  0.00      PROB  
ATOM   3003 HD22 LEU P 102     -43.360 -84.912   0.313  0.00  0.00      PROB  
ATOM   3004 HD23 LEU P 102     -43.644 -86.788   0.252  0.00  0.00      PROB  
ATOM   3005  C   LEU P 102     -39.970 -84.934   3.385  0.00  0.00      PROB  
ATOM   3006  O   LEU P 102     -38.840 -85.081   2.998  0.00  0.00      PROB  
ATOM   3007  N   LEU P 103     -40.301 -83.643   3.561  0.00  0.00      PROB  
ATOM   3008  HN  LEU P 103     -41.199 -83.430   3.939  0.00  0.00      PROB  
ATOM   3009  CA  LEU P 103     -39.478 -82.446   3.199  0.00  0.00      PROB  
ATOM   3010  HA  LEU P 103     -39.244 -82.553   2.150  0.00  0.00      PROB  
ATOM   3011  CB  LEU P 103     -40.338 -81.153   3.312  0.00  0.00      PROB  
ATOM   3012  HB1 LEU P 103     -39.774 -80.223   3.083  0.00  0.00      PROB  
ATOM   3013  HB2 LEU P 103     -40.746 -81.010   4.335  0.00  0.00      PROB  
ATOM   3014  CG  LEU P 103     -41.601 -81.191   2.355  0.00  0.00      PROB  
ATOM   3015  HG  LEU P 103     -42.205 -82.107   2.534  0.00  0.00      PROB  
ATOM   3016  CD1 LEU P 103     -42.672 -80.132   2.750  0.00  0.00      PROB  
ATOM   3017 HD11 LEU P 103     -42.258 -79.135   2.489  0.00  0.00      PROB  
ATOM   3018 HD12 LEU P 103     -43.020 -80.355   3.781  0.00  0.00      PROB  
ATOM   3019 HD13 LEU P 103     -43.495 -80.236   2.010  0.00  0.00      PROB  
ATOM   3020  CD2 LEU P 103     -41.174 -80.997   0.882  0.00  0.00      PROB  
ATOM   3021 HD21 LEU P 103     -40.314 -81.651   0.624  0.00  0.00      PROB  
ATOM   3022 HD22 LEU P 103     -41.048 -79.921   0.632  0.00  0.00      PROB  
ATOM   3023 HD23 LEU P 103     -42.087 -81.282   0.317  0.00  0.00      PROB  
ATOM   3024  C   LEU P 103     -38.169 -82.401   3.926  0.00  0.00      PROB  
ATOM   3025  O   LEU P 103     -37.092 -82.169   3.302  0.00  0.00      PROB  
ATOM   3026  N   SER P 104     -38.246 -82.606   5.284  0.00  0.00      PROB  
ATOM   3027  HN  SER P 104     -39.117 -82.820   5.720  0.00  0.00      PROB  
ATOM   3028  CA  SER P 104     -37.051 -82.784   6.150  0.00  0.00      PROB  
ATOM   3029  HA  SER P 104     -36.305 -82.027   5.956  0.00  0.00      PROB  
ATOM   3030  CB  SER P 104     -37.358 -82.830   7.672  0.00  0.00      PROB  
ATOM   3031  HB1 SER P 104     -37.604 -81.860   8.155  0.00  0.00      PROB  
ATOM   3032  HB2 SER P 104     -36.473 -83.159   8.258  0.00  0.00      PROB  
ATOM   3033  OG  SER P 104     -38.318 -83.772   8.003  0.00  0.00      PROB  
ATOM   3034  HG1 SER P 104     -39.178 -83.467   7.705  0.00  0.00      PROB  
ATOM   3035  C   SER P 104     -36.192 -84.043   5.783  0.00  0.00      PROB  
ATOM   3036  O   SER P 104     -34.959 -83.991   5.701  0.00  0.00      PROB  
ATOM   3037  N   ALA P 105     -36.801 -85.225   5.478  0.00  0.00      PROB  
ATOM   3038  HN  ALA P 105     -37.787 -85.214   5.332  0.00  0.00      PROB  
ATOM   3039  CA  ALA P 105     -36.054 -86.425   5.033  0.00  0.00      PROB  
ATOM   3040  HA  ALA P 105     -35.372 -86.736   5.811  0.00  0.00      PROB  
ATOM   3041  CB  ALA P 105     -36.995 -87.574   4.783  0.00  0.00      PROB  
ATOM   3042  HB1 ALA P 105     -37.611 -87.716   5.697  0.00  0.00      PROB  
ATOM   3043  HB2 ALA P 105     -36.400 -88.505   4.674  0.00  0.00      PROB  
ATOM   3044  HB3 ALA P 105     -37.744 -87.549   3.963  0.00  0.00      PROB  
ATOM   3045  C   ALA P 105     -35.272 -86.211   3.778  0.00  0.00      PROB  
ATOM   3046  O   ALA P 105     -34.098 -86.600   3.703  0.00  0.00      PROB  
ATOM   3047  N   LEU P 106     -35.864 -85.613   2.694  0.00  0.00      PROB  
ATOM   3048  HN  LEU P 106     -36.838 -85.410   2.636  0.00  0.00      PROB  
ATOM   3049  CA  LEU P 106     -35.193 -85.279   1.494  0.00  0.00      PROB  
ATOM   3050  HA  LEU P 106     -34.748 -86.148   1.032  0.00  0.00      PROB  
ATOM   3051  CB  LEU P 106     -36.106 -84.589   0.439  0.00  0.00      PROB  
ATOM   3052  HB1 LEU P 106     -35.703 -84.064  -0.453  0.00  0.00      PROB  
ATOM   3053  HB2 LEU P 106     -36.698 -83.865   1.038  0.00  0.00      PROB  
ATOM   3054  CG  LEU P 106     -36.991 -85.599  -0.305  0.00  0.00      PROB  
ATOM   3055  HG  LEU P 106     -37.267 -86.465   0.334  0.00  0.00      PROB  
ATOM   3056  CD1 LEU P 106     -38.258 -85.081  -0.937  0.00  0.00      PROB  
ATOM   3057 HD11 LEU P 106     -38.922 -85.895  -1.298  0.00  0.00      PROB  
ATOM   3058 HD12 LEU P 106     -38.101 -84.256  -1.665  0.00  0.00      PROB  
ATOM   3059 HD13 LEU P 106     -38.916 -84.627  -0.166  0.00  0.00      PROB  
ATOM   3060  CD2 LEU P 106     -36.080 -86.131  -1.481  0.00  0.00      PROB  
ATOM   3061 HD21 LEU P 106     -35.946 -85.427  -2.331  0.00  0.00      PROB  
ATOM   3062 HD22 LEU P 106     -36.552 -87.005  -1.979  0.00  0.00      PROB  
ATOM   3063 HD23 LEU P 106     -35.090 -86.485  -1.124  0.00  0.00      PROB  
ATOM   3064  C   LEU P 106     -34.074 -84.319   1.644  0.00  0.00      PROB  
ATOM   3065  O   LEU P 106     -32.926 -84.574   1.264  0.00  0.00      PROB  
ATOM   3066  N   PHE P 107     -34.383 -83.199   2.245  0.00  0.00      PROB  
ATOM   3067  HN  PHE P 107     -35.325 -83.107   2.561  0.00  0.00      PROB  
ATOM   3068  CA  PHE P 107     -33.552 -82.015   2.104  0.00  0.00      PROB  
ATOM   3069  HA  PHE P 107     -32.853 -82.174   1.296  0.00  0.00      PROB  
ATOM   3070  CB  PHE P 107     -34.473 -80.893   1.608  0.00  0.00      PROB  
ATOM   3071  HB1 PHE P 107     -33.810 -80.003   1.557  0.00  0.00      PROB  
ATOM   3072  HB2 PHE P 107     -35.244 -80.588   2.347  0.00  0.00      PROB  
ATOM   3073  CG  PHE P 107     -35.200 -81.105   0.304  0.00  0.00      PROB  
ATOM   3074  CD1 PHE P 107     -36.601 -81.152   0.389  0.00  0.00      PROB  
ATOM   3075  HD1 PHE P 107     -37.127 -80.933   1.306  0.00  0.00      PROB  
ATOM   3076  CE1 PHE P 107     -37.367 -81.445  -0.718  0.00  0.00      PROB  
ATOM   3077  HE1 PHE P 107     -38.441 -81.336  -0.746  0.00  0.00      PROB  
ATOM   3078  CZ  PHE P 107     -36.747 -81.751  -1.886  0.00  0.00      PROB  
ATOM   3079  HZ  PHE P 107     -37.419 -82.076  -2.667  0.00  0.00      PROB  
ATOM   3080  CD2 PHE P 107     -34.522 -81.421  -0.927  0.00  0.00      PROB  
ATOM   3081  HD2 PHE P 107     -33.469 -81.346  -1.154  0.00  0.00      PROB  
ATOM   3082  CE2 PHE P 107     -35.360 -81.761  -2.018  0.00  0.00      PROB  
ATOM   3083  HE2 PHE P 107     -34.993 -81.978  -3.010  0.00  0.00      PROB  
ATOM   3084  C   PHE P 107     -32.753 -81.705   3.343  0.00  0.00      PROB  
ATOM   3085  O   PHE P 107     -31.905 -80.724   3.354  0.00  0.00      PROB  
ATOM   3086  N   GLY P 108     -32.849 -82.415   4.497  0.00  0.00      PROB  
ATOM   3087  HN  GLY P 108     -33.408 -83.240   4.534  0.00  0.00      PROB  
ATOM   3088  CA  GLY P 108     -32.191 -81.990   5.719  0.00  0.00      PROB  
ATOM   3089  HA1 GLY P 108     -32.467 -82.715   6.470  0.00  0.00      PROB  
ATOM   3090  HA2 GLY P 108     -32.520 -81.016   6.050  0.00  0.00      PROB  
ATOM   3091  C   GLY P 108     -30.633 -81.835   5.677  0.00  0.00      PROB  
ATOM   3092  O   GLY P 108     -30.004 -80.800   5.840  0.00  0.00      PROB  
ATOM   3093  N   ILE P 109     -30.023 -82.973   5.506  0.00  0.00      PROB  
ATOM   3094  HN  ILE P 109     -30.607 -83.780   5.471  0.00  0.00      PROB  
ATOM   3095  CA  ILE P 109     -28.593 -83.010   5.234  0.00  0.00      PROB  
ATOM   3096  HA  ILE P 109     -28.060 -82.545   6.049  0.00  0.00      PROB  
ATOM   3097  CB  ILE P 109     -28.192 -84.484   5.091  0.00  0.00      PROB  
ATOM   3098  HB  ILE P 109     -28.891 -84.896   4.332  0.00  0.00      PROB  
ATOM   3099  CG2 ILE P 109     -26.740 -84.725   4.645  0.00  0.00      PROB  
ATOM   3100 HG21 ILE P 109     -25.956 -84.498   5.398  0.00  0.00      PROB  
ATOM   3101 HG22 ILE P 109     -26.399 -84.154   3.755  0.00  0.00      PROB  
ATOM   3102 HG23 ILE P 109     -26.583 -85.754   4.257  0.00  0.00      PROB  
ATOM   3103  CG1 ILE P 109     -28.283 -85.140   6.477  0.00  0.00      PROB  
ATOM   3104 HG11 ILE P 109     -28.289 -84.443   7.343  0.00  0.00      PROB  
ATOM   3105 HG12 ILE P 109     -27.342 -85.709   6.631  0.00  0.00      PROB  
ATOM   3106  CD  ILE P 109     -29.513 -86.029   6.676  0.00  0.00      PROB  
ATOM   3107  HD1 ILE P 109     -30.387 -85.345   6.709  0.00  0.00      PROB  
ATOM   3108  HD2 ILE P 109     -29.421 -86.523   7.667  0.00  0.00      PROB  
ATOM   3109  HD3 ILE P 109     -29.585 -86.820   5.899  0.00  0.00      PROB  
ATOM   3110  C   ILE P 109     -28.175 -82.194   4.031  0.00  0.00      PROB  
ATOM   3111  O   ILE P 109     -27.186 -81.512   4.202  0.00  0.00      PROB  
ATOM   3112  N   PRO P 110     -28.641 -82.052   2.724  0.00  0.00      PROB  
ATOM   3113  CD  PRO P 110     -29.297 -83.101   1.993  0.00  0.00      PROB  
ATOM   3114  HD1 PRO P 110     -30.322 -83.072   2.420  0.00  0.00      PROB  
ATOM   3115  HD2 PRO P 110     -28.853 -84.059   2.340  0.00  0.00      PROB  
ATOM   3116  CA  PRO P 110     -28.371 -80.835   1.916  0.00  0.00      PROB  
ATOM   3117  HA  PRO P 110     -27.303 -80.912   1.774  0.00  0.00      PROB  
ATOM   3118  CB  PRO P 110     -29.170 -81.164   0.654  0.00  0.00      PROB  
ATOM   3119  HB1 PRO P 110     -28.564 -80.806  -0.204  0.00  0.00      PROB  
ATOM   3120  HB2 PRO P 110     -30.182 -80.708   0.708  0.00  0.00      PROB  
ATOM   3121  CG  PRO P 110     -29.105 -82.641   0.552  0.00  0.00      PROB  
ATOM   3122  HG1 PRO P 110     -29.936 -83.043  -0.066  0.00  0.00      PROB  
ATOM   3123  HG2 PRO P 110     -28.057 -82.871   0.263  0.00  0.00      PROB  
ATOM   3124  C   PRO P 110     -28.537 -79.382   2.499  0.00  0.00      PROB  
ATOM   3125  O   PRO P 110     -27.564 -78.580   2.398  0.00  0.00      PROB  
ATOM   3126  N   MET P 111     -29.541 -79.099   3.223  0.00  0.00      PROB  
ATOM   3127  HN  MET P 111     -30.213 -79.835   3.240  0.00  0.00      PROB  
ATOM   3128  CA  MET P 111     -29.773 -77.826   3.999  0.00  0.00      PROB  
ATOM   3129  HA  MET P 111     -29.617 -77.043   3.272  0.00  0.00      PROB  
ATOM   3130  CB  MET P 111     -31.191 -77.701   4.559  0.00  0.00      PROB  
ATOM   3131  HB1 MET P 111     -31.290 -76.882   5.303  0.00  0.00      PROB  
ATOM   3132  HB2 MET P 111     -31.468 -78.616   5.126  0.00  0.00      PROB  
ATOM   3133  CG  MET P 111     -32.268 -77.382   3.533  0.00  0.00      PROB  
ATOM   3134  HG1 MET P 111     -33.283 -77.614   3.921  0.00  0.00      PROB  
ATOM   3135  HG2 MET P 111     -31.982 -77.962   2.630  0.00  0.00      PROB  
ATOM   3136  SD  MET P 111     -32.344 -75.654   2.950  0.00  0.00      PROB  
ATOM   3137  CE  MET P 111     -33.882 -75.989   2.125  0.00  0.00      PROB  
ATOM   3138  HE1 MET P 111     -34.302 -75.057   1.690  0.00  0.00      PROB  
ATOM   3139  HE2 MET P 111     -34.548 -76.480   2.866  0.00  0.00      PROB  
ATOM   3140  HE3 MET P 111     -33.636 -76.693   1.301  0.00  0.00      PROB  
ATOM   3141  C   MET P 111     -28.714 -77.559   4.999  0.00  0.00      PROB  
ATOM   3142  O   MET P 111     -28.093 -76.458   4.919  0.00  0.00      PROB  
ATOM   3143  N   ALA P 112     -28.391 -78.583   5.810  0.00  0.00      PROB  
ATOM   3144  HN  ALA P 112     -28.782 -79.495   5.720  0.00  0.00      PROB  
ATOM   3145  CA  ALA P 112     -27.293 -78.541   6.766  0.00  0.00      PROB  
ATOM   3146  HA  ALA P 112     -27.400 -77.684   7.415  0.00  0.00      PROB  
ATOM   3147  CB  ALA P 112     -27.250 -79.866   7.649  0.00  0.00      PROB  
ATOM   3148  HB1 ALA P 112     -28.206 -80.029   8.192  0.00  0.00      PROB  
ATOM   3149  HB2 ALA P 112     -26.440 -79.760   8.402  0.00  0.00      PROB  
ATOM   3150  HB3 ALA P 112     -27.067 -80.757   7.011  0.00  0.00      PROB  
ATOM   3151  C   ALA P 112     -25.933 -78.326   6.091  0.00  0.00      PROB  
ATOM   3152  O   ALA P 112     -25.098 -77.563   6.586  0.00  0.00      PROB  
ATOM   3153  N   LEU P 113     -25.698 -78.990   4.938  0.00  0.00      PROB  
ATOM   3154  HN  LEU P 113     -26.404 -79.601   4.589  0.00  0.00      PROB  
ATOM   3155  CA  LEU P 113     -24.565 -78.678   4.130  0.00  0.00      PROB  
ATOM   3156  HA  LEU P 113     -23.671 -78.736   4.732  0.00  0.00      PROB  
ATOM   3157  CB  LEU P 113     -24.415 -79.734   2.955  0.00  0.00      PROB  
ATOM   3158  HB1 LEU P 113     -25.329 -79.741   2.324  0.00  0.00      PROB  
ATOM   3159  HB2 LEU P 113     -24.265 -80.746   3.387  0.00  0.00      PROB  
ATOM   3160  CG  LEU P 113     -23.314 -79.559   1.832  0.00  0.00      PROB  
ATOM   3161  HG  LEU P 113     -23.428 -78.516   1.467  0.00  0.00      PROB  
ATOM   3162  CD1 LEU P 113     -21.945 -79.629   2.313  0.00  0.00      PROB  
ATOM   3163 HD11 LEU P 113     -21.163 -79.283   1.603  0.00  0.00      PROB  
ATOM   3164 HD12 LEU P 113     -21.682 -80.682   2.551  0.00  0.00      PROB  
ATOM   3165 HD13 LEU P 113     -21.778 -79.080   3.264  0.00  0.00      PROB  
ATOM   3166  CD2 LEU P 113     -23.685 -80.559   0.671  0.00  0.00      PROB  
ATOM   3167 HD21 LEU P 113     -23.351 -81.564   1.008  0.00  0.00      PROB  
ATOM   3168 HD22 LEU P 113     -23.130 -80.094  -0.171  0.00  0.00      PROB  
ATOM   3169 HD23 LEU P 113     -24.777 -80.549   0.463  0.00  0.00      PROB  
ATOM   3170  C   LEU P 113     -24.472 -77.259   3.516  0.00  0.00      PROB  
ATOM   3171  O   LEU P 113     -23.410 -76.643   3.395  0.00  0.00      PROB  
ATOM   3172  N   ILE P 114     -25.649 -76.737   3.039  0.00  0.00      PROB  
ATOM   3173  HN  ILE P 114     -26.486 -77.280   3.026  0.00  0.00      PROB  
ATOM   3174  CA  ILE P 114     -25.605 -75.346   2.452  0.00  0.00      PROB  
ATOM   3175  HA  ILE P 114     -24.847 -75.338   1.683  0.00  0.00      PROB  
ATOM   3176  CB  ILE P 114     -26.886 -74.802   1.810  0.00  0.00      PROB  
ATOM   3177  HB  ILE P 114     -27.689 -74.965   2.560  0.00  0.00      PROB  
ATOM   3178  CG2 ILE P 114     -26.850 -73.284   1.482  0.00  0.00      PROB  
ATOM   3179 HG21 ILE P 114     -26.497 -72.714   2.368  0.00  0.00      PROB  
ATOM   3180 HG22 ILE P 114     -27.879 -73.003   1.172  0.00  0.00      PROB  
ATOM   3181 HG23 ILE P 114     -26.181 -73.084   0.618  0.00  0.00      PROB  
ATOM   3182  CG1 ILE P 114     -27.322 -75.630   0.612  0.00  0.00      PROB  
ATOM   3183 HG11 ILE P 114     -27.198 -76.693   0.911  0.00  0.00      PROB  
ATOM   3184 HG12 ILE P 114     -26.720 -75.419  -0.298  0.00  0.00      PROB  
ATOM   3185  CD  ILE P 114     -28.854 -75.405   0.335  0.00  0.00      PROB  
ATOM   3186  HD1 ILE P 114     -29.477 -75.490   1.251  0.00  0.00      PROB  
ATOM   3187  HD2 ILE P 114     -29.209 -76.220  -0.332  0.00  0.00      PROB  
ATOM   3188  HD3 ILE P 114     -29.105 -74.464  -0.200  0.00  0.00      PROB  
ATOM   3189  C   ILE P 114     -25.129 -74.406   3.538  0.00  0.00      PROB  
ATOM   3190  O   ILE P 114     -24.231 -73.607   3.365  0.00  0.00      PROB  
ATOM   3191  N   TRP P 115     -25.800 -74.574   4.773  0.00  0.00      PROB  
ATOM   3192  HN  TRP P 115     -26.581 -75.171   4.939  0.00  0.00      PROB  
ATOM   3193  CA  TRP P 115     -25.469 -73.753   5.949  0.00  0.00      PROB  
ATOM   3194  HA  TRP P 115     -25.620 -72.786   5.493  0.00  0.00      PROB  
ATOM   3195  CB  TRP P 115     -26.474 -73.850   7.131  0.00  0.00      PROB  
ATOM   3196  HB1 TRP P 115     -26.198 -73.118   7.919  0.00  0.00      PROB  
ATOM   3197  HB2 TRP P 115     -26.438 -74.914   7.451  0.00  0.00      PROB  
ATOM   3198  CG  TRP P 115     -27.807 -73.474   6.672  0.00  0.00      PROB  
ATOM   3199  CD1 TRP P 115     -28.899 -74.304   6.506  0.00  0.00      PROB  
ATOM   3200  HD1 TRP P 115     -29.031 -75.293   6.919  0.00  0.00      PROB  
ATOM   3201  NE1 TRP P 115     -29.885 -73.605   5.854  0.00  0.00      PROB  
ATOM   3202  HE1 TRP P 115     -30.837 -73.819   5.872  0.00  0.00      PROB  
ATOM   3203  CE2 TRP P 115     -29.429 -72.368   5.481  0.00  0.00      PROB  
ATOM   3204  CD2 TRP P 115     -28.134 -72.214   6.014  0.00  0.00      PROB  
ATOM   3205  CE3 TRP P 115     -27.490 -71.002   5.810  0.00  0.00      PROB  
ATOM   3206  HE3 TRP P 115     -26.499 -70.816   6.196  0.00  0.00      PROB  
ATOM   3207  CZ3 TRP P 115     -28.032 -69.983   5.033  0.00  0.00      PROB  
ATOM   3208  HZ3 TRP P 115     -27.552 -69.019   4.954  0.00  0.00      PROB  
ATOM   3209  CZ2 TRP P 115     -30.066 -71.351   4.766  0.00  0.00      PROB  
ATOM   3210  HZ2 TRP P 115     -31.101 -71.418   4.466  0.00  0.00      PROB  
ATOM   3211  CH2 TRP P 115     -29.378 -70.183   4.534  0.00  0.00      PROB  
ATOM   3212  HH2 TRP P 115     -29.746 -69.383   3.909  0.00  0.00      PROB  
ATOM   3213  C   TRP P 115     -24.046 -73.666   6.429  0.00  0.00      PROB  
ATOM   3214  O   TRP P 115     -23.459 -72.617   6.554  0.00  0.00      PROB  
ATOM   3215  N   GLY P 116     -23.470 -74.844   6.678  0.00  0.00      PROB  
ATOM   3216  HN  GLY P 116     -24.010 -75.675   6.574  0.00  0.00      PROB  
ATOM   3217  CA  GLY P 116     -22.088 -75.035   7.005  0.00  0.00      PROB  
ATOM   3218  HA1 GLY P 116     -21.793 -76.060   6.836  0.00  0.00      PROB  
ATOM   3219  HA2 GLY P 116     -21.929 -74.712   8.023  0.00  0.00      PROB  
ATOM   3220  C   GLY P 116     -21.138 -74.347   6.072  0.00  0.00      PROB  
ATOM   3221  O   GLY P 116     -20.175 -73.643   6.387  0.00  0.00      PROB  
ATOM   3222  N   ILE P 117     -21.398 -74.554   4.767  0.00  0.00      PROB  
ATOM   3223  HN  ILE P 117     -22.158 -75.100   4.424  0.00  0.00      PROB  
ATOM   3224  CA  ILE P 117     -20.660 -73.934   3.713  0.00  0.00      PROB  
ATOM   3225  HA  ILE P 117     -19.618 -74.039   3.973  0.00  0.00      PROB  
ATOM   3226  CB  ILE P 117     -20.838 -74.637   2.417  0.00  0.00      PROB  
ATOM   3227  HB  ILE P 117     -21.927 -74.633   2.197  0.00  0.00      PROB  
ATOM   3228  CG2 ILE P 117     -19.929 -74.023   1.324  0.00  0.00      PROB  
ATOM   3229 HG21 ILE P 117     -20.022 -72.938   1.106  0.00  0.00      PROB  
ATOM   3230 HG22 ILE P 117     -20.034 -74.518   0.335  0.00  0.00      PROB  
ATOM   3231 HG23 ILE P 117     -18.855 -74.208   1.540  0.00  0.00      PROB  
ATOM   3232  CG1 ILE P 117     -20.434 -76.134   2.609  0.00  0.00      PROB  
ATOM   3233 HG11 ILE P 117     -20.558 -76.567   1.594  0.00  0.00      PROB  
ATOM   3234 HG12 ILE P 117     -21.091 -76.639   3.349  0.00  0.00      PROB  
ATOM   3235  CD  ILE P 117     -18.987 -76.469   3.121  0.00  0.00      PROB  
ATOM   3236  HD1 ILE P 117     -18.308 -76.243   2.271  0.00  0.00      PROB  
ATOM   3237  HD2 ILE P 117     -18.786 -77.558   3.211  0.00  0.00      PROB  
ATOM   3238  HD3 ILE P 117     -18.840 -75.999   4.116  0.00  0.00      PROB  
ATOM   3239  C   ILE P 117     -20.812 -72.395   3.613  0.00  0.00      PROB  
ATOM   3240  O   ILE P 117     -19.840 -71.676   3.416  0.00  0.00      PROB  
ATOM   3241  N   TYR P 118     -22.031 -71.875   3.844  0.00  0.00      PROB  
ATOM   3242  HN  TYR P 118     -22.806 -72.492   3.962  0.00  0.00      PROB  
ATOM   3243  CA  TYR P 118     -22.417 -70.476   3.868  0.00  0.00      PROB  
ATOM   3244  HA  TYR P 118     -22.035 -70.042   2.956  0.00  0.00      PROB  
ATOM   3245  CB  TYR P 118     -23.918 -70.218   3.955  0.00  0.00      PROB  
ATOM   3246  HB1 TYR P 118     -24.477 -70.990   4.525  0.00  0.00      PROB  
ATOM   3247  HB2 TYR P 118     -24.353 -70.384   2.946  0.00  0.00      PROB  
ATOM   3248  CG  TYR P 118     -24.375 -68.885   4.373  0.00  0.00      PROB  
ATOM   3249  CD1 TYR P 118     -24.740 -68.824   5.725  0.00  0.00      PROB  
ATOM   3250  HD1 TYR P 118     -24.510 -69.593   6.448  0.00  0.00      PROB  
ATOM   3251  CE1 TYR P 118     -25.216 -67.593   6.211  0.00  0.00      PROB  
ATOM   3252  HE1 TYR P 118     -25.381 -67.502   7.275  0.00  0.00      PROB  
ATOM   3253  CZ  TYR P 118     -25.483 -66.563   5.356  0.00  0.00      PROB  
ATOM   3254  OH  TYR P 118     -25.787 -65.294   5.885  0.00  0.00      PROB  
ATOM   3255  HH  TYR P 118     -25.883 -65.339   6.839  0.00  0.00      PROB  
ATOM   3256  CD2 TYR P 118     -24.678 -67.849   3.438  0.00  0.00      PROB  
ATOM   3257  HD2 TYR P 118     -24.481 -67.831   2.376  0.00  0.00      PROB  
ATOM   3258  CE2 TYR P 118     -25.093 -66.656   4.022  0.00  0.00      PROB  
ATOM   3259  HE2 TYR P 118     -25.188 -65.779   3.399  0.00  0.00      PROB  
ATOM   3260  C   TYR P 118     -21.584 -69.787   5.010  0.00  0.00      PROB  
ATOM   3261  O   TYR P 118     -21.026 -68.679   4.917  0.00  0.00      PROB  
ATOM   3262  N   PHE P 119     -21.577 -70.493   6.204  0.00  0.00      PROB  
ATOM   3263  HN  PHE P 119     -22.088 -71.342   6.316  0.00  0.00      PROB  
ATOM   3264  CA  PHE P 119     -20.899 -70.089   7.352  0.00  0.00      PROB  
ATOM   3265  HA  PHE P 119     -21.043 -69.042   7.577  0.00  0.00      PROB  
ATOM   3266  CB  PHE P 119     -21.389 -70.768   8.651  0.00  0.00      PROB  
ATOM   3267  HB1 PHE P 119     -20.809 -70.599   9.583  0.00  0.00      PROB  
ATOM   3268  HB2 PHE P 119     -21.353 -71.871   8.523  0.00  0.00      PROB  
ATOM   3269  CG  PHE P 119     -22.744 -70.418   9.074  0.00  0.00      PROB  
ATOM   3270  CD1 PHE P 119     -22.993 -69.037   9.411  0.00  0.00      PROB  
ATOM   3271  HD1 PHE P 119     -22.185 -68.324   9.346  0.00  0.00      PROB  
ATOM   3272  CE1 PHE P 119     -24.282 -68.741   9.902  0.00  0.00      PROB  
ATOM   3273  HE1 PHE P 119     -24.591 -67.751  10.204  0.00  0.00      PROB  
ATOM   3274  CZ  PHE P 119     -25.204 -69.776  10.071  0.00  0.00      PROB  
ATOM   3275  HZ  PHE P 119     -26.095 -69.425  10.571  0.00  0.00      PROB  
ATOM   3276  CD2 PHE P 119     -23.755 -71.389   9.296  0.00  0.00      PROB  
ATOM   3277  HD2 PHE P 119     -23.459 -72.404   9.076  0.00  0.00      PROB  
ATOM   3278  CE2 PHE P 119     -24.921 -71.127   9.841  0.00  0.00      PROB  
ATOM   3279  HE2 PHE P 119     -25.626 -71.921  10.034  0.00  0.00      PROB  
ATOM   3280  C   PHE P 119     -19.386 -70.085   7.293  0.00  0.00      PROB  
ATOM   3281  O   PHE P 119     -18.706 -69.171   7.805  0.00  0.00      PROB  
ATOM   3282  N   ALA P 120     -18.820 -71.145   6.602  0.00  0.00      PROB  
ATOM   3283  HN  ALA P 120     -19.380 -71.936   6.372  0.00  0.00      PROB  
ATOM   3284  CA  ALA P 120     -17.361 -71.283   6.415  0.00  0.00      PROB  
ATOM   3285  HA  ALA P 120     -16.818 -71.158   7.340  0.00  0.00      PROB  
ATOM   3286  CB  ALA P 120     -17.206 -72.748   5.901  0.00  0.00      PROB  
ATOM   3287  HB1 ALA P 120     -17.458 -72.802   4.820  0.00  0.00      PROB  
ATOM   3288  HB2 ALA P 120     -17.768 -73.471   6.530  0.00  0.00      PROB  
ATOM   3289  HB3 ALA P 120     -16.156 -73.045   6.111  0.00  0.00      PROB  
ATOM   3290  C   ALA P 120     -16.806 -70.179   5.504  0.00  0.00      PROB  
ATOM   3291  O   ALA P 120     -15.763 -69.549   5.727  0.00  0.00      PROB  
ATOM   3292  N   ILE P 121     -17.477 -69.838   4.298  0.00  0.00      PROB  
ATOM   3293  HN  ILE P 121     -18.240 -70.386   3.962  0.00  0.00      PROB  
ATOM   3294  CA  ILE P 121     -17.096 -68.732   3.429  0.00  0.00      PROB  
ATOM   3295  HA  ILE P 121     -16.078 -68.853   3.089  0.00  0.00      PROB  
ATOM   3296  CB  ILE P 121     -17.888 -68.899   2.136  0.00  0.00      PROB  
ATOM   3297  HB  ILE P 121     -18.975 -68.923   2.365  0.00  0.00      PROB  
ATOM   3298  CG2 ILE P 121     -17.615 -67.648   1.238  0.00  0.00      PROB  
ATOM   3299 HG21 ILE P 121     -18.173 -67.819   0.292  0.00  0.00      PROB  
ATOM   3300 HG22 ILE P 121     -16.512 -67.574   1.130  0.00  0.00      PROB  
ATOM   3301 HG23 ILE P 121     -17.923 -66.684   1.696  0.00  0.00      PROB  
ATOM   3302  CG1 ILE P 121     -17.565 -70.200   1.388  0.00  0.00      PROB  
ATOM   3303 HG11 ILE P 121     -17.533 -71.031   2.125  0.00  0.00      PROB  
ATOM   3304 HG12 ILE P 121     -16.561 -69.999   0.957  0.00  0.00      PROB  
ATOM   3305  CD  ILE P 121     -18.604 -70.498   0.282  0.00  0.00      PROB  
ATOM   3306  HD1 ILE P 121     -18.201 -71.399  -0.228  0.00  0.00      PROB  
ATOM   3307  HD2 ILE P 121     -18.748 -69.626  -0.391  0.00  0.00      PROB  
ATOM   3308  HD3 ILE P 121     -19.626 -70.754   0.633  0.00  0.00      PROB  
ATOM   3309  C   ILE P 121     -17.283 -67.381   4.104  0.00  0.00      PROB  
ATOM   3310  O   ILE P 121     -16.412 -66.515   4.027  0.00  0.00      PROB  
ATOM   3311  N   LEU P 122     -18.412 -67.163   4.804  0.00  0.00      PROB  
ATOM   3312  HN  LEU P 122     -19.094 -67.882   4.691  0.00  0.00      PROB  
ATOM   3313  CA  LEU P 122     -18.879 -65.932   5.459  0.00  0.00      PROB  
ATOM   3314  HA  LEU P 122     -18.950 -65.057   4.830  0.00  0.00      PROB  
ATOM   3315  CB  LEU P 122     -20.242 -66.067   6.180  0.00  0.00      PROB  
ATOM   3316  HB1 LEU P 122     -20.430 -66.951   6.826  0.00  0.00      PROB  
ATOM   3317  HB2 LEU P 122     -20.973 -66.122   5.345  0.00  0.00      PROB  
ATOM   3318  CG  LEU P 122     -20.583 -64.895   7.125  0.00  0.00      PROB  
ATOM   3319  HG  LEU P 122     -19.934 -64.868   8.026  0.00  0.00      PROB  
ATOM   3320  CD1 LEU P 122     -20.341 -63.558   6.472  0.00  0.00      PROB  
ATOM   3321 HD11 LEU P 122     -19.291 -63.449   6.127  0.00  0.00      PROB  
ATOM   3322 HD12 LEU P 122     -20.592 -62.783   7.227  0.00  0.00      PROB  
ATOM   3323 HD13 LEU P 122     -21.082 -63.368   5.667  0.00  0.00      PROB  
ATOM   3324  CD2 LEU P 122     -22.085 -64.930   7.636  0.00  0.00      PROB  
ATOM   3325 HD21 LEU P 122     -22.710 -65.038   6.725  0.00  0.00      PROB  
ATOM   3326 HD22 LEU P 122     -22.328 -63.965   8.130  0.00  0.00      PROB  
ATOM   3327 HD23 LEU P 122     -22.220 -65.780   8.339  0.00  0.00      PROB  
ATOM   3328  C   LEU P 122     -17.761 -65.531   6.569  0.00  0.00      PROB  
ATOM   3329  O   LEU P 122     -17.121 -64.470   6.515  0.00  0.00      PROB  
ATOM   3330  N   SER P 123     -17.424 -66.488   7.435  0.00  0.00      PROB  
ATOM   3331  HN  SER P 123     -18.096 -67.205   7.607  0.00  0.00      PROB  
ATOM   3332  CA  SER P 123     -16.380 -66.508   8.398  0.00  0.00      PROB  
ATOM   3333  HA  SER P 123     -16.695 -65.669   9.002  0.00  0.00      PROB  
ATOM   3334  CB  SER P 123     -16.339 -67.766   9.340  0.00  0.00      PROB  
ATOM   3335  HB1 SER P 123     -17.310 -67.861   9.871  0.00  0.00      PROB  
ATOM   3336  HB2 SER P 123     -15.525 -67.681  10.092  0.00  0.00      PROB  
ATOM   3337  OG  SER P 123     -16.023 -69.003   8.790  0.00  0.00      PROB  
ATOM   3338  HG1 SER P 123     -16.697 -69.043   8.108  0.00  0.00      PROB  
ATOM   3339  C   SER P 123     -14.996 -66.193   7.769  0.00  0.00      PROB  
ATOM   3340  O   SER P 123     -14.175 -65.437   8.318  0.00  0.00      PROB  
ATOM   3341  N   PHE P 124     -14.621 -66.887   6.600  0.00  0.00      PROB  
ATOM   3342  HN  PHE P 124     -15.179 -67.616   6.212  0.00  0.00      PROB  
ATOM   3343  CA  PHE P 124     -13.336 -66.746   5.988  0.00  0.00      PROB  
ATOM   3344  HA  PHE P 124     -12.587 -67.040   6.709  0.00  0.00      PROB  
ATOM   3345  CB  PHE P 124     -13.227 -67.672   4.705  0.00  0.00      PROB  
ATOM   3346  HB1 PHE P 124     -14.040 -67.258   4.071  0.00  0.00      PROB  
ATOM   3347  HB2 PHE P 124     -13.350 -68.766   4.852  0.00  0.00      PROB  
ATOM   3348  CG  PHE P 124     -12.018 -67.554   3.931  0.00  0.00      PROB  
ATOM   3349  CD1 PHE P 124     -10.753 -67.525   4.556  0.00  0.00      PROB  
ATOM   3350  HD1 PHE P 124     -10.701 -67.689   5.622  0.00  0.00      PROB  
ATOM   3351  CE1 PHE P 124      -9.597 -67.181   3.868  0.00  0.00      PROB  
ATOM   3352  HE1 PHE P 124      -8.640 -67.171   4.368  0.00  0.00      PROB  
ATOM   3353  CZ  PHE P 124      -9.608 -67.062   2.501  0.00  0.00      PROB  
ATOM   3354  HZ  PHE P 124      -8.668 -66.885   1.998  0.00  0.00      PROB  
ATOM   3355  CD2 PHE P 124     -12.010 -67.403   2.511  0.00  0.00      PROB  
ATOM   3356  HD2 PHE P 124     -12.927 -67.158   1.996  0.00  0.00      PROB  
ATOM   3357  CE2 PHE P 124     -10.804 -67.191   1.814  0.00  0.00      PROB  
ATOM   3358  HE2 PHE P 124     -10.756 -67.127   0.737  0.00  0.00      PROB  
ATOM   3359  C   PHE P 124     -12.973 -65.274   5.636  0.00  0.00      PROB  
ATOM   3360  O   PHE P 124     -11.963 -64.671   5.984  0.00  0.00      PROB  
ATOM   3361  N   LEU P 125     -13.877 -64.630   4.885  0.00  0.00      PROB  
ATOM   3362  HN  LEU P 125     -14.704 -65.117   4.613  0.00  0.00      PROB  
ATOM   3363  CA  LEU P 125     -13.765 -63.259   4.409  0.00  0.00      PROB  
ATOM   3364  HA  LEU P 125     -12.766 -63.140   4.016  0.00  0.00      PROB  
ATOM   3365  CB  LEU P 125     -14.850 -62.971   3.385  0.00  0.00      PROB  
ATOM   3366  HB1 LEU P 125     -14.777 -61.910   3.062  0.00  0.00      PROB  
ATOM   3367  HB2 LEU P 125     -15.805 -63.013   3.950  0.00  0.00      PROB  
ATOM   3368  CG  LEU P 125     -14.941 -63.790   2.059  0.00  0.00      PROB  
ATOM   3369  HG  LEU P 125     -15.242 -64.802   2.403  0.00  0.00      PROB  
ATOM   3370  CD1 LEU P 125     -15.987 -63.362   0.930  0.00  0.00      PROB  
ATOM   3371 HD11 LEU P 125     -17.027 -63.724   1.082  0.00  0.00      PROB  
ATOM   3372 HD12 LEU P 125     -15.725 -63.888  -0.013  0.00  0.00      PROB  
ATOM   3373 HD13 LEU P 125     -15.891 -62.270   0.749  0.00  0.00      PROB  
ATOM   3374  CD2 LEU P 125     -13.490 -63.998   1.552  0.00  0.00      PROB  
ATOM   3375 HD21 LEU P 125     -13.447 -64.549   0.588  0.00  0.00      PROB  
ATOM   3376 HD22 LEU P 125     -12.849 -64.491   2.314  0.00  0.00      PROB  
ATOM   3377 HD23 LEU P 125     -13.112 -62.983   1.305  0.00  0.00      PROB  
ATOM   3378  C   LEU P 125     -13.971 -62.307   5.549  0.00  0.00      PROB  
ATOM   3379  O   LEU P 125     -13.275 -61.329   5.540  0.00  0.00      PROB  
ATOM   3380  N   HSD P 126     -14.838 -62.558   6.542  0.00  0.00      PROB  
ATOM   3381  HN  HSD P 126     -15.431 -63.359   6.572  0.00  0.00      PROB  
ATOM   3382  CA  HSD P 126     -15.017 -61.568   7.692  0.00  0.00      PROB  
ATOM   3383  HA  HSD P 126     -15.236 -60.636   7.193  0.00  0.00      PROB  
ATOM   3384  CB  HSD P 126     -16.214 -62.008   8.504  0.00  0.00      PROB  
ATOM   3385  HB1 HSD P 126     -16.080 -63.023   8.936  0.00  0.00      PROB  
ATOM   3386  HB2 HSD P 126     -17.068 -62.150   7.808  0.00  0.00      PROB  
ATOM   3387  ND1 HSD P 126     -17.746 -60.290   9.665  0.00  0.00      PROB  
ATOM   3388  HD1 HSD P 126     -18.459 -60.409   8.973  0.00  0.00      PROB  
ATOM   3389  CG  HSD P 126     -16.593 -61.021   9.601  0.00  0.00      PROB  
ATOM   3390  CE1 HSD P 126     -17.881 -59.959  10.943  0.00  0.00      PROB  
ATOM   3391  HE1 HSD P 126     -18.758 -59.447  11.339  0.00  0.00      PROB  
ATOM   3392  NE2 HSD P 126     -16.925 -60.311  11.738  0.00  0.00      PROB  
ATOM   3393  CD2 HSD P 126     -16.135 -60.988  10.863  0.00  0.00      PROB  
ATOM   3394  HD2 HSD P 126     -15.390 -61.615  11.339  0.00  0.00      PROB  
ATOM   3395  C   HSD P 126     -13.696 -61.511   8.464  0.00  0.00      PROB  
ATOM   3396  O   HSD P 126     -13.045 -60.483   8.520  0.00  0.00      PROB  
ATOM   3397  N   ILE P 127     -13.240 -62.717   8.929  0.00  0.00      PROB  
ATOM   3398  HN  ILE P 127     -13.654 -63.607   8.757  0.00  0.00      PROB  
ATOM   3399  CA  ILE P 127     -12.007 -62.738   9.717  0.00  0.00      PROB  
ATOM   3400  HA  ILE P 127     -12.054 -62.086  10.576  0.00  0.00      PROB  
ATOM   3401  CB  ILE P 127     -11.854 -64.145  10.307  0.00  0.00      PROB  
ATOM   3402  HB  ILE P 127     -11.732 -64.782   9.405  0.00  0.00      PROB  
ATOM   3403  CG2 ILE P 127     -10.551 -64.145  11.189  0.00  0.00      PROB  
ATOM   3404 HG21 ILE P 127     -10.369 -63.282  11.865  0.00  0.00      PROB  
ATOM   3405 HG22 ILE P 127      -9.578 -64.156  10.654  0.00  0.00      PROB  
ATOM   3406 HG23 ILE P 127     -10.644 -65.012  11.877  0.00  0.00      PROB  
ATOM   3407  CG1 ILE P 127     -13.136 -64.557  11.141  0.00  0.00      PROB  
ATOM   3408 HG11 ILE P 127     -14.106 -64.287  10.671  0.00  0.00      PROB  
ATOM   3409 HG12 ILE P 127     -13.063 -64.071  12.137  0.00  0.00      PROB  
ATOM   3410  CD  ILE P 127     -13.185 -66.097  11.478  0.00  0.00      PROB  
ATOM   3411  HD1 ILE P 127     -12.302 -66.614  11.910  0.00  0.00      PROB  
ATOM   3412  HD2 ILE P 127     -13.444 -66.779  10.639  0.00  0.00      PROB  
ATOM   3413  HD3 ILE P 127     -13.938 -66.259  12.278  0.00  0.00      PROB  
ATOM   3414  C   ILE P 127     -10.761 -62.266   9.030  0.00  0.00      PROB  
ATOM   3415  O   ILE P 127      -9.923 -61.525   9.586  0.00  0.00      PROB  
ATOM   3416  N   TRP P 128     -10.556 -62.693   7.805  0.00  0.00      PROB  
ATOM   3417  HN  TRP P 128     -11.211 -63.219   7.268  0.00  0.00      PROB  
ATOM   3418  CA  TRP P 128      -9.247 -62.513   7.101  0.00  0.00      PROB  
ATOM   3419  HA  TRP P 128      -8.439 -62.320   7.790  0.00  0.00      PROB  
ATOM   3420  CB  TRP P 128      -8.856 -63.898   6.489  0.00  0.00      PROB  
ATOM   3421  HB1 TRP P 128      -7.874 -63.733   5.996  0.00  0.00      PROB  
ATOM   3422  HB2 TRP P 128      -9.589 -64.195   5.709  0.00  0.00      PROB  
ATOM   3423  CG  TRP P 128      -8.680 -65.050   7.457  0.00  0.00      PROB  
ATOM   3424  CD1 TRP P 128      -9.626 -65.909   7.866  0.00  0.00      PROB  
ATOM   3425  HD1 TRP P 128     -10.699 -65.877   7.744  0.00  0.00      PROB  
ATOM   3426  NE1 TRP P 128      -9.000 -66.806   8.741  0.00  0.00      PROB  
ATOM   3427  HE1 TRP P 128      -9.478 -67.201   9.494  0.00  0.00      PROB  
ATOM   3428  CE2 TRP P 128      -7.662 -66.617   8.774  0.00  0.00      PROB  
ATOM   3429  CD2 TRP P 128      -7.440 -65.438   8.012  0.00  0.00      PROB  
ATOM   3430  CE3 TRP P 128      -6.137 -64.973   7.927  0.00  0.00      PROB  
ATOM   3431  HE3 TRP P 128      -5.918 -64.035   7.438  0.00  0.00      PROB  
ATOM   3432  CZ3 TRP P 128      -5.123 -65.555   8.748  0.00  0.00      PROB  
ATOM   3433  HZ3 TRP P 128      -4.140 -65.117   8.847  0.00  0.00      PROB  
ATOM   3434  CZ2 TRP P 128      -6.718 -67.186   9.519  0.00  0.00      PROB  
ATOM   3435  HZ2 TRP P 128      -7.038 -67.989  10.166  0.00  0.00      PROB  
ATOM   3436  CH2 TRP P 128      -5.456 -66.644   9.595  0.00  0.00      PROB  
ATOM   3437  HH2 TRP P 128      -4.669 -67.076  10.194  0.00  0.00      PROB  
ATOM   3438  C   TRP P 128      -9.226 -61.299   6.219  0.00  0.00      PROB  
ATOM   3439  O   TRP P 128      -8.184 -60.936   5.740  0.00  0.00      PROB  
ATOM   3440  N   ALA P 129     -10.404 -60.628   6.086  0.00  0.00      PROB  
ATOM   3441  HN  ALA P 129     -11.295 -60.897   6.443  0.00  0.00      PROB  
ATOM   3442  CA  ALA P 129     -10.485 -59.569   5.022  0.00  0.00      PROB  
ATOM   3443  HA  ALA P 129      -9.558 -59.028   4.899  0.00  0.00      PROB  
ATOM   3444  CB  ALA P 129     -10.959 -60.068   3.625  0.00  0.00      PROB  
ATOM   3445  HB1 ALA P 129     -11.998 -60.457   3.666  0.00  0.00      PROB  
ATOM   3446  HB2 ALA P 129     -10.413 -60.961   3.251  0.00  0.00      PROB  
ATOM   3447  HB3 ALA P 129     -10.899 -59.219   2.910  0.00  0.00      PROB  
ATOM   3448  C   ALA P 129     -11.411 -58.400   5.472  0.00  0.00      PROB  
ATOM   3449  O   ALA P 129     -10.971 -57.241   5.537  0.00  0.00      PROB  
ATOM   3450  N   VAL P 130     -12.711 -58.669   5.704  0.00  0.00      PROB  
ATOM   3451  HN  VAL P 130     -13.083 -59.593   5.734  0.00  0.00      PROB  
ATOM   3452  CA  VAL P 130     -13.702 -57.611   5.927  0.00  0.00      PROB  
ATOM   3453  HA  VAL P 130     -13.595 -56.851   5.167  0.00  0.00      PROB  
ATOM   3454  CB  VAL P 130     -15.096 -58.161   5.449  0.00  0.00      PROB  
ATOM   3455  HB  VAL P 130     -15.223 -59.163   5.913  0.00  0.00      PROB  
ATOM   3456  CG1 VAL P 130     -16.220 -57.285   5.890  0.00  0.00      PROB  
ATOM   3457 HG11 VAL P 130     -17.203 -57.682   5.556  0.00  0.00      PROB  
ATOM   3458 HG12 VAL P 130     -16.148 -56.216   5.597  0.00  0.00      PROB  
ATOM   3459 HG13 VAL P 130     -16.203 -57.365   6.998  0.00  0.00      PROB  
ATOM   3460  CG2 VAL P 130     -15.038 -58.288   3.911  0.00  0.00      PROB  
ATOM   3461 HG21 VAL P 130     -14.120 -58.880   3.709  0.00  0.00      PROB  
ATOM   3462 HG22 VAL P 130     -14.939 -57.350   3.324  0.00  0.00      PROB  
ATOM   3463 HG23 VAL P 130     -15.947 -58.805   3.535  0.00  0.00      PROB  
ATOM   3464  C   VAL P 130     -13.512 -56.787   7.245  0.00  0.00      PROB  
ATOM   3465  O   VAL P 130     -13.788 -55.570   7.301  0.00  0.00      PROB  
ATOM   3466  N   VAL P 131     -13.061 -57.442   8.353  0.00  0.00      PROB  
ATOM   3467  HN  VAL P 131     -12.922 -58.429   8.362  0.00  0.00      PROB  
ATOM   3468  CA  VAL P 131     -12.711 -56.790   9.585  0.00  0.00      PROB  
ATOM   3469  HA  VAL P 131     -13.568 -56.155   9.754  0.00  0.00      PROB  
ATOM   3470  CB  VAL P 131     -12.539 -57.763  10.729  0.00  0.00      PROB  
ATOM   3471  HB  VAL P 131     -11.772 -58.519  10.457  0.00  0.00      PROB  
ATOM   3472  CG1 VAL P 131     -11.988 -57.065  11.991  0.00  0.00      PROB  
ATOM   3473 HG11 VAL P 131     -10.898 -56.873  11.891  0.00  0.00      PROB  
ATOM   3474 HG12 VAL P 131     -12.158 -57.775  12.829  0.00  0.00      PROB  
ATOM   3475 HG13 VAL P 131     -12.482 -56.079  12.130  0.00  0.00      PROB  
ATOM   3476  CG2 VAL P 131     -13.850 -58.636  10.955  0.00  0.00      PROB  
ATOM   3477 HG21 VAL P 131     -14.063 -59.199  10.021  0.00  0.00      PROB  
ATOM   3478 HG22 VAL P 131     -14.802 -58.105  11.170  0.00  0.00      PROB  
ATOM   3479 HG23 VAL P 131     -13.630 -59.374  11.756  0.00  0.00      PROB  
ATOM   3480  C   VAL P 131     -11.532 -55.717   9.334  0.00  0.00      PROB  
ATOM   3481  O   VAL P 131     -11.765 -54.546   9.731  0.00  0.00      PROB  
ATOM   3482  N   PRO P 132     -10.367 -55.975   8.765  0.00  0.00      PROB  
ATOM   3483  CD  PRO P 132      -9.867 -57.357   8.675  0.00  0.00      PROB  
ATOM   3484  HD1 PRO P 132     -10.527 -57.919   7.979  0.00  0.00      PROB  
ATOM   3485  HD2 PRO P 132      -9.930 -57.956   9.608  0.00  0.00      PROB  
ATOM   3486  CA  PRO P 132      -9.339 -55.020   8.337  0.00  0.00      PROB  
ATOM   3487  HA  PRO P 132      -8.944 -54.671   9.280  0.00  0.00      PROB  
ATOM   3488  CB  PRO P 132      -8.447 -55.895   7.442  0.00  0.00      PROB  
ATOM   3489  HB1 PRO P 132      -7.421 -55.472   7.397  0.00  0.00      PROB  
ATOM   3490  HB2 PRO P 132      -8.810 -55.816   6.395  0.00  0.00      PROB  
ATOM   3491  CG  PRO P 132      -8.402 -57.292   8.139  0.00  0.00      PROB  
ATOM   3492  HG1 PRO P 132      -8.147 -58.105   7.427  0.00  0.00      PROB  
ATOM   3493  HG2 PRO P 132      -7.660 -57.311   8.965  0.00  0.00      PROB  
ATOM   3494  C   PRO P 132      -9.853 -53.754   7.580  0.00  0.00      PROB  
ATOM   3495  O   PRO P 132      -9.447 -52.658   7.929  0.00  0.00      PROB  
ATOM   3496  N   CYS P 133     -10.829 -53.959   6.608  0.00  0.00      PROB  
ATOM   3497  HN  CYS P 133     -11.020 -54.933   6.523  0.00  0.00      PROB  
ATOM   3498  CA  CYS P 133     -11.635 -53.022   5.827  0.00  0.00      PROB  
ATOM   3499  HA  CYS P 133     -10.907 -52.353   5.392  0.00  0.00      PROB  
ATOM   3500  CB  CYS P 133     -12.389 -53.794   4.679  0.00  0.00      PROB  
ATOM   3501  HB1 CYS P 133     -13.103 -53.129   4.148  0.00  0.00      PROB  
ATOM   3502  HB2 CYS P 133     -12.898 -54.606   5.241  0.00  0.00      PROB  
ATOM   3503  SG  CYS P 133     -11.215 -54.351   3.453  0.00  0.00      PROB  
ATOM   3504  HG1 CYS P 133     -10.421 -55.009   4.285  0.00  0.00      PROB  
ATOM   3505  C   CYS P 133     -12.514 -52.184   6.686  0.00  0.00      PROB  
ATOM   3506  O   CYS P 133     -12.529 -50.942   6.540  0.00  0.00      PROB  
ATOM   3507  N   ILE P 134     -13.141 -52.784   7.706  0.00  0.00      PROB  
ATOM   3508  HN  ILE P 134     -13.234 -53.776   7.730  0.00  0.00      PROB  
ATOM   3509  CA  ILE P 134     -13.921 -52.068   8.687  0.00  0.00      PROB  
ATOM   3510  HA  ILE P 134     -14.643 -51.435   8.193  0.00  0.00      PROB  
ATOM   3511  CB  ILE P 134     -14.688 -52.985   9.665  0.00  0.00      PROB  
ATOM   3512  HB  ILE P 134     -14.113 -53.705  10.285  0.00  0.00      PROB  
ATOM   3513  CG2 ILE P 134     -15.416 -52.187  10.742  0.00  0.00      PROB  
ATOM   3514 HG21 ILE P 134     -14.860 -51.657  11.544  0.00  0.00      PROB  
ATOM   3515 HG22 ILE P 134     -16.197 -52.758  11.287  0.00  0.00      PROB  
ATOM   3516 HG23 ILE P 134     -16.075 -51.382  10.352  0.00  0.00      PROB  
ATOM   3517  CG1 ILE P 134     -15.817 -53.786   8.899  0.00  0.00      PROB  
ATOM   3518 HG11 ILE P 134     -15.496 -53.926   7.845  0.00  0.00      PROB  
ATOM   3519 HG12 ILE P 134     -16.695 -53.125   8.740  0.00  0.00      PROB  
ATOM   3520  CD  ILE P 134     -16.293 -55.158   9.458  0.00  0.00      PROB  
ATOM   3521  HD1 ILE P 134     -15.487 -55.905   9.294  0.00  0.00      PROB  
ATOM   3522  HD2 ILE P 134     -17.160 -55.501   8.854  0.00  0.00      PROB  
ATOM   3523  HD3 ILE P 134     -16.566 -55.177  10.535  0.00  0.00      PROB  
ATOM   3524  C   ILE P 134     -13.087 -51.096   9.582  0.00  0.00      PROB  
ATOM   3525  O   ILE P 134     -13.291 -49.917   9.714  0.00  0.00      PROB  
ATOM   3526  N   LYS P 135     -11.962 -51.643  10.124  0.00  0.00      PROB  
ATOM   3527  HN  LYS P 135     -11.801 -52.609   9.940  0.00  0.00      PROB  
ATOM   3528  CA  LYS P 135     -10.989 -50.951  11.012  0.00  0.00      PROB  
ATOM   3529  HA  LYS P 135     -11.495 -50.471  11.837  0.00  0.00      PROB  
ATOM   3530  CB  LYS P 135      -9.935 -51.915  11.479  0.00  0.00      PROB  
ATOM   3531  HB1 LYS P 135      -9.104 -51.393  12.001  0.00  0.00      PROB  
ATOM   3532  HB2 LYS P 135      -9.462 -52.451  10.629  0.00  0.00      PROB  
ATOM   3533  CG  LYS P 135     -10.447 -53.015  12.434  0.00  0.00      PROB  
ATOM   3534  HG1 LYS P 135      -9.639 -53.733  12.689  0.00  0.00      PROB  
ATOM   3535  HG2 LYS P 135     -11.149 -53.579  11.784  0.00  0.00      PROB  
ATOM   3536  CD  LYS P 135     -11.325 -52.594  13.626  0.00  0.00      PROB  
ATOM   3537  HD1 LYS P 135     -11.443 -53.528  14.216  0.00  0.00      PROB  
ATOM   3538  HD2 LYS P 135     -12.257 -52.130  13.239  0.00  0.00      PROB  
ATOM   3539  CE  LYS P 135     -10.519 -51.572  14.480  0.00  0.00      PROB  
ATOM   3540  HE1 LYS P 135     -10.497 -50.514  14.141  0.00  0.00      PROB  
ATOM   3541  HE2 LYS P 135      -9.466 -51.892  14.634  0.00  0.00      PROB  
ATOM   3542  NZ  LYS P 135     -11.150 -51.533  15.824  0.00  0.00      PROB  
ATOM   3543  HZ1 LYS P 135     -12.018 -50.960  15.820  0.00  0.00      PROB  
ATOM   3544  HZ2 LYS P 135     -10.499 -51.142  16.535  0.00  0.00      PROB  
ATOM   3545  HZ3 LYS P 135     -11.335 -52.512  16.124  0.00  0.00      PROB  
ATOM   3546  C   LYS P 135     -10.388 -49.760  10.266  0.00  0.00      PROB  
ATOM   3547  O   LYS P 135     -10.361 -48.644  10.824  0.00  0.00      PROB  
ATOM   3548  N   SER P 136     -10.114 -49.894   8.937  0.00  0.00      PROB  
ATOM   3549  HN  SER P 136     -10.277 -50.812   8.585  0.00  0.00      PROB  
ATOM   3550  CA  SER P 136      -9.752 -48.825   8.003  0.00  0.00      PROB  
ATOM   3551  HA  SER P 136      -8.903 -48.362   8.483  0.00  0.00      PROB  
ATOM   3552  CB  SER P 136      -9.426 -49.367   6.610  0.00  0.00      PROB  
ATOM   3553  HB1 SER P 136      -8.936 -48.653   5.913  0.00  0.00      PROB  
ATOM   3554  HB2 SER P 136     -10.348 -49.701   6.087  0.00  0.00      PROB  
ATOM   3555  OG  SER P 136      -8.437 -50.435   6.834  0.00  0.00      PROB  
ATOM   3556  HG1 SER P 136      -8.906 -51.179   7.220  0.00  0.00      PROB  
ATOM   3557  C   SER P 136     -10.834 -47.754   7.764  0.00  0.00      PROB  
ATOM   3558  O   SER P 136     -10.649 -46.505   7.847  0.00  0.00      PROB  
ATOM   3559  N   PHE P 137     -12.147 -48.192   7.554  0.00  0.00      PROB  
ATOM   3560  HN  PHE P 137     -12.279 -49.123   7.223  0.00  0.00      PROB  
ATOM   3561  CA  PHE P 137     -13.355 -47.301   7.508  0.00  0.00      PROB  
ATOM   3562  HA  PHE P 137     -13.322 -46.635   6.658  0.00  0.00      PROB  
ATOM   3563  CB  PHE P 137     -14.504 -48.241   7.135  0.00  0.00      PROB  
ATOM   3564  HB1 PHE P 137     -14.521 -49.300   7.469  0.00  0.00      PROB  
ATOM   3565  HB2 PHE P 137     -14.445 -48.424   6.041  0.00  0.00      PROB  
ATOM   3566  CG  PHE P 137     -15.883 -47.723   7.544  0.00  0.00      PROB  
ATOM   3567  CD1 PHE P 137     -16.590 -48.278   8.628  0.00  0.00      PROB  
ATOM   3568  HD1 PHE P 137     -16.206 -49.080   9.240  0.00  0.00      PROB  
ATOM   3569  CE1 PHE P 137     -17.942 -47.889   8.872  0.00  0.00      PROB  
ATOM   3570  HE1 PHE P 137     -18.491 -48.216   9.742  0.00  0.00      PROB  
ATOM   3571  CZ  PHE P 137     -18.537 -46.963   8.128  0.00  0.00      PROB  
ATOM   3572  HZ  PHE P 137     -19.505 -46.552   8.376  0.00  0.00      PROB  
ATOM   3573  CD2 PHE P 137     -16.546 -46.689   6.786  0.00  0.00      PROB  
ATOM   3574  HD2 PHE P 137     -15.996 -46.167   6.017  0.00  0.00      PROB  
ATOM   3575  CE2 PHE P 137     -17.834 -46.342   7.125  0.00  0.00      PROB  
ATOM   3576  HE2 PHE P 137     -18.248 -45.483   6.619  0.00  0.00      PROB  
ATOM   3577  C   PHE P 137     -13.480 -46.358   8.692  0.00  0.00      PROB  
ATOM   3578  O   PHE P 137     -13.753 -45.137   8.668  0.00  0.00      PROB  
ATOM   3579  N   LEU P 138     -13.079 -46.945   9.884  0.00  0.00      PROB  
ATOM   3580  HN  LEU P 138     -13.099 -47.936   9.995  0.00  0.00      PROB  
ATOM   3581  CA  LEU P 138     -13.209 -46.071  11.051  0.00  0.00      PROB  
ATOM   3582  HA  LEU P 138     -14.052 -45.418  10.879  0.00  0.00      PROB  
ATOM   3583  CB  LEU P 138     -13.590 -46.830  12.380  0.00  0.00      PROB  
ATOM   3584  HB1 LEU P 138     -13.898 -46.130  13.186  0.00  0.00      PROB  
ATOM   3585  HB2 LEU P 138     -12.687 -47.436  12.606  0.00  0.00      PROB  
ATOM   3586  CG  LEU P 138     -14.764 -47.825  12.183  0.00  0.00      PROB  
ATOM   3587  HG  LEU P 138     -14.751 -48.440  11.258  0.00  0.00      PROB  
ATOM   3588  CD1 LEU P 138     -14.768 -48.784  13.344  0.00  0.00      PROB  
ATOM   3589 HD11 LEU P 138     -14.862 -48.242  14.310  0.00  0.00      PROB  
ATOM   3590 HD12 LEU P 138     -13.804 -49.323  13.468  0.00  0.00      PROB  
ATOM   3591 HD13 LEU P 138     -15.645 -49.462  13.417  0.00  0.00      PROB  
ATOM   3592  CD2 LEU P 138     -16.052 -46.997  12.005  0.00  0.00      PROB  
ATOM   3593 HD21 LEU P 138     -15.963 -46.475  11.027  0.00  0.00      PROB  
ATOM   3594 HD22 LEU P 138     -16.209 -46.353  12.897  0.00  0.00      PROB  
ATOM   3595 HD23 LEU P 138     -16.987 -47.595  11.968  0.00  0.00      PROB  
ATOM   3596  C   LEU P 138     -12.037 -45.119  11.339  0.00  0.00      PROB  
ATOM   3597  O   LEU P 138     -12.134 -44.226  12.173  0.00  0.00      PROB  
ATOM   3598  N   ILE P 139     -10.927 -45.375  10.707  0.00  0.00      PROB  
ATOM   3599  HN  ILE P 139     -10.789 -46.237  10.225  0.00  0.00      PROB  
ATOM   3600  CA  ILE P 139      -9.887 -44.324  10.640  0.00  0.00      PROB  
ATOM   3601  HA  ILE P 139      -9.732 -43.854  11.600  0.00  0.00      PROB  
ATOM   3602  CB  ILE P 139      -8.505 -44.801  10.057  0.00  0.00      PROB  
ATOM   3603  HB  ILE P 139      -8.636 -44.891   8.957  0.00  0.00      PROB  
ATOM   3604  CG2 ILE P 139      -7.538 -43.592  10.191  0.00  0.00      PROB  
ATOM   3605 HG21 ILE P 139      -6.645 -43.994   9.666  0.00  0.00      PROB  
ATOM   3606 HG22 ILE P 139      -7.373 -43.418  11.275  0.00  0.00      PROB  
ATOM   3607 HG23 ILE P 139      -7.928 -42.657   9.732  0.00  0.00      PROB  
ATOM   3608  CG1 ILE P 139      -7.897 -46.088  10.621  0.00  0.00      PROB  
ATOM   3609 HG11 ILE P 139      -6.905 -46.319  10.176  0.00  0.00      PROB  
ATOM   3610 HG12 ILE P 139      -8.579 -46.913  10.325  0.00  0.00      PROB  
ATOM   3611  CD  ILE P 139      -7.825 -46.108  12.163  0.00  0.00      PROB  
ATOM   3612  HD1 ILE P 139      -7.041 -45.398  12.502  0.00  0.00      PROB  
ATOM   3613  HD2 ILE P 139      -7.529 -47.128  12.490  0.00  0.00      PROB  
ATOM   3614  HD3 ILE P 139      -8.775 -45.853  12.680  0.00  0.00      PROB  
ATOM   3615  C   ILE P 139     -10.387 -43.148   9.755  0.00  0.00      PROB  
ATOM   3616  O   ILE P 139     -10.103 -42.002  10.080  0.00  0.00      PROB  
ATOM   3617  N   GLU P 140     -11.010 -43.444   8.630  0.00  0.00      PROB  
ATOM   3618  HN  GLU P 140     -11.188 -44.398   8.402  0.00  0.00      PROB  
ATOM   3619  CA  GLU P 140     -11.625 -42.410   7.841  0.00  0.00      PROB  
ATOM   3620  HA  GLU P 140     -10.946 -41.578   7.721  0.00  0.00      PROB  
ATOM   3621  CB  GLU P 140     -12.088 -42.951   6.422  0.00  0.00      PROB  
ATOM   3622  HB1 GLU P 140     -12.758 -42.175   5.996  0.00  0.00      PROB  
ATOM   3623  HB2 GLU P 140     -12.621 -43.916   6.565  0.00  0.00      PROB  
ATOM   3624  CG  GLU P 140     -10.909 -43.057   5.490  0.00  0.00      PROB  
ATOM   3625  HG1 GLU P 140     -10.234 -43.824   5.927  0.00  0.00      PROB  
ATOM   3626  HG2 GLU P 140     -10.285 -42.139   5.530  0.00  0.00      PROB  
ATOM   3627  CD  GLU P 140     -11.229 -43.441   4.080  0.00  0.00      PROB  
ATOM   3628  OE1 GLU P 140     -10.533 -44.278   3.395  0.00  0.00      PROB  
ATOM   3629  OE2 GLU P 140     -12.204 -42.910   3.532  0.00  0.00      PROB  
ATOM   3630  C   GLU P 140     -12.748 -41.691   8.454  0.00  0.00      PROB  
ATOM   3631  O   GLU P 140     -12.837 -40.470   8.269  0.00  0.00      PROB  
ATOM   3632  N   ILE P 141     -13.649 -42.354   9.260  0.00  0.00      PROB  
ATOM   3633  HN  ILE P 141     -13.669 -43.346   9.159  0.00  0.00      PROB  
ATOM   3634  CA  ILE P 141     -14.671 -41.664  10.037  0.00  0.00      PROB  
ATOM   3635  HA  ILE P 141     -15.176 -40.972   9.380  0.00  0.00      PROB  
ATOM   3636  CB  ILE P 141     -15.750 -42.576  10.681  0.00  0.00      PROB  
ATOM   3637  HB  ILE P 141     -15.229 -43.267  11.377  0.00  0.00      PROB  
ATOM   3638  CG2 ILE P 141     -16.843 -41.824  11.457  0.00  0.00      PROB  
ATOM   3639 HG21 ILE P 141     -17.319 -41.145  10.717  0.00  0.00      PROB  
ATOM   3640 HG22 ILE P 141     -16.421 -41.219  12.289  0.00  0.00      PROB  
ATOM   3641 HG23 ILE P 141     -17.714 -42.371  11.877  0.00  0.00      PROB  
ATOM   3642  CG1 ILE P 141     -16.555 -43.459   9.607  0.00  0.00      PROB  
ATOM   3643 HG11 ILE P 141     -17.173 -44.063  10.305  0.00  0.00      PROB  
ATOM   3644 HG12 ILE P 141     -15.773 -44.088   9.129  0.00  0.00      PROB  
ATOM   3645  CD  ILE P 141     -17.430 -42.813   8.596  0.00  0.00      PROB  
ATOM   3646  HD1 ILE P 141     -17.078 -41.840   8.192  0.00  0.00      PROB  
ATOM   3647  HD2 ILE P 141     -18.417 -42.706   9.096  0.00  0.00      PROB  
ATOM   3648  HD3 ILE P 141     -17.572 -43.434   7.686  0.00  0.00      PROB  
ATOM   3649  C   ILE P 141     -14.079 -40.733  11.128  0.00  0.00      PROB  
ATOM   3650  O   ILE P 141     -14.530 -39.605  11.186  0.00  0.00      PROB  
ATOM   3651  N   GLN P 142     -13.066 -41.197  11.948  0.00  0.00      PROB  
ATOM   3652  HN  GLN P 142     -12.802 -42.156  11.885  0.00  0.00      PROB  
ATOM   3653  CA  GLN P 142     -12.189 -40.416  12.842  0.00  0.00      PROB  
ATOM   3654  HA  GLN P 142     -12.816 -39.922  13.569  0.00  0.00      PROB  
ATOM   3655  CB  GLN P 142     -11.101 -41.244  13.522  0.00  0.00      PROB  
ATOM   3656  HB1 GLN P 142     -10.490 -41.786  12.770  0.00  0.00      PROB  
ATOM   3657  HB2 GLN P 142     -11.472 -42.062  14.177  0.00  0.00      PROB  
ATOM   3658  CG  GLN P 142     -10.129 -40.342  14.328  0.00  0.00      PROB  
ATOM   3659  HG1 GLN P 142      -9.627 -39.481  13.838  0.00  0.00      PROB  
ATOM   3660  HG2 GLN P 142      -9.281 -40.942  14.722  0.00  0.00      PROB  
ATOM   3661  CD  GLN P 142     -10.854 -39.790  15.513  0.00  0.00      PROB  
ATOM   3662  OE1 GLN P 142     -11.580 -38.788  15.334  0.00  0.00      PROB  
ATOM   3663  NE2 GLN P 142     -10.743 -40.476  16.689  0.00  0.00      PROB  
ATOM   3664 HE21 GLN P 142     -10.166 -41.292  16.682  0.00  0.00      PROB  
ATOM   3665 HE22 GLN P 142     -11.095 -40.122  17.555  0.00  0.00      PROB  
ATOM   3666  C   GLN P 142     -11.609 -39.194  12.122  0.00  0.00      PROB  
ATOM   3667  O   GLN P 142     -11.688 -38.009  12.487  0.00  0.00      PROB  
ATOM   3668  N   CYS P 143     -11.052 -39.322  10.873  0.00  0.00      PROB  
ATOM   3669  HN  CYS P 143     -10.975 -40.221  10.449  0.00  0.00      PROB  
ATOM   3670  CA  CYS P 143     -10.680 -38.218  10.010  0.00  0.00      PROB  
ATOM   3671  HA  CYS P 143     -10.099 -37.567  10.647  0.00  0.00      PROB  
ATOM   3672  CB  CYS P 143      -9.765 -38.471   8.766  0.00  0.00      PROB  
ATOM   3673  HB1 CYS P 143      -9.535 -37.544   8.199  0.00  0.00      PROB  
ATOM   3674  HB2 CYS P 143     -10.320 -39.233   8.178  0.00  0.00      PROB  
ATOM   3675  SG  CYS P 143      -8.153 -39.220   9.318  0.00  0.00      PROB  
ATOM   3676  HG1 CYS P 143      -8.352 -40.512   9.103  0.00  0.00      PROB  
ATOM   3677  C   CYS P 143     -11.808 -37.329   9.512  0.00  0.00      PROB  
ATOM   3678  O   CYS P 143     -11.665 -36.157   9.649  0.00  0.00      PROB  
ATOM   3679  N   ILE P 144     -12.912 -37.855   8.952  0.00  0.00      PROB  
ATOM   3680  HN  ILE P 144     -13.013 -38.829   8.764  0.00  0.00      PROB  
ATOM   3681  CA  ILE P 144     -14.183 -37.103   8.516  0.00  0.00      PROB  
ATOM   3682  HA  ILE P 144     -13.953 -36.354   7.773  0.00  0.00      PROB  
ATOM   3683  CB  ILE P 144     -15.252 -38.020   7.884  0.00  0.00      PROB  
ATOM   3684  HB  ILE P 144     -15.413 -38.852   8.602  0.00  0.00      PROB  
ATOM   3685  CG2 ILE P 144     -16.563 -37.321   7.532  0.00  0.00      PROB  
ATOM   3686 HG21 ILE P 144     -17.334 -38.024   7.149  0.00  0.00      PROB  
ATOM   3687 HG22 ILE P 144     -16.407 -36.594   6.707  0.00  0.00      PROB  
ATOM   3688 HG23 ILE P 144     -17.006 -36.755   8.379  0.00  0.00      PROB  
ATOM   3689  CG1 ILE P 144     -14.760 -38.573   6.565  0.00  0.00      PROB  
ATOM   3690 HG11 ILE P 144     -13.768 -39.014   6.799  0.00  0.00      PROB  
ATOM   3691 HG12 ILE P 144     -14.570 -37.868   5.728  0.00  0.00      PROB  
ATOM   3692  CD  ILE P 144     -15.579 -39.800   6.125  0.00  0.00      PROB  
ATOM   3693  HD1 ILE P 144     -15.673 -40.583   6.908  0.00  0.00      PROB  
ATOM   3694  HD2 ILE P 144     -15.049 -40.294   5.282  0.00  0.00      PROB  
ATOM   3695  HD3 ILE P 144     -16.624 -39.464   5.952  0.00  0.00      PROB  
ATOM   3696  C   ILE P 144     -14.865 -36.378   9.694  0.00  0.00      PROB  
ATOM   3697  O   ILE P 144     -15.217 -35.239   9.533  0.00  0.00      PROB  
ATOM   3698  N   SER P 145     -14.869 -36.933  10.939  0.00  0.00      PROB  
ATOM   3699  HN  SER P 145     -14.653 -37.899  11.055  0.00  0.00      PROB  
ATOM   3700  CA  SER P 145     -15.173 -36.318  12.249  0.00  0.00      PROB  
ATOM   3701  HA  SER P 145     -16.072 -35.723  12.184  0.00  0.00      PROB  
ATOM   3702  CB  SER P 145     -15.236 -37.435  13.394  0.00  0.00      PROB  
ATOM   3703  HB1 SER P 145     -14.246 -37.818  13.721  0.00  0.00      PROB  
ATOM   3704  HB2 SER P 145     -15.816 -38.231  12.880  0.00  0.00      PROB  
ATOM   3705  OG  SER P 145     -15.862 -36.969  14.600  0.00  0.00      PROB  
ATOM   3706  HG1 SER P 145     -15.719 -37.631  15.280  0.00  0.00      PROB  
ATOM   3707  C   SER P 145     -14.247 -35.253  12.605  0.00  0.00      PROB  
ATOM   3708  O   SER P 145     -14.619 -34.183  13.004  0.00  0.00      PROB  
ATOM   3709  N   ARG P 146     -12.974 -35.359  12.475  0.00  0.00      PROB  
ATOM   3710  HN  ARG P 146     -12.629 -36.176  12.020  0.00  0.00      PROB  
ATOM   3711  CA  ARG P 146     -12.074 -34.132  12.591  0.00  0.00      PROB  
ATOM   3712  HA  ARG P 146     -12.222 -33.601  13.520  0.00  0.00      PROB  
ATOM   3713  CB  ARG P 146     -10.548 -34.545  12.659  0.00  0.00      PROB  
ATOM   3714  HB1 ARG P 146      -9.979 -33.674  12.269  0.00  0.00      PROB  
ATOM   3715  HB2 ARG P 146     -10.463 -35.411  11.969  0.00  0.00      PROB  
ATOM   3716  CG  ARG P 146     -10.048 -34.684  14.113  0.00  0.00      PROB  
ATOM   3717  HG1 ARG P 146     -10.202 -33.751  14.697  0.00  0.00      PROB  
ATOM   3718  HG2 ARG P 146      -8.945 -34.772  14.214  0.00  0.00      PROB  
ATOM   3719  CD  ARG P 146     -10.463 -35.963  14.860  0.00  0.00      PROB  
ATOM   3720  HD1 ARG P 146     -10.147 -36.925  14.402  0.00  0.00      PROB  
ATOM   3721  HD2 ARG P 146     -11.570 -35.863  14.861  0.00  0.00      PROB  
ATOM   3722  NE  ARG P 146      -9.927 -35.832  16.254  0.00  0.00      PROB  
ATOM   3723  HE  ARG P 146      -9.000 -35.484  16.393  0.00  0.00      PROB  
ATOM   3724  CZ  ARG P 146     -10.623 -36.328  17.246  0.00  0.00      PROB  
ATOM   3725  NH1 ARG P 146     -11.810 -36.894  17.135  0.00  0.00      PROB  
ATOM   3726 HH11 ARG P 146     -11.914 -37.176  16.181  0.00  0.00      PROB  
ATOM   3727 HH12 ARG P 146     -12.068 -37.567  17.828  0.00  0.00      PROB  
ATOM   3728  NH2 ARG P 146      -9.952 -36.519  18.365  0.00  0.00      PROB  
ATOM   3729 HH21 ARG P 146      -8.976 -36.313  18.298  0.00  0.00      PROB  
ATOM   3730 HH22 ARG P 146     -10.346 -37.078  19.094  0.00  0.00      PROB  
ATOM   3731  C   ARG P 146     -12.401 -33.146  11.504  0.00  0.00      PROB  
ATOM   3732  O   ARG P 146     -12.590 -31.984  11.841  0.00  0.00      PROB  
ATOM   3733  N   VAL P 147     -12.481 -33.450  10.225  0.00  0.00      PROB  
ATOM   3734  HN  VAL P 147     -12.174 -34.353   9.935  0.00  0.00      PROB  
ATOM   3735  CA  VAL P 147     -12.807 -32.450   9.204  0.00  0.00      PROB  
ATOM   3736  HA  VAL P 147     -12.131 -31.634   9.415  0.00  0.00      PROB  
ATOM   3737  CB  VAL P 147     -12.551 -32.923   7.817  0.00  0.00      PROB  
ATOM   3738  HB  VAL P 147     -13.224 -33.790   7.645  0.00  0.00      PROB  
ATOM   3739  CG1 VAL P 147     -12.915 -31.995   6.735  0.00  0.00      PROB  
ATOM   3740 HG11 VAL P 147     -13.979 -31.678   6.690  0.00  0.00      PROB  
ATOM   3741 HG12 VAL P 147     -12.798 -32.502   5.753  0.00  0.00      PROB  
ATOM   3742 HG13 VAL P 147     -12.214 -31.135   6.700  0.00  0.00      PROB  
ATOM   3743  CG2 VAL P 147     -11.134 -33.435   7.681  0.00  0.00      PROB  
ATOM   3744 HG21 VAL P 147     -11.037 -34.379   8.258  0.00  0.00      PROB  
ATOM   3745 HG22 VAL P 147     -10.392 -32.715   8.087  0.00  0.00      PROB  
ATOM   3746 HG23 VAL P 147     -11.000 -33.590   6.589  0.00  0.00      PROB  
ATOM   3747  C   VAL P 147     -14.181 -31.721   9.351  0.00  0.00      PROB  
ATOM   3748  O   VAL P 147     -14.222 -30.485   9.146  0.00  0.00      PROB  
ATOM   3749  N   TYR P 148     -15.344 -32.403   9.637  0.00  0.00      PROB  
ATOM   3750  HN  TYR P 148     -15.335 -33.396   9.728  0.00  0.00      PROB  
ATOM   3751  CA  TYR P 148     -16.577 -31.713   9.944  0.00  0.00      PROB  
ATOM   3752  HA  TYR P 148     -16.840 -31.034   9.146  0.00  0.00      PROB  
ATOM   3753  CB  TYR P 148     -17.675 -32.806  10.004  0.00  0.00      PROB  
ATOM   3754  HB1 TYR P 148     -17.355 -33.395  10.889  0.00  0.00      PROB  
ATOM   3755  HB2 TYR P 148     -17.578 -33.368   9.050  0.00  0.00      PROB  
ATOM   3756  CG  TYR P 148     -19.067 -32.327  10.146  0.00  0.00      PROB  
ATOM   3757  CD1 TYR P 148     -19.713 -32.065   8.926  0.00  0.00      PROB  
ATOM   3758  HD1 TYR P 148     -19.237 -32.185   7.964  0.00  0.00      PROB  
ATOM   3759  CE1 TYR P 148     -21.057 -31.551   8.964  0.00  0.00      PROB  
ATOM   3760  HE1 TYR P 148     -21.531 -31.233   8.047  0.00  0.00      PROB  
ATOM   3761  CZ  TYR P 148     -21.722 -31.547  10.198  0.00  0.00      PROB  
ATOM   3762  OH  TYR P 148     -23.029 -30.993  10.301  0.00  0.00      PROB  
ATOM   3763  HH  TYR P 148     -23.400 -30.960   9.416  0.00  0.00      PROB  
ATOM   3764  CD2 TYR P 148     -19.746 -32.222  11.307  0.00  0.00      PROB  
ATOM   3765  HD2 TYR P 148     -19.094 -32.236  12.167  0.00  0.00      PROB  
ATOM   3766  CE2 TYR P 148     -21.110 -31.920  11.367  0.00  0.00      PROB  
ATOM   3767  HE2 TYR P 148     -21.649 -31.811  12.297  0.00  0.00      PROB  
ATOM   3768  C   TYR P 148     -16.508 -30.770  11.213  0.00  0.00      PROB  
ATOM   3769  O   TYR P 148     -17.065 -29.643  11.338  0.00  0.00      PROB  
ATOM   3770  N   SER P 149     -15.838 -31.275  12.243  0.00  0.00      PROB  
ATOM   3771  HN  SER P 149     -15.199 -32.018  12.060  0.00  0.00      PROB  
ATOM   3772  CA  SER P 149     -15.966 -30.541  13.513  0.00  0.00      PROB  
ATOM   3773  HA  SER P 149     -17.000 -30.280  13.684  0.00  0.00      PROB  
ATOM   3774  CB  SER P 149     -15.452 -31.437  14.650  0.00  0.00      PROB  
ATOM   3775  HB1 SER P 149     -16.192 -32.244  14.838  0.00  0.00      PROB  
ATOM   3776  HB2 SER P 149     -15.526 -30.832  15.578  0.00  0.00      PROB  
ATOM   3777  OG  SER P 149     -14.142 -31.962  14.471  0.00  0.00      PROB  
ATOM   3778  HG1 SER P 149     -14.201 -32.795  13.998  0.00  0.00      PROB  
ATOM   3779  C   SER P 149     -15.266 -29.200  13.504  0.00  0.00      PROB  
ATOM   3780  O   SER P 149     -15.667 -28.209  14.078  0.00  0.00      PROB  
ATOM   3781  N   ILE P 150     -14.184 -29.159  12.749  0.00  0.00      PROB  
ATOM   3782  HN  ILE P 150     -13.834 -30.059  12.499  0.00  0.00      PROB  
ATOM   3783  CA  ILE P 150     -13.535 -27.952  12.442  0.00  0.00      PROB  
ATOM   3784  HA  ILE P 150     -13.398 -27.474  13.401  0.00  0.00      PROB  
ATOM   3785  CB  ILE P 150     -12.096 -28.240  11.874  0.00  0.00      PROB  
ATOM   3786  HB  ILE P 150     -12.277 -28.838  10.955  0.00  0.00      PROB  
ATOM   3787  CG2 ILE P 150     -11.404 -26.943  11.484  0.00  0.00      PROB  
ATOM   3788 HG21 ILE P 150     -12.069 -26.351  10.819  0.00  0.00      PROB  
ATOM   3789 HG22 ILE P 150     -10.467 -27.079  10.902  0.00  0.00      PROB  
ATOM   3790 HG23 ILE P 150     -11.157 -26.310  12.364  0.00  0.00      PROB  
ATOM   3791  CG1 ILE P 150     -11.248 -29.086  12.824  0.00  0.00      PROB  
ATOM   3792 HG11 ILE P 150     -11.663 -30.006  13.288  0.00  0.00      PROB  
ATOM   3793 HG12 ILE P 150     -11.218 -28.480  13.754  0.00  0.00      PROB  
ATOM   3794  CD  ILE P 150      -9.853 -29.580  12.391  0.00  0.00      PROB  
ATOM   3795  HD1 ILE P 150      -9.062 -28.882  12.737  0.00  0.00      PROB  
ATOM   3796  HD2 ILE P 150     -10.050 -29.670  11.301  0.00  0.00      PROB  
ATOM   3797  HD3 ILE P 150      -9.708 -30.554  12.906  0.00  0.00      PROB  
ATOM   3798  C   ILE P 150     -14.381 -27.026  11.682  0.00  0.00      PROB  
ATOM   3799  O   ILE P 150     -14.310 -25.774  11.974  0.00  0.00      PROB  
ATOM   3800  N   TYR P 151     -15.149 -27.562  10.711  0.00  0.00      PROB  
ATOM   3801  HN  TYR P 151     -15.138 -28.550  10.575  0.00  0.00      PROB  
ATOM   3802  CA  TYR P 151     -16.142 -26.734   9.991  0.00  0.00      PROB  
ATOM   3803  HA  TYR P 151     -15.562 -25.880   9.675  0.00  0.00      PROB  
ATOM   3804  CB  TYR P 151     -16.773 -27.496   8.746  0.00  0.00      PROB  
ATOM   3805  HB1 TYR P 151     -16.676 -28.591   8.910  0.00  0.00      PROB  
ATOM   3806  HB2 TYR P 151     -16.112 -27.329   7.870  0.00  0.00      PROB  
ATOM   3807  CG  TYR P 151     -18.275 -27.269   8.358  0.00  0.00      PROB  
ATOM   3808  CD1 TYR P 151     -19.208 -28.334   8.685  0.00  0.00      PROB  
ATOM   3809  HD1 TYR P 151     -18.841 -29.248   9.129  0.00  0.00      PROB  
ATOM   3810  CE1 TYR P 151     -20.587 -28.100   8.376  0.00  0.00      PROB  
ATOM   3811  HE1 TYR P 151     -21.326 -28.830   8.670  0.00  0.00      PROB  
ATOM   3812  CZ  TYR P 151     -20.950 -26.942   7.642  0.00  0.00      PROB  
ATOM   3813  OH  TYR P 151     -22.251 -26.674   7.400  0.00  0.00      PROB  
ATOM   3814  HH  TYR P 151     -22.772 -27.237   7.978  0.00  0.00      PROB  
ATOM   3815  CD2 TYR P 151     -18.709 -26.144   7.747  0.00  0.00      PROB  
ATOM   3816  HD2 TYR P 151     -18.021 -25.359   7.470  0.00  0.00      PROB  
ATOM   3817  CE2 TYR P 151     -19.965 -25.942   7.311  0.00  0.00      PROB  
ATOM   3818  HE2 TYR P 151     -20.452 -25.092   6.854  0.00  0.00      PROB  
ATOM   3819  C   TYR P 151     -17.158 -26.096  10.918  0.00  0.00      PROB  
ATOM   3820  O   TYR P 151     -17.343 -24.869  10.908  0.00  0.00      PROB  
ATOM   3821  N   VAL P 152     -17.803 -26.962  11.708  0.00  0.00      PROB  
ATOM   3822  HN  VAL P 152     -17.655 -27.941  11.592  0.00  0.00      PROB  
ATOM   3823  CA  VAL P 152     -18.792 -26.526  12.714  0.00  0.00      PROB  
ATOM   3824  HA  VAL P 152     -19.576 -25.936  12.264  0.00  0.00      PROB  
ATOM   3825  CB  VAL P 152     -19.519 -27.699  13.444  0.00  0.00      PROB  
ATOM   3826  HB  VAL P 152     -18.734 -28.326  13.918  0.00  0.00      PROB  
ATOM   3827  CG1 VAL P 152     -20.517 -27.143  14.529  0.00  0.00      PROB  
ATOM   3828 HG11 VAL P 152     -20.005 -26.612  15.360  0.00  0.00      PROB  
ATOM   3829 HG12 VAL P 152     -20.893 -28.037  15.070  0.00  0.00      PROB  
ATOM   3830 HG13 VAL P 152     -21.286 -26.498  14.052  0.00  0.00      PROB  
ATOM   3831  CG2 VAL P 152     -20.172 -28.612  12.382  0.00  0.00      PROB  
ATOM   3832 HG21 VAL P 152     -19.343 -29.093  11.820  0.00  0.00      PROB  
ATOM   3833 HG22 VAL P 152     -20.890 -28.033  11.763  0.00  0.00      PROB  
ATOM   3834 HG23 VAL P 152     -20.824 -29.332  12.921  0.00  0.00      PROB  
ATOM   3835  C   VAL P 152     -18.225 -25.502  13.752  0.00  0.00      PROB  
ATOM   3836  O   VAL P 152     -18.882 -24.489  14.027  0.00  0.00      PROB  
ATOM   3837  N   HSD P 153     -17.023 -25.715  14.275  0.00  0.00      PROB  
ATOM   3838  HN  HSD P 153     -16.456 -26.517  14.104  0.00  0.00      PROB  
ATOM   3839  CA  HSD P 153     -16.666 -24.776  15.389  0.00  0.00      PROB  
ATOM   3840  HA  HSD P 153     -17.480 -24.577  16.069  0.00  0.00      PROB  
ATOM   3841  CB  HSD P 153     -15.482 -25.491  16.184  0.00  0.00      PROB  
ATOM   3842  HB1 HSD P 153     -15.049 -24.695  16.828  0.00  0.00      PROB  
ATOM   3843  HB2 HSD P 153     -14.721 -25.954  15.520  0.00  0.00      PROB  
ATOM   3844  ND1 HSD P 153     -16.135 -27.789  16.936  0.00  0.00      PROB  
ATOM   3845  HD1 HSD P 153     -16.060 -28.321  16.093  0.00  0.00      PROB  
ATOM   3846  CG  HSD P 153     -15.947 -26.464  17.168  0.00  0.00      PROB  
ATOM   3847  CE1 HSD P 153     -16.425 -28.369  18.109  0.00  0.00      PROB  
ATOM   3848  HE1 HSD P 153     -16.571 -29.447  18.037  0.00  0.00      PROB  
ATOM   3849  NE2 HSD P 153     -16.541 -27.507  19.072  0.00  0.00      PROB  
ATOM   3850  CD2 HSD P 153     -16.142 -26.325  18.474  0.00  0.00      PROB  
ATOM   3851  HD2 HSD P 153     -16.074 -25.422  19.067  0.00  0.00      PROB  
ATOM   3852  C   HSD P 153     -16.178 -23.486  14.843  0.00  0.00      PROB  
ATOM   3853  O   HSD P 153     -16.379 -22.417  15.460  0.00  0.00      PROB  
ATOM   3854  N   THR P 154     -15.604 -23.455  13.661  0.00  0.00      PROB  
ATOM   3855  HN  THR P 154     -15.442 -24.273  13.115  0.00  0.00      PROB  
ATOM   3856  CA  THR P 154     -15.260 -22.239  12.949  0.00  0.00      PROB  
ATOM   3857  HA  THR P 154     -14.583 -21.729  13.618  0.00  0.00      PROB  
ATOM   3858  CB  THR P 154     -14.388 -22.541  11.724  0.00  0.00      PROB  
ATOM   3859  HB  THR P 154     -15.038 -22.968  10.930  0.00  0.00      PROB  
ATOM   3860  OG1 THR P 154     -13.272 -23.363  12.067  0.00  0.00      PROB  
ATOM   3861  HG1 THR P 154     -13.515 -24.291  12.042  0.00  0.00      PROB  
ATOM   3862  CG2 THR P 154     -13.788 -21.234  11.179  0.00  0.00      PROB  
ATOM   3863 HG21 THR P 154     -14.542 -20.521  10.784  0.00  0.00      PROB  
ATOM   3864 HG22 THR P 154     -13.024 -21.489  10.414  0.00  0.00      PROB  
ATOM   3865 HG23 THR P 154     -13.294 -20.523  11.876  0.00  0.00      PROB  
ATOM   3866  C   THR P 154     -16.567 -21.579  12.483  0.00  0.00      PROB  
ATOM   3867  O   THR P 154     -16.674 -20.394  12.789  0.00  0.00      PROB  
ATOM   3868  N   VAL P 155     -17.499 -22.213  11.799  0.00  0.00      PROB  
ATOM   3869  HN  VAL P 155     -17.464 -23.182  11.569  0.00  0.00      PROB  
ATOM   3870  CA  VAL P 155     -18.691 -21.505  11.267  0.00  0.00      PROB  
ATOM   3871  HA  VAL P 155     -18.331 -20.630  10.746  0.00  0.00      PROB  
ATOM   3872  CB  VAL P 155     -19.353 -22.386  10.192  0.00  0.00      PROB  
ATOM   3873  HB  VAL P 155     -18.533 -22.846   9.599  0.00  0.00      PROB  
ATOM   3874  CG1 VAL P 155     -20.297 -23.480  10.770  0.00  0.00      PROB  
ATOM   3875 HG11 VAL P 155     -20.537 -24.146   9.914  0.00  0.00      PROB  
ATOM   3876 HG12 VAL P 155     -21.202 -22.996  11.196  0.00  0.00      PROB  
ATOM   3877 HG13 VAL P 155     -19.757 -24.131  11.490  0.00  0.00      PROB  
ATOM   3878  CG2 VAL P 155     -20.214 -21.418   9.319  0.00  0.00      PROB  
ATOM   3879 HG21 VAL P 155     -21.103 -21.882   8.841  0.00  0.00      PROB  
ATOM   3880 HG22 VAL P 155     -19.657 -20.929   8.493  0.00  0.00      PROB  
ATOM   3881 HG23 VAL P 155     -20.639 -20.542   9.853  0.00  0.00      PROB  
ATOM   3882  C   VAL P 155     -19.596 -21.110  12.443  0.00  0.00      PROB  
ATOM   3883  O   VAL P 155     -20.313 -20.126  12.408  0.00  0.00      PROB  
ATOM   3884  N   CYS P 156     -19.488 -21.772  13.582  0.00  0.00      PROB  
ATOM   3885  HN  CYS P 156     -18.921 -22.592  13.581  0.00  0.00      PROB  
ATOM   3886  CA  CYS P 156     -20.316 -21.360  14.676  0.00  0.00      PROB  
ATOM   3887  HA  CYS P 156     -21.166 -20.781  14.349  0.00  0.00      PROB  
ATOM   3888  CB  CYS P 156     -20.943 -22.541  15.362  0.00  0.00      PROB  
ATOM   3889  HB1 CYS P 156     -21.377 -22.150  16.307  0.00  0.00      PROB  
ATOM   3890  HB2 CYS P 156     -20.146 -23.229  15.714  0.00  0.00      PROB  
ATOM   3891  SG  CYS P 156     -22.096 -23.549  14.290  0.00  0.00      PROB  
ATOM   3892  HG1 CYS P 156     -21.408 -23.671  13.165  0.00  0.00      PROB  
ATOM   3893  C   CYS P 156     -19.516 -20.538  15.699  0.00  0.00      PROB  
ATOM   3894  O   CYS P 156     -20.084 -20.102  16.706  0.00  0.00      PROB  
ATOM   3895  N   ASP P 157     -18.250 -20.185  15.511  0.00  0.00      PROB  
ATOM   3896  HN  ASP P 157     -17.730 -20.593  14.764  0.00  0.00      PROB  
ATOM   3897  CA  ASP P 157     -17.529 -19.341  16.486  0.00  0.00      PROB  
ATOM   3898  HA  ASP P 157     -17.503 -19.892  17.414  0.00  0.00      PROB  
ATOM   3899  CB  ASP P 157     -16.046 -19.066  15.950  0.00  0.00      PROB  
ATOM   3900  HB1 ASP P 157     -15.833 -18.214  15.269  0.00  0.00      PROB  
ATOM   3901  HB2 ASP P 157     -15.712 -19.920  15.322  0.00  0.00      PROB  
ATOM   3902  CG  ASP P 157     -14.992 -18.838  17.005  0.00  0.00      PROB  
ATOM   3903  OD1 ASP P 157     -14.160 -17.934  16.763  0.00  0.00      PROB  
ATOM   3904  OD2 ASP P 157     -14.929 -19.624  18.016  0.00  0.00      PROB  
ATOM   3905  C   ASP P 157     -18.191 -17.962  16.812  0.00  0.00      PROB  
ATOM   3906  O   ASP P 157     -18.198 -17.682  18.059  0.00  0.00      PROB  
ATOM   3907  N   PRO P 158     -18.735 -17.077  15.886  0.00  0.00      PROB  
ATOM   3908  CD  PRO P 158     -18.810 -17.280  14.391  0.00  0.00      PROB  
ATOM   3909  HD1 PRO P 158     -19.330 -18.200  14.050  0.00  0.00      PROB  
ATOM   3910  HD2 PRO P 158     -17.781 -17.202  13.980  0.00  0.00      PROB  
ATOM   3911  CA  PRO P 158     -19.338 -15.870  16.286  0.00  0.00      PROB  
ATOM   3912  HA  PRO P 158     -18.750 -15.367  17.039  0.00  0.00      PROB  
ATOM   3913  CB  PRO P 158     -19.277 -14.980  15.039  0.00  0.00      PROB  
ATOM   3914  HB1 PRO P 158     -18.255 -14.573  14.880  0.00  0.00      PROB  
ATOM   3915  HB2 PRO P 158     -20.008 -14.151  15.152  0.00  0.00      PROB  
ATOM   3916  CG  PRO P 158     -19.499 -15.960  13.875  0.00  0.00      PROB  
ATOM   3917  HG1 PRO P 158     -20.597 -16.132  13.859  0.00  0.00      PROB  
ATOM   3918  HG2 PRO P 158     -19.088 -15.545  12.930  0.00  0.00      PROB  
ATOM   3919  C   PRO P 158     -20.626 -16.141  16.837  0.00  0.00      PROB  
ATOM   3920  O   PRO P 158     -21.079 -15.283  17.562  0.00  0.00      PROB  
ATOM   3921  N   LEU P 159     -21.316 -17.177  16.226  0.00  0.00      PROB  
ATOM   3922  HN  LEU P 159     -20.829 -17.823  15.643  0.00  0.00      PROB  
ATOM   3923  CA  LEU P 159     -22.707 -17.469  16.459  0.00  0.00      PROB  
ATOM   3924  HA  LEU P 159     -23.267 -16.550  16.375  0.00  0.00      PROB  
ATOM   3925  CB  LEU P 159     -23.207 -18.561  15.502  0.00  0.00      PROB  
ATOM   3926  HB1 LEU P 159     -24.301 -18.629  15.681  0.00  0.00      PROB  
ATOM   3927  HB2 LEU P 159     -22.710 -19.553  15.553  0.00  0.00      PROB  
ATOM   3928  CG  LEU P 159     -23.025 -18.327  14.009  0.00  0.00      PROB  
ATOM   3929  HG  LEU P 159     -21.922 -18.320  13.876  0.00  0.00      PROB  
ATOM   3930  CD1 LEU P 159     -23.743 -19.471  13.144  0.00  0.00      PROB  
ATOM   3931 HD11 LEU P 159     -23.826 -19.244  12.060  0.00  0.00      PROB  
ATOM   3932 HD12 LEU P 159     -24.753 -19.715  13.538  0.00  0.00      PROB  
ATOM   3933 HD13 LEU P 159     -23.120 -20.355  13.399  0.00  0.00      PROB  
ATOM   3934  CD2 LEU P 159     -23.753 -17.091  13.582  0.00  0.00      PROB  
ATOM   3935 HD21 LEU P 159     -24.803 -17.199  13.930  0.00  0.00      PROB  
ATOM   3936 HD22 LEU P 159     -23.778 -16.801  12.510  0.00  0.00      PROB  
ATOM   3937 HD23 LEU P 159     -23.373 -16.184  14.098  0.00  0.00      PROB  
ATOM   3938  C   LEU P 159     -22.924 -17.949  17.869  0.00  0.00      PROB  
ATOM   3939  O   LEU P 159     -23.944 -17.723  18.464  0.00  0.00      PROB  
ATOM   3940  N   PHE P 160     -21.956 -18.577  18.426  0.00  0.00      PROB  
ATOM   3941  HN  PHE P 160     -21.096 -18.750  17.953  0.00  0.00      PROB  
ATOM   3942  CA  PHE P 160     -22.006 -18.976  19.891  0.00  0.00      PROB  
ATOM   3943  HA  PHE P 160     -22.850 -19.641  20.002  0.00  0.00      PROB  
ATOM   3944  CB  PHE P 160     -20.723 -19.634  20.539  0.00  0.00      PROB  
ATOM   3945  HB1 PHE P 160     -20.795 -19.671  21.647  0.00  0.00      PROB  
ATOM   3946  HB2 PHE P 160     -19.898 -18.949  20.246  0.00  0.00      PROB  
ATOM   3947  CG  PHE P 160     -20.579 -21.030  19.967  0.00  0.00      PROB  
ATOM   3948  CD1 PHE P 160     -19.561 -21.292  19.044  0.00  0.00      PROB  
ATOM   3949  HD1 PHE P 160     -18.971 -20.432  18.761  0.00  0.00      PROB  
ATOM   3950  CE1 PHE P 160     -19.372 -22.579  18.528  0.00  0.00      PROB  
ATOM   3951  HE1 PHE P 160     -18.655 -22.664  17.724  0.00  0.00      PROB  
ATOM   3952  CZ  PHE P 160     -20.127 -23.626  19.097  0.00  0.00      PROB  
ATOM   3953  HZ  PHE P 160     -19.833 -24.599  18.730  0.00  0.00      PROB  
ATOM   3954  CD2 PHE P 160     -21.472 -22.065  20.307  0.00  0.00      PROB  
ATOM   3955  HD2 PHE P 160     -22.389 -21.939  20.863  0.00  0.00      PROB  
ATOM   3956  CE2 PHE P 160     -21.260 -23.370  19.894  0.00  0.00      PROB  
ATOM   3957  HE2 PHE P 160     -21.966 -24.119  20.221  0.00  0.00      PROB  
ATOM   3958  C   PHE P 160     -22.287 -17.748  20.861  0.00  0.00      PROB  
ATOM   3959  O   PHE P 160     -23.094 -17.843  21.742  0.00  0.00      PROB  
ATOM   3960  N   GLU P 161     -21.490 -16.639  20.728  0.00  0.00      PROB  
ATOM   3961  HN  GLU P 161     -20.825 -16.595  19.987  0.00  0.00      PROB  
ATOM   3962  CA  GLU P 161     -21.582 -15.396  21.475  0.00  0.00      PROB  
ATOM   3963  HA  GLU P 161     -21.401 -15.593  22.521  0.00  0.00      PROB  
ATOM   3964  CB  GLU P 161     -20.603 -14.398  20.816  0.00  0.00      PROB  
ATOM   3965  HB1 GLU P 161     -20.495 -13.444  21.374  0.00  0.00      PROB  
ATOM   3966  HB2 GLU P 161     -21.064 -13.952  19.910  0.00  0.00      PROB  
ATOM   3967  CG  GLU P 161     -19.126 -14.863  20.616  0.00  0.00      PROB  
ATOM   3968  HG1 GLU P 161     -19.171 -15.589  19.777  0.00  0.00      PROB  
ATOM   3969  HG2 GLU P 161     -18.760 -15.376  21.531  0.00  0.00      PROB  
ATOM   3970  CD  GLU P 161     -18.100 -13.755  20.360  0.00  0.00      PROB  
ATOM   3971  OE1 GLU P 161     -18.472 -12.593  20.035  0.00  0.00      PROB  
ATOM   3972  OE2 GLU P 161     -16.905 -13.954  20.582  0.00  0.00      PROB  
ATOM   3973  C   GLU P 161     -22.986 -14.830  21.344  0.00  0.00      PROB  
ATOM   3974  O   GLU P 161     -23.549 -14.392  22.334  0.00  0.00      PROB  
ATOM   3975  N   ALA P 162     -23.542 -14.813  20.095  0.00  0.00      PROB  
ATOM   3976  HN  ALA P 162     -23.060 -15.313  19.380  0.00  0.00      PROB  
ATOM   3977  CA  ALA P 162     -24.906 -14.364  19.800  0.00  0.00      PROB  
ATOM   3978  HA  ALA P 162     -24.989 -13.334  20.113  0.00  0.00      PROB  
ATOM   3979  CB  ALA P 162     -25.098 -14.282  18.268  0.00  0.00      PROB  
ATOM   3980  HB1 ALA P 162     -25.627 -15.170  17.861  0.00  0.00      PROB  
ATOM   3981  HB2 ALA P 162     -24.161 -13.989  17.747  0.00  0.00      PROB  
ATOM   3982  HB3 ALA P 162     -25.802 -13.440  18.094  0.00  0.00      PROB  
ATOM   3983  C   ALA P 162     -26.038 -15.168  20.559  0.00  0.00      PROB  
ATOM   3984  O   ALA P 162     -26.920 -14.549  21.116  0.00  0.00      PROB  
ATOM   3985  N   VAL P 163     -25.976 -16.478  20.623  0.00  0.00      PROB  
ATOM   3986  HN  VAL P 163     -25.146 -16.912  20.281  0.00  0.00      PROB  
ATOM   3987  CA  VAL P 163     -26.908 -17.398  21.304  0.00  0.00      PROB  
ATOM   3988  HA  VAL P 163     -27.907 -17.043  21.096  0.00  0.00      PROB  
ATOM   3989  CB  VAL P 163     -26.785 -18.840  20.830  0.00  0.00      PROB  
ATOM   3990  HB  VAL P 163     -25.737 -19.117  21.072  0.00  0.00      PROB  
ATOM   3991  CG1 VAL P 163     -27.842 -19.833  21.484  0.00  0.00      PROB  
ATOM   3992 HG11 VAL P 163     -27.733 -19.987  22.578  0.00  0.00      PROB  
ATOM   3993 HG12 VAL P 163     -27.804 -20.825  20.984  0.00  0.00      PROB  
ATOM   3994 HG13 VAL P 163     -28.855 -19.383  21.404  0.00  0.00      PROB  
ATOM   3995  CG2 VAL P 163     -26.845 -18.903  19.333  0.00  0.00      PROB  
ATOM   3996 HG21 VAL P 163     -27.827 -18.620  18.897  0.00  0.00      PROB  
ATOM   3997 HG22 VAL P 163     -26.657 -19.913  18.911  0.00  0.00      PROB  
ATOM   3998 HG23 VAL P 163     -26.103 -18.262  18.811  0.00  0.00      PROB  
ATOM   3999  C   VAL P 163     -26.819 -17.217  22.746  0.00  0.00      PROB  
ATOM   4000  O   VAL P 163     -27.717 -17.113  23.528  0.00  0.00      PROB  
ATOM   4001  N   GLY P 164     -25.587 -16.907  23.177  0.00  0.00      PROB  
ATOM   4002  HN  GLY P 164     -24.796 -16.970  22.573  0.00  0.00      PROB  
ATOM   4003  CA  GLY P 164     -25.302 -16.586  24.604  0.00  0.00      PROB  
ATOM   4004  HA1 GLY P 164     -24.235 -16.540  24.762  0.00  0.00      PROB  
ATOM   4005  HA2 GLY P 164     -25.929 -17.288  25.135  0.00  0.00      PROB  
ATOM   4006  C   GLY P 164     -25.799 -15.207  25.098  0.00  0.00      PROB  
ATOM   4007  O   GLY P 164     -26.117 -14.967  26.262  0.00  0.00      PROB  
ATOM   4008  N   LYS P 165     -25.993 -14.340  24.090  0.00  0.00      PROB  
ATOM   4009  HN  LYS P 165     -25.827 -14.487  23.118  0.00  0.00      PROB  
ATOM   4010  CA  LYS P 165     -26.595 -13.035  24.424  0.00  0.00      PROB  
ATOM   4011  HA  LYS P 165     -26.064 -12.572  25.243  0.00  0.00      PROB  
ATOM   4012  CB  LYS P 165     -26.589 -11.978  23.235  0.00  0.00      PROB  
ATOM   4013  HB1 LYS P 165     -27.107 -11.074  23.620  0.00  0.00      PROB  
ATOM   4014  HB2 LYS P 165     -27.096 -12.409  22.346  0.00  0.00      PROB  
ATOM   4015  CG  LYS P 165     -25.197 -11.466  22.953  0.00  0.00      PROB  
ATOM   4016  HG1 LYS P 165     -25.438 -10.821  22.080  0.00  0.00      PROB  
ATOM   4017  HG2 LYS P 165     -24.674 -12.396  22.644  0.00  0.00      PROB  
ATOM   4018  CD  LYS P 165     -24.528 -10.827  24.152  0.00  0.00      PROB  
ATOM   4019  HD1 LYS P 165     -24.075 -11.591  24.819  0.00  0.00      PROB  
ATOM   4020  HD2 LYS P 165     -25.294 -10.226  24.688  0.00  0.00      PROB  
ATOM   4021  CE  LYS P 165     -23.395  -9.738  23.893  0.00  0.00      PROB  
ATOM   4022  HE1 LYS P 165     -22.508 -10.309  23.547  0.00  0.00      PROB  
ATOM   4023  HE2 LYS P 165     -23.048  -9.272  24.839  0.00  0.00      PROB  
ATOM   4024  NZ  LYS P 165     -23.768  -8.680  22.986  0.00  0.00      PROB  
ATOM   4025  HZ1 LYS P 165     -23.902  -9.041  22.019  0.00  0.00      PROB  
ATOM   4026  HZ2 LYS P 165     -23.070  -7.915  22.899  0.00  0.00      PROB  
ATOM   4027  HZ3 LYS P 165     -24.664  -8.244  23.285  0.00  0.00      PROB  
ATOM   4028  C   LYS P 165     -28.075 -13.238  24.869  0.00  0.00      PROB  
ATOM   4029  O   LYS P 165     -28.627 -12.577  25.740  0.00  0.00      PROB  
ATOM   4030  N   ILE P 166     -28.710 -14.247  24.269  0.00  0.00      PROB  
ATOM   4031  HN  ILE P 166     -28.294 -14.864  23.605  0.00  0.00      PROB  
ATOM   4032  CA  ILE P 166     -30.133 -14.575  24.654  0.00  0.00      PROB  
ATOM   4033  HA  ILE P 166     -30.757 -13.693  24.653  0.00  0.00      PROB  
ATOM   4034  CB  ILE P 166     -30.709 -15.518  23.600  0.00  0.00      PROB  
ATOM   4035  HB  ILE P 166     -30.316 -16.556  23.634  0.00  0.00      PROB  
ATOM   4036  CG2 ILE P 166     -32.237 -15.680  23.799  0.00  0.00      PROB  
ATOM   4037 HG21 ILE P 166     -32.815 -14.841  23.355  0.00  0.00      PROB  
ATOM   4038 HG22 ILE P 166     -32.628 -15.702  24.838  0.00  0.00      PROB  
ATOM   4039 HG23 ILE P 166     -32.526 -16.683  23.420  0.00  0.00      PROB  
ATOM   4040  CG1 ILE P 166     -30.555 -14.928  22.187  0.00  0.00      PROB  
ATOM   4041 HG11 ILE P 166     -29.507 -14.873  21.822  0.00  0.00      PROB  
ATOM   4042 HG12 ILE P 166     -30.990 -13.905  22.202  0.00  0.00      PROB  
ATOM   4043  CD  ILE P 166     -31.233 -15.732  21.129  0.00  0.00      PROB  
ATOM   4044  HD1 ILE P 166     -31.204 -15.140  20.189  0.00  0.00      PROB  
ATOM   4045  HD2 ILE P 166     -32.324 -15.895  21.265  0.00  0.00      PROB  
ATOM   4046  HD3 ILE P 166     -30.768 -16.727  20.965  0.00  0.00      PROB  
ATOM   4047  C   ILE P 166     -30.253 -15.181  26.005  0.00  0.00      PROB  
ATOM   4048  O   ILE P 166     -31.089 -14.808  26.847  0.00  0.00      PROB  
ATOM   4049  N   PHE P 167     -29.248 -16.019  26.311  0.00  0.00      PROB  
ATOM   4050  HN  PHE P 167     -28.563 -16.137  25.596  0.00  0.00      PROB  
ATOM   4051  CA  PHE P 167     -29.274 -16.813  27.500  0.00  0.00      PROB  
ATOM   4052  HA  PHE P 167     -30.306 -16.925  27.799  0.00  0.00      PROB  
ATOM   4053  CB  PHE P 167     -28.595 -18.269  27.101  0.00  0.00      PROB  
ATOM   4054  HB1 PHE P 167     -28.392 -18.895  27.997  0.00  0.00      PROB  
ATOM   4055  HB2 PHE P 167     -27.643 -18.016  26.588  0.00  0.00      PROB  
ATOM   4056  CG  PHE P 167     -29.642 -18.970  26.336  0.00  0.00      PROB  
ATOM   4057  CD1 PHE P 167     -30.948 -19.263  26.861  0.00  0.00      PROB  
ATOM   4058  HD1 PHE P 167     -31.176 -18.784  27.802  0.00  0.00      PROB  
ATOM   4059  CE1 PHE P 167     -31.824 -20.081  26.173  0.00  0.00      PROB  
ATOM   4060  HE1 PHE P 167     -32.746 -20.364  26.659  0.00  0.00      PROB  
ATOM   4061  CZ  PHE P 167     -31.411 -20.671  24.946  0.00  0.00      PROB  
ATOM   4062  HZ  PHE P 167     -32.088 -21.319  24.409  0.00  0.00      PROB  
ATOM   4063  CD2 PHE P 167     -29.267 -19.498  25.093  0.00  0.00      PROB  
ATOM   4064  HD2 PHE P 167     -28.381 -19.143  24.588  0.00  0.00      PROB  
ATOM   4065  CE2 PHE P 167     -30.127 -20.350  24.411  0.00  0.00      PROB  
ATOM   4066  HE2 PHE P 167     -29.911 -20.668  23.402  0.00  0.00      PROB  
ATOM   4067  C   PHE P 167     -28.442 -16.063  28.586  0.00  0.00      PROB  
ATOM   4068  O   PHE P 167     -27.526 -16.704  29.136  0.00  0.00      PROB  
ATOM   4069  N   SER P 168     -28.706 -14.769  28.857  0.00  0.00      PROB  
ATOM   4070  HN  SER P 168     -29.554 -14.440  28.447  0.00  0.00      PROB  
ATOM   4071  CA  SER P 168     -27.969 -14.058  29.914  0.00  0.00      PROB  
ATOM   4072  HA  SER P 168     -27.700 -14.792  30.659  0.00  0.00      PROB  
ATOM   4073  CB  SER P 168     -26.713 -13.358  29.344  0.00  0.00      PROB  
ATOM   4074  HB1 SER P 168     -26.124 -14.182  28.888  0.00  0.00      PROB  
ATOM   4075  HB2 SER P 168     -26.083 -13.016  30.193  0.00  0.00      PROB  
ATOM   4076  OG  SER P 168     -26.821 -12.371  28.249  0.00  0.00      PROB  
ATOM   4077  HG1 SER P 168     -27.083 -12.852  27.461  0.00  0.00      PROB  
ATOM   4078  C   SER P 168     -28.875 -13.025  30.603  0.00  0.00      PROB  
ATOM   4079  O   SER P 168     -29.672 -12.286  29.957  0.00  0.00      PROB  
ATOM   4080  N   ASN P 169     -28.919 -12.966  31.940  0.00  0.00      PROB  
ATOM   4081  HN  ASN P 169     -28.433 -13.712  32.388  0.00  0.00      PROB  
ATOM   4082  CA  ASN P 169     -29.617 -12.054  32.788  0.00  0.00      PROB  
ATOM   4083  HA  ASN P 169     -29.383 -12.306  33.812  0.00  0.00      PROB  
ATOM   4084  CB  ASN P 169     -29.240 -10.584  32.513  0.00  0.00      PROB  
ATOM   4085  HB1 ASN P 169     -29.834  -9.883  33.139  0.00  0.00      PROB  
ATOM   4086  HB2 ASN P 169     -29.436 -10.197  31.490  0.00  0.00      PROB  
ATOM   4087  CG  ASN P 169     -27.733 -10.406  32.760  0.00  0.00      PROB  
ATOM   4088  OD1 ASN P 169     -27.135 -10.797  33.760  0.00  0.00      PROB  
ATOM   4089  ND2 ASN P 169     -27.053  -9.761  31.739  0.00  0.00      PROB  
ATOM   4090 HD21 ASN P 169     -26.077  -9.645  31.919  0.00  0.00      PROB  
ATOM   4091 HD22 ASN P 169     -27.514  -9.526  30.883  0.00  0.00      PROB  
ATOM   4092  C   ASN P 169     -31.200 -12.360  32.749  0.00  0.00      PROB  
ATOM   4093  O   ASN P 169     -32.036 -11.453  32.835  0.00  0.00      PROB  
ATOM   4094  N   VAL P 170     -31.583 -13.628  32.681  0.00  0.00      PROB  
ATOM   4095  HN  VAL P 170     -30.923 -14.376  32.679  0.00  0.00      PROB  
ATOM   4096  CA  VAL P 170     -32.926 -13.995  32.331  0.00  0.00      PROB  
ATOM   4097  HA  VAL P 170     -33.376 -13.171  31.797  0.00  0.00      PROB  
ATOM   4098  CB  VAL P 170     -33.079 -15.087  31.371  0.00  0.00      PROB  
ATOM   4099  HB  VAL P 170     -32.532 -15.991  31.712  0.00  0.00      PROB  
ATOM   4100  CG1 VAL P 170     -34.589 -15.289  31.065  0.00  0.00      PROB  
ATOM   4101 HG11 VAL P 170     -35.008 -14.269  30.928  0.00  0.00      PROB  
ATOM   4102 HG12 VAL P 170     -35.095 -15.894  31.847  0.00  0.00      PROB  
ATOM   4103 HG13 VAL P 170     -34.766 -15.937  30.180  0.00  0.00      PROB  
ATOM   4104  CG2 VAL P 170     -32.377 -14.588  30.008  0.00  0.00      PROB  
ATOM   4105 HG21 VAL P 170     -32.632 -15.300  29.195  0.00  0.00      PROB  
ATOM   4106 HG22 VAL P 170     -31.269 -14.670  30.022  0.00  0.00      PROB  
ATOM   4107 HG23 VAL P 170     -32.710 -13.564  29.734  0.00  0.00      PROB  
ATOM   4108  C   VAL P 170     -33.795 -14.206  33.567  0.00  0.00      PROB  
ATOM   4109  O   VAL P 170     -33.493 -15.126  34.283  0.00  0.00      PROB  
ATOM   4110  N   ARG P 171     -34.881 -13.419  33.680  0.00  0.00      PROB  
ATOM   4111  HN  ARG P 171     -34.981 -12.733  32.964  0.00  0.00      PROB  
ATOM   4112  CA  ARG P 171     -35.802 -13.490  34.774  0.00  0.00      PROB  
ATOM   4113  HA  ARG P 171     -35.799 -14.444  35.280  0.00  0.00      PROB  
ATOM   4114  CB  ARG P 171     -35.602 -12.337  35.782  0.00  0.00      PROB  
ATOM   4115  HB1 ARG P 171     -36.475 -12.304  36.469  0.00  0.00      PROB  
ATOM   4116  HB2 ARG P 171     -35.561 -11.337  35.298  0.00  0.00      PROB  
ATOM   4117  CG  ARG P 171     -34.415 -12.529  36.693  0.00  0.00      PROB  
ATOM   4118  HG1 ARG P 171     -34.335 -13.623  36.870  0.00  0.00      PROB  
ATOM   4119  HG2 ARG P 171     -34.632 -11.977  37.632  0.00  0.00      PROB  
ATOM   4120  CD  ARG P 171     -33.126 -11.975  36.264  0.00  0.00      PROB  
ATOM   4121  HD1 ARG P 171     -32.844 -12.310  35.243  0.00  0.00      PROB  
ATOM   4122  HD2 ARG P 171     -32.276 -12.228  36.934  0.00  0.00      PROB  
ATOM   4123  NE  ARG P 171     -33.213 -10.462  36.162  0.00  0.00      PROB  
ATOM   4124  HE  ARG P 171     -34.076 -10.008  36.386  0.00  0.00      PROB  
ATOM   4125  CZ  ARG P 171     -32.124  -9.742  35.890  0.00  0.00      PROB  
ATOM   4126  NH1 ARG P 171     -30.942 -10.174  35.563  0.00  0.00      PROB  
ATOM   4127 HH11 ARG P 171     -30.671 -10.942  36.143  0.00  0.00      PROB  
ATOM   4128 HH12 ARG P 171     -30.303  -9.415  35.435  0.00  0.00      PROB  
ATOM   4129  NH2 ARG P 171     -32.201  -8.449  35.727  0.00  0.00      PROB  
ATOM   4130 HH21 ARG P 171     -33.093  -7.996  35.706  0.00  0.00      PROB  
ATOM   4131 HH22 ARG P 171     -31.452  -7.927  35.318  0.00  0.00      PROB  
ATOM   4132  C   ARG P 171     -37.155 -13.537  34.051  0.00  0.00      PROB  
ATOM   4133  O   ARG P 171     -37.281 -12.960  32.959  0.00  0.00      PROB  
ATOM   4134  N   ILE P 172     -38.123 -14.268  34.586  0.00  0.00      PROB  
ATOM   4135  HN  ILE P 172     -37.820 -14.860  35.329  0.00  0.00      PROB  
ATOM   4136  CA  ILE P 172     -39.425 -14.430  34.109  0.00  0.00      PROB  
ATOM   4137  HA  ILE P 172     -39.636 -13.749  33.298  0.00  0.00      PROB  
ATOM   4138  CB  ILE P 172     -39.654 -15.856  33.610  0.00  0.00      PROB  
ATOM   4139  HB  ILE P 172     -39.577 -16.556  34.470  0.00  0.00      PROB  
ATOM   4140  CG2 ILE P 172     -41.070 -16.061  33.061  0.00  0.00      PROB  
ATOM   4141 HG21 ILE P 172     -41.807 -15.858  33.867  0.00  0.00      PROB  
ATOM   4142 HG22 ILE P 172     -41.231 -17.075  32.636  0.00  0.00      PROB  
ATOM   4143 HG23 ILE P 172     -41.123 -15.396  32.172  0.00  0.00      PROB  
ATOM   4144  CG1 ILE P 172     -38.551 -16.398  32.625  0.00  0.00      PROB  
ATOM   4145 HG11 ILE P 172     -38.570 -17.509  32.622  0.00  0.00      PROB  
ATOM   4146 HG12 ILE P 172     -37.519 -16.185  32.976  0.00  0.00      PROB  
ATOM   4147  CD  ILE P 172     -38.529 -15.792  31.191  0.00  0.00      PROB  
ATOM   4148  HD1 ILE P 172     -38.722 -14.698  31.196  0.00  0.00      PROB  
ATOM   4149  HD2 ILE P 172     -39.340 -16.209  30.557  0.00  0.00      PROB  
ATOM   4150  HD3 ILE P 172     -37.611 -15.917  30.578  0.00  0.00      PROB  
ATOM   4151  C   ILE P 172     -40.392 -14.172  35.216  0.00  0.00      PROB  
ATOM   4152  O   ILE P 172     -40.147 -14.644  36.362  0.00  0.00      PROB  
ATOM   4153  N   ASN P 173     -41.449 -13.477  34.831  0.00  0.00      PROB  
ATOM   4154  HN  ASN P 173     -41.560 -13.172  33.888  0.00  0.00      PROB  
ATOM   4155  CA  ASN P 173     -42.486 -13.101  35.736  0.00  0.00      PROB  
ATOM   4156  HA  ASN P 173     -42.019 -12.974  36.701  0.00  0.00      PROB  
ATOM   4157  CB  ASN P 173     -43.082 -11.715  35.289  0.00  0.00      PROB  
ATOM   4158  HB1 ASN P 173     -43.485 -11.785  34.255  0.00  0.00      PROB  
ATOM   4159  HB2 ASN P 173     -42.313 -10.914  35.270  0.00  0.00      PROB  
ATOM   4160  CG  ASN P 173     -44.212 -11.291  36.195  0.00  0.00      PROB  
ATOM   4161  OD1 ASN P 173     -45.361 -10.974  35.876  0.00  0.00      PROB  
ATOM   4162  ND2 ASN P 173     -43.877 -11.343  37.486  0.00  0.00      PROB  
ATOM   4163 HD21 ASN P 173     -42.887 -11.308  37.622  0.00  0.00      PROB  
ATOM   4164 HD22 ASN P 173     -44.576 -11.121  38.166  0.00  0.00      PROB  
ATOM   4165  C   ASN P 173     -43.545 -14.171  35.907  0.00  0.00      PROB  
ATOM   4166  O   ASN P 173     -44.292 -14.337  34.977  0.00  0.00      PROB  
ATOM   4167  N   LEU P 174     -43.636 -14.870  37.047  0.00  0.00      PROB  
ATOM   4168  HN  LEU P 174     -43.025 -14.655  37.805  0.00  0.00      PROB  
ATOM   4169  CA  LEU P 174     -44.604 -15.903  37.338  0.00  0.00      PROB  
ATOM   4170  HA  LEU P 174     -45.311 -16.131  36.555  0.00  0.00      PROB  
ATOM   4171  CB  LEU P 174     -43.877 -17.248  37.661  0.00  0.00      PROB  
ATOM   4172  HB1 LEU P 174     -43.103 -17.108  38.446  0.00  0.00      PROB  
ATOM   4173  HB2 LEU P 174     -43.350 -17.530  36.724  0.00  0.00      PROB  
ATOM   4174  CG  LEU P 174     -44.890 -18.341  38.200  0.00  0.00      PROB  
ATOM   4175  HG  LEU P 174     -45.350 -18.153  39.194  0.00  0.00      PROB  
ATOM   4176  CD1 LEU P 174     -46.011 -18.787  37.233  0.00  0.00      PROB  
ATOM   4177 HD11 LEU P 174     -46.675 -17.898  37.179  0.00  0.00      PROB  
ATOM   4178 HD12 LEU P 174     -46.574 -19.666  37.614  0.00  0.00      PROB  
ATOM   4179 HD13 LEU P 174     -45.677 -19.041  36.204  0.00  0.00      PROB  
ATOM   4180  CD2 LEU P 174     -43.993 -19.627  38.508  0.00  0.00      PROB  
ATOM   4181 HD21 LEU P 174     -43.394 -19.813  37.591  0.00  0.00      PROB  
ATOM   4182 HD22 LEU P 174     -44.637 -20.494  38.769  0.00  0.00      PROB  
ATOM   4183 HD23 LEU P 174     -43.429 -19.364  39.428  0.00  0.00      PROB  
ATOM   4184  C   LEU P 174     -45.417 -15.560  38.547  0.00  0.00      PROB  
ATOM   4185  O   LEU P 174     -44.934 -15.490  39.678  0.00  0.00      PROB  
ATOM   4186  N   GLN P 175     -46.683 -15.337  38.336  0.00  0.00      PROB  
ATOM   4187  HN  GLN P 175     -46.977 -15.436  37.389  0.00  0.00      PROB  
ATOM   4188  CA  GLN P 175     -47.704 -15.192  39.374  0.00  0.00      PROB  
ATOM   4189  HA  GLN P 175     -47.125 -15.089  40.280  0.00  0.00      PROB  
ATOM   4190  CB  GLN P 175     -48.810 -14.134  39.155  0.00  0.00      PROB  
ATOM   4191  HB1 GLN P 175     -49.552 -14.323  39.960  0.00  0.00      PROB  
ATOM   4192  HB2 GLN P 175     -49.309 -14.426  38.207  0.00  0.00      PROB  
ATOM   4193  CG  GLN P 175     -48.452 -12.655  39.344  0.00  0.00      PROB  
ATOM   4194  HG1 GLN P 175     -48.047 -12.543  40.372  0.00  0.00      PROB  
ATOM   4195  HG2 GLN P 175     -49.271 -11.925  39.168  0.00  0.00      PROB  
ATOM   4196  CD  GLN P 175     -47.249 -12.266  38.486  0.00  0.00      PROB  
ATOM   4197  OE1 GLN P 175     -46.150 -12.018  38.949  0.00  0.00      PROB  
ATOM   4198  NE2 GLN P 175     -47.404 -12.103  37.226  0.00  0.00      PROB  
ATOM   4199 HE21 GLN P 175     -46.650 -11.732  36.684  0.00  0.00      PROB  
ATOM   4200 HE22 GLN P 175     -48.289 -12.402  36.869  0.00  0.00      PROB  
ATOM   4201  C   GLN P 175     -48.393 -16.551  39.628  0.00  0.00      PROB  
ATOM   4202  O   GLN P 175     -48.957 -17.200  38.693  0.00  0.00      PROB  
ATOM   4203  N   LYS P 176     -48.428 -16.922  40.912  0.00  0.00      PROB  
ATOM   4204  HN  LYS P 176     -48.069 -16.296  41.601  0.00  0.00      PROB  
ATOM   4205  CA  LYS P 176     -49.313 -17.988  41.248  0.00  0.00      PROB  
ATOM   4206  HA  LYS P 176     -50.106 -17.921  40.517  0.00  0.00      PROB  
ATOM   4207  CB  LYS P 176     -48.698 -19.416  41.228  0.00  0.00      PROB  
ATOM   4208  HB1 LYS P 176     -48.789 -19.707  40.159  0.00  0.00      PROB  
ATOM   4209  HB2 LYS P 176     -49.294 -20.215  41.718  0.00  0.00      PROB  
ATOM   4210  CG  LYS P 176     -47.226 -19.420  41.635  0.00  0.00      PROB  
ATOM   4211  HG1 LYS P 176     -47.172 -18.997  42.660  0.00  0.00      PROB  
ATOM   4212  HG2 LYS P 176     -46.663 -18.869  40.851  0.00  0.00      PROB  
ATOM   4213  CD  LYS P 176     -46.661 -20.861  41.616  0.00  0.00      PROB  
ATOM   4214  HD1 LYS P 176     -46.757 -21.316  40.607  0.00  0.00      PROB  
ATOM   4215  HD2 LYS P 176     -47.169 -21.554  42.320  0.00  0.00      PROB  
ATOM   4216  CE  LYS P 176     -45.132 -20.973  41.891  0.00  0.00      PROB  
ATOM   4217  HE1 LYS P 176     -44.669 -20.267  41.168  0.00  0.00      PROB  
ATOM   4218  HE2 LYS P 176     -44.861 -22.031  41.688  0.00  0.00      PROB  
ATOM   4219  NZ  LYS P 176     -44.922 -20.644  43.314  0.00  0.00      PROB  
ATOM   4220  HZ1 LYS P 176     -45.653 -21.155  43.848  0.00  0.00      PROB  
ATOM   4221  HZ2 LYS P 176     -44.993 -19.627  43.518  0.00  0.00      PROB  
ATOM   4222  HZ3 LYS P 176     -43.961 -20.968  43.545  0.00  0.00      PROB  
ATOM   4223  C   LYS P 176     -50.175 -17.754  42.462  0.00  0.00      PROB  
ATOM   4224  O   LYS P 176     -49.877 -17.004  43.425  0.00  0.00      PROB  
ATOM   4225  N   GLU P 177     -51.298 -18.416  42.502  0.00  0.00      PROB  
ATOM   4226  HN  GLU P 177     -51.598 -18.927  41.700  0.00  0.00      PROB  
ATOM   4227  CA  GLU P 177     -52.025 -18.682  43.714  0.00  0.00      PROB  
ATOM   4228  HA  GLU P 177     -51.516 -18.242  44.558  0.00  0.00      PROB  
ATOM   4229  CB  GLU P 177     -53.310 -17.841  43.650  0.00  0.00      PROB  
ATOM   4230  HB1 GLU P 177     -54.019 -18.231  44.411  0.00  0.00      PROB  
ATOM   4231  HB2 GLU P 177     -53.743 -17.955  42.633  0.00  0.00      PROB  
ATOM   4232  CG  GLU P 177     -52.952 -16.363  43.909  0.00  0.00      PROB  
ATOM   4233  HG1 GLU P 177     -52.334 -16.003  43.059  0.00  0.00      PROB  
ATOM   4234  HG2 GLU P 177     -52.390 -16.164  44.846  0.00  0.00      PROB  
ATOM   4235  CD  GLU P 177     -54.178 -15.560  43.943  0.00  0.00      PROB  
ATOM   4236  OE1 GLU P 177     -54.950 -15.447  44.987  0.00  0.00      PROB  
ATOM   4237  OE2 GLU P 177     -54.402 -14.859  42.939  0.00  0.00      PROB  
ATOM   4238  C   GLU P 177     -52.119 -20.165  44.122  0.00  0.00      PROB  
ATOM   4239  OT1 GLU P 177     -52.629 -21.007  43.308  0.00  0.00      PROB  
ATOM   4240  OT2 GLU P 177     -51.885 -20.500  45.299  0.00  0.00      PROB  
ATOM   4241  N   ILE P  49     -61.240 -40.952  38.958  0.00  0.00      PROC  
ATOM   4242  HT1 ILE P  49     -61.911 -40.310  39.426  0.00  0.00      PROC  
ATOM   4243  HT2 ILE P  49     -60.551 -40.293  38.541  0.00  0.00      PROC  
ATOM   4244  HT3 ILE P  49     -60.840 -41.625  39.642  0.00  0.00      PROC  
ATOM   4245  CA  ILE P  49     -61.916 -41.768  37.862  0.00  0.00      PROC  
ATOM   4246  HA  ILE P  49     -62.825 -42.139  38.314  0.00  0.00      PROC  
ATOM   4247  CB  ILE P  49     -62.215 -40.859  36.646  0.00  0.00      PROC  
ATOM   4248  HB  ILE P  49     -61.324 -40.570  36.049  0.00  0.00      PROC  
ATOM   4249  CG2 ILE P  49     -63.006 -41.760  35.638  0.00  0.00      PROC  
ATOM   4250 HG21 ILE P  49     -63.708 -42.341  36.272  0.00  0.00      PROC  
ATOM   4251 HG22 ILE P  49     -62.295 -42.476  35.173  0.00  0.00      PROC  
ATOM   4252 HG23 ILE P  49     -63.593 -41.162  34.908  0.00  0.00      PROC  
ATOM   4253  CG1 ILE P  49     -62.984 -39.581  36.956  0.00  0.00      PROC  
ATOM   4254 HG11 ILE P  49     -63.378 -39.203  35.988  0.00  0.00      PROC  
ATOM   4255 HG12 ILE P  49     -62.338 -38.789  37.391  0.00  0.00      PROC  
ATOM   4256  CD  ILE P  49     -64.316 -39.782  37.783  0.00  0.00      PROC  
ATOM   4257  HD1 ILE P  49     -65.070 -38.983  37.618  0.00  0.00      PROC  
ATOM   4258  HD2 ILE P  49     -64.043 -39.764  38.860  0.00  0.00      PROC  
ATOM   4259  HD3 ILE P  49     -64.716 -40.779  37.503  0.00  0.00      PROC  
ATOM   4260  C   ILE P  49     -60.967 -42.890  37.446  0.00  0.00      PROC  
ATOM   4261  O   ILE P  49     -59.922 -42.557  36.899  0.00  0.00      PROC  
ATOM   4262  N   ASP P  50     -61.241 -44.149  37.777  0.00  0.00      PROC  
ATOM   4263  HN  ASP P  50     -62.042 -44.305  38.349  0.00  0.00      PROC  
ATOM   4264  CA  ASP P  50     -60.567 -45.374  37.366  0.00  0.00      PROC  
ATOM   4265  HA  ASP P  50     -59.555 -45.369  37.743  0.00  0.00      PROC  
ATOM   4266  CB  ASP P  50     -61.444 -46.594  37.872  0.00  0.00      PROC  
ATOM   4267  HB1 ASP P  50     -61.156 -47.562  37.407  0.00  0.00      PROC  
ATOM   4268  HB2 ASP P  50     -62.507 -46.403  37.611  0.00  0.00      PROC  
ATOM   4269  CG  ASP P  50     -61.125 -46.871  39.298  0.00  0.00      PROC  
ATOM   4270  OD1 ASP P  50     -59.898 -46.908  39.686  0.00  0.00      PROC  
ATOM   4271  OD2 ASP P  50     -62.027 -47.106  40.156  0.00  0.00      PROC  
ATOM   4272  C   ASP P  50     -60.413 -45.468  35.851  0.00  0.00      PROC  
ATOM   4273  O   ASP P  50     -60.960 -44.741  35.048  0.00  0.00      PROC  
ATOM   4274  N   LEU P  51     -59.546 -46.452  35.448  0.00  0.00      PROC  
ATOM   4275  HN  LEU P  51     -58.884 -46.957  35.997  0.00  0.00      PROC  
ATOM   4276  CA  LEU P  51     -59.371 -46.865  34.049  0.00  0.00      PROC  
ATOM   4277  HA  LEU P  51     -59.344 -45.934  33.503  0.00  0.00      PROC  
ATOM   4278  CB  LEU P  51     -58.168 -47.774  33.789  0.00  0.00      PROC  
ATOM   4279  HB1 LEU P  51     -57.963 -47.670  32.702  0.00  0.00      PROC  
ATOM   4280  HB2 LEU P  51     -58.422 -48.792  34.157  0.00  0.00      PROC  
ATOM   4281  CG  LEU P  51     -56.842 -47.284  34.404  0.00  0.00      PROC  
ATOM   4282  HG  LEU P  51     -57.032 -47.282  35.498  0.00  0.00      PROC  
ATOM   4283  CD1 LEU P  51     -55.805 -48.327  34.062  0.00  0.00      PROC  
ATOM   4284 HD11 LEU P  51     -56.196 -49.331  34.334  0.00  0.00      PROC  
ATOM   4285 HD12 LEU P  51     -54.826 -48.079  34.526  0.00  0.00      PROC  
ATOM   4286 HD13 LEU P  51     -55.688 -48.359  32.958  0.00  0.00      PROC  
ATOM   4287  CD2 LEU P  51     -56.438 -45.866  33.967  0.00  0.00      PROC  
ATOM   4288 HD21 LEU P  51     -57.313 -45.200  34.126  0.00  0.00      PROC  
ATOM   4289 HD22 LEU P  51     -56.246 -45.762  32.877  0.00  0.00      PROC  
ATOM   4290 HD23 LEU P  51     -55.584 -45.518  34.587  0.00  0.00      PROC  
ATOM   4291  C   LEU P  51     -60.503 -47.591  33.340  0.00  0.00      PROC  
ATOM   4292  O   LEU P  51     -61.096 -48.568  33.847  0.00  0.00      PROC  
ATOM   4293  N   VAL P  52     -60.737 -47.171  32.065  0.00  0.00      PROC  
ATOM   4294  HN  VAL P  52     -60.136 -46.530  31.595  0.00  0.00      PROC  
ATOM   4295  CA  VAL P  52     -61.850 -47.749  31.271  0.00  0.00      PROC  
ATOM   4296  HA  VAL P  52     -62.701 -47.993  31.889  0.00  0.00      PROC  
ATOM   4297  CB  VAL P  52     -62.240 -46.722  30.195  0.00  0.00      PROC  
ATOM   4298  HB  VAL P  52     -61.306 -46.642  29.600  0.00  0.00      PROC  
ATOM   4299  CG1 VAL P  52     -63.303 -47.198  29.234  0.00  0.00      PROC  
ATOM   4300 HG11 VAL P  52     -63.079 -48.182  28.770  0.00  0.00      PROC  
ATOM   4301 HG12 VAL P  52     -63.348 -46.433  28.429  0.00  0.00      PROC  
ATOM   4302 HG13 VAL P  52     -64.310 -47.271  29.697  0.00  0.00      PROC  
ATOM   4303  CG2 VAL P  52     -62.577 -45.377  30.856  0.00  0.00      PROC  
ATOM   4304 HG21 VAL P  52     -61.759 -44.961  31.482  0.00  0.00      PROC  
ATOM   4305 HG22 VAL P  52     -63.455 -45.372  31.538  0.00  0.00      PROC  
ATOM   4306 HG23 VAL P  52     -62.729 -44.652  30.029  0.00  0.00      PROC  
ATOM   4307  C   VAL P  52     -61.497 -49.127  30.700  0.00  0.00      PROC  
ATOM   4308  O   VAL P  52     -60.369 -49.533  30.443  0.00  0.00      PROC  
ATOM   4309  N   ASN P  53     -62.475 -50.021  30.510  0.00  0.00      PROC  
ATOM   4310  HN  ASN P  53     -63.427 -49.766  30.664  0.00  0.00      PROC  
ATOM   4311  CA  ASN P  53     -62.162 -51.388  30.073  0.00  0.00      PROC  
ATOM   4312  HA  ASN P  53     -61.301 -51.671  30.660  0.00  0.00      PROC  
ATOM   4313  CB  ASN P  53     -63.204 -52.468  30.410  0.00  0.00      PROC  
ATOM   4314  HB1 ASN P  53     -62.856 -53.464  30.063  0.00  0.00      PROC  
ATOM   4315  HB2 ASN P  53     -64.097 -52.228  29.794  0.00  0.00      PROC  
ATOM   4316  CG  ASN P  53     -63.416 -52.356  31.877  0.00  0.00      PROC  
ATOM   4317  OD1 ASN P  53     -62.763 -51.708  32.756  0.00  0.00      PROC  
ATOM   4318  ND2 ASN P  53     -64.547 -52.981  32.264  0.00  0.00      PROC  
ATOM   4319 HD21 ASN P  53     -64.776 -53.009  33.237  0.00  0.00      PROC  
ATOM   4320 HD22 ASN P  53     -65.149 -53.477  31.639  0.00  0.00      PROC  
ATOM   4321  C   ASN P  53     -61.594 -51.394  28.666  0.00  0.00      PROC  
ATOM   4322  O   ASN P  53     -61.927 -50.623  27.789  0.00  0.00      PROC  
ATOM   4323  N   ARG P  54     -60.630 -52.277  28.376  0.00  0.00      PROC  
ATOM   4324  HN  ARG P  54     -60.125 -52.782  29.072  0.00  0.00      PROC  
ATOM   4325  CA  ARG P  54     -60.076 -52.429  26.991  0.00  0.00      PROC  
ATOM   4326  HA  ARG P  54     -59.829 -51.402  26.764  0.00  0.00      PROC  
ATOM   4327  CB  ARG P  54     -58.787 -53.298  26.890  0.00  0.00      PROC  
ATOM   4328  HB1 ARG P  54     -58.628 -53.318  25.790  0.00  0.00      PROC  
ATOM   4329  HB2 ARG P  54     -59.189 -54.283  27.207  0.00  0.00      PROC  
ATOM   4330  CG  ARG P  54     -57.503 -52.826  27.702  0.00  0.00      PROC  
ATOM   4331  HG1 ARG P  54     -56.766 -53.624  27.470  0.00  0.00      PROC  
ATOM   4332  HG2 ARG P  54     -57.746 -52.926  28.782  0.00  0.00      PROC  
ATOM   4333  CD  ARG P  54     -57.224 -51.396  27.435  0.00  0.00      PROC  
ATOM   4334  HD1 ARG P  54     -56.353 -51.058  28.037  0.00  0.00      PROC  
ATOM   4335  HD2 ARG P  54     -58.086 -50.743  27.690  0.00  0.00      PROC  
ATOM   4336  NE  ARG P  54     -56.856 -51.428  25.938  0.00  0.00      PROC  
ATOM   4337  HE  ARG P  54     -56.911 -52.285  25.426  0.00  0.00      PROC  
ATOM   4338  CZ  ARG P  54     -56.234 -50.460  25.301  0.00  0.00      PROC  
ATOM   4339  NH1 ARG P  54     -56.191 -49.176  25.645  0.00  0.00      PROC  
ATOM   4340 HH11 ARG P  54     -56.666 -48.809  26.445  0.00  0.00      PROC  
ATOM   4341 HH12 ARG P  54     -55.718 -48.522  25.055  0.00  0.00      PROC  
ATOM   4342  NH2 ARG P  54     -55.730 -50.748  24.102  0.00  0.00      PROC  
ATOM   4343 HH21 ARG P  54     -55.840 -51.710  23.850  0.00  0.00      PROC  
ATOM   4344 HH22 ARG P  54     -55.093 -50.070  23.737  0.00  0.00      PROC  
ATOM   4345  C   ARG P  54     -61.217 -52.929  26.050  0.00  0.00      PROC  
ATOM   4346  O   ARG P  54     -62.211 -53.569  26.404  0.00  0.00      PROC  
ATOM   4347  N   ASP P  55     -61.200 -52.503  24.761  0.00  0.00      PROC  
ATOM   4348  HN  ASP P  55     -60.452 -51.915  24.461  0.00  0.00      PROC  
ATOM   4349  CA  ASP P  55     -62.303 -52.574  23.830  0.00  0.00      PROC  
ATOM   4350  HA  ASP P  55     -63.192 -52.223  24.333  0.00  0.00      PROC  
ATOM   4351  CB  ASP P  55     -62.010 -51.735  22.549  0.00  0.00      PROC  
ATOM   4352  HB1 ASP P  55     -62.742 -51.905  21.731  0.00  0.00      PROC  
ATOM   4353  HB2 ASP P  55     -61.004 -51.998  22.157  0.00  0.00      PROC  
ATOM   4354  CG  ASP P  55     -61.987 -50.280  23.013  0.00  0.00      PROC  
ATOM   4355  OD1 ASP P  55     -62.760 -49.874  23.906  0.00  0.00      PROC  
ATOM   4356  OD2 ASP P  55     -61.251 -49.463  22.321  0.00  0.00      PROC  
ATOM   4357  C   ASP P  55     -62.493 -54.018  23.272  0.00  0.00      PROC  
ATOM   4358  O   ASP P  55     -61.530 -54.782  23.075  0.00  0.00      PROC  
ATOM   4359  N   PRO P  56     -63.745 -54.353  22.979  0.00  0.00      PROC  
ATOM   4360  CD  PRO P  56     -64.972 -53.693  23.437  0.00  0.00      PROC  
ATOM   4361  HD1 PRO P  56     -65.047 -52.656  23.044  0.00  0.00      PROC  
ATOM   4362  HD2 PRO P  56     -64.900 -53.733  24.545  0.00  0.00      PROC  
ATOM   4363  CA  PRO P  56     -64.087 -55.612  22.241  0.00  0.00      PROC  
ATOM   4364  HA  PRO P  56     -63.395 -56.382  22.549  0.00  0.00      PROC  
ATOM   4365  CB  PRO P  56     -65.498 -55.901  22.680  0.00  0.00      PROC  
ATOM   4366  HB1 PRO P  56     -65.517 -56.515  23.606  0.00  0.00      PROC  
ATOM   4367  HB2 PRO P  56     -66.165 -56.493  22.017  0.00  0.00      PROC  
ATOM   4368  CG  PRO P  56     -66.155 -54.542  22.916  0.00  0.00      PROC  
ATOM   4369  HG1 PRO P  56     -66.577 -54.056  22.010  0.00  0.00      PROC  
ATOM   4370  HG2 PRO P  56     -67.027 -54.674  23.592  0.00  0.00      PROC  
ATOM   4371  C   PRO P  56     -63.917 -55.317  20.714  0.00  0.00      PROC  
ATOM   4372  O   PRO P  56     -64.829 -55.142  19.943  0.00  0.00      PROC  
ATOM   4373  N   LYS P  57     -62.695 -55.450  20.255  0.00  0.00      PROC  
ATOM   4374  HN  LYS P  57     -61.985 -55.743  20.890  0.00  0.00      PROC  
ATOM   4375  CA  LYS P  57     -62.231 -55.198  18.948  0.00  0.00      PROC  
ATOM   4376  HA  LYS P  57     -62.963 -55.672  18.311  0.00  0.00      PROC  
ATOM   4377  CB  LYS P  57     -62.033 -53.704  18.690  0.00  0.00      PROC  
ATOM   4378  HB1 LYS P  57     -62.938 -53.253  19.151  0.00  0.00      PROC  
ATOM   4379  HB2 LYS P  57     -62.222 -53.600  17.600  0.00  0.00      PROC  
ATOM   4380  CG  LYS P  57     -60.785 -53.014  19.315  0.00  0.00      PROC  
ATOM   4381  HG1 LYS P  57     -59.854 -53.448  18.892  0.00  0.00      PROC  
ATOM   4382  HG2 LYS P  57     -60.806 -53.190  20.411  0.00  0.00      PROC  
ATOM   4383  CD  LYS P  57     -60.850 -51.418  19.213  0.00  0.00      PROC  
ATOM   4384  HD1 LYS P  57     -61.761 -51.060  19.739  0.00  0.00      PROC  
ATOM   4385  HD2 LYS P  57     -60.986 -50.986  18.198  0.00  0.00      PROC  
ATOM   4386  CE  LYS P  57     -59.628 -50.798  19.820  0.00  0.00      PROC  
ATOM   4387  HE1 LYS P  57     -58.797 -50.787  19.083  0.00  0.00      PROC  
ATOM   4388  HE2 LYS P  57     -59.198 -51.291  20.718  0.00  0.00      PROC  
ATOM   4389  NZ  LYS P  57     -59.901 -49.421  20.081  0.00  0.00      PROC  
ATOM   4390  HZ1 LYS P  57     -60.344 -48.978  19.251  0.00  0.00      PROC  
ATOM   4391  HZ2 LYS P  57     -59.100 -48.823  20.367  0.00  0.00      PROC  
ATOM   4392  HZ3 LYS P  57     -60.472 -49.337  20.947  0.00  0.00      PROC  
ATOM   4393  C   LYS P  57     -60.995 -56.067  18.810  0.00  0.00      PROC  
ATOM   4394  O   LYS P  57     -60.473 -56.666  19.798  0.00  0.00      PROC  
ATOM   4395  N   HSD P  58     -60.569 -56.221  17.576  0.00  0.00      PROC  
ATOM   4396  HN  HSD P  58     -61.055 -55.766  16.833  0.00  0.00      PROC  
ATOM   4397  CA  HSD P  58     -59.519 -57.042  17.061  0.00  0.00      PROC  
ATOM   4398  HA  HSD P  58     -59.501 -56.951  15.985  0.00  0.00      PROC  
ATOM   4399  CB  HSD P  58     -58.075 -56.812  17.695  0.00  0.00      PROC  
ATOM   4400  HB1 HSD P  58     -57.299 -56.982  16.919  0.00  0.00      PROC  
ATOM   4401  HB2 HSD P  58     -57.856 -57.420  18.599  0.00  0.00      PROC  
ATOM   4402  ND1 HSD P  58     -57.311 -54.359  17.262  0.00  0.00      PROC  
ATOM   4403  HD1 HSD P  58     -57.417 -54.394  16.268  0.00  0.00      PROC  
ATOM   4404  CG  HSD P  58     -57.695 -55.394  18.109  0.00  0.00      PROC  
ATOM   4405  CE1 HSD P  58     -56.924 -53.310  18.147  0.00  0.00      PROC  
ATOM   4406  HE1 HSD P  58     -56.430 -52.376  17.877  0.00  0.00      PROC  
ATOM   4407  NE2 HSD P  58     -57.156 -53.609  19.422  0.00  0.00      PROC  
ATOM   4408  CD2 HSD P  58     -57.503 -54.942  19.388  0.00  0.00      PROC  
ATOM   4409  HD2 HSD P  58     -57.851 -55.460  20.273  0.00  0.00      PROC  
ATOM   4410  C   HSD P  58     -59.628 -58.538  17.330  0.00  0.00      PROC  
ATOM   4411  O   HSD P  58     -58.645 -59.281  17.409  0.00  0.00      PROC  
ATOM   4412  N   LEU P  59     -60.836 -59.100  17.459  0.00  0.00      PROC  
ATOM   4413  HN  LEU P  59     -61.646 -58.521  17.410  0.00  0.00      PROC  
ATOM   4414  CA  LEU P  59     -61.041 -60.521  17.627  0.00  0.00      PROC  
ATOM   4415  HA  LEU P  59     -62.089 -60.612  17.380  0.00  0.00      PROC  
ATOM   4416  CB  LEU P  59     -60.362 -61.450  16.664  0.00  0.00      PROC  
ATOM   4417  HB1 LEU P  59     -60.849 -62.421  16.901  0.00  0.00      PROC  
ATOM   4418  HB2 LEU P  59     -59.271 -61.623  16.782  0.00  0.00      PROC  
ATOM   4419  CG  LEU P  59     -60.558 -61.141  15.140  0.00  0.00      PROC  
ATOM   4420  HG  LEU P  59     -60.310 -60.072  14.966  0.00  0.00      PROC  
ATOM   4421  CD1 LEU P  59     -59.715 -62.037  14.259  0.00  0.00      PROC  
ATOM   4422 HD11 LEU P  59     -58.745 -62.434  14.627  0.00  0.00      PROC  
ATOM   4423 HD12 LEU P  59     -59.543 -61.603  13.251  0.00  0.00      PROC  
ATOM   4424 HD13 LEU P  59     -60.217 -62.992  13.997  0.00  0.00      PROC  
ATOM   4425  CD2 LEU P  59     -61.998 -61.184  14.629  0.00  0.00      PROC  
ATOM   4426 HD21 LEU P  59     -62.775 -60.520  15.066  0.00  0.00      PROC  
ATOM   4427 HD22 LEU P  59     -62.421 -62.181  14.879  0.00  0.00      PROC  
ATOM   4428 HD23 LEU P  59     -61.981 -61.018  13.531  0.00  0.00      PROC  
ATOM   4429  C   LEU P  59     -60.834 -60.898  19.022  0.00  0.00      PROC  
ATOM   4430  O   LEU P  59     -60.272 -61.949  19.445  0.00  0.00      PROC  
ATOM   4431  N   ASN P  60     -61.141 -59.924  19.894  0.00  0.00      PROC  
ATOM   4432  HN  ASN P  60     -61.479 -59.092  19.459  0.00  0.00      PROC  
ATOM   4433  CA  ASN P  60     -61.152 -60.111  21.356  0.00  0.00      PROC  
ATOM   4434  HA  ASN P  60     -60.840 -61.126  21.553  0.00  0.00      PROC  
ATOM   4435  CB  ASN P  60     -60.258 -59.197  22.259  0.00  0.00      PROC  
ATOM   4436  HB1 ASN P  60     -60.032 -59.624  23.259  0.00  0.00      PROC  
ATOM   4437  HB2 ASN P  60     -60.682 -58.178  22.381  0.00  0.00      PROC  
ATOM   4438  CG  ASN P  60     -58.828 -59.095  21.708  0.00  0.00      PROC  
ATOM   4439  OD1 ASN P  60     -57.965 -59.941  21.861  0.00  0.00      PROC  
ATOM   4440  ND2 ASN P  60     -58.449 -57.904  21.129  0.00  0.00      PROC  
ATOM   4441 HD21 ASN P  60     -59.148 -57.422  20.601  0.00  0.00      PROC  
ATOM   4442 HD22 ASN P  60     -57.465 -57.852  20.954  0.00  0.00      PROC  
ATOM   4443  C   ASN P  60     -62.576 -59.866  21.878  0.00  0.00      PROC  
ATOM   4444  O   ASN P  60     -63.316 -59.103  21.283  0.00  0.00      PROC  
ATOM   4445  N   ASP P  61     -63.043 -60.719  22.819  0.00  0.00      PROC  
ATOM   4446  HN  ASP P  61     -62.391 -61.299  23.302  0.00  0.00      PROC  
ATOM   4447  CA  ASP P  61     -64.394 -60.765  23.374  0.00  0.00      PROC  
ATOM   4448  HA  ASP P  61     -64.390 -61.543  24.123  0.00  0.00      PROC  
ATOM   4449  CB  ASP P  61     -64.707 -59.434  24.121  0.00  0.00      PROC  
ATOM   4450  HB1 ASP P  61     -65.784 -59.328  24.374  0.00  0.00      PROC  
ATOM   4451  HB2 ASP P  61     -64.431 -58.581  23.464  0.00  0.00      PROC  
ATOM   4452  CG  ASP P  61     -63.969 -59.379  25.459  0.00  0.00      PROC  
ATOM   4453  OD1 ASP P  61     -63.474 -58.225  25.677  0.00  0.00      PROC  
ATOM   4454  OD2 ASP P  61     -63.777 -60.414  26.170  0.00  0.00      PROC  
ATOM   4455  C   ASP P  61     -65.588 -61.314  22.528  0.00  0.00      PROC  
ATOM   4456  O   ASP P  61     -66.731 -61.201  22.907  0.00  0.00      PROC  
ATOM   4457  N   ASP P  62     -65.288 -62.021  21.391  0.00  0.00      PROC  
ATOM   4458  HN  ASP P  62     -64.372 -62.351  21.179  0.00  0.00      PROC  
ATOM   4459  CA  ASP P  62     -66.265 -62.297  20.403  0.00  0.00      PROC  
ATOM   4460  HA  ASP P  62     -66.700 -61.331  20.194  0.00  0.00      PROC  
ATOM   4461  CB  ASP P  62     -65.657 -62.660  19.058  0.00  0.00      PROC  
ATOM   4462  HB1 ASP P  62     -66.428 -62.907  18.297  0.00  0.00      PROC  
ATOM   4463  HB2 ASP P  62     -65.018 -63.526  19.333  0.00  0.00      PROC  
ATOM   4464  CG  ASP P  62     -64.725 -61.588  18.475  0.00  0.00      PROC  
ATOM   4465  OD1 ASP P  62     -64.031 -62.057  17.531  0.00  0.00      PROC  
ATOM   4466  OD2 ASP P  62     -64.963 -60.380  18.672  0.00  0.00      PROC  
ATOM   4467  C   ASP P  62     -67.467 -63.108  20.782  0.00  0.00      PROC  
ATOM   4468  O   ASP P  62     -67.527 -64.208  21.338  0.00  0.00      PROC  
ATOM   4469  N   VAL P  63     -68.523 -62.558  20.152  0.00  0.00      PROC  
ATOM   4470  HN  VAL P  63     -68.495 -61.696  19.652  0.00  0.00      PROC  
ATOM   4471  CA  VAL P  63     -69.916 -63.001  20.235  0.00  0.00      PROC  
ATOM   4472  HA  VAL P  63     -70.029 -63.015  21.309  0.00  0.00      PROC  
ATOM   4473  CB  VAL P  63     -70.958 -61.987  19.654  0.00  0.00      PROC  
ATOM   4474  HB  VAL P  63     -71.953 -62.444  19.843  0.00  0.00      PROC  
ATOM   4475  CG1 VAL P  63     -70.799 -60.662  20.464  0.00  0.00      PROC  
ATOM   4476 HG11 VAL P  63     -69.752 -60.291  20.429  0.00  0.00      PROC  
ATOM   4477 HG12 VAL P  63     -70.977 -60.793  21.553  0.00  0.00      PROC  
ATOM   4478 HG13 VAL P  63     -71.502 -59.887  20.091  0.00  0.00      PROC  
ATOM   4479  CG2 VAL P  63     -70.763 -61.744  18.157  0.00  0.00      PROC  
ATOM   4480 HG21 VAL P  63     -71.368 -60.879  17.809  0.00  0.00      PROC  
ATOM   4481 HG22 VAL P  63     -71.022 -62.633  17.543  0.00  0.00      PROC  
ATOM   4482 HG23 VAL P  63     -69.713 -61.464  17.925  0.00  0.00      PROC  
ATOM   4483  C   VAL P  63     -70.116 -64.347  19.595  0.00  0.00      PROC  
ATOM   4484  O   VAL P  63     -69.388 -64.695  18.652  0.00  0.00      PROC  
ATOM   4485  N   VAL P  64     -71.039 -65.207  20.000  0.00  0.00      PROC  
ATOM   4486  HN  VAL P  64     -71.819 -64.889  20.532  0.00  0.00      PROC  
ATOM   4487  CA  VAL P  64     -71.129 -66.649  19.618  0.00  0.00      PROC  
ATOM   4488  HA  VAL P  64     -70.145 -66.962  19.302  0.00  0.00      PROC  
ATOM   4489  CB  VAL P  64     -71.654 -67.430  20.809  0.00  0.00      PROC  
ATOM   4490  HB  VAL P  64     -72.725 -67.219  21.014  0.00  0.00      PROC  
ATOM   4491  CG1 VAL P  64     -71.513 -68.947  20.515  0.00  0.00      PROC  
ATOM   4492 HG11 VAL P  64     -72.148 -69.310  19.679  0.00  0.00      PROC  
ATOM   4493 HG12 VAL P  64     -71.785 -69.611  21.364  0.00  0.00      PROC  
ATOM   4494 HG13 VAL P  64     -70.467 -69.086  20.167  0.00  0.00      PROC  
ATOM   4495  CG2 VAL P  64     -70.857 -67.092  22.071  0.00  0.00      PROC  
ATOM   4496 HG21 VAL P  64     -71.160 -66.073  22.395  0.00  0.00      PROC  
ATOM   4497 HG22 VAL P  64     -69.764 -67.217  21.913  0.00  0.00      PROC  
ATOM   4498 HG23 VAL P  64     -71.153 -67.797  22.877  0.00  0.00      PROC  
ATOM   4499  C   VAL P  64     -72.076 -66.857  18.390  0.00  0.00      PROC  
ATOM   4500  O   VAL P  64     -71.929 -67.749  17.558  0.00  0.00      PROC  
ATOM   4501  N   LYS P  65     -73.015 -65.969  18.154  0.00  0.00      PROC  
ATOM   4502  HN  LYS P  65     -73.208 -65.292  18.860  0.00  0.00      PROC  
ATOM   4503  CA  LYS P  65     -73.903 -66.002  17.056  0.00  0.00      PROC  
ATOM   4504  HA  LYS P  65     -73.369 -66.410  16.211  0.00  0.00      PROC  
ATOM   4505  CB  LYS P  65     -75.176 -66.848  17.360  0.00  0.00      PROC  
ATOM   4506  HB1 LYS P  65     -74.877 -67.912  17.243  0.00  0.00      PROC  
ATOM   4507  HB2 LYS P  65     -75.951 -66.575  16.612  0.00  0.00      PROC  
ATOM   4508  CG  LYS P  65     -75.800 -66.745  18.787  0.00  0.00      PROC  
ATOM   4509  HG1 LYS P  65     -75.879 -65.665  19.034  0.00  0.00      PROC  
ATOM   4510  HG2 LYS P  65     -75.190 -67.135  19.629  0.00  0.00      PROC  
ATOM   4511  CD  LYS P  65     -77.158 -67.455  19.001  0.00  0.00      PROC  
ATOM   4512  HD1 LYS P  65     -77.075 -68.562  19.040  0.00  0.00      PROC  
ATOM   4513  HD2 LYS P  65     -77.754 -67.119  18.126  0.00  0.00      PROC  
ATOM   4514  CE  LYS P  65     -77.958 -67.033  20.289  0.00  0.00      PROC  
ATOM   4515  HE1 LYS P  65     -77.417 -67.354  21.205  0.00  0.00      PROC  
ATOM   4516  HE2 LYS P  65     -78.872 -67.664  20.317  0.00  0.00      PROC  
ATOM   4517  NZ  LYS P  65     -78.347 -65.629  20.329  0.00  0.00      PROC  
ATOM   4518  HZ1 LYS P  65     -79.202 -65.649  20.921  0.00  0.00      PROC  
ATOM   4519  HZ2 LYS P  65     -78.527 -65.249  19.378  0.00  0.00      PROC  
ATOM   4520  HZ3 LYS P  65     -77.654 -65.019  20.808  0.00  0.00      PROC  
ATOM   4521  C   LYS P  65     -74.392 -64.546  16.707  0.00  0.00      PROC  
ATOM   4522  O   LYS P  65     -74.357 -63.662  17.527  0.00  0.00      PROC  
ATOM   4523  N   ILE P  66     -74.873 -64.316  15.488  0.00  0.00      PROC  
ATOM   4524  HN  ILE P  66     -74.808 -65.057  14.824  0.00  0.00      PROC  
ATOM   4525  CA  ILE P  66     -75.432 -63.013  15.053  0.00  0.00      PROC  
ATOM   4526  HA  ILE P  66     -75.399 -62.279  15.844  0.00  0.00      PROC  
ATOM   4527  CB  ILE P  66     -74.743 -62.464  13.825  0.00  0.00      PROC  
ATOM   4528  HB  ILE P  66     -74.625 -63.268  13.068  0.00  0.00      PROC  
ATOM   4529  CG2 ILE P  66     -75.453 -61.183  13.238  0.00  0.00      PROC  
ATOM   4530 HG21 ILE P  66     -76.426 -61.459  12.779  0.00  0.00      PROC  
ATOM   4531 HG22 ILE P  66     -74.844 -60.867  12.364  0.00  0.00      PROC  
ATOM   4532 HG23 ILE P  66     -75.668 -60.434  14.030  0.00  0.00      PROC  
ATOM   4533  CG1 ILE P  66     -73.241 -62.165  14.192  0.00  0.00      PROC  
ATOM   4534 HG11 ILE P  66     -72.735 -61.784  13.279  0.00  0.00      PROC  
ATOM   4535 HG12 ILE P  66     -72.551 -63.001  14.437  0.00  0.00      PROC  
ATOM   4536  CD  ILE P  66     -72.885 -61.258  15.327  0.00  0.00      PROC  
ATOM   4537  HD1 ILE P  66     -72.881 -61.839  16.275  0.00  0.00      PROC  
ATOM   4538  HD2 ILE P  66     -73.554 -60.373  15.386  0.00  0.00      PROC  
ATOM   4539  HD3 ILE P  66     -71.828 -60.942  15.197  0.00  0.00      PROC  
ATOM   4540  C   ILE P  66     -76.937 -63.212  14.761  0.00  0.00      PROC  
ATOM   4541  O   ILE P  66     -77.311 -63.922  13.850  0.00  0.00      PROC  
ATOM   4542  N   ASP P  67     -77.731 -62.553  15.627  0.00  0.00      PROC  
ATOM   4543  HN  ASP P  67     -77.342 -62.002  16.361  0.00  0.00      PROC  
ATOM   4544  CA  ASP P  67     -79.168 -62.596  15.735  0.00  0.00      PROC  
ATOM   4545  HA  ASP P  67     -79.500 -63.620  15.648  0.00  0.00      PROC  
ATOM   4546  CB  ASP P  67     -79.507 -62.252  17.161  0.00  0.00      PROC  
ATOM   4547  HB1 ASP P  67     -80.615 -62.263  17.243  0.00  0.00      PROC  
ATOM   4548  HB2 ASP P  67     -79.114 -61.235  17.375  0.00  0.00      PROC  
ATOM   4549  CG  ASP P  67     -79.165 -63.377  18.206  0.00  0.00      PROC  
ATOM   4550  OD1 ASP P  67     -79.365 -63.072  19.399  0.00  0.00      PROC  
ATOM   4551  OD2 ASP P  67     -78.874 -64.592  17.886  0.00  0.00      PROC  
ATOM   4552  C   ASP P  67     -79.852 -61.713  14.736  0.00  0.00      PROC  
ATOM   4553  O   ASP P  67     -79.317 -60.689  14.305  0.00  0.00      PROC  
ATOM   4554  N   PHE P  68     -81.123 -61.983  14.380  0.00  0.00      PROC  
ATOM   4555  HN  PHE P  68     -81.670 -62.754  14.698  0.00  0.00      PROC  
ATOM   4556  CA  PHE P  68     -81.891 -61.040  13.614  0.00  0.00      PROC  
ATOM   4557  HA  PHE P  68     -81.499 -61.080  12.608  0.00  0.00      PROC  
ATOM   4558  CB  PHE P  68     -83.391 -61.614  13.447  0.00  0.00      PROC  
ATOM   4559  HB1 PHE P  68     -83.886 -61.666  14.441  0.00  0.00      PROC  
ATOM   4560  HB2 PHE P  68     -83.265 -62.633  13.023  0.00  0.00      PROC  
ATOM   4561  CG  PHE P  68     -84.176 -60.801  12.476  0.00  0.00      PROC  
ATOM   4562  CD1 PHE P  68     -83.692 -60.553  11.178  0.00  0.00      PROC  
ATOM   4563  HD1 PHE P  68     -82.695 -60.835  10.873  0.00  0.00      PROC  
ATOM   4564  CE1 PHE P  68     -84.460 -59.842  10.278  0.00  0.00      PROC  
ATOM   4565  HE1 PHE P  68     -83.988 -59.565   9.348  0.00  0.00      PROC  
ATOM   4566  CZ  PHE P  68     -85.758 -59.354  10.752  0.00  0.00      PROC  
ATOM   4567  HZ  PHE P  68     -86.245 -58.687  10.057  0.00  0.00      PROC  
ATOM   4568  CD2 PHE P  68     -85.415 -60.397  12.870  0.00  0.00      PROC  
ATOM   4569  HD2 PHE P  68     -85.698 -60.625  13.887  0.00  0.00      PROC  
ATOM   4570  CE2 PHE P  68     -86.229 -59.648  12.036  0.00  0.00      PROC  
ATOM   4571  HE2 PHE P  68     -87.234 -59.404  12.347  0.00  0.00      PROC  
ATOM   4572  C   PHE P  68     -81.995 -59.619  14.250  0.00  0.00      PROC  
ATOM   4573  O   PHE P  68     -82.022 -58.629  13.567  0.00  0.00      PROC  
ATOM   4574  N   GLU P  69     -82.057 -59.544  15.644  0.00  0.00      PROC  
ATOM   4575  HN  GLU P  69     -82.396 -60.322  16.166  0.00  0.00      PROC  
ATOM   4576  CA  GLU P  69     -81.999 -58.305  16.329  0.00  0.00      PROC  
ATOM   4577  HA  GLU P  69     -82.658 -57.595  15.852  0.00  0.00      PROC  
ATOM   4578  CB  GLU P  69     -82.550 -58.498  17.737  0.00  0.00      PROC  
ATOM   4579  HB1 GLU P  69     -82.237 -57.706  18.451  0.00  0.00      PROC  
ATOM   4580  HB2 GLU P  69     -82.067 -59.397  18.176  0.00  0.00      PROC  
ATOM   4581  CG  GLU P  69     -84.140 -58.589  17.787  0.00  0.00      PROC  
ATOM   4582  HG1 GLU P  69     -84.567 -59.455  17.237  0.00  0.00      PROC  
ATOM   4583  HG2 GLU P  69     -84.568 -57.673  17.326  0.00  0.00      PROC  
ATOM   4584  CD  GLU P  69     -84.713 -58.777  19.166  0.00  0.00      PROC  
ATOM   4585  OE1 GLU P  69     -84.764 -59.892  19.653  0.00  0.00      PROC  
ATOM   4586  OE2 GLU P  69     -85.195 -57.821  19.840  0.00  0.00      PROC  
ATOM   4587  C   GLU P  69     -80.632 -57.659  16.359  0.00  0.00      PROC  
ATOM   4588  O   GLU P  69     -80.453 -56.539  16.755  0.00  0.00      PROC  
ATOM   4589  N   ASP P  70     -79.565 -58.368  15.981  0.00  0.00      PROC  
ATOM   4590  HN  ASP P  70     -79.594 -59.286  15.593  0.00  0.00      PROC  
ATOM   4591  CA  ASP P  70     -78.264 -57.866  15.813  0.00  0.00      PROC  
ATOM   4592  HA  ASP P  70     -78.193 -57.064  16.533  0.00  0.00      PROC  
ATOM   4593  CB  ASP P  70     -77.119 -58.812  16.041  0.00  0.00      PROC  
ATOM   4594  HB1 ASP P  70     -76.156 -58.301  15.825  0.00  0.00      PROC  
ATOM   4595  HB2 ASP P  70     -77.117 -59.713  15.390  0.00  0.00      PROC  
ATOM   4596  CG  ASP P  70     -76.986 -59.228  17.519  0.00  0.00      PROC  
ATOM   4597  OD1 ASP P  70     -77.042 -58.415  18.443  0.00  0.00      PROC  
ATOM   4598  OD2 ASP P  70     -76.754 -60.502  17.730  0.00  0.00      PROC  
ATOM   4599  C   ASP P  70     -78.062 -57.144  14.519  0.00  0.00      PROC  
ATOM   4600  O   ASP P  70     -77.117 -56.363  14.413  0.00  0.00      PROC  
ATOM   4601  N   VAL P  71     -78.973 -57.380  13.556  0.00  0.00      PROC  
ATOM   4602  HN  VAL P  71     -79.787 -57.917  13.764  0.00  0.00      PROC  
ATOM   4603  CA  VAL P  71     -78.936 -56.870  12.274  0.00  0.00      PROC  
ATOM   4604  HA  VAL P  71     -78.027 -56.318  12.083  0.00  0.00      PROC  
ATOM   4605  CB  VAL P  71     -78.986 -58.045  11.204  0.00  0.00      PROC  
ATOM   4606  HB  VAL P  71     -79.989 -58.523  11.214  0.00  0.00      PROC  
ATOM   4607  CG1 VAL P  71     -78.592 -57.540   9.776  0.00  0.00      PROC  
ATOM   4608 HG11 VAL P  71     -79.290 -56.700   9.570  0.00  0.00      PROC  
ATOM   4609 HG12 VAL P  71     -78.724 -58.399   9.084  0.00  0.00      PROC  
ATOM   4610 HG13 VAL P  71     -77.549 -57.159   9.805  0.00  0.00      PROC  
ATOM   4611  CG2 VAL P  71     -77.906 -59.114  11.572  0.00  0.00      PROC  
ATOM   4612 HG21 VAL P  71     -77.040 -58.431  11.708  0.00  0.00      PROC  
ATOM   4613 HG22 VAL P  71     -77.723 -59.889  10.798  0.00  0.00      PROC  
ATOM   4614 HG23 VAL P  71     -78.192 -59.649  12.502  0.00  0.00      PROC  
ATOM   4615  C   VAL P  71     -80.057 -55.771  12.110  0.00  0.00      PROC  
ATOM   4616  O   VAL P  71     -79.695 -54.638  11.748  0.00  0.00      PROC  
ATOM   4617  N   ILE P  72     -81.329 -56.133  12.422  0.00  0.00      PROC  
ATOM   4618  HN  ILE P  72     -81.555 -57.014  12.831  0.00  0.00      PROC  
ATOM   4619  CA  ILE P  72     -82.485 -55.192  12.374  0.00  0.00      PROC  
ATOM   4620  HA  ILE P  72     -82.334 -54.358  11.705  0.00  0.00      PROC  
ATOM   4621  CB  ILE P  72     -83.658 -55.890  11.708  0.00  0.00      PROC  
ATOM   4622  HB  ILE P  72     -84.155 -56.575  12.428  0.00  0.00      PROC  
ATOM   4623  CG2 ILE P  72     -84.736 -54.870  11.288  0.00  0.00      PROC  
ATOM   4624 HG21 ILE P  72     -84.409 -54.300  10.392  0.00  0.00      PROC  
ATOM   4625 HG22 ILE P  72     -84.971 -54.101  12.055  0.00  0.00      PROC  
ATOM   4626 HG23 ILE P  72     -85.689 -55.358  10.992  0.00  0.00      PROC  
ATOM   4627  CG1 ILE P  72     -83.225 -56.768  10.486  0.00  0.00      PROC  
ATOM   4628 HG11 ILE P  72     -84.194 -57.139  10.091  0.00  0.00      PROC  
ATOM   4629 HG12 ILE P  72     -82.533 -57.540  10.884  0.00  0.00      PROC  
ATOM   4630  CD  ILE P  72     -82.637 -56.074   9.338  0.00  0.00      PROC  
ATOM   4631  HD1 ILE P  72     -81.951 -56.748   8.782  0.00  0.00      PROC  
ATOM   4632  HD2 ILE P  72     -82.040 -55.242   9.768  0.00  0.00      PROC  
ATOM   4633  HD3 ILE P  72     -83.431 -55.631   8.698  0.00  0.00      PROC  
ATOM   4634  C   ILE P  72     -82.969 -54.692  13.775  0.00  0.00      PROC  
ATOM   4635  O   ILE P  72     -83.512 -55.475  14.519  0.00  0.00      PROC  
ATOM   4636  N   ALA P  73     -82.775 -53.396  14.032  0.00  0.00      PROC  
ATOM   4637  HN  ALA P  73     -82.233 -52.764  13.483  0.00  0.00      PROC  
ATOM   4638  CA  ALA P  73     -83.232 -52.845  15.241  0.00  0.00      PROC  
ATOM   4639  HA  ALA P  73     -83.768 -53.537  15.873  0.00  0.00      PROC  
ATOM   4640  CB  ALA P  73     -82.028 -52.273  16.003  0.00  0.00      PROC  
ATOM   4641  HB1 ALA P  73     -81.474 -51.633  15.283  0.00  0.00      PROC  
ATOM   4642  HB2 ALA P  73     -81.285 -52.995  16.404  0.00  0.00      PROC  
ATOM   4643  HB3 ALA P  73     -82.466 -51.745  16.877  0.00  0.00      PROC  
ATOM   4644  C   ALA P  73     -84.204 -51.779  14.900  0.00  0.00      PROC  
ATOM   4645  O   ALA P  73     -83.810 -50.785  14.357  0.00  0.00      PROC  
ATOM   4646  N   GLU P  74     -85.553 -51.969  15.084  0.00  0.00      PROC  
ATOM   4647  HN  GLU P  74     -85.855 -52.809  15.527  0.00  0.00      PROC  
ATOM   4648  CA  GLU P  74     -86.462 -50.951  14.604  0.00  0.00      PROC  
ATOM   4649  HA  GLU P  74     -86.200 -50.628  13.607  0.00  0.00      PROC  
ATOM   4650  CB  GLU P  74     -87.928 -51.454  14.669  0.00  0.00      PROC  
ATOM   4651  HB1 GLU P  74     -88.637 -50.660  14.352  0.00  0.00      PROC  
ATOM   4652  HB2 GLU P  74     -88.312 -51.670  15.689  0.00  0.00      PROC  
ATOM   4653  CG  GLU P  74     -88.063 -52.633  13.662  0.00  0.00      PROC  
ATOM   4654  HG1 GLU P  74     -87.554 -53.517  14.102  0.00  0.00      PROC  
ATOM   4655  HG2 GLU P  74     -87.579 -52.418  12.686  0.00  0.00      PROC  
ATOM   4656  CD  GLU P  74     -89.484 -53.052  13.280  0.00  0.00      PROC  
ATOM   4657  OE1 GLU P  74     -90.109 -53.765  14.128  0.00  0.00      PROC  
ATOM   4658  OE2 GLU P  74     -90.032 -52.676  12.211  0.00  0.00      PROC  
ATOM   4659  C   GLU P  74     -86.305 -49.774  15.560  0.00  0.00      PROC  
ATOM   4660  O   GLU P  74     -85.989 -49.936  16.700  0.00  0.00      PROC  
ATOM   4661  N   PRO P  75     -86.553 -48.497  15.184  0.00  0.00      PROC  
ATOM   4662  CD  PRO P  75     -86.777 -47.953  13.875  0.00  0.00      PROC  
ATOM   4663  HD1 PRO P  75     -87.211 -48.746  13.229  0.00  0.00      PROC  
ATOM   4664  HD2 PRO P  75     -85.783 -47.773  13.411  0.00  0.00      PROC  
ATOM   4665  CA  PRO P  75     -86.901 -47.564  16.225  0.00  0.00      PROC  
ATOM   4666  HA  PRO P  75     -86.008 -47.480  16.826  0.00  0.00      PROC  
ATOM   4667  CB  PRO P  75     -87.224 -46.228  15.427  0.00  0.00      PROC  
ATOM   4668  HB1 PRO P  75     -86.358 -45.552  15.258  0.00  0.00      PROC  
ATOM   4669  HB2 PRO P  75     -88.043 -45.623  15.872  0.00  0.00      PROC  
ATOM   4670  CG  PRO P  75     -87.590 -46.672  14.054  0.00  0.00      PROC  
ATOM   4671  HG1 PRO P  75     -88.658 -46.975  14.016  0.00  0.00      PROC  
ATOM   4672  HG2 PRO P  75     -87.413 -45.994  13.192  0.00  0.00      PROC  
ATOM   4673  C   PRO P  75     -88.078 -47.917  17.145  0.00  0.00      PROC  
ATOM   4674  O   PRO P  75     -89.068 -48.375  16.636  0.00  0.00      PROC  
ATOM   4675  N   GLU P  76     -88.023 -47.627  18.420  0.00  0.00      PROC  
ATOM   4676  HN  GLU P  76     -87.226 -47.252  18.887  0.00  0.00      PROC  
ATOM   4677  CA  GLU P  76     -89.112 -47.640  19.422  0.00  0.00      PROC  
ATOM   4678  HA  GLU P  76     -89.577 -48.602  19.263  0.00  0.00      PROC  
ATOM   4679  CB  GLU P  76     -88.565 -47.427  20.910  0.00  0.00      PROC  
ATOM   4680  HB1 GLU P  76     -89.402 -47.290  21.627  0.00  0.00      PROC  
ATOM   4681  HB2 GLU P  76     -88.085 -46.425  20.887  0.00  0.00      PROC  
ATOM   4682  CG  GLU P  76     -87.720 -48.516  21.443  0.00  0.00      PROC  
ATOM   4683  HG1 GLU P  76     -86.701 -48.326  21.043  0.00  0.00      PROC  
ATOM   4684  HG2 GLU P  76     -87.965 -49.536  21.075  0.00  0.00      PROC  
ATOM   4685  CD  GLU P  76     -87.641 -48.429  22.998  0.00  0.00      PROC  
ATOM   4686  OE1 GLU P  76     -87.271 -47.348  23.545  0.00  0.00      PROC  
ATOM   4687  OE2 GLU P  76     -87.846 -49.443  23.682  0.00  0.00      PROC  
ATOM   4688  C   GLU P  76     -90.122 -46.597  19.088  0.00  0.00      PROC  
ATOM   4689  O   GLU P  76     -89.815 -45.393  19.296  0.00  0.00      PROC  
ATOM   4690  N   GLY P  77     -91.226 -46.995  18.409  0.00  0.00      PROC  
ATOM   4691  HN  GLY P  77     -91.257 -47.979  18.254  0.00  0.00      PROC  
ATOM   4692  CA  GLY P  77     -92.396 -46.216  18.064  0.00  0.00      PROC  
ATOM   4693  HA1 GLY P  77     -92.293 -45.183  18.361  0.00  0.00      PROC  
ATOM   4694  HA2 GLY P  77     -93.193 -46.679  18.627  0.00  0.00      PROC  
ATOM   4695  C   GLY P  77     -92.740 -46.256  16.623  0.00  0.00      PROC  
ATOM   4696  O   GLY P  77     -93.760 -45.843  16.184  0.00  0.00      PROC  
ATOM   4697  N   THR P  78     -91.931 -46.972  15.940  0.00  0.00      PROC  
ATOM   4698  HN  THR P  78     -91.075 -47.309  16.325  0.00  0.00      PROC  
ATOM   4699  CA  THR P  78     -92.236 -47.244  14.548  0.00  0.00      PROC  
ATOM   4700  HA  THR P  78     -93.295 -47.189  14.342  0.00  0.00      PROC  
ATOM   4701  CB  THR P  78     -91.583 -46.273  13.533  0.00  0.00      PROC  
ATOM   4702  HB  THR P  78     -90.476 -46.332  13.600  0.00  0.00      PROC  
ATOM   4703  OG1 THR P  78     -92.006 -44.937  13.943  0.00  0.00      PROC  
ATOM   4704  HG1 THR P  78     -91.480 -44.691  14.708  0.00  0.00      PROC  
ATOM   4705  CG2 THR P  78     -92.017 -46.590  12.113  0.00  0.00      PROC  
ATOM   4706 HG21 THR P  78     -91.416 -47.480  11.829  0.00  0.00      PROC  
ATOM   4707 HG22 THR P  78     -91.901 -45.772  11.370  0.00  0.00      PROC  
ATOM   4708 HG23 THR P  78     -93.079 -46.917  12.122  0.00  0.00      PROC  
ATOM   4709  C   THR P  78     -91.957 -48.698  14.223  0.00  0.00      PROC  
ATOM   4710  O   THR P  78     -90.737 -48.979  14.048  0.00  0.00      PROC  
ATOM   4711  N   HSD P  79     -92.977 -49.562  14.066  0.00  0.00      PROC  
ATOM   4712  HN  HSD P  79     -93.940 -49.316  14.140  0.00  0.00      PROC  
ATOM   4713  CA  HSD P  79     -92.706 -50.918  14.208  0.00  0.00      PROC  
ATOM   4714  HA  HSD P  79     -91.668 -51.206  14.132  0.00  0.00      PROC  
ATOM   4715  CB  HSD P  79     -93.186 -51.582  15.505  0.00  0.00      PROC  
ATOM   4716  HB1 HSD P  79     -93.016 -52.668  15.341  0.00  0.00      PROC  
ATOM   4717  HB2 HSD P  79     -94.253 -51.415  15.762  0.00  0.00      PROC  
ATOM   4718  ND1 HSD P  79     -91.093 -51.234  16.752  0.00  0.00      PROC  
ATOM   4719  HD1 HSD P  79     -90.436 -51.665  16.133  0.00  0.00      PROC  
ATOM   4720  CG  HSD P  79     -92.401 -51.093  16.664  0.00  0.00      PROC  
ATOM   4721  CE1 HSD P  79     -90.672 -50.573  17.846  0.00  0.00      PROC  
ATOM   4722  HE1 HSD P  79     -89.676 -50.692  18.274  0.00  0.00      PROC  
ATOM   4723  NE2 HSD P  79     -91.663 -49.967  18.489  0.00  0.00      PROC  
ATOM   4724  CD2 HSD P  79     -92.770 -50.219  17.674  0.00  0.00      PROC  
ATOM   4725  HD2 HSD P  79     -93.729 -49.720  17.736  0.00  0.00      PROC  
ATOM   4726  C   HSD P  79     -93.455 -51.567  13.017  0.00  0.00      PROC  
ATOM   4727  O   HSD P  79     -94.640 -51.291  12.810  0.00  0.00      PROC  
ATOM   4728  N   SER P  80     -92.759 -52.425  12.246  0.00  0.00      PROC  
ATOM   4729  HN  SER P  80     -91.764 -52.396  12.306  0.00  0.00      PROC  
ATOM   4730  CA  SER P  80     -93.207 -53.567  11.489  0.00  0.00      PROC  
ATOM   4731  HA  SER P  80     -93.687 -53.095  10.644  0.00  0.00      PROC  
ATOM   4732  CB  SER P  80     -92.093 -54.413  10.970  0.00  0.00      PROC  
ATOM   4733  HB1 SER P  80     -92.542 -55.296  10.467  0.00  0.00      PROC  
ATOM   4734  HB2 SER P  80     -91.487 -54.754  11.836  0.00  0.00      PROC  
ATOM   4735  OG  SER P  80     -91.250 -53.713  10.112  0.00  0.00      PROC  
ATOM   4736  HG1 SER P  80     -90.601 -53.372  10.732  0.00  0.00      PROC  
ATOM   4737  C   SER P  80     -94.228 -54.469  12.219  0.00  0.00      PROC  
ATOM   4738  O   SER P  80     -94.181 -54.542  13.436  0.00  0.00      PROC  
ATOM   4739  N   PHE P  81     -95.068 -55.110  11.401  0.00  0.00      PROC  
ATOM   4740  HN  PHE P  81     -95.136 -54.926  10.423  0.00  0.00      PROC  
ATOM   4741  CA  PHE P  81     -95.942 -56.211  11.773  0.00  0.00      PROC  
ATOM   4742  HA  PHE P  81     -96.620 -55.905  12.556  0.00  0.00      PROC  
ATOM   4743  CB  PHE P  81     -96.736 -56.757  10.519  0.00  0.00      PROC  
ATOM   4744  HB1 PHE P  81     -97.351 -57.640  10.794  0.00  0.00      PROC  
ATOM   4745  HB2 PHE P  81     -95.937 -56.955   9.773  0.00  0.00      PROC  
ATOM   4746  CG  PHE P  81     -97.685 -55.811   9.954  0.00  0.00      PROC  
ATOM   4747  CD1 PHE P  81     -98.768 -55.383  10.750  0.00  0.00      PROC  
ATOM   4748  HD1 PHE P  81     -98.638 -55.620  11.796  0.00  0.00      PROC  
ATOM   4749  CE1 PHE P  81     -99.868 -54.630  10.264  0.00  0.00      PROC  
ATOM   4750  HE1 PHE P  81    -100.606 -54.310  10.985  0.00  0.00      PROC  
ATOM   4751  CZ  PHE P  81     -99.865 -54.352   8.886  0.00  0.00      PROC  
ATOM   4752  HZ  PHE P  81    -100.746 -53.844   8.521  0.00  0.00      PROC  
ATOM   4753  CD2 PHE P  81     -97.799 -55.692   8.558  0.00  0.00      PROC  
ATOM   4754  HD2 PHE P  81     -97.052 -56.185   7.953  0.00  0.00      PROC  
ATOM   4755  CE2 PHE P  81     -98.867 -54.948   8.027  0.00  0.00      PROC  
ATOM   4756  HE2 PHE P  81     -98.800 -54.729   6.972  0.00  0.00      PROC  
ATOM   4757  C   PHE P  81     -95.226 -57.395  12.441  0.00  0.00      PROC  
ATOM   4758  O   PHE P  81     -94.100 -57.769  12.121  0.00  0.00      PROC  
ATOM   4759  N   ASP P  82     -95.906 -58.050  13.496  0.00  0.00      PROC  
ATOM   4760  HN  ASP P  82     -96.833 -57.799  13.765  0.00  0.00      PROC  
ATOM   4761  CA  ASP P  82     -95.445 -59.112  14.324  0.00  0.00      PROC  
ATOM   4762  HA  ASP P  82     -94.436 -58.926  14.663  0.00  0.00      PROC  
ATOM   4763  CB  ASP P  82     -96.461 -59.403  15.346  0.00  0.00      PROC  
ATOM   4764  HB1 ASP P  82     -96.391 -60.469  15.650  0.00  0.00      PROC  
ATOM   4765  HB2 ASP P  82     -97.523 -59.320  15.031  0.00  0.00      PROC  
ATOM   4766  CG  ASP P  82     -96.409 -58.455  16.556  0.00  0.00      PROC  
ATOM   4767  OD1 ASP P  82     -97.291 -58.447  17.435  0.00  0.00      PROC  
ATOM   4768  OD2 ASP P  82     -95.381 -57.720  16.538  0.00  0.00      PROC  
ATOM   4769  C   ASP P  82     -95.232 -60.368  13.536  0.00  0.00      PROC  
ATOM   4770  O   ASP P  82     -94.194 -61.082  13.730  0.00  0.00      PROC  
ATOM   4771  N   GLY P  83     -96.127 -60.750  12.617  0.00  0.00      PROC  
ATOM   4772  HN  GLY P  83     -96.886 -60.231  12.231  0.00  0.00      PROC  
ATOM   4773  CA  GLY P  83     -95.990 -62.006  11.844  0.00  0.00      PROC  
ATOM   4774  HA1 GLY P  83     -96.832 -62.196  11.195  0.00  0.00      PROC  
ATOM   4775  HA2 GLY P  83     -95.724 -62.666  12.656  0.00  0.00      PROC  
ATOM   4776  C   GLY P  83     -94.829 -62.005  10.975  0.00  0.00      PROC  
ATOM   4777  O   GLY P  83     -93.916 -62.841  11.042  0.00  0.00      PROC  
ATOM   4778  N   ILE P  84     -94.830 -60.980  10.121  0.00  0.00      PROC  
ATOM   4779  HN  ILE P  84     -95.653 -60.444   9.947  0.00  0.00      PROC  
ATOM   4780  CA  ILE P  84     -93.713 -60.594   9.278  0.00  0.00      PROC  
ATOM   4781  HA  ILE P  84     -93.533 -61.320   8.499  0.00  0.00      PROC  
ATOM   4782  CB  ILE P  84     -94.005 -59.248   8.610  0.00  0.00      PROC  
ATOM   4783  HB  ILE P  84     -94.417 -58.678   9.469  0.00  0.00      PROC  
ATOM   4784  CG2 ILE P  84     -92.787 -58.395   8.045  0.00  0.00      PROC  
ATOM   4785 HG21 ILE P  84     -93.122 -57.444   7.576  0.00  0.00      PROC  
ATOM   4786 HG22 ILE P  84     -92.204 -58.976   7.299  0.00  0.00      PROC  
ATOM   4787 HG23 ILE P  84     -92.106 -57.921   8.784  0.00  0.00      PROC  
ATOM   4788  CG1 ILE P  84     -95.100 -59.381   7.516  0.00  0.00      PROC  
ATOM   4789 HG11 ILE P  84     -95.360 -58.326   7.283  0.00  0.00      PROC  
ATOM   4790 HG12 ILE P  84     -95.971 -59.972   7.869  0.00  0.00      PROC  
ATOM   4791  CD  ILE P  84     -94.690 -60.105   6.223  0.00  0.00      PROC  
ATOM   4792  HD1 ILE P  84     -94.137 -59.458   5.509  0.00  0.00      PROC  
ATOM   4793  HD2 ILE P  84     -95.676 -60.424   5.824  0.00  0.00      PROC  
ATOM   4794  HD3 ILE P  84     -94.100 -61.021   6.439  0.00  0.00      PROC  
ATOM   4795  C   ILE P  84     -92.408 -60.556  10.015  0.00  0.00      PROC  
ATOM   4796  O   ILE P  84     -91.461 -61.200   9.633  0.00  0.00      PROC  
ATOM   4797  N   TRP P  85     -92.335 -59.883  11.180  0.00  0.00      PROC  
ATOM   4798  HN  TRP P  85     -93.101 -59.361  11.546  0.00  0.00      PROC  
ATOM   4799  CA  TRP P  85     -91.139 -59.815  11.908  0.00  0.00      PROC  
ATOM   4800  HA  TRP P  85     -90.367 -59.589  11.187  0.00  0.00      PROC  
ATOM   4801  CB  TRP P  85     -91.340 -58.785  13.091  0.00  0.00      PROC  
ATOM   4802  HB1 TRP P  85     -92.058 -59.181  13.841  0.00  0.00      PROC  
ATOM   4803  HB2 TRP P  85     -91.753 -57.845  12.667  0.00  0.00      PROC  
ATOM   4804  CG  TRP P  85     -90.025 -58.468  13.692  0.00  0.00      PROC  
ATOM   4805  CD1 TRP P  85     -89.173 -57.536  13.217  0.00  0.00      PROC  
ATOM   4806  HD1 TRP P  85     -89.279 -56.833  12.403  0.00  0.00      PROC  
ATOM   4807  NE1 TRP P  85     -88.004 -57.500  13.984  0.00  0.00      PROC  
ATOM   4808  HE1 TRP P  85     -87.487 -56.710  14.233  0.00  0.00      PROC  
ATOM   4809  CE2 TRP P  85     -88.131 -58.500  14.928  0.00  0.00      PROC  
ATOM   4810  CD2 TRP P  85     -89.361 -59.132  14.784  0.00  0.00      PROC  
ATOM   4811  CE3 TRP P  85     -89.713 -60.147  15.655  0.00  0.00      PROC  
ATOM   4812  HE3 TRP P  85     -90.749 -60.427  15.537  0.00  0.00      PROC  
ATOM   4813  CZ3 TRP P  85     -88.847 -60.576  16.614  0.00  0.00      PROC  
ATOM   4814  HZ3 TRP P  85     -89.082 -61.497  17.126  0.00  0.00      PROC  
ATOM   4815  CZ2 TRP P  85     -87.233 -58.909  15.864  0.00  0.00      PROC  
ATOM   4816  HZ2 TRP P  85     -86.247 -58.477  15.942  0.00  0.00      PROC  
ATOM   4817  CH2 TRP P  85     -87.598 -60.017  16.701  0.00  0.00      PROC  
ATOM   4818  HH2 TRP P  85     -86.875 -60.419  17.395  0.00  0.00      PROC  
ATOM   4819  C   TRP P  85     -90.703 -61.277  12.464  0.00  0.00      PROC  
ATOM   4820  O   TRP P  85     -89.544 -61.601  12.237  0.00  0.00      PROC  
ATOM   4821  N   LYS P  86     -91.603 -62.080  13.131  0.00  0.00      PROC  
ATOM   4822  HN  LYS P  86     -92.491 -61.713  13.397  0.00  0.00      PROC  
ATOM   4823  CA  LYS P  86     -91.485 -63.478  13.486  0.00  0.00      PROC  
ATOM   4824  HA  LYS P  86     -90.739 -63.391  14.262  0.00  0.00      PROC  
ATOM   4825  CB  LYS P  86     -92.849 -64.117  13.977  0.00  0.00      PROC  
ATOM   4826  HB1 LYS P  86     -93.573 -63.870  13.171  0.00  0.00      PROC  
ATOM   4827  HB2 LYS P  86     -93.172 -63.593  14.902  0.00  0.00      PROC  
ATOM   4828  CG  LYS P  86     -92.913 -65.617  14.291  0.00  0.00      PROC  
ATOM   4829  HG1 LYS P  86     -92.597 -66.200  13.400  0.00  0.00      PROC  
ATOM   4830  HG2 LYS P  86     -93.995 -65.813  14.450  0.00  0.00      PROC  
ATOM   4831  CD  LYS P  86     -91.952 -66.091  15.430  0.00  0.00      PROC  
ATOM   4832  HD1 LYS P  86     -92.271 -65.608  16.378  0.00  0.00      PROC  
ATOM   4833  HD2 LYS P  86     -90.946 -65.781  15.074  0.00  0.00      PROC  
ATOM   4834  CE  LYS P  86     -91.947 -67.623  15.665  0.00  0.00      PROC  
ATOM   4835  HE1 LYS P  86     -91.099 -68.012  16.268  0.00  0.00      PROC  
ATOM   4836  HE2 LYS P  86     -91.983 -68.006  14.622  0.00  0.00      PROC  
ATOM   4837  NZ  LYS P  86     -93.193 -68.085  16.317  0.00  0.00      PROC  
ATOM   4838  HZ1 LYS P  86     -93.053 -68.553  17.236  0.00  0.00      PROC  
ATOM   4839  HZ2 LYS P  86     -93.770 -68.694  15.703  0.00  0.00      PROC  
ATOM   4840  HZ3 LYS P  86     -93.651 -67.215  16.655  0.00  0.00      PROC  
ATOM   4841  C   LYS P  86     -90.964 -64.317  12.395  0.00  0.00      PROC  
ATOM   4842  O   LYS P  86     -89.943 -64.990  12.563  0.00  0.00      PROC  
ATOM   4843  N   ALA P  87     -91.531 -64.223  11.213  0.00  0.00      PROC  
ATOM   4844  HN  ALA P  87     -92.351 -63.658  11.184  0.00  0.00      PROC  
ATOM   4845  CA  ALA P  87     -91.241 -64.940  10.000  0.00  0.00      PROC  
ATOM   4846  HA  ALA P  87     -91.322 -65.996  10.212  0.00  0.00      PROC  
ATOM   4847  CB  ALA P  87     -92.202 -64.508   8.850  0.00  0.00      PROC  
ATOM   4848  HB1 ALA P  87     -92.143 -63.440   8.547  0.00  0.00      PROC  
ATOM   4849  HB2 ALA P  87     -93.275 -64.578   9.128  0.00  0.00      PROC  
ATOM   4850  HB3 ALA P  87     -91.972 -65.137   7.964  0.00  0.00      PROC  
ATOM   4851  C   ALA P  87     -89.855 -64.612   9.543  0.00  0.00      PROC  
ATOM   4852  O   ALA P  87     -89.034 -65.515   9.146  0.00  0.00      PROC  
ATOM   4853  N   SER P  88     -89.478 -63.322   9.468  0.00  0.00      PROC  
ATOM   4854  HN  SER P  88     -90.073 -62.633   9.876  0.00  0.00      PROC  
ATOM   4855  CA  SER P  88     -88.229 -62.825   8.996  0.00  0.00      PROC  
ATOM   4856  HA  SER P  88     -88.002 -63.352   8.081  0.00  0.00      PROC  
ATOM   4857  CB  SER P  88     -88.292 -61.304   8.965  0.00  0.00      PROC  
ATOM   4858  HB1 SER P  88     -87.329 -60.775   8.799  0.00  0.00      PROC  
ATOM   4859  HB2 SER P  88     -88.525 -60.940   9.988  0.00  0.00      PROC  
ATOM   4860  OG  SER P  88     -89.223 -60.720   8.060  0.00  0.00      PROC  
ATOM   4861  HG1 SER P  88     -90.105 -60.860   8.412  0.00  0.00      PROC  
ATOM   4862  C   SER P  88     -87.104 -63.203  10.010  0.00  0.00      PROC  
ATOM   4863  O   SER P  88     -86.042 -63.688   9.617  0.00  0.00      PROC  
ATOM   4864  N   PHE P  89     -87.303 -63.119  11.391  0.00  0.00      PROC  
ATOM   4865  HN  PHE P  89     -88.146 -62.826  11.835  0.00  0.00      PROC  
ATOM   4866  CA  PHE P  89     -86.468 -63.691  12.406  0.00  0.00      PROC  
ATOM   4867  HA  PHE P  89     -85.469 -63.302  12.280  0.00  0.00      PROC  
ATOM   4868  CB  PHE P  89     -87.192 -63.323  13.708  0.00  0.00      PROC  
ATOM   4869  HB1 PHE P  89     -88.250 -63.464  13.400  0.00  0.00      PROC  
ATOM   4870  HB2 PHE P  89     -87.154 -62.263  14.038  0.00  0.00      PROC  
ATOM   4871  CG  PHE P  89     -86.973 -64.267  14.878  0.00  0.00      PROC  
ATOM   4872  CD1 PHE P  89     -88.020 -64.999  15.324  0.00  0.00      PROC  
ATOM   4873  HD1 PHE P  89     -88.958 -64.871  14.805  0.00  0.00      PROC  
ATOM   4874  CE1 PHE P  89     -87.968 -65.921  16.382  0.00  0.00      PROC  
ATOM   4875  HE1 PHE P  89     -88.861 -66.371  16.789  0.00  0.00      PROC  
ATOM   4876  CZ  PHE P  89     -86.646 -66.153  16.913  0.00  0.00      PROC  
ATOM   4877  HZ  PHE P  89     -86.558 -66.728  17.823  0.00  0.00      PROC  
ATOM   4878  CD2 PHE P  89     -85.705 -64.463  15.456  0.00  0.00      PROC  
ATOM   4879  HD2 PHE P  89     -84.895 -63.829  15.126  0.00  0.00      PROC  
ATOM   4880  CE2 PHE P  89     -85.566 -65.455  16.453  0.00  0.00      PROC  
ATOM   4881  HE2 PHE P  89     -84.576 -65.557  16.873  0.00  0.00      PROC  
ATOM   4882  C   PHE P  89     -86.380 -65.248  12.125  0.00  0.00      PROC  
ATOM   4883  O   PHE P  89     -85.259 -65.829  12.053  0.00  0.00      PROC  
ATOM   4884  N   THR P  90     -87.475 -65.978  11.878  0.00  0.00      PROC  
ATOM   4885  HN  THR P  90     -88.378 -65.558  11.919  0.00  0.00      PROC  
ATOM   4886  CA  THR P  90     -87.417 -67.380  11.581  0.00  0.00      PROC  
ATOM   4887  HA  THR P  90     -86.923 -67.747  12.468  0.00  0.00      PROC  
ATOM   4888  CB  THR P  90     -88.755 -68.171  11.779  0.00  0.00      PROC  
ATOM   4889  HB  THR P  90     -89.434 -68.020  10.912  0.00  0.00      PROC  
ATOM   4890  OG1 THR P  90     -89.434 -67.679  12.906  0.00  0.00      PROC  
ATOM   4891  HG1 THR P  90     -89.658 -66.780  12.653  0.00  0.00      PROC  
ATOM   4892  CG2 THR P  90     -88.451 -69.662  11.970  0.00  0.00      PROC  
ATOM   4893 HG21 THR P  90     -89.088 -70.251  12.664  0.00  0.00      PROC  
ATOM   4894 HG22 THR P  90     -87.511 -69.784  12.550  0.00  0.00      PROC  
ATOM   4895 HG23 THR P  90     -88.360 -70.145  10.974  0.00  0.00      PROC  
ATOM   4896  C   THR P  90     -86.615 -67.727  10.312  0.00  0.00      PROC  
ATOM   4897  O   THR P  90     -85.788 -68.576  10.320  0.00  0.00      PROC  
ATOM   4898  N   THR P  91     -86.873 -66.991   9.278  0.00  0.00      PROC  
ATOM   4899  HN  THR P  91     -87.539 -66.260   9.403  0.00  0.00      PROC  
ATOM   4900  CA  THR P  91     -86.310 -67.167   7.929  0.00  0.00      PROC  
ATOM   4901  HA  THR P  91     -86.463 -68.170   7.558  0.00  0.00      PROC  
ATOM   4902  CB  THR P  91     -86.918 -66.299   6.892  0.00  0.00      PROC  
ATOM   4903  HB  THR P  91     -86.853 -65.284   7.338  0.00  0.00      PROC  
ATOM   4904  OG1 THR P  91     -88.238 -66.602   6.770  0.00  0.00      PROC  
ATOM   4905  HG1 THR P  91     -88.699 -66.281   7.548  0.00  0.00      PROC  
ATOM   4906  CG2 THR P  91     -86.282 -66.413   5.486  0.00  0.00      PROC  
ATOM   4907 HG21 THR P  91     -86.623 -67.237   4.823  0.00  0.00      PROC  
ATOM   4908 HG22 THR P  91     -85.173 -66.441   5.537  0.00  0.00      PROC  
ATOM   4909 HG23 THR P  91     -86.538 -65.499   4.909  0.00  0.00      PROC  
ATOM   4910  C   THR P  91     -84.796 -66.942   7.903  0.00  0.00      PROC  
ATOM   4911  O   THR P  91     -83.969 -67.695   7.423  0.00  0.00      PROC  
ATOM   4912  N   PHE P  92     -84.421 -65.807   8.562  0.00  0.00      PROC  
ATOM   4913  HN  PHE P  92     -85.085 -65.235   9.038  0.00  0.00      PROC  
ATOM   4914  CA  PHE P  92     -83.063 -65.503   8.804  0.00  0.00      PROC  
ATOM   4915  HA  PHE P  92     -82.551 -65.495   7.853  0.00  0.00      PROC  
ATOM   4916  CB  PHE P  92     -83.048 -64.127   9.533  0.00  0.00      PROC  
ATOM   4917  HB1 PHE P  92     -83.629 -64.185  10.478  0.00  0.00      PROC  
ATOM   4918  HB2 PHE P  92     -83.470 -63.325   8.890  0.00  0.00      PROC  
ATOM   4919  CG  PHE P  92     -81.629 -63.619   9.882  0.00  0.00      PROC  
ATOM   4920  CD1 PHE P  92     -80.827 -63.006   8.888  0.00  0.00      PROC  
ATOM   4921  HD1 PHE P  92     -81.150 -63.019   7.858  0.00  0.00      PROC  
ATOM   4922  CE1 PHE P  92     -79.578 -62.526   9.180  0.00  0.00      PROC  
ATOM   4923  HE1 PHE P  92     -78.976 -62.113   8.383  0.00  0.00      PROC  
ATOM   4924  CZ  PHE P  92     -79.134 -62.621  10.525  0.00  0.00      PROC  
ATOM   4925  HZ  PHE P  92     -78.131 -62.301  10.764  0.00  0.00      PROC  
ATOM   4926  CD2 PHE P  92     -81.205 -63.640  11.213  0.00  0.00      PROC  
ATOM   4927  HD2 PHE P  92     -81.954 -64.039  11.881  0.00  0.00      PROC  
ATOM   4928  CE2 PHE P  92     -79.968 -63.128  11.515  0.00  0.00      PROC  
ATOM   4929  HE2 PHE P  92     -79.560 -63.385  12.481  0.00  0.00      PROC  
ATOM   4930  C   PHE P  92     -82.306 -66.493   9.738  0.00  0.00      PROC  
ATOM   4931  O   PHE P  92     -81.235 -66.935   9.329  0.00  0.00      PROC  
ATOM   4932  N   THR P  93     -82.772 -66.898  10.938  0.00  0.00      PROC  
ATOM   4933  HN  THR P  93     -83.600 -66.461  11.279  0.00  0.00      PROC  
ATOM   4934  CA  THR P  93     -82.135 -67.852  11.833  0.00  0.00      PROC  
ATOM   4935  HA  THR P  93     -81.109 -67.529  11.925  0.00  0.00      PROC  
ATOM   4936  CB  THR P  93     -82.752 -67.928  13.253  0.00  0.00      PROC  
ATOM   4937  HB  THR P  93     -83.726 -68.455  13.168  0.00  0.00      PROC  
ATOM   4938  OG1 THR P  93     -83.094 -66.600  13.767  0.00  0.00      PROC  
ATOM   4939  HG1 THR P  93     -83.938 -66.398  13.357  0.00  0.00      PROC  
ATOM   4940  CG2 THR P  93     -81.784 -68.489  14.204  0.00  0.00      PROC  
ATOM   4941 HG21 THR P  93     -82.139 -68.339  15.246  0.00  0.00      PROC  
ATOM   4942 HG22 THR P  93     -80.842 -67.907  14.112  0.00  0.00      PROC  
ATOM   4943 HG23 THR P  93     -81.645 -69.585  14.081  0.00  0.00      PROC  
ATOM   4944  C   THR P  93     -81.941 -69.235  11.235  0.00  0.00      PROC  
ATOM   4945  O   THR P  93     -80.958 -69.899  11.420  0.00  0.00      PROC  
ATOM   4946  N   VAL P  94     -82.899 -69.673  10.398  0.00  0.00      PROC  
ATOM   4947  HN  VAL P  94     -83.650 -69.059  10.165  0.00  0.00      PROC  
ATOM   4948  CA  VAL P  94     -83.023 -71.113  10.142  0.00  0.00      PROC  
ATOM   4949  HA  VAL P  94     -82.564 -71.712  10.914  0.00  0.00      PROC  
ATOM   4950  CB  VAL P  94     -84.515 -71.541  10.082  0.00  0.00      PROC  
ATOM   4951  HB  VAL P  94     -85.085 -70.775   9.514  0.00  0.00      PROC  
ATOM   4952  CG1 VAL P  94     -84.512 -72.969   9.497  0.00  0.00      PROC  
ATOM   4953 HG11 VAL P  94     -85.400 -73.534   9.852  0.00  0.00      PROC  
ATOM   4954 HG12 VAL P  94     -83.717 -73.639   9.889  0.00  0.00      PROC  
ATOM   4955 HG13 VAL P  94     -84.536 -72.969   8.387  0.00  0.00      PROC  
ATOM   4956  CG2 VAL P  94     -85.043 -71.440  11.495  0.00  0.00      PROC  
ATOM   4957 HG21 VAL P  94     -86.059 -71.839  11.701  0.00  0.00      PROC  
ATOM   4958 HG22 VAL P  94     -85.080 -70.427  11.948  0.00  0.00      PROC  
ATOM   4959 HG23 VAL P  94     -84.402 -72.110  12.106  0.00  0.00      PROC  
ATOM   4960  C   VAL P  94     -82.314 -71.333   8.758  0.00  0.00      PROC  
ATOM   4961  O   VAL P  94     -81.547 -72.319   8.673  0.00  0.00      PROC  
ATOM   4962  N   THR P  95     -82.290 -70.355   7.803  0.00  0.00      PROC  
ATOM   4963  HN  THR P  95     -82.960 -69.617   7.761  0.00  0.00      PROC  
ATOM   4964  CA  THR P  95     -81.356 -70.289   6.589  0.00  0.00      PROC  
ATOM   4965  HA  THR P  95     -81.495 -71.291   6.212  0.00  0.00      PROC  
ATOM   4966  CB  THR P  95     -81.782 -69.269   5.464  0.00  0.00      PROC  
ATOM   4967  HB  THR P  95     -81.139 -69.470   4.580  0.00  0.00      PROC  
ATOM   4968  OG1 THR P  95     -81.745 -67.940   5.848  0.00  0.00      PROC  
ATOM   4969  HG1 THR P  95     -82.336 -67.778   6.588  0.00  0.00      PROC  
ATOM   4970  CG2 THR P  95     -83.220 -69.606   5.048  0.00  0.00      PROC  
ATOM   4971 HG21 THR P  95     -83.241 -70.630   4.618  0.00  0.00      PROC  
ATOM   4972 HG22 THR P  95     -83.520 -68.823   4.320  0.00  0.00      PROC  
ATOM   4973 HG23 THR P  95     -83.912 -69.599   5.917  0.00  0.00      PROC  
ATOM   4974  C   THR P  95     -79.863 -70.092   6.840  0.00  0.00      PROC  
ATOM   4975  O   THR P  95     -79.012 -70.850   6.337  0.00  0.00      PROC  
ATOM   4976  N   LYS P  96     -79.475 -69.159   7.744  0.00  0.00      PROC  
ATOM   4977  HN  LYS P  96     -79.990 -68.429   8.188  0.00  0.00      PROC  
ATOM   4978  CA  LYS P  96     -78.042 -69.214   8.059  0.00  0.00      PROC  
ATOM   4979  HA  LYS P  96     -77.562 -69.222   7.091  0.00  0.00      PROC  
ATOM   4980  CB  LYS P  96     -77.653 -67.949   8.923  0.00  0.00      PROC  
ATOM   4981  HB1 LYS P  96     -78.372 -68.021   9.767  0.00  0.00      PROC  
ATOM   4982  HB2 LYS P  96     -77.878 -67.057   8.301  0.00  0.00      PROC  
ATOM   4983  CG  LYS P  96     -76.190 -67.866   9.494  0.00  0.00      PROC  
ATOM   4984  HG1 LYS P  96     -75.572 -68.384   8.731  0.00  0.00      PROC  
ATOM   4985  HG2 LYS P  96     -76.064 -68.403  10.459  0.00  0.00      PROC  
ATOM   4986  CD  LYS P  96     -75.578 -66.494   9.697  0.00  0.00      PROC  
ATOM   4987  HD1 LYS P  96     -75.529 -66.076   8.668  0.00  0.00      PROC  
ATOM   4988  HD2 LYS P  96     -74.583 -66.549  10.188  0.00  0.00      PROC  
ATOM   4989  CE  LYS P  96     -76.331 -65.563  10.655  0.00  0.00      PROC  
ATOM   4990  HE1 LYS P  96     -77.376 -65.619  10.282  0.00  0.00      PROC  
ATOM   4991  HE2 LYS P  96     -75.969 -64.514  10.595  0.00  0.00      PROC  
ATOM   4992  NZ  LYS P  96     -76.335 -66.016  12.074  0.00  0.00      PROC  
ATOM   4993  HZ1 LYS P  96     -76.933 -66.867  12.089  0.00  0.00      PROC  
ATOM   4994  HZ2 LYS P  96     -76.836 -65.375  12.723  0.00  0.00      PROC  
ATOM   4995  HZ3 LYS P  96     -75.401 -66.218  12.483  0.00  0.00      PROC  
ATOM   4996  C   LYS P  96     -77.568 -70.395   8.860  0.00  0.00      PROC  
ATOM   4997  O   LYS P  96     -76.554 -70.938   8.454  0.00  0.00      PROC  
ATOM   4998  N   TYR P  97     -78.217 -70.921   9.942  0.00  0.00      PROC  
ATOM   4999  HN  TYR P  97     -79.099 -70.547  10.220  0.00  0.00      PROC  
ATOM   5000  CA  TYR P  97     -77.685 -72.052  10.581  0.00  0.00      PROC  
ATOM   5001  HA  TYR P  97     -76.723 -71.693  10.916  0.00  0.00      PROC  
ATOM   5002  CB  TYR P  97     -78.638 -72.569  11.744  0.00  0.00      PROC  
ATOM   5003  HB1 TYR P  97     -79.578 -72.985  11.323  0.00  0.00      PROC  
ATOM   5004  HB2 TYR P  97     -78.933 -71.638  12.274  0.00  0.00      PROC  
ATOM   5005  CG  TYR P  97     -77.987 -73.555  12.692  0.00  0.00      PROC  
ATOM   5006  CD1 TYR P  97     -78.341 -74.908  12.643  0.00  0.00      PROC  
ATOM   5007  HD1 TYR P  97     -79.122 -75.300  12.007  0.00  0.00      PROC  
ATOM   5008  CE1 TYR P  97     -77.769 -75.779  13.561  0.00  0.00      PROC  
ATOM   5009  HE1 TYR P  97     -78.010 -76.830  13.514  0.00  0.00      PROC  
ATOM   5010  CZ  TYR P  97     -76.773 -75.425  14.466  0.00  0.00      PROC  
ATOM   5011  OH  TYR P  97     -76.197 -76.389  15.266  0.00  0.00      PROC  
ATOM   5012  HH  TYR P  97     -76.802 -77.128  15.365  0.00  0.00      PROC  
ATOM   5013  CD2 TYR P  97     -76.950 -73.119  13.515  0.00  0.00      PROC  
ATOM   5014  HD2 TYR P  97     -76.578 -72.105  13.509  0.00  0.00      PROC  
ATOM   5015  CE2 TYR P  97     -76.296 -74.103  14.380  0.00  0.00      PROC  
ATOM   5016  HE2 TYR P  97     -75.532 -73.757  15.060  0.00  0.00      PROC  
ATOM   5017  C   TYR P  97     -77.565 -73.269   9.637  0.00  0.00      PROC  
ATOM   5018  O   TYR P  97     -76.507 -73.884   9.559  0.00  0.00      PROC  
ATOM   5019  N   TRP P  98     -78.541 -73.671   8.833  0.00  0.00      PROC  
ATOM   5020  HN  TRP P  98     -79.385 -73.147   8.751  0.00  0.00      PROC  
ATOM   5021  CA  TRP P  98     -78.457 -74.843   7.931  0.00  0.00      PROC  
ATOM   5022  HA  TRP P  98     -78.261 -75.713   8.541  0.00  0.00      PROC  
ATOM   5023  CB  TRP P  98     -79.837 -74.941   7.280  0.00  0.00      PROC  
ATOM   5024  HB1 TRP P  98     -79.956 -74.036   6.646  0.00  0.00      PROC  
ATOM   5025  HB2 TRP P  98     -80.626 -74.897   8.060  0.00  0.00      PROC  
ATOM   5026  CG  TRP P  98     -80.203 -76.180   6.507  0.00  0.00      PROC  
ATOM   5027  CD1 TRP P  98     -80.693 -77.458   6.776  0.00  0.00      PROC  
ATOM   5028  HD1 TRP P  98     -81.064 -77.790   7.734  0.00  0.00      PROC  
ATOM   5029  NE1 TRP P  98     -80.790 -78.227   5.545  0.00  0.00      PROC  
ATOM   5030  HE1 TRP P  98     -81.041 -79.128   5.266  0.00  0.00      PROC  
ATOM   5031  CE2 TRP P  98     -80.470 -77.408   4.506  0.00  0.00      PROC  
ATOM   5032  CD2 TRP P  98     -79.996 -76.207   5.028  0.00  0.00      PROC  
ATOM   5033  CE3 TRP P  98     -79.516 -75.267   4.151  0.00  0.00      PROC  
ATOM   5034  HE3 TRP P  98     -79.103 -74.306   4.418  0.00  0.00      PROC  
ATOM   5035  CZ3 TRP P  98     -79.460 -75.554   2.792  0.00  0.00      PROC  
ATOM   5036  HZ3 TRP P  98     -78.973 -74.899   2.085  0.00  0.00      PROC  
ATOM   5037  CZ2 TRP P  98     -80.376 -77.783   3.205  0.00  0.00      PROC  
ATOM   5038  HZ2 TRP P  98     -80.783 -78.694   2.791  0.00  0.00      PROC  
ATOM   5039  CH2 TRP P  98     -79.872 -76.811   2.302  0.00  0.00      PROC  
ATOM   5040  HH2 TRP P  98     -79.826 -76.953   1.232  0.00  0.00      PROC  
ATOM   5041  C   TRP P  98     -77.467 -74.676   6.772  0.00  0.00      PROC  
ATOM   5042  O   TRP P  98     -76.713 -75.649   6.461  0.00  0.00      PROC  
ATOM   5043  N   PHE P  99     -77.348 -73.501   6.146  0.00  0.00      PROC  
ATOM   5044  HN  PHE P  99     -77.872 -72.679   6.355  0.00  0.00      PROC  
ATOM   5045  CA  PHE P  99     -76.416 -73.184   5.102  0.00  0.00      PROC  
ATOM   5046  HA  PHE P  99     -76.342 -74.056   4.470  0.00  0.00      PROC  
ATOM   5047  CB  PHE P  99     -76.830 -71.862   4.368  0.00  0.00      PROC  
ATOM   5048  HB1 PHE P  99     -76.695 -71.112   5.176  0.00  0.00      PROC  
ATOM   5049  HB2 PHE P  99     -77.921 -71.890   4.163  0.00  0.00      PROC  
ATOM   5050  CG  PHE P  99     -76.155 -71.394   3.110  0.00  0.00      PROC  
ATOM   5051  CD1 PHE P  99     -76.257 -70.002   2.696  0.00  0.00      PROC  
ATOM   5052  HD1 PHE P  99     -76.860 -69.395   3.354  0.00  0.00      PROC  
ATOM   5053  CE1 PHE P  99     -75.545 -69.592   1.530  0.00  0.00      PROC  
ATOM   5054  HE1 PHE P  99     -75.530 -68.551   1.241  0.00  0.00      PROC  
ATOM   5055  CZ  PHE P  99     -74.824 -70.517   0.761  0.00  0.00      PROC  
ATOM   5056  HZ  PHE P  99     -74.411 -70.297  -0.212  0.00  0.00      PROC  
ATOM   5057  CD2 PHE P  99     -75.379 -72.343   2.347  0.00  0.00      PROC  
ATOM   5058  HD2 PHE P  99     -75.458 -73.405   2.526  0.00  0.00      PROC  
ATOM   5059  CE2 PHE P  99     -74.680 -71.832   1.224  0.00  0.00      PROC  
ATOM   5060  HE2 PHE P  99     -74.062 -72.466   0.606  0.00  0.00      PROC  
ATOM   5061  C   PHE P  99     -74.913 -73.174   5.593  0.00  0.00      PROC  
ATOM   5062  O   PHE P  99     -73.940 -73.627   4.991  0.00  0.00      PROC
[truncated: 29,054,388 more chars]
