# Supplementary material for: Seeking the Membrane-Bound Structure of the Caveolin 8S Complex
Source: J Phys Chem B. 2025 Jul 25;129(31):7932–8. doi: 10.1021/acs.jpcb.5c01585 (PMC12337093; doi:10.1021/acs.jpcb.5c01585)
Supplement: Supplementary file 2 [file jp5c01585_si_002.zip › FinalPDBfiles/10.32A.GLH.replica.pdb]

CRYST1  168.140  168.140  137.107  90.00  90.00  90.00 P 1           1
ATOM      1  N   ILE P  49     117.690-110.050  46.850  0.00  0.00      PROA  
ATOM      2  HT1 ILE P  49     117.880-109.110  47.250  0.00  0.00      PROA  
ATOM      3  HT2 ILE P  49     117.970-110.730  47.590  0.00  0.00      PROA  
ATOM      4  HT3 ILE P  49     116.660-110.100  46.730  0.00  0.00      PROA  
ATOM      5  CA  ILE P  49     118.390-110.170  45.520  0.00  0.00      PROA  
ATOM      6  HA  ILE P  49     118.060-109.340  44.920  0.00  0.00      PROA  
ATOM      7  CB  ILE P  49     119.940-109.940  45.670  0.00  0.00      PROA  
ATOM      8  HB  ILE P  49     120.310-110.830  46.220  0.00  0.00      PROA  
ATOM      9  CG2 ILE P  49     120.680-110.010  44.330  0.00  0.00      PROA  
ATOM     10 HG21 ILE P  49     121.790-109.950  44.300  0.00  0.00      PROA  
ATOM     11 HG22 ILE P  49     120.290-109.260  43.600  0.00  0.00      PROA  
ATOM     12 HG23 ILE P  49     120.440-111.030  43.950  0.00  0.00      PROA  
ATOM     13  CG1 ILE P  49     120.240-108.640  46.460  0.00  0.00      PROA  
ATOM     14 HG11 ILE P  49     119.530-107.870  46.100  0.00  0.00      PROA  
ATOM     15 HG12 ILE P  49     121.220-108.220  46.130  0.00  0.00      PROA  
ATOM     16  CD  ILE P  49     120.250-108.820  47.980  0.00  0.00      PROA  
ATOM     17  HD1 ILE P  49     119.280-108.930  48.510  0.00  0.00      PROA  
ATOM     18  HD2 ILE P  49     120.570-107.820  48.340  0.00  0.00      PROA  
ATOM     19  HD3 ILE P  49     120.960-109.580  48.370  0.00  0.00      PROA  
ATOM     20  C   ILE P  49     118.100-111.510  44.840  0.00  0.00      PROA  
ATOM     21  O   ILE P  49     118.160-112.650  45.290  0.00  0.00      PROA  
ATOM     22  N   ASP P  50     117.820-111.490  43.550  0.00  0.00      PROA  
ATOM     23  HN  ASP P  50     117.660-110.650  43.040  0.00  0.00      PROA  
ATOM     24  CA  ASP P  50     117.400-112.610  42.770  0.00  0.00      PROA  
ATOM     25  HA  ASP P  50     116.980-113.350  43.430  0.00  0.00      PROA  
ATOM     26  CB  ASP P  50     116.260-112.210  41.730  0.00  0.00      PROA  
ATOM     27  HB1 ASP P  50     116.100-113.130  41.130  0.00  0.00      PROA  
ATOM     28  HB2 ASP P  50     116.580-111.430  41.000  0.00  0.00      PROA  
ATOM     29  CG  ASP P  50     114.980-111.910  42.370  0.00  0.00      PROA  
ATOM     30  OD1 ASP P  50     113.940-111.860  41.690  0.00  0.00      PROA  
ATOM     31  OD2 ASP P  50     115.020-111.680  43.620  0.00  0.00      PROA  
ATOM     32  C   ASP P  50     118.450-113.300  42.050  0.00  0.00      PROA  
ATOM     33  O   ASP P  50     119.460-112.770  41.640  0.00  0.00      PROA  
ATOM     34  N   LEU P  51     118.140-114.590  41.810  0.00  0.00      PROA  
ATOM     35  HN  LEU P  51     117.300-115.000  42.150  0.00  0.00      PROA  
ATOM     36  CA  LEU P  51     118.900-115.520  40.930  0.00  0.00      PROA  
ATOM     37  HA  LEU P  51     119.940-115.300  41.100  0.00  0.00      PROA  
ATOM     38  CB  LEU P  51     118.720-117.090  41.200  0.00  0.00      PROA  
ATOM     39  HB1 LEU P  51     119.240-117.630  40.380  0.00  0.00      PROA  
ATOM     40  HB2 LEU P  51     117.620-117.240  41.190  0.00  0.00      PROA  
ATOM     41  CG  LEU P  51     119.360-117.510  42.530  0.00  0.00      PROA  
ATOM     42  HG  LEU P  51     119.160-116.710  43.270  0.00  0.00      PROA  
ATOM     43  CD1 LEU P  51     118.850-118.870  42.960  0.00  0.00      PROA  
ATOM     44 HD11 LEU P  51     117.970-118.780  43.620  0.00  0.00      PROA  
ATOM     45 HD12 LEU P  51     119.600-119.540  43.440  0.00  0.00      PROA  
ATOM     46 HD13 LEU P  51     118.680-119.330  41.960  0.00  0.00      PROA  
ATOM     47  CD2 LEU P  51     120.850-117.570  42.390  0.00  0.00      PROA  
ATOM     48 HD21 LEU P  51     121.270-116.540  42.330  0.00  0.00      PROA  
ATOM     49 HD22 LEU P  51     121.170-118.250  41.570  0.00  0.00      PROA  
ATOM     50 HD23 LEU P  51     121.230-117.940  43.360  0.00  0.00      PROA  
ATOM     51  C   LEU P  51     118.620-115.250  39.460  0.00  0.00      PROA  
ATOM     52  O   LEU P  51     117.620-114.770  39.090  0.00  0.00      PROA  
ATOM     53  N   VAL P  52     119.510-115.570  38.510  0.00  0.00      PROA  
ATOM     54  HN  VAL P  52     120.360-116.040  38.740  0.00  0.00      PROA  
ATOM     55  CA  VAL P  52     119.320-115.260  37.090  0.00  0.00      PROA  
ATOM     56  HA  VAL P  52     118.400-114.750  36.870  0.00  0.00      PROA  
ATOM     57  CB  VAL P  52     120.420-114.360  36.680  0.00  0.00      PROA  
ATOM     58  HB  VAL P  52     121.420-114.760  36.920  0.00  0.00      PROA  
ATOM     59  CG1 VAL P  52     120.450-114.160  35.160  0.00  0.00      PROA  
ATOM     60 HG11 VAL P  52     119.420-114.070  34.750  0.00  0.00      PROA  
ATOM     61 HG12 VAL P  52     120.960-114.970  34.600  0.00  0.00      PROA  
ATOM     62 HG13 VAL P  52     120.970-113.200  34.950  0.00  0.00      PROA  
ATOM     63  CG2 VAL P  52     120.180-113.020  37.410  0.00  0.00      PROA  
ATOM     64 HG21 VAL P  52     120.420-113.090  38.490  0.00  0.00      PROA  
ATOM     65 HG22 VAL P  52     119.090-112.800  37.360  0.00  0.00      PROA  
ATOM     66 HG23 VAL P  52     120.830-112.290  36.890  0.00  0.00      PROA  
ATOM     67  C   VAL P  52     119.410-116.560  36.230  0.00  0.00      PROA  
ATOM     68  O   VAL P  52     120.370-117.310  36.320  0.00  0.00      PROA  
ATOM     69  N   ASN P  53     118.420-116.870  35.380  0.00  0.00      PROA  
ATOM     70  HN  ASN P  53     117.530-116.450  35.540  0.00  0.00      PROA  
ATOM     71  CA  ASN P  53     118.540-117.850  34.340  0.00  0.00      PROA  
ATOM     72  HA  ASN P  53     119.520-118.300  34.280  0.00  0.00      PROA  
ATOM     73  CB  ASN P  53     117.490-119.000  34.530  0.00  0.00      PROA  
ATOM     74  HB1 ASN P  53     116.460-118.650  34.290  0.00  0.00      PROA  
ATOM     75  HB2 ASN P  53     117.380-119.230  35.610  0.00  0.00      PROA  
ATOM     76  CG  ASN P  53     117.870-120.230  33.670  0.00  0.00      PROA  
ATOM     77  OD1 ASN P  53     119.040-120.430  33.350  0.00  0.00      PROA  
ATOM     78  ND2 ASN P  53     116.910-120.880  33.040  0.00  0.00      PROA  
ATOM     79 HD21 ASN P  53     117.190-121.690  32.520  0.00  0.00      PROA  
ATOM     80 HD22 ASN P  53     115.920-120.730  33.060  0.00  0.00      PROA  
ATOM     81  C   ASN P  53     118.430-117.230  32.920  0.00  0.00      PROA  
ATOM     82  O   ASN P  53     117.340-116.880  32.500  0.00  0.00      PROA  
ATOM     83  N   ARG P  54     119.480-117.280  32.060  0.00  0.00      PROA  
ATOM     84  HN  ARG P  54     120.370-117.620  32.360  0.00  0.00      PROA  
ATOM     85  CA  ARG P  54     119.420-116.880  30.660  0.00  0.00      PROA  
ATOM     86  HA  ARG P  54     118.780-116.020  30.690  0.00  0.00      PROA  
ATOM     87  CB  ARG P  54     120.810-116.500  30.140  0.00  0.00      PROA  
ATOM     88  HB1 ARG P  54     120.790-116.360  29.040  0.00  0.00      PROA  
ATOM     89  HB2 ARG P  54     121.490-117.360  30.340  0.00  0.00      PROA  
ATOM     90  CG  ARG P  54     121.420-115.110  30.690  0.00  0.00      PROA  
ATOM     91  HG1 ARG P  54     122.370-114.880  30.160  0.00  0.00      PROA  
ATOM     92  HG2 ARG P  54     121.690-115.460  31.710  0.00  0.00      PROA  
ATOM     93  CD  ARG P  54     120.460-113.910  30.770  0.00  0.00      PROA  
ATOM     94  HD1 ARG P  54     120.990-113.000  31.120  0.00  0.00      PROA  
ATOM     95  HD2 ARG P  54     119.510-114.110  31.320  0.00  0.00      PROA  
ATOM     96  NE  ARG P  54     120.140-113.510  29.390  0.00  0.00      PROA  
ATOM     97  HE  ARG P  54     120.530-114.020  28.620  0.00  0.00      PROA  
ATOM     98  CZ  ARG P  54     119.230-112.580  28.960  0.00  0.00      PROA  
ATOM     99  NH1 ARG P  54     118.460-111.930  29.770  0.00  0.00      PROA  
ATOM    100 HH11 ARG P  54     118.410-112.330  30.680  0.00  0.00      PROA  
ATOM    101 HH12 ARG P  54     117.920-111.160  29.440  0.00  0.00      PROA  
ATOM    102  NH2 ARG P  54     118.960-112.510  27.660  0.00  0.00      PROA  
ATOM    103 HH21 ARG P  54     119.510-113.030  27.010  0.00  0.00      PROA  
ATOM    104 HH22 ARG P  54     118.090-112.060  27.450  0.00  0.00      PROA  
ATOM    105  C   ARG P  54     118.800-117.970  29.670  0.00  0.00      PROA  
ATOM    106  O   ARG P  54     118.210-117.650  28.580  0.00  0.00      PROA  
ATOM    107  N   ASP P  55     118.870-119.290  30.000  0.00  0.00      PROA  
ATOM    108  HN  ASP P  55     119.470-119.620  30.730  0.00  0.00      PROA  
ATOM    109  CA  ASP P  55     118.210-120.380  29.260  0.00  0.00      PROA  
ATOM    110  HA  ASP P  55     118.490-120.210  28.230  0.00  0.00      PROA  
ATOM    111  CB  ASP P  55     118.840-121.740  29.780  0.00  0.00      PROA  
ATOM    112  HB1 ASP P  55     118.240-122.600  29.430  0.00  0.00      PROA  
ATOM    113  HB2 ASP P  55     118.820-121.840  30.890  0.00  0.00      PROA  
ATOM    114  CG  ASP P  55     120.240-121.900  29.190  0.00  0.00      PROA  
ATOM    115  OD1 ASP P  55     120.370-121.770  27.970  0.00  0.00      PROA  
ATOM    116  OD2 ASP P  55     121.180-122.240  29.940  0.00  0.00      PROA  
ATOM    117  C   ASP P  55     116.730-120.340  29.340  0.00  0.00      PROA  
ATOM    118  O   ASP P  55     116.100-119.910  30.350  0.00  0.00      PROA  
ATOM    119  N   PRO P  56     116.020-120.790  28.270  0.00  0.00      PROA  
ATOM    120  CD  PRO P  56     116.650-121.370  27.030  0.00  0.00      PROA  
ATOM    121  HD1 PRO P  56     117.330-122.220  27.260  0.00  0.00      PROA  
ATOM    122  HD2 PRO P  56     117.290-120.630  26.510  0.00  0.00      PROA  
ATOM    123  CA  PRO P  56     114.590-120.660  28.210  0.00  0.00      PROA  
ATOM    124  HA  PRO P  56     114.290-119.680  28.570  0.00  0.00      PROA  
ATOM    125  CB  PRO P  56     114.360-120.820  26.660  0.00  0.00      PROA  
ATOM    126  HB1 PRO P  56     114.470-119.810  26.210  0.00  0.00      PROA  
ATOM    127  HB2 PRO P  56     113.370-121.160  26.300  0.00  0.00      PROA  
ATOM    128  CG  PRO P  56     115.470-121.760  26.150  0.00  0.00      PROA  
ATOM    129  HG1 PRO P  56     115.270-122.840  26.320  0.00  0.00      PROA  
ATOM    130  HG2 PRO P  56     115.630-121.550  25.070  0.00  0.00      PROA  
ATOM    131  C   PRO P  56     113.890-121.760  29.020  0.00  0.00      PROA  
ATOM    132  O   PRO P  56     114.510-122.800  29.240  0.00  0.00      PROA  
ATOM    133  N   LYS P  57     112.660-121.560  29.490  0.00  0.00      PROA  
ATOM    134  HN  LYS P  57     112.230-120.660  29.550  0.00  0.00      PROA  
ATOM    135  CA  LYS P  57     111.780-122.610  29.930  0.00  0.00      PROA  
ATOM    136  HA  LYS P  57     112.160-123.030  30.850  0.00  0.00      PROA  
ATOM    137  CB  LYS P  57     110.400-122.110  30.300  0.00  0.00      PROA  
ATOM    138  HB1 LYS P  57     109.610-122.860  30.500  0.00  0.00      PROA  
ATOM    139  HB2 LYS P  57     110.140-121.450  29.450  0.00  0.00      PROA  
ATOM    140  CG  LYS P  57     110.370-121.490  31.700  0.00  0.00      PROA  
ATOM    141  HG1 LYS P  57     111.160-120.710  31.740  0.00  0.00      PROA  
ATOM    142  HG2 LYS P  57     110.600-122.290  32.430  0.00  0.00      PROA  
ATOM    143  CD  LYS P  57     109.190-120.640  32.070  0.00  0.00      PROA  
ATOM    144  HD1 LYS P  57     108.330-121.310  32.290  0.00  0.00      PROA  
ATOM    145  HD2 LYS P  57     108.920-119.960  31.230  0.00  0.00      PROA  
ATOM    146  CE  LYS P  57     109.310-119.740  33.360  0.00  0.00      PROA  
ATOM    147  HE1 LYS P  57     110.080-118.940  33.250  0.00  0.00      PROA  
ATOM    148  HE2 LYS P  57     109.620-120.390  34.210  0.00  0.00      PROA  
ATOM    149  NZ  LYS P  57     108.040-119.130  33.760  0.00  0.00      PROA  
ATOM    150  HZ1 LYS P  57     108.220-118.640  34.660  0.00  0.00      PROA  
ATOM    151  HZ2 LYS P  57     107.320-119.880  33.760  0.00  0.00      PROA  
ATOM    152  HZ3 LYS P  57     107.690-118.430  33.080  0.00  0.00      PROA  
ATOM    153  C   LYS P  57     111.660-123.850  28.970  0.00  0.00      PROA  
ATOM    154  O   LYS P  57     111.640-123.830  27.780  0.00  0.00      PROA  
ATOM    155  N   HSD P  58     111.600-125.080  29.520  0.00  0.00      PROA  
ATOM    156  HN  HSD P  58     111.690-125.040  30.520  0.00  0.00      PROA  
ATOM    157  CA  HSD P  58     111.410-126.300  28.790  0.00  0.00      PROA  
ATOM    158  HA  HSD P  58     111.720-126.120  27.770  0.00  0.00      PROA  
ATOM    159  CB  HSD P  58     112.200-127.460  29.390  0.00  0.00      PROA  
ATOM    160  HB1 HSD P  58     112.120-128.430  28.870  0.00  0.00      PROA  
ATOM    161  HB2 HSD P  58     111.890-127.690  30.430  0.00  0.00      PROA  
ATOM    162  ND1 HSD P  58     114.460-127.210  30.270  0.00  0.00      PROA  
ATOM    163  HD1 HSD P  58     114.140-127.070  31.200  0.00  0.00      PROA  
ATOM    164  CG  HSD P  58     113.690-127.430  29.210  0.00  0.00      PROA  
ATOM    165  CE1 HSD P  58     115.740-127.400  29.890  0.00  0.00      PROA  
ATOM    166  HE1 HSD P  58     116.620-127.270  30.520  0.00  0.00      PROA  
ATOM    167  NE2 HSD P  58     115.840-127.770  28.620  0.00  0.00      PROA  
ATOM    168  CD2 HSD P  58     114.510-127.810  28.200  0.00  0.00      PROA  
ATOM    169  HD2 HSD P  58     114.290-128.410  27.330  0.00  0.00      PROA  
ATOM    170  C   HSD P  58     109.940-126.680  28.750  0.00  0.00      PROA  
ATOM    171  O   HSD P  58     109.170-126.550  29.710  0.00  0.00      PROA  
ATOM    172  N   LEU P  59     109.530-127.320  27.660  0.00  0.00      PROA  
ATOM    173  HN  LEU P  59     110.180-127.660  26.990  0.00  0.00      PROA  
ATOM    174  CA  LEU P  59     108.170-127.760  27.440  0.00  0.00      PROA  
ATOM    175  HA  LEU P  59     107.490-127.070  27.910  0.00  0.00      PROA  
ATOM    176  CB  LEU P  59     107.770-127.880  25.910  0.00  0.00      PROA  
ATOM    177  HB1 LEU P  59     106.760-128.340  25.960  0.00  0.00      PROA  
ATOM    178  HB2 LEU P  59     108.440-128.710  25.590  0.00  0.00      PROA  
ATOM    179  CG  LEU P  59     107.780-126.610  25.000  0.00  0.00      PROA  
ATOM    180  HG  LEU P  59     108.830-126.300  24.770  0.00  0.00      PROA  
ATOM    181  CD1 LEU P  59     106.970-126.910  23.820  0.00  0.00      PROA  
ATOM    182 HD11 LEU P  59     105.940-126.710  24.190  0.00  0.00      PROA  
ATOM    183 HD12 LEU P  59     106.970-127.920  23.380  0.00  0.00      PROA  
ATOM    184 HD13 LEU P  59     107.150-126.180  23.000  0.00  0.00      PROA  
ATOM    185  CD2 LEU P  59     107.210-125.360  25.680  0.00  0.00      PROA  
ATOM    186 HD21 LEU P  59     107.820-125.200  26.590  0.00  0.00      PROA  
ATOM    187 HD22 LEU P  59     106.140-125.470  25.970  0.00  0.00      PROA  
ATOM    188 HD23 LEU P  59     107.300-124.480  25.010  0.00  0.00      PROA  
ATOM    189  C   LEU P  59     107.920-129.100  28.180  0.00  0.00      PROA  
ATOM    190  O   LEU P  59     108.880-129.780  28.530  0.00  0.00      PROA  
ATOM    191  N   ASN P  60     106.670-129.540  28.330  0.00  0.00      PROA  
ATOM    192  HN  ASN P  60     105.890-128.940  28.120  0.00  0.00      PROA  
ATOM    193  CA  ASN P  60     106.200-130.810  28.940  0.00  0.00      PROA  
ATOM    194  HA  ASN P  60     106.780-130.860  29.850  0.00  0.00      PROA  
ATOM    195  CB  ASN P  60     104.650-130.760  29.190  0.00  0.00      PROA  
ATOM    196  HB1 ASN P  60     103.980-130.960  28.330  0.00  0.00      PROA  
ATOM    197  HB2 ASN P  60     104.540-129.700  29.510  0.00  0.00      PROA  
ATOM    198  CG  ASN P  60     104.280-131.790  30.260  0.00  0.00      PROA  
ATOM    199  OD1 ASN P  60     105.000-132.730  30.550  0.00  0.00      PROA  
ATOM    200  ND2 ASN P  60     103.020-131.680  30.680  0.00  0.00      PROA  
ATOM    201 HD21 ASN P  60     102.720-132.320  31.380  0.00  0.00      PROA  
ATOM    202 HD22 ASN P  60     102.530-130.840  30.440  0.00  0.00      PROA  
ATOM    203  C   ASN P  60     106.440-132.020  28.010  0.00  0.00      PROA  
ATOM    204  O   ASN P  60     105.770-132.190  27.030  0.00  0.00      PROA  
ATOM    205  N   ASP P  61     107.390-132.850  28.310  0.00  0.00      PROA  
ATOM    206  HN  ASP P  61     107.990-132.590  29.070  0.00  0.00      PROA  
ATOM    207  CA  ASP P  61     107.670-134.110  27.600  0.00  0.00      PROA  
ATOM    208  HA  ASP P  61     107.770-133.840  26.560  0.00  0.00      PROA  
ATOM    209  CB  ASP P  61     109.040-134.680  28.110  0.00  0.00      PROA  
ATOM    210  HB1 ASP P  61     109.250-135.710  27.730  0.00  0.00      PROA  
ATOM    211  HB2 ASP P  61     108.960-134.710  29.220  0.00  0.00      PROA  
ATOM    212  CG  ASP P  61     110.180-133.750  27.840  0.00  0.00      PROA  
ATOM    213  OD1 ASP P  61     111.210-133.830  28.550  0.00  0.00      PROA  
ATOM    214  OD2 ASP P  61     110.120-133.070  26.790  0.00  0.00      PROA  
ATOM    215  C   ASP P  61     106.650-135.150  27.830  0.00  0.00      PROA  
ATOM    216  O   ASP P  61     106.490-136.100  27.050  0.00  0.00      PROA  
ATOM    217  N   ASP P  62     105.890-135.060  28.950  0.00  0.00      PROA  
ATOM    218  HN  ASP P  62     105.950-134.310  29.610  0.00  0.00      PROA  
ATOM    219  CA  ASP P  62     104.820-136.050  29.270  0.00  0.00      PROA  
ATOM    220  HA  ASP P  62     105.330-136.990  29.160  0.00  0.00      PROA  
ATOM    221  CB  ASP P  62     104.150-135.880  30.670  0.00  0.00      PROA  
ATOM    222  HB1 ASP P  62     103.260-136.540  30.790  0.00  0.00      PROA  
ATOM    223  HB2 ASP P  62     103.810-134.830  30.730  0.00  0.00      PROA  
ATOM    224  CG  ASP P  62     105.000-136.210  31.880  0.00  0.00      PROA  
ATOM    225  OD1 ASP P  62     104.440-136.350  32.940  0.00  0.00      PROA  
ATOM    226  OD2 ASP P  62     106.260-136.130  31.770  0.00  0.00      PROA  
ATOM    227  C   ASP P  62     103.660-136.010  28.240  0.00  0.00      PROA  
ATOM    228  O   ASP P  62     102.840-136.960  28.110  0.00  0.00      PROA  
ATOM    229  N   VAL P  63     103.360-134.890  27.500  0.00  0.00      PROA  
ATOM    230  HN  VAL P  63     103.920-134.060  27.550  0.00  0.00      PROA  
ATOM    231  CA  VAL P  63     102.150-134.870  26.590  0.00  0.00      PROA  
ATOM    232  HA  VAL P  63     101.310-135.390  27.000  0.00  0.00      PROA  
ATOM    233  CB  VAL P  63     101.630-133.480  26.200  0.00  0.00      PROA  
ATOM    234  HB  VAL P  63     100.730-133.550  25.540  0.00  0.00      PROA  
ATOM    235  CG1 VAL P  63     101.370-132.620  27.520  0.00  0.00      PROA  
ATOM    236 HG11 VAL P  63     100.560-132.950  28.210  0.00  0.00      PROA  
ATOM    237 HG12 VAL P  63     101.240-131.590  27.130  0.00  0.00      PROA  
ATOM    238 HG13 VAL P  63     102.280-132.610  28.150  0.00  0.00      PROA  
ATOM    239  CG2 VAL P  63     102.610-132.750  25.250  0.00  0.00      PROA  
ATOM    240 HG21 VAL P  63     102.520-133.220  24.240  0.00  0.00      PROA  
ATOM    241 HG22 VAL P  63     103.670-132.990  25.510  0.00  0.00      PROA  
ATOM    242 HG23 VAL P  63     102.650-131.650  25.190  0.00  0.00      PROA  
ATOM    243  C   VAL P  63     102.430-135.700  25.400  0.00  0.00      PROA  
ATOM    244  O   VAL P  63     101.520-136.450  24.970  0.00  0.00      PROA  
ATOM    245  N   VAL P  64     103.610-135.730  24.780  0.00  0.00      PROA  
ATOM    246  HN  VAL P  64     104.390-135.200  25.080  0.00  0.00      PROA  
ATOM    247  CA  VAL P  64     103.860-136.430  23.570  0.00  0.00      PROA  
ATOM    248  HA  VAL P  64     102.980-136.560  22.960  0.00  0.00      PROA  
ATOM    249  CB  VAL P  64     104.910-135.740  22.770  0.00  0.00      PROA  
ATOM    250  HB  VAL P  64     104.820-136.280  21.800  0.00  0.00      PROA  
ATOM    251  CG1 VAL P  64     104.440-134.270  22.540  0.00  0.00      PROA  
ATOM    252 HG11 VAL P  64     103.500-134.190  21.950  0.00  0.00      PROA  
ATOM    253 HG12 VAL P  64     105.160-133.710  21.900  0.00  0.00      PROA  
ATOM    254 HG13 VAL P  64     104.510-133.640  23.450  0.00  0.00      PROA  
ATOM    255  CG2 VAL P  64     106.330-135.610  23.400  0.00  0.00      PROA  
ATOM    256 HG21 VAL P  64     106.900-136.560  23.440  0.00  0.00      PROA  
ATOM    257 HG22 VAL P  64     106.300-135.150  24.410  0.00  0.00      PROA  
ATOM    258 HG23 VAL P  64     106.880-135.000  22.660  0.00  0.00      PROA  
ATOM    259  C   VAL P  64     104.370-137.830  23.850  0.00  0.00      PROA  
ATOM    260  O   VAL P  64     105.120-138.480  23.110  0.00  0.00      PROA  
ATOM    261  N   LYS P  65     104.040-138.390  24.960  0.00  0.00      PROA  
ATOM    262  HN  LYS P  65     103.470-138.000  25.680  0.00  0.00      PROA  
ATOM    263  CA  LYS P  65     104.190-139.780  25.220  0.00  0.00      PROA  
ATOM    264  HA  LYS P  65     105.220-140.050  25.050  0.00  0.00      PROA  
ATOM    265  CB  LYS P  65     103.920-140.070  26.660  0.00  0.00      PROA  
ATOM    266  HB1 LYS P  65     103.960-141.170  26.830  0.00  0.00      PROA  
ATOM    267  HB2 LYS P  65     102.890-139.720  26.920  0.00  0.00      PROA  
ATOM    268  CG  LYS P  65     105.040-139.430  27.620  0.00  0.00      PROA  
ATOM    269  HG1 LYS P  65     105.080-138.320  27.510  0.00  0.00      PROA  
ATOM    270  HG2 LYS P  65     105.980-139.870  27.260  0.00  0.00      PROA  
ATOM    271  CD  LYS P  65     104.760-139.850  29.100  0.00  0.00      PROA  
ATOM    272  HD1 LYS P  65     104.180-140.780  28.930  0.00  0.00      PROA  
ATOM    273  HD2 LYS P  65     104.040-139.050  29.400  0.00  0.00      PROA  
ATOM    274  CE  LYS P  65     105.950-139.830  30.030  0.00  0.00      PROA  
ATOM    275  HE1 LYS P  65     106.160-138.780  30.300  0.00  0.00      PROA  
ATOM    276  HE2 LYS P  65     106.840-140.320  29.570  0.00  0.00      PROA  
ATOM    277  NZ  LYS P  65     105.700-140.590  31.250  0.00  0.00      PROA  
ATOM    278  HZ1 LYS P  65     104.920-140.260  31.860  0.00  0.00      PROA  
ATOM    279  HZ2 LYS P  65     106.520-140.530  31.880  0.00  0.00      PROA  
ATOM    280  HZ3 LYS P  65     105.550-141.570  30.920  0.00  0.00      PROA  
ATOM    281  C   LYS P  65     103.360-140.690  24.360  0.00  0.00      PROA  
ATOM    282  O   LYS P  65     103.730-141.840  24.140  0.00  0.00      PROA  
ATOM    283  N   ILE P  66     102.180-140.230  23.890  0.00  0.00      PROA  
ATOM    284  HN  ILE P  66     101.780-139.340  24.100  0.00  0.00      PROA  
ATOM    285  CA  ILE P  66     101.310-140.840  22.910  0.00  0.00      PROA  
ATOM    286  HA  ILE P  66     100.300-140.470  23.010  0.00  0.00      PROA  
ATOM    287  CB  ILE P  66     101.520-140.230  21.520  0.00  0.00      PROA  
ATOM    288  HB  ILE P  66     100.850-140.760  20.800  0.00  0.00      PROA  
ATOM    289  CG2 ILE P  66     100.910-138.900  21.550  0.00  0.00      PROA  
ATOM    290 HG21 ILE P  66      99.890-138.780  21.950  0.00  0.00      PROA  
ATOM    291 HG22 ILE P  66     100.930-138.460  20.530  0.00  0.00      PROA  
ATOM    292 HG23 ILE P  66     101.580-138.210  22.110  0.00  0.00      PROA  
ATOM    293  CG1 ILE P  66     102.950-140.360  21.010  0.00  0.00      PROA  
ATOM    294 HG11 ILE P  66     103.430-141.340  21.220  0.00  0.00      PROA  
ATOM    295 HG12 ILE P  66     103.470-139.590  21.620  0.00  0.00      PROA  
ATOM    296  CD  ILE P  66     103.140-139.990  19.520  0.00  0.00      PROA  
ATOM    297  HD1 ILE P  66     104.180-139.750  19.200  0.00  0.00      PROA  
ATOM    298  HD2 ILE P  66     102.550-139.070  19.330  0.00  0.00      PROA  
ATOM    299  HD3 ILE P  66     102.780-140.720  18.760  0.00  0.00      PROA  
ATOM    300  C   ILE P  66     101.100-142.370  22.870  0.00  0.00      PROA  
ATOM    301  O   ILE P  66     101.300-143.030  21.880  0.00  0.00      PROA  
ATOM    302  N   ASP P  67     100.800-143.070  24.040  0.00  0.00      PROA  
ATOM    303  HN  ASP P  67     100.750-142.540  24.890  0.00  0.00      PROA  
ATOM    304  CA  ASP P  67     100.670-144.490  24.150  0.00  0.00      PROA  
ATOM    305  HA  ASP P  67     101.550-144.950  23.730  0.00  0.00      PROA  
ATOM    306  CB  ASP P  67     100.400-144.890  25.640  0.00  0.00      PROA  
ATOM    307  HB1 ASP P  67     100.250-145.990  25.610  0.00  0.00      PROA  
ATOM    308  HB2 ASP P  67      99.450-144.540  26.090  0.00  0.00      PROA  
ATOM    309  CG  ASP P  67     101.570-144.580  26.540  0.00  0.00      PROA  
ATOM    310  OD1 ASP P  67     101.390-144.390  27.780  0.00  0.00      PROA  
ATOM    311  OD2 ASP P  67     102.740-144.640  26.050  0.00  0.00      PROA  
ATOM    312  C   ASP P  67      99.460-144.970  23.270  0.00  0.00      PROA  
ATOM    313  O   ASP P  67      98.570-144.210  22.940  0.00  0.00      PROA  
ATOM    314  N   PHE P  68      99.360-146.170  22.750  0.00  0.00      PROA  
ATOM    315  HN  PHE P  68      99.950-146.960  22.920  0.00  0.00      PROA  
ATOM    316  CA  PHE P  68      98.280-146.490  21.810  0.00  0.00      PROA  
ATOM    317  HA  PHE P  68      98.210-145.730  21.040  0.00  0.00      PROA  
ATOM    318  CB  PHE P  68      98.700-147.630  20.970  0.00  0.00      PROA  
ATOM    319  HB1 PHE P  68      98.810-148.490  21.660  0.00  0.00      PROA  
ATOM    320  HB2 PHE P  68      99.710-147.460  20.560  0.00  0.00      PROA  
ATOM    321  CG  PHE P  68      97.910-148.000  19.770  0.00  0.00      PROA  
ATOM    322  CD1 PHE P  68      97.660-147.130  18.770  0.00  0.00      PROA  
ATOM    323  HD1 PHE P  68      98.030-146.120  18.760  0.00  0.00      PROA  
ATOM    324  CE1 PHE P  68      97.040-147.560  17.530  0.00  0.00      PROA  
ATOM    325  HE1 PHE P  68      96.950-146.870  16.710  0.00  0.00      PROA  
ATOM    326  CZ  PHE P  68      96.590-148.890  17.470  0.00  0.00      PROA  
ATOM    327  HZ  PHE P  68      95.920-149.060  16.640  0.00  0.00      PROA  
ATOM    328  CD2 PHE P  68      97.510-149.370  19.660  0.00  0.00      PROA  
ATOM    329  HD2 PHE P  68      97.630-150.140  20.410  0.00  0.00      PROA  
ATOM    330  CE2 PHE P  68      96.740-149.760  18.490  0.00  0.00      PROA  
ATOM    331  HE2 PHE P  68      96.380-150.770  18.360  0.00  0.00      PROA  
ATOM    332  C   PHE P  68      96.890-146.580  22.440  0.00  0.00      PROA  
ATOM    333  O   PHE P  68      95.890-146.440  21.800  0.00  0.00      PROA  
ATOM    334  N   GLU P  69      96.850-146.740  23.780  0.00  0.00      PROA  
ATOM    335  HN  GLU P  69      97.680-147.070  24.240  0.00  0.00      PROA  
ATOM    336  CA  GLU P  69      95.700-146.480  24.710  0.00  0.00      PROA  
ATOM    337  HA  GLU P  69      94.870-146.920  24.180  0.00  0.00      PROA  
ATOM    338  CB  GLU P  69      95.730-147.090  26.110  0.00  0.00      PROA  
ATOM    339  HB1 GLU P  69      95.140-146.680  26.950  0.00  0.00      PROA  
ATOM    340  HB2 GLU P  69      96.780-146.780  26.320  0.00  0.00      PROA  
ATOM    341  CG  GLU P  69      95.410-148.600  26.150  0.00  0.00      PROA  
ATOM    342  HG1 GLU P  69      95.670-149.080  25.190  0.00  0.00      PROA  
ATOM    343  HG2 GLU P  69      94.310-148.740  26.180  0.00  0.00      PROA  
ATOM    344  CD  GLU P  69      96.170-149.360  27.170  0.00  0.00      PROA  
ATOM    345  OE1 GLU P  69      95.550-150.150  27.970  0.00  0.00      PROA  
ATOM    346  OE2 GLU P  69      97.440-149.230  27.300  0.00  0.00      PROA  
ATOM    347  C   GLU P  69      95.200-145.070  24.760  0.00  0.00      PROA  
ATOM    348  O   GLU P  69      94.060-144.790  25.190  0.00  0.00      PROA  
ATOM    349  N   ASP P  70      96.020-144.080  24.380  0.00  0.00      PROA  
ATOM    350  HN  ASP P  70      96.930-144.290  24.040  0.00  0.00      PROA  
ATOM    351  CA  ASP P  70      95.580-142.740  24.310  0.00  0.00      PROA  
ATOM    352  HA  ASP P  70      94.610-142.710  24.800  0.00  0.00      PROA  
ATOM    353  CB  ASP P  70      96.530-141.780  25.010  0.00  0.00      PROA  
ATOM    354  HB1 ASP P  70      97.380-141.510  24.340  0.00  0.00      PROA  
ATOM    355  HB2 ASP P  70      97.020-142.330  25.840  0.00  0.00      PROA  
ATOM    356  CG  ASP P  70      95.880-140.550  25.670  0.00  0.00      PROA  
ATOM    357  OD1 ASP P  70      94.620-140.660  25.970  0.00  0.00      PROA  
ATOM    358  OD2 ASP P  70      96.570-139.570  26.040  0.00  0.00      PROA  
ATOM    359  C   ASP P  70      95.350-142.240  22.930  0.00  0.00      PROA  
ATOM    360  O   ASP P  70      94.400-141.490  22.620  0.00  0.00      PROA  
ATOM    361  N   VAL P  71      96.270-142.700  21.950  0.00  0.00      PROA  
ATOM    362  HN  VAL P  71      97.100-143.180  22.220  0.00  0.00      PROA  
ATOM    363  CA  VAL P  71      95.960-142.640  20.480  0.00  0.00      PROA  
ATOM    364  HA  VAL P  71      95.830-141.620  20.150  0.00  0.00      PROA  
ATOM    365  CB  VAL P  71      97.060-143.270  19.690  0.00  0.00      PROA  
ATOM    366  HB  VAL P  71      97.150-144.270  20.160  0.00  0.00      PROA  
ATOM    367  CG1 VAL P  71      96.710-143.540  18.220  0.00  0.00      PROA  
ATOM    368 HG11 VAL P  71      96.710-142.620  17.600  0.00  0.00      PROA  
ATOM    369 HG12 VAL P  71      95.730-144.040  18.060  0.00  0.00      PROA  
ATOM    370 HG13 VAL P  71      97.530-144.150  17.800  0.00  0.00      PROA  
ATOM    371  CG2 VAL P  71      98.410-142.540  19.830  0.00  0.00      PROA  
ATOM    372 HG21 VAL P  71      98.830-142.510  20.860  0.00  0.00      PROA  
ATOM    373 HG22 VAL P  71      98.320-141.530  19.380  0.00  0.00      PROA  
ATOM    374 HG23 VAL P  71      99.240-143.050  19.300  0.00  0.00      PROA  
ATOM    375  C   VAL P  71      94.650-143.330  20.090  0.00  0.00      PROA  
ATOM    376  O   VAL P  71      93.880-142.740  19.330  0.00  0.00      PROA  
ATOM    377  N   ILE P  72      94.340-144.460  20.570  0.00  0.00      PROA  
ATOM    378  HN  ILE P  72      94.850-144.950  21.270  0.00  0.00      PROA  
ATOM    379  CA  ILE P  72      92.990-145.140  20.380  0.00  0.00      PROA  
ATOM    380  HA  ILE P  72      92.360-144.570  19.700  0.00  0.00      PROA  
ATOM    381  CB  ILE P  72      93.050-146.540  19.760  0.00  0.00      PROA  
ATOM    382  HB  ILE P  72      93.600-147.110  20.540  0.00  0.00      PROA  
ATOM    383  CG2 ILE P  72      91.690-147.130  19.470  0.00  0.00      PROA  
ATOM    384 HG21 ILE P  72      91.790-147.960  18.740  0.00  0.00      PROA  
ATOM    385 HG22 ILE P  72      91.060-146.330  19.020  0.00  0.00      PROA  
ATOM    386 HG23 ILE P  72      91.230-147.430  20.440  0.00  0.00      PROA  
ATOM    387  CG1 ILE P  72      93.830-146.520  18.430  0.00  0.00      PROA  
ATOM    388 HG11 ILE P  72      93.690-147.530  18.000  0.00  0.00      PROA  
ATOM    389 HG12 ILE P  72      94.880-146.280  18.720  0.00  0.00      PROA  
ATOM    390  CD  ILE P  72      93.420-145.600  17.250  0.00  0.00      PROA  
ATOM    391  HD1 ILE P  72      92.330-145.710  17.050  0.00  0.00      PROA  
ATOM    392  HD2 ILE P  72      94.020-145.770  16.330  0.00  0.00      PROA  
ATOM    393  HD3 ILE P  72      93.440-144.510  17.460  0.00  0.00      PROA  
ATOM    394  C   ILE P  72      92.210-145.150  21.700  0.00  0.00      PROA  
ATOM    395  O   ILE P  72      92.750-145.540  22.700  0.00  0.00      PROA  
ATOM    396  N   ALA P  73      90.880-144.720  21.650  0.00  0.00      PROA  
ATOM    397  HN  ALA P  73      90.460-144.460  20.780  0.00  0.00      PROA  
ATOM    398  CA  ALA P  73      89.990-144.760  22.810  0.00  0.00      PROA  
ATOM    399  HA  ALA P  73      90.320-145.600  23.400  0.00  0.00      PROA  
ATOM    400  CB  ALA P  73      90.080-143.450  23.560  0.00  0.00      PROA  
ATOM    401  HB1 ALA P  73      89.670-143.510  24.590  0.00  0.00      PROA  
ATOM    402  HB2 ALA P  73      89.440-142.620  23.180  0.00  0.00      PROA  
ATOM    403  HB3 ALA P  73      91.100-143.050  23.690  0.00  0.00      PROA  
ATOM    404  C   ALA P  73      88.590-145.070  22.470  0.00  0.00      PROA  
ATOM    405  O   ALA P  73      88.100-144.400  21.560  0.00  0.00      PROA  
ATOM    406  N   GLU P  74      87.920-146.080  23.050  0.00  0.00      PROA  
ATOM    407  HN  GLU P  74      88.450-146.490  23.790  0.00  0.00      PROA  
ATOM    408  CA  GLU P  74      86.560-146.640  22.660  0.00  0.00      PROA  
ATOM    409  HA  GLU P  74      86.160-146.130  21.800  0.00  0.00      PROA  
ATOM    410  CB  GLU P  74      86.610-148.140  22.260  0.00  0.00      PROA  
ATOM    411  HB1 GLU P  74      85.570-148.400  21.980  0.00  0.00      PROA  
ATOM    412  HB2 GLU P  74      86.760-148.780  23.160  0.00  0.00      PROA  
ATOM    413  CG  GLU P  74      87.580-148.330  21.080  0.00  0.00      PROA  
ATOM    414  HG1 GLU P  74      88.560-147.840  21.230  0.00  0.00      PROA  
ATOM    415  HG2 GLU P  74      86.960-147.890  20.270  0.00  0.00      PROA  
ATOM    416  CD  GLU P  74      87.910-149.770  20.710  0.00  0.00      PROA  
ATOM    417  OE1 GLU P  74      88.650-150.460  21.440  0.00  0.00      PROA  
ATOM    418  OE2 GLU P  74      87.300-150.240  19.720  0.00  0.00      PROA  
ATOM    419  C   GLU P  74      85.660-146.410  23.870  0.00  0.00      PROA  
ATOM    420  O   GLU P  74      86.060-146.530  25.040  0.00  0.00      PROA  
ATOM    421  N   PRO P  75      84.350-146.170  23.840  0.00  0.00      PROA  
ATOM    422  CD  PRO P  75      83.650-145.740  22.580  0.00  0.00      PROA  
ATOM    423  HD1 PRO P  75      83.750-146.620  21.900  0.00  0.00      PROA  
ATOM    424  HD2 PRO P  75      84.110-144.820  22.170  0.00  0.00      PROA  
ATOM    425  CA  PRO P  75      83.340-146.870  24.750  0.00  0.00      PROA  
ATOM    426  HA  PRO P  75      83.370-146.370  25.710  0.00  0.00      PROA  
ATOM    427  CB  PRO P  75      81.940-146.660  24.040  0.00  0.00      PROA  
ATOM    428  HB1 PRO P  75      81.230-146.550  24.890  0.00  0.00      PROA  
ATOM    429  HB2 PRO P  75      81.640-147.540  23.420  0.00  0.00      PROA  
ATOM    430  CG  PRO P  75      82.260-145.490  23.090  0.00  0.00      PROA  
ATOM    431  HG1 PRO P  75      81.570-145.550  22.220  0.00  0.00      PROA  
ATOM    432  HG2 PRO P  75      82.300-144.540  23.660  0.00  0.00      PROA  
ATOM    433  C   PRO P  75      83.620-148.310  25.070  0.00  0.00      PROA  
ATOM    434  O   PRO P  75      83.840-149.060  24.130  0.00  0.00      PROA  
ATOM    435  N   GLU P  76      83.510-148.690  26.340  0.00  0.00      PROA  
ATOM    436  HN  GLU P  76      83.380-147.980  27.030  0.00  0.00      PROA  
ATOM    437  CA  GLU P  76      83.440-150.100  26.730  0.00  0.00      PROA  
ATOM    438  HA  GLU P  76      84.360-150.590  26.460  0.00  0.00      PROA  
ATOM    439  CB  GLU P  76      83.270-150.280  28.230  0.00  0.00      PROA  
ATOM    440  HB1 GLU P  76      82.970-151.260  28.670  0.00  0.00      PROA  
ATOM    441  HB2 GLU P  76      82.570-149.530  28.650  0.00  0.00      PROA  
ATOM    442  CG  GLU P  76      84.590-149.970  28.950  0.00  0.00      PROA  
ATOM    443  HG1 GLU P  76      85.060-148.960  28.890  0.00  0.00      PROA  
ATOM    444  HG2 GLU P  76      85.430-150.640  28.680  0.00  0.00      PROA  
ATOM    445  CD  GLU P  76      84.480-150.240  30.450  0.00  0.00      PROA  
ATOM    446  OE1 GLU P  76      84.980-151.250  30.980  0.00  0.00      PROA  
ATOM    447  OE2 GLU P  76      83.730-149.400  31.060  0.00  0.00      PROA  
ATOM    448  C   GLU P  76      82.240-150.820  26.180  0.00  0.00      PROA  
ATOM    449  O   GLU P  76      81.210-150.220  25.800  0.00  0.00      PROA  
ATOM    450  N   GLY P  77      82.390-152.050  25.780  0.00  0.00      PROA  
ATOM    451  HN  GLY P  77      83.240-152.570  25.840  0.00  0.00      PROA  
ATOM    452  CA  GLY P  77      81.340-152.860  25.120  0.00  0.00      PROA  
ATOM    453  HA1 GLY P  77      80.350-152.540  25.390  0.00  0.00      PROA  
ATOM    454  HA2 GLY P  77      81.550-153.870  25.420  0.00  0.00      PROA  
ATOM    455  C   GLY P  77      81.310-152.800  23.560  0.00  0.00      PROA  
ATOM    456  O   GLY P  77      81.190-153.830  22.910  0.00  0.00      PROA  
ATOM    457  N   THR P  78      81.300-151.540  23.030  0.00  0.00      PROA  
ATOM    458  HN  THR P  78      81.320-150.810  23.710  0.00  0.00      PROA  
ATOM    459  CA  THR P  78      81.330-151.240  21.600  0.00  0.00      PROA  
ATOM    460  HA  THR P  78      80.620-151.920  21.160  0.00  0.00      PROA  
ATOM    461  CB  THR P  78      80.830-149.790  21.270  0.00  0.00      PROA  
ATOM    462  HB  THR P  78      81.490-149.000  21.670  0.00  0.00      PROA  
ATOM    463  OG1 THR P  78      79.450-149.600  21.730  0.00  0.00      PROA  
ATOM    464  HG1 THR P  78      79.540-149.840  22.650  0.00  0.00      PROA  
ATOM    465  CG2 THR P  78      80.730-149.590  19.780  0.00  0.00      PROA  
ATOM    466 HG21 THR P  78      81.750-149.660  19.350  0.00  0.00      PROA  
ATOM    467 HG22 THR P  78      80.280-148.600  19.540  0.00  0.00      PROA  
ATOM    468 HG23 THR P  78      80.150-150.400  19.280  0.00  0.00      PROA  
ATOM    469  C   THR P  78      82.700-151.440  21.040  0.00  0.00      PROA  
ATOM    470  O   THR P  78      82.780-151.850  19.900  0.00  0.00      PROA  
ATOM    471  N   HSD P  79      83.770-151.300  21.950  0.00  0.00      PROA  
ATOM    472  HN  HSD P  79      83.590-151.010  22.880  0.00  0.00      PROA  
ATOM    473  CA  HSD P  79      85.150-151.680  21.670  0.00  0.00      PROA  
ATOM    474  HA  HSD P  79      85.460-150.810  21.110  0.00  0.00      PROA  
ATOM    475  CB  HSD P  79      85.970-151.780  22.940  0.00  0.00      PROA  
ATOM    476  HB1 HSD P  79      85.910-150.770  23.400  0.00  0.00      PROA  
ATOM    477  HB2 HSD P  79      87.030-151.950  22.650  0.00  0.00      PROA  
ATOM    478  ND1 HSD P  79      85.830-152.580  25.390  0.00  0.00      PROA  
ATOM    479  HD1 HSD P  79      86.520-151.970  25.770  0.00  0.00      PROA  
ATOM    480  CG  HSD P  79      85.470-152.750  24.040  0.00  0.00      PROA  
ATOM    481  CE1 HSD P  79      85.280-153.620  26.040  0.00  0.00      PROA  
ATOM    482  HE1 HSD P  79      85.410-153.570  27.120  0.00  0.00      PROA  
ATOM    483  NE2 HSD P  79      84.560-154.440  25.280  0.00  0.00      PROA  
ATOM    484  CD2 HSD P  79      84.670-153.850  24.000  0.00  0.00      PROA  
ATOM    485  HD2 HSD P  79      84.210-154.350  23.150  0.00  0.00      PROA  
ATOM    486  C   HSD P  79      85.420-152.940  20.850  0.00  0.00      PROA  
ATOM    487  O   HSD P  79      84.630-153.890  20.740  0.00  0.00      PROA  
ATOM    488  N   SER P  80      86.680-152.890  20.300  0.00  0.00      PROA  
ATOM    489  HN  SER P  80      87.300-152.120  20.430  0.00  0.00      PROA  
ATOM    490  CA  SER P  80      87.350-153.940  19.450  0.00  0.00      PROA  
ATOM    491  HA  SER P  80      86.880-153.900  18.470  0.00  0.00      PROA  
ATOM    492  CB  SER P  80      88.780-153.520  19.190  0.00  0.00      PROA  
ATOM    493  HB1 SER P  80      89.410-154.310  18.740  0.00  0.00      PROA  
ATOM    494  HB2 SER P  80      89.250-153.350  20.180  0.00  0.00      PROA  
ATOM    495  OG  SER P  80      88.960-152.230  18.540  0.00  0.00      PROA  
ATOM    496  HG1 SER P  80      88.350-151.630  18.980  0.00  0.00      PROA  
ATOM    497  C   SER P  80      87.300-155.360  20.000  0.00  0.00      PROA  
ATOM    498  O   SER P  80      87.230-155.640  21.200  0.00  0.00      PROA  
ATOM    499  N   PHE P  81      87.340-156.350  19.020  0.00  0.00      PROA  
ATOM    500  HN  PHE P  81      87.290-156.050  18.070  0.00  0.00      PROA  
ATOM    501  CA  PHE P  81      87.600-157.740  19.330  0.00  0.00      PROA  
ATOM    502  HA  PHE P  81      86.840-158.030  20.040  0.00  0.00      PROA  
ATOM    503  CB  PHE P  81      87.480-158.710  18.110  0.00  0.00      PROA  
ATOM    504  HB1 PHE P  81      87.740-159.720  18.480  0.00  0.00      PROA  
ATOM    505  HB2 PHE P  81      88.110-158.240  17.320  0.00  0.00      PROA  
ATOM    506  CG  PHE P  81      86.050-158.700  17.630  0.00  0.00      PROA  
ATOM    507  CD1 PHE P  81      84.990-159.340  18.320  0.00  0.00      PROA  
ATOM    508  HD1 PHE P  81      85.170-159.800  19.290  0.00  0.00      PROA  
ATOM    509  CE1 PHE P  81      83.700-159.510  17.780  0.00  0.00      PROA  
ATOM    510  HE1 PHE P  81      82.880-159.970  18.310  0.00  0.00      PROA  
ATOM    511  CZ  PHE P  81      83.460-158.870  16.540  0.00  0.00      PROA  
ATOM    512  HZ  PHE P  81      82.510-158.910  16.020  0.00  0.00      PROA  
ATOM    513  CD2 PHE P  81      85.760-158.220  16.330  0.00  0.00      PROA  
ATOM    514  HD2 PHE P  81      86.590-157.770  15.800  0.00  0.00      PROA  
ATOM    515  CE2 PHE P  81      84.520-158.280  15.830  0.00  0.00      PROA  
ATOM    516  HE2 PHE P  81      84.260-157.840  14.880  0.00  0.00      PROA  
ATOM    517  C   PHE P  81      88.950-157.870  19.920  0.00  0.00      PROA  
ATOM    518  O   PHE P  81      89.870-157.120  19.620  0.00  0.00      PROA  
ATOM    519  N   ASP P  82      89.090-158.820  20.890  0.00  0.00      PROA  
ATOM    520  HN  ASP P  82      88.350-159.470  21.040  0.00  0.00      PROA  
ATOM    521  CA  ASP P  82      90.240-158.920  21.780  0.00  0.00      PROA  
ATOM    522  HA  ASP P  82      90.450-157.920  22.130  0.00  0.00      PROA  
ATOM    523  CB  ASP P  82      89.870-159.980  22.850  0.00  0.00      PROA  
ATOM    524  HB1 ASP P  82      89.530-160.970  22.480  0.00  0.00      PROA  
ATOM    525  HB2 ASP P  82      89.060-159.610  23.520  0.00  0.00      PROA  
ATOM    526  CG  ASP P  82      90.950-160.200  23.940  0.00  0.00      PROA  
ATOM    527  OD1 ASP P  82      91.040-161.380  24.330  0.00  0.00      PROA  
ATOM    528  OD2 ASP P  82      91.700-159.290  24.360  0.00  0.00      PROA  
ATOM    529  C   ASP P  82      91.470-159.220  20.950  0.00  0.00      PROA  
ATOM    530  O   ASP P  82      92.440-158.470  21.040  0.00  0.00      PROA  
ATOM    531  N   GLY P  83      91.470-160.200  20.090  0.00  0.00      PROA  
ATOM    532  HN  GLY P  83      90.650-160.730  19.910  0.00  0.00      PROA  
ATOM    533  CA  GLY P  83      92.620-160.420  19.290  0.00  0.00      PROA  
ATOM    534  HA1 GLY P  83      92.360-161.260  18.660  0.00  0.00      PROA  
ATOM    535  HA2 GLY P  83      93.380-160.640  20.020  0.00  0.00      PROA  
ATOM    536  C   GLY P  83      93.120-159.290  18.320  0.00  0.00      PROA  
ATOM    537  O   GLY P  83      94.320-159.090  18.150  0.00  0.00      PROA  
ATOM    538  N   ILE P  84      92.170-158.630  17.680  0.00  0.00      PROA  
ATOM    539  HN  ILE P  84      91.240-158.830  17.960  0.00  0.00      PROA  
ATOM    540  CA  ILE P  84      92.420-157.530  16.770  0.00  0.00      PROA  
ATOM    541  HA  ILE P  84      93.150-157.970  16.100  0.00  0.00      PROA  
ATOM    542  CB  ILE P  84      91.130-157.070  16.070  0.00  0.00      PROA  
ATOM    543  HB  ILE P  84      90.400-156.800  16.860  0.00  0.00      PROA  
ATOM    544  CG2 ILE P  84      91.320-155.860  15.150  0.00  0.00      PROA  
ATOM    545 HG21 ILE P  84      91.790-155.010  15.710  0.00  0.00      PROA  
ATOM    546 HG22 ILE P  84      90.430-155.480  14.610  0.00  0.00      PROA  
ATOM    547 HG23 ILE P  84      92.030-156.010  14.310  0.00  0.00      PROA  
ATOM    548  CG1 ILE P  84      90.500-158.320  15.380  0.00  0.00      PROA  
ATOM    549 HG11 ILE P  84      89.640-157.900  14.820  0.00  0.00      PROA  
ATOM    550 HG12 ILE P  84      90.140-159.030  16.150  0.00  0.00      PROA  
ATOM    551  CD  ILE P  84      91.370-159.160  14.420  0.00  0.00      PROA  
ATOM    552  HD1 ILE P  84      90.740-159.880  13.860  0.00  0.00      PROA  
ATOM    553  HD2 ILE P  84      92.210-159.620  14.970  0.00  0.00      PROA  
ATOM    554  HD3 ILE P  84      91.700-158.450  13.630  0.00  0.00      PROA  
ATOM    555  C   ILE P  84      93.080-156.320  17.480  0.00  0.00      PROA  
ATOM    556  O   ILE P  84      94.010-155.770  16.980  0.00  0.00      PROA  
ATOM    557  N   TRP P  85      92.600-156.060  18.710  0.00  0.00      PROA  
ATOM    558  HN  TRP P  85      91.860-156.560  19.150  0.00  0.00      PROA  
ATOM    559  CA  TRP P  85      93.220-155.050  19.560  0.00  0.00      PROA  
ATOM    560  HA  TRP P  85      93.140-154.230  18.870  0.00  0.00      PROA  
ATOM    561  CB  TRP P  85      92.270-154.820  20.740  0.00  0.00      PROA  
ATOM    562  HB1 TRP P  85      92.100-155.810  21.210  0.00  0.00      PROA  
ATOM    563  HB2 TRP P  85      91.300-154.450  20.330  0.00  0.00      PROA  
ATOM    564  CG  TRP P  85      92.820-153.920  21.800  0.00  0.00      PROA  
ATOM    565  CD1 TRP P  85      93.080-154.160  23.130  0.00  0.00      PROA  
ATOM    566  HD1 TRP P  85      92.940-155.160  23.520  0.00  0.00      PROA  
ATOM    567  NE1 TRP P  85      93.570-152.990  23.730  0.00  0.00      PROA  
ATOM    568  HE1 TRP P  85      93.960-152.990  24.620  0.00  0.00      PROA  
ATOM    569  CE2 TRP P  85      93.550-151.980  22.830  0.00  0.00      PROA  
ATOM    570  CD2 TRP P  85      93.110-152.530  21.600  0.00  0.00      PROA  
ATOM    571  CE3 TRP P  85      93.050-151.750  20.500  0.00  0.00      PROA  
ATOM    572  HE3 TRP P  85      92.660-152.120  19.560  0.00  0.00      PROA  
ATOM    573  CZ3 TRP P  85      93.470-150.360  20.610  0.00  0.00      PROA  
ATOM    574  HZ3 TRP P  85      93.500-149.820  19.670  0.00  0.00      PROA  
ATOM    575  CZ2 TRP P  85      94.040-150.640  22.930  0.00  0.00      PROA  
ATOM    576  HZ2 TRP P  85      94.570-150.290  23.800  0.00  0.00      PROA  
ATOM    577  CH2 TRP P  85      93.960-149.840  21.790  0.00  0.00      PROA  
ATOM    578  HH2 TRP P  85      94.260-148.810  21.810  0.00  0.00      PROA  
ATOM    579  C   TRP P  85      94.620-155.350  19.920  0.00  0.00      PROA  
ATOM    580  O   TRP P  85      95.500-154.590  19.670  0.00  0.00      PROA  
ATOM    581  N   LYS P  86      94.900-156.600  20.410  0.00  0.00      PROA  
ATOM    582  HN  LYS P  86      94.130-157.160  20.710  0.00  0.00      PROA  
ATOM    583  CA  LYS P  86      96.210-157.130  20.690  0.00  0.00      PROA  
ATOM    584  HA  LYS P  86      96.630-156.530  21.480  0.00  0.00      PROA  
ATOM    585  CB  LYS P  86      96.050-158.540  21.310  0.00  0.00      PROA  
ATOM    586  HB1 LYS P  86      96.970-159.110  21.060  0.00  0.00      PROA  
ATOM    587  HB2 LYS P  86      95.110-159.050  21.010  0.00  0.00      PROA  
ATOM    588  CG  LYS P  86      96.020-158.520  22.910  0.00  0.00      PROA  
ATOM    589  HG1 LYS P  86      96.710-157.730  23.290  0.00  0.00      PROA  
ATOM    590  HG2 LYS P  86      96.230-159.540  23.290  0.00  0.00      PROA  
ATOM    591  CD  LYS P  86      94.750-157.880  23.390  0.00  0.00      PROA  
ATOM    592  HD1 LYS P  86      93.950-158.500  22.930  0.00  0.00      PROA  
ATOM    593  HD2 LYS P  86      94.530-156.860  23.020  0.00  0.00      PROA  
ATOM    594  CE  LYS P  86      94.510-157.800  24.940  0.00  0.00      PROA  
ATOM    595  HE1 LYS P  86      93.850-156.950  25.230  0.00  0.00      PROA  
ATOM    596  HE2 LYS P  86      95.480-157.460  25.370  0.00  0.00      PROA  
ATOM    597  NZ  LYS P  86      94.030-159.110  25.470  0.00  0.00      PROA  
ATOM    598  HZ1 LYS P  86      93.120-159.400  25.050  0.00  0.00      PROA  
ATOM    599  HZ2 LYS P  86      93.800-158.930  26.460  0.00  0.00      PROA  
ATOM    600  HZ3 LYS P  86      94.780-159.830  25.400  0.00  0.00      PROA  
ATOM    601  C   LYS P  86      97.180-157.200  19.540  0.00  0.00      PROA  
ATOM    602  O   LYS P  86      98.400-156.880  19.600  0.00  0.00      PROA  
ATOM    603  N   ALA P  87      96.760-157.700  18.380  0.00  0.00      PROA  
ATOM    604  HN  ALA P  87      95.960-158.300  18.360  0.00  0.00      PROA  
ATOM    605  CA  ALA P  87      97.470-157.630  17.130  0.00  0.00      PROA  
ATOM    606  HA  ALA P  87      98.420-158.120  17.270  0.00  0.00      PROA  
ATOM    607  CB  ALA P  87      96.630-158.520  16.140  0.00  0.00      PROA  
ATOM    608  HB1 ALA P  87      96.300-159.540  16.440  0.00  0.00      PROA  
ATOM    609  HB2 ALA P  87      97.150-158.600  15.160  0.00  0.00      PROA  
ATOM    610  HB3 ALA P  87      95.720-157.930  15.890  0.00  0.00      PROA  
ATOM    611  C   ALA P  87      97.740-156.210  16.700  0.00  0.00      PROA  
ATOM    612  O   ALA P  87      98.890-155.960  16.320  0.00  0.00      PROA  
ATOM    613  N   SER P  88      96.730-155.290  16.700  0.00  0.00      PROA  
ATOM    614  HN  SER P  88      95.860-155.680  16.990  0.00  0.00      PROA  
ATOM    615  CA  SER P  88      96.860-153.890  16.370  0.00  0.00      PROA  
ATOM    616  HA  SER P  88      97.080-153.710  15.320  0.00  0.00      PROA  
ATOM    617  CB  SER P  88      95.550-153.080  16.590  0.00  0.00      PROA  
ATOM    618  HB1 SER P  88      95.820-152.030  16.340  0.00  0.00      PROA  
ATOM    619  HB2 SER P  88      95.280-153.140  17.670  0.00  0.00      PROA  
ATOM    620  OG  SER P  88      94.480-153.440  15.690  0.00  0.00      PROA  
ATOM    621  HG1 SER P  88      94.320-154.380  15.790  0.00  0.00      PROA  
ATOM    622  C   SER P  88      97.900-153.160  17.250  0.00  0.00      PROA  
ATOM    623  O   SER P  88      98.820-152.500  16.820  0.00  0.00      PROA  
ATOM    624  N   PHE P  89      97.740-153.390  18.570  0.00  0.00      PROA  
ATOM    625  HN  PHE P  89      96.980-153.980  18.840  0.00  0.00      PROA  
ATOM    626  CA  PHE P  89      98.560-152.770  19.690  0.00  0.00      PROA  
ATOM    627  HA  PHE P  89      98.740-151.730  19.460  0.00  0.00      PROA  
ATOM    628  CB  PHE P  89      97.860-153.160  20.980  0.00  0.00      PROA  
ATOM    629  HB1 PHE P  89      97.900-154.260  21.140  0.00  0.00      PROA  
ATOM    630  HB2 PHE P  89      96.790-152.990  20.750  0.00  0.00      PROA  
ATOM    631  CG  PHE P  89      98.340-152.390  22.210  0.00  0.00      PROA  
ATOM    632  CD1 PHE P  89      99.450-152.920  22.870  0.00  0.00      PROA  
ATOM    633  HD1 PHE P  89     100.060-153.680  22.400  0.00  0.00      PROA  
ATOM    634  CE1 PHE P  89      99.890-152.390  24.080  0.00  0.00      PROA  
ATOM    635  HE1 PHE P  89     100.790-152.730  24.560  0.00  0.00      PROA  
ATOM    636  CZ  PHE P  89      99.200-151.270  24.680  0.00  0.00      PROA  
ATOM    637  HZ  PHE P  89      99.660-150.840  25.560  0.00  0.00      PROA  
ATOM    638  CD2 PHE P  89      97.520-151.460  22.860  0.00  0.00      PROA  
ATOM    639  HD2 PHE P  89      96.590-151.100  22.450  0.00  0.00      PROA  
ATOM    640  CE2 PHE P  89      97.950-150.900  24.070  0.00  0.00      PROA  
ATOM    641  HE2 PHE P  89      97.340-150.120  24.490  0.00  0.00      PROA  
ATOM    642  C   PHE P  89      99.950-153.310  19.670  0.00  0.00      PROA  
ATOM    643  O   PHE P  89     100.920-152.540  19.770  0.00  0.00      PROA  
ATOM    644  N   THR P  90     100.170-154.600  19.410  0.00  0.00      PROA  
ATOM    645  HN  THR P  90      99.470-155.250  19.120  0.00  0.00      PROA  
ATOM    646  CA  THR P  90     101.480-155.090  19.060  0.00  0.00      PROA  
ATOM    647  HA  THR P  90     102.150-154.800  19.850  0.00  0.00      PROA  
ATOM    648  CB  THR P  90     101.490-156.550  18.770  0.00  0.00      PROA  
ATOM    649  HB  THR P  90     100.710-156.880  18.050  0.00  0.00      PROA  
ATOM    650  OG1 THR P  90     101.070-157.270  19.960  0.00  0.00      PROA  
ATOM    651  HG1 THR P  90     100.150-157.020  20.040  0.00  0.00      PROA  
ATOM    652  CG2 THR P  90     102.810-157.050  18.180  0.00  0.00      PROA  
ATOM    653 HG21 THR P  90     103.580-157.060  18.980  0.00  0.00      PROA  
ATOM    654 HG22 THR P  90     103.240-156.530  17.300  0.00  0.00      PROA  
ATOM    655 HG23 THR P  90     102.680-158.130  17.980  0.00  0.00      PROA  
ATOM    656  C   THR P  90     102.050-154.420  17.740  0.00  0.00      PROA  
ATOM    657  O   THR P  90     103.220-153.990  17.690  0.00  0.00      PROA  
ATOM    658  N   THR P  91     101.240-154.410  16.670  0.00  0.00      PROA  
ATOM    659  HN  THR P  91     100.380-154.880  16.850  0.00  0.00      PROA  
ATOM    660  CA  THR P  91     101.580-154.050  15.320  0.00  0.00      PROA  
ATOM    661  HA  THR P  91     102.390-154.650  14.930  0.00  0.00      PROA  
ATOM    662  CB  THR P  91     100.460-154.130  14.300  0.00  0.00      PROA  
ATOM    663  HB  THR P  91      99.600-153.550  14.680  0.00  0.00      PROA  
ATOM    664  OG1 THR P  91     100.140-155.540  14.050  0.00  0.00      PROA  
ATOM    665  HG1 THR P  91      99.630-155.870  14.790  0.00  0.00      PROA  
ATOM    666  CG2 THR P  91     100.940-153.650  12.990  0.00  0.00      PROA  
ATOM    667 HG21 THR P  91     101.890-154.080  12.620  0.00  0.00      PROA  
ATOM    668 HG22 THR P  91     101.060-152.540  12.950  0.00  0.00      PROA  
ATOM    669 HG23 THR P  91     100.320-154.020  12.150  0.00  0.00      PROA  
ATOM    670  C   THR P  91     102.060-152.600  15.380  0.00  0.00      PROA  
ATOM    671  O   THR P  91     103.190-152.240  14.900  0.00  0.00      PROA  
ATOM    672  N   PHE P  92     101.380-151.760  16.190  0.00  0.00      PROA  
ATOM    673  HN  PHE P  92     100.470-152.110  16.420  0.00  0.00      PROA  
ATOM    674  CA  PHE P  92     101.690-150.380  16.510  0.00  0.00      PROA  
ATOM    675  HA  PHE P  92     101.920-149.960  15.550  0.00  0.00      PROA  
ATOM    676  CB  PHE P  92     100.580-149.650  17.100  0.00  0.00      PROA  
ATOM    677  HB1 PHE P  92     100.400-150.060  18.120  0.00  0.00      PROA  
ATOM    678  HB2 PHE P  92      99.610-149.730  16.550  0.00  0.00      PROA  
ATOM    679  CG  PHE P  92     100.890-148.190  17.290  0.00  0.00      PROA  
ATOM    680  CD1 PHE P  92     100.390-147.300  16.300  0.00  0.00      PROA  
ATOM    681  HD1 PHE P  92     100.000-147.690  15.370  0.00  0.00      PROA  
ATOM    682  CE1 PHE P  92     100.520-145.950  16.570  0.00  0.00      PROA  
ATOM    683  HE1 PHE P  92     100.140-145.270  15.820  0.00  0.00      PROA  
ATOM    684  CZ  PHE P  92     101.160-145.450  17.720  0.00  0.00      PROA  
ATOM    685  HZ  PHE P  92     101.330-144.390  17.860  0.00  0.00      PROA  
ATOM    686  CD2 PHE P  92     101.400-147.690  18.490  0.00  0.00      PROA  
ATOM    687  HD2 PHE P  92     101.590-148.420  19.270  0.00  0.00      PROA  
ATOM    688  CE2 PHE P  92     101.550-146.320  18.680  0.00  0.00      PROA  
ATOM    689  HE2 PHE P  92     102.040-145.890  19.540  0.00  0.00      PROA  
ATOM    690  C   PHE P  92     103.040-150.250  17.270  0.00  0.00      PROA  
ATOM    691  O   PHE P  92     103.850-149.440  16.930  0.00  0.00      PROA  
ATOM    692  N   THR P  93     103.290-151.090  18.290  0.00  0.00      PROA  
ATOM    693  HN  THR P  93     102.600-151.660  18.730  0.00  0.00      PROA  
ATOM    694  CA  THR P  93     104.490-151.080  19.000  0.00  0.00      PROA  
ATOM    695  HA  THR P  93     104.650-150.070  19.370  0.00  0.00      PROA  
ATOM    696  CB  THR P  93     104.610-152.130  20.150  0.00  0.00      PROA  
ATOM    697  HB  THR P  93     104.580-153.170  19.770  0.00  0.00      PROA  
ATOM    698  OG1 THR P  93     103.500-151.910  20.930  0.00  0.00      PROA  
ATOM    699  HG1 THR P  93     103.240-152.830  21.090  0.00  0.00      PROA  
ATOM    700  CG2 THR P  93     105.950-151.880  21.010  0.00  0.00      PROA  
ATOM    701 HG21 THR P  93     105.800-152.490  21.930  0.00  0.00      PROA  
ATOM    702 HG22 THR P  93     106.120-150.810  21.280  0.00  0.00      PROA  
ATOM    703 HG23 THR P  93     106.810-152.320  20.450  0.00  0.00      PROA  
ATOM    704  C   THR P  93     105.760-151.300  18.130  0.00  0.00      PROA  
ATOM    705  O   THR P  93     106.720-150.530  18.090  0.00  0.00      PROA  
ATOM    706  N   VAL P  94     105.780-152.350  17.290  0.00  0.00      PROA  
ATOM    707  HN  VAL P  94     105.000-152.970  17.300  0.00  0.00      PROA  
ATOM    708  CA  VAL P  94     106.840-152.650  16.360  0.00  0.00      PROA  
ATOM    709  HA  VAL P  94     107.790-152.520  16.860  0.00  0.00      PROA  
ATOM    710  CB  VAL P  94     106.900-154.080  15.740  0.00  0.00      PROA  
ATOM    711  HB  VAL P  94     107.760-154.190  15.050  0.00  0.00      PROA  
ATOM    712  CG1 VAL P  94     107.260-155.060  16.830  0.00  0.00      PROA  
ATOM    713 HG11 VAL P  94     108.270-154.890  17.260  0.00  0.00      PROA  
ATOM    714 HG12 VAL P  94     107.270-156.030  16.290  0.00  0.00      PROA  
ATOM    715 HG13 VAL P  94     106.580-155.070  17.700  0.00  0.00      PROA  
ATOM    716  CG2 VAL P  94     105.570-154.500  15.170  0.00  0.00      PROA  
ATOM    717 HG21 VAL P  94     105.200-153.690  14.500  0.00  0.00      PROA  
ATOM    718 HG22 VAL P  94     104.930-154.790  16.020  0.00  0.00      PROA  
ATOM    719 HG23 VAL P  94     105.600-155.490  14.670  0.00  0.00      PROA  
ATOM    720  C   VAL P  94     106.970-151.610  15.280  0.00  0.00      PROA  
ATOM    721  O   VAL P  94     108.060-151.140  14.970  0.00  0.00      PROA  
ATOM    722  N   THR P  95     105.860-151.140  14.680  0.00  0.00      PROA  
ATOM    723  HN  THR P  95     104.970-151.440  15.000  0.00  0.00      PROA  
ATOM    724  CA  THR P  95     105.980-150.250  13.490  0.00  0.00      PROA  
ATOM    725  HA  THR P  95     106.790-150.700  12.930  0.00  0.00      PROA  
ATOM    726  CB  THR P  95     104.810-150.220  12.580  0.00  0.00      PROA  
ATOM    727  HB  THR P  95     104.800-149.390  11.850  0.00  0.00      PROA  
ATOM    728  OG1 THR P  95     103.590-150.110  13.310  0.00  0.00      PROA  
ATOM    729  HG1 THR P  95     103.570-150.880  13.880  0.00  0.00      PROA  
ATOM    730  CG2 THR P  95     104.720-151.550  11.860  0.00  0.00      PROA  
ATOM    731 HG21 THR P  95     104.430-152.300  12.620  0.00  0.00      PROA  
ATOM    732 HG22 THR P  95     105.630-151.690  11.240  0.00  0.00      PROA  
ATOM    733 HG23 THR P  95     103.970-151.640  11.040  0.00  0.00      PROA  
ATOM    734  C   THR P  95     106.400-148.840  13.930  0.00  0.00      PROA  
ATOM    735  O   THR P  95     106.770-148.010  13.110  0.00  0.00      PROA  
ATOM    736  N   LYS P  96     106.250-148.480  15.200  0.00  0.00      PROA  
ATOM    737  HN  LYS P  96     105.940-149.160  15.860  0.00  0.00      PROA  
ATOM    738  CA  LYS P  96     106.580-147.170  15.750  0.00  0.00      PROA  
ATOM    739  HA  LYS P  96     106.690-146.510  14.910  0.00  0.00      PROA  
ATOM    740  CB  LYS P  96     105.460-146.620  16.620  0.00  0.00      PROA  
ATOM    741  HB1 LYS P  96     105.250-147.410  17.380  0.00  0.00      PROA  
ATOM    742  HB2 LYS P  96     104.580-146.510  15.950  0.00  0.00      PROA  
ATOM    743  CG  LYS P  96     105.830-145.270  17.300  0.00  0.00      PROA  
ATOM    744  HG1 LYS P  96     106.400-144.600  16.640  0.00  0.00      PROA  
ATOM    745  HG2 LYS P  96     106.640-145.560  18.000  0.00  0.00      PROA  
ATOM    746  CD  LYS P  96     104.610-144.640  17.980  0.00  0.00      PROA  
ATOM    747  HD1 LYS P  96     104.380-145.370  18.790  0.00  0.00      PROA  
ATOM    748  HD2 LYS P  96     103.710-144.650  17.330  0.00  0.00      PROA  
ATOM    749  CE  LYS P  96     104.910-143.290  18.550  0.00  0.00      PROA  
ATOM    750  HE1 LYS P  96     103.970-142.690  18.570  0.00  0.00      PROA  
ATOM    751  HE2 LYS P  96     105.600-142.700  17.920  0.00  0.00      PROA  
ATOM    752  NZ  LYS P  96     105.580-143.340  19.900  0.00  0.00      PROA  
ATOM    753  HZ1 LYS P  96     105.040-143.900  20.590  0.00  0.00      PROA  
ATOM    754  HZ2 LYS P  96     105.700-142.400  20.310  0.00  0.00      PROA  
ATOM    755  HZ3 LYS P  96     106.480-143.850  19.790  0.00  0.00      PROA  
ATOM    756  C   LYS P  96     107.920-147.250  16.460  0.00  0.00      PROA  
ATOM    757  O   LYS P  96     108.930-146.730  15.960  0.00  0.00      PROA  
ATOM    758  N   TYR P  97     107.980-147.930  17.610  0.00  0.00      PROA  
ATOM    759  HN  TYR P  97     107.240-148.570  17.790  0.00  0.00      PROA  
ATOM    760  CA  TYR P  97     109.100-147.870  18.480  0.00  0.00      PROA  
ATOM    761  HA  TYR P  97     109.330-146.830  18.670  0.00  0.00      PROA  
ATOM    762  CB  TYR P  97     108.810-148.510  19.780  0.00  0.00      PROA  
ATOM    763  HB1 TYR P  97     109.770-148.790  20.270  0.00  0.00      PROA  
ATOM    764  HB2 TYR P  97     108.240-149.470  19.760  0.00  0.00      PROA  
ATOM    765  CG  TYR P  97     108.130-147.470  20.630  0.00  0.00      PROA  
ATOM    766  CD1 TYR P  97     106.740-147.480  20.740  0.00  0.00      PROA  
ATOM    767  HD1 TYR P  97     106.190-148.250  20.230  0.00  0.00      PROA  
ATOM    768  CE1 TYR P  97     106.060-146.590  21.570  0.00  0.00      PROA  
ATOM    769  HE1 TYR P  97     105.000-146.730  21.660  0.00  0.00      PROA  
ATOM    770  CZ  TYR P  97     106.740-145.570  22.180  0.00  0.00      PROA  
ATOM    771  OH  TYR P  97     105.990-144.620  22.880  0.00  0.00      PROA  
ATOM    772  HH  TYR P  97     106.700-144.120  23.290  0.00  0.00      PROA  
ATOM    773  CD2 TYR P  97     108.820-146.520  21.400  0.00  0.00      PROA  
ATOM    774  HD2 TYR P  97     109.900-146.520  21.330  0.00  0.00      PROA  
ATOM    775  CE2 TYR P  97     108.160-145.510  22.120  0.00  0.00      PROA  
ATOM    776  HE2 TYR P  97     108.770-144.760  22.610  0.00  0.00      PROA  
ATOM    777  C   TYR P  97     110.350-148.530  17.910  0.00  0.00      PROA  
ATOM    778  O   TYR P  97     111.460-147.980  18.030  0.00  0.00      PROA  
ATOM    779  N   TRP P  98     110.220-149.820  17.400  0.00  0.00      PROA  
ATOM    780  HN  TRP P  98     109.300-150.200  17.460  0.00  0.00      PROA  
ATOM    781  CA  TRP P  98     111.320-150.590  16.840  0.00  0.00      PROA  
ATOM    782  HA  TRP P  98     112.130-150.680  17.550  0.00  0.00      PROA  
ATOM    783  CB  TRP P  98     110.940-151.990  16.660  0.00  0.00      PROA  
ATOM    784  HB1 TRP P  98     110.060-152.160  16.000  0.00  0.00      PROA  
ATOM    785  HB2 TRP P  98     110.640-152.320  17.680  0.00  0.00      PROA  
ATOM    786  CG  TRP P  98     112.030-152.930  16.130  0.00  0.00      PROA  
ATOM    787  CD1 TRP P  98     113.230-153.240  16.750  0.00  0.00      PROA  
ATOM    788  HD1 TRP P  98     113.580-152.770  17.660  0.00  0.00      PROA  
ATOM    789  NE1 TRP P  98     114.100-153.860  15.870  0.00  0.00      PROA  
ATOM    790  HE1 TRP P  98     114.890-154.410  16.040  0.00  0.00      PROA  
ATOM    791  CE2 TRP P  98     113.440-154.020  14.680  0.00  0.00      PROA  
ATOM    792  CD2 TRP P  98     112.150-153.450  14.750  0.00  0.00      PROA  
ATOM    793  CE3 TRP P  98     111.520-153.210  13.530  0.00  0.00      PROA  
ATOM    794  HE3 TRP P  98     110.660-152.550  13.520  0.00  0.00      PROA  
ATOM    795  CZ3 TRP P  98     112.010-153.750  12.320  0.00  0.00      PROA  
ATOM    796  HZ3 TRP P  98     111.530-153.500  11.390  0.00  0.00      PROA  
ATOM    797  CZ2 TRP P  98     113.970-154.550  13.490  0.00  0.00      PROA  
ATOM    798  HZ2 TRP P  98     115.000-154.860  13.420  0.00  0.00      PROA  
ATOM    799  CH2 TRP P  98     113.160-154.560  12.350  0.00  0.00      PROA  
ATOM    800  HH2 TRP P  98     113.470-155.030  11.430  0.00  0.00      PROA  
ATOM    801  C   TRP P  98     111.900-149.890  15.550  0.00  0.00      PROA  
ATOM    802  O   TRP P  98     113.140-149.710  15.430  0.00  0.00      PROA  
ATOM    803  N   PHE P  99     110.980-149.480  14.640  0.00  0.00      PROA  
ATOM    804  HN  PHE P  99     110.030-149.780  14.760  0.00  0.00      PROA  
ATOM    805  CA  PHE P  99     111.440-148.760  13.490  0.00  0.00      PROA  
ATOM    806  HA  PHE P  99     112.130-149.500  13.120  0.00  0.00      PROA  
ATOM    807  CB  PHE P  99     110.110-148.530  12.600  0.00  0.00      PROA  
ATOM    808  HB1 PHE P  99     109.530-147.810  13.210  0.00  0.00      PROA  
ATOM    809  HB2 PHE P  99     109.460-149.430  12.490  0.00  0.00      PROA  
ATOM    810  CG  PHE P  99     110.310-148.010  11.220  0.00  0.00      PROA  
ATOM    811  CD1 PHE P  99     109.310-147.180  10.670  0.00  0.00      PROA  
ATOM    812  HD1 PHE P  99     108.430-146.940  11.260  0.00  0.00      PROA  
ATOM    813  CE1 PHE P  99     109.440-146.590   9.380  0.00  0.00      PROA  
ATOM    814  HE1 PHE P  99     108.650-145.960   9.010  0.00  0.00      PROA  
ATOM    815  CZ  PHE P  99     110.590-146.950   8.650  0.00  0.00      PROA  
ATOM    816  HZ  PHE P  99     110.850-146.470   7.720  0.00  0.00      PROA  
ATOM    817  CD2 PHE P  99     111.480-148.280  10.450  0.00  0.00      PROA  
ATOM    818  HD2 PHE P  99     112.270-148.910  10.830  0.00  0.00      PROA  
ATOM    819  CE2 PHE P  99     111.540-147.790   9.180  0.00  0.00      PROA  
ATOM    820  HE2 PHE P  99     112.390-148.140   8.610  0.00  0.00      PROA  
ATOM    821  C   PHE P  99     112.100-147.390  13.790  0.00  0.00      PROA  
ATOM    822  O   PHE P  99     113.180-147.210  13.330  0.00  0.00      PROA  
ATOM    823  N   TYR P 100     111.520-146.560  14.690  0.00  0.00      PROA  
ATOM    824  HN  TYR P 100     110.550-146.670  14.890  0.00  0.00      PROA  
ATOM    825  CA  TYR P 100     112.270-145.380  15.230  0.00  0.00      PROA  
ATOM    826  HA  TYR P 100     112.400-144.770  14.350  0.00  0.00      PROA  
ATOM    827  CB  TYR P 100     111.220-144.570  16.090  0.00  0.00      PROA  
ATOM    828  HB1 TYR P 100     110.640-145.310  16.670  0.00  0.00      PROA  
ATOM    829  HB2 TYR P 100     110.570-144.020  15.380  0.00  0.00      PROA  
ATOM    830  CG  TYR P 100     111.760-143.470  17.030  0.00  0.00      PROA  
ATOM    831  CD1 TYR P 100     112.280-142.350  16.400  0.00  0.00      PROA  
ATOM    832  HD1 TYR P 100     112.240-142.200  15.330  0.00  0.00      PROA  
ATOM    833  CE1 TYR P 100     112.980-141.380  17.090  0.00  0.00      PROA  
ATOM    834  HE1 TYR P 100     113.430-140.540  16.590  0.00  0.00      PROA  
ATOM    835  CZ  TYR P 100     113.000-141.370  18.520  0.00  0.00      PROA  
ATOM    836  OH  TYR P 100     113.630-140.450  19.370  0.00  0.00      PROA  
ATOM    837  HH  TYR P 100     113.460-140.570  20.310  0.00  0.00      PROA  
ATOM    838  CD2 TYR P 100     111.760-143.520  18.440  0.00  0.00      PROA  
ATOM    839  HD2 TYR P 100     111.340-144.450  18.800  0.00  0.00      PROA  
ATOM    840  CE2 TYR P 100     112.420-142.480  19.130  0.00  0.00      PROA  
ATOM    841  HE2 TYR P 100     112.400-142.530  20.210  0.00  0.00      PROA  
ATOM    842  C   TYR P 100     113.740-145.620  15.820  0.00  0.00      PROA  
ATOM    843  O   TYR P 100     114.700-144.990  15.390  0.00  0.00      PROA  
ATOM    844  N   ARG P 101     113.840-146.590  16.730  0.00  0.00      PROA  
ATOM    845  HN  ARG P 101     113.040-147.160  16.920  0.00  0.00      PROA  
ATOM    846  CA  ARG P 101     115.160-147.000  17.320  0.00  0.00      PROA  
ATOM    847  HA  ARG P 101     115.750-146.170  17.690  0.00  0.00      PROA  
ATOM    848  CB  ARG P 101     115.060-147.970  18.470  0.00  0.00      PROA  
ATOM    849  HB1 ARG P 101     116.040-148.290  18.870  0.00  0.00      PROA  
ATOM    850  HB2 ARG P 101     114.360-148.750  18.110  0.00  0.00      PROA  
ATOM    851  CG  ARG P 101     114.370-147.210  19.690  0.00  0.00      PROA  
ATOM    852  HG1 ARG P 101     113.740-146.380  19.300  0.00  0.00      PROA  
ATOM    853  HG2 ARG P 101     115.250-146.940  20.300  0.00  0.00      PROA  
ATOM    854  CD  ARG P 101     113.580-148.270  20.420  0.00  0.00      PROA  
ATOM    855  HD1 ARG P 101     114.300-149.010  20.850  0.00  0.00      PROA  
ATOM    856  HD2 ARG P 101     112.890-148.900  19.820  0.00  0.00      PROA  
ATOM    857  NE  ARG P 101     112.780-147.590  21.490  0.00  0.00      PROA  
ATOM    858  HE  ARG P 101     112.690-146.600  21.440  0.00  0.00      PROA  
ATOM    859  CZ  ARG P 101     112.280-148.110  22.610  0.00  0.00      PROA  
ATOM    860  NH1 ARG P 101     112.340-149.430  22.930  0.00  0.00      PROA  
ATOM    861 HH11 ARG P 101     112.660-150.120  22.280  0.00  0.00      PROA  
ATOM    862 HH12 ARG P 101     112.340-149.580  23.920  0.00  0.00      PROA  
ATOM    863  NH2 ARG P 101     111.950-147.350  23.650  0.00  0.00      PROA  
ATOM    864 HH21 ARG P 101     111.650-146.420  23.440  0.00  0.00      PROA  
ATOM    865 HH22 ARG P 101     111.660-147.800  24.500  0.00  0.00      PROA  
ATOM    866  C   ARG P 101     116.170-147.660  16.240  0.00  0.00      PROA  
ATOM    867  O   ARG P 101     117.380-147.410  16.400  0.00  0.00      PROA  
ATOM    868  N   LEU P 102     115.720-148.440  15.250  0.00  0.00      PROA  
ATOM    869  HN  LEU P 102     114.780-148.750  15.270  0.00  0.00      PROA  
ATOM    870  CA  LEU P 102     116.510-148.780  14.060  0.00  0.00      PROA  
ATOM    871  HA  LEU P 102     117.470-149.170  14.370  0.00  0.00      PROA  
ATOM    872  CB  LEU P 102     115.710-149.780  13.200  0.00  0.00      PROA  
ATOM    873  HB1 LEU P 102     114.830-149.200  12.830  0.00  0.00      PROA  
ATOM    874  HB2 LEU P 102     115.380-150.640  13.820  0.00  0.00      PROA  
ATOM    875  CG  LEU P 102     116.520-150.310  11.960  0.00  0.00      PROA  
ATOM    876  HG  LEU P 102     116.600-149.390  11.350  0.00  0.00      PROA  
ATOM    877  CD1 LEU P 102     117.880-150.920  12.400  0.00  0.00      PROA  
ATOM    878 HD11 LEU P 102     118.620-150.090  12.480  0.00  0.00      PROA  
ATOM    879 HD12 LEU P 102     118.380-151.600  11.680  0.00  0.00      PROA  
ATOM    880 HD13 LEU P 102     117.550-151.450  13.320  0.00  0.00      PROA  
ATOM    881  CD2 LEU P 102     115.790-151.380  11.160  0.00  0.00      PROA  
ATOM    882 HD21 LEU P 102     115.700-152.330  11.740  0.00  0.00      PROA  
ATOM    883 HD22 LEU P 102     116.350-151.650  10.250  0.00  0.00      PROA  
ATOM    884 HD23 LEU P 102     114.830-150.980  10.780  0.00  0.00      PROA  
ATOM    885  C   LEU P 102     116.880-147.620  13.130  0.00  0.00      PROA  
ATOM    886  O   LEU P 102     118.070-147.500  12.760  0.00  0.00      PROA  
ATOM    887  N   LEU P 103     115.930-146.690  12.840  0.00  0.00      PROA  
ATOM    888  HN  LEU P 103     114.990-146.830  13.160  0.00  0.00      PROA  
ATOM    889  CA  LEU P 103     116.250-145.500  12.060  0.00  0.00      PROA  
ATOM    890  HA  LEU P 103     116.720-145.870  11.160  0.00  0.00      PROA  
ATOM    891  CB  LEU P 103     114.940-144.630  11.670  0.00  0.00      PROA  
ATOM    892  HB1 LEU P 103     115.370-143.800  11.070  0.00  0.00      PROA  
ATOM    893  HB2 LEU P 103     114.320-144.330  12.540  0.00  0.00      PROA  
ATOM    894  CG  LEU P 103     113.920-145.270  10.760  0.00  0.00      PROA  
ATOM    895  HG  LEU P 103     113.460-146.190  11.180  0.00  0.00      PROA  
ATOM    896  CD1 LEU P 103     112.680-144.310  10.630  0.00  0.00      PROA  
ATOM    897 HD11 LEU P 103     111.850-144.800  10.070  0.00  0.00      PROA  
ATOM    898 HD12 LEU P 103     112.950-143.350  10.150  0.00  0.00      PROA  
ATOM    899 HD13 LEU P 103     112.330-144.120  11.660  0.00  0.00      PROA  
ATOM    900  CD2 LEU P 103     114.370-145.560   9.350  0.00  0.00      PROA  
ATOM    901 HD21 LEU P 103     113.560-145.910   8.670  0.00  0.00      PROA  
ATOM    902 HD22 LEU P 103     115.140-146.350   9.240  0.00  0.00      PROA  
ATOM    903 HD23 LEU P 103     114.710-144.600   8.900  0.00  0.00      PROA  
ATOM    904  C   LEU P 103     117.360-144.650  12.680  0.00  0.00      PROA  
ATOM    905  O   LEU P 103     118.200-144.010  12.010  0.00  0.00      PROA  
ATOM    906  N   SER P 104     117.220-144.470  14.000  0.00  0.00      PROA  
ATOM    907  HN  SER P 104     116.350-144.680  14.430  0.00  0.00      PROA  
ATOM    908  CA  SER P 104     118.240-143.830  14.860  0.00  0.00      PROA  
ATOM    909  HA  SER P 104     118.410-142.820  14.520  0.00  0.00      PROA  
ATOM    910  CB  SER P 104     117.710-143.750  16.360  0.00  0.00      PROA  
ATOM    911  HB1 SER P 104     118.420-143.230  17.030  0.00  0.00      PROA  
ATOM    912  HB2 SER P 104     117.590-144.820  16.620  0.00  0.00      PROA  
ATOM    913  OG  SER P 104     116.420-143.110  16.480  0.00  0.00      PROA  
ATOM    914  HG1 SER P 104     115.960-143.560  15.770  0.00  0.00      PROA  
ATOM    915  C   SER P 104     119.640-144.500  14.840  0.00  0.00      PROA  
ATOM    916  O   SER P 104     120.660-143.840  14.600  0.00  0.00      PROA  
ATOM    917  N   ALA P 105     119.780-145.790  15.060  0.00  0.00      PROA  
ATOM    918  HN  ALA P 105     118.930-146.270  15.290  0.00  0.00      PROA  
ATOM    919  CA  ALA P 105     121.030-146.510  14.960  0.00  0.00      PROA  
ATOM    920  HA  ALA P 105     121.750-145.940  15.530  0.00  0.00      PROA  
ATOM    921  CB  ALA P 105     120.700-147.870  15.600  0.00  0.00      PROA  
ATOM    922  HB1 ALA P 105     119.830-148.350  15.100  0.00  0.00      PROA  
ATOM    923  HB2 ALA P 105     120.530-147.560  16.650  0.00  0.00      PROA  
ATOM    924  HB3 ALA P 105     121.490-148.650  15.660  0.00  0.00      PROA  
ATOM    925  C   ALA P 105     121.590-146.700  13.470  0.00  0.00      PROA  
ATOM    926  O   ALA P 105     122.790-146.670  13.220  0.00  0.00      PROA  
ATOM    927  N   LEU P 106     120.730-146.800  12.450  0.00  0.00      PROA  
ATOM    928  HN  LEU P 106     119.760-146.930  12.630  0.00  0.00      PROA  
ATOM    929  CA  LEU P 106     121.180-146.810  11.040  0.00  0.00      PROA  
ATOM    930  HA  LEU P 106     121.930-147.580  10.970  0.00  0.00      PROA  
ATOM    931  CB  LEU P 106     119.970-147.260  10.130  0.00  0.00      PROA  
ATOM    932  HB1 LEU P 106     119.030-146.710  10.350  0.00  0.00      PROA  
ATOM    933  HB2 LEU P 106     119.850-148.360  10.250  0.00  0.00      PROA  
ATOM    934  CG  LEU P 106     120.040-147.150   8.660  0.00  0.00      PROA  
ATOM    935  HG  LEU P 106     120.120-146.070   8.390  0.00  0.00      PROA  
ATOM    936  CD1 LEU P 106     121.140-148.040   8.000  0.00  0.00      PROA  
ATOM    937 HD11 LEU P 106     121.050-149.070   8.410  0.00  0.00      PROA  
ATOM    938 HD12 LEU P 106     122.140-147.590   8.180  0.00  0.00      PROA  
ATOM    939 HD13 LEU P 106     120.940-148.100   6.910  0.00  0.00      PROA  
ATOM    940  CD2 LEU P 106     118.650-147.530   8.050  0.00  0.00      PROA  
ATOM    941 HD21 LEU P 106     118.710-147.750   6.970  0.00  0.00      PROA  
ATOM    942 HD22 LEU P 106     117.910-146.740   8.300  0.00  0.00      PROA  
ATOM    943 HD23 LEU P 106     118.360-148.530   8.450  0.00  0.00      PROA  
ATOM    944  C   LEU P 106     121.720-145.460  10.450  0.00  0.00      PROA  
ATOM    945  O   LEU P 106     122.710-145.400   9.780  0.00  0.00      PROA  
ATOM    946  N   PHE P 107     121.080-144.330  10.890  0.00  0.00      PROA  
ATOM    947  HN  PHE P 107     120.330-144.360  11.550  0.00  0.00      PROA  
ATOM    948  CA  PHE P 107     121.450-143.070  10.410  0.00  0.00      PROA  
ATOM    949  HA  PHE P 107     122.160-143.200   9.610  0.00  0.00      PROA  
ATOM    950  CB  PHE P 107     120.280-142.150   9.850  0.00  0.00      PROA  
ATOM    951  HB1 PHE P 107     120.640-141.110   9.730  0.00  0.00      PROA  
ATOM    952  HB2 PHE P 107     119.440-142.170  10.580  0.00  0.00      PROA  
ATOM    953  CG  PHE P 107     119.710-142.780   8.630  0.00  0.00      PROA  
ATOM    954  CD1 PHE P 107     120.590-142.910   7.580  0.00  0.00      PROA  
ATOM    955  HD1 PHE P 107     121.600-142.540   7.720  0.00  0.00      PROA  
ATOM    956  CE1 PHE P 107     120.180-143.380   6.330  0.00  0.00      PROA  
ATOM    957  HE1 PHE P 107     120.850-143.530   5.490  0.00  0.00      PROA  
ATOM    958  CZ  PHE P 107     118.820-143.660   6.090  0.00  0.00      PROA  
ATOM    959  HZ  PHE P 107     118.540-143.930   5.080  0.00  0.00      PROA  
ATOM    960  CD2 PHE P 107     118.290-143.060   8.400  0.00  0.00      PROA  
ATOM    961  HD2 PHE P 107     117.560-143.040   9.190  0.00  0.00      PROA  
ATOM    962  CE2 PHE P 107     117.900-143.430   7.090  0.00  0.00      PROA  
ATOM    963  HE2 PHE P 107     116.890-143.780   6.910  0.00  0.00      PROA  
ATOM    964  C   PHE P 107     122.280-142.270  11.390  0.00  0.00      PROA  
ATOM    965  O   PHE P 107     122.750-141.140  11.060  0.00  0.00      PROA  
ATOM    966  N   GLY P 108     122.550-142.700  12.600  0.00  0.00      PROA  
ATOM    967  HN  GLY P 108     122.260-143.630  12.820  0.00  0.00      PROA  
ATOM    968  CA  GLY P 108     123.200-141.840  13.540  0.00  0.00      PROA  
ATOM    969  HA1 GLY P 108     123.270-142.410  14.460  0.00  0.00      PROA  
ATOM    970  HA2 GLY P 108     122.670-140.910  13.710  0.00  0.00      PROA  
ATOM    971  C   GLY P 108     124.660-141.440  13.240  0.00  0.00      PROA  
ATOM    972  O   GLY P 108     125.010-140.280  13.430  0.00  0.00      PROA  
ATOM    973  N   ILE P 109     125.540-142.390  12.760  0.00  0.00      PROA  
ATOM    974  HN  ILE P 109     125.180-143.320  12.610  0.00  0.00      PROA  
ATOM    975  CA  ILE P 109     126.860-142.120  12.230  0.00  0.00      PROA  
ATOM    976  HA  ILE P 109     127.300-141.500  13.010  0.00  0.00      PROA  
ATOM    977  CB  ILE P 109     127.700-143.390  11.980  0.00  0.00      PROA  
ATOM    978  HB  ILE P 109     127.000-144.150  11.570  0.00  0.00      PROA  
ATOM    979  CG2 ILE P 109     128.740-143.260  10.750  0.00  0.00      PROA  
ATOM    980 HG21 ILE P 109     128.230-142.970   9.800  0.00  0.00      PROA  
ATOM    981 HG22 ILE P 109     129.260-144.240  10.680  0.00  0.00      PROA  
ATOM    982 HG23 ILE P 109     129.450-142.450  11.020  0.00  0.00      PROA  
ATOM    983  CG1 ILE P 109     128.290-143.870  13.350  0.00  0.00      PROA  
ATOM    984 HG11 ILE P 109     127.560-143.790  14.190  0.00  0.00      PROA  
ATOM    985 HG12 ILE P 109     129.090-143.110  13.440  0.00  0.00      PROA  
ATOM    986  CD  ILE P 109     128.760-145.330  13.480  0.00  0.00      PROA  
ATOM    987  HD1 ILE P 109     129.660-145.430  12.830  0.00  0.00      PROA  
ATOM    988  HD2 ILE P 109     128.030-146.100  13.160  0.00  0.00      PROA  
ATOM    989  HD3 ILE P 109     129.170-145.610  14.480  0.00  0.00      PROA  
ATOM    990  C   ILE P 109     126.880-141.180  11.040  0.00  0.00      PROA  
ATOM    991  O   ILE P 109     127.580-140.230  11.100  0.00  0.00      PROA  
ATOM    992  N   PRO P 110     126.060-141.240  10.010  0.00  0.00      PROA  
ATOM    993  CD  PRO P 110     125.290-142.420   9.600  0.00  0.00      PROA  
ATOM    994  HD1 PRO P 110     124.610-142.880  10.360  0.00  0.00      PROA  
ATOM    995  HD2 PRO P 110     125.960-143.230   9.260  0.00  0.00      PROA  
ATOM    996  CA  PRO P 110     126.110-140.190   8.970  0.00  0.00      PROA  
ATOM    997  HA  PRO P 110     127.110-140.010   8.620  0.00  0.00      PROA  
ATOM    998  CB  PRO P 110     125.320-140.770   7.780  0.00  0.00      PROA  
ATOM    999  HB1 PRO P 110     126.050-141.100   7.010  0.00  0.00      PROA  
ATOM   1000  HB2 PRO P 110     124.710-139.990   7.290  0.00  0.00      PROA  
ATOM   1001  CG  PRO P 110     124.550-141.900   8.410  0.00  0.00      PROA  
ATOM   1002  HG1 PRO P 110     123.490-141.600   8.290  0.00  0.00      PROA  
ATOM   1003  HG2 PRO P 110     124.470-142.800   7.760  0.00  0.00      PROA  
ATOM   1004  C   PRO P 110     125.510-138.890   9.470  0.00  0.00      PROA  
ATOM   1005  O   PRO P 110     126.010-137.850   8.980  0.00  0.00      PROA  
ATOM   1006  N   MET P 111     124.490-138.870  10.300  0.00  0.00      PROA  
ATOM   1007  HN  MET P 111     124.080-139.730  10.590  0.00  0.00      PROA  
ATOM   1008  CA  MET P 111     123.960-137.640  10.880  0.00  0.00      PROA  
ATOM   1009  HA  MET P 111     123.620-136.950  10.120  0.00  0.00      PROA  
ATOM   1010  CB  MET P 111     122.790-137.920  11.850  0.00  0.00      PROA  
ATOM   1011  HB1 MET P 111     122.540-136.960  12.340  0.00  0.00      PROA  
ATOM   1012  HB2 MET P 111     123.120-138.690  12.580  0.00  0.00      PROA  
ATOM   1013  CG  MET P 111     121.500-138.440  11.140  0.00  0.00      PROA  
ATOM   1014  HG1 MET P 111     120.980-139.070  11.890  0.00  0.00      PROA  
ATOM   1015  HG2 MET P 111     121.700-139.150  10.310  0.00  0.00      PROA  
ATOM   1016  SD  MET P 111     120.390-137.080  10.770  0.00  0.00      PROA  
ATOM   1017  CE  MET P 111     119.040-138.060  10.100  0.00  0.00      PROA  
ATOM   1018  HE1 MET P 111     118.860-138.870  10.840  0.00  0.00      PROA  
ATOM   1019  HE2 MET P 111     119.260-138.460   9.090  0.00  0.00      PROA  
ATOM   1020  HE3 MET P 111     118.100-137.470  10.040  0.00  0.00      PROA  
ATOM   1021  C   MET P 111     124.960-136.920  11.620  0.00  0.00      PROA  
ATOM   1022  O   MET P 111     125.130-135.720  11.620  0.00  0.00      PROA  
ATOM   1023  N   ALA P 112     125.750-137.670  12.390  0.00  0.00      PROA  
ATOM   1024  HN  ALA P 112     125.560-138.650  12.420  0.00  0.00      PROA  
ATOM   1025  CA  ALA P 112     126.810-137.160  13.130  0.00  0.00      PROA  
ATOM   1026  HA  ALA P 112     126.550-136.500  13.950  0.00  0.00      PROA  
ATOM   1027  CB  ALA P 112     127.600-138.400  13.880  0.00  0.00      PROA  
ATOM   1028  HB1 ALA P 112     126.950-138.780  14.700  0.00  0.00      PROA  
ATOM   1029  HB2 ALA P 112     128.540-138.090  14.390  0.00  0.00      PROA  
ATOM   1030  HB3 ALA P 112     127.850-139.160  13.120  0.00  0.00      PROA  
ATOM   1031  C   ALA P 112     127.860-136.500  12.290  0.00  0.00      PROA  
ATOM   1032  O   ALA P 112     128.420-135.480  12.610  0.00  0.00      PROA  
ATOM   1033  N   LEU P 113     128.190-137.070  11.120  0.00  0.00      PROA  
ATOM   1034  HN  LEU P 113     127.740-137.940  10.910  0.00  0.00      PROA  
ATOM   1035  CA  LEU P 113     129.050-136.440  10.140  0.00  0.00      PROA  
ATOM   1036  HA  LEU P 113     129.920-136.120  10.710  0.00  0.00      PROA  
ATOM   1037  CB  LEU P 113     129.340-137.480   8.980  0.00  0.00      PROA  
ATOM   1038  HB1 LEU P 113     129.890-136.870   8.240  0.00  0.00      PROA  
ATOM   1039  HB2 LEU P 113     128.360-137.820   8.580  0.00  0.00      PROA  
ATOM   1040  CG  LEU P 113     130.150-138.700   9.260  0.00  0.00      PROA  
ATOM   1041  HG  LEU P 113     129.750-139.070  10.220  0.00  0.00      PROA  
ATOM   1042  CD1 LEU P 113     129.920-139.810   8.200  0.00  0.00      PROA  
ATOM   1043 HD11 LEU P 113     129.060-140.500   8.370  0.00  0.00      PROA  
ATOM   1044 HD12 LEU P 113     130.720-140.590   8.170  0.00  0.00      PROA  
ATOM   1045 HD13 LEU P 113     129.750-139.440   7.170  0.00  0.00      PROA  
ATOM   1046  CD2 LEU P 113     131.630-138.390   9.450  0.00  0.00      PROA  
ATOM   1047 HD21 LEU P 113     132.000-137.960   8.490  0.00  0.00      PROA  
ATOM   1048 HD22 LEU P 113     132.270-139.210   9.840  0.00  0.00      PROA  
ATOM   1049 HD23 LEU P 113     131.680-137.510  10.130  0.00  0.00      PROA  
ATOM   1050  C   LEU P 113     128.570-135.210   9.560  0.00  0.00      PROA  
ATOM   1051  O   LEU P 113     129.170-134.140   9.550  0.00  0.00      PROA  
ATOM   1052  N   ILE P 114     127.200-135.230   9.090  0.00  0.00      PROA  
ATOM   1053  HN  ILE P 114     126.570-136.000   9.100  0.00  0.00      PROA  
ATOM   1054  CA  ILE P 114     126.500-134.090   8.520  0.00  0.00      PROA  
ATOM   1055  HA  ILE P 114     127.110-133.810   7.690  0.00  0.00      PROA  
ATOM   1056  CB  ILE P 114     125.230-134.700   7.930  0.00  0.00      PROA  
ATOM   1057  HB  ILE P 114     124.840-135.450   8.650  0.00  0.00      PROA  
ATOM   1058  CG2 ILE P 114     124.160-133.600   7.780  0.00  0.00      PROA  
ATOM   1059 HG21 ILE P 114     123.340-133.980   7.130  0.00  0.00      PROA  
ATOM   1060 HG22 ILE P 114     124.630-132.670   7.410  0.00  0.00      PROA  
ATOM   1061 HG23 ILE P 114     123.860-133.320   8.810  0.00  0.00      PROA  
ATOM   1062  CG1 ILE P 114     125.380-135.500   6.570  0.00  0.00      PROA  
ATOM   1063 HG11 ILE P 114     125.070-134.680   5.900  0.00  0.00      PROA  
ATOM   1064 HG12 ILE P 114     124.600-136.290   6.430  0.00  0.00      PROA  
ATOM   1065  CD  ILE P 114     126.720-135.960   6.150  0.00  0.00      PROA  
ATOM   1066  HD1 ILE P 114     126.780-136.930   6.700  0.00  0.00      PROA  
ATOM   1067  HD2 ILE P 114     127.540-135.240   6.360  0.00  0.00      PROA  
ATOM   1068  HD3 ILE P 114     126.750-136.020   5.040  0.00  0.00      PROA  
ATOM   1069  C   ILE P 114     126.400-132.850   9.410  0.00  0.00      PROA  
ATOM   1070  O   ILE P 114     126.730-131.730   9.090  0.00  0.00      PROA  
ATOM   1071  N   TRP P 115     125.980-133.110  10.660  0.00  0.00      PROA  
ATOM   1072  HN  TRP P 115     125.750-134.070  10.820  0.00  0.00      PROA  
ATOM   1073  CA  TRP P 115     125.890-132.130  11.690  0.00  0.00      PROA  
ATOM   1074  HA  TRP P 115     125.370-131.260  11.300  0.00  0.00      PROA  
ATOM   1075  CB  TRP P 115     124.920-132.620  12.830  0.00  0.00      PROA  
ATOM   1076  HB1 TRP P 115     125.120-132.060  13.760  0.00  0.00      PROA  
ATOM   1077  HB2 TRP P 115     125.290-133.630  13.120  0.00  0.00      PROA  
ATOM   1078  CG  TRP P 115     123.460-132.810  12.400  0.00  0.00      PROA  
ATOM   1079  CD1 TRP P 115     122.800-133.950  12.440  0.00  0.00      PROA  
ATOM   1080  HD1 TRP P 115     123.140-134.920  12.770  0.00  0.00      PROA  
ATOM   1081  NE1 TRP P 115     121.560-133.770  11.970  0.00  0.00      PROA  
ATOM   1082  HE1 TRP P 115     120.800-134.390  11.930  0.00  0.00      PROA  
ATOM   1083  CE2 TRP P 115     121.320-132.460  11.730  0.00  0.00      PROA  
ATOM   1084  CD2 TRP P 115     122.540-131.870  11.960  0.00  0.00      PROA  
ATOM   1085  CE3 TRP P 115     122.620-130.530  11.660  0.00  0.00      PROA  
ATOM   1086  HE3 TRP P 115     123.540-129.980  11.830  0.00  0.00      PROA  
ATOM   1087  CZ3 TRP P 115     121.420-129.890  11.150  0.00  0.00      PROA  
ATOM   1088  HZ3 TRP P 115     121.460-128.830  10.920  0.00  0.00      PROA  
ATOM   1089  CZ2 TRP P 115     120.130-131.890  11.400  0.00  0.00      PROA  
ATOM   1090  HZ2 TRP P 115     119.210-132.460  11.310  0.00  0.00      PROA  
ATOM   1091  CH2 TRP P 115     120.220-130.570  11.090  0.00  0.00      PROA  
ATOM   1092  HH2 TRP P 115     119.350-130.120  10.620  0.00  0.00      PROA  
ATOM   1093  C   TRP P 115     127.210-131.640  12.220  0.00  0.00      PROA  
ATOM   1094  O   TRP P 115     127.500-130.430  12.480  0.00  0.00      PROA  
ATOM   1095  N   GLY P 116     128.180-132.560  12.300  0.00  0.00      PROA  
ATOM   1096  HN  GLY P 116     128.150-133.560  12.210  0.00  0.00      PROA  
ATOM   1097  CA  GLY P 116     129.580-132.140  12.650  0.00  0.00      PROA  
ATOM   1098  HA1 GLY P 116     130.150-133.050  12.530  0.00  0.00      PROA  
ATOM   1099  HA2 GLY P 116     129.660-131.750  13.650  0.00  0.00      PROA  
ATOM   1100  C   GLY P 116     130.240-131.120  11.810  0.00  0.00      PROA  
ATOM   1101  O   GLY P 116     130.750-130.060  12.180  0.00  0.00      PROA  
ATOM   1102  N   ILE P 117     130.200-131.390  10.470  0.00  0.00      PROA  
ATOM   1103  HN  ILE P 117     129.790-132.220  10.110  0.00  0.00      PROA  
ATOM   1104  CA  ILE P 117     130.500-130.420   9.460  0.00  0.00      PROA  
ATOM   1105  HA  ILE P 117     131.520-130.050   9.480  0.00  0.00      PROA  
ATOM   1106  CB  ILE P 117     130.450-131.080   8.000  0.00  0.00      PROA  
ATOM   1107  HB  ILE P 117     129.470-131.600   7.940  0.00  0.00      PROA  
ATOM   1108  CG2 ILE P 117     130.510-130.100   6.830  0.00  0.00      PROA  
ATOM   1109 HG21 ILE P 117     129.540-129.600   6.650  0.00  0.00      PROA  
ATOM   1110 HG22 ILE P 117     130.790-130.610   5.880  0.00  0.00      PROA  
ATOM   1111 HG23 ILE P 117     131.270-129.320   7.070  0.00  0.00      PROA  
ATOM   1112  CG1 ILE P 117     131.630-132.000   7.790  0.00  0.00      PROA  
ATOM   1113 HG11 ILE P 117     131.980-132.400   8.760  0.00  0.00      PROA  
ATOM   1114 HG12 ILE P 117     132.450-131.440   7.300  0.00  0.00      PROA  
ATOM   1115  CD  ILE P 117     131.280-133.230   6.990  0.00  0.00      PROA  
ATOM   1116  HD1 ILE P 117     131.020-132.960   5.940  0.00  0.00      PROA  
ATOM   1117  HD2 ILE P 117     130.340-133.670   7.400  0.00  0.00      PROA  
ATOM   1118  HD3 ILE P 117     132.140-133.940   7.020  0.00  0.00      PROA  
ATOM   1119  C   ILE P 117     129.510-129.200   9.500  0.00  0.00      PROA  
ATOM   1120  O   ILE P 117     130.070-128.100   9.600  0.00  0.00      PROA  
ATOM   1121  N   TYR P 118     128.130-129.250   9.550  0.00  0.00      PROA  
ATOM   1122  HN  TYR P 118     127.670-130.140   9.500  0.00  0.00      PROA  
ATOM   1123  CA  TYR P 118     127.240-128.100   9.720  0.00  0.00      PROA  
ATOM   1124  HA  TYR P 118     127.350-127.450   8.860  0.00  0.00      PROA  
ATOM   1125  CB  TYR P 118     125.820-128.640   9.570  0.00  0.00      PROA  
ATOM   1126  HB1 TYR P 118     125.730-129.590  10.140  0.00  0.00      PROA  
ATOM   1127  HB2 TYR P 118     125.760-128.840   8.480  0.00  0.00      PROA  
ATOM   1128  CG  TYR P 118     124.790-127.620   9.890  0.00  0.00      PROA  
ATOM   1129  CD1 TYR P 118     124.380-127.470  11.310  0.00  0.00      PROA  
ATOM   1130  HD1 TYR P 118     124.850-128.110  12.050  0.00  0.00      PROA  
ATOM   1131  CE1 TYR P 118     123.370-126.530  11.670  0.00  0.00      PROA  
ATOM   1132  HE1 TYR P 118     123.070-126.390  12.700  0.00  0.00      PROA  
ATOM   1133  CZ  TYR P 118     122.770-125.780  10.680  0.00  0.00      PROA  
ATOM   1134  OH  TYR P 118     121.830-124.800  11.110  0.00  0.00      PROA  
ATOM   1135  HH  TYR P 118     121.650-124.880  12.060  0.00  0.00      PROA  
ATOM   1136  CD2 TYR P 118     124.110-126.840   8.980  0.00  0.00      PROA  
ATOM   1137  HD2 TYR P 118     124.350-126.960   7.940  0.00  0.00      PROA  
ATOM   1138  CE2 TYR P 118     123.050-126.030   9.330  0.00  0.00      PROA  
ATOM   1139  HE2 TYR P 118     122.490-125.520   8.570  0.00  0.00      PROA  
ATOM   1140  C   TYR P 118     127.600-127.300  10.880  0.00  0.00      PROA  
ATOM   1141  O   TYR P 118     127.750-126.110  10.650  0.00  0.00      PROA  
ATOM   1142  N   PHE P 119     127.750-127.840  12.060  0.00  0.00      PROA  
ATOM   1143  HN  PHE P 119     127.650-128.820  12.140  0.00  0.00      PROA  
ATOM   1144  CA  PHE P 119     128.100-127.060  13.190  0.00  0.00      PROA  
ATOM   1145  HA  PHE P 119     127.510-126.160  13.140  0.00  0.00      PROA  
ATOM   1146  CB  PHE P 119     127.730-127.810  14.500  0.00  0.00      PROA  
ATOM   1147  HB1 PHE P 119     128.160-127.320  15.410  0.00  0.00      PROA  
ATOM   1148  HB2 PHE P 119     128.050-128.870  14.510  0.00  0.00      PROA  
ATOM   1149  CG  PHE P 119     126.270-127.970  14.860  0.00  0.00      PROA  
ATOM   1150  CD1 PHE P 119     125.600-126.720  15.040  0.00  0.00      PROA  
ATOM   1151  HD1 PHE P 119     126.100-125.770  14.960  0.00  0.00      PROA  
ATOM   1152  CE1 PHE P 119     124.210-126.770  15.210  0.00  0.00      PROA  
ATOM   1153  HE1 PHE P 119     123.650-125.850  15.290  0.00  0.00      PROA  
ATOM   1154  CZ  PHE P 119     123.470-127.980  15.300  0.00  0.00      PROA  
ATOM   1155  HZ  PHE P 119     122.400-127.930  15.490  0.00  0.00      PROA  
ATOM   1156  CD2 PHE P 119     125.520-129.190  14.860  0.00  0.00      PROA  
ATOM   1157  HD2 PHE P 119     125.930-130.160  14.610  0.00  0.00      PROA  
ATOM   1158  CE2 PHE P 119     124.110-129.170  15.040  0.00  0.00      PROA  
ATOM   1159  HE2 PHE P 119     123.530-130.060  14.860  0.00  0.00      PROA  
ATOM   1160  C   PHE P 119     129.540-126.560  13.250  0.00  0.00      PROA  
ATOM   1161  O   PHE P 119     129.740-125.470  13.670  0.00  0.00      PROA  
ATOM   1162  N   ALA P 120     130.590-127.250  12.650  0.00  0.00      PROA  
ATOM   1163  HN  ALA P 120     130.410-128.130  12.220  0.00  0.00      PROA  
ATOM   1164  CA  ALA P 120     131.850-126.570  12.400  0.00  0.00      PROA  
ATOM   1165  HA  ALA P 120     132.110-126.140  13.350  0.00  0.00      PROA  
ATOM   1166  CB  ALA P 120     132.930-127.550  11.870  0.00  0.00      PROA  
ATOM   1167  HB1 ALA P 120     133.870-127.010  11.650  0.00  0.00      PROA  
ATOM   1168  HB2 ALA P 120     132.620-128.010  10.910  0.00  0.00      PROA  
ATOM   1169  HB3 ALA P 120     133.080-128.310  12.670  0.00  0.00      PROA  
ATOM   1170  C   ALA P 120     131.750-125.390  11.460  0.00  0.00      PROA  
ATOM   1171  O   ALA P 120     132.310-124.340  11.640  0.00  0.00      PROA  
ATOM   1172  N   ILE P 121     130.990-125.500  10.340  0.00  0.00      PROA  
ATOM   1173  HN  ILE P 121     130.640-126.380  10.010  0.00  0.00      PROA  
ATOM   1174  CA  ILE P 121     130.570-124.370   9.470  0.00  0.00      PROA  
ATOM   1175  HA  ILE P 121     131.450-123.970   8.990  0.00  0.00      PROA  
ATOM   1176  CB  ILE P 121     129.900-125.060   8.280  0.00  0.00      PROA  
ATOM   1177  HB  ILE P 121     129.170-125.850   8.590  0.00  0.00      PROA  
ATOM   1178  CG2 ILE P 121     129.040-124.050   7.440  0.00  0.00      PROA  
ATOM   1179 HG21 ILE P 121     128.440-123.410   8.130  0.00  0.00      PROA  
ATOM   1180 HG22 ILE P 121     128.390-124.620   6.740  0.00  0.00      PROA  
ATOM   1181 HG23 ILE P 121     129.750-123.390   6.900  0.00  0.00      PROA  
ATOM   1182  CG1 ILE P 121     130.940-125.880   7.440  0.00  0.00      PROA  
ATOM   1183 HG11 ILE P 121     131.400-126.810   7.850  0.00  0.00      PROA  
ATOM   1184 HG12 ILE P 121     131.860-125.320   7.170  0.00  0.00      PROA  
ATOM   1185  CD  ILE P 121     130.330-126.240   6.070  0.00  0.00      PROA  
ATOM   1186  HD1 ILE P 121     130.970-126.930   5.480  0.00  0.00      PROA  
ATOM   1187  HD2 ILE P 121     130.220-125.330   5.440  0.00  0.00      PROA  
ATOM   1188  HD3 ILE P 121     129.380-126.810   6.210  0.00  0.00      PROA  
ATOM   1189  C   ILE P 121     129.840-123.250  10.110  0.00  0.00      PROA  
ATOM   1190  O   ILE P 121     130.280-122.130   9.990  0.00  0.00      PROA  
ATOM   1191  N   LEU P 122     128.700-123.590  10.940  0.00  0.00      PROA  
ATOM   1192  HN  LEU P 122     128.420-124.540  10.910  0.00  0.00      PROA  
ATOM   1193  CA  LEU P 122     127.840-122.690  11.650  0.00  0.00      PROA  
ATOM   1194  HA  LEU P 122     127.460-121.940  10.970  0.00  0.00      PROA  
ATOM   1195  CB  LEU P 122     126.700-123.450  12.440  0.00  0.00      PROA  
ATOM   1196  HB1 LEU P 122     127.220-124.040  13.230  0.00  0.00      PROA  
ATOM   1197  HB2 LEU P 122     126.370-124.250  11.740  0.00  0.00      PROA  
ATOM   1198  CG  LEU P 122     125.550-122.720  12.950  0.00  0.00      PROA  
ATOM   1199  HG  LEU P 122     125.850-121.740  13.360  0.00  0.00      PROA  
ATOM   1200  CD1 LEU P 122     124.580-122.480  11.770  0.00  0.00      PROA  
ATOM   1201 HD11 LEU P 122     123.530-122.250  12.060  0.00  0.00      PROA  
ATOM   1202 HD12 LEU P 122     124.530-123.440  11.210  0.00  0.00      PROA  
ATOM   1203 HD13 LEU P 122     124.960-121.690  11.090  0.00  0.00      PROA  
ATOM   1204  CD2 LEU P 122     124.860-123.330  14.100  0.00  0.00      PROA  
ATOM   1205 HD21 LEU P 122     125.600-123.510  14.910  0.00  0.00      PROA  
ATOM   1206 HD22 LEU P 122     124.370-124.260  13.740  0.00  0.00      PROA  
ATOM   1207 HD23 LEU P 122     124.160-122.570  14.490  0.00  0.00      PROA  
ATOM   1208  C   LEU P 122     128.620-121.850  12.710  0.00  0.00      PROA  
ATOM   1209  O   LEU P 122     128.590-120.610  12.710  0.00  0.00      PROA  
ATOM   1210  N   SER P 123     129.390-122.540  13.530  0.00  0.00      PROA  
ATOM   1211  HN  SER P 123     129.400-123.540  13.510  0.00  0.00      PROA  
ATOM   1212  CA  SER P 123     130.230-122.040  14.560  0.00  0.00      PROA  
ATOM   1213  HA  SER P 123     129.590-121.410  15.150  0.00  0.00      PROA  
ATOM   1214  CB  SER P 123     130.920-122.990  15.530  0.00  0.00      PROA  
ATOM   1215  HB1 SER P 123     131.550-122.470  16.280  0.00  0.00      PROA  
ATOM   1216  HB2 SER P 123     131.420-123.780  14.930  0.00  0.00      PROA  
ATOM   1217  OG  SER P 123     129.870-123.600  16.310  0.00  0.00      PROA  
ATOM   1218  HG1 SER P 123     129.500-122.940  16.900  0.00  0.00      PROA  
ATOM   1219  C   SER P 123     131.390-121.150  13.990  0.00  0.00      PROA  
ATOM   1220  O   SER P 123     131.520-120.000  14.470  0.00  0.00      PROA  
ATOM   1221  N   PHE P 124     132.170-121.510  12.930  0.00  0.00      PROA  
ATOM   1222  HN  PHE P 124     132.010-122.440  12.610  0.00  0.00      PROA  
ATOM   1223  CA  PHE P 124     133.120-120.590  12.320  0.00  0.00      PROA  
ATOM   1224  HA  PHE P 124     133.860-120.310  13.050  0.00  0.00      PROA  
ATOM   1225  CB  PHE P 124     133.790-121.360  11.150  0.00  0.00      PROA  
ATOM   1226  HB1 PHE P 124     133.070-121.610  10.350  0.00  0.00      PROA  
ATOM   1227  HB2 PHE P 124     134.150-122.280  11.670  0.00  0.00      PROA  
ATOM   1228  CG  PHE P 124     134.880-120.540  10.500  0.00  0.00      PROA  
ATOM   1229  CD1 PHE P 124     134.700-120.080   9.210  0.00  0.00      PROA  
ATOM   1230  HD1 PHE P 124     133.720-120.170   8.780  0.00  0.00      PROA  
ATOM   1231  CE1 PHE P 124     135.640-119.180   8.610  0.00  0.00      PROA  
ATOM   1232  HE1 PHE P 124     135.360-118.740   7.660  0.00  0.00      PROA  
ATOM   1233  CZ  PHE P 124     136.850-118.930   9.260  0.00  0.00      PROA  
ATOM   1234  HZ  PHE P 124     137.410-118.050   8.980  0.00  0.00      PROA  
ATOM   1235  CD2 PHE P 124     136.170-120.300  11.130  0.00  0.00      PROA  
ATOM   1236  HD2 PHE P 124     136.270-120.670  12.140  0.00  0.00      PROA  
ATOM   1237  CE2 PHE P 124     137.170-119.490  10.500  0.00  0.00      PROA  
ATOM   1238  HE2 PHE P 124     138.070-119.250  11.050  0.00  0.00      PROA  
ATOM   1239  C   PHE P 124     132.440-119.370  11.730  0.00  0.00      PROA  
ATOM   1240  O   PHE P 124     132.880-118.290  11.920  0.00  0.00      PROA  
ATOM   1241  N   LEU P 125     131.300-119.520  11.020  0.00  0.00      PROA  
ATOM   1242  HN  LEU P 125     130.930-120.410  10.770  0.00  0.00      PROA  
ATOM   1243  CA  LEU P 125     130.600-118.330  10.530  0.00  0.00      PROA  
ATOM   1244  HA  LEU P 125     131.230-117.640  10.000  0.00  0.00      PROA  
ATOM   1245  CB  LEU P 125     129.360-118.800   9.680  0.00  0.00      PROA  
ATOM   1246  HB1 LEU P 125     128.510-118.110   9.900  0.00  0.00      PROA  
ATOM   1247  HB2 LEU P 125     129.070-119.740  10.190  0.00  0.00      PROA  
ATOM   1248  CG  LEU P 125     129.660-118.840   8.100  0.00  0.00      PROA  
ATOM   1249  HG  LEU P 125     130.280-117.930   7.960  0.00  0.00      PROA  
ATOM   1250  CD1 LEU P 125     130.690-119.950   7.790  0.00  0.00      PROA  
ATOM   1251 HD11 LEU P 125     131.410-119.970   8.640  0.00  0.00      PROA  
ATOM   1252 HD12 LEU P 125     131.310-119.650   6.920  0.00  0.00      PROA  
ATOM   1253 HD13 LEU P 125     130.190-120.940   7.750  0.00  0.00      PROA  
ATOM   1254  CD2 LEU P 125     128.350-118.930   7.290  0.00  0.00      PROA  
ATOM   1255 HD21 LEU P 125     127.590-118.150   7.520  0.00  0.00      PROA  
ATOM   1256 HD22 LEU P 125     127.920-119.940   7.490  0.00  0.00      PROA  
ATOM   1257 HD23 LEU P 125     128.530-118.980   6.200  0.00  0.00      PROA  
ATOM   1258  C   LEU P 125     130.120-117.430  11.650  0.00  0.00      PROA  
ATOM   1259  O   LEU P 125     130.080-116.180  11.590  0.00  0.00      PROA  
ATOM   1260  N   HSD P 126     129.560-118.050  12.670  0.00  0.00      PROA  
ATOM   1261  HN  HSD P 126     129.470-119.040  12.790  0.00  0.00      PROA  
ATOM   1262  CA  HSD P 126     129.060-117.180  13.720  0.00  0.00      PROA  
ATOM   1263  HA  HSD P 126     128.330-116.480  13.340  0.00  0.00      PROA  
ATOM   1264  CB  HSD P 126     128.260-117.980  14.770  0.00  0.00      PROA  
ATOM   1265  HB1 HSD P 126     128.870-118.770  15.250  0.00  0.00      PROA  
ATOM   1266  HB2 HSD P 126     127.470-118.510  14.180  0.00  0.00      PROA  
ATOM   1267  ND1 HSD P 126     128.100-117.120  17.120  0.00  0.00      PROA  
ATOM   1268  HD1 HSD P 126     128.860-117.610  17.540  0.00  0.00      PROA  
ATOM   1269  CG  HSD P 126     127.680-117.190  15.850  0.00  0.00      PROA  
ATOM   1270  CE1 HSD P 126     127.390-116.170  17.710  0.00  0.00      PROA  
ATOM   1271  HE1 HSD P 126     127.660-115.690  18.650  0.00  0.00      PROA  
ATOM   1272  NE2 HSD P 126     126.410-115.740  17.010  0.00  0.00      PROA  
ATOM   1273  CD2 HSD P 126     126.600-116.370  15.800  0.00  0.00      PROA  
ATOM   1274  HD2 HSD P 126     125.930-116.130  14.990  0.00  0.00      PROA  
ATOM   1275  C   HSD P 126     130.240-116.490  14.490  0.00  0.00      PROA  
ATOM   1276  O   HSD P 126     130.360-115.270  14.660  0.00  0.00      PROA  
ATOM   1277  N   ILE P 127     131.340-117.230  14.810  0.00  0.00      PROA  
ATOM   1278  HN  ILE P 127     131.400-118.180  14.510  0.00  0.00      PROA  
ATOM   1279  CA  ILE P 127     132.460-116.740  15.630  0.00  0.00      PROA  
ATOM   1280  HA  ILE P 127     131.960-116.170  16.390  0.00  0.00      PROA  
ATOM   1281  CB  ILE P 127     133.360-117.850  16.170  0.00  0.00      PROA  
ATOM   1282  HB  ILE P 127     133.720-118.520  15.360  0.00  0.00      PROA  
ATOM   1283  CG2 ILE P 127     134.600-117.230  16.850  0.00  0.00      PROA  
ATOM   1284 HG21 ILE P 127     135.150-117.990  17.450  0.00  0.00      PROA  
ATOM   1285 HG22 ILE P 127     134.260-116.430  17.550  0.00  0.00      PROA  
ATOM   1286 HG23 ILE P 127     135.340-116.850  16.110  0.00  0.00      PROA  
ATOM   1287  CG1 ILE P 127     132.370-118.640  17.130  0.00  0.00      PROA  
ATOM   1288 HG11 ILE P 127     131.440-118.880  16.580  0.00  0.00      PROA  
ATOM   1289 HG12 ILE P 127     132.120-117.910  17.930  0.00  0.00      PROA  
ATOM   1290  CD  ILE P 127     132.950-119.890  17.750  0.00  0.00      PROA  
ATOM   1291  HD1 ILE P 127     132.450-119.990  18.740  0.00  0.00      PROA  
ATOM   1292  HD2 ILE P 127     134.030-119.860  18.010  0.00  0.00      PROA  
ATOM   1293  HD3 ILE P 127     132.730-120.760  17.100  0.00  0.00      PROA  
ATOM   1294  C   ILE P 127     133.220-115.690  14.800  0.00  0.00      PROA  
ATOM   1295  O   ILE P 127     133.480-114.630  15.330  0.00  0.00      PROA  
ATOM   1296  N   TRP P 128     133.600-115.990  13.590  0.00  0.00      PROA  
ATOM   1297  HN  TRP P 128     133.570-116.910  13.210  0.00  0.00      PROA  
ATOM   1298  CA  TRP P 128     134.630-115.280  12.880  0.00  0.00      PROA  
ATOM   1299  HA  TRP P 128     135.180-114.660  13.580  0.00  0.00      PROA  
ATOM   1300  CB  TRP P 128     135.600-116.300  12.250  0.00  0.00      PROA  
ATOM   1301  HB1 TRP P 128     136.230-115.880  11.440  0.00  0.00      PROA  
ATOM   1302  HB2 TRP P 128     134.960-117.120  11.850  0.00  0.00      PROA  
ATOM   1303  CG  TRP P 128     136.640-116.940  13.220  0.00  0.00      PROA  
ATOM   1304  CD1 TRP P 128     136.520-118.030  13.950  0.00  0.00      PROA  
ATOM   1305  HD1 TRP P 128     135.600-118.590  13.990  0.00  0.00      PROA  
ATOM   1306  NE1 TRP P 128     137.630-118.270  14.710  0.00  0.00      PROA  
ATOM   1307  HE1 TRP P 128     137.740-118.790  15.530  0.00  0.00      PROA  
ATOM   1308  CE2 TRP P 128     138.590-117.380  14.370  0.00  0.00      PROA  
ATOM   1309  CD2 TRP P 128     138.020-116.500  13.380  0.00  0.00      PROA  
ATOM   1310  CE3 TRP P 128     138.790-115.430  12.910  0.00  0.00      PROA  
ATOM   1311  HE3 TRP P 128     138.390-114.720  12.200  0.00  0.00      PROA  
ATOM   1312  CZ3 TRP P 128     139.940-115.170  13.560  0.00  0.00      PROA  
ATOM   1313  HZ3 TRP P 128     140.550-114.320  13.270  0.00  0.00      PROA  
ATOM   1314  CZ2 TRP P 128     139.900-117.270  14.780  0.00  0.00      PROA  
ATOM   1315  HZ2 TRP P 128     140.200-117.950  15.570  0.00  0.00      PROA  
ATOM   1316  CH2 TRP P 128     140.610-116.120  14.350  0.00  0.00      PROA  
ATOM   1317  HH2 TRP P 128     141.590-115.870  14.730  0.00  0.00      PROA  
ATOM   1318  C   TRP P 128     134.080-114.330  11.780  0.00  0.00      PROA  
ATOM   1319  O   TRP P 128     134.950-113.670  11.120  0.00  0.00      PROA  
ATOM   1320  N   ALA P 129     132.750-114.370  11.470  0.00  0.00      PROA  
ATOM   1321  HN  ALA P 129     132.210-115.070  11.940  0.00  0.00      PROA  
ATOM   1322  CA  ALA P 129     132.070-113.460  10.570  0.00  0.00      PROA  
ATOM   1323  HA  ALA P 129     132.740-112.720  10.150  0.00  0.00      PROA  
ATOM   1324  CB  ALA P 129     131.490-114.210   9.360  0.00  0.00      PROA  
ATOM   1325  HB1 ALA P 129     132.280-114.840   8.890  0.00  0.00      PROA  
ATOM   1326  HB2 ALA P 129     131.030-113.560   8.590  0.00  0.00      PROA  
ATOM   1327  HB3 ALA P 129     130.800-115.050   9.610  0.00  0.00      PROA  
ATOM   1328  C   ALA P 129     130.990-112.710  11.300  0.00  0.00      PROA  
ATOM   1329  O   ALA P 129     130.930-111.460  11.210  0.00  0.00      PROA  
ATOM   1330  N   VAL P 130     129.940-113.380  11.900  0.00  0.00      PROA  
ATOM   1331  HN  VAL P 130     129.980-114.380  11.950  0.00  0.00      PROA  
ATOM   1332  CA  VAL P 130     128.700-112.680  12.350  0.00  0.00      PROA  
ATOM   1333  HA  VAL P 130     128.470-111.910  11.630  0.00  0.00      PROA  
ATOM   1334  CB  VAL P 130     127.510-113.680  12.550  0.00  0.00      PROA  
ATOM   1335  HB  VAL P 130     127.790-114.420  13.330  0.00  0.00      PROA  
ATOM   1336  CG1 VAL P 130     126.210-112.910  12.920  0.00  0.00      PROA  
ATOM   1337 HG11 VAL P 130     125.280-113.530  13.000  0.00  0.00      PROA  
ATOM   1338 HG12 VAL P 130     126.190-112.140  12.120  0.00  0.00      PROA  
ATOM   1339 HG13 VAL P 130     126.150-112.510  13.950  0.00  0.00      PROA  
ATOM   1340  CG2 VAL P 130     127.360-114.410  11.240  0.00  0.00      PROA  
ATOM   1341 HG21 VAL P 130     128.340-114.780  10.880  0.00  0.00      PROA  
ATOM   1342 HG22 VAL P 130     126.880-113.950  10.360  0.00  0.00      PROA  
ATOM   1343 HG23 VAL P 130     126.830-115.380  11.350  0.00  0.00      PROA  
ATOM   1344  C   VAL P 130     128.900-111.930  13.620  0.00  0.00      PROA  
ATOM   1345  O   VAL P 130     128.500-110.770  13.840  0.00  0.00      PROA  
ATOM   1346  N   VAL P 131     129.620-112.500  14.550  0.00  0.00      PROA  
ATOM   1347  HN  VAL P 131     129.840-113.460  14.490  0.00  0.00      PROA  
ATOM   1348  CA  VAL P 131     129.960-111.860  15.860  0.00  0.00      PROA  
ATOM   1349  HA  VAL P 131     128.980-111.550  16.180  0.00  0.00      PROA  
ATOM   1350  CB  VAL P 131     130.470-112.810  17.000  0.00  0.00      PROA  
ATOM   1351  HB  VAL P 131     131.330-113.410  16.640  0.00  0.00      PROA  
ATOM   1352  CG1 VAL P 131     130.850-111.970  18.230  0.00  0.00      PROA  
ATOM   1353 HG11 VAL P 131     130.910-112.660  19.110  0.00  0.00      PROA  
ATOM   1354 HG12 VAL P 131     130.130-111.150  18.440  0.00  0.00      PROA  
ATOM   1355 HG13 VAL P 131     131.860-111.540  18.090  0.00  0.00      PROA  
ATOM   1356  CG2 VAL P 131     129.260-113.690  17.370  0.00  0.00      PROA  
ATOM   1357 HG21 VAL P 131     128.550-113.030  17.910  0.00  0.00      PROA  
ATOM   1358 HG22 VAL P 131     129.660-114.520  17.990  0.00  0.00      PROA  
ATOM   1359 HG23 VAL P 131     128.870-114.220  16.480  0.00  0.00      PROA  
ATOM   1360  C   VAL P 131     130.730-110.490  15.730  0.00  0.00      PROA  
ATOM   1361  O   VAL P 131     130.110-109.480  16.170  0.00  0.00      PROA  
ATOM   1362  N   PRO P 132     131.830-110.270  15.040  0.00  0.00      PROA  
ATOM   1363  CD  PRO P 132     132.670-111.390  14.570  0.00  0.00      PROA  
ATOM   1364  HD1 PRO P 132     132.120-112.310  14.250  0.00  0.00      PROA  
ATOM   1365  HD2 PRO P 132     133.350-111.620  15.410  0.00  0.00      PROA  
ATOM   1366  CA  PRO P 132     132.340-109.000  14.580  0.00  0.00      PROA  
ATOM   1367  HA  PRO P 132     132.630-108.580  15.530  0.00  0.00      PROA  
ATOM   1368  CB  PRO P 132     133.510-109.250  13.650  0.00  0.00      PROA  
ATOM   1369  HB1 PRO P 132     134.440-108.900  14.130  0.00  0.00      PROA  
ATOM   1370  HB2 PRO P 132     133.350-108.810  12.640  0.00  0.00      PROA  
ATOM   1371  CG  PRO P 132     133.400-110.800  13.370  0.00  0.00      PROA  
ATOM   1372  HG1 PRO P 132     132.680-111.020  12.560  0.00  0.00      PROA  
ATOM   1373  HG2 PRO P 132     134.410-111.220  13.170  0.00  0.00      PROA  
ATOM   1374  C   PRO P 132     131.370-108.010  13.960  0.00  0.00      PROA  
ATOM   1375  O   PRO P 132     131.590-106.820  14.190  0.00  0.00      PROA  
ATOM   1376  N   CYS P 133     130.320-108.430  13.200  0.00  0.00      PROA  
ATOM   1377  HN  CYS P 133     130.240-109.420  13.110  0.00  0.00      PROA  
ATOM   1378  CA  CYS P 133     129.280-107.520  12.730  0.00  0.00      PROA  
ATOM   1379  HA  CYS P 133     129.730-106.620  12.330  0.00  0.00      PROA  
ATOM   1380  CB  CYS P 133     128.260-108.180  11.730  0.00  0.00      PROA  
ATOM   1381  HB1 CYS P 133     127.310-107.670  11.490  0.00  0.00      PROA  
ATOM   1382  HB2 CYS P 133     127.940-109.150  12.170  0.00  0.00      PROA  
ATOM   1383  SG  CYS P 133     129.200-108.570  10.200  0.00  0.00      PROA  
ATOM   1384  HG1 CYS P 133     130.390-108.640  10.770  0.00  0.00      PROA  
ATOM   1385  C   CYS P 133     128.340-107.040  13.800  0.00  0.00      PROA  
ATOM   1386  O   CYS P 133     127.830-105.900  13.760  0.00  0.00      PROA  
ATOM   1387  N   ILE P 134     128.040-107.930  14.720  0.00  0.00      PROA  
ATOM   1388  HN  ILE P 134     128.310-108.880  14.610  0.00  0.00      PROA  
ATOM   1389  CA  ILE P 134     127.260-107.500  15.930  0.00  0.00      PROA  
ATOM   1390  HA  ILE P 134     126.370-106.950  15.670  0.00  0.00      PROA  
ATOM   1391  CB  ILE P 134     126.630-108.650  16.640  0.00  0.00      PROA  
ATOM   1392  HB  ILE P 134     127.390-109.280  17.140  0.00  0.00      PROA  
ATOM   1393  CG2 ILE P 134     125.740-108.100  17.780  0.00  0.00      PROA  
ATOM   1394 HG21 ILE P 134     124.850-107.770  17.190  0.00  0.00      PROA  
ATOM   1395 HG22 ILE P 134     126.080-107.140  18.230  0.00  0.00      PROA  
ATOM   1396 HG23 ILE P 134     125.450-108.920  18.470  0.00  0.00      PROA  
ATOM   1397  CG1 ILE P 134     125.880-109.630  15.730  0.00  0.00      PROA  
ATOM   1398 HG11 ILE P 134     126.470-109.800  14.800  0.00  0.00      PROA  
ATOM   1399 HG12 ILE P 134     124.960-109.150  15.320  0.00  0.00      PROA  
ATOM   1400  CD  ILE P 134     125.590-110.970  16.390  0.00  0.00      PROA  
ATOM   1401  HD1 ILE P 134     125.500-110.900  17.500  0.00  0.00      PROA  
ATOM   1402  HD2 ILE P 134     126.490-111.580  16.160  0.00  0.00      PROA  
ATOM   1403  HD3 ILE P 134     124.710-111.420  15.890  0.00  0.00      PROA  
ATOM   1404  C   ILE P 134     128.090-106.550  16.810  0.00  0.00      PROA  
ATOM   1405  O   ILE P 134     127.560-105.510  17.250  0.00  0.00      PROA  
ATOM   1406  N   LYS P 135     129.370-106.810  17.130  0.00  0.00      PROA  
ATOM   1407  HN  LYS P 135     129.820-107.560  16.660  0.00  0.00      PROA  
ATOM   1408  CA  LYS P 135     130.300-105.820  17.640  0.00  0.00      PROA  
ATOM   1409  HA  LYS P 135     129.990-105.600  18.650  0.00  0.00      PROA  
ATOM   1410  CB  LYS P 135     131.750-106.470  17.650  0.00  0.00      PROA  
ATOM   1411  HB1 LYS P 135     132.480-105.680  17.930  0.00  0.00      PROA  
ATOM   1412  HB2 LYS P 135     132.000-106.780  16.610  0.00  0.00      PROA  
ATOM   1413  CG  LYS P 135     131.880-107.630  18.630  0.00  0.00      PROA  
ATOM   1414  HG1 LYS P 135     132.920-108.010  18.740  0.00  0.00      PROA  
ATOM   1415  HG2 LYS P 135     131.310-108.470  18.170  0.00  0.00      PROA  
ATOM   1416  CD  LYS P 135     131.390-107.350  20.070  0.00  0.00      PROA  
ATOM   1417  HD1 LYS P 135     130.290-107.210  20.080  0.00  0.00      PROA  
ATOM   1418  HD2 LYS P 135     131.910-106.410  20.350  0.00  0.00      PROA  
ATOM   1419  CE  LYS P 135     131.800-108.410  21.050  0.00  0.00      PROA  
ATOM   1420  HE1 LYS P 135     132.900-108.410  20.930  0.00  0.00      PROA  
ATOM   1421  HE2 LYS P 135     131.510-109.450  20.800  0.00  0.00      PROA  
ATOM   1422  NZ  LYS P 135     131.480-108.070  22.440  0.00  0.00      PROA  
ATOM   1423  HZ1 LYS P 135     131.840-107.120  22.680  0.00  0.00      PROA  
ATOM   1424  HZ2 LYS P 135     131.740-108.790  23.150  0.00  0.00      PROA  
ATOM   1425  HZ3 LYS P 135     130.480-107.800  22.440  0.00  0.00      PROA  
ATOM   1426  C   LYS P 135     130.400-104.510  16.860  0.00  0.00      PROA  
ATOM   1427  O   LYS P 135     130.380-103.400  17.390  0.00  0.00      PROA  
ATOM   1428  N   SER P 136     130.410-104.570  15.520  0.00  0.00      PROA  
ATOM   1429  HN  SER P 136     130.420-105.520  15.200  0.00  0.00      PROA  
ATOM   1430  CA  SER P 136     130.420-103.480  14.600  0.00  0.00      PROA  
ATOM   1431  HA  SER P 136     131.290-102.860  14.770  0.00  0.00      PROA  
ATOM   1432  CB  SER P 136     130.670-103.910  13.090  0.00  0.00      PROA  
ATOM   1433  HB1 SER P 136     129.850-104.500  12.630  0.00  0.00      PROA  
ATOM   1434  HB2 SER P 136     131.550-104.600  13.100  0.00  0.00      PROA  
ATOM   1435  OG  SER P 136     130.840-102.760  12.260  0.00  0.00      PROA  
ATOM   1436  HG1 SER P 136     130.000-102.300  12.220  0.00  0.00      PROA  
ATOM   1437  C   SER P 136     129.110-102.600  14.550  0.00  0.00      PROA  
ATOM   1438  O   SER P 136     129.130-101.370  14.500  0.00  0.00      PROA  
ATOM   1439  N   PHE P 137     127.930-103.270  14.670  0.00  0.00      PROA  
ATOM   1440  HN  PHE P 137     128.080-104.230  14.460  0.00  0.00      PROA  
ATOM   1441  CA  PHE P 137     126.690-102.720  15.020  0.00  0.00      PROA  
ATOM   1442  HA  PHE P 137     126.430-101.950  14.320  0.00  0.00      PROA  
ATOM   1443  CB  PHE P 137     125.680-103.920  14.930  0.00  0.00      PROA  
ATOM   1444  HB1 PHE P 137     126.020-104.580  15.760  0.00  0.00      PROA  
ATOM   1445  HB2 PHE P 137     125.770-104.450  13.960  0.00  0.00      PROA  
ATOM   1446  CG  PHE P 137     124.230-103.460  15.220  0.00  0.00      PROA  
ATOM   1447  CD1 PHE P 137     123.410-104.360  15.880  0.00  0.00      PROA  
ATOM   1448  HD1 PHE P 137     123.690-105.340  16.220  0.00  0.00      PROA  
ATOM   1449  CE1 PHE P 137     122.100-104.030  16.210  0.00  0.00      PROA  
ATOM   1450  HE1 PHE P 137     121.420-104.670  16.760  0.00  0.00      PROA  
ATOM   1451  CZ  PHE P 137     121.570-102.860  15.730  0.00  0.00      PROA  
ATOM   1452  HZ  PHE P 137     120.550-102.610  16.000  0.00  0.00      PROA  
ATOM   1453  CD2 PHE P 137     123.640-102.250  14.720  0.00  0.00      PROA  
ATOM   1454  HD2 PHE P 137     124.240-101.610  14.090  0.00  0.00      PROA  
ATOM   1455  CE2 PHE P 137     122.290-101.980  14.900  0.00  0.00      PROA  
ATOM   1456  HE2 PHE P 137     121.800-101.080  14.580  0.00  0.00      PROA  
ATOM   1457  C   PHE P 137     126.620-102.090  16.400  0.00  0.00      PROA  
ATOM   1458  O   PHE P 137     125.960-101.100  16.570  0.00  0.00      PROA  
ATOM   1459  N   LEU P 138     127.160-102.680  17.490  0.00  0.00      PROA  
ATOM   1460  HN  LEU P 138     127.800-103.450  17.530  0.00  0.00      PROA  
ATOM   1461  CA  LEU P 138     127.150-102.020  18.770  0.00  0.00      PROA  
ATOM   1462  HA  LEU P 138     126.130-101.720  18.970  0.00  0.00      PROA  
ATOM   1463  CB  LEU P 138     127.630-102.930  19.880  0.00  0.00      PROA  
ATOM   1464  HB1 LEU P 138     128.620-103.370  19.600  0.00  0.00      PROA  
ATOM   1465  HB2 LEU P 138     126.840-103.710  19.840  0.00  0.00      PROA  
ATOM   1466  CG  LEU P 138     127.570-102.450  21.370  0.00  0.00      PROA  
ATOM   1467  HG  LEU P 138     128.280-101.610  21.550  0.00  0.00      PROA  
ATOM   1468  CD1 LEU P 138     126.260-101.880  21.690  0.00  0.00      PROA  
ATOM   1469 HD11 LEU P 138     125.550-102.720  21.850  0.00  0.00      PROA  
ATOM   1470 HD12 LEU P 138     125.850-101.260  20.870  0.00  0.00      PROA  
ATOM   1471 HD13 LEU P 138     126.210-101.300  22.630  0.00  0.00      PROA  
ATOM   1472  CD2 LEU P 138     127.860-103.630  22.240  0.00  0.00      PROA  
ATOM   1473 HD21 LEU P 138     128.870-104.040  22.030  0.00  0.00      PROA  
ATOM   1474 HD22 LEU P 138     127.180-104.500  22.160  0.00  0.00      PROA  
ATOM   1475 HD23 LEU P 138     127.920-103.220  23.270  0.00  0.00      PROA  
ATOM   1476  C   LEU P 138     127.890-100.700  18.860  0.00  0.00      PROA  
ATOM   1477  O   LEU P 138     127.410 -99.690  19.460  0.00  0.00      PROA  
ATOM   1478  N   ILE P 139     128.930-100.510  18.080  0.00  0.00      PROA  
ATOM   1479  HN  ILE P 139     129.440-101.290  17.730  0.00  0.00      PROA  
ATOM   1480  CA  ILE P 139     129.620 -99.250  17.820  0.00  0.00      PROA  
ATOM   1481  HA  ILE P 139     129.850 -98.910  18.810  0.00  0.00      PROA  
ATOM   1482  CB  ILE P 139     130.950 -99.420  17.000  0.00  0.00      PROA  
ATOM   1483  HB  ILE P 139     130.720 -99.900  16.030  0.00  0.00      PROA  
ATOM   1484  CG2 ILE P 139     131.540 -98.070  16.710  0.00  0.00      PROA  
ATOM   1485 HG21 ILE P 139     131.360 -97.380  17.560  0.00  0.00      PROA  
ATOM   1486 HG22 ILE P 139     131.240 -97.620  15.740  0.00  0.00      PROA  
ATOM   1487 HG23 ILE P 139     132.640 -98.060  16.590  0.00  0.00      PROA  
ATOM   1488  CG1 ILE P 139     131.980-100.260  17.750  0.00  0.00      PROA  
ATOM   1489 HG11 ILE P 139     132.980-100.010  17.320  0.00  0.00      PROA  
ATOM   1490 HG12 ILE P 139     131.640-101.300  17.560  0.00  0.00      PROA  
ATOM   1491  CD  ILE P 139     132.130-100.200  19.260  0.00  0.00      PROA  
ATOM   1492  HD1 ILE P 139     132.720-101.070  19.600  0.00  0.00      PROA  
ATOM   1493  HD2 ILE P 139     131.100-100.210  19.700  0.00  0.00      PROA  
ATOM   1494  HD3 ILE P 139     132.670 -99.270  19.550  0.00  0.00      PROA  
ATOM   1495  C   ILE P 139     128.710 -98.160  17.260  0.00  0.00      PROA  
ATOM   1496  O   ILE P 139     128.670 -96.980  17.700  0.00  0.00      PROA  
ATOM   1497  N   GLH P 140     127.770 -98.460  16.290  0.00  0.00      PROA  
ATOM   1498  HN  GLH P 140     127.660 -99.410  16.000  0.00  0.00      PROA  
ATOM   1499  CA  GLH P 140     126.690 -97.650  15.890  0.00  0.00      PROA  
ATOM   1500  HA  GLH P 140     127.130 -96.680  15.700  0.00  0.00      PROA  
ATOM   1501  CB  GLH P 140     126.050 -98.180  14.580  0.00  0.00      PROA  
ATOM   1502  HB1 GLH P 140     125.370 -97.400  14.170  0.00  0.00      PROA  
ATOM   1503  HB2 GLH P 140     125.370 -99.010  14.840  0.00  0.00      PROA  
ATOM   1504  CG  GLH P 140     127.080 -98.540  13.460  0.00  0.00      PROA  
ATOM   1505  HG1 GLH P 140     127.720 -99.400  13.740  0.00  0.00      PROA  
ATOM   1506  HG2 GLH P 140     127.740 -97.680  13.210  0.00  0.00      PROA  
ATOM   1507  CD  GLH P 140     126.260 -98.860  12.200  0.00  0.00      PROA  
ATOM   1508  OE1 GLH P 140     126.020 -98.070  11.330  0.00  0.00      PROA  
ATOM   1509  OE2 GLH P 140     125.710-100.140  12.150  0.00  0.00      PROA  
ATOM   1510  HE2 GLH P 140     125.150-100.330  11.400  0.00  0.00      PROA  
ATOM   1511  C   GLH P 140     125.730 -97.270  16.970  0.00  0.00      PROA  
ATOM   1512  O   GLH P 140     125.340 -96.110  17.110  0.00  0.00      PROA  
ATOM   1513  N   ILE P 141     125.320 -98.240  17.760  0.00  0.00      PROA  
ATOM   1514  HN  ILE P 141     125.590 -99.200  17.700  0.00  0.00      PROA  
ATOM   1515  CA  ILE P 141     124.310 -97.950  18.830  0.00  0.00      PROA  
ATOM   1516  HA  ILE P 141     123.540 -97.470  18.240  0.00  0.00      PROA  
ATOM   1517  CB  ILE P 141     123.730 -99.280  19.530  0.00  0.00      PROA  
ATOM   1518  HB  ILE P 141     124.550 -99.730  20.130  0.00  0.00      PROA  
ATOM   1519  CG2 ILE P 141     122.570 -98.850  20.440  0.00  0.00      PROA  
ATOM   1520 HG21 ILE P 141     121.940 -98.130  19.870  0.00  0.00      PROA  
ATOM   1521 HG22 ILE P 141     122.960 -98.450  21.400  0.00  0.00      PROA  
ATOM   1522 HG23 ILE P 141     121.970 -99.770  20.610  0.00  0.00      PROA  
ATOM   1523  CG1 ILE P 141     123.200-100.210  18.450  0.00  0.00      PROA  
ATOM   1524 HG11 ILE P 141     123.900-100.290  17.590  0.00  0.00      PROA  
ATOM   1525 HG12 ILE P 141     122.260 -99.790  18.020  0.00  0.00      PROA  
ATOM   1526  CD  ILE P 141     122.890-101.640  18.960  0.00  0.00      PROA  
ATOM   1527  HD1 ILE P 141     122.120-101.660  19.770  0.00  0.00      PROA  
ATOM   1528  HD2 ILE P 141     123.780-102.140  19.410  0.00  0.00      PROA  
ATOM   1529  HD3 ILE P 141     122.450-102.230  18.130  0.00  0.00      PROA  
ATOM   1530  C   ILE P 141     124.870 -97.000  19.880  0.00  0.00      PROA  
ATOM   1531  O   ILE P 141     124.100 -96.270  20.480  0.00  0.00      PROA  
ATOM   1532  N   GLN P 142     126.200 -97.120  20.150  0.00  0.00      PROA  
ATOM   1533  HN  GLN P 142     126.670 -97.880  19.710  0.00  0.00      PROA  
ATOM   1534  CA  GLN P 142     126.860 -96.160  21.000  0.00  0.00      PROA  
ATOM   1535  HA  GLN P 142     126.370 -96.180  21.970  0.00  0.00      PROA  
ATOM   1536  CB  GLN P 142     128.360 -96.470  21.130  0.00  0.00      PROA  
ATOM   1537  HB1 GLN P 142     128.810 -95.620  21.680  0.00  0.00      PROA  
ATOM   1538  HB2 GLN P 142     128.870 -96.490  20.140  0.00  0.00      PROA  
ATOM   1539  CG  GLN P 142     128.730 -97.720  21.900  0.00  0.00      PROA  
ATOM   1540  HG1 GLN P 142     129.810 -97.610  22.130  0.00  0.00      PROA  
ATOM   1541  HG2 GLN P 142     128.350 -98.610  21.350  0.00  0.00      PROA  
ATOM   1542  CD  GLN P 142     127.910 -97.830  23.260  0.00  0.00      PROA  
ATOM   1543  OE1 GLN P 142     127.400 -98.900  23.690  0.00  0.00      PROA  
ATOM   1544  NE2 GLN P 142     127.790 -96.680  23.960  0.00  0.00      PROA  
ATOM   1545 HE21 GLN P 142     128.170 -95.860  23.540  0.00  0.00      PROA  
ATOM   1546 HE22 GLN P 142     127.240 -96.680  24.790  0.00  0.00      PROA  
ATOM   1547  C   GLN P 142     126.670 -94.660  20.510  0.00  0.00      PROA  
ATOM   1548  O   GLN P 142     126.540 -93.750  21.310  0.00  0.00      PROA  
ATOM   1549  N   CYS P 143     126.890 -94.410  19.180  0.00  0.00      PROA  
ATOM   1550  HN  CYS P 143     127.140 -95.120  18.530  0.00  0.00      PROA  
ATOM   1551  CA  CYS P 143     126.770 -93.070  18.530  0.00  0.00      PROA  
ATOM   1552  HA  CYS P 143     127.440 -92.390  19.040  0.00  0.00      PROA  
ATOM   1553  CB  CYS P 143     127.120 -93.160  17.030  0.00  0.00      PROA  
ATOM   1554  HB1 CYS P 143     127.000 -92.160  16.560  0.00  0.00      PROA  
ATOM   1555  HB2 CYS P 143     126.370 -93.880  16.640  0.00  0.00      PROA  
ATOM   1556  SG  CYS P 143     128.850 -93.760  16.770  0.00  0.00      PROA  
ATOM   1557  HG1 CYS P 143     128.600 -95.050  16.950  0.00  0.00      PROA  
ATOM   1558  C   CYS P 143     125.320 -92.510  18.770  0.00  0.00      PROA  
ATOM   1559  O   CYS P 143     125.100 -91.360  19.150  0.00  0.00      PROA  
ATOM   1560  N   ILE P 144     124.280 -93.450  18.630  0.00  0.00      PROA  
ATOM   1561  HN  ILE P 144     124.470 -94.390  18.360  0.00  0.00      PROA  
ATOM   1562  CA  ILE P 144     122.860 -93.180  18.720  0.00  0.00      PROA  
ATOM   1563  HA  ILE P 144     122.610 -92.310  18.140  0.00  0.00      PROA  
ATOM   1564  CB  ILE P 144     122.050 -94.370  18.280  0.00  0.00      PROA  
ATOM   1565  HB  ILE P 144     122.300 -95.280  18.860  0.00  0.00      PROA  
ATOM   1566  CG2 ILE P 144     120.590 -94.080  18.570  0.00  0.00      PROA  
ATOM   1567 HG21 ILE P 144     120.260 -93.220  17.960  0.00  0.00      PROA  
ATOM   1568 HG22 ILE P 144     120.440 -93.920  19.660  0.00  0.00      PROA  
ATOM   1569 HG23 ILE P 144     119.940 -94.920  18.240  0.00  0.00      PROA  
ATOM   1570  CG1 ILE P 144     122.140 -94.720  16.770  0.00  0.00      PROA  
ATOM   1571 HG11 ILE P 144     123.220 -94.820  16.500  0.00  0.00      PROA  
ATOM   1572 HG12 ILE P 144     121.880 -93.850  16.140  0.00  0.00      PROA  
ATOM   1573  CD  ILE P 144     121.660 -96.130  16.370  0.00  0.00      PROA  
ATOM   1574  HD1 ILE P 144     120.560 -96.190  16.250  0.00  0.00      PROA  
ATOM   1575  HD2 ILE P 144     121.950 -96.860  17.150  0.00  0.00      PROA  
ATOM   1576  HD3 ILE P 144     122.050 -96.520  15.410  0.00  0.00      PROA  
ATOM   1577  C   ILE P 144     122.660 -92.910  20.200  0.00  0.00      PROA  
ATOM   1578  O   ILE P 144     121.930 -92.010  20.590  0.00  0.00      PROA  
ATOM   1579  N   SER P 145     123.320 -93.620  21.130  0.00  0.00      PROA  
ATOM   1580  HN  SER P 145     123.770 -94.480  20.900  0.00  0.00      PROA  
ATOM   1581  CA  SER P 145     123.110 -93.510  22.570  0.00  0.00      PROA  
ATOM   1582  HA  SER P 145     122.090 -93.680  22.880  0.00  0.00      PROA  
ATOM   1583  CB  SER P 145     123.940 -94.680  23.250  0.00  0.00      PROA  
ATOM   1584  HB1 SER P 145     125.000 -94.570  22.920  0.00  0.00      PROA  
ATOM   1585  HB2 SER P 145     123.680 -95.720  22.940  0.00  0.00      PROA  
ATOM   1586  OG  SER P 145     123.900 -94.470  24.680  0.00  0.00      PROA  
ATOM   1587  HG1 SER P 145     123.060 -94.190  25.060  0.00  0.00      PROA  
ATOM   1588  C   SER P 145     123.590 -92.070  23.020  0.00  0.00      PROA  
ATOM   1589  O   SER P 145     122.880 -91.410  23.820  0.00  0.00      PROA  
ATOM   1590  N   ARG P 146     124.710 -91.550  22.500  0.00  0.00      PROA  
ATOM   1591  HN  ARG P 146     125.390 -92.030  21.950  0.00  0.00      PROA  
ATOM   1592  CA  ARG P 146     125.140 -90.140  22.810  0.00  0.00      PROA  
ATOM   1593  HA  ARG P 146     125.120 -90.020  23.880  0.00  0.00      PROA  
ATOM   1594  CB  ARG P 146     126.570 -89.740  22.400  0.00  0.00      PROA  
ATOM   1595  HB1 ARG P 146     126.700 -88.690  22.730  0.00  0.00      PROA  
ATOM   1596  HB2 ARG P 146     126.670 -89.750  21.290  0.00  0.00      PROA  
ATOM   1597  CG  ARG P 146     127.640 -90.590  23.010  0.00  0.00      PROA  
ATOM   1598  HG1 ARG P 146     127.510 -91.660  22.730  0.00  0.00      PROA  
ATOM   1599  HG2 ARG P 146     127.480 -90.660  24.100  0.00  0.00      PROA  
ATOM   1600  CD  ARG P 146     129.100 -90.130  22.910  0.00  0.00      PROA  
ATOM   1601  HD1 ARG P 146     129.550 -89.980  21.910  0.00  0.00      PROA  
ATOM   1602  HD2 ARG P 146     129.830 -90.760  23.450  0.00  0.00      PROA  
ATOM   1603  NE  ARG P 146     129.230 -88.840  23.630  0.00  0.00      PROA  
ATOM   1604  HE  ARG P 146     128.440 -88.710  24.230  0.00  0.00      PROA  
ATOM   1605  CZ  ARG P 146     130.290 -88.080  23.820  0.00  0.00      PROA  
ATOM   1606  NH1 ARG P 146     131.460 -88.390  23.240  0.00  0.00      PROA  
ATOM   1607 HH11 ARG P 146     131.620 -89.260  22.780  0.00  0.00      PROA  
ATOM   1608 HH12 ARG P 146     132.180 -87.920  23.750  0.00  0.00      PROA  
ATOM   1609  NH2 ARG P 146     130.190 -87.050  24.550  0.00  0.00      PROA  
ATOM   1610 HH21 ARG P 146     129.300 -86.690  24.830  0.00  0.00      PROA  
ATOM   1611 HH22 ARG P 146     131.060 -86.610  24.760  0.00  0.00      PROA  
ATOM   1612  C   ARG P 146     124.230 -89.170  22.180  0.00  0.00      PROA  
ATOM   1613  O   ARG P 146     123.950 -88.070  22.660  0.00  0.00      PROA  
ATOM   1614  N   VAL P 147     123.600 -89.500  21.010  0.00  0.00      PROA  
ATOM   1615  HN  VAL P 147     123.870 -90.250  20.410  0.00  0.00      PROA  
ATOM   1616  CA  VAL P 147     122.580 -88.570  20.470  0.00  0.00      PROA  
ATOM   1617  HA  VAL P 147     123.000 -87.580  20.570  0.00  0.00      PROA  
ATOM   1618  CB  VAL P 147     122.340 -88.900  18.960  0.00  0.00      PROA  
ATOM   1619  HB  VAL P 147     122.200 -90.000  18.840  0.00  0.00      PROA  
ATOM   1620  CG1 VAL P 147     121.010 -88.370  18.410  0.00  0.00      PROA  
ATOM   1621 HG11 VAL P 147     120.990 -87.280  18.620  0.00  0.00      PROA  
ATOM   1622 HG12 VAL P 147     120.180 -88.890  18.930  0.00  0.00      PROA  
ATOM   1623 HG13 VAL P 147     120.880 -88.380  17.310  0.00  0.00      PROA  
ATOM   1624  CG2 VAL P 147     123.530 -88.390  18.140  0.00  0.00      PROA  
ATOM   1625 HG21 VAL P 147     123.400 -88.770  17.110  0.00  0.00      PROA  
ATOM   1626 HG22 VAL P 147     124.440 -88.870  18.560  0.00  0.00      PROA  
ATOM   1627 HG23 VAL P 147     123.630 -87.310  17.950  0.00  0.00      PROA  
ATOM   1628  C   VAL P 147     121.320 -88.500  21.270  0.00  0.00      PROA  
ATOM   1629  O   VAL P 147     120.950 -87.400  21.720  0.00  0.00      PROA  
ATOM   1630  N   TYR P 148     120.790 -89.670  21.660  0.00  0.00      PROA  
ATOM   1631  HN  TYR P 148     121.220 -90.520  21.370  0.00  0.00      PROA  
ATOM   1632  CA  TYR P 148     119.690 -89.880  22.610  0.00  0.00      PROA  
ATOM   1633  HA  TYR P 148     118.930 -89.140  22.380  0.00  0.00      PROA  
ATOM   1634  CB  TYR P 148     119.140 -91.340  22.660  0.00  0.00      PROA  
ATOM   1635  HB1 TYR P 148     118.650 -91.650  23.610  0.00  0.00      PROA  
ATOM   1636  HB2 TYR P 148     120.030 -91.990  22.540  0.00  0.00      PROA  
ATOM   1637  CG  TYR P 148     118.100 -91.680  21.570  0.00  0.00      PROA  
ATOM   1638  CD1 TYR P 148     118.410 -91.460  20.190  0.00  0.00      PROA  
ATOM   1639  HD1 TYR P 148     119.400 -91.060  20.030  0.00  0.00      PROA  
ATOM   1640  CE1 TYR P 148     117.530 -91.680  19.170  0.00  0.00      PROA  
ATOM   1641  HE1 TYR P 148     117.840 -91.520  18.150  0.00  0.00      PROA  
ATOM   1642  CZ  TYR P 148     116.220 -92.060  19.430  0.00  0.00      PROA  
ATOM   1643  OH  TYR P 148     115.300 -92.310  18.460  0.00  0.00      PROA  
ATOM   1644  HH  TYR P 148     115.760 -92.250  17.620  0.00  0.00      PROA  
ATOM   1645  CD2 TYR P 148     116.800 -92.180  21.840  0.00  0.00      PROA  
ATOM   1646  HD2 TYR P 148     116.590 -92.300  22.890  0.00  0.00      PROA  
ATOM   1647  CE2 TYR P 148     115.880 -92.320  20.810  0.00  0.00      PROA  
ATOM   1648  HE2 TYR P 148     114.870 -92.650  20.990  0.00  0.00      PROA  
ATOM   1649  C   TYR P 148     119.900 -89.360  23.990  0.00  0.00      PROA  
ATOM   1650  O   TYR P 148     119.060 -88.660  24.560  0.00  0.00      PROA  
ATOM   1651  N   SER P 149     121.070 -89.570  24.620  0.00  0.00      PROA  
ATOM   1652  HN  SER P 149     121.670 -90.320  24.340  0.00  0.00      PROA  
ATOM   1653  CA  SER P 149     121.400 -88.980  25.880  0.00  0.00      PROA  
ATOM   1654  HA  SER P 149     120.740 -89.340  26.670  0.00  0.00      PROA  
ATOM   1655  CB  SER P 149     122.860 -89.240  26.250  0.00  0.00      PROA  
ATOM   1656  HB1 SER P 149     123.170 -88.780  27.210  0.00  0.00      PROA  
ATOM   1657  HB2 SER P 149     123.530 -89.050  25.380  0.00  0.00      PROA  
ATOM   1658  OG  SER P 149     123.100 -90.690  26.510  0.00  0.00      PROA  
ATOM   1659  HG1 SER P 149     123.000 -91.210  25.710  0.00  0.00      PROA  
ATOM   1660  C   SER P 149     121.220 -87.490  26.080  0.00  0.00      PROA  
ATOM   1661  O   SER P 149     120.890 -87.040  27.160  0.00  0.00      PROA  
ATOM   1662  N   ILE P 150     121.580 -86.670  25.110  0.00  0.00      PROA  
ATOM   1663  HN  ILE P 150     122.030 -87.040  24.300  0.00  0.00      PROA  
ATOM   1664  CA  ILE P 150     121.150 -85.240  24.890  0.00  0.00      PROA  
ATOM   1665  HA  ILE P 150     121.240 -84.700  25.820  0.00  0.00      PROA  
ATOM   1666  CB  ILE P 150     121.990 -84.590  23.780  0.00  0.00      PROA  
ATOM   1667  HB  ILE P 150     121.740 -85.110  22.820  0.00  0.00      PROA  
ATOM   1668  CG2 ILE P 150     121.570 -83.100  23.620  0.00  0.00      PROA  
ATOM   1669 HG21 ILE P 150     121.670 -82.550  24.580  0.00  0.00      PROA  
ATOM   1670 HG22 ILE P 150     120.510 -83.060  23.260  0.00  0.00      PROA  
ATOM   1671 HG23 ILE P 150     122.230 -82.650  22.850  0.00  0.00      PROA  
ATOM   1672  CG1 ILE P 150     123.470 -84.840  24.050  0.00  0.00      PROA  
ATOM   1673 HG11 ILE P 150     123.720 -85.860  24.420  0.00  0.00      PROA  
ATOM   1674 HG12 ILE P 150     123.780 -84.160  24.870  0.00  0.00      PROA  
ATOM   1675  CD  ILE P 150     124.370 -84.760  22.840  0.00  0.00      PROA  
ATOM   1676  HD1 ILE P 150     125.440 -84.980  23.050  0.00  0.00      PROA  
ATOM   1677  HD2 ILE P 150     124.360 -83.820  22.250  0.00  0.00      PROA  
ATOM   1678  HD3 ILE P 150     124.000 -85.560  22.170  0.00  0.00      PROA  
ATOM   1679  C   ILE P 150     119.680 -85.000  24.440  0.00  0.00      PROA  
ATOM   1680  O   ILE P 150     118.990 -84.150  24.970  0.00  0.00      PROA  
ATOM   1681  N   TYR P 151     119.150 -85.760  23.480  0.00  0.00      PROA  
ATOM   1682  HN  TYR P 151     119.690 -86.440  22.990  0.00  0.00      PROA  
ATOM   1683  CA  TYR P 151     117.770 -85.650  22.940  0.00  0.00      PROA  
ATOM   1684  HA  TYR P 151     117.560 -84.660  22.570  0.00  0.00      PROA  
ATOM   1685  CB  TYR P 151     117.690 -86.470  21.630  0.00  0.00      PROA  
ATOM   1686  HB1 TYR P 151     118.330 -87.380  21.700  0.00  0.00      PROA  
ATOM   1687  HB2 TYR P 151     118.150 -85.920  20.780  0.00  0.00      PROA  
ATOM   1688  CG  TYR P 151     116.380 -86.960  21.120  0.00  0.00      PROA  
ATOM   1689  CD1 TYR P 151     115.570 -86.020  20.370  0.00  0.00      PROA  
ATOM   1690  HD1 TYR P 151     115.930 -85.030  20.140  0.00  0.00      PROA  
ATOM   1691  CE1 TYR P 151     114.320 -86.410  19.850  0.00  0.00      PROA  
ATOM   1692  HE1 TYR P 151     113.640 -85.700  19.400  0.00  0.00      PROA  
ATOM   1693  CZ  TYR P 151     113.890 -87.720  20.030  0.00  0.00      PROA  
ATOM   1694  OH  TYR P 151     112.620 -88.110  19.480  0.00  0.00      PROA  
ATOM   1695  HH  TYR P 151     112.420 -87.430  18.820  0.00  0.00      PROA  
ATOM   1696  CD2 TYR P 151     115.830 -88.240  21.370  0.00  0.00      PROA  
ATOM   1697  HD2 TYR P 151     116.300 -88.890  22.090  0.00  0.00      PROA  
ATOM   1698  CE2 TYR P 151     114.610 -88.600  20.760  0.00  0.00      PROA  
ATOM   1699  HE2 TYR P 151     114.190 -89.580  20.860  0.00  0.00      PROA  
ATOM   1700  C   TYR P 151     116.600 -85.960  23.920  0.00  0.00      PROA  
ATOM   1701  O   TYR P 151     115.590 -85.210  23.980  0.00  0.00      PROA  
ATOM   1702  N   VAL P 152     116.650 -86.930  24.830  0.00  0.00      PROA  
ATOM   1703  HN  VAL P 152     117.470 -87.500  24.840  0.00  0.00      PROA  
ATOM   1704  CA  VAL P 152     115.640 -87.380  25.840  0.00  0.00      PROA  
ATOM   1705  HA  VAL P 152     114.670 -87.600  25.430  0.00  0.00      PROA  
ATOM   1706  CB  VAL P 152     116.210 -88.670  26.450  0.00  0.00      PROA  
ATOM   1707  HB  VAL P 152     117.200 -88.550  26.940  0.00  0.00      PROA  
ATOM   1708  CG1 VAL P 152     115.300 -89.400  27.510  0.00  0.00      PROA  
ATOM   1709 HG11 VAL P 152     115.430 -89.000  28.540  0.00  0.00      PROA  
ATOM   1710 HG12 VAL P 152     115.590 -90.470  27.580  0.00  0.00      PROA  
ATOM   1711 HG13 VAL P 152     114.250 -89.450  27.170  0.00  0.00      PROA  
ATOM   1712  CG2 VAL P 152     116.360 -89.710  25.300  0.00  0.00      PROA  
ATOM   1713 HG21 VAL P 152     115.370 -90.190  25.220  0.00  0.00      PROA  
ATOM   1714 HG22 VAL P 152     117.170 -90.410  25.610  0.00  0.00      PROA  
ATOM   1715 HG23 VAL P 152     116.560 -89.360  24.270  0.00  0.00      PROA  
ATOM   1716  C   VAL P 152     115.350 -86.290  26.950  0.00  0.00      PROA  
ATOM   1717  O   VAL P 152     114.250 -86.180  27.450  0.00  0.00      PROA  
ATOM   1718  N   HSD P 153     116.370 -85.470  27.290  0.00  0.00      PROA  
ATOM   1719  HN  HSD P 153     117.200 -85.570  26.750  0.00  0.00      PROA  
ATOM   1720  CA  HSD P 153     116.310 -84.430  28.340  0.00  0.00      PROA  
ATOM   1721  HA  HSD P 153     115.510 -84.770  28.990  0.00  0.00      PROA  
ATOM   1722  CB  HSD P 153     117.630 -84.570  29.120  0.00  0.00      PROA  
ATOM   1723  HB1 HSD P 153     117.640 -83.870  29.980  0.00  0.00      PROA  
ATOM   1724  HB2 HSD P 153     118.470 -84.360  28.430  0.00  0.00      PROA  
ATOM   1725  ND1 HSD P 153     118.950 -86.770  29.380  0.00  0.00      PROA  
ATOM   1726  HD1 HSD P 153     119.550 -86.530  28.610  0.00  0.00      PROA  
ATOM   1727  CG  HSD P 153     117.900 -85.960  29.730  0.00  0.00      PROA  
ATOM   1728  CE1 HSD P 153     118.900 -87.910  30.080  0.00  0.00      PROA  
ATOM   1729  HE1 HSD P 153     119.610 -88.740  30.010  0.00  0.00      PROA  
ATOM   1730  NE2 HSD P 153     117.910 -87.850  30.980  0.00  0.00      PROA  
ATOM   1731  CD2 HSD P 153     117.250 -86.580  30.740  0.00  0.00      PROA  
ATOM   1732  HD2 HSD P 153     116.380 -86.290  31.300  0.00  0.00      PROA  
ATOM   1733  C   HSD P 153     116.180 -83.010  27.720  0.00  0.00      PROA  
ATOM   1734  O   HSD P 153     116.310 -81.980  28.440  0.00  0.00      PROA  
ATOM   1735  N   THR P 154     115.950 -82.890  26.420  0.00  0.00      PROA  
ATOM   1736  HN  THR P 154     115.700 -83.700  25.900  0.00  0.00      PROA  
ATOM   1737  CA  THR P 154     115.790 -81.560  25.830  0.00  0.00      PROA  
ATOM   1738  HA  THR P 154     115.750 -80.750  26.540  0.00  0.00      PROA  
ATOM   1739  CB  THR P 154     117.020 -81.210  24.970  0.00  0.00      PROA  
ATOM   1740  HB  THR P 154     116.660 -80.360  24.350  0.00  0.00      PROA  
ATOM   1741  OG1 THR P 154     117.360 -82.220  24.050  0.00  0.00      PROA  
ATOM   1742  HG1 THR P 154     117.770 -82.900  24.600  0.00  0.00      PROA  
ATOM   1743  CG2 THR P 154     118.230 -80.770  25.680  0.00  0.00      PROA  
ATOM   1744 HG21 THR P 154     118.480 -81.450  26.530  0.00  0.00      PROA  
ATOM   1745 HG22 THR P 154     118.040 -79.720  25.990  0.00  0.00      PROA  
ATOM   1746 HG23 THR P 154     119.120 -80.650  25.020  0.00  0.00      PROA  
ATOM   1747  C   THR P 154     114.480 -81.500  25.040  0.00  0.00      PROA  
ATOM   1748  O   THR P 154     113.460 -80.890  25.510  0.00  0.00      PROA  
ATOM   1749  N   VAL P 155     114.480 -82.020  23.780  0.00  0.00      PROA  
ATOM   1750  HN  VAL P 155     115.360 -82.260  23.390  0.00  0.00      PROA  
ATOM   1751  CA  VAL P 155     113.400 -81.790  22.860  0.00  0.00      PROA  
ATOM   1752  HA  VAL P 155     112.840 -80.940  23.220  0.00  0.00      PROA  
ATOM   1753  CB  VAL P 155     113.940 -81.400  21.520  0.00  0.00      PROA  
ATOM   1754  HB  VAL P 155     113.020 -81.130  20.950  0.00  0.00      PROA  
ATOM   1755  CG1 VAL P 155     114.700 -80.050  21.580  0.00  0.00      PROA  
ATOM   1756 HG11 VAL P 155     114.960 -79.790  20.540  0.00  0.00      PROA  
ATOM   1757 HG12 VAL P 155     115.550 -79.990  22.290  0.00  0.00      PROA  
ATOM   1758 HG13 VAL P 155     113.980 -79.260  21.880  0.00  0.00      PROA  
ATOM   1759  CG2 VAL P 155     114.710 -82.460  20.810  0.00  0.00      PROA  
ATOM   1760 HG21 VAL P 155     114.060 -83.350  20.690  0.00  0.00      PROA  
ATOM   1761 HG22 VAL P 155     115.580 -82.810  21.410  0.00  0.00      PROA  
ATOM   1762 HG23 VAL P 155     114.950 -82.080  19.790  0.00  0.00      PROA  
ATOM   1763  C   VAL P 155     112.420 -82.920  22.660  0.00  0.00      PROA  
ATOM   1764  O   VAL P 155     111.370 -82.670  22.050  0.00  0.00      PROA  
ATOM   1765  N   CYS P 156     112.660 -84.140  23.160  0.00  0.00      PROA  
ATOM   1766  HN  CYS P 156     113.440 -84.220  23.780  0.00  0.00      PROA  
ATOM   1767  CA  CYS P 156     111.910 -85.410  23.070  0.00  0.00      PROA  
ATOM   1768  HA  CYS P 156     111.700 -85.540  22.020  0.00  0.00      PROA  
ATOM   1769  CB  CYS P 156     112.780 -86.540  23.470  0.00  0.00      PROA  
ATOM   1770  HB1 CYS P 156     112.980 -86.320  24.540  0.00  0.00      PROA  
ATOM   1771  HB2 CYS P 156     113.780 -86.460  23.010  0.00  0.00      PROA  
ATOM   1772  SG  CYS P 156     112.090 -88.230  23.380  0.00  0.00      PROA  
ATOM   1773  HG1 CYS P 156     111.750 -88.220  22.100  0.00  0.00      PROA  
ATOM   1774  C   CYS P 156     110.490 -85.460  23.480  0.00  0.00      PROA  
ATOM   1775  O   CYS P 156     109.630 -85.880  22.660  0.00  0.00      PROA  
ATOM   1776  N   ASP P 157     110.210 -84.960  24.740  0.00  0.00      PROA  
ATOM   1777  HN  ASP P 157     110.980 -84.670  25.300  0.00  0.00      PROA  
ATOM   1778  CA  ASP P 157     108.940 -85.070  25.310  0.00  0.00      PROA  
ATOM   1779  HA  ASP P 157     108.160 -85.410  24.650  0.00  0.00      PROA  
ATOM   1780  CB  ASP P 157     109.100 -86.180  26.390  0.00  0.00      PROA  
ATOM   1781  HB1 ASP P 157     109.270 -87.070  25.750  0.00  0.00      PROA  
ATOM   1782  HB2 ASP P 157     108.210 -86.410  27.010  0.00  0.00      PROA  
ATOM   1783  CG  ASP P 157     110.190 -85.920  27.420  0.00  0.00      PROA  
ATOM   1784  OD1 ASP P 157     110.500 -86.880  28.160  0.00  0.00      PROA  
ATOM   1785  OD2 ASP P 157     110.540 -84.740  27.680  0.00  0.00      PROA  
ATOM   1786  C   ASP P 157     108.360 -83.810  25.960  0.00  0.00      PROA  
ATOM   1787  O   ASP P 157     107.390 -84.010  26.700  0.00  0.00      PROA  
ATOM   1788  N   PRO P 158     108.720 -82.470  25.740  0.00  0.00      PROA  
ATOM   1789  CD  PRO P 158     109.720 -81.960  24.830  0.00  0.00      PROA  
ATOM   1790  HD1 PRO P 158     109.700 -82.410  23.820  0.00  0.00      PROA  
ATOM   1791  HD2 PRO P 158     110.660 -82.160  25.400  0.00  0.00      PROA  
ATOM   1792  CA  PRO P 158     108.140 -81.420  26.460  0.00  0.00      PROA  
ATOM   1793  HA  PRO P 158     108.050 -81.730  27.490  0.00  0.00      PROA  
ATOM   1794  CB  PRO P 158     109.080 -80.180  26.260  0.00  0.00      PROA  
ATOM   1795  HB1 PRO P 158     109.910 -80.320  26.990  0.00  0.00      PROA  
ATOM   1796  HB2 PRO P 158     108.490 -79.250  26.370  0.00  0.00      PROA  
ATOM   1797  CG  PRO P 158     109.580 -80.400  24.910  0.00  0.00      PROA  
ATOM   1798  HG1 PRO P 158     108.740 -80.120  24.230  0.00  0.00      PROA  
ATOM   1799  HG2 PRO P 158     110.560 -79.900  24.760  0.00  0.00      PROA  
ATOM   1800  C   PRO P 158     106.680 -81.080  26.090  0.00  0.00      PROA  
ATOM   1801  O   PRO P 158     105.940 -80.530  26.880  0.00  0.00      PROA  
ATOM   1802  N   LEU P 159     106.280 -81.280  24.890  0.00  0.00      PROA  
ATOM   1803  HN  LEU P 159     106.800 -81.820  24.230  0.00  0.00      PROA  
ATOM   1804  CA  LEU P 159     104.870 -81.170  24.490  0.00  0.00      PROA  
ATOM   1805  HA  LEU P 159     104.380 -80.220  24.660  0.00  0.00      PROA  
ATOM   1806  CB  LEU P 159     104.710 -81.290  22.930  0.00  0.00      PROA  
ATOM   1807  HB1 LEU P 159     105.520 -81.900  22.490  0.00  0.00      PROA  
ATOM   1808  HB2 LEU P 159     105.110 -80.300  22.620  0.00  0.00      PROA  
ATOM   1809  CG  LEU P 159     103.390 -81.600  22.280  0.00  0.00      PROA  
ATOM   1810  HG  LEU P 159     103.090 -82.650  22.520  0.00  0.00      PROA  
ATOM   1811  CD1 LEU P 159     102.340 -80.570  22.670  0.00  0.00      PROA  
ATOM   1812 HD11 LEU P 159     102.610 -79.560  22.290  0.00  0.00      PROA  
ATOM   1813 HD12 LEU P 159     102.090 -80.500  23.760  0.00  0.00      PROA  
ATOM   1814 HD13 LEU P 159     101.400 -80.870  22.160  0.00  0.00      PROA  
ATOM   1815  CD2 LEU P 159     103.740 -81.630  20.730  0.00  0.00      PROA  
ATOM   1816 HD21 LEU P 159     104.320 -80.700  20.530  0.00  0.00      PROA  
ATOM   1817 HD22 LEU P 159     102.810 -81.700  20.120  0.00  0.00      PROA  
ATOM   1818 HD23 LEU P 159     104.400 -82.480  20.450  0.00  0.00      PROA  
ATOM   1819  C   LEU P 159     104.040 -82.290  25.130  0.00  0.00      PROA  
ATOM   1820  O   LEU P 159     102.880 -82.090  25.510  0.00  0.00      PROA  
ATOM   1821  N   PHE P 160     104.570 -83.490  25.330  0.00  0.00      PROA  
ATOM   1822  HN  PHE P 160     105.480 -83.750  25.020  0.00  0.00      PROA  
ATOM   1823  CA  PHE P 160     103.930 -84.520  26.190  0.00  0.00      PROA  
ATOM   1824  HA  PHE P 160     102.940 -84.690  25.810  0.00  0.00      PROA  
ATOM   1825  CB  PHE P 160     104.550 -85.940  26.060  0.00  0.00      PROA  
ATOM   1826  HB1 PHE P 160     103.860 -86.610  26.610  0.00  0.00      PROA  
ATOM   1827  HB2 PHE P 160     105.580 -85.880  26.470  0.00  0.00      PROA  
ATOM   1828  CG  PHE P 160     104.630 -86.440  24.610  0.00  0.00      PROA  
ATOM   1829  CD1 PHE P 160     103.650 -86.180  23.670  0.00  0.00      PROA  
ATOM   1830  HD1 PHE P 160     102.670 -85.850  23.960  0.00  0.00      PROA  
ATOM   1831  CE1 PHE P 160     103.880 -86.500  22.300  0.00  0.00      PROA  
ATOM   1832  HE1 PHE P 160     103.120 -86.340  21.550  0.00  0.00      PROA  
ATOM   1833  CZ  PHE P 160     105.060 -87.090  21.910  0.00  0.00      PROA  
ATOM   1834  HZ  PHE P 160     105.180 -87.350  20.870  0.00  0.00      PROA  
ATOM   1835  CD2 PHE P 160     105.850 -87.010  24.220  0.00  0.00      PROA  
ATOM   1836  HD2 PHE P 160     106.590 -87.250  24.970  0.00  0.00      PROA  
ATOM   1837  CE2 PHE P 160     106.100 -87.400  22.840  0.00  0.00      PROA  
ATOM   1838  HE2 PHE P 160     106.990 -87.970  22.640  0.00  0.00      PROA  
ATOM   1839  C   PHE P 160     103.730 -84.140  27.620  0.00  0.00      PROA  
ATOM   1840  O   PHE P 160     102.620 -84.280  28.220  0.00  0.00      PROA  
ATOM   1841  N   GLU P 161     104.750 -83.520  28.280  0.00  0.00      PROA  
ATOM   1842  HN  GLU P 161     105.590 -83.440  27.740  0.00  0.00      PROA  
ATOM   1843  CA  GLU P 161     104.650 -82.780  29.510  0.00  0.00      PROA  
ATOM   1844  HA  GLU P 161     104.240 -83.510  30.190  0.00  0.00      PROA  
ATOM   1845  CB  GLU P 161     106.070 -82.300  29.940  0.00  0.00      PROA  
ATOM   1846  HB1 GLU P 161     105.870 -81.810  30.920  0.00  0.00      PROA  
ATOM   1847  HB2 GLU P 161     106.460 -81.450  29.340  0.00  0.00      PROA  
ATOM   1848  CG  GLU P 161     107.060 -83.470  30.190  0.00  0.00      PROA  
ATOM   1849  HG1 GLU P 161     107.300 -84.130  29.330  0.00  0.00      PROA  
ATOM   1850  HG2 GLU P 161     106.660 -84.150  30.990  0.00  0.00      PROA  
ATOM   1851  CD  GLU P 161     108.450 -83.150  30.800  0.00  0.00      PROA  
ATOM   1852  OE1 GLU P 161     108.950 -81.970  30.710  0.00  0.00      PROA  
ATOM   1853  OE2 GLU P 161     109.050 -84.060  31.370  0.00  0.00      PROA  
ATOM   1854  C   GLU P 161     103.640 -81.690  29.520  0.00  0.00      PROA  
ATOM   1855  O   GLU P 161     102.910 -81.600  30.440  0.00  0.00      PROA  
ATOM   1856  N   ALA P 162     103.490 -80.860  28.480  0.00  0.00      PROA  
ATOM   1857  HN  ALA P 162     104.270 -80.870  27.860  0.00  0.00      PROA  
ATOM   1858  CA  ALA P 162     102.400 -79.880  28.430  0.00  0.00      PROA  
ATOM   1859  HA  ALA P 162     102.480 -79.380  29.390  0.00  0.00      PROA  
ATOM   1860  CB  ALA P 162     102.640 -78.960  27.240  0.00  0.00      PROA  
ATOM   1861  HB1 ALA P 162     103.640 -78.510  27.380  0.00  0.00      PROA  
ATOM   1862  HB2 ALA P 162     101.910 -78.150  27.010  0.00  0.00      PROA  
ATOM   1863  HB3 ALA P 162     102.730 -79.590  26.330  0.00  0.00      PROA  
ATOM   1864  C   ALA P 162     100.970 -80.440  28.240  0.00  0.00      PROA  
ATOM   1865  O   ALA P 162     100.110 -80.170  29.050  0.00  0.00      PROA  
ATOM   1866  N   VAL P 163     100.730 -81.400  27.280  0.00  0.00      PROA  
ATOM   1867  HN  VAL P 163     101.510 -81.660  26.720  0.00  0.00      PROA  
ATOM   1868  CA  VAL P 163      99.390 -82.000  27.150  0.00  0.00      PROA  
ATOM   1869  HA  VAL P 163      98.740 -81.140  27.070  0.00  0.00      PROA  
ATOM   1870  CB  VAL P 163      99.030 -82.850  25.900  0.00  0.00      PROA  
ATOM   1871  HB  VAL P 163      97.950 -83.090  25.800  0.00  0.00      PROA  
ATOM   1872  CG1 VAL P 163      99.470 -82.180  24.470  0.00  0.00      PROA  
ATOM   1873 HG11 VAL P 163     100.560 -82.000  24.550  0.00  0.00      PROA  
ATOM   1874 HG12 VAL P 163      98.840 -81.300  24.210  0.00  0.00      PROA  
ATOM   1875 HG13 VAL P 163      99.460 -82.940  23.660  0.00  0.00      PROA  
ATOM   1876  CG2 VAL P 163      99.730 -84.220  25.940  0.00  0.00      PROA  
ATOM   1877 HG21 VAL P 163     100.800 -83.960  26.110  0.00  0.00      PROA  
ATOM   1878 HG22 VAL P 163      99.590 -84.730  24.970  0.00  0.00      PROA  
ATOM   1879 HG23 VAL P 163      99.460 -85.010  26.690  0.00  0.00      PROA  
ATOM   1880  C   VAL P 163      98.990 -82.720  28.440  0.00  0.00      PROA  
ATOM   1881  O   VAL P 163      97.830 -82.830  28.720  0.00  0.00      PROA  
ATOM   1882  N   GLY P 164      99.990 -83.220  29.260  0.00  0.00      PROA  
ATOM   1883  HN  GLY P 164     100.930 -83.180  28.940  0.00  0.00      PROA  
ATOM   1884  CA  GLY P 164      99.810 -83.860  30.560  0.00  0.00      PROA  
ATOM   1885  HA1 GLY P 164     100.780 -84.100  30.960  0.00  0.00      PROA  
ATOM   1886  HA2 GLY P 164      99.100 -84.670  30.450  0.00  0.00      PROA  
ATOM   1887  C   GLY P 164      99.020 -82.990  31.530  0.00  0.00      PROA  
ATOM   1888  O   GLY P 164      98.400 -83.500  32.460  0.00  0.00      PROA  
ATOM   1889  N   LYS P 165      98.980 -81.660  31.370  0.00  0.00      PROA  
ATOM   1890  HN  LYS P 165      99.490 -81.170  30.670  0.00  0.00      PROA  
ATOM   1891  CA  LYS P 165      98.150 -80.860  32.310  0.00  0.00      PROA  
ATOM   1892  HA  LYS P 165      98.440 -81.090  33.320  0.00  0.00      PROA  
ATOM   1893  CB  LYS P 165      98.500 -79.290  32.180  0.00  0.00      PROA  
ATOM   1894  HB1 LYS P 165      98.010 -78.750  33.010  0.00  0.00      PROA  
ATOM   1895  HB2 LYS P 165      97.940 -79.100  31.240  0.00  0.00      PROA  
ATOM   1896  CG  LYS P 165     100.000 -79.100  32.230  0.00  0.00      PROA  
ATOM   1897  HG1 LYS P 165     100.180 -78.010  32.130  0.00  0.00      PROA  
ATOM   1898  HG2 LYS P 165     100.530 -79.590  31.390  0.00  0.00      PROA  
ATOM   1899  CD  LYS P 165     100.740 -79.520  33.520  0.00  0.00      PROA  
ATOM   1900  HD1 LYS P 165     100.840 -80.620  33.670  0.00  0.00      PROA  
ATOM   1901  HD2 LYS P 165     100.200 -79.090  34.390  0.00  0.00      PROA  
ATOM   1902  CE  LYS P 165     102.280 -79.010  33.500  0.00  0.00      PROA  
ATOM   1903  HE1 LYS P 165     102.650 -79.440  32.550  0.00  0.00      PROA  
ATOM   1904  HE2 LYS P 165     102.670 -79.460  34.430  0.00  0.00      PROA  
ATOM   1905  NZ  LYS P 165     102.490 -77.530  33.670  0.00  0.00      PROA  
ATOM   1906  HZ1 LYS P 165     103.520 -77.510  33.530  0.00  0.00      PROA  
ATOM   1907  HZ2 LYS P 165     102.290 -77.300  34.670  0.00  0.00      PROA  
ATOM   1908  HZ3 LYS P 165     102.000 -76.840  33.060  0.00  0.00      PROA  
ATOM   1909  C   LYS P 165      96.620 -80.990  32.310  0.00  0.00      PROA  
ATOM   1910  O   LYS P 165      95.990 -80.820  33.380  0.00  0.00      PROA  
ATOM   1911  N   ILE P 166      96.000 -81.310  31.110  0.00  0.00      PROA  
ATOM   1912  HN  ILE P 166      96.510 -81.480  30.280  0.00  0.00      PROA  
ATOM   1913  CA  ILE P 166      94.530 -81.470  31.110  0.00  0.00      PROA  
ATOM   1914  HA  ILE P 166      94.160 -80.580  31.600  0.00  0.00      PROA  
ATOM   1915  CB  ILE P 166      93.860 -81.530  29.640  0.00  0.00      PROA  
ATOM   1916  HB  ILE P 166      94.330 -80.650  29.160  0.00  0.00      PROA  
ATOM   1917  CG2 ILE P 166      94.390 -82.770  28.830  0.00  0.00      PROA  
ATOM   1918 HG21 ILE P 166      94.220 -82.610  27.740  0.00  0.00      PROA  
ATOM   1919 HG22 ILE P 166      93.840 -83.680  29.150  0.00  0.00      PROA  
ATOM   1920 HG23 ILE P 166      95.460 -82.970  29.030  0.00  0.00      PROA  
ATOM   1921  CG1 ILE P 166      92.340 -81.290  29.760  0.00  0.00      PROA  
ATOM   1922 HG11 ILE P 166      92.220 -80.510  30.540  0.00  0.00      PROA  
ATOM   1923 HG12 ILE P 166      91.890 -82.270  30.030  0.00  0.00      PROA  
ATOM   1924  CD  ILE P 166      91.680 -80.790  28.450  0.00  0.00      PROA  
ATOM   1925  HD1 ILE P 166      92.240 -79.890  28.110  0.00  0.00      PROA  
ATOM   1926  HD2 ILE P 166      90.620 -80.560  28.660  0.00  0.00      PROA  
ATOM   1927  HD3 ILE P 166      91.710 -81.530  27.620  0.00  0.00      PROA  
ATOM   1928  C   ILE P 166      94.190 -82.650  31.900  0.00  0.00      PROA  
ATOM   1929  O   ILE P 166      93.430 -82.590  32.900  0.00  0.00      PROA  
ATOM   1930  N   PHE P 167      95.000 -83.740  31.720  0.00  0.00      PROA  
ATOM   1931  HN  PHE P 167      95.780 -83.700  31.100  0.00  0.00      PROA  
ATOM   1932  CA  PHE P 167      95.040 -84.980  32.480  0.00  0.00      PROA  
ATOM   1933  HA  PHE P 167      94.060 -85.440  32.580  0.00  0.00      PROA  
ATOM   1934  CB  PHE P 167      96.130 -85.870  31.930  0.00  0.00      PROA  
ATOM   1935  HB1 PHE P 167      96.240 -86.750  32.600  0.00  0.00      PROA  
ATOM   1936  HB2 PHE P 167      97.110 -85.360  31.830  0.00  0.00      PROA  
ATOM   1937  CG  PHE P 167      95.740 -86.450  30.580  0.00  0.00      PROA  
ATOM   1938  CD1 PHE P 167      96.270 -85.940  29.410  0.00  0.00      PROA  
ATOM   1939  HD1 PHE P 167      96.820 -85.010  29.430  0.00  0.00      PROA  
ATOM   1940  CE1 PHE P 167      95.760 -86.410  28.170  0.00  0.00      PROA  
ATOM   1941  HE1 PHE P 167      95.890 -85.940  27.210  0.00  0.00      PROA  
ATOM   1942  CZ  PHE P 167      94.970 -87.570  28.140  0.00  0.00      PROA  
ATOM   1943  HZ  PHE P 167      94.730 -88.030  27.190  0.00  0.00      PROA  
ATOM   1944  CD2 PHE P 167      94.970 -87.550  30.550  0.00  0.00      PROA  
ATOM   1945  HD2 PHE P 167      94.520 -87.960  31.440  0.00  0.00      PROA  
ATOM   1946  CE2 PHE P 167      94.620 -88.160  29.350  0.00  0.00      PROA  
ATOM   1947  HE2 PHE P 167      94.150 -89.140  29.400  0.00  0.00      PROA  
ATOM   1948  C   PHE P 167      95.390 -84.830  33.880  0.00  0.00      PROA  
ATOM   1949  O   PHE P 167      94.760 -85.440  34.740  0.00  0.00      PROA  
ATOM   1950  N   SER P 168      96.440 -83.990  34.200  0.00  0.00      PROA  
ATOM   1951  HN  SER P 168      97.030 -83.670  33.460  0.00  0.00      PROA  
ATOM   1952  CA  SER P 168      96.760 -83.770  35.630  0.00  0.00      PROA  
ATOM   1953  HA  SER P 168      96.870 -84.750  36.060  0.00  0.00      PROA  
ATOM   1954  CB  SER P 168      98.050 -82.930  35.800  0.00  0.00      PROA  
ATOM   1955  HB1 SER P 168      97.950 -81.990  35.200  0.00  0.00      PROA  
ATOM   1956  HB2 SER P 168      98.960 -83.300  35.280  0.00  0.00      PROA  
ATOM   1957  OG  SER P 168      98.430 -82.670  37.140  0.00  0.00      PROA  
ATOM   1958  HG1 SER P 168      97.870 -81.950  37.440  0.00  0.00      PROA  
ATOM   1959  C   SER P 168      95.640 -83.090  36.440  0.00  0.00      PROA  
ATOM   1960  O   SER P 168      95.330 -83.410  37.600  0.00  0.00      PROA  
ATOM   1961  N   ASN P 169      94.970 -82.150  35.800  0.00  0.00      PROA  
ATOM   1962  HN  ASN P 169      95.150 -81.860  34.860  0.00  0.00      PROA  
ATOM   1963  CA  ASN P 169      93.950 -81.420  36.440  0.00  0.00      PROA  
ATOM   1964  HA  ASN P 169      94.250 -81.340  37.470  0.00  0.00      PROA  
ATOM   1965  CB  ASN P 169      93.870 -79.900  35.950  0.00  0.00      PROA  
ATOM   1966  HB1 ASN P 169      93.000 -79.330  36.350  0.00  0.00      PROA  
ATOM   1967  HB2 ASN P 169      93.780 -79.890  34.850  0.00  0.00      PROA  
ATOM   1968  CG  ASN P 169      95.120 -79.300  36.430  0.00  0.00      PROA  
ATOM   1969  OD1 ASN P 169      95.180 -78.900  37.590  0.00  0.00      PROA  
ATOM   1970  ND2 ASN P 169      96.180 -79.130  35.590  0.00  0.00      PROA  
ATOM   1971 HD21 ASN P 169      96.970 -78.650  35.970  0.00  0.00      PROA  
ATOM   1972 HD22 ASN P 169      96.110 -79.360  34.620  0.00  0.00      PROA  
ATOM   1973  C   ASN P 169      92.490 -81.910  36.320  0.00  0.00      PROA  
ATOM   1974  O   ASN P 169      91.650 -81.560  37.200  0.00  0.00      PROA  
ATOM   1975  N   VAL P 170      92.190 -82.900  35.400  0.00  0.00      PROA  
ATOM   1976  HN  VAL P 170      92.790 -83.080  34.630  0.00  0.00      PROA  
ATOM   1977  CA  VAL P 170      90.870 -83.510  35.330  0.00  0.00      PROA  
ATOM   1978  HA  VAL P 170      90.150 -82.840  35.780  0.00  0.00      PROA  
ATOM   1979  CB  VAL P 170      90.300 -83.870  33.970  0.00  0.00      PROA  
ATOM   1980  HB  VAL P 170      90.990 -84.570  33.440  0.00  0.00      PROA  
ATOM   1981  CG1 VAL P 170      88.910 -84.430  34.080  0.00  0.00      PROA  
ATOM   1982 HG11 VAL P 170      88.270 -83.720  34.640  0.00  0.00      PROA  
ATOM   1983 HG12 VAL P 170      88.920 -85.390  34.650  0.00  0.00      PROA  
ATOM   1984 HG13 VAL P 170      88.390 -84.700  33.130  0.00  0.00      PROA  
ATOM   1985  CG2 VAL P 170      90.190 -82.470  33.230  0.00  0.00      PROA  
ATOM   1986 HG21 VAL P 170      89.540 -81.920  33.950  0.00  0.00      PROA  
ATOM   1987 HG22 VAL P 170      89.560 -82.580  32.320  0.00  0.00      PROA  
ATOM   1988 HG23 VAL P 170      91.120 -81.950  32.950  0.00  0.00      PROA  
ATOM   1989  C   VAL P 170      90.900 -84.700  36.290  0.00  0.00      PROA  
ATOM   1990  O   VAL P 170      91.570 -85.680  36.100  0.00  0.00      PROA  
ATOM   1991  N   ARG P 171      90.030 -84.630  37.340  0.00  0.00      PROA  
ATOM   1992  HN  ARG P 171      89.610 -83.760  37.590  0.00  0.00      PROA  
ATOM   1993  CA  ARG P 171      89.990 -85.570  38.460  0.00  0.00      PROA  
ATOM   1994  HA  ARG P 171      90.570 -86.440  38.180  0.00  0.00      PROA  
ATOM   1995  CB  ARG P 171      90.650 -84.820  39.730  0.00  0.00      PROA  
ATOM   1996  HB1 ARG P 171      90.900 -85.560  40.520  0.00  0.00      PROA  
ATOM   1997  HB2 ARG P 171      89.880 -84.090  40.050  0.00  0.00      PROA  
ATOM   1998  CG  ARG P 171      92.050 -84.150  39.380  0.00  0.00      PROA  
ATOM   1999  HG1 ARG P 171      91.960 -83.130  38.950  0.00  0.00      PROA  
ATOM   2000  HG2 ARG P 171      92.530 -84.820  38.650  0.00  0.00      PROA  
ATOM   2001  CD  ARG P 171      92.920 -83.860  40.670  0.00  0.00      PROA  
ATOM   2002  HD1 ARG P 171      93.070 -84.750  41.300  0.00  0.00      PROA  
ATOM   2003  HD2 ARG P 171      92.420 -83.030  41.220  0.00  0.00      PROA  
ATOM   2004  NE  ARG P 171      94.310 -83.520  40.250  0.00  0.00      PROA  
ATOM   2005  HE  ARG P 171      94.610 -83.560  39.300  0.00  0.00      PROA  
ATOM   2006  CZ  ARG P 171      95.220 -83.130  41.140  0.00  0.00      PROA  
ATOM   2007  NH1 ARG P 171      95.020 -83.030  42.420  0.00  0.00      PROA  
ATOM   2008 HH11 ARG P 171      94.160 -83.260  42.860  0.00  0.00      PROA  
ATOM   2009 HH12 ARG P 171      95.700 -82.660  43.050  0.00  0.00      PROA  
ATOM   2010  NH2 ARG P 171      96.320 -82.570  40.700  0.00  0.00      PROA  
ATOM   2011 HH21 ARG P 171      96.580 -82.310  39.760  0.00  0.00      PROA  
ATOM   2012 HH22 ARG P 171      96.890 -82.150  41.400  0.00  0.00      PROA  
ATOM   2013  C   ARG P 171      88.580 -86.100  38.820  0.00  0.00      PROA  
ATOM   2014  O   ARG P 171      88.530 -87.220  39.350  0.00  0.00      PROA  
ATOM   2015  N   ILE P 172      87.530 -85.360  38.620  0.00  0.00      PROA  
ATOM   2016  HN  ILE P 172      87.620 -84.440  38.240  0.00  0.00      PROA  
ATOM   2017  CA  ILE P 172      86.180 -85.710  38.880  0.00  0.00      PROA  
ATOM   2018  HA  ILE P 172      85.700 -84.870  38.400  0.00  0.00      PROA  
ATOM   2019  CB  ILE P 172      85.510 -86.880  38.190  0.00  0.00      PROA  
ATOM   2020  HB  ILE P 172      85.850 -87.780  38.750  0.00  0.00      PROA  
ATOM   2021  CG2 ILE P 172      83.970 -86.850  38.340  0.00  0.00      PROA  
ATOM   2022 HG21 ILE P 172      83.590 -86.880  39.380  0.00  0.00      PROA  
ATOM   2023 HG22 ILE P 172      83.580 -87.680  37.720  0.00  0.00      PROA  
ATOM   2024 HG23 ILE P 172      83.490 -85.930  37.930  0.00  0.00      PROA  
ATOM   2025  CG1 ILE P 172      86.010 -86.890  36.720  0.00  0.00      PROA  
ATOM   2026 HG11 ILE P 172      85.750 -87.920  36.390  0.00  0.00      PROA  
ATOM   2027 HG12 ILE P 172      87.110 -86.870  36.610  0.00  0.00      PROA  
ATOM   2028  CD  ILE P 172      85.370 -85.940  35.740  0.00  0.00      PROA  
ATOM   2029  HD1 ILE P 172      85.870 -84.950  35.760  0.00  0.00      PROA  
ATOM   2030  HD2 ILE P 172      84.280 -85.790  35.860  0.00  0.00      PROA  
ATOM   2031  HD3 ILE P 172      85.460 -86.300  34.700  0.00  0.00      PROA  
ATOM   2032  C   ILE P 172      85.820 -85.740  40.430  0.00  0.00      PROA  
ATOM   2033  O   ILE P 172      86.170 -86.520  41.260  0.00  0.00      PROA  
ATOM   2034  N   ASN P 173      84.960 -84.750  40.740  0.00  0.00      PROA  
ATOM   2035  HN  ASN P 173      84.660 -84.030  40.120  0.00  0.00      PROA  
ATOM   2036  CA  ASN P 173      84.470 -84.520  42.070  0.00  0.00      PROA  
ATOM   2037  HA  ASN P 173      84.860 -85.330  42.670  0.00  0.00      PROA  
ATOM   2038  CB  ASN P 173      85.090 -83.270  42.620  0.00  0.00      PROA  
ATOM   2039  HB1 ASN P 173      84.570 -82.340  42.330  0.00  0.00      PROA  
ATOM   2040  HB2 ASN P 173      86.070 -83.310  42.110  0.00  0.00      PROA  
ATOM   2041  CG  ASN P 173      85.050 -83.220  44.130  0.00  0.00      PROA  
ATOM   2042  OD1 ASN P 173      84.310 -83.830  44.870  0.00  0.00      PROA  
ATOM   2043  ND2 ASN P 173      86.030 -82.380  44.610  0.00  0.00      PROA  
ATOM   2044 HD21 ASN P 173      86.200 -82.290  45.590  0.00  0.00      PROA  
ATOM   2045 HD22 ASN P 173      86.490 -81.850  43.890  0.00  0.00      PROA  
ATOM   2046  C   ASN P 173      82.940 -84.700  42.120  0.00  0.00      PROA  
ATOM   2047  O   ASN P 173      82.230 -84.050  41.380  0.00  0.00      PROA  
ATOM   2048  N   LEU P 174      82.440 -85.700  42.910  0.00  0.00      PROA  
ATOM   2049  HN  LEU P 174      83.120 -86.180  43.460  0.00  0.00      PROA  
ATOM   2050  CA  LEU P 174      81.010 -85.890  43.090  0.00  0.00      PROA  
ATOM   2051  HA  LEU P 174      80.550 -85.570  42.180  0.00  0.00      PROA  
ATOM   2052  CB  LEU P 174      80.690 -87.360  43.240  0.00  0.00      PROA  
ATOM   2053  HB1 LEU P 174      81.520 -87.640  43.930  0.00  0.00      PROA  
ATOM   2054  HB2 LEU P 174      80.910 -87.750  42.230  0.00  0.00      PROA  
ATOM   2055  CG  LEU P 174      79.310 -87.880  43.760  0.00  0.00      PROA  
ATOM   2056  HG  LEU P 174      79.070 -87.300  44.680  0.00  0.00      PROA  
ATOM   2057  CD1 LEU P 174      78.140 -87.760  42.750  0.00  0.00      PROA  
ATOM   2058 HD11 LEU P 174      78.160 -88.470  41.900  0.00  0.00      PROA  
ATOM   2059 HD12 LEU P 174      78.060 -86.780  42.220  0.00  0.00      PROA  
ATOM   2060 HD13 LEU P 174      77.280 -88.040  43.390  0.00  0.00      PROA  
ATOM   2061  CD2 LEU P 174      79.430 -89.360  44.220  0.00  0.00      PROA  
ATOM   2062 HD21 LEU P 174      80.410 -89.590  44.680  0.00  0.00      PROA  
ATOM   2063 HD22 LEU P 174      79.040 -89.970  43.370  0.00  0.00      PROA  
ATOM   2064 HD23 LEU P 174      78.630 -89.620  44.940  0.00  0.00      PROA  
ATOM   2065  C   LEU P 174      80.500 -85.010  44.200  0.00  0.00      PROA  
ATOM   2066  O   LEU P 174      81.200 -84.470  45.050  0.00  0.00      PROA  
ATOM   2067  N   GLN P 175      79.160 -84.680  44.230  0.00  0.00      PROA  
ATOM   2068  HN  GLN P 175      78.630 -84.880  43.400  0.00  0.00      PROA  
ATOM   2069  CA  GLN P 175      78.640 -83.990  45.430  0.00  0.00      PROA  
ATOM   2070  HA  GLN P 175      79.310 -83.160  45.560  0.00  0.00      PROA  
ATOM   2071  CB  GLN P 175      77.200 -83.430  45.270  0.00  0.00      PROA  
ATOM   2072  HB1 GLN P 175      76.610 -83.700  46.170  0.00  0.00      PROA  
ATOM   2073  HB2 GLN P 175      76.860 -84.130  44.480  0.00  0.00      PROA  
ATOM   2074  CG  GLN P 175      77.130 -82.010  44.760  0.00  0.00      PROA  
ATOM   2075  HG1 GLN P 175      76.080 -81.830  44.430  0.00  0.00      PROA  
ATOM   2076  HG2 GLN P 175      77.850 -81.880  43.930  0.00  0.00      PROA  
ATOM   2077  CD  GLN P 175      77.500 -80.980  45.850  0.00  0.00      PROA  
ATOM   2078  OE1 GLN P 175      78.250 -80.030  45.680  0.00  0.00      PROA  
ATOM   2079  NE2 GLN P 175      76.810 -81.110  47.050  0.00  0.00      PROA  
ATOM   2080 HE21 GLN P 175      76.010 -81.710  47.070  0.00  0.00      PROA  
ATOM   2081 HE22 GLN P 175      76.750 -80.290  47.630  0.00  0.00      PROA  
ATOM   2082  C   GLN P 175      78.720 -84.850  46.700  0.00  0.00      PROA  
ATOM   2083  O   GLN P 175      78.360 -86.010  46.800  0.00  0.00      PROA  
ATOM   2084  N   LYS P 176      79.220 -84.210  47.800  0.00  0.00      PROA  
ATOM   2085  HN  LYS P 176      79.690 -83.350  47.660  0.00  0.00      PROA  
ATOM   2086  CA  LYS P 176      79.630 -84.850  48.950  0.00  0.00      PROA  
ATOM   2087  HA  LYS P 176      79.070 -85.770  48.980  0.00  0.00      PROA  
ATOM   2088  CB  LYS P 176      81.190 -85.230  48.890  0.00  0.00      PROA  
ATOM   2089  HB1 LYS P 176      81.420 -86.040  48.160  0.00  0.00      PROA  
ATOM   2090  HB2 LYS P 176      81.600 -85.640  49.830  0.00  0.00      PROA  
ATOM   2091  CG  LYS P 176      82.130 -84.080  48.560  0.00  0.00      PROA  
ATOM   2092  HG1 LYS P 176      81.960 -83.380  49.410  0.00  0.00      PROA  
ATOM   2093  HG2 LYS P 176      81.940 -83.590  47.580  0.00  0.00      PROA  
ATOM   2094  CD  LYS P 176      83.600 -84.430  48.680  0.00  0.00      PROA  
ATOM   2095  HD1 LYS P 176      83.960 -85.210  47.980  0.00  0.00      PROA  
ATOM   2096  HD2 LYS P 176      83.780 -84.800  49.710  0.00  0.00      PROA  
ATOM   2097  CE  LYS P 176      84.550 -83.170  48.510  0.00  0.00      PROA  
ATOM   2098  HE1 LYS P 176      84.230 -82.440  49.270  0.00  0.00      PROA  
ATOM   2099  HE2 LYS P 176      84.350 -82.830  47.470  0.00  0.00      PROA  
ATOM   2100  NZ  LYS P 176      85.910 -83.630  48.790  0.00  0.00      PROA  
ATOM   2101  HZ1 LYS P 176      86.000 -83.870  49.800  0.00  0.00      PROA  
ATOM   2102  HZ2 LYS P 176      86.580 -82.850  48.620  0.00  0.00      PROA  
ATOM   2103  HZ3 LYS P 176      86.240 -84.430  48.210  0.00  0.00      PROA  
ATOM   2104  C   LYS P 176      79.270 -84.000  50.170  0.00  0.00      PROA  
ATOM   2105  O   LYS P 176      78.800 -82.870  50.180  0.00  0.00      PROA  
ATOM   2106  N   GLU P 177      79.440 -84.670  51.280  0.00  0.00      PROA  
ATOM   2107  HN  GLU P 177      79.710 -85.630  51.360  0.00  0.00      PROA  
ATOM   2108  CA  GLU P 177      78.960 -84.050  52.600  0.00  0.00      PROA  
ATOM   2109  HA  GLU P 177      77.980 -83.590  52.570  0.00  0.00      PROA  
ATOM   2110  CB  GLU P 177      78.740 -85.180  53.690  0.00  0.00      PROA  
ATOM   2111  HB1 GLU P 177      78.340 -84.640  54.570  0.00  0.00      PROA  
ATOM   2112  HB2 GLU P 177      79.740 -85.610  53.930  0.00  0.00      PROA  
ATOM   2113  CG  GLU P 177      77.740 -86.260  53.280  0.00  0.00      PROA  
ATOM   2114  HG1 GLU P 177      77.930 -87.040  54.050  0.00  0.00      PROA  
ATOM   2115  HG2 GLU P 177      77.880 -86.680  52.270  0.00  0.00      PROA  
ATOM   2116  CD  GLU P 177      76.220 -85.920  53.580  0.00  0.00      PROA  
ATOM   2117  OE1 GLU P 177      75.370 -86.150  52.680  0.00  0.00      PROA  
ATOM   2118  OE2 GLU P 177      75.890 -85.470  54.740  0.00  0.00      PROA  
ATOM   2119  C   GLU P 177      79.880 -82.970  53.270  0.00  0.00      PROA  
ATOM   2120  OT1 GLU P 177      79.340 -82.210  54.070  0.00  0.00      PROA  
ATOM   2121  OT2 GLU P 177      81.130 -82.910  52.940  0.00  0.00      PROA  
ATOM   2122  N   ILE P  49     103.070-136.950  41.380  0.00  0.00      PROB  
ATOM   2123  HT1 ILE P  49     103.970-136.520  41.670  0.00  0.00      PROB  
ATOM   2124  HT2 ILE P  49     103.290-137.760  40.760  0.00  0.00      PROB  
ATOM   2125  HT3 ILE P  49     102.620-137.360  42.220  0.00  0.00      PROB  
ATOM   2126  CA  ILE P  49     102.220-135.870  40.630  0.00  0.00      PROB  
ATOM   2127  HA  ILE P  49     102.210-134.990  41.260  0.00  0.00      PROB  
ATOM   2128  CB  ILE P  49     102.760-135.510  39.250  0.00  0.00      PROB  
ATOM   2129  HB  ILE P  49     102.160-134.660  38.870  0.00  0.00      PROB  
ATOM   2130  CG2 ILE P  49     104.130-134.920  39.610  0.00  0.00      PROB  
ATOM   2131 HG21 ILE P  49     104.480-134.280  38.770  0.00  0.00      PROB  
ATOM   2132 HG22 ILE P  49     104.890-135.700  39.840  0.00  0.00      PROB  
ATOM   2133 HG23 ILE P  49     103.940-134.240  40.470  0.00  0.00      PROB  
ATOM   2134  CG1 ILE P  49     102.710-136.650  38.250  0.00  0.00      PROB  
ATOM   2135 HG11 ILE P  49     101.650-136.690  37.910  0.00  0.00      PROB  
ATOM   2136 HG12 ILE P  49     103.080-137.580  38.730  0.00  0.00      PROB  
ATOM   2137  CD  ILE P  49     103.510-136.440  36.910  0.00  0.00      PROB  
ATOM   2138  HD1 ILE P  49     104.600-136.260  37.030  0.00  0.00      PROB  
ATOM   2139  HD2 ILE P  49     103.070-135.530  36.440  0.00  0.00      PROB  
ATOM   2140  HD3 ILE P  49     103.430-137.350  36.280  0.00  0.00      PROB  
ATOM   2141  C   ILE P  49     100.810-136.330  40.380  0.00  0.00      PROB  
ATOM   2142  O   ILE P  49     100.440-137.490  40.580  0.00  0.00      PROB  
ATOM   2143  N   ASP P  50      99.940-135.340  39.970  0.00  0.00      PROB  
ATOM   2144  HN  ASP P  50     100.300-134.420  39.900  0.00  0.00      PROB  
ATOM   2145  CA  ASP P  50      98.490-135.580  39.790  0.00  0.00      PROB  
ATOM   2146  HA  ASP P  50      98.180-136.350  40.480  0.00  0.00      PROB  
ATOM   2147  CB  ASP P  50      97.790-134.210  39.960  0.00  0.00      PROB  
ATOM   2148  HB1 ASP P  50      96.730-134.410  39.680  0.00  0.00      PROB  
ATOM   2149  HB2 ASP P  50      98.180-133.440  39.250  0.00  0.00      PROB  
ATOM   2150  CG  ASP P  50      97.920-133.650  41.340  0.00  0.00      PROB  
ATOM   2151  OD1 ASP P  50      98.470-134.320  42.250  0.00  0.00      PROB  
ATOM   2152  OD2 ASP P  50      97.290-132.590  41.540  0.00  0.00      PROB  
ATOM   2153  C   ASP P  50      98.170-136.140  38.450  0.00  0.00      PROB  
ATOM   2154  O   ASP P  50      98.770-135.820  37.410  0.00  0.00      PROB  
ATOM   2155  N   LEU P  51      97.110-136.920  38.330  0.00  0.00      PROB  
ATOM   2156  HN  LEU P  51      96.650-137.210  39.170  0.00  0.00      PROB  
ATOM   2157  CA  LEU P  51      96.650-137.460  37.040  0.00  0.00      PROB  
ATOM   2158  HA  LEU P  51      97.470-137.350  36.350  0.00  0.00      PROB  
ATOM   2159  CB  LEU P  51      96.390-139.020  37.260  0.00  0.00      PROB  
ATOM   2160  HB1 LEU P  51      96.480-139.540  36.280  0.00  0.00      PROB  
ATOM   2161  HB2 LEU P  51      95.330-139.170  37.550  0.00  0.00      PROB  
ATOM   2162  CG  LEU P  51      97.330-139.800  38.170  0.00  0.00      PROB  
ATOM   2163  HG  LEU P  51      97.170-139.520  39.230  0.00  0.00      PROB  
ATOM   2164  CD1 LEU P  51      96.830-141.240  38.120  0.00  0.00      PROB  
ATOM   2165 HD11 LEU P  51      97.000-141.670  37.110  0.00  0.00      PROB  
ATOM   2166 HD12 LEU P  51      95.740-141.420  38.240  0.00  0.00      PROB  
ATOM   2167 HD13 LEU P  51      97.430-141.840  38.840  0.00  0.00      PROB  
ATOM   2168  CD2 LEU P  51      98.780-139.670  37.710  0.00  0.00      PROB  
ATOM   2169 HD21 LEU P  51      98.930-139.520  36.620  0.00  0.00      PROB  
ATOM   2170 HD22 LEU P  51      99.350-140.600  37.950  0.00  0.00      PROB  
ATOM   2171 HD23 LEU P  51      99.140-138.760  38.250  0.00  0.00      PROB  
ATOM   2172  C   LEU P  51      95.380-136.660  36.540  0.00  0.00      PROB  
ATOM   2173  O   LEU P  51      94.500-137.170  35.860  0.00  0.00      PROB  
ATOM   2174  N   VAL P  52      95.290-135.380  36.920  0.00  0.00      PROB  
ATOM   2175  HN  VAL P  52      95.920-135.010  37.590  0.00  0.00      PROB  
ATOM   2176  CA  VAL P  52      94.290-134.450  36.420  0.00  0.00      PROB  
ATOM   2177  HA  VAL P  52      93.360-134.980  36.530  0.00  0.00      PROB  
ATOM   2178  CB  VAL P  52      94.150-133.180  37.260  0.00  0.00      PROB  
ATOM   2179  HB  VAL P  52      93.350-132.590  36.750  0.00  0.00      PROB  
ATOM   2180  CG1 VAL P  52      93.470-133.510  38.620  0.00  0.00      PROB  
ATOM   2181 HG11 VAL P  52      92.570-134.080  38.340  0.00  0.00      PROB  
ATOM   2182 HG12 VAL P  52      93.150-132.580  39.130  0.00  0.00      PROB  
ATOM   2183 HG13 VAL P  52      94.300-134.030  39.160  0.00  0.00      PROB  
ATOM   2184  CG2 VAL P  52      95.430-132.430  37.430  0.00  0.00      PROB  
ATOM   2185 HG21 VAL P  52      96.100-132.870  38.200  0.00  0.00      PROB  
ATOM   2186 HG22 VAL P  52      95.260-131.370  37.720  0.00  0.00      PROB  
ATOM   2187 HG23 VAL P  52      96.020-132.400  36.490  0.00  0.00      PROB  
ATOM   2188  C   VAL P  52      94.290-134.190  34.940  0.00  0.00      PROB  
ATOM   2189  O   VAL P  52      95.280-133.990  34.280  0.00  0.00      PROB  
ATOM   2190  N   ASN P  53      93.030-134.220  34.340  0.00  0.00      PROB  
ATOM   2191  HN  ASN P  53      92.240-134.530  34.870  0.00  0.00      PROB  
ATOM   2192  CA  ASN P  53      92.710-133.840  32.960  0.00  0.00      PROB  
ATOM   2193  HA  ASN P  53      93.410-134.360  32.320  0.00  0.00      PROB  
ATOM   2194  CB  ASN P  53      91.350-134.280  32.520  0.00  0.00      PROB  
ATOM   2195  HB1 ASN P  53      91.240-134.140  31.430  0.00  0.00      PROB  
ATOM   2196  HB2 ASN P  53      90.510-133.780  33.060  0.00  0.00      PROB  
ATOM   2197  CG  ASN P  53      91.110-135.770  32.810  0.00  0.00      PROB  
ATOM   2198  OD1 ASN P  53      92.080-136.550  33.050  0.00  0.00      PROB  
ATOM   2199  ND2 ASN P  53      89.910-136.320  32.610  0.00  0.00      PROB  
ATOM   2200 HD21 ASN P  53      89.260-135.700  32.180  0.00  0.00      PROB  
ATOM   2201 HD22 ASN P  53      89.860-137.250  32.240  0.00  0.00      PROB  
ATOM   2202  C   ASN P  53      92.970-132.360  32.640  0.00  0.00      PROB  
ATOM   2203  O   ASN P  53      92.740-131.520  33.460  0.00  0.00      PROB  
ATOM   2204  N   ARG P  54      93.410-132.070  31.410  0.00  0.00      PROB  
ATOM   2205  HN  ARG P  54      93.660-132.790  30.760  0.00  0.00      PROB  
ATOM   2206  CA  ARG P  54      93.310-130.730  30.900  0.00  0.00      PROB  
ATOM   2207  HA  ARG P  54      92.880-130.110  31.670  0.00  0.00      PROB  
ATOM   2208  CB  ARG P  54      94.710-130.180  30.700  0.00  0.00      PROB  
ATOM   2209  HB1 ARG P  54      94.480-129.200  30.220  0.00  0.00      PROB  
ATOM   2210  HB2 ARG P  54      95.240-130.820  29.970  0.00  0.00      PROB  
ATOM   2211  CG  ARG P  54      95.620-130.080  31.930  0.00  0.00      PROB  
ATOM   2212  HG1 ARG P  54      96.580-129.770  31.480  0.00  0.00      PROB  
ATOM   2213  HG2 ARG P  54      95.760-131.070  32.410  0.00  0.00      PROB  
ATOM   2214  CD  ARG P  54      95.160-129.240  33.140  0.00  0.00      PROB  
ATOM   2215  HD1 ARG P  54      95.920-129.160  33.950  0.00  0.00      PROB  
ATOM   2216  HD2 ARG P  54      94.190-129.700  33.430  0.00  0.00      PROB  
ATOM   2217  NE  ARG P  54      94.910-127.860  32.620  0.00  0.00      PROB  
ATOM   2218  HE  ARG P  54      95.070-127.730  31.640  0.00  0.00      PROB  
ATOM   2219  CZ  ARG P  54      94.230-126.990  33.150  0.00  0.00      PROB  
ATOM   2220  NH1 ARG P  54      93.670-127.080  34.310  0.00  0.00      PROB  
ATOM   2221 HH11 ARG P  54      93.750-127.940  34.830  0.00  0.00      PROB  
ATOM   2222 HH12 ARG P  54      92.960-126.400  34.460  0.00  0.00      PROB  
ATOM   2223  NH2 ARG P  54      94.140-125.770  32.540  0.00  0.00      PROB  
ATOM   2224 HH21 ARG P  54      93.580-125.060  32.960  0.00  0.00      PROB  
ATOM   2225 HH22 ARG P  54      94.450-125.810  31.590  0.00  0.00      PROB  
ATOM   2226  C   ARG P  54      92.360-130.590  29.700  0.00  0.00      PROB  
ATOM   2227  O   ARG P  54      92.070-129.510  29.240  0.00  0.00      PROB  
ATOM   2228  N   ASP P  55      91.920-131.690  29.040  0.00  0.00      PROB  
ATOM   2229  HN  ASP P  55      92.300-132.560  29.370  0.00  0.00      PROB  
ATOM   2230  CA  ASP P  55      90.920-131.780  28.030  0.00  0.00      PROB  
ATOM   2231  HA  ASP P  55      91.230-131.210  27.170  0.00  0.00      PROB  
ATOM   2232  CB  ASP P  55      90.690-133.340  27.720  0.00  0.00      PROB  
ATOM   2233  HB1 ASP P  55      89.750-133.450  27.130  0.00  0.00      PROB  
ATOM   2234  HB2 ASP P  55      90.530-133.950  28.630  0.00  0.00      PROB  
ATOM   2235  CG  ASP P  55      91.780-133.740  26.800  0.00  0.00      PROB  
ATOM   2236  OD1 ASP P  55      92.620-132.910  26.380  0.00  0.00      PROB  
ATOM   2237  OD2 ASP P  55      91.860-134.930  26.470  0.00  0.00      PROB  
ATOM   2238  C   ASP P  55      89.650-131.000  28.400  0.00  0.00      PROB  
ATOM   2239  O   ASP P  55      89.440-130.740  29.610  0.00  0.00      PROB  
ATOM   2240  N   PRO P  56      88.640-130.520  27.500  0.00  0.00      PROB  
ATOM   2241  CD  PRO P  56      88.820-130.750  26.090  0.00  0.00      PROB  
ATOM   2242  HD1 PRO P  56      88.340-131.740  25.940  0.00  0.00      PROB  
ATOM   2243  HD2 PRO P  56      89.890-130.780  25.810  0.00  0.00      PROB  
ATOM   2244  CA  PRO P  56      87.400-130.010  27.810  0.00  0.00      PROB  
ATOM   2245  HA  PRO P  56      87.530-129.150  28.450  0.00  0.00      PROB  
ATOM   2246  CB  PRO P  56      86.720-129.710  26.480  0.00  0.00      PROB  
ATOM   2247  HB1 PRO P  56      86.420-128.640  26.420  0.00  0.00      PROB  
ATOM   2248  HB2 PRO P  56      85.820-130.310  26.200  0.00  0.00      PROB  
ATOM   2249  CG  PRO P  56      87.790-129.870  25.380  0.00  0.00      PROB  
ATOM   2250  HG1 PRO P  56      87.390-130.320  24.440  0.00  0.00      PROB  
ATOM   2251  HG2 PRO P  56      88.250-128.890  25.130  0.00  0.00      PROB  
ATOM   2252  C   PRO P  56      86.600-131.040  28.640  0.00  0.00      PROB  
ATOM   2253  O   PRO P  56      86.440-132.160  28.210  0.00  0.00      PROB  
ATOM   2254  N   LYS P  57      86.110-130.660  29.850  0.00  0.00      PROB  
ATOM   2255  HN  LYS P  57      86.140-129.710  30.150  0.00  0.00      PROB  
ATOM   2256  CA  LYS P  57      85.490-131.580  30.790  0.00  0.00      PROB  
ATOM   2257  HA  LYS P  57      86.050-132.510  30.870  0.00  0.00      PROB  
ATOM   2258  CB  LYS P  57      85.650-131.070  32.340  0.00  0.00      PROB  
ATOM   2259  HB1 LYS P  57      86.740-131.060  32.550  0.00  0.00      PROB  
ATOM   2260  HB2 LYS P  57      85.180-131.870  32.950  0.00  0.00      PROB  
ATOM   2261  CG  LYS P  57      85.080-129.610  32.630  0.00  0.00      PROB  
ATOM   2262  HG1 LYS P  57      84.820-129.450  33.700  0.00  0.00      PROB  
ATOM   2263  HG2 LYS P  57      84.010-129.560  32.310  0.00  0.00      PROB  
ATOM   2264  CD  LYS P  57      85.710-128.320  32.120  0.00  0.00      PROB  
ATOM   2265  HD1 LYS P  57      85.540-128.150  31.030  0.00  0.00      PROB  
ATOM   2266  HD2 LYS P  57      86.810-128.360  32.270  0.00  0.00      PROB  
ATOM   2267  CE  LYS P  57      85.200-127.130  32.980  0.00  0.00      PROB  
ATOM   2268  HE1 LYS P  57      85.710-127.150  33.960  0.00  0.00      PROB  
ATOM   2269  HE2 LYS P  57      84.110-127.160  33.170  0.00  0.00      PROB  
ATOM   2270  NZ  LYS P  57      85.470-125.820  32.380  0.00  0.00      PROB  
ATOM   2271  HZ1 LYS P  57      86.490-125.790  32.150  0.00  0.00      PROB  
ATOM   2272  HZ2 LYS P  57      85.180-125.070  33.040  0.00  0.00      PROB  
ATOM   2273  HZ3 LYS P  57      84.970-125.710  31.480  0.00  0.00      PROB  
ATOM   2274  C   LYS P  57      84.130-132.090  30.410  0.00  0.00      PROB  
ATOM   2275  O   LYS P  57      83.770-133.150  30.880  0.00  0.00      PROB  
ATOM   2276  N   HSD P  58      83.470-131.390  29.530  0.00  0.00      PROB  
ATOM   2277  HN  HSD P  58      83.910-130.600  29.120  0.00  0.00      PROB  
ATOM   2278  CA  HSD P  58      82.050-131.720  29.160  0.00  0.00      PROB  
ATOM   2279  HA  HSD P  58      81.630-132.180  30.040  0.00  0.00      PROB  
ATOM   2280  CB  HSD P  58      81.300-130.400  28.910  0.00  0.00      PROB  
ATOM   2281  HB1 HSD P  58      80.260-130.610  28.600  0.00  0.00      PROB  
ATOM   2282  HB2 HSD P  58      81.860-129.820  28.140  0.00  0.00      PROB  
ATOM   2283  ND1 HSD P  58      81.370-128.120  30.100  0.00  0.00      PROB  
ATOM   2284  HD1 HSD P  58      81.610-127.570  29.300  0.00  0.00      PROB  
ATOM   2285  CG  HSD P  58      81.230-129.460  30.160  0.00  0.00      PROB  
ATOM   2286  CE1 HSD P  58      81.140-127.670  31.330  0.00  0.00      PROB  
ATOM   2287  HE1 HSD P  58      81.010-126.590  31.450  0.00  0.00      PROB  
ATOM   2288  NE2 HSD P  58      80.670-128.600  32.120  0.00  0.00      PROB  
ATOM   2289  CD2 HSD P  58      80.770-129.770  31.370  0.00  0.00      PROB  
ATOM   2290  HD2 HSD P  58      80.260-130.690  31.620  0.00  0.00      PROB  
ATOM   2291  C   HSD P  58      81.840-132.690  28.000  0.00  0.00      PROB  
ATOM   2292  O   HSD P  58      80.720-132.920  27.660  0.00  0.00      PROB  
ATOM   2293  N   LEU P  59      82.930-133.220  27.370  0.00  0.00      PROB  
ATOM   2294  HN  LEU P  59      83.850-132.960  27.640  0.00  0.00      PROB  
ATOM   2295  CA  LEU P  59      82.820-134.310  26.410  0.00  0.00      PROB  
ATOM   2296  HA  LEU P  59      82.050-133.940  25.750  0.00  0.00      PROB  
ATOM   2297  CB  LEU P  59      84.040-134.620  25.570  0.00  0.00      PROB  
ATOM   2298  HB1 LEU P  59      83.840-135.330  24.750  0.00  0.00      PROB  
ATOM   2299  HB2 LEU P  59      84.730-135.160  26.260  0.00  0.00      PROB  
ATOM   2300  CG  LEU P  59      84.860-133.300  25.160  0.00  0.00      PROB  
ATOM   2301  HG  LEU P  59      85.170-132.910  26.150  0.00  0.00      PROB  
ATOM   2302  CD1 LEU P  59      86.110-133.570  24.250  0.00  0.00      PROB  
ATOM   2303 HD11 LEU P  59      85.700-133.820  23.250  0.00  0.00      PROB  
ATOM   2304 HD12 LEU P  59      86.780-134.330  24.710  0.00  0.00      PROB  
ATOM   2305 HD13 LEU P  59      86.690-132.630  24.090  0.00  0.00      PROB  
ATOM   2306  CD2 LEU P  59      83.980-132.120  24.560  0.00  0.00      PROB  
ATOM   2307 HD21 LEU P  59      83.390-132.530  23.720  0.00  0.00      PROB  
ATOM   2308 HD22 LEU P  59      84.590-131.260  24.190  0.00  0.00      PROB  
ATOM   2309 HD23 LEU P  59      83.270-131.680  25.300  0.00  0.00      PROB  
ATOM   2310  C   LEU P  59      82.370-135.670  27.020  0.00  0.00      PROB  
ATOM   2311  O   LEU P  59      82.880-136.040  28.080  0.00  0.00      PROB  
ATOM   2312  N   ASN P  60      81.530-136.480  26.380  0.00  0.00      PROB  
ATOM   2313  HN  ASN P  60      81.080-136.190  25.540  0.00  0.00      PROB  
ATOM   2314  CA  ASN P  60      81.150-137.890  26.830  0.00  0.00      PROB  
ATOM   2315  HA  ASN P  60      81.850-138.280  27.550  0.00  0.00      PROB  
ATOM   2316  CB  ASN P  60      79.760-137.920  27.580  0.00  0.00      PROB  
ATOM   2317  HB1 ASN P  60      79.620-138.950  27.980  0.00  0.00      PROB  
ATOM   2318  HB2 ASN P  60      78.870-137.630  26.980  0.00  0.00      PROB  
ATOM   2319  CG  ASN P  60      79.780-137.060  28.850  0.00  0.00      PROB  
ATOM   2320  OD1 ASN P  60      79.130-136.020  28.970  0.00  0.00      PROB  
ATOM   2321  ND2 ASN P  60      80.420-137.570  29.920  0.00  0.00      PROB  
ATOM   2322 HD21 ASN P  60      81.030-138.340  29.730  0.00  0.00      PROB  
ATOM   2323 HD22 ASN P  60      80.270-137.200  30.840  0.00  0.00      PROB  
ATOM   2324  C   ASN P  60      81.330-139.000  25.750  0.00  0.00      PROB  
ATOM   2325  O   ASN P  60      81.320-138.750  24.520  0.00  0.00      PROB  
ATOM   2326  N   ASP P  61      81.390-140.200  26.320  0.00  0.00      PROB  
ATOM   2327  HN  ASP P  61      81.310-140.220  27.320  0.00  0.00      PROB  
ATOM   2328  CA  ASP P  61      81.300-141.430  25.600  0.00  0.00      PROB  
ATOM   2329  HA  ASP P  61      81.920-141.180  24.750  0.00  0.00      PROB  
ATOM   2330  CB  ASP P  61      81.770-142.650  26.440  0.00  0.00      PROB  
ATOM   2331  HB1 ASP P  61      81.650-143.640  25.950  0.00  0.00      PROB  
ATOM   2332  HB2 ASP P  61      81.180-142.720  27.380  0.00  0.00      PROB  
ATOM   2333  CG  ASP P  61      83.130-142.450  27.000  0.00  0.00      PROB  
ATOM   2334  OD1 ASP P  61      84.010-142.230  26.150  0.00  0.00      PROB  
ATOM   2335  OD2 ASP P  61      83.520-142.480  28.210  0.00  0.00      PROB  
ATOM   2336  C   ASP P  61      79.900-141.760  25.200  0.00  0.00      PROB  
ATOM   2337  O   ASP P  61      79.640-142.530  24.290  0.00  0.00      PROB  
ATOM   2338  N   ASP P  62      78.960-141.050  25.830  0.00  0.00      PROB  
ATOM   2339  HN  ASP P  62      79.250-140.630  26.690  0.00  0.00      PROB  
ATOM   2340  CA  ASP P  62      77.550-141.310  25.630  0.00  0.00      PROB  
ATOM   2341  HA  ASP P  62      77.340-142.340  25.860  0.00  0.00      PROB  
ATOM   2342  CB  ASP P  62      76.850-140.240  26.440  0.00  0.00      PROB  
ATOM   2343  HB1 ASP P  62      75.750-140.250  26.280  0.00  0.00      PROB  
ATOM   2344  HB2 ASP P  62      77.180-139.230  26.130  0.00  0.00      PROB  
ATOM   2345  CG  ASP P  62      77.000-140.420  27.900  0.00  0.00      PROB  
ATOM   2346  OD1 ASP P  62      77.070-139.300  28.560  0.00  0.00      PROB  
ATOM   2347  OD2 ASP P  62      77.100-141.510  28.480  0.00  0.00      PROB  
ATOM   2348  C   ASP P  62      77.110-141.100  24.170  0.00  0.00      PROB  
ATOM   2349  O   ASP P  62      76.270-141.850  23.660  0.00  0.00      PROB  
ATOM   2350  N   VAL P  63      77.660-140.040  23.420  0.00  0.00      PROB  
ATOM   2351  HN  VAL P  63      78.280-139.460  23.930  0.00  0.00      PROB  
ATOM   2352  CA  VAL P  63      77.260-139.730  22.070  0.00  0.00      PROB  
ATOM   2353  HA  VAL P  63      76.240-139.970  21.800  0.00  0.00      PROB  
ATOM   2354  CB  VAL P  63      77.500-138.300  21.790  0.00  0.00      PROB  
ATOM   2355  HB  VAL P  63      77.030-137.610  22.520  0.00  0.00      PROB  
ATOM   2356  CG1 VAL P  63      79.020-137.950  21.760  0.00  0.00      PROB  
ATOM   2357 HG11 VAL P  63      79.420-138.240  22.760  0.00  0.00      PROB  
ATOM   2358 HG12 VAL P  63      79.040-136.840  21.740  0.00  0.00      PROB  
ATOM   2359 HG13 VAL P  63      79.630-138.390  20.950  0.00  0.00      PROB  
ATOM   2360  CG2 VAL P  63      76.740-137.970  20.480  0.00  0.00      PROB  
ATOM   2361 HG21 VAL P  63      75.640-138.100  20.540  0.00  0.00      PROB  
ATOM   2362 HG22 VAL P  63      77.240-138.530  19.660  0.00  0.00      PROB  
ATOM   2363 HG23 VAL P  63      76.960-136.890  20.350  0.00  0.00      PROB  
ATOM   2364  C   VAL P  63      78.030-140.580  21.020  0.00  0.00      PROB  
ATOM   2365  O   VAL P  63      77.560-140.880  19.960  0.00  0.00      PROB  
ATOM   2366  N   VAL P  64      79.170-141.190  21.440  0.00  0.00      PROB  
ATOM   2367  HN  VAL P  64      79.410-140.960  22.380  0.00  0.00      PROB  
ATOM   2368  CA  VAL P  64      80.010-142.020  20.580  0.00  0.00      PROB  
ATOM   2369  HA  VAL P  64      80.110-141.510  19.630  0.00  0.00      PROB  
ATOM   2370  CB  VAL P  64      81.380-142.240  21.270  0.00  0.00      PROB  
ATOM   2371  HB  VAL P  64      81.180-142.860  22.170  0.00  0.00      PROB  
ATOM   2372  CG1 VAL P  64      82.450-142.920  20.330  0.00  0.00      PROB  
ATOM   2373 HG11 VAL P  64      82.260-143.970  20.040  0.00  0.00      PROB  
ATOM   2374 HG12 VAL P  64      83.340-142.890  21.000  0.00  0.00      PROB  
ATOM   2375 HG13 VAL P  64      82.760-142.300  19.460  0.00  0.00      PROB  
ATOM   2376  CG2 VAL P  64      82.040-140.890  21.770  0.00  0.00      PROB  
ATOM   2377 HG21 VAL P  64      82.150-140.070  21.020  0.00  0.00      PROB  
ATOM   2378 HG22 VAL P  64      83.040-141.080  22.210  0.00  0.00      PROB  
ATOM   2379 HG23 VAL P  64      81.390-140.470  22.570  0.00  0.00      PROB  
ATOM   2380  C   VAL P  64      79.440-143.440  20.310  0.00  0.00      PROB  
ATOM   2381  O   VAL P  64      79.650-144.020  19.200  0.00  0.00      PROB  
ATOM   2382  N   LYS P  65      78.690-144.000  21.300  0.00  0.00      PROB  
ATOM   2383  HN  LYS P  65      78.530-143.530  22.160  0.00  0.00      PROB  
ATOM   2384  CA  LYS P  65      78.110-145.380  21.130  0.00  0.00      PROB  
ATOM   2385  HA  LYS P  65      78.490-145.850  20.240  0.00  0.00      PROB  
ATOM   2386  CB  LYS P  65      78.510-146.300  22.270  0.00  0.00      PROB  
ATOM   2387  HB1 LYS P  65      79.520-146.660  21.990  0.00  0.00      PROB  
ATOM   2388  HB2 LYS P  65      77.970-147.270  22.340  0.00  0.00      PROB  
ATOM   2389  CG  LYS P  65      78.660-145.730  23.680  0.00  0.00      PROB  
ATOM   2390  HG1 LYS P  65      79.370-144.880  23.770  0.00  0.00      PROB  
ATOM   2391  HG2 LYS P  65      79.100-146.500  24.340  0.00  0.00      PROB  
ATOM   2392  CD  LYS P  65      77.320-145.200  24.290  0.00  0.00      PROB  
ATOM   2393  HD1 LYS P  65      76.970-144.500  23.500  0.00  0.00      PROB  
ATOM   2394  HD2 LYS P  65      77.600-144.620  25.190  0.00  0.00      PROB  
ATOM   2395  CE  LYS P  65      76.270-146.220  24.480  0.00  0.00      PROB  
ATOM   2396  HE1 LYS P  65      76.680-147.050  25.090  0.00  0.00      PROB  
ATOM   2397  HE2 LYS P  65      75.890-146.500  23.470  0.00  0.00      PROB  
ATOM   2398  NZ  LYS P  65      75.140-145.620  25.210  0.00  0.00      PROB  
ATOM   2399  HZ1 LYS P  65      74.470-146.390  25.430  0.00  0.00      PROB  
ATOM   2400  HZ2 LYS P  65      74.650-144.830  24.750  0.00  0.00      PROB  
ATOM   2401  HZ3 LYS P  65      75.570-145.290  26.100  0.00  0.00      PROB  
ATOM   2402  C   LYS P  65      76.600-145.400  20.930  0.00  0.00      PROB  
ATOM   2403  O   LYS P  65      75.870-146.320  21.220  0.00  0.00      PROB  
ATOM   2404  N   ILE P  66      76.080-144.170  20.460  0.00  0.00      PROB  
ATOM   2405  HN  ILE P  66      76.680-143.430  20.170  0.00  0.00      PROB  
ATOM   2406  CA  ILE P  66      74.700-143.670  20.660  0.00  0.00      PROB  
ATOM   2407  HA  ILE P  66      74.800-143.220  21.640  0.00  0.00      PROB  
ATOM   2408  CB  ILE P  66      74.410-142.500  19.680  0.00  0.00      PROB  
ATOM   2409  HB  ILE P  66      75.280-141.820  19.800  0.00  0.00      PROB  
ATOM   2410  CG2 ILE P  66      74.330-143.060  18.240  0.00  0.00      PROB  
ATOM   2411 HG21 ILE P  66      73.390-143.650  18.220  0.00  0.00      PROB  
ATOM   2412 HG22 ILE P  66      75.170-143.700  17.880  0.00  0.00      PROB  
ATOM   2413 HG23 ILE P  66      74.290-142.170  17.570  0.00  0.00      PROB  
ATOM   2414  CG1 ILE P  66      73.140-141.690  19.910  0.00  0.00      PROB  
ATOM   2415 HG11 ILE P  66      72.230-142.300  19.680  0.00  0.00      PROB  
ATOM   2416 HG12 ILE P  66      73.090-140.920  19.110  0.00  0.00      PROB  
ATOM   2417  CD  ILE P  66      73.140-141.000  21.250  0.00  0.00      PROB  
ATOM   2418  HD1 ILE P  66      72.170-140.470  21.300  0.00  0.00      PROB  
ATOM   2419  HD2 ILE P  66      73.980-140.290  21.380  0.00  0.00      PROB  
ATOM   2420  HD3 ILE P  66      73.080-141.700  22.110  0.00  0.00      PROB  
ATOM   2421  C   ILE P  66      73.500-144.660  20.770  0.00  0.00      PROB  
ATOM   2422  O   ILE P  66      73.320-145.510  19.930  0.00  0.00      PROB  
ATOM   2423  N   ASP P  67      72.630-144.520  21.850  0.00  0.00      PROB  
ATOM   2424  HN  ASP P  67      72.920-144.060  22.690  0.00  0.00      PROB  
ATOM   2425  CA  ASP P  67      71.400-145.360  22.070  0.00  0.00      PROB  
ATOM   2426  HA  ASP P  67      71.560-146.290  21.540  0.00  0.00      PROB  
ATOM   2427  CB  ASP P  67      71.290-145.740  23.600  0.00  0.00      PROB  
ATOM   2428  HB1 ASP P  67      70.300-146.230  23.740  0.00  0.00      PROB  
ATOM   2429  HB2 ASP P  67      71.330-144.780  24.170  0.00  0.00      PROB  
ATOM   2430  CG  ASP P  67      72.390-146.730  24.060  0.00  0.00      PROB  
ATOM   2431  OD1 ASP P  67      72.680-146.890  25.290  0.00  0.00      PROB  
ATOM   2432  OD2 ASP P  67      72.930-147.490  23.250  0.00  0.00      PROB  
ATOM   2433  C   ASP P  67      70.200-144.750  21.410  0.00  0.00      PROB  
ATOM   2434  O   ASP P  67      70.160-143.530  21.200  0.00  0.00      PROB  
ATOM   2435  N   PHE P  68      69.300-145.640  20.920  0.00  0.00      PROB  
ATOM   2436  HN  PHE P  68      69.420-146.620  21.000  0.00  0.00      PROB  
ATOM   2437  CA  PHE P  68      68.110-145.120  20.230  0.00  0.00      PROB  
ATOM   2438  HA  PHE P  68      68.510-144.580  19.380  0.00  0.00      PROB  
ATOM   2439  CB  PHE P  68      67.360-146.330  19.620  0.00  0.00      PROB  
ATOM   2440  HB1 PHE P  68      67.070-147.060  20.400  0.00  0.00      PROB  
ATOM   2441  HB2 PHE P  68      68.030-146.820  18.880  0.00  0.00      PROB  
ATOM   2442  CG  PHE P  68      66.070-146.000  18.780  0.00  0.00      PROB  
ATOM   2443  CD1 PHE P  68      66.390-145.380  17.620  0.00  0.00      PROB  
ATOM   2444  HD1 PHE P  68      67.390-145.060  17.400  0.00  0.00      PROB  
ATOM   2445  CE1 PHE P  68      65.410-145.270  16.610  0.00  0.00      PROB  
ATOM   2446  HE1 PHE P  68      65.680-144.800  15.670  0.00  0.00      PROB  
ATOM   2447  CZ  PHE P  68      64.150-145.760  16.810  0.00  0.00      PROB  
ATOM   2448  HZ  PHE P  68      63.390-145.680  16.040  0.00  0.00      PROB  
ATOM   2449  CD2 PHE P  68      64.760-146.460  19.000  0.00  0.00      PROB  
ATOM   2450  HD2 PHE P  68      64.560-146.970  19.930  0.00  0.00      PROB  
ATOM   2451  CE2 PHE P  68      63.800-146.310  18.030  0.00  0.00      PROB  
ATOM   2452  HE2 PHE P  68      62.830-146.730  18.210  0.00  0.00      PROB  
ATOM   2453  C   PHE P  68      67.250-144.310  21.100  0.00  0.00      PROB  
ATOM   2454  O   PHE P  68      66.780-143.260  20.760  0.00  0.00      PROB  
ATOM   2455  N   GLU P  69      67.090-144.740  22.400  0.00  0.00      PROB  
ATOM   2456  HN  GLU P  69      67.310-145.680  22.650  0.00  0.00      PROB  
ATOM   2457  CA  GLU P  69      66.210-143.990  23.310  0.00  0.00      PROB  
ATOM   2458  HA  GLU P  69      65.290-143.870  22.760  0.00  0.00      PROB  
ATOM   2459  CB  GLU P  69      65.900-144.780  24.600  0.00  0.00      PROB  
ATOM   2460  HB1 GLU P  69      65.240-144.140  25.230  0.00  0.00      PROB  
ATOM   2461  HB2 GLU P  69      66.770-145.080  25.220  0.00  0.00      PROB  
ATOM   2462  CG  GLU P  69      65.070-146.040  24.210  0.00  0.00      PROB  
ATOM   2463  HG1 GLU P  69      65.520-146.630  23.380  0.00  0.00      PROB  
ATOM   2464  HG2 GLU P  69      64.100-145.630  23.830  0.00  0.00      PROB  
ATOM   2465  CD  GLU P  69      64.840-146.890  25.470  0.00  0.00      PROB  
ATOM   2466  OE1 GLU P  69      65.760-147.630  25.860  0.00  0.00      PROB  
ATOM   2467  OE2 GLU P  69      63.730-146.830  26.030  0.00  0.00      PROB  
ATOM   2468  C   GLU P  69      66.860-142.660  23.740  0.00  0.00      PROB  
ATOM   2469  O   GLU P  69      66.170-141.640  23.960  0.00  0.00      PROB  
ATOM   2470  N   ASP P  70      68.180-142.510  23.780  0.00  0.00      PROB  
ATOM   2471  HN  ASP P  70      68.760-143.330  23.750  0.00  0.00      PROB  
ATOM   2472  CA  ASP P  70      68.700-141.140  23.870  0.00  0.00      PROB  
ATOM   2473  HA  ASP P  70      68.320-140.650  24.760  0.00  0.00      PROB  
ATOM   2474  CB  ASP P  70      70.240-141.250  24.110  0.00  0.00      PROB  
ATOM   2475  HB1 ASP P  70      70.710-140.250  24.090  0.00  0.00      PROB  
ATOM   2476  HB2 ASP P  70      70.730-141.770  23.260  0.00  0.00      PROB  
ATOM   2477  CG  ASP P  70      70.710-141.980  25.400  0.00  0.00      PROB  
ATOM   2478  OD1 ASP P  70      71.950-142.230  25.470  0.00  0.00      PROB  
ATOM   2479  OD2 ASP P  70      69.880-142.140  26.300  0.00  0.00      PROB  
ATOM   2480  C   ASP P  70      68.460-140.240  22.610  0.00  0.00      PROB  
ATOM   2481  O   ASP P  70      68.240-139.010  22.720  0.00  0.00      PROB  
ATOM   2482  N   VAL P  71      68.660-140.740  21.410  0.00  0.00      PROB  
ATOM   2483  HN  VAL P  71      68.830-141.720  21.320  0.00  0.00      PROB  
ATOM   2484  CA  VAL P  71      68.430-139.830  20.210  0.00  0.00      PROB  
ATOM   2485  HA  VAL P  71      68.700-138.810  20.450  0.00  0.00      PROB  
ATOM   2486  CB  VAL P  71      69.310-140.210  18.990  0.00  0.00      PROB  
ATOM   2487  HB  VAL P  71      70.390-140.250  19.260  0.00  0.00      PROB  
ATOM   2488  CG1 VAL P  71      69.000-141.630  18.460  0.00  0.00      PROB  
ATOM   2489 HG11 VAL P  71      68.480-142.310  19.180  0.00  0.00      PROB  
ATOM   2490 HG12 VAL P  71      69.940-142.140  18.170  0.00  0.00      PROB  
ATOM   2491 HG13 VAL P  71      68.400-141.530  17.540  0.00  0.00      PROB  
ATOM   2492  CG2 VAL P  71      69.270-139.210  17.760  0.00  0.00      PROB  
ATOM   2493 HG21 VAL P  71      68.320-139.310  17.200  0.00  0.00      PROB  
ATOM   2494 HG22 VAL P  71      70.090-139.440  17.040  0.00  0.00      PROB  
ATOM   2495 HG23 VAL P  71      69.300-138.160  18.130  0.00  0.00      PROB  
ATOM   2496  C   VAL P  71      66.990-139.610  19.850  0.00  0.00      PROB  
ATOM   2497  O   VAL P  71      66.590-138.490  19.500  0.00  0.00      PROB  
ATOM   2498  N   ILE P  72      66.190-140.730  19.810  0.00  0.00      PROB  
ATOM   2499  HN  ILE P  72      66.530-141.630  20.070  0.00  0.00      PROB  
ATOM   2500  CA  ILE P  72      64.840-140.650  19.330  0.00  0.00      PROB  
ATOM   2501  HA  ILE P  72      64.660-139.720  18.820  0.00  0.00      PROB  
ATOM   2502  CB  ILE P  72      64.480-141.740  18.270  0.00  0.00      PROB  
ATOM   2503  HB  ILE P  72      64.410-142.740  18.750  0.00  0.00      PROB  
ATOM   2504  CG2 ILE P  72      63.020-141.370  17.870  0.00  0.00      PROB  
ATOM   2505 HG21 ILE P  72      62.620-142.140  17.170  0.00  0.00      PROB  
ATOM   2506 HG22 ILE P  72      62.990-140.410  17.300  0.00  0.00      PROB  
ATOM   2507 HG23 ILE P  72      62.270-141.410  18.680  0.00  0.00      PROB  
ATOM   2508  CG1 ILE P  72      65.420-141.740  16.990  0.00  0.00      PROB  
ATOM   2509 HG11 ILE P  72      64.930-142.350  16.200  0.00  0.00      PROB  
ATOM   2510 HG12 ILE P  72      66.380-142.230  17.270  0.00  0.00      PROB  
ATOM   2511  CD  ILE P  72      65.740-140.330  16.390  0.00  0.00      PROB  
ATOM   2512  HD1 ILE P  72      64.870-139.780  15.960  0.00  0.00      PROB  
ATOM   2513  HD2 ILE P  72      66.560-140.380  15.640  0.00  0.00      PROB  
ATOM   2514  HD3 ILE P  72      66.150-139.670  17.180  0.00  0.00      PROB  
ATOM   2515  C   ILE P  72      63.920-140.650  20.550  0.00  0.00      PROB  
ATOM   2516  O   ILE P  72      63.650-141.730  21.130  0.00  0.00      PROB  
ATOM   2517  N   ALA P  73      63.330-139.460  20.860  0.00  0.00      PROB  
ATOM   2518  HN  ALA P  73      63.570-138.630  20.370  0.00  0.00      PROB  
ATOM   2519  CA  ALA P  73      62.290-139.270  21.820  0.00  0.00      PROB  
ATOM   2520  HA  ALA P  73      61.980-140.160  22.340  0.00  0.00      PROB  
ATOM   2521  CB  ALA P  73      62.860-138.380  22.970  0.00  0.00      PROB  
ATOM   2522  HB1 ALA P  73      62.240-138.540  23.880  0.00  0.00      PROB  
ATOM   2523  HB2 ALA P  73      62.950-137.300  22.730  0.00  0.00      PROB  
ATOM   2524  HB3 ALA P  73      63.900-138.770  23.100  0.00  0.00      PROB  
ATOM   2525  C   ALA P  73      61.070-138.550  21.360  0.00  0.00      PROB  
ATOM   2526  O   ALA P  73      60.990-137.460  20.770  0.00  0.00      PROB  
ATOM   2527  N   GLU P  74      59.890-139.250  21.570  0.00  0.00      PROB  
ATOM   2528  HN  GLU P  74      59.930-140.060  22.140  0.00  0.00      PROB  
ATOM   2529  CA  GLU P  74      58.620-138.800  21.130  0.00  0.00      PROB  
ATOM   2530  HA  GLU P  74      58.780-137.960  20.480  0.00  0.00      PROB  
ATOM   2531  CB  GLU P  74      57.720-139.880  20.370  0.00  0.00      PROB  
ATOM   2532  HB1 GLU P  74      56.750-139.390  20.160  0.00  0.00      PROB  
ATOM   2533  HB2 GLU P  74      57.560-140.770  21.020  0.00  0.00      PROB  
ATOM   2534  CG  GLU P  74      58.390-140.470  19.060  0.00  0.00      PROB  
ATOM   2535  HG1 GLU P  74      59.390-140.950  19.150  0.00  0.00      PROB  
ATOM   2536  HG2 GLU P  74      58.560-139.590  18.400  0.00  0.00      PROB  
ATOM   2537  CD  GLU P  74      57.460-141.470  18.390  0.00  0.00      PROB  
ATOM   2538  OE1 GLU P  74      57.240-142.600  18.900  0.00  0.00      PROB  
ATOM   2539  OE2 GLU P  74      56.890-141.180  17.300  0.00  0.00      PROB  
ATOM   2540  C   GLU P  74      57.790-138.350  22.360  0.00  0.00      PROB  
ATOM   2541  O   GLU P  74      57.990-138.950  23.450  0.00  0.00      PROB  
ATOM   2542  N   PRO P  75      57.010-137.250  22.280  0.00  0.00      PROB  
ATOM   2543  CD  PRO P  75      56.790-136.400  21.040  0.00  0.00      PROB  
ATOM   2544  HD1 PRO P  75      56.190-137.000  20.330  0.00  0.00      PROB  
ATOM   2545  HD2 PRO P  75      57.670-135.970  20.520  0.00  0.00      PROB  
ATOM   2546  CA  PRO P  75      56.080-136.890  23.360  0.00  0.00      PROB  
ATOM   2547  HA  PRO P  75      56.700-136.550  24.180  0.00  0.00      PROB  
ATOM   2548  CB  PRO P  75      55.330-135.630  22.810  0.00  0.00      PROB  
ATOM   2549  HB1 PRO P  75      55.240-134.820  23.560  0.00  0.00      PROB  
ATOM   2550  HB2 PRO P  75      54.310-135.890  22.440  0.00  0.00      PROB  
ATOM   2551  CG  PRO P  75      56.170-135.110  21.640  0.00  0.00      PROB  
ATOM   2552  HG1 PRO P  75      55.560-134.550  20.900  0.00  0.00      PROB  
ATOM   2553  HG2 PRO P  75      57.010-134.520  22.060  0.00  0.00      PROB  
ATOM   2554  C   PRO P  75      55.280-138.070  23.870  0.00  0.00      PROB  
ATOM   2555  O   PRO P  75      54.780-138.890  23.130  0.00  0.00      PROB  
ATOM   2556  N   GLU P  76      54.910-138.100  25.190  0.00  0.00      PROB  
ATOM   2557  HN  GLU P  76      55.320-137.520  25.890  0.00  0.00      PROB  
ATOM   2558  CA  GLU P  76      53.990-139.040  25.780  0.00  0.00      PROB  
ATOM   2559  HA  GLU P  76      54.420-140.030  25.720  0.00  0.00      PROB  
ATOM   2560  CB  GLU P  76      53.710-138.630  27.300  0.00  0.00      PROB  
ATOM   2561  HB1 GLU P  76      52.930-139.370  27.610  0.00  0.00      PROB  
ATOM   2562  HB2 GLU P  76      53.430-137.560  27.340  0.00  0.00      PROB  
ATOM   2563  CG  GLU P  76      54.910-138.900  28.170  0.00  0.00      PROB  
ATOM   2564  HG1 GLU P  76      55.700-138.110  28.200  0.00  0.00      PROB  
ATOM   2565  HG2 GLU P  76      55.330-139.930  28.040  0.00  0.00      PROB  
ATOM   2566  CD  GLU P  76      54.530-138.980  29.630  0.00  0.00      PROB  
ATOM   2567  OE1 GLU P  76      55.520-139.310  30.360  0.00  0.00      PROB  
ATOM   2568  OE2 GLU P  76      53.360-138.880  30.040  0.00  0.00      PROB  
ATOM   2569  C   GLU P  76      52.650-138.980  25.080  0.00  0.00      PROB  
ATOM   2570  O   GLU P  76      51.850-139.860  25.060  0.00  0.00      PROB  
ATOM   2571  N   GLY P  77      52.240-137.770  24.640  0.00  0.00      PROB  
ATOM   2572  HN  GLY P  77      52.890-137.060  24.890  0.00  0.00      PROB  
ATOM   2573  CA  GLY P  77      50.830-137.450  24.190  0.00  0.00      PROB  
ATOM   2574  HA1 GLY P  77      50.690-136.380  24.080  0.00  0.00      PROB  
ATOM   2575  HA2 GLY P  77      50.090-137.970  24.770  0.00  0.00      PROB  
ATOM   2576  C   GLY P  77      50.650-137.900  22.810  0.00  0.00      PROB  
ATOM   2577  O   GLY P  77      49.560-138.310  22.480  0.00  0.00      PROB  
ATOM   2578  N   THR P  78      51.680-137.870  21.990  0.00  0.00      PROB  
ATOM   2579  HN  THR P  78      52.520-137.680  22.490  0.00  0.00      PROB  
ATOM   2580  CA  THR P  78      51.600-138.190  20.530  0.00  0.00      PROB  
ATOM   2581  HA  THR P  78      50.710-138.780  20.330  0.00  0.00      PROB  
ATOM   2582  CB  THR P  78      51.530-136.880  19.680  0.00  0.00      PROB  
ATOM   2583  HB  THR P  78      52.320-136.140  19.920  0.00  0.00      PROB  
ATOM   2584  OG1 THR P  78      50.310-136.300  19.950  0.00  0.00      PROB  
ATOM   2585  HG1 THR P  78      50.250-136.080  20.880  0.00  0.00      PROB  
ATOM   2586  CG2 THR P  78      51.490-137.230  18.230  0.00  0.00      PROB  
ATOM   2587 HG21 THR P  78      51.280-136.330  17.620  0.00  0.00      PROB  
ATOM   2588 HG22 THR P  78      50.580-137.870  18.100  0.00  0.00      PROB  
ATOM   2589 HG23 THR P  78      52.380-137.690  17.760  0.00  0.00      PROB  
ATOM   2590  C   THR P  78      52.880-138.880  20.160  0.00  0.00      PROB  
ATOM   2591  O   THR P  78      53.930-138.280  20.020  0.00  0.00      PROB  
ATOM   2592  N   HSD P  79      52.760-140.190  19.880  0.00  0.00      PROB  
ATOM   2593  HN  HSD P  79      51.920-140.720  19.830  0.00  0.00      PROB  
ATOM   2594  CA  HSD P  79      53.940-140.970  19.520  0.00  0.00      PROB  
ATOM   2595  HA  HSD P  79      54.680-140.360  19.030  0.00  0.00      PROB  
ATOM   2596  CB  HSD P  79      54.440-141.760  20.770  0.00  0.00      PROB  
ATOM   2597  HB1 HSD P  79      55.040-141.070  21.400  0.00  0.00      PROB  
ATOM   2598  HB2 HSD P  79      55.150-142.590  20.550  0.00  0.00      PROB  
ATOM   2599  ND1 HSD P  79      52.810-143.710  21.050  0.00  0.00      PROB  
ATOM   2600  HD1 HSD P  79      52.930-144.190  20.190  0.00  0.00      PROB  
ATOM   2601  CG  HSD P  79      53.410-142.540  21.520  0.00  0.00      PROB  
ATOM   2602  CE1 HSD P  79      52.030-144.110  22.080  0.00  0.00      PROB  
ATOM   2603  HE1 HSD P  79      51.430-145.000  21.890  0.00  0.00      PROB  
ATOM   2604  NE2 HSD P  79      51.960-143.300  23.050  0.00  0.00      PROB  
ATOM   2605  CD2 HSD P  79      52.850-142.280  22.760  0.00  0.00      PROB  
ATOM   2606  HD2 HSD P  79      53.050-141.580  23.560  0.00  0.00      PROB  
ATOM   2607  C   HSD P  79      53.530-141.950  18.410  0.00  0.00      PROB  
ATOM   2608  O   HSD P  79      52.330-142.110  18.200  0.00  0.00      PROB  
ATOM   2609  N   SER P  80      54.510-142.510  17.700  0.00  0.00      PROB  
ATOM   2610  HN  SER P  80      55.470-142.370  17.940  0.00  0.00      PROB  
ATOM   2611  CA  SER P  80      54.290-143.400  16.600  0.00  0.00      PROB  
ATOM   2612  HA  SER P  80      53.530-142.940  15.980  0.00  0.00      PROB  
ATOM   2613  CB  SER P  80      55.710-143.710  15.860  0.00  0.00      PROB  
ATOM   2614  HB1 SER P  80      56.060-142.700  15.550  0.00  0.00      PROB  
ATOM   2615  HB2 SER P  80      55.500-144.300  14.940  0.00  0.00      PROB  
ATOM   2616  OG  SER P  80      56.640-144.370  16.700  0.00  0.00      PROB  
ATOM   2617  HG1 SER P  80      56.900-143.710  17.340  0.00  0.00      PROB  
ATOM   2618  C   SER P  80      53.750-144.790  16.970  0.00  0.00      PROB  
ATOM   2619  O   SER P  80      53.750-145.140  18.180  0.00  0.00      PROB  
ATOM   2620  N   PHE P  81      53.270-145.530  15.950  0.00  0.00      PROB  
ATOM   2621  HN  PHE P  81      53.150-145.170  15.030  0.00  0.00      PROB  
ATOM   2622  CA  PHE P  81      52.780-146.890  16.180  0.00  0.00      PROB  
ATOM   2623  HA  PHE P  81      52.060-146.860  16.980  0.00  0.00      PROB  
ATOM   2624  CB  PHE P  81      52.310-147.450  14.790  0.00  0.00      PROB  
ATOM   2625  HB1 PHE P  81      51.880-148.470  14.710  0.00  0.00      PROB  
ATOM   2626  HB2 PHE P  81      53.140-147.410  14.050  0.00  0.00      PROB  
ATOM   2627  CG  PHE P  81      51.080-146.620  14.370  0.00  0.00      PROB  
ATOM   2628  CD1 PHE P  81      51.020-146.010  13.080  0.00  0.00      PROB  
ATOM   2629  HD1 PHE P  81      51.950-146.060  12.540  0.00  0.00      PROB  
ATOM   2630  CE1 PHE P  81      49.860-145.630  12.480  0.00  0.00      PROB  
ATOM   2631  HE1 PHE P  81      49.800-145.270  11.460  0.00  0.00      PROB  
ATOM   2632  CZ  PHE P  81      48.670-145.760  13.180  0.00  0.00      PROB  
ATOM   2633  HZ  PHE P  81      47.750-145.560  12.640  0.00  0.00      PROB  
ATOM   2634  CD2 PHE P  81      49.870-146.790  15.060  0.00  0.00      PROB  
ATOM   2635  HD2 PHE P  81      49.750-147.320  16.000  0.00  0.00      PROB  
ATOM   2636  CE2 PHE P  81      48.710-146.320  14.470  0.00  0.00      PROB  
ATOM   2637  HE2 PHE P  81      47.830-146.530  15.060  0.00  0.00      PROB  
ATOM   2638  C   PHE P  81      53.900-147.940  16.740  0.00  0.00      PROB  
ATOM   2639  O   PHE P  81      54.980-148.090  16.210  0.00  0.00      PROB  
ATOM   2640  N   ASP P  82      53.500-148.790  17.740  0.00  0.00      PROB  
ATOM   2641  HN  ASP P  82      52.580-148.840  18.130  0.00  0.00      PROB  
ATOM   2642  CA  ASP P  82      54.450-149.650  18.500  0.00  0.00      PROB  
ATOM   2643  HA  ASP P  82      55.200-149.080  19.020  0.00  0.00      PROB  
ATOM   2644  CB  ASP P  82      53.780-150.470  19.640  0.00  0.00      PROB  
ATOM   2645  HB1 ASP P  82      54.580-150.750  20.360  0.00  0.00      PROB  
ATOM   2646  HB2 ASP P  82      53.360-151.420  19.250  0.00  0.00      PROB  
ATOM   2647  CG  ASP P  82      52.820-149.780  20.570  0.00  0.00      PROB  
ATOM   2648  OD1 ASP P  82      52.700-148.490  20.530  0.00  0.00      PROB  
ATOM   2649  OD2 ASP P  82      52.160-150.460  21.370  0.00  0.00      PROB  
ATOM   2650  C   ASP P  82      55.120-150.610  17.580  0.00  0.00      PROB  
ATOM   2651  O   ASP P  82      56.280-151.000  17.830  0.00  0.00      PROB  
ATOM   2652  N   GLY P  83      54.460-151.130  16.490  0.00  0.00      PROB  
ATOM   2653  HN  GLY P  83      53.470-151.010  16.440  0.00  0.00      PROB  
ATOM   2654  CA  GLY P  83      55.090-151.930  15.440  0.00  0.00      PROB  
ATOM   2655  HA1 GLY P  83      54.280-152.130  14.760  0.00  0.00      PROB  
ATOM   2656  HA2 GLY P  83      55.640-152.740  15.910  0.00  0.00      PROB  
ATOM   2657  C   GLY P  83      56.170-151.370  14.620  0.00  0.00      PROB  
ATOM   2658  O   GLY P  83      57.290-151.910  14.340  0.00  0.00      PROB  
ATOM   2659  N   ILE P  84      55.910-150.130  14.200  0.00  0.00      PROB  
ATOM   2660  HN  ILE P  84      55.130-149.610  14.530  0.00  0.00      PROB  
ATOM   2661  CA  ILE P  84      56.960-149.330  13.480  0.00  0.00      PROB  
ATOM   2662  HA  ILE P  84      57.390-149.920  12.680  0.00  0.00      PROB  
ATOM   2663  CB  ILE P  84      56.210-148.170  12.900  0.00  0.00      PROB  
ATOM   2664  HB  ILE P  84      55.710-147.730  13.790  0.00  0.00      PROB  
ATOM   2665  CG2 ILE P  84      57.070-147.060  12.420  0.00  0.00      PROB  
ATOM   2666 HG21 ILE P  84      57.960-147.280  11.780  0.00  0.00      PROB  
ATOM   2667 HG22 ILE P  84      57.490-146.420  13.220  0.00  0.00      PROB  
ATOM   2668 HG23 ILE P  84      56.430-146.380  11.830  0.00  0.00      PROB  
ATOM   2669  CG1 ILE P  84      55.260-148.600  11.780  0.00  0.00      PROB  
ATOM   2670 HG11 ILE P  84      54.750-147.620  11.730  0.00  0.00      PROB  
ATOM   2671 HG12 ILE P  84      54.520-149.350  12.140  0.00  0.00      PROB  
ATOM   2672  CD  ILE P  84      55.830-148.980  10.450  0.00  0.00      PROB  
ATOM   2673  HD1 ILE P  84      56.460-148.200   9.970  0.00  0.00      PROB  
ATOM   2674  HD2 ILE P  84      54.950-149.160   9.790  0.00  0.00      PROB  
ATOM   2675  HD3 ILE P  84      56.430-149.900  10.590  0.00  0.00      PROB  
ATOM   2676  C   ILE P  84      58.120-148.890  14.350  0.00  0.00      PROB  
ATOM   2677  O   ILE P  84      59.260-148.790  13.900  0.00  0.00      PROB  
ATOM   2678  N   TRP P  85      57.870-148.660  15.710  0.00  0.00      PROB  
ATOM   2679  HN  TRP P  85      56.920-148.650  15.990  0.00  0.00      PROB  
ATOM   2680  CA  TRP P  85      58.860-148.390  16.790  0.00  0.00      PROB  
ATOM   2681  HA  TRP P  85      59.490-147.630  16.370  0.00  0.00      PROB  
ATOM   2682  CB  TRP P  85      58.210-147.910  18.140  0.00  0.00      PROB  
ATOM   2683  HB1 TRP P  85      57.570-148.680  18.620  0.00  0.00      PROB  
ATOM   2684  HB2 TRP P  85      57.550-147.020  17.980  0.00  0.00      PROB  
ATOM   2685  CG  TRP P  85      59.180-147.520  19.170  0.00  0.00      PROB  
ATOM   2686  CD1 TRP P  85      59.500-148.030  20.440  0.00  0.00      PROB  
ATOM   2687  HD1 TRP P  85      59.090-148.960  20.820  0.00  0.00      PROB  
ATOM   2688  NE1 TRP P  85      60.330-147.140  21.090  0.00  0.00      PROB  
ATOM   2689  HE1 TRP P  85      60.630-147.230  22.010  0.00  0.00      PROB  
ATOM   2690  CE2 TRP P  85      60.650-146.070  20.280  0.00  0.00      PROB  
ATOM   2691  CD2 TRP P  85      59.900-146.250  19.060  0.00  0.00      PROB  
ATOM   2692  CE3 TRP P  85      59.880-145.180  18.120  0.00  0.00      PROB  
ATOM   2693  HE3 TRP P  85      59.270-145.200  17.230  0.00  0.00      PROB  
ATOM   2694  CZ3 TRP P  85      60.720-144.090  18.480  0.00  0.00      PROB  
ATOM   2695  HZ3 TRP P  85      60.660-143.160  17.930  0.00  0.00      PROB  
ATOM   2696  CZ2 TRP P  85      61.570-145.090  20.480  0.00  0.00      PROB  
ATOM   2697  HZ2 TRP P  85      62.170-145.130  21.370  0.00  0.00      PROB  
ATOM   2698  CH2 TRP P  85      61.600-144.070  19.580  0.00  0.00      PROB  
ATOM   2699  HH2 TRP P  85      62.200-143.170  19.630  0.00  0.00      PROB  
ATOM   2700  C   TRP P  85      59.750-149.600  17.090  0.00  0.00      PROB  
ATOM   2701  O   TRP P  85      60.980-149.470  17.090  0.00  0.00      PROB  
ATOM   2702  N   LYS P  86      59.160-150.830  17.260  0.00  0.00      PROB  
ATOM   2703  HN  LYS P  86      58.170-150.880  17.150  0.00  0.00      PROB  
ATOM   2704  CA  LYS P  86      59.840-152.070  17.510  0.00  0.00      PROB  
ATOM   2705  HA  LYS P  86      60.570-151.880  18.290  0.00  0.00      PROB  
ATOM   2706  CB  LYS P  86      58.850-153.130  17.880  0.00  0.00      PROB  
ATOM   2707  HB1 LYS P  86      59.280-154.150  17.870  0.00  0.00      PROB  
ATOM   2708  HB2 LYS P  86      58.000-153.060  17.150  0.00  0.00      PROB  
ATOM   2709  CG  LYS P  86      58.480-152.910  19.350  0.00  0.00      PROB  
ATOM   2710  HG1 LYS P  86      58.030-151.930  19.630  0.00  0.00      PROB  
ATOM   2711  HG2 LYS P  86      59.370-152.940  20.010  0.00  0.00      PROB  
ATOM   2712  CD  LYS P  86      57.430-153.890  19.800  0.00  0.00      PROB  
ATOM   2713  HD1 LYS P  86      57.270-153.930  20.900  0.00  0.00      PROB  
ATOM   2714  HD2 LYS P  86      57.840-154.910  19.630  0.00  0.00      PROB  
ATOM   2715  CE  LYS P  86      56.020-153.700  19.120  0.00  0.00      PROB  
ATOM   2716  HE1 LYS P  86      55.980-153.590  18.020  0.00  0.00      PROB  
ATOM   2717  HE2 LYS P  86      55.600-152.800  19.620  0.00  0.00      PROB  
ATOM   2718  NZ  LYS P  86      55.190-154.770  19.550  0.00  0.00      PROB  
ATOM   2719  HZ1 LYS P  86      54.220-154.550  19.240  0.00  0.00      PROB  
ATOM   2720  HZ2 LYS P  86      55.190-154.940  20.570  0.00  0.00      PROB  
ATOM   2721  HZ3 LYS P  86      55.520-155.660  19.110  0.00  0.00      PROB  
ATOM   2722  C   LYS P  86      60.700-152.450  16.330  0.00  0.00      PROB  
ATOM   2723  O   LYS P  86      61.810-152.930  16.530  0.00  0.00      PROB  
ATOM   2724  N   ALA P  87      60.260-152.260  15.040  0.00  0.00      PROB  
ATOM   2725  HN  ALA P  87      59.280-152.110  14.950  0.00  0.00      PROB  
ATOM   2726  CA  ALA P  87      61.170-152.320  13.880  0.00  0.00      PROB  
ATOM   2727  HA  ALA P  87      61.650-153.290  13.890  0.00  0.00      PROB  
ATOM   2728  CB  ALA P  87      60.330-152.030  12.670  0.00  0.00      PROB  
ATOM   2729  HB1 ALA P  87      60.910-152.370  11.790  0.00  0.00      PROB  
ATOM   2730  HB2 ALA P  87      60.130-150.940  12.640  0.00  0.00      PROB  
ATOM   2731  HB3 ALA P  87      59.400-152.620  12.800  0.00  0.00      PROB  
ATOM   2732  C   ALA P  87      62.350-151.380  13.890  0.00  0.00      PROB  
ATOM   2733  O   ALA P  87      63.500-151.730  13.790  0.00  0.00      PROB  
ATOM   2734  N   SER P  88      62.040-150.080  14.130  0.00  0.00      PROB  
ATOM   2735  HN  SER P  88      61.080-149.940  14.390  0.00  0.00      PROB  
ATOM   2736  CA  SER P  88      62.980-149.060  14.080  0.00  0.00      PROB  
ATOM   2737  HA  SER P  88      63.440-148.980  13.110  0.00  0.00      PROB  
ATOM   2738  CB  SER P  88      62.350-147.710  14.440  0.00  0.00      PROB  
ATOM   2739  HB1 SER P  88      63.140-146.920  14.440  0.00  0.00      PROB  
ATOM   2740  HB2 SER P  88      61.880-147.660  15.440  0.00  0.00      PROB  
ATOM   2741  OG  SER P  88      61.360-147.240  13.560  0.00  0.00      PROB  
ATOM   2742  HG1 SER P  88      60.560-147.760  13.670  0.00  0.00      PROB  
ATOM   2743  C   SER P  88      64.130-149.270  15.060  0.00  0.00      PROB  
ATOM   2744  O   SER P  88      65.290-149.130  14.760  0.00  0.00      PROB  
ATOM   2745  N   PHE P  89      63.750-149.580  16.320  0.00  0.00      PROB  
ATOM   2746  HN  PHE P  89      62.780-149.670  16.540  0.00  0.00      PROB  
ATOM   2747  CA  PHE P  89      64.620-149.790  17.500  0.00  0.00      PROB  
ATOM   2748  HA  PHE P  89      65.120-148.880  17.800  0.00  0.00      PROB  
ATOM   2749  CB  PHE P  89      63.670-150.160  18.610  0.00  0.00      PROB  
ATOM   2750  HB1 PHE P  89      63.000-151.000  18.310  0.00  0.00      PROB  
ATOM   2751  HB2 PHE P  89      62.980-149.330  18.890  0.00  0.00      PROB  
ATOM   2752  CG  PHE P  89      64.270-150.680  19.930  0.00  0.00      PROB  
ATOM   2753  CD1 PHE P  89      64.370-149.830  21.060  0.00  0.00      PROB  
ATOM   2754  HD1 PHE P  89      63.940-148.840  20.990  0.00  0.00      PROB  
ATOM   2755  CE1 PHE P  89      65.050-150.250  22.180  0.00  0.00      PROB  
ATOM   2756  HE1 PHE P  89      65.110-149.470  22.920  0.00  0.00      PROB  
ATOM   2757  CZ  PHE P  89      65.550-151.550  22.350  0.00  0.00      PROB  
ATOM   2758  HZ  PHE P  89      66.210-151.880  23.140  0.00  0.00      PROB  
ATOM   2759  CD2 PHE P  89      64.790-151.970  19.990  0.00  0.00      PROB  
ATOM   2760  HD2 PHE P  89      64.650-152.680  19.180  0.00  0.00      PROB  
ATOM   2761  CE2 PHE P  89      65.360-152.400  21.190  0.00  0.00      PROB  
ATOM   2762  HE2 PHE P  89      65.970-153.290  21.080  0.00  0.00      PROB  
ATOM   2763  C   PHE P  89      65.690-150.790  17.230  0.00  0.00      PROB  
ATOM   2764  O   PHE P  89      66.880-150.570  17.210  0.00  0.00      PROB  
ATOM   2765  N   THR P  90      65.280-151.990  16.750  0.00  0.00      PROB  
ATOM   2766  HN  THR P  90      64.340-152.250  16.550  0.00  0.00      PROB  
ATOM   2767  CA  THR P  90      66.190-153.120  16.440  0.00  0.00      PROB  
ATOM   2768  HA  THR P  90      66.860-153.290  17.270  0.00  0.00      PROB  
ATOM   2769  CB  THR P  90      65.390-154.380  16.090  0.00  0.00      PROB  
ATOM   2770  HB  THR P  90      64.640-154.150  15.300  0.00  0.00      PROB  
ATOM   2771  OG1 THR P  90      64.600-154.710  17.200  0.00  0.00      PROB  
ATOM   2772  HG1 THR P  90      65.150-154.970  17.940  0.00  0.00      PROB  
ATOM   2773  CG2 THR P  90      66.410-155.530  16.040  0.00  0.00      PROB  
ATOM   2774 HG21 THR P  90      65.940-156.540  16.080  0.00  0.00      PROB  
ATOM   2775 HG22 THR P  90      67.010-155.380  16.970  0.00  0.00      PROB  
ATOM   2776 HG23 THR P  90      67.110-155.430  15.180  0.00  0.00      PROB  
ATOM   2777  C   THR P  90      67.090-152.830  15.210  0.00  0.00      PROB  
ATOM   2778  O   THR P  90      68.330-153.050  15.190  0.00  0.00      PROB  
ATOM   2779  N   THR P  91      66.430-152.240  14.120  0.00  0.00      PROB  
ATOM   2780  HN  THR P  91      65.440-152.240  14.100  0.00  0.00      PROB  
ATOM   2781  CA  THR P  91      67.110-151.720  12.930  0.00  0.00      PROB  
ATOM   2782  HA  THR P  91      67.540-152.620  12.520  0.00  0.00      PROB  
ATOM   2783  CB  THR P  91      66.120-151.020  12.000  0.00  0.00      PROB  
ATOM   2784  HB  THR P  91      65.580-150.170  12.480  0.00  0.00      PROB  
ATOM   2785  OG1 THR P  91      65.170-151.850  11.310  0.00  0.00      PROB  
ATOM   2786  HG1 THR P  91      64.500-152.170  11.920  0.00  0.00      PROB  
ATOM   2787  CG2 THR P  91      66.830-150.500  10.770  0.00  0.00      PROB  
ATOM   2788 HG21 THR P  91      66.090-150.020  10.100  0.00  0.00      PROB  
ATOM   2789 HG22 THR P  91      67.450-151.340  10.380  0.00  0.00      PROB  
ATOM   2790 HG23 THR P  91      67.540-149.710  11.100  0.00  0.00      PROB  
ATOM   2791  C   THR P  91      68.210-150.770  13.260  0.00  0.00      PROB  
ATOM   2792  O   THR P  91      69.300-150.990  12.730  0.00  0.00      PROB  
ATOM   2793  N   PHE P  92      68.000-149.720  14.140  0.00  0.00      PROB  
ATOM   2794  HN  PHE P  92      67.050-149.660  14.450  0.00  0.00      PROB  
ATOM   2795  CA  PHE P  92      69.020-148.770  14.540  0.00  0.00      PROB  
ATOM   2796  HA  PHE P  92      69.560-148.490  13.650  0.00  0.00      PROB  
ATOM   2797  CB  PHE P  92      68.250-147.620  15.270  0.00  0.00      PROB  
ATOM   2798  HB1 PHE P  92      67.580-148.050  16.040  0.00  0.00      PROB  
ATOM   2799  HB2 PHE P  92      67.530-147.120  14.590  0.00  0.00      PROB  
ATOM   2800  CG  PHE P  92      69.210-146.590  15.810  0.00  0.00      PROB  
ATOM   2801  CD1 PHE P  92      69.830-146.770  17.090  0.00  0.00      PROB  
ATOM   2802  HD1 PHE P  92      69.670-147.660  17.690  0.00  0.00      PROB  
ATOM   2803  CE1 PHE P  92      70.580-145.720  17.690  0.00  0.00      PROB  
ATOM   2804  HE1 PHE P  92      71.010-145.930  18.660  0.00  0.00      PROB  
ATOM   2805  CZ  PHE P  92      70.820-144.560  17.000  0.00  0.00      PROB  
ATOM   2806  HZ  PHE P  92      71.480-143.870  17.490  0.00  0.00      PROB  
ATOM   2807  CD2 PHE P  92      69.520-145.320  15.160  0.00  0.00      PROB  
ATOM   2808  HD2 PHE P  92      69.020-145.060  14.230  0.00  0.00      PROB  
ATOM   2809  CE2 PHE P  92      70.230-144.290  15.780  0.00  0.00      PROB  
ATOM   2810  HE2 PHE P  92      70.400-143.380  15.220  0.00  0.00      PROB  
ATOM   2811  C   PHE P  92      70.070-149.440  15.510  0.00  0.00      PROB  
ATOM   2812  O   PHE P  92      71.270-149.210  15.310  0.00  0.00      PROB  
ATOM   2813  N   THR P  93      69.690-150.260  16.420  0.00  0.00      PROB  
ATOM   2814  HN  THR P  93      68.710-150.410  16.490  0.00  0.00      PROB  
ATOM   2815  CA  THR P  93      70.610-150.820  17.400  0.00  0.00      PROB  
ATOM   2816  HA  THR P  93      71.280-150.040  17.730  0.00  0.00      PROB  
ATOM   2817  CB  THR P  93      69.950-151.520  18.600  0.00  0.00      PROB  
ATOM   2818  HB  THR P  93      69.380-152.430  18.290  0.00  0.00      PROB  
ATOM   2819  OG1 THR P  93      68.960-150.680  19.220  0.00  0.00      PROB  
ATOM   2820  HG1 THR P  93      68.140-150.630  18.720  0.00  0.00      PROB  
ATOM   2821  CG2 THR P  93      70.900-151.790  19.830  0.00  0.00      PROB  
ATOM   2822 HG21 THR P  93      71.720-152.460  19.490  0.00  0.00      PROB  
ATOM   2823 HG22 THR P  93      70.370-152.250  20.690  0.00  0.00      PROB  
ATOM   2824 HG23 THR P  93      71.510-150.890  20.050  0.00  0.00      PROB  
ATOM   2825  C   THR P  93      71.580-151.780  16.840  0.00  0.00      PROB  
ATOM   2826  O   THR P  93      72.720-151.970  17.330  0.00  0.00      PROB  
ATOM   2827  N   VAL P  94      71.150-152.550  15.830  0.00  0.00      PROB  
ATOM   2828  HN  VAL P  94      70.210-152.490  15.480  0.00  0.00      PROB  
ATOM   2829  CA  VAL P  94      71.950-153.540  15.150  0.00  0.00      PROB  
ATOM   2830  HA  VAL P  94      72.440-154.210  15.840  0.00  0.00      PROB  
ATOM   2831  CB  VAL P  94      71.130-154.470  14.140  0.00  0.00      PROB  
ATOM   2832  HB  VAL P  94      70.430-153.800  13.610  0.00  0.00      PROB  
ATOM   2833  CG1 VAL P  94      71.960-155.100  13.000  0.00  0.00      PROB  
ATOM   2834 HG11 VAL P  94      71.410-155.870  12.430  0.00  0.00      PROB  
ATOM   2835 HG12 VAL P  94      72.860-155.600  13.410  0.00  0.00      PROB  
ATOM   2836 HG13 VAL P  94      72.190-154.280  12.280  0.00  0.00      PROB  
ATOM   2837  CG2 VAL P  94      70.230-155.450  14.990  0.00  0.00      PROB  
ATOM   2838 HG21 VAL P  94      70.930-156.210  15.390  0.00  0.00      PROB  
ATOM   2839 HG22 VAL P  94      69.530-156.080  14.400  0.00  0.00      PROB  
ATOM   2840 HG23 VAL P  94      69.770-154.930  15.850  0.00  0.00      PROB  
ATOM   2841  C   VAL P  94      73.020-152.720  14.360  0.00  0.00      PROB  
ATOM   2842  O   VAL P  94      74.230-152.830  14.610  0.00  0.00      PROB  
ATOM   2843  N   THR P  95      72.540-151.820  13.470  0.00  0.00      PROB  
ATOM   2844  HN  THR P  95      71.570-151.610  13.520  0.00  0.00      PROB  
ATOM   2845  CA  THR P  95      73.420-151.090  12.540  0.00  0.00      PROB  
ATOM   2846  HA  THR P  95      74.070-151.800  12.050  0.00  0.00      PROB  
ATOM   2847  CB  THR P  95      72.730-150.450  11.430  0.00  0.00      PROB  
ATOM   2848  HB  THR P  95      73.470-150.110  10.670  0.00  0.00      PROB  
ATOM   2849  OG1 THR P  95      71.620-149.660  11.700  0.00  0.00      PROB  
ATOM   2850  HG1 THR P  95      70.970-150.270  12.070  0.00  0.00      PROB  
ATOM   2851  CG2 THR P  95      72.050-151.500  10.580  0.00  0.00      PROB  
ATOM   2852 HG21 THR P  95      71.260-152.080  11.110  0.00  0.00      PROB  
ATOM   2853 HG22 THR P  95      72.830-152.230  10.280  0.00  0.00      PROB  
ATOM   2854 HG23 THR P  95      71.760-150.970   9.640  0.00  0.00      PROB  
ATOM   2855  C   THR P  95      74.400-150.170  13.200  0.00  0.00      PROB  
ATOM   2856  O   THR P  95      75.560-150.300  12.870  0.00  0.00      PROB  
ATOM   2857  N   LYS P  96      74.110-149.370  14.190  0.00  0.00      PROB  
ATOM   2858  HN  LYS P  96      73.150-149.170  14.410  0.00  0.00      PROB  
ATOM   2859  CA  LYS P  96      75.050-148.540  14.920  0.00  0.00      PROB  
ATOM   2860  HA  LYS P  96      75.670-147.990  14.230  0.00  0.00      PROB  
ATOM   2861  CB  LYS P  96      74.240-147.520  15.900  0.00  0.00      PROB  
ATOM   2862  HB1 LYS P  96      73.560-146.970  15.220  0.00  0.00      PROB  
ATOM   2863  HB2 LYS P  96      74.970-146.790  16.300  0.00  0.00      PROB  
ATOM   2864  CG  LYS P  96      73.510-148.120  17.110  0.00  0.00      PROB  
ATOM   2865  HG1 LYS P  96      73.270-149.170  16.830  0.00  0.00      PROB  
ATOM   2866  HG2 LYS P  96      72.520-147.650  17.280  0.00  0.00      PROB  
ATOM   2867  CD  LYS P  96      74.250-148.150  18.420  0.00  0.00      PROB  
ATOM   2868  HD1 LYS P  96      74.400-147.080  18.670  0.00  0.00      PROB  
ATOM   2869  HD2 LYS P  96      75.210-148.700  18.350  0.00  0.00      PROB  
ATOM   2870  CE  LYS P  96      73.410-148.700  19.580  0.00  0.00      PROB  
ATOM   2871  HE1 LYS P  96      73.320-149.810  19.600  0.00  0.00      PROB  
ATOM   2872  HE2 LYS P  96      72.340-148.430  19.470  0.00  0.00      PROB  
ATOM   2873  NZ  LYS P  96      73.960-148.310  20.880  0.00  0.00      PROB  
ATOM   2874  HZ1 LYS P  96      74.650-147.530  20.790  0.00  0.00      PROB  
ATOM   2875  HZ2 LYS P  96      74.440-149.170  21.220  0.00  0.00      PROB  
ATOM   2876  HZ3 LYS P  96      73.270-147.930  21.560  0.00  0.00      PROB  
ATOM   2877  C   LYS P  96      76.020-149.250  15.810  0.00  0.00      PROB  
ATOM   2878  O   LYS P  96      77.060-148.730  16.170  0.00  0.00      PROB  
ATOM   2879  N   TYR P  97      75.730-150.520  16.090  0.00  0.00      PROB  
ATOM   2880  HN  TYR P  97      74.900-150.970  15.760  0.00  0.00      PROB  
ATOM   2881  CA  TYR P  97      76.750-151.230  16.850  0.00  0.00      PROB  
ATOM   2882  HA  TYR P  97      77.360-150.650  17.530  0.00  0.00      PROB  
ATOM   2883  CB  TYR P  97      76.000-152.190  17.870  0.00  0.00      PROB  
ATOM   2884  HB1 TYR P  97      75.290-152.860  17.330  0.00  0.00      PROB  
ATOM   2885  HB2 TYR P  97      75.470-151.480  18.540  0.00  0.00      PROB  
ATOM   2886  CG  TYR P  97      76.940-153.180  18.630  0.00  0.00      PROB  
ATOM   2887  CD1 TYR P  97      77.570-152.740  19.820  0.00  0.00      PROB  
ATOM   2888  HD1 TYR P  97      77.560-151.700  20.100  0.00  0.00      PROB  
ATOM   2889  CE1 TYR P  97      78.370-153.640  20.540  0.00  0.00      PROB  
ATOM   2890  HE1 TYR P  97      78.690-153.350  21.530  0.00  0.00      PROB  
ATOM   2891  CZ  TYR P  97      78.540-154.940  20.100  0.00  0.00      PROB  
ATOM   2892  OH  TYR P  97      79.250-155.920  20.880  0.00  0.00      PROB  
ATOM   2893  HH  TYR P  97      79.370-155.430  21.690  0.00  0.00      PROB  
ATOM   2894  CD2 TYR P  97      77.130-154.480  18.230  0.00  0.00      PROB  
ATOM   2895  HD2 TYR P  97      76.670-154.830  17.320  0.00  0.00      PROB  
ATOM   2896  CE2 TYR P  97      78.000-155.350  18.890  0.00  0.00      PROB  
ATOM   2897  HE2 TYR P  97      78.330-156.320  18.560  0.00  0.00      PROB  
ATOM   2898  C   TYR P  97      77.680-152.040  15.900  0.00  0.00      PROB  
ATOM   2899  O   TYR P  97      78.930-151.960  15.930  0.00  0.00      PROB  
ATOM   2900  N   TRP P  98      77.040-152.840  15.030  0.00  0.00      PROB  
ATOM   2901  HN  TRP P  98      76.050-152.900  15.040  0.00  0.00      PROB  
ATOM   2902  CA  TRP P  98      77.680-153.910  14.340  0.00  0.00      PROB  
ATOM   2903  HA  TRP P  98      78.350-154.360  15.050  0.00  0.00      PROB  
ATOM   2904  CB  TRP P  98      76.620-154.960  13.720  0.00  0.00      PROB  
ATOM   2905  HB1 TRP P  98      77.040-155.350  12.770  0.00  0.00      PROB  
ATOM   2906  HB2 TRP P  98      75.750-154.320  13.470  0.00  0.00      PROB  
ATOM   2907  CG  TRP P  98      76.280-156.070  14.660  0.00  0.00      PROB  
ATOM   2908  CD1 TRP P  98      75.190-156.070  15.460  0.00  0.00      PROB  
ATOM   2909  HD1 TRP P  98      74.320-155.450  15.290  0.00  0.00      PROB  
ATOM   2910  NE1 TRP P  98      75.180-157.150  16.260  0.00  0.00      PROB  
ATOM   2911  HE1 TRP P  98      74.450-157.530  16.770  0.00  0.00      PROB  
ATOM   2912  CE2 TRP P  98      76.400-157.710  16.200  0.00  0.00      PROB  
ATOM   2913  CD2 TRP P  98      77.150-157.140  15.160  0.00  0.00      PROB  
ATOM   2914  CE3 TRP P  98      78.370-157.610  14.730  0.00  0.00      PROB  
ATOM   2915  HE3 TRP P  98      78.850-157.140  13.890  0.00  0.00      PROB  
ATOM   2916  CZ3 TRP P  98      78.860-158.730  15.390  0.00  0.00      PROB  
ATOM   2917  HZ3 TRP P  98      79.770-159.180  15.010  0.00  0.00      PROB  
ATOM   2918  CZ2 TRP P  98      76.970-158.720  16.890  0.00  0.00      PROB  
ATOM   2919  HZ2 TRP P  98      76.470-159.230  17.700  0.00  0.00      PROB  
ATOM   2920  CH2 TRP P  98      78.210-159.240  16.530  0.00  0.00      PROB  
ATOM   2921  HH2 TRP P  98      78.630-160.160  16.930  0.00  0.00      PROB  
ATOM   2922  C   TRP P  98      78.630-153.450  13.190  0.00  0.00      PROB  
ATOM   2923  O   TRP P  98      79.630-154.030  12.940  0.00  0.00      PROB  
ATOM   2924  N   PHE P  99      78.310-152.330  12.490  0.00  0.00      PROB  
ATOM   2925  HN  PHE P  99      77.410-151.920  12.640  0.00  0.00      PROB  
ATOM   2926  CA  PHE P  99      79.110-151.670  11.450  0.00  0.00      PROB  
ATOM   2927  HA  PHE P  99      79.380-152.510  10.830  0.00  0.00      PROB  
ATOM   2928  CB  PHE P  99      78.270-150.660  10.620  0.00  0.00      PROB  
ATOM   2929  HB1 PHE P  99      78.940-149.920  10.130  0.00  0.00      PROB  
ATOM   2930  HB2 PHE P  99      77.700-150.050  11.350  0.00  0.00      PROB  
ATOM   2931  CG  PHE P  99      77.420-151.300   9.550  0.00  0.00      PROB  
ATOM   2932  CD1 PHE P  99      76.080-151.610   9.610  0.00  0.00      PROB  
ATOM   2933  HD1 PHE P  99      75.470-151.610  10.510  0.00  0.00      PROB  
ATOM   2934  CE1 PHE P  99      75.320-152.030   8.540  0.00  0.00      PROB  
ATOM   2935  HE1 PHE P  99      74.250-152.180   8.610  0.00  0.00      PROB  
ATOM   2936  CZ  PHE P  99      76.000-152.370   7.400  0.00  0.00      PROB  
ATOM   2937  HZ  PHE P  99      75.580-152.860   6.530  0.00  0.00      PROB  
ATOM   2938  CD2 PHE P  99      78.070-151.570   8.350  0.00  0.00      PROB  
ATOM   2939  HD2 PHE P  99      79.100-151.330   8.140  0.00  0.00      PROB  
ATOM   2940  CE2 PHE P  99      77.410-152.050   7.260  0.00  0.00      PROB  
ATOM   2941  HE2 PHE P  99      77.880-152.200   6.300  0.00  0.00      PROB  
ATOM   2942  C   PHE P  99      80.470-151.200  11.950  0.00  0.00      PROB  
ATOM   2943  O   PHE P  99      81.500-151.250  11.230  0.00  0.00      PROB  
ATOM   2944  N   TYR P 100      80.590-150.640  13.150  0.00  0.00      PROB  
ATOM   2945  HN  TYR P 100      79.760-150.520  13.690  0.00  0.00      PROB  
ATOM   2946  CA  TYR P 100      81.820-150.380  13.820  0.00  0.00      PROB  
ATOM   2947  HA  TYR P 100      82.460-149.850  13.130  0.00  0.00      PROB  
ATOM   2948  CB  TYR P 100      81.630-149.460  15.160  0.00  0.00      PROB  
ATOM   2949  HB1 TYR P 100      80.900-149.910  15.860  0.00  0.00      PROB  
ATOM   2950  HB2 TYR P 100      81.240-148.460  14.860  0.00  0.00      PROB  
ATOM   2951  CG  TYR P 100      82.980-149.180  15.860  0.00  0.00      PROB  
ATOM   2952  CD1 TYR P 100      83.940-148.260  15.370  0.00  0.00      PROB  
ATOM   2953  HD1 TYR P 100      83.740-147.610  14.520  0.00  0.00      PROB  
ATOM   2954  CE1 TYR P 100      85.170-148.200  15.970  0.00  0.00      PROB  
ATOM   2955  HE1 TYR P 100      85.870-147.520  15.490  0.00  0.00      PROB  
ATOM   2956  CZ  TYR P 100      85.610-149.040  16.980  0.00  0.00      PROB  
ATOM   2957  OH  TYR P 100      86.940-148.980  17.420  0.00  0.00      PROB  
ATOM   2958  HH  TYR P 100      87.010-149.480  18.240  0.00  0.00      PROB  
ATOM   2959  CD2 TYR P 100      83.390-150.020  16.860  0.00  0.00      PROB  
ATOM   2960  HD2 TYR P 100      82.590-150.630  17.260  0.00  0.00      PROB  
ATOM   2961  CE2 TYR P 100      84.650-149.860  17.450  0.00  0.00      PROB  
ATOM   2962  HE2 TYR P 100      84.840-150.480  18.320  0.00  0.00      PROB  
ATOM   2963  C   TYR P 100      82.620-151.620  14.080  0.00  0.00      PROB  
ATOM   2964  O   TYR P 100      83.790-151.730  13.730  0.00  0.00      PROB  
ATOM   2965  N   ARG P 101      82.010-152.650  14.660  0.00  0.00      PROB  
ATOM   2966  HN  ARG P 101      81.040-152.570  14.880  0.00  0.00      PROB  
ATOM   2967  CA  ARG P 101      82.630-153.970  14.920  0.00  0.00      PROB  
ATOM   2968  HA  ARG P 101      83.560-153.760  15.440  0.00  0.00      PROB  
ATOM   2969  CB  ARG P 101      81.600-154.860  15.670  0.00  0.00      PROB  
ATOM   2970  HB1 ARG P 101      81.730-155.940  15.480  0.00  0.00      PROB  
ATOM   2971  HB2 ARG P 101      80.590-154.480  15.410  0.00  0.00      PROB  
ATOM   2972  CG  ARG P 101      81.560-154.920  17.230  0.00  0.00      PROB  
ATOM   2973  HG1 ARG P 101      80.710-155.560  17.570  0.00  0.00      PROB  
ATOM   2974  HG2 ARG P 101      81.380-153.930  17.690  0.00  0.00      PROB  
ATOM   2975  CD  ARG P 101      82.870-155.500  17.790  0.00  0.00      PROB  
ATOM   2976  HD1 ARG P 101      83.670-154.790  17.510  0.00  0.00      PROB  
ATOM   2977  HD2 ARG P 101      83.150-156.540  17.520  0.00  0.00      PROB  
ATOM   2978  NE  ARG P 101      82.950-155.420  19.280  0.00  0.00      PROB  
ATOM   2979  HE  ARG P 101      83.350-154.670  19.810  0.00  0.00      PROB  
ATOM   2980  CZ  ARG P 101      82.830-156.380  20.110  0.00  0.00      PROB  
ATOM   2981  NH1 ARG P 101      82.280-157.530  19.880  0.00  0.00      PROB  
ATOM   2982 HH11 ARG P 101      81.630-157.530  19.120  0.00  0.00      PROB  
ATOM   2983 HH12 ARG P 101      82.120-158.220  20.580  0.00  0.00      PROB  
ATOM   2984  NH2 ARG P 101      83.320-156.240  21.340  0.00  0.00      PROB  
ATOM   2985 HH21 ARG P 101      83.840-155.420  21.580  0.00  0.00      PROB  
ATOM   2986 HH22 ARG P 101      83.000-156.850  22.070  0.00  0.00      PROB  
ATOM   2987  C   ARG P 101      83.160-154.680  13.590  0.00  0.00      PROB  
ATOM   2988  O   ARG P 101      84.200-155.310  13.580  0.00  0.00      PROB  
ATOM   2989  N   LEU P 102      82.410-154.580  12.480  0.00  0.00      PROB  
ATOM   2990  HN  LEU P 102      81.460-154.310  12.600  0.00  0.00      PROB  
ATOM   2991  CA  LEU P 102      82.910-154.980  11.230  0.00  0.00      PROB  
ATOM   2992  HA  LEU P 102      83.240-156.010  11.270  0.00  0.00      PROB  
ATOM   2993  CB  LEU P 102      81.820-155.050  10.190  0.00  0.00      PROB  
ATOM   2994  HB1 LEU P 102      82.290-155.160   9.190  0.00  0.00      PROB  
ATOM   2995  HB2 LEU P 102      81.330-154.060  10.120  0.00  0.00      PROB  
ATOM   2996  CG  LEU P 102      80.750-156.150  10.290  0.00  0.00      PROB  
ATOM   2997  HG  LEU P 102      80.040-155.900  11.110  0.00  0.00      PROB  
ATOM   2998  CD1 LEU P 102      80.100-156.400   8.900  0.00  0.00      PROB  
ATOM   2999 HD11 LEU P 102      79.210-157.060   8.880  0.00  0.00      PROB  
ATOM   3000 HD12 LEU P 102      80.830-156.850   8.190  0.00  0.00      PROB  
ATOM   3001 HD13 LEU P 102      79.690-155.420   8.570  0.00  0.00      PROB  
ATOM   3002  CD2 LEU P 102      81.420-157.520  10.680  0.00  0.00      PROB  
ATOM   3003 HD21 LEU P 102      80.580-158.230  10.570  0.00  0.00      PROB  
ATOM   3004 HD22 LEU P 102      81.810-157.520  11.720  0.00  0.00      PROB  
ATOM   3005 HD23 LEU P 102      82.190-157.800   9.930  0.00  0.00      PROB  
ATOM   3006  C   LEU P 102      84.170-154.200  10.730  0.00  0.00      PROB  
ATOM   3007  O   LEU P 102      85.120-154.790  10.320  0.00  0.00      PROB  
ATOM   3008  N   LEU P 103      84.050-152.810  10.680  0.00  0.00      PROB  
ATOM   3009  HN  LEU P 103      83.240-152.310  10.980  0.00  0.00      PROB  
ATOM   3010  CA  LEU P 103      85.130-152.050  10.200  0.00  0.00      PROB  
ATOM   3011  HA  LEU P 103      85.460-152.400   9.230  0.00  0.00      PROB  
ATOM   3012  CB  LEU P 103      84.640-150.620   9.830  0.00  0.00      PROB  
ATOM   3013  HB1 LEU P 103      85.490-149.950   9.570  0.00  0.00      PROB  
ATOM   3014  HB2 LEU P 103      84.170-150.050  10.660  0.00  0.00      PROB  
ATOM   3015  CG  LEU P 103      83.660-150.410   8.650  0.00  0.00      PROB  
ATOM   3016  HG  LEU P 103      82.790-151.090   8.810  0.00  0.00      PROB  
ATOM   3017  CD1 LEU P 103      83.270-148.960   8.650  0.00  0.00      PROB  
ATOM   3018 HD11 LEU P 103      83.040-148.730   9.710  0.00  0.00      PROB  
ATOM   3019 HD12 LEU P 103      82.420-148.780   7.970  0.00  0.00      PROB  
ATOM   3020 HD13 LEU P 103      84.180-148.380   8.390  0.00  0.00      PROB  
ATOM   3021  CD2 LEU P 103      84.170-150.920   7.250  0.00  0.00      PROB  
ATOM   3022 HD21 LEU P 103      84.500-151.970   7.380  0.00  0.00      PROB  
ATOM   3023 HD22 LEU P 103      85.110-150.400   6.980  0.00  0.00      PROB  
ATOM   3024 HD23 LEU P 103      83.300-150.830   6.570  0.00  0.00      PROB  
ATOM   3025  C   LEU P 103      86.390-152.080  11.040  0.00  0.00      PROB  
ATOM   3026  O   LEU P 103      87.450-152.210  10.490  0.00  0.00      PROB  
ATOM   3027  N   SER P 104      86.330-152.010  12.400  0.00  0.00      PROB  
ATOM   3028  HN  SER P 104      85.420-152.100  12.800  0.00  0.00      PROB  
ATOM   3029  CA  SER P 104      87.390-152.210  13.340  0.00  0.00      PROB  
ATOM   3030  HA  SER P 104      88.110-151.420  13.190  0.00  0.00      PROB  
ATOM   3031  CB  SER P 104      87.050-151.810  14.890  0.00  0.00      PROB  
ATOM   3032  HB1 SER P 104      86.900-150.710  14.890  0.00  0.00      PROB  
ATOM   3033  HB2 SER P 104      87.850-152.170  15.570  0.00  0.00      PROB  
ATOM   3034  OG  SER P 104      85.860-152.480  15.340  0.00  0.00      PROB  
ATOM   3035  HG1 SER P 104      85.270-151.760  15.590  0.00  0.00      PROB  
ATOM   3036  C   SER P 104      88.010-153.540  13.270  0.00  0.00      PROB  
ATOM   3037  O   SER P 104      89.210-153.690  13.310  0.00  0.00      PROB  
ATOM   3038  N   ALA P 105      87.190-154.640  13.050  0.00  0.00      PROB  
ATOM   3039  HN  ALA P 105      86.210-154.560  12.890  0.00  0.00      PROB  
ATOM   3040  CA  ALA P 105      87.810-155.940  12.780  0.00  0.00      PROB  
ATOM   3041  HA  ALA P 105      88.400-156.170  13.650  0.00  0.00      PROB  
ATOM   3042  CB  ALA P 105      86.690-157.020  12.680  0.00  0.00      PROB  
ATOM   3043  HB1 ALA P 105      86.030-156.870  11.800  0.00  0.00      PROB  
ATOM   3044  HB2 ALA P 105      85.980-156.790  13.510  0.00  0.00      PROB  
ATOM   3045  HB3 ALA P 105      87.230-157.970  12.860  0.00  0.00      PROB  
ATOM   3046  C   ALA P 105      88.590-155.990  11.500  0.00  0.00      PROB  
ATOM   3047  O   ALA P 105      89.670-156.490  11.490  0.00  0.00      PROB  
ATOM   3048  N   LEU P 106      88.000-155.370  10.420  0.00  0.00      PROB  
ATOM   3049  HN  LEU P 106      87.130-154.910  10.550  0.00  0.00      PROB  
ATOM   3050  CA  LEU P 106      88.590-155.210   9.140  0.00  0.00      PROB  
ATOM   3051  HA  LEU P 106      88.980-156.170   8.860  0.00  0.00      PROB  
ATOM   3052  CB  LEU P 106      87.520-154.910   8.180  0.00  0.00      PROB  
ATOM   3053  HB1 LEU P 106      87.020-153.940   8.410  0.00  0.00      PROB  
ATOM   3054  HB2 LEU P 106      86.790-155.720   8.390  0.00  0.00      PROB  
ATOM   3055  CG  LEU P 106      87.790-154.920   6.690  0.00  0.00      PROB  
ATOM   3056  HG  LEU P 106      88.660-154.290   6.410  0.00  0.00      PROB  
ATOM   3057  CD1 LEU P 106      88.250-156.300   6.190  0.00  0.00      PROB  
ATOM   3058 HD11 LEU P 106      87.570-157.060   6.620  0.00  0.00      PROB  
ATOM   3059 HD12 LEU P 106      89.280-156.540   6.530  0.00  0.00      PROB  
ATOM   3060 HD13 LEU P 106      88.210-156.370   5.080  0.00  0.00      PROB  
ATOM   3061  CD2 LEU P 106      86.540-154.440   5.830  0.00  0.00      PROB  
ATOM   3062 HD21 LEU P 106      85.790-155.260   5.780  0.00  0.00      PROB  
ATOM   3063 HD22 LEU P 106      86.880-154.240   4.790  0.00  0.00      PROB  
ATOM   3064 HD23 LEU P 106      86.000-153.580   6.290  0.00  0.00      PROB  
ATOM   3065  C   LEU P 106      89.800-154.390   8.780  0.00  0.00      PROB  
ATOM   3066  O   LEU P 106      90.670-154.830   8.150  0.00  0.00      PROB  
ATOM   3067  N   PHE P 107      89.850-153.120   9.290  0.00  0.00      PROB  
ATOM   3068  HN  PHE P 107      89.080-152.840   9.860  0.00  0.00      PROB  
ATOM   3069  CA  PHE P 107      90.760-152.130   8.840  0.00  0.00      PROB  
ATOM   3070  HA  PHE P 107      91.470-152.560   8.140  0.00  0.00      PROB  
ATOM   3071  CB  PHE P 107      89.990-150.900   8.270  0.00  0.00      PROB  
ATOM   3072  HB1 PHE P 107      90.620-150.020   8.020  0.00  0.00      PROB  
ATOM   3073  HB2 PHE P 107      89.360-150.440   9.060  0.00  0.00      PROB  
ATOM   3074  CG  PHE P 107      89.330-151.280   6.950  0.00  0.00      PROB  
ATOM   3075  CD1 PHE P 107      90.010-151.840   5.910  0.00  0.00      PROB  
ATOM   3076  HD1 PHE P 107      91.080-151.940   6.040  0.00  0.00      PROB  
ATOM   3077  CE1 PHE P 107      89.440-152.130   4.610  0.00  0.00      PROB  
ATOM   3078  HE1 PHE P 107      89.960-152.790   3.940  0.00  0.00      PROB  
ATOM   3079  CZ  PHE P 107      88.130-151.710   4.340  0.00  0.00      PROB  
ATOM   3080  HZ  PHE P 107      87.760-152.000   3.370  0.00  0.00      PROB  
ATOM   3081  CD2 PHE P 107      88.030-150.860   6.690  0.00  0.00      PROB  
ATOM   3082  HD2 PHE P 107      87.490-150.430   7.520  0.00  0.00      PROB  
ATOM   3083  CE2 PHE P 107      87.420-151.100   5.400  0.00  0.00      PROB  
ATOM   3084  HE2 PHE P 107      86.410-150.780   5.160  0.00  0.00      PROB  
ATOM   3085  C   PHE P 107      91.590-151.510   9.960  0.00  0.00      PROB  
ATOM   3086  O   PHE P 107      92.440-150.650   9.770  0.00  0.00      PROB  
ATOM   3087  N   GLY P 108      91.450-151.960  11.240  0.00  0.00      PROB  
ATOM   3088  HN  GLY P 108      91.010-152.840  11.370  0.00  0.00      PROB  
ATOM   3089  CA  GLY P 108      92.240-151.530  12.400  0.00  0.00      PROB  
ATOM   3090  HA1 GLY P 108      91.880-151.980  13.310  0.00  0.00      PROB  
ATOM   3091  HA2 GLY P 108      92.270-150.450  12.480  0.00  0.00      PROB  
ATOM   3092  C   GLY P 108      93.650-151.950  12.210  0.00  0.00      PROB  
ATOM   3093  O   GLY P 108      94.500-151.180  12.560  0.00  0.00      PROB  
ATOM   3094  N   ILE P 109      94.000-153.170  11.730  0.00  0.00      PROB  
ATOM   3095  HN  ILE P 109      93.270-153.850  11.650  0.00  0.00      PROB  
ATOM   3096  CA  ILE P 109      95.440-153.510  11.480  0.00  0.00      PROB  
ATOM   3097  HA  ILE P 109      95.940-153.320  12.410  0.00  0.00      PROB  
ATOM   3098  CB  ILE P 109      95.690-154.960  11.280  0.00  0.00      PROB  
ATOM   3099  HB  ILE P 109      94.910-155.260  10.540  0.00  0.00      PROB  
ATOM   3100  CG2 ILE P 109      97.090-155.340  10.790  0.00  0.00      PROB  
ATOM   3101 HG21 ILE P 109      97.170-156.430  10.560  0.00  0.00      PROB  
ATOM   3102 HG22 ILE P 109      97.790-154.990  11.580  0.00  0.00      PROB  
ATOM   3103 HG23 ILE P 109      97.320-154.840   9.830  0.00  0.00      PROB  
ATOM   3104  CG1 ILE P 109      95.510-155.720  12.630  0.00  0.00      PROB  
ATOM   3105 HG11 ILE P 109      94.510-155.340  12.950  0.00  0.00      PROB  
ATOM   3106 HG12 ILE P 109      96.300-155.500  13.380  0.00  0.00      PROB  
ATOM   3107  CD  ILE P 109      95.290-157.280  12.600  0.00  0.00      PROB  
ATOM   3108  HD1 ILE P 109      94.580-157.730  13.340  0.00  0.00      PROB  
ATOM   3109  HD2 ILE P 109      96.260-157.800  12.740  0.00  0.00      PROB  
ATOM   3110  HD3 ILE P 109      94.830-157.530  11.620  0.00  0.00      PROB  
ATOM   3111  C   ILE P 109      96.140-152.630  10.460  0.00  0.00      PROB  
ATOM   3112  O   ILE P 109      97.300-152.210  10.690  0.00  0.00      PROB  
ATOM   3113  N   PRO P 110      95.520-152.250   9.320  0.00  0.00      PROB  
ATOM   3114  CD  PRO P 110      94.540-153.090   8.620  0.00  0.00      PROB  
ATOM   3115  HD1 PRO P 110      93.560-152.680   8.940  0.00  0.00      PROB  
ATOM   3116  HD2 PRO P 110      94.560-154.180   8.830  0.00  0.00      PROB  
ATOM   3117  CA  PRO P 110      96.100-151.190   8.450  0.00  0.00      PROB  
ATOM   3118  HA  PRO P 110      97.140-151.480   8.400  0.00  0.00      PROB  
ATOM   3119  CB  PRO P 110      95.320-151.310   7.090  0.00  0.00      PROB  
ATOM   3120  HB1 PRO P 110      95.860-151.110   6.150  0.00  0.00      PROB  
ATOM   3121  HB2 PRO P 110      94.440-150.630   7.080  0.00  0.00      PROB  
ATOM   3122  CG  PRO P 110      94.790-152.770   7.100  0.00  0.00      PROB  
ATOM   3123  HG1 PRO P 110      93.820-152.850   6.560  0.00  0.00      PROB  
ATOM   3124  HG2 PRO P 110      95.360-153.510   6.490  0.00  0.00      PROB  
ATOM   3125  C   PRO P 110      96.060-149.800   9.040  0.00  0.00      PROB  
ATOM   3126  O   PRO P 110      97.050-149.050   8.870  0.00  0.00      PROB  
ATOM   3127  N   MET P 111      95.020-149.360   9.710  0.00  0.00      PROB  
ATOM   3128  HN  MET P 111      94.200-149.920   9.730  0.00  0.00      PROB  
ATOM   3129  CA  MET P 111      95.090-148.080  10.510  0.00  0.00      PROB  
ATOM   3130  HA  MET P 111      95.130-147.310   9.750  0.00  0.00      PROB  
ATOM   3131  CB  MET P 111      93.760-147.860  11.300  0.00  0.00      PROB  
ATOM   3132  HB1 MET P 111      93.790-147.190  12.190  0.00  0.00      PROB  
ATOM   3133  HB2 MET P 111      93.460-148.800  11.810  0.00  0.00      PROB  
ATOM   3134  CG  MET P 111      92.500-147.440  10.480  0.00  0.00      PROB  
ATOM   3135  HG1 MET P 111      91.690-147.710  11.180  0.00  0.00      PROB  
ATOM   3136  HG2 MET P 111      92.470-148.040   9.550  0.00  0.00      PROB  
ATOM   3137  SD  MET P 111      92.430-145.660  10.060  0.00  0.00      PROB  
ATOM   3138  CE  MET P 111      90.700-145.580   9.500  0.00  0.00      PROB  
ATOM   3139  HE1 MET P 111      90.550-146.210   8.590  0.00  0.00      PROB  
ATOM   3140  HE2 MET P 111      90.450-144.560   9.160  0.00  0.00      PROB  
ATOM   3141  HE3 MET P 111      90.020-145.950  10.300  0.00  0.00      PROB  
ATOM   3142  C   MET P 111      96.350-148.030  11.440  0.00  0.00      PROB  
ATOM   3143  O   MET P 111      97.080-147.090  11.380  0.00  0.00      PROB  
ATOM   3144  N   ALA P 112      96.540-149.180  12.140  0.00  0.00      PROB  
ATOM   3145  HN  ALA P 112      95.840-149.880  12.060  0.00  0.00      PROB  
ATOM   3146  CA  ALA P 112      97.530-149.410  13.180  0.00  0.00      PROB  
ATOM   3147  HA  ALA P 112      97.440-148.700  13.990  0.00  0.00      PROB  
ATOM   3148  CB  ALA P 112      97.450-150.800  13.860  0.00  0.00      PROB  
ATOM   3149  HB1 ALA P 112      96.370-151.030  14.000  0.00  0.00      PROB  
ATOM   3150  HB2 ALA P 112      98.060-150.780  14.790  0.00  0.00      PROB  
ATOM   3151  HB3 ALA P 112      97.850-151.590  13.190  0.00  0.00      PROB  
ATOM   3152  C   ALA P 112      98.930-149.310  12.690  0.00  0.00      PROB  
ATOM   3153  O   ALA P 112      99.720-148.510  13.190  0.00  0.00      PROB  
ATOM   3154  N   LEU P 113      99.250-150.050  11.580  0.00  0.00      PROB  
ATOM   3155  HN  LEU P 113      98.650-150.700  11.120  0.00  0.00      PROB  
ATOM   3156  CA  LEU P 113     100.580-150.000  10.930  0.00  0.00      PROB  
ATOM   3157  HA  LEU P 113     101.340-150.230  11.670  0.00  0.00      PROB  
ATOM   3158  CB  LEU P 113     100.550-151.240   9.920  0.00  0.00      PROB  
ATOM   3159  HB1 LEU P 113      99.550-151.360   9.450  0.00  0.00      PROB  
ATOM   3160  HB2 LEU P 113     100.750-152.190  10.460  0.00  0.00      PROB  
ATOM   3161  CG  LEU P 113     101.440-151.100   8.690  0.00  0.00      PROB  
ATOM   3162  HG  LEU P 113     102.380-150.580   8.980  0.00  0.00      PROB  
ATOM   3163  CD1 LEU P 113     101.840-152.500   8.210  0.00  0.00      PROB  
ATOM   3164 HD11 LEU P 113     102.310-152.880   9.140  0.00  0.00      PROB  
ATOM   3165 HD12 LEU P 113     102.520-152.530   7.330  0.00  0.00      PROB  
ATOM   3166 HD13 LEU P 113     101.000-153.190   8.010  0.00  0.00      PROB  
ATOM   3167  CD2 LEU P 113     100.770-150.270   7.610  0.00  0.00      PROB  
ATOM   3168 HD21 LEU P 113      99.690-150.540   7.650  0.00  0.00      PROB  
ATOM   3169 HD22 LEU P 113     101.150-150.520   6.590  0.00  0.00      PROB  
ATOM   3170 HD23 LEU P 113     100.960-149.190   7.790  0.00  0.00      PROB  
ATOM   3171  C   LEU P 113     101.040-148.640  10.460  0.00  0.00      PROB  
ATOM   3172  O   LEU P 113     102.210-148.270  10.510  0.00  0.00      PROB  
ATOM   3173  N   ILE P 114     100.150-147.900   9.770  0.00  0.00      PROB  
ATOM   3174  HN  ILE P 114      99.200-148.190   9.710  0.00  0.00      PROB  
ATOM   3175  CA  ILE P 114     100.520-146.770   8.960  0.00  0.00      PROB  
ATOM   3176  HA  ILE P 114     101.540-146.870   8.620  0.00  0.00      PROB  
ATOM   3177  CB  ILE P 114      99.590-146.540   7.660  0.00  0.00      PROB  
ATOM   3178  HB  ILE P 114      99.510-147.580   7.300  0.00  0.00      PROB  
ATOM   3179  CG2 ILE P 114      98.230-146.030   8.100  0.00  0.00      PROB  
ATOM   3180 HG21 ILE P 114      98.380-144.990   8.450  0.00  0.00      PROB  
ATOM   3181 HG22 ILE P 114      97.760-146.630   8.910  0.00  0.00      PROB  
ATOM   3182 HG23 ILE P 114      97.490-146.010   7.270  0.00  0.00      PROB  
ATOM   3183  CG1 ILE P 114     100.320-145.700   6.640  0.00  0.00      PROB  
ATOM   3184 HG11 ILE P 114     100.670-144.830   7.220  0.00  0.00      PROB  
ATOM   3185 HG12 ILE P 114      99.570-145.420   5.870  0.00  0.00      PROB  
ATOM   3186  CD  ILE P 114     101.500-146.490   6.050  0.00  0.00      PROB  
ATOM   3187  HD1 ILE P 114     101.240-147.550   5.850  0.00  0.00      PROB  
ATOM   3188  HD2 ILE P 114     102.340-146.490   6.790  0.00  0.00      PROB  
ATOM   3189  HD3 ILE P 114     101.820-146.030   5.090  0.00  0.00      PROB  
ATOM   3190  C   ILE P 114     100.650-145.620   9.920  0.00  0.00      PROB  
ATOM   3191  O   ILE P 114     101.470-144.700   9.720  0.00  0.00      PROB  
ATOM   3192  N   TRP P 115      99.840-145.570  10.990  0.00  0.00      PROB  
ATOM   3193  HN  TRP P 115      99.070-146.190  11.010  0.00  0.00      PROB  
ATOM   3194  CA  TRP P 115      99.960-144.530  12.050  0.00  0.00      PROB  
ATOM   3195  HA  TRP P 115      99.940-143.520  11.660  0.00  0.00      PROB  
ATOM   3196  CB  TRP P 115      98.880-144.660  13.150  0.00  0.00      PROB  
ATOM   3197  HB1 TRP P 115      99.130-144.120  14.090  0.00  0.00      PROB  
ATOM   3198  HB2 TRP P 115      98.840-145.730  13.450  0.00  0.00      PROB  
ATOM   3199  CG  TRP P 115      97.550-144.130  12.770  0.00  0.00      PROB  
ATOM   3200  CD1 TRP P 115      96.320-144.790  12.750  0.00  0.00      PROB  
ATOM   3201  HD1 TRP P 115      96.060-145.710  13.260  0.00  0.00      PROB  
ATOM   3202  NE1 TRP P 115      95.430-144.020  12.100  0.00  0.00      PROB  
ATOM   3203  HE1 TRP P 115      94.460-144.090  12.210  0.00  0.00      PROB  
ATOM   3204  CE2 TRP P 115      95.940-142.810  11.860  0.00  0.00      PROB  
ATOM   3205  CD2 TRP P 115      97.310-142.830  12.220  0.00  0.00      PROB  
ATOM   3206  CE3 TRP P 115      98.110-141.710  12.130  0.00  0.00      PROB  
ATOM   3207  HE3 TRP P 115      99.180-141.690  12.300  0.00  0.00      PROB  
ATOM   3208  CZ3 TRP P 115      97.440-140.500  11.820  0.00  0.00      PROB  
ATOM   3209  HZ3 TRP P 115      97.890-139.520  11.720  0.00  0.00      PROB  
ATOM   3210  CZ2 TRP P 115      95.320-141.670  11.390  0.00  0.00      PROB  
ATOM   3211  HZ2 TRP P 115      94.300-141.710  11.030  0.00  0.00      PROB  
ATOM   3212  CH2 TRP P 115      96.140-140.480  11.520  0.00  0.00      PROB  
ATOM   3213  HH2 TRP P 115      95.700-139.560  11.180  0.00  0.00      PROB  
ATOM   3214  C   TRP P 115     101.260-144.760  12.750  0.00  0.00      PROB  
ATOM   3215  O   TRP P 115     102.030-143.850  12.960  0.00  0.00      PROB  
ATOM   3216  N   GLY P 116     101.580-146.080  13.070  0.00  0.00      PROB  
ATOM   3217  HN  GLY P 116     100.960-146.830  12.870  0.00  0.00      PROB  
ATOM   3218  CA  GLY P 116     102.900-146.360  13.690  0.00  0.00      PROB  
ATOM   3219  HA1 GLY P 116     102.890-147.430  13.790  0.00  0.00      PROB  
ATOM   3220  HA2 GLY P 116     102.980-145.750  14.580  0.00  0.00      PROB  
ATOM   3221  C   GLY P 116     104.100-145.970  12.780  0.00  0.00      PROB  
ATOM   3222  O   GLY P 116     104.990-145.260  13.270  0.00  0.00      PROB  
ATOM   3223  N   ILE P 117     104.150-146.300  11.460  0.00  0.00      PROB  
ATOM   3224  HN  ILE P 117     103.400-146.890  11.160  0.00  0.00      PROB  
ATOM   3225  CA  ILE P 117     105.140-145.840  10.530  0.00  0.00      PROB  
ATOM   3226  HA  ILE P 117     106.080-146.270  10.830  0.00  0.00      PROB  
ATOM   3227  CB  ILE P 117     104.830-146.340   9.140  0.00  0.00      PROB  
ATOM   3228  HB  ILE P 117     103.740-146.190   8.960  0.00  0.00      PROB  
ATOM   3229  CG2 ILE P 117     105.530-145.620   7.980  0.00  0.00      PROB  
ATOM   3230 HG21 ILE P 117     105.190-145.910   6.960  0.00  0.00      PROB  
ATOM   3231 HG22 ILE P 117     106.640-145.700   7.930  0.00  0.00      PROB  
ATOM   3232 HG23 ILE P 117     105.250-144.540   7.980  0.00  0.00      PROB  
ATOM   3233  CG1 ILE P 117     105.050-147.860   9.050  0.00  0.00      PROB  
ATOM   3234 HG11 ILE P 117     104.580-148.350   9.930  0.00  0.00      PROB  
ATOM   3235 HG12 ILE P 117     106.130-148.080   9.250  0.00  0.00      PROB  
ATOM   3236  CD  ILE P 117     104.630-148.460   7.730  0.00  0.00      PROB  
ATOM   3237  HD1 ILE P 117     103.700-147.990   7.330  0.00  0.00      PROB  
ATOM   3238  HD2 ILE P 117     104.590-149.570   7.810  0.00  0.00      PROB  
ATOM   3239  HD3 ILE P 117     105.480-148.290   7.030  0.00  0.00      PROB  
ATOM   3240  C   ILE P 117     105.290-144.270  10.470  0.00  0.00      PROB  
ATOM   3241  O   ILE P 117     106.370-143.680  10.620  0.00  0.00      PROB  
ATOM   3242  N   TYR P 118     104.140-143.610  10.440  0.00  0.00      PROB  
ATOM   3243  HN  TYR P 118     103.350-144.190  10.640  0.00  0.00      PROB  
ATOM   3244  CA  TYR P 118     103.930-142.210  10.420  0.00  0.00      PROB  
ATOM   3245  HA  TYR P 118     104.500-141.730   9.640  0.00  0.00      PROB  
ATOM   3246  CB  TYR P 118     102.440-141.870  10.160  0.00  0.00      PROB  
ATOM   3247  HB1 TYR P 118     101.710-142.370  10.830  0.00  0.00      PROB  
ATOM   3248  HB2 TYR P 118     102.230-142.180   9.120  0.00  0.00      PROB  
ATOM   3249  CG  TYR P 118     102.220-140.400  10.330  0.00  0.00      PROB  
ATOM   3250  CD1 TYR P 118     102.300-139.520   9.270  0.00  0.00      PROB  
ATOM   3251  HD1 TYR P 118     102.590-139.960   8.330  0.00  0.00      PROB  
ATOM   3252  CE1 TYR P 118     102.230-138.140   9.500  0.00  0.00      PROB  
ATOM   3253  HE1 TYR P 118     102.320-137.500   8.630  0.00  0.00      PROB  
ATOM   3254  CZ  TYR P 118     101.980-137.550  10.740  0.00  0.00      PROB  
ATOM   3255  OH  TYR P 118     101.800-136.130  10.850  0.00  0.00      PROB  
ATOM   3256  HH  TYR P 118     101.470-135.970  11.740  0.00  0.00      PROB  
ATOM   3257  CD2 TYR P 118     101.930-139.810  11.620  0.00  0.00      PROB  
ATOM   3258  HD2 TYR P 118     101.820-140.430  12.500  0.00  0.00      PROB  
ATOM   3259  CE2 TYR P 118     101.880-138.420  11.840  0.00  0.00      PROB  
ATOM   3260  HE2 TYR P 118     101.570-137.920  12.750  0.00  0.00      PROB  
ATOM   3261  C   TYR P 118     104.520-141.560  11.700  0.00  0.00      PROB  
ATOM   3262  O   TYR P 118     105.220-140.570  11.590  0.00  0.00      PROB  
ATOM   3263  N   PHE P 119     104.290-142.110  12.890  0.00  0.00      PROB  
ATOM   3264  HN  PHE P 119     103.830-142.990  12.980  0.00  0.00      PROB  
ATOM   3265  CA  PHE P 119     104.960-141.590  14.100  0.00  0.00      PROB  
ATOM   3266  HA  PHE P 119     104.910-140.520  14.000  0.00  0.00      PROB  
ATOM   3267  CB  PHE P 119     104.260-142.160  15.310  0.00  0.00      PROB  
ATOM   3268  HB1 PHE P 119     104.820-141.890  16.230  0.00  0.00      PROB  
ATOM   3269  HB2 PHE P 119     104.200-143.260  15.160  0.00  0.00      PROB  
ATOM   3270  CG  PHE P 119     102.880-141.630  15.480  0.00  0.00      PROB  
ATOM   3271  CD1 PHE P 119     102.640-140.260  15.400  0.00  0.00      PROB  
ATOM   3272  HD1 PHE P 119     103.330-139.460  15.170  0.00  0.00      PROB  
ATOM   3273  CE1 PHE P 119     101.350-139.720  15.610  0.00  0.00      PROB  
ATOM   3274  HE1 PHE P 119     101.190-138.660  15.500  0.00  0.00      PROB  
ATOM   3275  CZ  PHE P 119     100.300-140.570  15.810  0.00  0.00      PROB  
ATOM   3276  HZ  PHE P 119      99.310-140.230  16.080  0.00  0.00      PROB  
ATOM   3277  CD2 PHE P 119     101.830-142.500  15.760  0.00  0.00      PROB  
ATOM   3278  HD2 PHE P 119     102.010-143.560  15.670  0.00  0.00      PROB  
ATOM   3279  CE2 PHE P 119     100.520-141.960  15.980  0.00  0.00      PROB  
ATOM   3280  HE2 PHE P 119      99.680-142.640  16.030  0.00  0.00      PROB  
ATOM   3281  C   PHE P 119     106.420-141.950  14.220  0.00  0.00      PROB  
ATOM   3282  O   PHE P 119     107.180-141.190  14.850  0.00  0.00      PROB  
ATOM   3283  N   ALA P 120     106.880-143.110  13.710  0.00  0.00      PROB  
ATOM   3284  HN  ALA P 120     106.330-143.780  13.230  0.00  0.00      PROB  
ATOM   3285  CA  ALA P 120     108.230-143.490  13.760  0.00  0.00      PROB  
ATOM   3286  HA  ALA P 120     108.470-143.390  14.810  0.00  0.00      PROB  
ATOM   3287  CB  ALA P 120     108.470-144.870  13.110  0.00  0.00      PROB  
ATOM   3288  HB1 ALA P 120     107.680-145.540  13.520  0.00  0.00      PROB  
ATOM   3289  HB2 ALA P 120     109.530-145.150  13.270  0.00  0.00      PROB  
ATOM   3290  HB3 ALA P 120     108.290-144.750  12.020  0.00  0.00      PROB  
ATOM   3291  C   ALA P 120     109.000-142.500  12.900  0.00  0.00      PROB  
ATOM   3292  O   ALA P 120     109.990-141.890  13.260  0.00  0.00      PROB  
ATOM   3293  N   ILE P 121     108.460-142.070  11.800  0.00  0.00      PROB  
ATOM   3294  HN  ILE P 121     107.600-142.500  11.520  0.00  0.00      PROB  
ATOM   3295  CA  ILE P 121     108.970-141.010  10.980  0.00  0.00      PROB  
ATOM   3296  HA  ILE P 121     110.050-141.050  10.950  0.00  0.00      PROB  
ATOM   3297  CB  ILE P 121     108.520-141.150   9.530  0.00  0.00      PROB  
ATOM   3298  HB  ILE P 121     107.430-141.310   9.370  0.00  0.00      PROB  
ATOM   3299  CG2 ILE P 121     108.770-139.850   8.690  0.00  0.00      PROB  
ATOM   3300 HG21 ILE P 121     108.340-139.910   7.670  0.00  0.00      PROB  
ATOM   3301 HG22 ILE P 121     109.830-139.520   8.600  0.00  0.00      PROB  
ATOM   3302 HG23 ILE P 121     108.210-138.960   9.050  0.00  0.00      PROB  
ATOM   3303  CG1 ILE P 121     109.090-142.460   8.860  0.00  0.00      PROB  
ATOM   3304 HG11 ILE P 121     108.910-143.320   9.530  0.00  0.00      PROB  
ATOM   3305 HG12 ILE P 121     110.160-142.280   8.610  0.00  0.00      PROB  
ATOM   3306  CD  ILE P 121     108.460-142.760   7.460  0.00  0.00      PROB  
ATOM   3307  HD1 ILE P 121     108.670-142.030   6.650  0.00  0.00      PROB  
ATOM   3308  HD2 ILE P 121     107.360-142.920   7.490  0.00  0.00      PROB  
ATOM   3309  HD3 ILE P 121     108.980-143.720   7.220  0.00  0.00      PROB  
ATOM   3310  C   ILE P 121     108.880-139.590  11.560  0.00  0.00      PROB  
ATOM   3311  O   ILE P 121     109.970-138.960  11.650  0.00  0.00      PROB  
ATOM   3312  N   LEU P 122     107.760-139.040  12.180  0.00  0.00      PROB  
ATOM   3313  HN  LEU P 122     106.940-139.620  12.110  0.00  0.00      PROB  
ATOM   3314  CA  LEU P 122     107.490-137.730  12.850  0.00  0.00      PROB  
ATOM   3315  HA  LEU P 122     107.600-136.900  12.180  0.00  0.00      PROB  
ATOM   3316  CB  LEU P 122     106.010-137.670  13.380  0.00  0.00      PROB  
ATOM   3317  HB1 LEU P 122     106.040-138.280  14.310  0.00  0.00      PROB  
ATOM   3318  HB2 LEU P 122     105.420-138.250  12.640  0.00  0.00      PROB  
ATOM   3319  CG  LEU P 122     105.380-136.300  13.720  0.00  0.00      PROB  
ATOM   3320  HG  LEU P 122     106.170-135.740  14.270  0.00  0.00      PROB  
ATOM   3321  CD1 LEU P 122     104.990-135.610  12.370  0.00  0.00      PROB  
ATOM   3322 HD11 LEU P 122     104.510-136.400  11.750  0.00  0.00      PROB  
ATOM   3323 HD12 LEU P 122     105.890-135.120  11.950  0.00  0.00      PROB  
ATOM   3324 HD13 LEU P 122     104.310-134.750  12.570  0.00  0.00      PROB  
ATOM   3325  CD2 LEU P 122     104.090-136.440  14.570  0.00  0.00      PROB  
ATOM   3326 HD21 LEU P 122     103.290-137.010  14.050  0.00  0.00      PROB  
ATOM   3327 HD22 LEU P 122     103.610-135.460  14.790  0.00  0.00      PROB  
ATOM   3328 HD23 LEU P 122     104.400-136.930  15.510  0.00  0.00      PROB  
ATOM   3329  C   LEU P 122     108.410-137.550  14.020  0.00  0.00      PROB  
ATOM   3330  O   LEU P 122     109.060-136.540  14.090  0.00  0.00      PROB  
ATOM   3331  N   SER P 123     108.670-138.660  14.830  0.00  0.00      PROB  
ATOM   3332  HN  SER P 123     108.120-139.490  14.770  0.00  0.00      PROB  
ATOM   3333  CA  SER P 123     109.720-138.810  15.790  0.00  0.00      PROB  
ATOM   3334  HA  SER P 123     109.540-137.960  16.430  0.00  0.00      PROB  
ATOM   3335  CB  SER P 123     109.560-140.030  16.670  0.00  0.00      PROB  
ATOM   3336  HB1 SER P 123     110.250-139.950  17.530  0.00  0.00      PROB  
ATOM   3337  HB2 SER P 123     109.820-140.950  16.100  0.00  0.00      PROB  
ATOM   3338  OG  SER P 123     108.230-140.240  17.080  0.00  0.00      PROB  
ATOM   3339  HG1 SER P 123     107.850-140.870  16.460  0.00  0.00      PROB  
ATOM   3340  C   SER P 123     111.250-138.740  15.360  0.00  0.00      PROB  
ATOM   3341  O   SER P 123     112.040-138.050  15.980  0.00  0.00      PROB  
ATOM   3342  N   PHE P 124     111.660-139.480  14.310  0.00  0.00      PROB  
ATOM   3343  HN  PHE P 124     111.070-140.190  13.930  0.00  0.00      PROB  
ATOM   3344  CA  PHE P 124     112.880-139.300  13.580  0.00  0.00      PROB  
ATOM   3345  HA  PHE P 124     113.700-139.450  14.280  0.00  0.00      PROB  
ATOM   3346  CB  PHE P 124     113.050-140.360  12.410  0.00  0.00      PROB  
ATOM   3347  HB1 PHE P 124     112.220-140.110  11.700  0.00  0.00      PROB  
ATOM   3348  HB2 PHE P 124     112.880-141.410  12.720  0.00  0.00      PROB  
ATOM   3349  CG  PHE P 124     114.310-140.310  11.590  0.00  0.00      PROB  
ATOM   3350  CD1 PHE P 124     115.420-141.070  12.010  0.00  0.00      PROB  
ATOM   3351  HD1 PHE P 124     115.320-141.650  12.920  0.00  0.00      PROB  
ATOM   3352  CE1 PHE P 124     116.640-141.170  11.280  0.00  0.00      PROB  
ATOM   3353  HE1 PHE P 124     117.340-141.870  11.700  0.00  0.00      PROB  
ATOM   3354  CZ  PHE P 124     116.660-140.540  10.020  0.00  0.00      PROB  
ATOM   3355  HZ  PHE P 124     117.520-140.620   9.360  0.00  0.00      PROB  
ATOM   3356  CD2 PHE P 124     114.480-139.670  10.350  0.00  0.00      PROB  
ATOM   3357  HD2 PHE P 124     113.750-139.000   9.950  0.00  0.00      PROB  
ATOM   3358  CE2 PHE P 124     115.680-139.690   9.610  0.00  0.00      PROB  
ATOM   3359  HE2 PHE P 124     115.950-139.020   8.800  0.00  0.00      PROB  
ATOM   3360  C   PHE P 124     113.160-137.900  13.050  0.00  0.00      PROB  
ATOM   3361  O   PHE P 124     114.080-137.300  13.530  0.00  0.00      PROB  
ATOM   3362  N   LEU P 125     112.350-137.360  12.200  0.00  0.00      PROB  
ATOM   3363  HN  LEU P 125     111.610-137.930  11.850  0.00  0.00      PROB  
ATOM   3364  CA  LEU P 125     112.410-136.030  11.720  0.00  0.00      PROB  
ATOM   3365  HA  LEU P 125     113.320-135.940  11.140  0.00  0.00      PROB  
ATOM   3366  CB  LEU P 125     111.310-135.840  10.650  0.00  0.00      PROB  
ATOM   3367  HB1 LEU P 125     111.470-134.800  10.290  0.00  0.00      PROB  
ATOM   3368  HB2 LEU P 125     110.280-135.990  11.030  0.00  0.00      PROB  
ATOM   3369  CG  LEU P 125     111.500-136.710   9.380  0.00  0.00      PROB  
ATOM   3370  HG  LEU P 125     111.470-137.790   9.630  0.00  0.00      PROB  
ATOM   3371  CD1 LEU P 125     110.260-136.440   8.470  0.00  0.00      PROB  
ATOM   3372 HD11 LEU P 125     110.190-137.210   7.670  0.00  0.00      PROB  
ATOM   3373 HD12 LEU P 125     110.270-135.390   8.080  0.00  0.00      PROB  
ATOM   3374 HD13 LEU P 125     109.270-136.490   8.980  0.00  0.00      PROB  
ATOM   3375  CD2 LEU P 125     112.770-136.340   8.620  0.00  0.00      PROB  
ATOM   3376 HD21 LEU P 125     112.830-135.250   8.430  0.00  0.00      PROB  
ATOM   3377 HD22 LEU P 125     112.820-136.920   7.670  0.00  0.00      PROB  
ATOM   3378 HD23 LEU P 125     113.640-136.570   9.260  0.00  0.00      PROB  
ATOM   3379  C   LEU P 125     112.400-134.960  12.790  0.00  0.00      PROB  
ATOM   3380  O   LEU P 125     113.100-133.950  12.740  0.00  0.00      PROB  
ATOM   3381  N   HSD P 126     111.560-135.080  13.880  0.00  0.00      PROB  
ATOM   3382  HN  HSD P 126     110.920-135.850  13.850  0.00  0.00      PROB  
ATOM   3383  CA  HSD P 126     111.560-134.170  15.070  0.00  0.00      PROB  
ATOM   3384  HA  HSD P 126     111.340-133.160  14.770  0.00  0.00      PROB  
ATOM   3385  CB  HSD P 126     110.500-134.510  16.070  0.00  0.00      PROB  
ATOM   3386  HB1 HSD P 126     110.510-135.590  16.330  0.00  0.00      PROB  
ATOM   3387  HB2 HSD P 126     109.480-134.340  15.660  0.00  0.00      PROB  
ATOM   3388  ND1 HSD P 126     110.210-132.350  17.390  0.00  0.00      PROB  
ATOM   3389  HD1 HSD P 126     109.970-131.780  16.610  0.00  0.00      PROB  
ATOM   3390  CG  HSD P 126     110.550-133.690  17.370  0.00  0.00      PROB  
ATOM   3391  CE1 HSD P 126     110.300-131.880  18.670  0.00  0.00      PROB  
ATOM   3392  HE1 HSD P 126     110.180-130.810  18.840  0.00  0.00      PROB  
ATOM   3393  NE2 HSD P 126     110.690-132.860  19.500  0.00  0.00      PROB  
ATOM   3394  CD2 HSD P 126     110.810-134.010  18.660  0.00  0.00      PROB  
ATOM   3395  HD2 HSD P 126     110.890-135.030  19.030  0.00  0.00      PROB  
ATOM   3396  C   HSD P 126     112.910-134.090  15.750  0.00  0.00      PROB  
ATOM   3397  O   HSD P 126     113.480-133.030  16.010  0.00  0.00      PROB  
ATOM   3398  N   ILE P 127     113.480-135.270  15.990  0.00  0.00      PROB  
ATOM   3399  HN  ILE P 127     113.100-136.170  15.820  0.00  0.00      PROB  
ATOM   3400  CA  ILE P 127     114.770-135.440  16.690  0.00  0.00      PROB  
ATOM   3401  HA  ILE P 127     114.700-134.700  17.470  0.00  0.00      PROB  
ATOM   3402  CB  ILE P 127     114.870-136.910  17.260  0.00  0.00      PROB  
ATOM   3403  HB  ILE P 127     114.710-137.560  16.380  0.00  0.00      PROB  
ATOM   3404  CG2 ILE P 127     116.210-137.280  17.790  0.00  0.00      PROB  
ATOM   3405 HG21 ILE P 127     116.150-138.210  18.400  0.00  0.00      PROB  
ATOM   3406 HG22 ILE P 127     116.510-136.500  18.510  0.00  0.00      PROB  
ATOM   3407 HG23 ILE P 127     117.030-137.250  17.030  0.00  0.00      PROB  
ATOM   3408  CG1 ILE P 127     113.770-137.110  18.350  0.00  0.00      PROB  
ATOM   3409 HG11 ILE P 127     113.850-138.180  18.620  0.00  0.00      PROB  
ATOM   3410 HG12 ILE P 127     112.780-136.840  17.910  0.00  0.00      PROB  
ATOM   3411  CD  ILE P 127     113.940-136.200  19.580  0.00  0.00      PROB  
ATOM   3412  HD1 ILE P 127     113.160-136.380  20.350  0.00  0.00      PROB  
ATOM   3413  HD2 ILE P 127     113.880-135.100  19.420  0.00  0.00      PROB  
ATOM   3414  HD3 ILE P 127     114.870-136.410  20.140  0.00  0.00      PROB  
ATOM   3415  C   ILE P 127     116.000-135.210  15.780  0.00  0.00      PROB  
ATOM   3416  O   ILE P 127     116.990-134.720  16.250  0.00  0.00      PROB  
ATOM   3417  N   TRP P 128     115.960-135.700  14.500  0.00  0.00      PROB  
ATOM   3418  HN  TRP P 128     115.210-136.290  14.220  0.00  0.00      PROB  
ATOM   3419  CA  TRP P 128     117.190-135.790  13.640  0.00  0.00      PROB  
ATOM   3420  HA  TRP P 128     118.040-135.470  14.230  0.00  0.00      PROB  
ATOM   3421  CB  TRP P 128     117.440-137.280  13.110  0.00  0.00      PROB  
ATOM   3422  HB1 TRP P 128     118.270-137.150  12.380  0.00  0.00      PROB  
ATOM   3423  HB2 TRP P 128     116.550-137.590  12.510  0.00  0.00      PROB  
ATOM   3424  CG  TRP P 128     117.730-138.260  14.200  0.00  0.00      PROB  
ATOM   3425  CD1 TRP P 128     116.850-139.110  14.740  0.00  0.00      PROB  
ATOM   3426  HD1 TRP P 128     115.810-138.910  14.530  0.00  0.00      PROB  
ATOM   3427  NE1 TRP P 128     117.490-140.080  15.420  0.00  0.00      PROB  
ATOM   3428  HE1 TRP P 128     117.080-140.880  15.820  0.00  0.00      PROB  
ATOM   3429  CE2 TRP P 128     118.810-139.840  15.450  0.00  0.00      PROB  
ATOM   3430  CD2 TRP P 128     118.990-138.680  14.700  0.00  0.00      PROB  
ATOM   3431  CE3 TRP P 128     120.290-138.320  14.440  0.00  0.00      PROB  
ATOM   3432  HE3 TRP P 128     120.530-137.510  13.770  0.00  0.00      PROB  
ATOM   3433  CZ3 TRP P 128     121.360-139.030  14.960  0.00  0.00      PROB  
ATOM   3434  HZ3 TRP P 128     122.400-138.800  14.770  0.00  0.00      PROB  
ATOM   3435  CZ2 TRP P 128     119.850-140.570  16.070  0.00  0.00      PROB  
ATOM   3436  HZ2 TRP P 128     119.600-141.300  16.820  0.00  0.00      PROB  
ATOM   3437  CH2 TRP P 128     121.210-140.190  15.760  0.00  0.00      PROB  
ATOM   3438  HH2 TRP P 128     122.000-140.800  16.160  0.00  0.00      PROB  
ATOM   3439  C   TRP P 128     117.130-134.860  12.520  0.00  0.00      PROB  
ATOM   3440  O   TRP P 128     118.020-134.840  11.630  0.00  0.00      PROB  
ATOM   3441  N   ALA P 129     116.140-133.880  12.500  0.00  0.00      PROB  
ATOM   3442  HN  ALA P 129     115.390-133.960  13.150  0.00  0.00      PROB  
ATOM   3443  CA  ALA P 129     116.070-132.720  11.730  0.00  0.00      PROB  
ATOM   3444  HA  ALA P 129     117.050-132.460  11.360  0.00  0.00      PROB  
ATOM   3445  CB  ALA P 129     115.140-132.900  10.490  0.00  0.00      PROB  
ATOM   3446  HB1 ALA P 129     115.320-133.990  10.360  0.00  0.00      PROB  
ATOM   3447  HB2 ALA P 129     115.440-132.360   9.570  0.00  0.00      PROB  
ATOM   3448  HB3 ALA P 129     114.040-132.740  10.590  0.00  0.00      PROB  
ATOM   3449  C   ALA P 129     115.710-131.480  12.340  0.00  0.00      PROB  
ATOM   3450  O   ALA P 129     116.460-130.530  12.310  0.00  0.00      PROB  
ATOM   3451  N   VAL P 130     114.550-131.370  13.020  0.00  0.00      PROB  
ATOM   3452  HN  VAL P 130     114.040-132.210  13.210  0.00  0.00      PROB  
ATOM   3453  CA  VAL P 130     113.950-130.120  13.450  0.00  0.00      PROB  
ATOM   3454  HA  VAL P 130     114.220-129.300  12.800  0.00  0.00      PROB  
ATOM   3455  CB  VAL P 130     112.450-130.150  13.520  0.00  0.00      PROB  
ATOM   3456  HB  VAL P 130     112.140-130.970  14.200  0.00  0.00      PROB  
ATOM   3457  CG1 VAL P 130     111.890-128.720  13.960  0.00  0.00      PROB  
ATOM   3458 HG11 VAL P 130     112.260-127.880  13.350  0.00  0.00      PROB  
ATOM   3459 HG12 VAL P 130     112.120-128.450  15.020  0.00  0.00      PROB  
ATOM   3460 HG13 VAL P 130     110.780-128.760  13.860  0.00  0.00      PROB  
ATOM   3461  CG2 VAL P 130     112.020-130.530  12.140  0.00  0.00      PROB  
ATOM   3462 HG21 VAL P 130     112.500-131.430  11.700  0.00  0.00      PROB  
ATOM   3463 HG22 VAL P 130     112.270-129.750  11.390  0.00  0.00      PROB  
ATOM   3464 HG23 VAL P 130     110.920-130.570  12.040  0.00  0.00      PROB  
ATOM   3465  C   VAL P 130     114.520-129.610  14.790  0.00  0.00      PROB  
ATOM   3466  O   VAL P 130     114.810-128.450  14.890  0.00  0.00      PROB  
ATOM   3467  N   VAL P 131     114.690-130.510  15.770  0.00  0.00      PROB  
ATOM   3468  HN  VAL P 131     114.530-131.490  15.690  0.00  0.00      PROB  
ATOM   3469  CA  VAL P 131     115.350-130.190  17.030  0.00  0.00      PROB  
ATOM   3470  HA  VAL P 131     114.770-129.320  17.330  0.00  0.00      PROB  
ATOM   3471  CB  VAL P 131     115.220-131.210  18.130  0.00  0.00      PROB  
ATOM   3472  HB  VAL P 131     115.290-132.270  17.790  0.00  0.00      PROB  
ATOM   3473  CG1 VAL P 131     116.250-130.970  19.280  0.00  0.00      PROB  
ATOM   3474 HG11 VAL P 131     115.900-131.720  20.030  0.00  0.00      PROB  
ATOM   3475 HG12 VAL P 131     116.120-129.960  19.720  0.00  0.00      PROB  
ATOM   3476 HG13 VAL P 131     117.310-131.040  18.970  0.00  0.00      PROB  
ATOM   3477  CG2 VAL P 131     113.820-131.190  18.730  0.00  0.00      PROB  
ATOM   3478 HG21 VAL P 131     113.470-130.220  19.140  0.00  0.00      PROB  
ATOM   3479 HG22 VAL P 131     113.680-131.770  19.660  0.00  0.00      PROB  
ATOM   3480 HG23 VAL P 131     113.030-131.640  18.090  0.00  0.00      PROB  
ATOM   3481  C   VAL P 131     116.800-129.700  16.950  0.00  0.00      PROB  
ATOM   3482  O   VAL P 131     117.080-128.640  17.580  0.00  0.00      PROB  
ATOM   3483  N   PRO P 132     117.700-130.250  16.070  0.00  0.00      PROB  
ATOM   3484  CD  PRO P 132     117.690-131.650  15.630  0.00  0.00      PROB  
ATOM   3485  HD1 PRO P 132     116.970-131.770  14.790  0.00  0.00      PROB  
ATOM   3486  HD2 PRO P 132     117.330-132.380  16.380  0.00  0.00      PROB  
ATOM   3487  CA  PRO P 132     119.020-129.540  15.770  0.00  0.00      PROB  
ATOM   3488  HA  PRO P 132     119.600-129.370  16.670  0.00  0.00      PROB  
ATOM   3489  CB  PRO P 132     119.680-130.560  14.830  0.00  0.00      PROB  
ATOM   3490  HB1 PRO P 132     120.790-130.510  14.970  0.00  0.00      PROB  
ATOM   3491  HB2 PRO P 132     119.350-130.370  13.790  0.00  0.00      PROB  
ATOM   3492  CG  PRO P 132     119.060-131.860  15.280  0.00  0.00      PROB  
ATOM   3493  HG1 PRO P 132     119.220-132.660  14.520  0.00  0.00      PROB  
ATOM   3494  HG2 PRO P 132     119.640-132.180  16.170  0.00  0.00      PROB  
ATOM   3495  C   PRO P 132     118.740-128.180  15.170  0.00  0.00      PROB  
ATOM   3496  O   PRO P 132     119.440-127.210  15.480  0.00  0.00      PROB  
ATOM   3497  N   CYS P 133     117.710-128.090  14.320  0.00  0.00      PROB  
ATOM   3498  HN  CYS P 133     117.230-128.930  14.060  0.00  0.00      PROB  
ATOM   3499  CA  CYS P 133     117.420-126.780  13.810  0.00  0.00      PROB  
ATOM   3500  HA  CYS P 133     118.340-126.310  13.470  0.00  0.00      PROB  
ATOM   3501  CB  CYS P 133     116.510-126.790  12.640  0.00  0.00      PROB  
ATOM   3502  HB1 CYS P 133     116.220-125.770  12.300  0.00  0.00      PROB  
ATOM   3503  HB2 CYS P 133     115.620-127.390  12.910  0.00  0.00      PROB  
ATOM   3504  SG  CYS P 133     117.500-127.680  11.370  0.00  0.00      PROB  
ATOM   3505  HG1 CYS P 133     117.500-128.750  12.140  0.00  0.00      PROB  
ATOM   3506  C   CYS P 133     116.940-125.710  14.850  0.00  0.00      PROB  
ATOM   3507  O   CYS P 133     117.390-124.540  14.830  0.00  0.00      PROB  
ATOM   3508  N   ILE P 134     116.100-126.150  15.800  0.00  0.00      PROB  
ATOM   3509  HN  ILE P 134     115.680-127.060  15.740  0.00  0.00      PROB  
ATOM   3510  CA  ILE P 134     115.650-125.390  16.980  0.00  0.00      PROB  
ATOM   3511  HA  ILE P 134     115.020-124.570  16.670  0.00  0.00      PROB  
ATOM   3512  CB  ILE P 134     114.780-126.290  17.860  0.00  0.00      PROB  
ATOM   3513  HB  ILE P 134     115.210-127.300  17.740  0.00  0.00      PROB  
ATOM   3514  CG2 ILE P 134     114.580-125.860  19.320  0.00  0.00      PROB  
ATOM   3515 HG21 ILE P 134     113.610-126.150  19.780  0.00  0.00      PROB  
ATOM   3516 HG22 ILE P 134     114.680-124.760  19.380  0.00  0.00      PROB  
ATOM   3517 HG23 ILE P 134     115.460-126.270  19.850  0.00  0.00      PROB  
ATOM   3518  CG1 ILE P 134     113.370-126.330  17.120  0.00  0.00      PROB  
ATOM   3519 HG11 ILE P 134     113.390-126.420  16.010  0.00  0.00      PROB  
ATOM   3520 HG12 ILE P 134     112.890-125.340  17.270  0.00  0.00      PROB  
ATOM   3521  CD  ILE P 134     112.320-127.320  17.680  0.00  0.00      PROB  
ATOM   3522  HD1 ILE P 134     112.070-127.000  18.720  0.00  0.00      PROB  
ATOM   3523  HD2 ILE P 134     112.760-128.330  17.590  0.00  0.00      PROB  
ATOM   3524  HD3 ILE P 134     111.420-127.200  17.040  0.00  0.00      PROB  
ATOM   3525  C   ILE P 134     116.800-124.950  17.870  0.00  0.00      PROB  
ATOM   3526  O   ILE P 134     116.910-123.820  18.210  0.00  0.00      PROB  
ATOM   3527  N   LYS P 135     117.710-125.890  18.100  0.00  0.00      PROB  
ATOM   3528  HN  LYS P 135     117.610-126.760  17.630  0.00  0.00      PROB  
ATOM   3529  CA  LYS P 135     118.860-125.610  18.880  0.00  0.00      PROB  
ATOM   3530  HA  LYS P 135     118.630-125.030  19.750  0.00  0.00      PROB  
ATOM   3531  CB  LYS P 135     119.550-126.890  19.310  0.00  0.00      PROB  
ATOM   3532  HB1 LYS P 135     120.650-126.760  19.370  0.00  0.00      PROB  
ATOM   3533  HB2 LYS P 135     119.480-127.620  18.470  0.00  0.00      PROB  
ATOM   3534  CG  LYS P 135     119.080-127.550  20.600  0.00  0.00      PROB  
ATOM   3535  HG1 LYS P 135     119.780-128.370  20.880  0.00  0.00      PROB  
ATOM   3536  HG2 LYS P 135     118.030-127.880  20.460  0.00  0.00      PROB  
ATOM   3537  CD  LYS P 135     118.950-126.610  21.860  0.00  0.00      PROB  
ATOM   3538  HD1 LYS P 135     118.120-125.880  21.700  0.00  0.00      PROB  
ATOM   3539  HD2 LYS P 135     119.840-125.940  21.880  0.00  0.00      PROB  
ATOM   3540  CE  LYS P 135     118.720-127.180  23.290  0.00  0.00      PROB  
ATOM   3541  HE1 LYS P 135     117.860-127.890  23.340  0.00  0.00      PROB  
ATOM   3542  HE2 LYS P 135     118.560-126.300  23.950  0.00  0.00      PROB  
ATOM   3543  NZ  LYS P 135     119.980-127.900  23.670  0.00  0.00      PROB  
ATOM   3544  HZ1 LYS P 135     120.780-127.250  23.820  0.00  0.00      PROB  
ATOM   3545  HZ2 LYS P 135     120.420-128.510  22.960  0.00  0.00      PROB  
ATOM   3546  HZ3 LYS P 135     119.830-128.370  24.590  0.00  0.00      PROB  
ATOM   3547  C   LYS P 135     119.870-124.710  18.120  0.00  0.00      PROB  
ATOM   3548  O   LYS P 135     120.600-124.010  18.760  0.00  0.00      PROB  
ATOM   3549  N   SER P 136     119.900-124.650  16.770  0.00  0.00      PROB  
ATOM   3550  HN  SER P 136     119.310-125.300  16.290  0.00  0.00      PROB  
ATOM   3551  CA  SER P 136     120.790-123.680  16.080  0.00  0.00      PROB  
ATOM   3552  HA  SER P 136     121.810-123.780  16.420  0.00  0.00      PROB  
ATOM   3553  CB  SER P 136     120.740-123.950  14.520  0.00  0.00      PROB  
ATOM   3554  HB1 SER P 136     121.460-123.430  13.870  0.00  0.00      PROB  
ATOM   3555  HB2 SER P 136     119.780-123.630  14.060  0.00  0.00      PROB  
ATOM   3556  OG  SER P 136     120.850-125.390  14.160  0.00  0.00      PROB  
ATOM   3557  HG1 SER P 136     120.260-125.860  14.760  0.00  0.00      PROB  
ATOM   3558  C   SER P 136     120.280-122.250  16.190  0.00  0.00      PROB  
ATOM   3559  O   SER P 136     120.930-121.200  16.280  0.00  0.00      PROB  
ATOM   3560  N   PHE P 137     118.930-122.240  16.170  0.00  0.00      PROB  
ATOM   3561  HN  PHE P 137     118.380-123.070  16.160  0.00  0.00      PROB  
ATOM   3562  CA  PHE P 137     118.250-121.010  16.390  0.00  0.00      PROB  
ATOM   3563  HA  PHE P 137     118.770-120.370  15.690  0.00  0.00      PROB  
ATOM   3564  CB  PHE P 137     116.840-121.090  15.860  0.00  0.00      PROB  
ATOM   3565  HB1 PHE P 137     116.520-122.140  15.680  0.00  0.00      PROB  
ATOM   3566  HB2 PHE P 137     116.860-120.730  14.810  0.00  0.00      PROB  
ATOM   3567  CG  PHE P 137     115.690-120.250  16.490  0.00  0.00      PROB  
ATOM   3568  CD1 PHE P 137     115.850-118.870  16.750  0.00  0.00      PROB  
ATOM   3569  HD1 PHE P 137     116.790-118.340  16.680  0.00  0.00      PROB  
ATOM   3570  CE1 PHE P 137     114.810-118.120  17.350  0.00  0.00      PROB  
ATOM   3571  HE1 PHE P 137     114.830-117.100  17.700  0.00  0.00      PROB  
ATOM   3572  CZ  PHE P 137     113.610-118.720  17.600  0.00  0.00      PROB  
ATOM   3573  HZ  PHE P 137     112.730-118.240  18.020  0.00  0.00      PROB  
ATOM   3574  CD2 PHE P 137     114.420-120.800  16.640  0.00  0.00      PROB  
ATOM   3575  HD2 PHE P 137     114.110-121.750  16.250  0.00  0.00      PROB  
ATOM   3576  CE2 PHE P 137     113.400-120.040  17.320  0.00  0.00      PROB  
ATOM   3577  HE2 PHE P 137     112.520-120.620  17.580  0.00  0.00      PROB  
ATOM   3578  C   PHE P 137     118.350-120.330  17.780  0.00  0.00      PROB  
ATOM   3579  O   PHE P 137     118.590-119.160  17.910  0.00  0.00      PROB  
ATOM   3580  N   LEU P 138     118.270-121.150  18.890  0.00  0.00      PROB  
ATOM   3581  HN  LEU P 138     117.950-122.090  18.800  0.00  0.00      PROB  
ATOM   3582  CA  LEU P 138     118.370-120.670  20.250  0.00  0.00      PROB  
ATOM   3583  HA  LEU P 138     117.900-119.710  20.390  0.00  0.00      PROB  
ATOM   3584  CB  LEU P 138     117.820-121.870  21.070  0.00  0.00      PROB  
ATOM   3585  HB1 LEU P 138     118.500-122.720  20.840  0.00  0.00      PROB  
ATOM   3586  HB2 LEU P 138     116.800-122.080  20.690  0.00  0.00      PROB  
ATOM   3587  CG  LEU P 138     117.940-121.800  22.640  0.00  0.00      PROB  
ATOM   3588  HG  LEU P 138     119.000-122.000  22.920  0.00  0.00      PROB  
ATOM   3589  CD1 LEU P 138     117.460-120.620  23.380  0.00  0.00      PROB  
ATOM   3590 HD11 LEU P 138     116.360-120.470  23.410  0.00  0.00      PROB  
ATOM   3591 HD12 LEU P 138     117.960-119.710  22.980  0.00  0.00      PROB  
ATOM   3592 HD13 LEU P 138     117.770-120.660  24.450  0.00  0.00      PROB  
ATOM   3593  CD2 LEU P 138     117.270-123.060  23.260  0.00  0.00      PROB  
ATOM   3594 HD21 LEU P 138     117.820-124.000  23.060  0.00  0.00      PROB  
ATOM   3595 HD22 LEU P 138     116.330-123.300  22.710  0.00  0.00      PROB  
ATOM   3596 HD23 LEU P 138     117.160-122.900  24.350  0.00  0.00      PROB  
ATOM   3597  C   LEU P 138     119.860-120.430  20.670  0.00  0.00      PROB  
ATOM   3598  O   LEU P 138     120.150-119.510  21.490  0.00  0.00      PROB  
ATOM   3599  N   ILE P 139     120.850-121.220  20.180  0.00  0.00      PROB  
ATOM   3600  HN  ILE P 139     120.600-122.020  19.640  0.00  0.00      PROB  
ATOM   3601  CA  ILE P 139     122.290-121.050  20.330  0.00  0.00      PROB  
ATOM   3602  HA  ILE P 139     122.350-120.900  21.400  0.00  0.00      PROB  
ATOM   3603  CB  ILE P 139     123.100-122.270  19.830  0.00  0.00      PROB  
ATOM   3604  HB  ILE P 139     122.800-122.670  18.840  0.00  0.00      PROB  
ATOM   3605  CG2 ILE P 139     124.620-121.810  19.800  0.00  0.00      PROB  
ATOM   3606 HG21 ILE P 139     124.760-121.090  18.970  0.00  0.00      PROB  
ATOM   3607 HG22 ILE P 139     125.260-122.710  19.640  0.00  0.00      PROB  
ATOM   3608 HG23 ILE P 139     124.860-121.450  20.820  0.00  0.00      PROB  
ATOM   3609  CG1 ILE P 139     122.880-123.470  20.860  0.00  0.00      PROB  
ATOM   3610 HG11 ILE P 139     121.790-123.590  21.050  0.00  0.00      PROB  
ATOM   3611 HG12 ILE P 139     123.180-123.250  21.910  0.00  0.00      PROB  
ATOM   3612  CD  ILE P 139     123.360-124.830  20.310  0.00  0.00      PROB  
ATOM   3613  HD1 ILE P 139     122.900-125.720  20.790  0.00  0.00      PROB  
ATOM   3614  HD2 ILE P 139     124.450-124.890  20.540  0.00  0.00      PROB  
ATOM   3615  HD3 ILE P 139     123.510-124.860  19.210  0.00  0.00      PROB  
ATOM   3616  C   ILE P 139     122.820-119.740  19.670  0.00  0.00      PROB  
ATOM   3617  O   ILE P 139     123.500-118.890  20.260  0.00  0.00      PROB  
ATOM   3618  N   GLH P 140     122.360-119.450  18.430  0.00  0.00      PROB  
ATOM   3619  HN  GLH P 140     121.780-120.060  17.900  0.00  0.00      PROB  
ATOM   3620  CA  GLH P 140     123.010-118.420  17.660  0.00  0.00      PROB  
ATOM   3621  HA  GLH P 140     123.950-118.090  18.080  0.00  0.00      PROB  
ATOM   3622  CB  GLH P 140     123.420-118.910  16.210  0.00  0.00      PROB  
ATOM   3623  HB1 GLH P 140     123.980-118.100  15.710  0.00  0.00      PROB  
ATOM   3624  HB2 GLH P 140     122.510-119.040  15.580  0.00  0.00      PROB  
ATOM   3625  CG  GLH P 140     124.300-120.200  16.200  0.00  0.00      PROB  
ATOM   3626  HG1 GLH P 140     124.260-120.380  15.100  0.00  0.00      PROB  
ATOM   3627  HG2 GLH P 140     123.700-120.920  16.800  0.00  0.00      PROB  
ATOM   3628  CD  GLH P 140     125.780-120.220  16.640  0.00  0.00      PROB  
ATOM   3629  OE1 GLH P 140     126.280-119.500  17.440  0.00  0.00      PROB  
ATOM   3630  OE2 GLH P 140     126.370-121.410  16.350  0.00  0.00      PROB  
ATOM   3631  HE2 GLH P 140     127.250-121.440  16.750  0.00  0.00      PROB  
ATOM   3632  C   GLH P 140     122.300-117.050  17.520  0.00  0.00      PROB  
ATOM   3633  O   GLH P 140     122.600-116.270  16.620  0.00  0.00      PROB  
ATOM   3634  N   ILE P 141     121.320-116.810  18.390  0.00  0.00      PROB  
ATOM   3635  HN  ILE P 141     121.020-117.630  18.880  0.00  0.00      PROB  
ATOM   3636  CA  ILE P 141     120.660-115.520  18.520  0.00  0.00      PROB  
ATOM   3637  HA  ILE P 141     120.970-114.830  17.750  0.00  0.00      PROB  
ATOM   3638  CB  ILE P 141     119.170-115.650  18.510  0.00  0.00      PROB  
ATOM   3639  HB  ILE P 141     119.010-116.330  17.640  0.00  0.00      PROB  
ATOM   3640  CG2 ILE P 141     118.640-116.360  19.790  0.00  0.00      PROB  
ATOM   3641 HG21 ILE P 141     117.740-116.960  19.530  0.00  0.00      PROB  
ATOM   3642 HG22 ILE P 141     118.440-115.680  20.640  0.00  0.00      PROB  
ATOM   3643 HG23 ILE P 141     119.370-117.110  20.170  0.00  0.00      PROB  
ATOM   3644  CG1 ILE P 141     118.520-114.310  18.180  0.00  0.00      PROB  
ATOM   3645 HG11 ILE P 141     119.010-113.880  17.280  0.00  0.00      PROB  
ATOM   3646 HG12 ILE P 141     118.660-113.550  18.980  0.00  0.00      PROB  
ATOM   3647  CD  ILE P 141     116.970-114.300  17.910  0.00  0.00      PROB  
ATOM   3648  HD1 ILE P 141     116.420-114.440  18.860  0.00  0.00      PROB  
ATOM   3649  HD2 ILE P 141     116.630-115.100  17.220  0.00  0.00      PROB  
ATOM   3650  HD3 ILE P 141     116.710-113.340  17.400  0.00  0.00      PROB  
ATOM   3651  C   ILE P 141     121.180-114.900  19.790  0.00  0.00      PROB  
ATOM   3652  O   ILE P 141     120.830-113.730  20.100  0.00  0.00      PROB  
ATOM   3653  N   GLN P 142     121.980-115.590  20.580  0.00  0.00      PROB  
ATOM   3654  HN  GLN P 142     122.280-116.490  20.250  0.00  0.00      PROB  
ATOM   3655  CA  GLN P 142     122.390-115.140  21.940  0.00  0.00      PROB  
ATOM   3656  HA  GLN P 142     121.480-115.000  22.500  0.00  0.00      PROB  
ATOM   3657  CB  GLN P 142     123.280-116.320  22.550  0.00  0.00      PROB  
ATOM   3658  HB1 GLN P 142     123.920-115.860  23.340  0.00  0.00      PROB  
ATOM   3659  HB2 GLN P 142     123.960-116.580  21.710  0.00  0.00      PROB  
ATOM   3660  CG  GLN P 142     122.610-117.570  23.200  0.00  0.00      PROB  
ATOM   3661  HG1 GLN P 142     123.360-118.170  23.770  0.00  0.00      PROB  
ATOM   3662  HG2 GLN P 142     122.170-118.240  22.430  0.00  0.00      PROB  
ATOM   3663  CD  GLN P 142     121.470-117.100  24.110  0.00  0.00      PROB  
ATOM   3664  OE1 GLN P 142     121.510-116.250  24.980  0.00  0.00      PROB  
ATOM   3665  NE2 GLN P 142     120.280-117.660  23.810  0.00  0.00      PROB  
ATOM   3666 HE21 GLN P 142     120.220-118.370  23.100  0.00  0.00      PROB  
ATOM   3667 HE22 GLN P 142     119.490-117.340  24.320  0.00  0.00      PROB  
ATOM   3668  C   GLN P 142     123.130-113.830  22.050  0.00  0.00      PROB  
ATOM   3669  O   GLN P 142     122.900-112.920  22.850  0.00  0.00      PROB  
ATOM   3670  N   CYS P 143     124.070-113.620  21.150  0.00  0.00      PROB  
ATOM   3671  HN  CYS P 143     124.180-114.380  20.510  0.00  0.00      PROB  
ATOM   3672  CA  CYS P 143     124.920-112.450  21.080  0.00  0.00      PROB  
ATOM   3673  HA  CYS P 143     125.340-112.270  22.050  0.00  0.00      PROB  
ATOM   3674  CB  CYS P 143     126.170-112.730  20.230  0.00  0.00      PROB  
ATOM   3675  HB1 CYS P 143     125.790-112.910  19.200  0.00  0.00      PROB  
ATOM   3676  HB2 CYS P 143     126.730-113.630  20.540  0.00  0.00      PROB  
ATOM   3677  SG  CYS P 143     127.500-111.450  20.220  0.00  0.00      PROB  
ATOM   3678  HG1 CYS P 143     127.950-111.800  21.410  0.00  0.00      PROB  
ATOM   3679  C   CYS P 143     124.130-111.240  20.580  0.00  0.00      PROB  
ATOM   3680  O   CYS P 143     124.080-110.280  21.300  0.00  0.00      PROB  
ATOM   3681  N   ILE P 144     123.330-111.250  19.480  0.00  0.00      PROB  
ATOM   3682  HN  ILE P 144     123.340-112.120  19.000  0.00  0.00      PROB  
ATOM   3683  CA  ILE P 144     122.400-110.200  19.120  0.00  0.00      PROB  
ATOM   3684  HA  ILE P 144     123.000-109.310  19.200  0.00  0.00      PROB  
ATOM   3685  CB  ILE P 144     121.860-110.320  17.590  0.00  0.00      PROB  
ATOM   3686  HB  ILE P 144     122.770-110.250  16.960  0.00  0.00      PROB  
ATOM   3687  CG2 ILE P 144     121.240-111.670  17.390  0.00  0.00      PROB  
ATOM   3688 HG21 ILE P 144     121.980-112.470  17.600  0.00  0.00      PROB  
ATOM   3689 HG22 ILE P 144     120.770-111.950  16.420  0.00  0.00      PROB  
ATOM   3690 HG23 ILE P 144     120.400-111.880  18.080  0.00  0.00      PROB  
ATOM   3691  CG1 ILE P 144     120.940-109.200  17.090  0.00  0.00      PROB  
ATOM   3692 HG11 ILE P 144     120.030-109.220  17.740  0.00  0.00      PROB  
ATOM   3693 HG12 ILE P 144     120.550-109.510  16.090  0.00  0.00      PROB  
ATOM   3694  CD  ILE P 144     121.470-107.780  17.150  0.00  0.00      PROB  
ATOM   3695  HD1 ILE P 144     122.360-107.560  16.520  0.00  0.00      PROB  
ATOM   3696  HD2 ILE P 144     121.870-107.590  18.170  0.00  0.00      PROB  
ATOM   3697  HD3 ILE P 144     120.650-107.030  17.100  0.00  0.00      PROB  
ATOM   3698  C   ILE P 144     121.320-110.020  20.110  0.00  0.00      PROB  
ATOM   3699  O   ILE P 144     121.010-108.900  20.400  0.00  0.00      PROB  
ATOM   3700  N   SER P 145     120.730-110.990  20.750  0.00  0.00      PROB  
ATOM   3701  HN  SER P 145     121.100-111.890  20.540  0.00  0.00      PROB  
ATOM   3702  CA  SER P 145     119.680-110.800  21.790  0.00  0.00      PROB  
ATOM   3703  HA  SER P 145     118.810-110.280  21.420  0.00  0.00      PROB  
ATOM   3704  CB  SER P 145     119.260-112.170  22.250  0.00  0.00      PROB  
ATOM   3705  HB1 SER P 145     120.190-112.730  22.500  0.00  0.00      PROB  
ATOM   3706  HB2 SER P 145     118.840-112.740  21.390  0.00  0.00      PROB  
ATOM   3707  OG  SER P 145     118.400-112.100  23.430  0.00  0.00      PROB  
ATOM   3708  HG1 SER P 145     118.630-112.710  24.130  0.00  0.00      PROB  
ATOM   3709  C   SER P 145     120.130-109.860  22.950  0.00  0.00      PROB  
ATOM   3710  O   SER P 145     119.380-109.010  23.370  0.00  0.00      PROB  
ATOM   3711  N   ARG P 146     121.370-109.990  23.470  0.00  0.00      PROB  
ATOM   3712  HN  ARG P 146     121.990-110.610  22.990  0.00  0.00      PROB  
ATOM   3713  CA  ARG P 146     121.890-108.990  24.390  0.00  0.00      PROB  
ATOM   3714  HA  ARG P 146     121.200-108.960  25.210  0.00  0.00      PROB  
ATOM   3715  CB  ARG P 146     123.220-109.420  25.050  0.00  0.00      PROB  
ATOM   3716  HB1 ARG P 146     123.560-108.730  25.860  0.00  0.00      PROB  
ATOM   3717  HB2 ARG P 146     123.930-109.670  24.240  0.00  0.00      PROB  
ATOM   3718  CG  ARG P 146     123.040-110.790  25.860  0.00  0.00      PROB  
ATOM   3719  HG1 ARG P 146     124.010-111.330  25.830  0.00  0.00      PROB  
ATOM   3720  HG2 ARG P 146     122.360-111.540  25.410  0.00  0.00      PROB  
ATOM   3721  CD  ARG P 146     122.550-110.770  27.340  0.00  0.00      PROB  
ATOM   3722  HD1 ARG P 146     122.390-111.820  27.650  0.00  0.00      PROB  
ATOM   3723  HD2 ARG P 146     121.640-110.140  27.470  0.00  0.00      PROB  
ATOM   3724  NE  ARG P 146     123.680-110.310  28.220  0.00  0.00      PROB  
ATOM   3725  HE  ARG P 146     124.610-110.660  28.110  0.00  0.00      PROB  
ATOM   3726  CZ  ARG P 146     123.540-110.130  29.560  0.00  0.00      PROB  
ATOM   3727  NH1 ARG P 146     122.430-109.660  30.120  0.00  0.00      PROB  
ATOM   3728 HH11 ARG P 146     121.840-109.120  29.530  0.00  0.00      PROB  
ATOM   3729 HH12 ARG P 146     122.510-109.450  31.100  0.00  0.00      PROB  
ATOM   3730  NH2 ARG P 146     124.550-110.460  30.300  0.00  0.00      PROB  
ATOM   3731 HH21 ARG P 146     125.430-110.820  29.970  0.00  0.00      PROB  
ATOM   3732 HH22 ARG P 146     124.360-110.460  31.280  0.00  0.00      PROB  
ATOM   3733  C   ARG P 146     122.060-107.620  23.880  0.00  0.00      PROB  
ATOM   3734  O   ARG P 146     121.600-106.650  24.530  0.00  0.00      PROB  
ATOM   3735  N   VAL P 147     122.730-107.450  22.660  0.00  0.00      PROB  
ATOM   3736  HN  VAL P 147     123.100-108.300  22.280  0.00  0.00      PROB  
ATOM   3737  CA  VAL P 147     122.830-106.140  21.910  0.00  0.00      PROB  
ATOM   3738  HA  VAL P 147     123.290-105.470  22.620  0.00  0.00      PROB  
ATOM   3739  CB  VAL P 147     123.750-106.390  20.650  0.00  0.00      PROB  
ATOM   3740  HB  VAL P 147     123.260-107.190  20.070  0.00  0.00      PROB  
ATOM   3741  CG1 VAL P 147     123.980-105.200  19.640  0.00  0.00      PROB  
ATOM   3742 HG11 VAL P 147     124.260-105.600  18.640  0.00  0.00      PROB  
ATOM   3743 HG12 VAL P 147     124.730-104.510  20.080  0.00  0.00      PROB  
ATOM   3744 HG13 VAL P 147     123.010-104.680  19.510  0.00  0.00      PROB  
ATOM   3745  CG2 VAL P 147     125.160-106.970  21.020  0.00  0.00      PROB  
ATOM   3746 HG21 VAL P 147     125.070-108.010  21.400  0.00  0.00      PROB  
ATOM   3747 HG22 VAL P 147     125.620-106.320  21.790  0.00  0.00      PROB  
ATOM   3748 HG23 VAL P 147     125.920-106.860  20.220  0.00  0.00      PROB  
ATOM   3749  C   VAL P 147     121.510-105.500  21.560  0.00  0.00      PROB  
ATOM   3750  O   VAL P 147     121.410-104.300  21.640  0.00  0.00      PROB  
ATOM   3751  N   TYR P 148     120.450-106.250  21.130  0.00  0.00      PROB  
ATOM   3752  HN  TYR P 148     120.620-107.220  21.030  0.00  0.00      PROB  
ATOM   3753  CA  TYR P 148     119.060-105.800  21.030  0.00  0.00      PROB  
ATOM   3754  HA  TYR P 148     119.010-104.930  20.400  0.00  0.00      PROB  
ATOM   3755  CB  TYR P 148     118.170-106.780  20.160  0.00  0.00      PROB  
ATOM   3756  HB1 TYR P 148     118.330-107.790  20.600  0.00  0.00      PROB  
ATOM   3757  HB2 TYR P 148     118.730-106.690  19.200  0.00  0.00      PROB  
ATOM   3758  CG  TYR P 148     116.790-106.190  20.120  0.00  0.00      PROB  
ATOM   3759  CD1 TYR P 148     116.490-105.260  19.070  0.00  0.00      PROB  
ATOM   3760  HD1 TYR P 148     117.340-105.030  18.460  0.00  0.00      PROB  
ATOM   3761  CE1 TYR P 148     115.250-104.650  18.970  0.00  0.00      PROB  
ATOM   3762  HE1 TYR P 148     115.230-103.880  18.210  0.00  0.00      PROB  
ATOM   3763  CZ  TYR P 148     114.280-104.950  19.890  0.00  0.00      PROB  
ATOM   3764  OH  TYR P 148     113.040-104.260  19.840  0.00  0.00      PROB  
ATOM   3765  HH  TYR P 148     112.970-103.810  19.000  0.00  0.00      PROB  
ATOM   3766  CD2 TYR P 148     115.740-106.540  20.950  0.00  0.00      PROB  
ATOM   3767  HD2 TYR P 148     115.980-107.150  21.820  0.00  0.00      PROB  
ATOM   3768  CE2 TYR P 148     114.480-105.880  20.860  0.00  0.00      PROB  
ATOM   3769  HE2 TYR P 148     113.650-106.070  21.520  0.00  0.00      PROB  
ATOM   3770  C   TYR P 148     118.480-105.220  22.300  0.00  0.00      PROB  
ATOM   3771  O   TYR P 148     117.820-104.150  22.210  0.00  0.00      PROB  
ATOM   3772  N   SER P 149     118.730-105.810  23.480  0.00  0.00      PROB  
ATOM   3773  HN  SER P 149     119.280-106.640  23.580  0.00  0.00      PROB  
ATOM   3774  CA  SER P 149     118.360-105.250  24.790  0.00  0.00      PROB  
ATOM   3775  HA  SER P 149     117.310-105.060  24.650  0.00  0.00      PROB  
ATOM   3776  CB  SER P 149     118.590-106.160  26.020  0.00  0.00      PROB  
ATOM   3777  HB1 SER P 149     118.590-107.230  25.730  0.00  0.00      PROB  
ATOM   3778  HB2 SER P 149     117.750-105.960  26.720  0.00  0.00      PROB  
ATOM   3779  OG  SER P 149     119.940-106.020  26.610  0.00  0.00      PROB  
ATOM   3780  HG1 SER P 149     120.540-106.430  25.980  0.00  0.00      PROB  
ATOM   3781  C   SER P 149     119.080-103.930  24.980  0.00  0.00      PROB  
ATOM   3782  O   SER P 149     118.430-103.010  25.400  0.00  0.00      PROB  
ATOM   3783  N   ILE P 150     120.370-103.720  24.590  0.00  0.00      PROB  
ATOM   3784  HN  ILE P 150     120.790-104.560  24.250  0.00  0.00      PROB  
ATOM   3785  CA  ILE P 150     121.050-102.350  24.470  0.00  0.00      PROB  
ATOM   3786  HA  ILE P 150     121.030-101.950  25.470  0.00  0.00      PROB  
ATOM   3787  CB  ILE P 150     122.610-102.520  24.190  0.00  0.00      PROB  
ATOM   3788  HB  ILE P 150     122.760-103.060  23.230  0.00  0.00      PROB  
ATOM   3789  CG2 ILE P 150     123.320-101.150  24.190  0.00  0.00      PROB  
ATOM   3790 HG21 ILE P 150     123.610-100.870  25.220  0.00  0.00      PROB  
ATOM   3791 HG22 ILE P 150     122.820-100.280  23.710  0.00  0.00      PROB  
ATOM   3792 HG23 ILE P 150     124.240-101.230  23.570  0.00  0.00      PROB  
ATOM   3793  CG1 ILE P 150     123.210-103.570  25.140  0.00  0.00      PROB  
ATOM   3794 HG11 ILE P 150     122.640-104.520  25.070  0.00  0.00      PROB  
ATOM   3795 HG12 ILE P 150     123.160-103.300  26.210  0.00  0.00      PROB  
ATOM   3796  CD  ILE P 150     124.570-103.900  24.780  0.00  0.00      PROB  
ATOM   3797  HD1 ILE P 150     124.930-104.510  25.640  0.00  0.00      PROB  
ATOM   3798  HD2 ILE P 150     125.340-103.130  24.560  0.00  0.00      PROB  
ATOM   3799  HD3 ILE P 150     124.610-104.500  23.850  0.00  0.00      PROB  
ATOM   3800  C   ILE P 150     120.300-101.420  23.560  0.00  0.00      PROB  
ATOM   3801  O   ILE P 150     120.140-100.220  23.850  0.00  0.00      PROB  
ATOM   3802  N   TYR P 151     119.760-101.960  22.430  0.00  0.00      PROB  
ATOM   3803  HN  TYR P 151     119.880-102.910  22.170  0.00  0.00      PROB  
ATOM   3804  CA  TYR P 151     118.970-101.160  21.510  0.00  0.00      PROB  
ATOM   3805  HA  TYR P 151     119.500-100.270  21.200  0.00  0.00      PROB  
ATOM   3806  CB  TYR P 151     118.690-101.940  20.160  0.00  0.00      PROB  
ATOM   3807  HB1 TYR P 151     117.870-102.690  20.240  0.00  0.00      PROB  
ATOM   3808  HB2 TYR P 151     119.580-102.520  19.830  0.00  0.00      PROB  
ATOM   3809  CG  TYR P 151     118.240-101.020  19.060  0.00  0.00      PROB  
ATOM   3810  CD1 TYR P 151     116.910-100.950  18.620  0.00  0.00      PROB  
ATOM   3811  HD1 TYR P 151     116.200-101.670  18.990  0.00  0.00      PROB  
ATOM   3812  CE1 TYR P 151     116.590 -99.940  17.680  0.00  0.00      PROB  
ATOM   3813  HE1 TYR P 151     115.550 -99.740  17.450  0.00  0.00      PROB  
ATOM   3814  CZ  TYR P 151     117.590 -99.220  16.970  0.00  0.00      PROB  
ATOM   3815  OH  TYR P 151     117.340 -98.360  15.840  0.00  0.00      PROB  
ATOM   3816  HH  TYR P 151     118.210 -98.150  15.490  0.00  0.00      PROB  
ATOM   3817  CD2 TYR P 151     119.240-100.310  18.420  0.00  0.00      PROB  
ATOM   3818  HD2 TYR P 151     120.270-100.490  18.690  0.00  0.00      PROB  
ATOM   3819  CE2 TYR P 151     118.890 -99.610  17.270  0.00  0.00      PROB  
ATOM   3820  HE2 TYR P 151     119.670 -99.140  16.690  0.00  0.00      PROB  
ATOM   3821  C   TYR P 151     117.650-100.680  22.190  0.00  0.00      PROB  
ATOM   3822  O   TYR P 151     117.340 -99.490  22.180  0.00  0.00      PROB  
ATOM   3823  N   VAL P 152     116.940-101.580  22.930  0.00  0.00      PROB  
ATOM   3824  HN  VAL P 152     117.340-102.490  22.810  0.00  0.00      PROB  
ATOM   3825  CA  VAL P 152     115.720-101.270  23.610  0.00  0.00      PROB  
ATOM   3826  HA  VAL P 152     115.070-100.780  22.900  0.00  0.00      PROB  
ATOM   3827  CB  VAL P 152     115.010-102.500  24.180  0.00  0.00      PROB  
ATOM   3828  HB  VAL P 152     115.710-103.100  24.800  0.00  0.00      PROB  
ATOM   3829  CG1 VAL P 152     113.780-102.080  24.940  0.00  0.00      PROB  
ATOM   3830 HG11 VAL P 152     113.140-101.690  24.110  0.00  0.00      PROB  
ATOM   3831 HG12 VAL P 152     113.950-101.310  25.720  0.00  0.00      PROB  
ATOM   3832 HG13 VAL P 152     113.210-102.950  25.330  0.00  0.00      PROB  
ATOM   3833  CG2 VAL P 152     114.550-103.360  22.960  0.00  0.00      PROB  
ATOM   3834 HG21 VAL P 152     115.410-103.710  22.340  0.00  0.00      PROB  
ATOM   3835 HG22 VAL P 152     113.950-102.680  22.320  0.00  0.00      PROB  
ATOM   3836 HG23 VAL P 152     113.970-104.250  23.280  0.00  0.00      PROB  
ATOM   3837  C   VAL P 152     115.940-100.240  24.790  0.00  0.00      PROB  
ATOM   3838  O   VAL P 152     115.370 -99.140  24.850  0.00  0.00      PROB  
ATOM   3839  N   HSD P 153     116.970-100.520  25.640  0.00  0.00      PROB  
ATOM   3840  HN  HSD P 153     117.440-101.390  25.540  0.00  0.00      PROB  
ATOM   3841  CA  HSD P 153     117.450 -99.690  26.760  0.00  0.00      PROB  
ATOM   3842  HA  HSD P 153     116.680 -99.640  27.510  0.00  0.00      PROB  
ATOM   3843  CB  HSD P 153     118.660-100.380  27.400  0.00  0.00      PROB  
ATOM   3844  HB1 HSD P 153     119.140-100.990  26.610  0.00  0.00      PROB  
ATOM   3845  HB2 HSD P 153     118.420-101.160  28.150  0.00  0.00      PROB  
ATOM   3846  ND1 HSD P 153     119.150 -98.710  29.260  0.00  0.00      PROB  
ATOM   3847  HD1 HSD P 153     118.270 -98.450  29.660  0.00  0.00      PROB  
ATOM   3848  CG  HSD P 153     119.550 -99.380  28.110  0.00  0.00      PROB  
ATOM   3849  CE1 HSD P 153     120.250 -98.030  29.670  0.00  0.00      PROB  
ATOM   3850  HE1 HSD P 153     120.190 -97.280  30.470  0.00  0.00      PROB  
ATOM   3851  NE2 HSD P 153     121.280 -98.220  28.890  0.00  0.00      PROB  
ATOM   3852  CD2 HSD P 153     120.900 -99.110  27.940  0.00  0.00      PROB  
ATOM   3853  HD2 HSD P 153     121.590 -99.540  27.230  0.00  0.00      PROB  
ATOM   3854  C   HSD P 153     117.800 -98.330  26.260  0.00  0.00      PROB  
ATOM   3855  O   HSD P 153     117.580 -97.360  26.980  0.00  0.00      PROB  
ATOM   3856  N   THR P 154     118.440 -98.180  25.080  0.00  0.00      PROB  
ATOM   3857  HN  THR P 154     118.810 -98.970  24.600  0.00  0.00      PROB  
ATOM   3858  CA  THR P 154     118.840 -96.910  24.450  0.00  0.00      PROB  
ATOM   3859  HA  THR P 154     119.220 -96.310  25.260  0.00  0.00      PROB  
ATOM   3860  CB  THR P 154     119.960 -97.080  23.310  0.00  0.00      PROB  
ATOM   3861  HB  THR P 154     119.550 -97.690  22.480  0.00  0.00      PROB  
ATOM   3862  OG1 THR P 154     121.100 -97.790  23.710  0.00  0.00      PROB  
ATOM   3863  HG1 THR P 154     120.890 -98.720  23.640  0.00  0.00      PROB  
ATOM   3864  CG2 THR P 154     120.390 -95.730  22.800  0.00  0.00      PROB  
ATOM   3865 HG21 THR P 154     119.670 -95.170  22.170  0.00  0.00      PROB  
ATOM   3866 HG22 THR P 154     121.350 -95.860  22.270  0.00  0.00      PROB  
ATOM   3867 HG23 THR P 154     120.550 -95.040  23.660  0.00  0.00      PROB  
ATOM   3868  C   THR P 154     117.750 -96.120  23.850  0.00  0.00      PROB  
ATOM   3869  O   THR P 154     117.560 -94.930  24.080  0.00  0.00      PROB  
ATOM   3870  N   VAL P 155     116.930 -96.810  23.010  0.00  0.00      PROB  
ATOM   3871  HN  VAL P 155     117.090 -97.770  22.800  0.00  0.00      PROB  
ATOM   3872  CA  VAL P 155     115.920 -96.120  22.090  0.00  0.00      PROB  
ATOM   3873  HA  VAL P 155     116.120 -95.060  22.110  0.00  0.00      PROB  
ATOM   3874  CB  VAL P 155     116.080 -96.640  20.660  0.00  0.00      PROB  
ATOM   3875  HB  VAL P 155     116.110 -97.750  20.570  0.00  0.00      PROB  
ATOM   3876  CG1 VAL P 155     114.960 -96.160  19.760  0.00  0.00      PROB  
ATOM   3877 HG11 VAL P 155     114.980 -96.650  18.760  0.00  0.00      PROB  
ATOM   3878 HG12 VAL P 155     115.090 -95.060  19.650  0.00  0.00      PROB  
ATOM   3879 HG13 VAL P 155     113.950 -96.340  20.190  0.00  0.00      PROB  
ATOM   3880  CG2 VAL P 155     117.420 -96.070  20.130  0.00  0.00      PROB  
ATOM   3881 HG21 VAL P 155     117.650 -96.520  19.140  0.00  0.00      PROB  
ATOM   3882 HG22 VAL P 155     117.310 -94.970  20.020  0.00  0.00      PROB  
ATOM   3883 HG23 VAL P 155     118.290 -96.280  20.790  0.00  0.00      PROB  
ATOM   3884  C   VAL P 155     114.550 -96.320  22.710  0.00  0.00      PROB  
ATOM   3885  O   VAL P 155     113.840 -95.380  23.150  0.00  0.00      PROB  
ATOM   3886  N   CYS P 156     114.050 -97.550  22.660  0.00  0.00      PROB  
ATOM   3887  HN  CYS P 156     114.580 -98.290  22.250  0.00  0.00      PROB  
ATOM   3888  CA  CYS P 156     112.620 -97.770  22.900  0.00  0.00      PROB  
ATOM   3889  HA  CYS P 156     112.080 -97.030  22.340  0.00  0.00      PROB  
ATOM   3890  CB  CYS P 156     112.250 -99.260  22.550  0.00  0.00      PROB  
ATOM   3891  HB1 CYS P 156     111.150 -99.390  22.630  0.00  0.00      PROB  
ATOM   3892  HB2 CYS P 156     112.670 -99.890  23.370  0.00  0.00      PROB  
ATOM   3893  SG  CYS P 156     113.040 -99.870  20.960  0.00  0.00      PROB  
ATOM   3894  HG1 CYS P 156     112.060 -99.400  20.220  0.00  0.00      PROB  
ATOM   3895  C   CYS P 156     112.190 -97.510  24.300  0.00  0.00      PROB  
ATOM   3896  O   CYS P 156     111.010 -97.160  24.430  0.00  0.00      PROB  
ATOM   3897  N   ASP P 157     113.060 -97.660  25.310  0.00  0.00      PROB  
ATOM   3898  HN  ASP P 157     113.900 -98.140  25.060  0.00  0.00      PROB  
ATOM   3899  CA  ASP P 157     112.630 -97.410  26.710  0.00  0.00      PROB  
ATOM   3900  HA  ASP P 157     111.720 -97.960  26.900  0.00  0.00      PROB  
ATOM   3901  CB  ASP P 157     113.840 -97.850  27.680  0.00  0.00      PROB  
ATOM   3902  HB1 ASP P 157     114.760 -97.370  27.280  0.00  0.00      PROB  
ATOM   3903  HB2 ASP P 157     113.830 -98.940  27.510  0.00  0.00      PROB  
ATOM   3904  CG  ASP P 157     113.550 -97.620  29.100  0.00  0.00      PROB  
ATOM   3905  OD1 ASP P 157     112.410 -97.900  29.510  0.00  0.00      PROB  
ATOM   3906  OD2 ASP P 157     114.410 -97.160  29.930  0.00  0.00      PROB  
ATOM   3907  C   ASP P 157     112.310 -95.920  26.830  0.00  0.00      PROB  
ATOM   3908  O   ASP P 157     111.110 -95.740  27.180  0.00  0.00      PROB  
ATOM   3909  N   PRO P 158     113.030 -94.820  26.480  0.00  0.00      PROB  
ATOM   3910  CD  PRO P 158     114.500 -94.800  26.270  0.00  0.00      PROB  
ATOM   3911  HD1 PRO P 158     114.790 -95.470  25.430  0.00  0.00      PROB  
ATOM   3912  HD2 PRO P 158     115.070 -95.020  27.200  0.00  0.00      PROB  
ATOM   3913  CA  PRO P 158     112.610 -93.480  26.880  0.00  0.00      PROB  
ATOM   3914  HA  PRO P 158     112.130 -93.570  27.850  0.00  0.00      PROB  
ATOM   3915  CB  PRO P 158     113.910 -92.640  26.810  0.00  0.00      PROB  
ATOM   3916  HB1 PRO P 158     114.460 -92.570  27.780  0.00  0.00      PROB  
ATOM   3917  HB2 PRO P 158     113.690 -91.600  26.510  0.00  0.00      PROB  
ATOM   3918  CG  PRO P 158     114.720 -93.360  25.830  0.00  0.00      PROB  
ATOM   3919  HG1 PRO P 158     114.350 -93.250  24.790  0.00  0.00      PROB  
ATOM   3920  HG2 PRO P 158     115.820 -93.220  25.910  0.00  0.00      PROB  
ATOM   3921  C   PRO P 158     111.590 -92.960  25.980  0.00  0.00      PROB  
ATOM   3922  O   PRO P 158     110.810 -92.170  26.470  0.00  0.00      PROB  
ATOM   3923  N   LEU P 159     111.590 -93.410  24.750  0.00  0.00      PROB  
ATOM   3924  HN  LEU P 159     112.330 -94.020  24.500  0.00  0.00      PROB  
ATOM   3925  CA  LEU P 159     110.490 -93.130  23.800  0.00  0.00      PROB  
ATOM   3926  HA  LEU P 159     110.390 -92.070  23.640  0.00  0.00      PROB  
ATOM   3927  CB  LEU P 159     110.770 -93.860  22.390  0.00  0.00      PROB  
ATOM   3928  HB1 LEU P 159     109.760 -93.840  21.930  0.00  0.00      PROB  
ATOM   3929  HB2 LEU P 159     111.140 -94.900  22.460  0.00  0.00      PROB  
ATOM   3930  CG  LEU P 159     111.780 -93.090  21.470  0.00  0.00      PROB  
ATOM   3931  HG  LEU P 159     112.670 -93.150  22.140  0.00  0.00      PROB  
ATOM   3932  CD1 LEU P 159     112.100 -93.840  20.160  0.00  0.00      PROB  
ATOM   3933 HD11 LEU P 159     113.140 -93.610  19.850  0.00  0.00      PROB  
ATOM   3934 HD12 LEU P 159     111.310 -93.580  19.420  0.00  0.00      PROB  
ATOM   3935 HD13 LEU P 159     111.920 -94.930  20.280  0.00  0.00      PROB  
ATOM   3936  CD2 LEU P 159     111.410 -91.640  21.270  0.00  0.00      PROB  
ATOM   3937 HD21 LEU P 159     111.550 -90.930  22.120  0.00  0.00      PROB  
ATOM   3938 HD22 LEU P 159     110.430 -91.570  20.750  0.00  0.00      PROB  
ATOM   3939 HD23 LEU P 159     112.110 -91.090  20.600  0.00  0.00      PROB  
ATOM   3940  C   LEU P 159     109.180 -93.720  24.320  0.00  0.00      PROB  
ATOM   3941  O   LEU P 159     108.160 -93.130  24.000  0.00  0.00      PROB  
ATOM   3942  N   PHE P 160     109.140 -94.860  25.000  0.00  0.00      PROB  
ATOM   3943  HN  PHE P 160     109.990 -95.380  24.910  0.00  0.00      PROB  
ATOM   3944  CA  PHE P 160     107.930 -95.380  25.590  0.00  0.00      PROB  
ATOM   3945  HA  PHE P 160     107.090 -95.120  24.960  0.00  0.00      PROB  
ATOM   3946  CB  PHE P 160     107.980 -96.930  25.740  0.00  0.00      PROB  
ATOM   3947  HB1 PHE P 160     107.070 -97.270  26.290  0.00  0.00      PROB  
ATOM   3948  HB2 PHE P 160     108.850 -97.230  26.360  0.00  0.00      PROB  
ATOM   3949  CG  PHE P 160     107.830 -97.630  24.410  0.00  0.00      PROB  
ATOM   3950  CD1 PHE P 160     107.210 -97.100  23.290  0.00  0.00      PROB  
ATOM   3951  HD1 PHE P 160     106.900 -96.070  23.290  0.00  0.00      PROB  
ATOM   3952  CE1 PHE P 160     107.180 -97.810  22.060  0.00  0.00      PROB  
ATOM   3953  HE1 PHE P 160     106.830 -97.340  21.150  0.00  0.00      PROB  
ATOM   3954  CZ  PHE P 160     107.670 -99.140  21.970  0.00  0.00      PROB  
ATOM   3955  HZ  PHE P 160     107.800 -99.640  21.020  0.00  0.00      PROB  
ATOM   3956  CD2 PHE P 160     108.240 -99.030  24.330  0.00  0.00      PROB  
ATOM   3957  HD2 PHE P 160     108.560 -99.530  25.230  0.00  0.00      PROB  
ATOM   3958  CE2 PHE P 160     108.180 -99.700  23.110  0.00  0.00      PROB  
ATOM   3959  HE2 PHE P 160     108.520-100.720  23.130  0.00  0.00      PROB  
ATOM   3960  C   PHE P 160     107.560 -94.610  26.820  0.00  0.00      PROB  
ATOM   3961  O   PHE P 160     106.390 -94.190  26.900  0.00  0.00      PROB  
ATOM   3962  N   GLU P 161     108.500 -94.360  27.750  0.00  0.00      PROB  
ATOM   3963  HN  GLU P 161     109.410 -94.720  27.570  0.00  0.00      PROB  
ATOM   3964  CA  GLU P 161     108.290 -93.520  28.800  0.00  0.00      PROB  
ATOM   3965  HA  GLU P 161     107.530 -93.830  29.510  0.00  0.00      PROB  
ATOM   3966  CB  GLU P 161     109.520 -93.630  29.680  0.00  0.00      PROB  
ATOM   3967  HB1 GLU P 161     110.350 -93.200  29.080  0.00  0.00      PROB  
ATOM   3968  HB2 GLU P 161     109.600 -94.710  29.920  0.00  0.00      PROB  
ATOM   3969  CG  GLU P 161     109.520 -92.820  31.080  0.00  0.00      PROB  
ATOM   3970  HG1 GLU P 161     108.740 -93.170  31.790  0.00  0.00      PROB  
ATOM   3971  HG2 GLU P 161     109.330 -91.730  30.950  0.00  0.00      PROB  
ATOM   3972  CD  GLU P 161     110.790 -93.000  31.820  0.00  0.00      PROB  
ATOM   3973  OE1 GLU P 161     111.480 -92.070  32.090  0.00  0.00      PROB  
ATOM   3974  OE2 GLU P 161     111.180 -94.180  32.020  0.00  0.00      PROB  
ATOM   3975  C   GLU P 161     107.900 -92.110  28.490  0.00  0.00      PROB  
ATOM   3976  O   GLU P 161     107.180 -91.520  29.260  0.00  0.00      PROB  
ATOM   3977  N   ALA P 162     108.390 -91.460  27.420  0.00  0.00      PROB  
ATOM   3978  HN  ALA P 162     109.170 -91.930  27.030  0.00  0.00      PROB  
ATOM   3979  CA  ALA P 162     107.770 -90.240  26.850  0.00  0.00      PROB  
ATOM   3980  HA  ALA P 162     107.850 -89.440  27.580  0.00  0.00      PROB  
ATOM   3981  CB  ALA P 162     108.610 -89.850  25.610  0.00  0.00      PROB  
ATOM   3982  HB1 ALA P 162     108.640 -90.590  24.790  0.00  0.00      PROB  
ATOM   3983  HB2 ALA P 162     109.660 -89.610  25.880  0.00  0.00      PROB  
ATOM   3984  HB3 ALA P 162     108.240 -88.900  25.160  0.00  0.00      PROB  
ATOM   3985  C   ALA P 162     106.350 -90.390  26.370  0.00  0.00      PROB  
ATOM   3986  O   ALA P 162     105.490 -89.520  26.630  0.00  0.00      PROB  
ATOM   3987  N   VAL P 163     105.910 -91.580  25.790  0.00  0.00      PROB  
ATOM   3988  HN  VAL P 163     106.570 -92.180  25.350  0.00  0.00      PROB  
ATOM   3989  CA  VAL P 163     104.520 -91.740  25.540  0.00  0.00      PROB  
ATOM   3990  HA  VAL P 163     104.200 -90.840  25.040  0.00  0.00      PROB  
ATOM   3991  CB  VAL P 163     104.400 -92.980  24.600  0.00  0.00      PROB  
ATOM   3992  HB  VAL P 163     105.020 -93.850  24.910  0.00  0.00      PROB  
ATOM   3993  CG1 VAL P 163     102.960 -93.470  24.600  0.00  0.00      PROB  
ATOM   3994 HG11 VAL P 163     102.710 -93.960  25.570  0.00  0.00      PROB  
ATOM   3995 HG12 VAL P 163     102.820 -94.090  23.690  0.00  0.00      PROB  
ATOM   3996 HG13 VAL P 163     102.180 -92.700  24.410  0.00  0.00      PROB  
ATOM   3997  CG2 VAL P 163     104.920 -92.530  23.260  0.00  0.00      PROB  
ATOM   3998 HG21 VAL P 163     104.700 -93.320  22.510  0.00  0.00      PROB  
ATOM   3999 HG22 VAL P 163     106.010 -92.280  23.230  0.00  0.00      PROB  
ATOM   4000 HG23 VAL P 163     104.430 -91.580  22.950  0.00  0.00      PROB  
ATOM   4001  C   VAL P 163     103.690 -91.840  26.780  0.00  0.00      PROB  
ATOM   4002  O   VAL P 163     102.600 -91.430  26.850  0.00  0.00      PROB  
ATOM   4003  N   GLY P 164     104.390 -92.270  27.880  0.00  0.00      PROB  
ATOM   4004  HN  GLY P 164     105.320 -92.620  27.770  0.00  0.00      PROB  
ATOM   4005  CA  GLY P 164     103.680 -92.380  29.150  0.00  0.00      PROB  
ATOM   4006  HA1 GLY P 164     104.250 -93.020  29.810  0.00  0.00      PROB  
ATOM   4007  HA2 GLY P 164     102.710 -92.830  28.990  0.00  0.00      PROB  
ATOM   4008  C   GLY P 164     103.370 -91.140  29.830  0.00  0.00      PROB  
ATOM   4009  O   GLY P 164     102.340 -90.990  30.480  0.00  0.00      PROB  
ATOM   4010  N   LYS P 165     104.240 -90.180  29.580  0.00  0.00      PROB  
ATOM   4011  HN  LYS P 165     105.010 -90.510  29.040  0.00  0.00      PROB  
ATOM   4012  CA  LYS P 165     104.040 -88.810  30.060  0.00  0.00      PROB  
ATOM   4013  HA  LYS P 165     103.890 -88.900  31.130  0.00  0.00      PROB  
ATOM   4014  CB  LYS P 165     105.150 -87.850  29.700  0.00  0.00      PROB  
ATOM   4015  HB1 LYS P 165     105.020 -86.870  30.200  0.00  0.00      PROB  
ATOM   4016  HB2 LYS P 165     105.180 -87.680  28.600  0.00  0.00      PROB  
ATOM   4017  CG  LYS P 165     106.580 -88.330  30.160  0.00  0.00      PROB  
ATOM   4018  HG1 LYS P 165     107.100 -89.030  29.470  0.00  0.00      PROB  
ATOM   4019  HG2 LYS P 165     106.330 -88.680  31.190  0.00  0.00      PROB  
ATOM   4020  CD  LYS P 165     107.560 -87.140  30.270  0.00  0.00      PROB  
ATOM   4021  HD1 LYS P 165     107.070 -86.420  30.950  0.00  0.00      PROB  
ATOM   4022  HD2 LYS P 165     107.750 -86.690  29.270  0.00  0.00      PROB  
ATOM   4023  CE  LYS P 165     108.860 -87.570  30.960  0.00  0.00      PROB  
ATOM   4024  HE1 LYS P 165     109.310 -88.510  30.580  0.00  0.00      PROB  
ATOM   4025  HE2 LYS P 165     108.720 -87.610  32.060  0.00  0.00      PROB  
ATOM   4026  NZ  LYS P 165     109.780 -86.530  30.680  0.00  0.00      PROB  
ATOM   4027  HZ1 LYS P 165     109.260 -85.630  30.700  0.00  0.00      PROB  
ATOM   4028  HZ2 LYS P 165     110.090 -86.570  29.680  0.00  0.00      PROB  
ATOM   4029  HZ3 LYS P 165     110.570 -86.540  31.360  0.00  0.00      PROB  
ATOM   4030  C   LYS P 165     102.810 -88.110  29.530  0.00  0.00      PROB  
ATOM   4031  O   LYS P 165     102.200 -87.230  30.130  0.00  0.00      PROB  
ATOM   4032  N   ILE P 166     102.290 -88.570  28.380  0.00  0.00      PROB  
ATOM   4033  HN  ILE P 166     102.780 -89.280  27.890  0.00  0.00      PROB  
ATOM   4034  CA  ILE P 166     100.960 -88.280  27.900  0.00  0.00      PROB  
ATOM   4035  HA  ILE P 166     100.910 -87.200  27.860  0.00  0.00      PROB  
ATOM   4036  CB  ILE P 166     100.810 -88.750  26.440  0.00  0.00      PROB  
ATOM   4037  HB  ILE P 166     100.690 -89.850  26.440  0.00  0.00      PROB  
ATOM   4038  CG2 ILE P 166      99.530 -88.050  25.920  0.00  0.00      PROB  
ATOM   4039 HG21 ILE P 166      99.750 -87.010  25.600  0.00  0.00      PROB  
ATOM   4040 HG22 ILE P 166      98.640 -88.020  26.580  0.00  0.00      PROB  
ATOM   4041 HG23 ILE P 166      99.150 -88.490  24.980  0.00  0.00      PROB  
ATOM   4042  CG1 ILE P 166     102.050 -88.400  25.610  0.00  0.00      PROB  
ATOM   4043 HG11 ILE P 166     102.960 -88.670  26.180  0.00  0.00      PROB  
ATOM   4044 HG12 ILE P 166     102.000 -87.300  25.450  0.00  0.00      PROB  
ATOM   4045  CD  ILE P 166     102.060 -89.130  24.290  0.00  0.00      PROB  
ATOM   4046  HD1 ILE P 166     101.920 -90.230  24.370  0.00  0.00      PROB  
ATOM   4047  HD2 ILE P 166     103.000 -88.910  23.750  0.00  0.00      PROB  
ATOM   4048  HD3 ILE P 166     101.260 -88.740  23.630  0.00  0.00      PROB  
ATOM   4049  C   ILE P 166      99.810 -88.660  28.810  0.00  0.00      PROB  
ATOM   4050  O   ILE P 166      98.940 -87.880  29.170  0.00  0.00      PROB  
ATOM   4051  N   PHE P 167      99.880 -89.900  29.310  0.00  0.00      PROB  
ATOM   4052  HN  PHE P 167     100.580 -90.570  29.090  0.00  0.00      PROB  
ATOM   4053  CA  PHE P 167      98.670 -90.500  29.950  0.00  0.00      PROB  
ATOM   4054  HA  PHE P 167      97.830 -89.820  29.950  0.00  0.00      PROB  
ATOM   4055  CB  PHE P 167      98.510 -91.880  29.280  0.00  0.00      PROB  
ATOM   4056  HB1 PHE P 167      97.500 -92.230  29.600  0.00  0.00      PROB  
ATOM   4057  HB2 PHE P 167      99.210 -92.670  29.630  0.00  0.00      PROB  
ATOM   4058  CG  PHE P 167      98.410 -91.880  27.750  0.00  0.00      PROB  
ATOM   4059  CD1 PHE P 167      99.440 -92.370  26.900  0.00  0.00      PROB  
ATOM   4060  HD1 PHE P 167     100.340 -92.790  27.330  0.00  0.00      PROB  
ATOM   4061  CE1 PHE P 167      99.200 -92.410  25.460  0.00  0.00      PROB  
ATOM   4062  HE1 PHE P 167     100.070 -92.770  24.930  0.00  0.00      PROB  
ATOM   4063  CZ  PHE P 167      98.150 -91.720  24.960  0.00  0.00      PROB  
ATOM   4064  HZ  PHE P 167      98.070 -91.530  23.900  0.00  0.00      PROB  
ATOM   4065  CD2 PHE P 167      97.240 -91.300  27.180  0.00  0.00      PROB  
ATOM   4066  HD2 PHE P 167      96.390 -90.970  27.740  0.00  0.00      PROB  
ATOM   4067  CE2 PHE P 167      97.120 -91.250  25.780  0.00  0.00      PROB  
ATOM   4068  HE2 PHE P 167      96.260 -90.790  25.320  0.00  0.00      PROB  
ATOM   4069  C   PHE P 167      98.830 -90.870  31.430  0.00  0.00      PROB  
ATOM   4070  O   PHE P 167      97.890 -91.420  32.010  0.00  0.00      PROB  
ATOM   4071  N   SER P 168     100.010 -90.570  32.070  0.00  0.00      PROB  
ATOM   4072  HN  SER P 168     100.560 -89.880  31.600  0.00  0.00      PROB  
ATOM   4073  CA  SER P 168     100.550 -91.050  33.390  0.00  0.00      PROB  
ATOM   4074  HA  SER P 168     100.210 -92.060  33.560  0.00  0.00      PROB  
ATOM   4075  CB  SER P 168     102.120 -91.160  33.450  0.00  0.00      PROB  
ATOM   4076  HB1 SER P 168     102.360 -91.930  32.690  0.00  0.00      PROB  
ATOM   4077  HB2 SER P 168     102.510 -91.490  34.440  0.00  0.00      PROB  
ATOM   4078  OG  SER P 168     102.670 -89.990  32.990  0.00  0.00      PROB  
ATOM   4079  HG1 SER P 168     102.860 -90.110  32.060  0.00  0.00      PROB  
ATOM   4080  C   SER P 168     100.000 -90.230  34.570  0.00  0.00      PROB  
ATOM   4081  O   SER P 168      99.950 -90.700  35.710  0.00  0.00      PROB  
ATOM   4082  N   ASN P 169      99.650 -88.980  34.340  0.00  0.00      PROB  
ATOM   4083  HN  ASN P 169      99.520 -88.740  33.380  0.00  0.00      PROB  
ATOM   4084  CA  ASN P 169      99.360 -87.920  35.310  0.00  0.00      PROB  
ATOM   4085  HA  ASN P 169      99.910 -87.960  36.240  0.00  0.00      PROB  
ATOM   4086  CB  ASN P 169      99.700 -86.540  34.670  0.00  0.00      PROB  
ATOM   4087  HB1 ASN P 169      99.300 -85.760  35.350  0.00  0.00      PROB  
ATOM   4088  HB2 ASN P 169      99.100 -86.390  33.750  0.00  0.00      PROB  
ATOM   4089  CG  ASN P 169     101.240 -86.320  34.430  0.00  0.00      PROB  
ATOM   4090  OD1 ASN P 169     101.610 -85.110  34.490  0.00  0.00      PROB  
ATOM   4091  ND2 ASN P 169     102.080 -87.330  34.390  0.00  0.00      PROB  
ATOM   4092 HD21 ASN P 169     101.770 -88.280  34.290  0.00  0.00      PROB  
ATOM   4093 HD22 ASN P 169     103.030 -87.080  34.230  0.00  0.00      PROB  
ATOM   4094  C   ASN P 169      97.860 -87.990  35.710  0.00  0.00      PROB  
ATOM   4095  O   ASN P 169      97.250 -87.190  36.400  0.00  0.00      PROB  
ATOM   4096  N   VAL P 170      97.170 -89.120  35.290  0.00  0.00      PROB  
ATOM   4097  HN  VAL P 170      97.660 -89.780  34.740  0.00  0.00      PROB  
ATOM   4098  CA  VAL P 170      95.900 -89.480  35.740  0.00  0.00      PROB  
ATOM   4099  HA  VAL P 170      95.220 -88.680  35.470  0.00  0.00      PROB  
ATOM   4100  CB  VAL P 170      95.450 -90.660  34.790  0.00  0.00      PROB  
ATOM   4101  HB  VAL P 170      96.300 -91.380  34.830  0.00  0.00      PROB  
ATOM   4102  CG1 VAL P 170      94.240 -91.410  35.340  0.00  0.00      PROB  
ATOM   4103 HG11 VAL P 170      94.010 -92.380  34.850  0.00  0.00      PROB  
ATOM   4104 HG12 VAL P 170      93.310 -90.830  35.210  0.00  0.00      PROB  
ATOM   4105 HG13 VAL P 170      94.310 -91.780  36.390  0.00  0.00      PROB  
ATOM   4106  CG2 VAL P 170      95.140 -90.150  33.370  0.00  0.00      PROB  
ATOM   4107 HG21 VAL P 170      95.970 -89.590  32.890  0.00  0.00      PROB  
ATOM   4108 HG22 VAL P 170      94.260 -89.480  33.320  0.00  0.00      PROB  
ATOM   4109 HG23 VAL P 170      94.980 -90.950  32.610  0.00  0.00      PROB  
ATOM   4110  C   VAL P 170      95.780 -89.820  37.240  0.00  0.00      PROB  
ATOM   4111  O   VAL P 170      96.620 -90.600  37.620  0.00  0.00      PROB  
ATOM   4112  N   ARG P 171      94.810 -89.250  37.980  0.00  0.00      PROB  
ATOM   4113  HN  ARG P 171      94.310 -88.540  37.490  0.00  0.00      PROB  
ATOM   4114  CA  ARG P 171      94.470 -89.590  39.300  0.00  0.00      PROB  
ATOM   4115  HA  ARG P 171      95.250 -90.240  39.670  0.00  0.00      PROB  
ATOM   4116  CB  ARG P 171      94.200 -88.370  40.220  0.00  0.00      PROB  
ATOM   4117  HB1 ARG P 171      93.790 -88.730  41.180  0.00  0.00      PROB  
ATOM   4118  HB2 ARG P 171      93.410 -87.750  39.750  0.00  0.00      PROB  
ATOM   4119  CG  ARG P 171      95.460 -87.520  40.770  0.00  0.00      PROB  
ATOM   4120  HG1 ARG P 171      96.240 -88.200  41.160  0.00  0.00      PROB  
ATOM   4121  HG2 ARG P 171      95.050 -86.830  41.540  0.00  0.00      PROB  
ATOM   4122  CD  ARG P 171      96.140 -86.560  39.760  0.00  0.00      PROB  
ATOM   4123  HD1 ARG P 171      95.400 -85.790  39.450  0.00  0.00      PROB  
ATOM   4124  HD2 ARG P 171      96.340 -87.170  38.840  0.00  0.00      PROB  
ATOM   4125  NE  ARG P 171      97.350 -85.990  40.420  0.00  0.00      PROB  
ATOM   4126  HE  ARG P 171      97.260 -85.740  41.380  0.00  0.00      PROB  
ATOM   4127  CZ  ARG P 171      98.420 -85.480  39.780  0.00  0.00      PROB  
ATOM   4128  NH1 ARG P 171      98.620 -85.670  38.500  0.00  0.00      PROB  
ATOM   4129 HH11 ARG P 171      99.340 -85.230  37.970  0.00  0.00      PROB  
ATOM   4130 HH12 ARG P 171      97.940 -86.180  37.970  0.00  0.00      PROB  
ATOM   4131  NH2 ARG P 171      99.310 -84.760  40.370  0.00  0.00      PROB  
ATOM   4132 HH21 ARG P 171      99.200 -84.660  41.360  0.00  0.00      PROB  
ATOM   4133 HH22 ARG P 171     100.060 -84.380  39.830  0.00  0.00      PROB  
ATOM   4134  C   ARG P 171      93.200 -90.370  39.260  0.00  0.00      PROB  
ATOM   4135  O   ARG P 171      92.180 -89.890  38.840  0.00  0.00      PROB  
ATOM   4136  N   ILE P 172      93.220 -91.630  39.770  0.00  0.00      PROB  
ATOM   4137  HN  ILE P 172      94.060 -92.030  40.130  0.00  0.00      PROB  
ATOM   4138  CA  ILE P 172      92.050 -92.520  39.940  0.00  0.00      PROB  
ATOM   4139  HA  ILE P 172      91.200 -91.960  39.590  0.00  0.00      PROB  
ATOM   4140  CB  ILE P 172      92.160 -93.930  39.340  0.00  0.00      PROB  
ATOM   4141  HB  ILE P 172      92.950 -94.500  39.870  0.00  0.00      PROB  
ATOM   4142  CG2 ILE P 172      90.920 -94.790  39.600  0.00  0.00      PROB  
ATOM   4143 HG21 ILE P 172      90.080 -94.320  39.060  0.00  0.00      PROB  
ATOM   4144 HG22 ILE P 172      90.560 -94.870  40.650  0.00  0.00      PROB  
ATOM   4145 HG23 ILE P 172      91.120 -95.840  39.320  0.00  0.00      PROB  
ATOM   4146  CG1 ILE P 172      92.470 -93.890  37.770  0.00  0.00      PROB  
ATOM   4147 HG11 ILE P 172      93.310 -93.170  37.690  0.00  0.00      PROB  
ATOM   4148 HG12 ILE P 172      91.650 -93.390  37.220  0.00  0.00      PROB  
ATOM   4149  CD  ILE P 172      92.830 -95.280  37.110  0.00  0.00      PROB  
ATOM   4150  HD1 ILE P 172      93.620 -95.160  36.340  0.00  0.00      PROB  
ATOM   4151  HD2 ILE P 172      91.940 -95.570  36.510  0.00  0.00      PROB  
ATOM   4152  HD3 ILE P 172      93.020 -96.120  37.820  0.00  0.00      PROB  
ATOM   4153  C   ILE P 172      91.910 -92.660  41.460  0.00  0.00      PROB  
ATOM   4154  O   ILE P 172      92.870 -92.930  42.170  0.00  0.00      PROB  
ATOM   4155  N   ASN P 173      90.710 -92.460  42.000  0.00  0.00      PROB  
ATOM   4156  HN  ASN P 173      90.000 -92.420  41.310  0.00  0.00      PROB  
ATOM   4157  CA  ASN P 173      90.340 -92.650  43.340  0.00  0.00      PROB  
ATOM   4158  HA  ASN P 173      91.170 -93.060  43.900  0.00  0.00      PROB  
ATOM   4159  CB  ASN P 173      90.000 -91.270  43.880  0.00  0.00      PROB  
ATOM   4160  HB1 ASN P 173      89.060 -90.890  43.420  0.00  0.00      PROB  
ATOM   4161  HB2 ASN P 173      90.870 -90.580  43.780  0.00  0.00      PROB  
ATOM   4162  CG  ASN P 173      89.740 -91.340  45.380  0.00  0.00      PROB  
ATOM   4163  OD1 ASN P 173      89.940 -92.360  46.060  0.00  0.00      PROB  
ATOM   4164  ND2 ASN P 173      89.390 -90.150  45.920  0.00  0.00      PROB  
ATOM   4165 HD21 ASN P 173      89.070 -89.410  45.320  0.00  0.00      PROB  
ATOM   4166 HD22 ASN P 173      89.260 -90.100  46.910  0.00  0.00      PROB  
ATOM   4167  C   ASN P 173      89.270 -93.700  43.340  0.00  0.00      PROB  
ATOM   4168  O   ASN P 173      88.210 -93.570  42.760  0.00  0.00      PROB  
ATOM   4169  N   LEU P 174      89.580 -94.800  44.080  0.00  0.00      PROB  
ATOM   4170  HN  LEU P 174      90.410 -94.940  44.610  0.00  0.00      PROB  
ATOM   4171  CA  LEU P 174      88.770 -95.960  44.020  0.00  0.00      PROB  
ATOM   4172  HA  LEU P 174      88.020 -95.790  43.270  0.00  0.00      PROB  
ATOM   4173  CB  LEU P 174      89.690 -97.230  43.910  0.00  0.00      PROB  
ATOM   4174  HB1 LEU P 174      89.030 -98.050  44.260  0.00  0.00      PROB  
ATOM   4175  HB2 LEU P 174      90.530 -97.200  44.630  0.00  0.00      PROB  
ATOM   4176  CG  LEU P 174      90.310 -97.440  42.590  0.00  0.00      PROB  
ATOM   4177  HG  LEU P 174      90.870 -96.520  42.340  0.00  0.00      PROB  
ATOM   4178  CD1 LEU P 174      91.290 -98.580  42.580  0.00  0.00      PROB  
ATOM   4179 HD11 LEU P 174      90.900 -99.580  42.880  0.00  0.00      PROB  
ATOM   4180 HD12 LEU P 174      91.860 -98.310  43.490  0.00  0.00      PROB  
ATOM   4181 HD13 LEU P 174      91.880 -98.720  41.660  0.00  0.00      PROB  
ATOM   4182  CD2 LEU P 174      89.220 -97.620  41.430  0.00  0.00      PROB  
ATOM   4183 HD21 LEU P 174      88.650 -98.550  41.590  0.00  0.00      PROB  
ATOM   4184 HD22 LEU P 174      89.690 -97.610  40.430  0.00  0.00      PROB  
ATOM   4185 HD23 LEU P 174      88.520 -96.760  41.440  0.00  0.00      PROB  
ATOM   4186  C   LEU P 174      88.080 -96.000  45.360  0.00  0.00      PROB  
ATOM   4187  O   LEU P 174      87.500 -96.950  45.740  0.00  0.00      PROB  
ATOM   4188  N   GLN P 175      88.020 -94.900  46.160  0.00  0.00      PROB  
ATOM   4189  HN  GLN P 175      88.590 -94.100  45.970  0.00  0.00      PROB  
ATOM   4190  CA  GLN P 175      87.210 -94.850  47.370  0.00  0.00      PROB  
ATOM   4191  HA  GLN P 175      86.560 -95.700  47.510  0.00  0.00      PROB  
ATOM   4192  CB  GLN P 175      88.090 -94.640  48.630  0.00  0.00      PROB  
ATOM   4193  HB1 GLN P 175      87.470 -94.970  49.490  0.00  0.00      PROB  
ATOM   4194  HB2 GLN P 175      88.550 -93.640  48.730  0.00  0.00      PROB  
ATOM   4195  CG  GLN P 175      89.290 -95.710  48.670  0.00  0.00      PROB  
ATOM   4196  HG1 GLN P 175      90.020 -95.440  49.470  0.00  0.00      PROB  
ATOM   4197  HG2 GLN P 175      89.860 -95.580  47.730  0.00  0.00      PROB  
ATOM   4198  CD  GLN P 175      88.940 -97.200  48.970  0.00  0.00      PROB  
ATOM   4199  OE1 GLN P 175      88.710 -97.720  50.060  0.00  0.00      PROB  
ATOM   4200  NE2 GLN P 175      88.900 -97.880  47.810  0.00  0.00      PROB  
ATOM   4201 HE21 GLN P 175      88.540 -97.300  47.080  0.00  0.00      PROB  
ATOM   4202 HE22 GLN P 175      88.640 -98.830  47.980  0.00  0.00      PROB  
ATOM   4203  C   GLN P 175      86.330 -93.630  47.210  0.00  0.00      PROB  
ATOM   4204  O   GLN P 175      86.750 -92.540  46.780  0.00  0.00      PROB  
ATOM   4205  N   LYS P 176      85.080 -93.720  47.640  0.00  0.00      PROB  
ATOM   4206  HN  LYS P 176      84.680 -94.450  48.200  0.00  0.00      PROB  
ATOM   4207  CA  LYS P 176      84.090 -92.570  47.610  0.00  0.00      PROB  
ATOM   4208  HA  LYS P 176      84.180 -92.040  46.670  0.00  0.00      PROB  
ATOM   4209  CB  LYS P 176      82.650 -93.010  47.690  0.00  0.00      PROB  
ATOM   4210  HB1 LYS P 176      82.310 -93.640  46.840  0.00  0.00      PROB  
ATOM   4211  HB2 LYS P 176      81.980 -92.130  47.770  0.00  0.00      PROB  
ATOM   4212  CG  LYS P 176      82.440 -93.840  49.010  0.00  0.00      PROB  
ATOM   4213  HG1 LYS P 176      82.850 -93.230  49.840  0.00  0.00      PROB  
ATOM   4214  HG2 LYS P 176      83.020 -94.780  49.040  0.00  0.00      PROB  
ATOM   4215  CD  LYS P 176      80.940 -94.060  49.230  0.00  0.00      PROB  
ATOM   4216  HD1 LYS P 176      80.520 -94.680  48.410  0.00  0.00      PROB  
ATOM   4217  HD2 LYS P 176      80.430 -93.070  49.250  0.00  0.00      PROB  
ATOM   4218  CE  LYS P 176      80.710 -94.790  50.570  0.00  0.00      PROB  
ATOM   4219  HE1 LYS P 176      80.800 -94.020  51.360  0.00  0.00      PROB  
ATOM   4220  HE2 LYS P 176      81.520 -95.540  50.700  0.00  0.00      PROB  
ATOM   4221  NZ  LYS P 176      79.410 -95.480  50.670  0.00  0.00      PROB  
ATOM   4222  HZ1 LYS P 176      79.280 -96.040  51.540  0.00  0.00      PROB  
ATOM   4223  HZ2 LYS P 176      79.390 -96.200  49.930  0.00  0.00      PROB  
ATOM   4224  HZ3 LYS P 176      78.670 -94.740  50.700  0.00  0.00      PROB  
ATOM   4225  C   LYS P 176      84.400 -91.490  48.650  0.00  0.00      PROB  
ATOM   4226  O   LYS P 176      84.880 -91.830  49.720  0.00  0.00      PROB  
ATOM   4227  N   GLU P 177      84.210 -90.240  48.290  0.00  0.00      PROB  
ATOM   4228  HN  GLU P 177      83.720 -90.000  47.450  0.00  0.00      PROB  
ATOM   4229  CA  GLU P 177      84.520 -89.180  49.280  0.00  0.00      PROB  
ATOM   4230  HA  GLU P 177      85.460 -89.480  49.720  0.00  0.00      PROB  
ATOM   4231  CB  GLU P 177      84.940 -87.800  48.630  0.00  0.00      PROB  
ATOM   4232  HB1 GLU P 177      85.080 -87.020  49.420  0.00  0.00      PROB  
ATOM   4233  HB2 GLU P 177      84.090 -87.490  47.980  0.00  0.00      PROB  
ATOM   4234  CG  GLU P 177      86.220 -87.950  47.770  0.00  0.00      PROB  
ATOM   4235  HG1 GLU P 177      85.880 -88.540  46.890  0.00  0.00      PROB  
ATOM   4236  HG2 GLU P 177      87.000 -88.450  48.380  0.00  0.00      PROB  
ATOM   4237  CD  GLU P 177      86.710 -86.590  47.300  0.00  0.00      PROB  
ATOM   4238  OE1 GLU P 177      86.640 -86.280  46.070  0.00  0.00      PROB  
ATOM   4239  OE2 GLU P 177      87.200 -85.790  48.150  0.00  0.00      PROB  
ATOM   4240  C   GLU P 177      83.440 -88.930  50.350  0.00  0.00      PROB  
ATOM   4241  OT1 GLU P 177      82.330 -88.540  49.930  0.00  0.00      PROB  
ATOM   4242  OT2 GLU P 177      83.740 -89.080  51.580  0.00  0.00      PROB  
ATOM   4243  N   ILE P  49      86.510-123.410  41.540  0.00  0.00      PROC  
ATOM   4244  HT1 ILE P  49      87.270-123.160  40.880  0.00  0.00      PROC  
ATOM   4245  HT2 ILE P  49      86.920-124.240  42.020  0.00  0.00      PROC  
ATOM   4246  HT3 ILE P  49      86.520-122.740  42.330  0.00  0.00      PROC  
ATOM   4247  CA  ILE P  49      85.220-123.750  40.910  0.00  0.00      PROC  
ATOM   4248  HA  ILE P  49      85.370-124.700  40.420  0.00  0.00      PROC  
ATOM   4249  CB  ILE P  49      84.130-123.950  42.030  0.00  0.00      PROC  
ATOM   4250  HB  ILE P  49      84.030-123.010  42.620  0.00  0.00      PROC  
ATOM   4251  CG2 ILE P  49      82.690-124.080  41.380  0.00  0.00      PROC  
ATOM   4252 HG21 ILE P  49      82.550-123.190  40.740  0.00  0.00      PROC  
ATOM   4253 HG22 ILE P  49      81.940-124.020  42.200  0.00  0.00      PROC  
ATOM   4254 HG23 ILE P  49      82.540-124.990  40.760  0.00  0.00      PROC  
ATOM   4255  CG1 ILE P  49      84.600-125.170  42.940  0.00  0.00      PROC  
ATOM   4256 HG11 ILE P  49      83.770-125.520  43.590  0.00  0.00      PROC  
ATOM   4257 HG12 ILE P  49      85.380-124.770  43.620  0.00  0.00      PROC  
ATOM   4258  CD  ILE P  49      85.200-126.490  42.240  0.00  0.00      PROC  
ATOM   4259  HD1 ILE P  49      86.170-126.340  41.710  0.00  0.00      PROC  
ATOM   4260  HD2 ILE P  49      84.490-127.050  41.600  0.00  0.00      PROC  
ATOM   4261  HD3 ILE P  49      85.520-127.100  43.110  0.00  0.00      PROC  
ATOM   4262  C   ILE P  49      84.740-122.760  39.870  0.00  0.00      PROC  
ATOM   4263  O   ILE P  49      84.590-121.560  40.170  0.00  0.00      PROC  
ATOM   4264  N   ASP P  50      84.490-123.150  38.640  0.00  0.00      PROC  
ATOM   4265  HN  ASP P  50      84.530-124.120  38.390  0.00  0.00      PROC  
ATOM   4266  CA  ASP P  50      84.090-122.340  37.530  0.00  0.00      PROC  
ATOM   4267  HA  ASP P  50      85.010-121.830  37.270  0.00  0.00      PROC  
ATOM   4268  CB  ASP P  50      83.670-123.290  36.350  0.00  0.00      PROC  
ATOM   4269  HB1 ASP P  50      83.070-122.760  35.580  0.00  0.00      PROC  
ATOM   4270  HB2 ASP P  50      83.130-124.170  36.760  0.00  0.00      PROC  
ATOM   4271  CG  ASP P  50      84.920-123.760  35.600  0.00  0.00      PROC  
ATOM   4272  OD1 ASP P  50      84.820-123.920  34.340  0.00  0.00      PROC  
ATOM   4273  OD2 ASP P  50      85.980-124.090  36.140  0.00  0.00      PROC  
ATOM   4274  C   ASP P  50      83.050-121.250  37.650  0.00  0.00      PROC  
ATOM   4275  O   ASP P  50      81.940-121.530  38.140  0.00  0.00      PROC  
ATOM   4276  N   LEU P  51      83.330-120.000  37.240  0.00  0.00      PROC  
ATOM   4277  HN  LEU P  51      84.220-119.660  36.940  0.00  0.00      PROC  
ATOM   4278  CA  LEU P  51      82.210-119.090  37.240  0.00  0.00      PROC  
ATOM   4279  HA  LEU P  51      81.690-119.170  38.180  0.00  0.00      PROC  
ATOM   4280  CB  LEU P  51      82.870-117.650  37.240  0.00  0.00      PROC  
ATOM   4281  HB1 LEU P  51      82.050-116.920  37.080  0.00  0.00      PROC  
ATOM   4282  HB2 LEU P  51      83.610-117.570  36.410  0.00  0.00      PROC  
ATOM   4283  CG  LEU P  51      83.680-117.260  38.520  0.00  0.00      PROC  
ATOM   4284  HG  LEU P  51      84.310-118.110  38.860  0.00  0.00      PROC  
ATOM   4285  CD1 LEU P  51      84.650-116.100  38.100  0.00  0.00      PROC  
ATOM   4286 HD11 LEU P  51      83.990-115.300  37.700  0.00  0.00      PROC  
ATOM   4287 HD12 LEU P  51      85.300-116.560  37.330  0.00  0.00      PROC  
ATOM   4288 HD13 LEU P  51      85.210-115.810  39.020  0.00  0.00      PROC  
ATOM   4289  CD2 LEU P  51      82.740-116.760  39.670  0.00  0.00      PROC  
ATOM   4290 HD21 LEU P  51      82.200-115.830  39.410  0.00  0.00      PROC  
ATOM   4291 HD22 LEU P  51      83.240-116.550  40.640  0.00  0.00      PROC  
ATOM   4292 HD23 LEU P  51      81.890-117.470  39.780  0.00  0.00      PROC  
ATOM   4293  C   LEU P  51      81.170-119.210  36.050  0.00  0.00      PROC  
ATOM   4294  O   LEU P  51      79.970-118.870  36.110  0.00  0.00      PROC  
ATOM   4295  N   VAL P  52      81.560-119.880  34.890  0.00  0.00      PROC  
ATOM   4296  HN  VAL P  52      82.450-120.330  34.920  0.00  0.00      PROC  
ATOM   4297  CA  VAL P  52      80.770-119.990  33.680  0.00  0.00      PROC  
ATOM   4298  HA  VAL P  52      80.100-119.140  33.620  0.00  0.00      PROC  
ATOM   4299  CB  VAL P  52      81.660-119.890  32.380  0.00  0.00      PROC  
ATOM   4300  HB  VAL P  52      82.400-120.720  32.460  0.00  0.00      PROC  
ATOM   4301  CG1 VAL P  52      80.760-119.900  31.190  0.00  0.00      PROC  
ATOM   4302 HG11 VAL P  52      81.350-119.930  30.250  0.00  0.00      PROC  
ATOM   4303 HG12 VAL P  52      80.060-119.040  31.240  0.00  0.00      PROC  
ATOM   4304 HG13 VAL P  52      80.310-120.900  31.030  0.00  0.00      PROC  
ATOM   4305  CG2 VAL P  52      82.420-118.550  32.560  0.00  0.00      PROC  
ATOM   4306 HG21 VAL P  52      83.110-118.470  33.430  0.00  0.00      PROC  
ATOM   4307 HG22 VAL P  52      81.720-117.690  32.550  0.00  0.00      PROC  
ATOM   4308 HG23 VAL P  52      83.010-118.560  31.620  0.00  0.00      PROC  
ATOM   4309  C   VAL P  52      80.110-121.360  33.750  0.00  0.00      PROC  
ATOM   4310  O   VAL P  52      80.790-122.350  33.800  0.00  0.00      PROC  
ATOM   4311  N   ASN P  53      78.750-121.450  33.750  0.00  0.00      PROC  
ATOM   4312  HN  ASN P  53      78.270-120.660  33.390  0.00  0.00      PROC  
ATOM   4313  CA  ASN P  53      77.980-122.570  34.290  0.00  0.00      PROC  
ATOM   4314  HA  ASN P  53      78.600-123.440  34.420  0.00  0.00      PROC  
ATOM   4315  CB  ASN P  53      77.370-122.140  35.680  0.00  0.00      PROC  
ATOM   4316  HB1 ASN P  53      76.600-122.840  36.060  0.00  0.00      PROC  
ATOM   4317  HB2 ASN P  53      76.920-121.140  35.520  0.00  0.00      PROC  
ATOM   4318  CG  ASN P  53      78.400-121.800  36.790  0.00  0.00      PROC  
ATOM   4319  OD1 ASN P  53      78.220-120.860  37.600  0.00  0.00      PROC  
ATOM   4320  ND2 ASN P  53      79.520-122.580  36.880  0.00  0.00      PROC  
ATOM   4321 HD21 ASN P  53      79.650-123.410  36.340  0.00  0.00      PROC  
ATOM   4322 HD22 ASN P  53      80.300-122.160  37.350  0.00  0.00      PROC  
ATOM   4323  C   ASN P  53      76.760-123.010  33.510  0.00  0.00      PROC  
ATOM   4324  O   ASN P  53      76.200-122.120  32.850  0.00  0.00      PROC  
ATOM   4325  N   ARG P  54      76.210-124.250  33.670  0.00  0.00      PROC  
ATOM   4326  HN  ARG P  54      76.660-125.000  34.150  0.00  0.00      PROC  
ATOM   4327  CA  ARG P  54      75.220-124.680  32.780  0.00  0.00      PROC  
ATOM   4328  HA  ARG P  54      75.010-123.990  31.980  0.00  0.00      PROC  
ATOM   4329  CB  ARG P  54      75.530-126.130  32.320  0.00  0.00      PROC  
ATOM   4330  HB1 ARG P  54      74.790-126.650  31.680  0.00  0.00      PROC  
ATOM   4331  HB2 ARG P  54      75.620-126.780  33.210  0.00  0.00      PROC  
ATOM   4332  CG  ARG P  54      76.900-126.340  31.560  0.00  0.00      PROC  
ATOM   4333  HG1 ARG P  54      77.820-126.130  32.150  0.00  0.00      PROC  
ATOM   4334  HG2 ARG P  54      76.980-125.620  30.720  0.00  0.00      PROC  
ATOM   4335  CD  ARG P  54      76.970-127.730  30.850  0.00  0.00      PROC  
ATOM   4336  HD1 ARG P  54      77.940-127.630  30.330  0.00  0.00      PROC  
ATOM   4337  HD2 ARG P  54      76.030-127.920  30.290  0.00  0.00      PROC  
ATOM   4338  NE  ARG P  54      77.020-128.720  31.920  0.00  0.00      PROC  
ATOM   4339  HE  ARG P  54      77.020-128.370  32.860  0.00  0.00      PROC  
ATOM   4340  CZ  ARG P  54      77.400-129.950  31.790  0.00  0.00      PROC  
ATOM   4341  NH1 ARG P  54      77.600-130.390  30.570  0.00  0.00      PROC  
ATOM   4342 HH11 ARG P  54      77.380-129.900  29.720  0.00  0.00      PROC  
ATOM   4343 HH12 ARG P  54      78.140-131.230  30.630  0.00  0.00      PROC  
ATOM   4344  NH2 ARG P  54      77.970-130.660  32.760  0.00  0.00      PROC  
ATOM   4345 HH21 ARG P  54      78.080-131.630  32.560  0.00  0.00      PROC  
ATOM   4346 HH22 ARG P  54      77.900-130.250  33.670  0.00  0.00      PROC  
ATOM   4347  C   ARG P  54      73.870-124.550  33.520  0.00  0.00      PROC  
ATOM   4348  O   ARG P  54      73.640-125.250  34.500  0.00  0.00      PROC  
ATOM   4349  N   ASP P  55      73.010-123.570  33.090  0.00  0.00      PROC  
ATOM   4350  HN  ASP P  55      73.350-122.980  32.350  0.00  0.00      PROC  
ATOM   4351  CA  ASP P  55      71.610-123.400  33.450  0.00  0.00      PROC  
ATOM   4352  HA  ASP P  55      71.490-124.110  34.250  0.00  0.00      PROC  
ATOM   4353  CB  ASP P  55      71.410-121.940  33.880  0.00  0.00      PROC  
ATOM   4354  HB1 ASP P  55      70.410-121.490  33.680  0.00  0.00      PROC  
ATOM   4355  HB2 ASP P  55      72.120-121.340  33.280  0.00  0.00      PROC  
ATOM   4356  CG  ASP P  55      71.700-121.760  35.320  0.00  0.00      PROC  
ATOM   4357  OD1 ASP P  55      71.410-122.670  36.110  0.00  0.00      PROC  
ATOM   4358  OD2 ASP P  55      71.910-120.610  35.700  0.00  0.00      PROC  
ATOM   4359  C   ASP P  55      70.620-123.640  32.270  0.00  0.00      PROC  
ATOM   4360  O   ASP P  55      70.980-123.180  31.190  0.00  0.00      PROC  
ATOM   4361  N   PRO P  56      69.510-124.370  32.380  0.00  0.00      PROC  
ATOM   4362  CD  PRO P  56      69.180-125.140  33.600  0.00  0.00      PROC  
ATOM   4363  HD1 PRO P  56      69.230-124.550  34.540  0.00  0.00      PROC  
ATOM   4364  HD2 PRO P  56      69.830-126.030  33.710  0.00  0.00      PROC  
ATOM   4365  CA  PRO P  56      68.580-124.800  31.290  0.00  0.00      PROC  
ATOM   4366  HA  PRO P  56      69.210-125.160  30.490  0.00  0.00      PROC  
ATOM   4367  CB  PRO P  56      67.570-125.850  31.850  0.00  0.00      PROC  
ATOM   4368  HB1 PRO P  56      68.020-126.820  31.520  0.00  0.00      PROC  
ATOM   4369  HB2 PRO P  56      66.560-125.780  31.390  0.00  0.00      PROC  
ATOM   4370  CG  PRO P  56      67.710-125.620  33.330  0.00  0.00      PROC  
ATOM   4371  HG1 PRO P  56      66.970-124.850  33.660  0.00  0.00      PROC  
ATOM   4372  HG2 PRO P  56      67.530-126.500  33.980  0.00  0.00      PROC  
ATOM   4373  C   PRO P  56      67.880-123.510  30.830  0.00  0.00      PROC  
ATOM   4374  O   PRO P  56      67.490-122.780  31.710  0.00  0.00      PROC  
ATOM   4375  N   LYS P  57      67.740-123.290  29.590  0.00  0.00      PROC  
ATOM   4376  HN  LYS P  57      68.030-123.920  28.870  0.00  0.00      PROC  
ATOM   4377  CA  LYS P  57      67.170-122.040  29.060  0.00  0.00      PROC  
ATOM   4378  HA  LYS P  57      67.170-121.320  29.860  0.00  0.00      PROC  
ATOM   4379  CB  LYS P  57      68.090-121.370  28.080  0.00  0.00      PROC  
ATOM   4380  HB1 LYS P  57      67.560-120.390  27.980  0.00  0.00      PROC  
ATOM   4381  HB2 LYS P  57      68.150-121.890  27.100  0.00  0.00      PROC  
ATOM   4382  CG  LYS P  57      69.500-121.090  28.640  0.00  0.00      PROC  
ATOM   4383  HG1 LYS P  57      69.980-120.560  27.790  0.00  0.00      PROC  
ATOM   4384  HG2 LYS P  57      70.180-121.930  28.860  0.00  0.00      PROC  
ATOM   4385  CD  LYS P  57      69.450-120.260  29.960  0.00  0.00      PROC  
ATOM   4386  HD1 LYS P  57      69.130-120.970  30.750  0.00  0.00      PROC  
ATOM   4387  HD2 LYS P  57      68.670-119.460  29.870  0.00  0.00      PROC  
ATOM   4388  CE  LYS P  57      70.860-119.750  30.380  0.00  0.00      PROC  
ATOM   4389  HE1 LYS P  57      71.400-119.270  29.540  0.00  0.00      PROC  
ATOM   4390  HE2 LYS P  57      71.550-120.540  30.770  0.00  0.00      PROC  
ATOM   4391  NZ  LYS P  57      70.840-118.730  31.350  0.00  0.00      PROC  
ATOM   4392  HZ1 LYS P  57      71.800-118.420  31.590  0.00  0.00      PROC  
ATOM   4393  HZ2 LYS P  57      70.240-119.000  32.160  0.00  0.00      PROC  
ATOM   4394  HZ3 LYS P  57      70.370-117.850  31.050  0.00  0.00      PROC  
ATOM   4395  C   LYS P  57      65.760-122.170  28.560  0.00  0.00      PROC  
ATOM   4396  O   LYS P  57      65.200-121.280  27.910  0.00  0.00      PROC  
ATOM   4397  N   HSD P  58      65.170-123.350  28.850  0.00  0.00      PROC  
ATOM   4398  HN  HSD P  58      65.750-123.920  29.420  0.00  0.00      PROC  
ATOM   4399  CA  HSD P  58      63.830-123.780  28.480  0.00  0.00      PROC  
ATOM   4400  HA  HSD P  58      63.340-122.820  28.520  0.00  0.00      PROC  
ATOM   4401  CB  HSD P  58      63.730-124.290  27.010  0.00  0.00      PROC  
ATOM   4402  HB1 HSD P  58      64.390-125.170  26.810  0.00  0.00      PROC  
ATOM   4403  HB2 HSD P  58      64.300-123.570  26.390  0.00  0.00      PROC  
ATOM   4404  ND1 HSD P  58      61.550-125.530  26.290  0.00  0.00      PROC  
ATOM   4405  HD1 HSD P  58      61.830-126.380  26.730  0.00  0.00      PROC  
ATOM   4406  CG  HSD P  58      62.300-124.370  26.340  0.00  0.00      PROC  
ATOM   4407  CE1 HSD P  58      60.410-125.200  25.630  0.00  0.00      PROC  
ATOM   4408  HE1 HSD P  58      59.710-125.980  25.330  0.00  0.00      PROC  
ATOM   4409  NE2 HSD P  58      60.340-123.900  25.320  0.00  0.00      PROC  
ATOM   4410  CD2 HSD P  58      61.570-123.410  25.770  0.00  0.00      PROC  
ATOM   4411  HD2 HSD P  58      61.840-122.370  25.750  0.00  0.00      PROC  
ATOM   4412  C   HSD P  58      63.250-124.640  29.510  0.00  0.00      PROC  
ATOM   4413  O   HSD P  58      64.000-125.240  30.300  0.00  0.00      PROC  
ATOM   4414  N   LEU P  59      61.920-124.700  29.670  0.00  0.00      PROC  
ATOM   4415  HN  LEU P  59      61.250-124.230  29.100  0.00  0.00      PROC  
ATOM   4416  CA  LEU P  59      61.360-125.580  30.750  0.00  0.00      PROC  
ATOM   4417  HA  LEU P  59      62.040-125.590  31.590  0.00  0.00      PROC  
ATOM   4418  CB  LEU P  59      59.940-125.150  31.300  0.00  0.00      PROC  
ATOM   4419  HB1 LEU P  59      59.500-125.930  31.970  0.00  0.00      PROC  
ATOM   4420  HB2 LEU P  59      59.360-125.200  30.360  0.00  0.00      PROC  
ATOM   4421  CG  LEU P  59      59.890-123.750  31.900  0.00  0.00      PROC  
ATOM   4422  HG  LEU P  59      59.930-123.010  31.070  0.00  0.00      PROC  
ATOM   4423  CD1 LEU P  59      58.480-123.590  32.600  0.00  0.00      PROC  
ATOM   4424 HD11 LEU P  59      57.680-123.460  31.840  0.00  0.00      PROC  
ATOM   4425 HD12 LEU P  59      58.440-122.820  33.400  0.00  0.00      PROC  
ATOM   4426 HD13 LEU P  59      58.330-124.520  33.190  0.00  0.00      PROC  
ATOM   4427  CD2 LEU P  59      60.850-123.310  32.970  0.00  0.00      PROC  
ATOM   4428 HD21 LEU P  59      61.920-123.510  32.730  0.00  0.00      PROC  
ATOM   4429 HD22 LEU P  59      60.510-123.780  33.920  0.00  0.00      PROC  
ATOM   4430 HD23 LEU P  59      60.770-122.220  33.180  0.00  0.00      PROC  
ATOM   4431  C   LEU P  59      61.280-127.050  30.310  0.00  0.00      PROC  
ATOM   4432  O   LEU P  59      61.080-127.450  29.160  0.00  0.00      PROC  
ATOM   4433  N   ASN P  60      61.330-127.950  31.350  0.00  0.00      PROC  
ATOM   4434  HN  ASN P  60      61.690-127.730  32.250  0.00  0.00      PROC  
ATOM   4435  CA  ASN P  60      61.110-129.410  31.240  0.00  0.00      PROC  
ATOM   4436  HA  ASN P  60      61.360-129.870  32.180  0.00  0.00      PROC  
ATOM   4437  CB  ASN P  60      59.610-129.850  31.110  0.00  0.00      PROC  
ATOM   4438  HB1 ASN P  60      59.610-130.960  31.170  0.00  0.00      PROC  
ATOM   4439  HB2 ASN P  60      59.150-129.540  30.150  0.00  0.00      PROC  
ATOM   4440  CG  ASN P  60      58.650-129.380  32.140  0.00  0.00      PROC  
ATOM   4441  OD1 ASN P  60      57.590-128.810  31.890  0.00  0.00      PROC  
ATOM   4442  ND2 ASN P  60      59.100-129.610  33.420  0.00  0.00      PROC  
ATOM   4443 HD21 ASN P  60      60.010-129.950  33.650  0.00  0.00      PROC  
ATOM   4444 HD22 ASN P  60      58.420-129.440  34.140  0.00  0.00      PROC  
ATOM   4445  C   ASN P  60      61.960-130.110  30.170  0.00  0.00      PROC  
ATOM   4446  O   ASN P  60      63.140-129.820  30.020  0.00  0.00      PROC  
ATOM   4447  N   ASP P  61      61.360-131.040  29.390  0.00  0.00      PROC  
ATOM   4448  HN  ASP P  61      60.470-131.320  29.750  0.00  0.00      PROC  
ATOM   4449  CA  ASP P  61      62.040-131.820  28.340  0.00  0.00      PROC  
ATOM   4450  HA  ASP P  61      62.990-132.190  28.690  0.00  0.00      PROC  
ATOM   4451  CB  ASP P  61      61.100-132.970  28.050  0.00  0.00      PROC  
ATOM   4452  HB1 ASP P  61      61.480-133.700  27.290  0.00  0.00      PROC  
ATOM   4453  HB2 ASP P  61      60.110-132.580  27.730  0.00  0.00      PROC  
ATOM   4454  CG  ASP P  61      60.910-133.810  29.280  0.00  0.00      PROC  
ATOM   4455  OD1 ASP P  61      60.000-134.670  29.180  0.00  0.00      PROC  
ATOM   4456  OD2 ASP P  61      61.630-133.790  30.270  0.00  0.00      PROC  
ATOM   4457  C   ASP P  61      62.410-131.090  27.110  0.00  0.00      PROC  
ATOM   4458  O   ASP P  61      61.980-129.950  26.960  0.00  0.00      PROC  
ATOM   4459  N   ASP P  62      63.170-131.660  26.130  0.00  0.00      PROC  
ATOM   4460  HN  ASP P  62      63.550-132.510  26.500  0.00  0.00      PROC  
ATOM   4461  CA  ASP P  62      63.640-131.010  24.970  0.00  0.00      PROC  
ATOM   4462  HA  ASP P  62      63.500-129.940  25.090  0.00  0.00      PROC  
ATOM   4463  CB  ASP P  62      65.150-131.480  24.810  0.00  0.00      PROC  
ATOM   4464  HB1 ASP P  62      65.650-131.090  23.910  0.00  0.00      PROC  
ATOM   4465  HB2 ASP P  62      64.980-132.580  24.810  0.00  0.00      PROC  
ATOM   4466  CG  ASP P  62      66.010-131.130  25.970  0.00  0.00      PROC  
ATOM   4467  OD1 ASP P  62      65.600-130.110  26.670  0.00  0.00      PROC  
ATOM   4468  OD2 ASP P  62      67.150-131.600  26.170  0.00  0.00      PROC  
ATOM   4469  C   ASP P  62      62.850-131.520  23.740  0.00  0.00      PROC  
ATOM   4470  O   ASP P  62      62.940-131.070  22.600  0.00  0.00      PROC  
ATOM   4471  N   VAL P  63      62.020-132.570  23.880  0.00  0.00      PROC  
ATOM   4472  HN  VAL P  63      62.040-132.920  24.810  0.00  0.00      PROC  
ATOM   4473  CA  VAL P  63      61.100-133.110  22.920  0.00  0.00      PROC  
ATOM   4474  HA  VAL P  63      61.690-133.420  22.070  0.00  0.00      PROC  
ATOM   4475  CB  VAL P  63      60.360-134.290  23.510  0.00  0.00      PROC  
ATOM   4476  HB  VAL P  63      59.710-134.660  22.690  0.00  0.00      PROC  
ATOM   4477  CG1 VAL P  63      61.500-135.360  23.820  0.00  0.00      PROC  
ATOM   4478 HG11 VAL P  63      61.990-134.990  24.740  0.00  0.00      PROC  
ATOM   4479 HG12 VAL P  63      62.260-135.300  23.010  0.00  0.00      PROC  
ATOM   4480 HG13 VAL P  63      61.070-136.370  23.960  0.00  0.00      PROC  
ATOM   4481  CG2 VAL P  63      59.610-134.130  24.780  0.00  0.00      PROC  
ATOM   4482 HG21 VAL P  63      58.690-133.540  24.580  0.00  0.00      PROC  
ATOM   4483 HG22 VAL P  63      60.160-133.670  25.630  0.00  0.00      PROC  
ATOM   4484 HG23 VAL P  63      59.290-135.110  25.190  0.00  0.00      PROC  
ATOM   4485  C   VAL P  63      60.040-132.080  22.560  0.00  0.00      PROC  
ATOM   4486  O   VAL P  63      59.670-131.260  23.430  0.00  0.00      PROC  
ATOM   4487  N   VAL P  64      59.530-132.020  21.280  0.00  0.00      PROC  
ATOM   4488  HN  VAL P  64      59.670-132.770  20.640  0.00  0.00      PROC  
ATOM   4489  CA  VAL P  64      58.640-130.990  20.830  0.00  0.00      PROC  
ATOM   4490  HA  VAL P  64      59.020-130.010  21.120  0.00  0.00      PROC  
ATOM   4491  CB  VAL P  64      58.640-131.100  19.290  0.00  0.00      PROC  
ATOM   4492  HB  VAL P  64      59.670-130.840  18.960  0.00  0.00      PROC  
ATOM   4493  CG1 VAL P  64      58.350-132.510  18.780  0.00  0.00      PROC  
ATOM   4494 HG11 VAL P  64      58.440-132.580  17.680  0.00  0.00      PROC  
ATOM   4495 HG12 VAL P  64      57.310-132.890  18.840  0.00  0.00      PROC  
ATOM   4496 HG13 VAL P  64      59.030-133.250  19.250  0.00  0.00      PROC  
ATOM   4497  CG2 VAL P  64      57.730-130.100  18.650  0.00  0.00      PROC  
ATOM   4498 HG21 VAL P  64      58.000-129.090  19.020  0.00  0.00      PROC  
ATOM   4499 HG22 VAL P  64      56.700-130.450  18.880  0.00  0.00      PROC  
ATOM   4500 HG23 VAL P  64      57.850-129.960  17.550  0.00  0.00      PROC  
ATOM   4501  C   VAL P  64      57.270-131.000  21.440  0.00  0.00      PROC  
ATOM   4502  O   VAL P  64      56.470-131.850  21.170  0.00  0.00      PROC  
ATOM   4503  N   LYS P  65      56.960-130.010  22.380  0.00  0.00      PROC  
ATOM   4504  HN  LYS P  65      57.730-129.410  22.620  0.00  0.00      PROC  
ATOM   4505  CA  LYS P  65      55.640-129.750  22.980  0.00  0.00      PROC  
ATOM   4506  HA  LYS P  65      55.030-130.480  22.470  0.00  0.00      PROC  
ATOM   4507  CB  LYS P  65      55.520-130.070  24.550  0.00  0.00      PROC  
ATOM   4508  HB1 LYS P  65      54.650-129.470  24.880  0.00  0.00      PROC  
ATOM   4509  HB2 LYS P  65      56.350-129.630  25.160  0.00  0.00      PROC  
ATOM   4510  CG  LYS P  65      55.390-131.560  24.790  0.00  0.00      PROC  
ATOM   4511  HG1 LYS P  65      56.230-132.110  24.320  0.00  0.00      PROC  
ATOM   4512  HG2 LYS P  65      54.450-131.950  24.330  0.00  0.00      PROC  
ATOM   4513  CD  LYS P  65      55.400-131.900  26.300  0.00  0.00      PROC  
ATOM   4514  HD1 LYS P  65      56.210-131.330  26.800  0.00  0.00      PROC  
ATOM   4515  HD2 LYS P  65      55.700-132.960  26.410  0.00  0.00      PROC  
ATOM   4516  CE  LYS P  65      54.050-131.750  26.960  0.00  0.00      PROC  
ATOM   4517  HE1 LYS P  65      53.400-132.650  26.870  0.00  0.00      PROC  
ATOM   4518  HE2 LYS P  65      53.570-130.930  26.390  0.00  0.00      PROC  
ATOM   4519  NZ  LYS P  65      54.150-131.530  28.450  0.00  0.00      PROC  
ATOM   4520  HZ1 LYS P  65      54.560-132.370  28.910  0.00  0.00      PROC  
ATOM   4521  HZ2 LYS P  65      53.200-131.300  28.790  0.00  0.00      PROC  
ATOM   4522  HZ3 LYS P  65      54.760-130.700  28.650  0.00  0.00      PROC  
ATOM   4523  C   LYS P  65      55.060-128.410  22.620  0.00  0.00      PROC  
ATOM   4524  O   LYS P  65      55.760-127.400  22.620  0.00  0.00      PROC  
ATOM   4525  N   ILE P  66      53.750-128.350  22.320  0.00  0.00      PROC  
ATOM   4526  HN  ILE P  66      53.180-129.160  22.210  0.00  0.00      PROC  
ATOM   4527  CA  ILE P  66      53.090-127.020  22.110  0.00  0.00      PROC  
ATOM   4528  HA  ILE P  66      53.470-126.350  22.870  0.00  0.00      PROC  
ATOM   4529  CB  ILE P  66      53.200-126.540  20.650  0.00  0.00      PROC  
ATOM   4530  HB  ILE P  66      54.240-126.490  20.290  0.00  0.00      PROC  
ATOM   4531  CG2 ILE P  66      52.490-127.580  19.740  0.00  0.00      PROC  
ATOM   4532 HG21 ILE P  66      51.380-127.630  19.800  0.00  0.00      PROC  
ATOM   4533 HG22 ILE P  66      52.850-128.590  20.030  0.00  0.00      PROC  
ATOM   4534 HG23 ILE P  66      52.840-127.410  18.700  0.00  0.00      PROC  
ATOM   4535  CG1 ILE P  66      52.680-125.150  20.320  0.00  0.00      PROC  
ATOM   4536 HG11 ILE P  66      51.680-125.000  20.780  0.00  0.00      PROC  
ATOM   4537 HG12 ILE P  66      52.520-125.090  19.220  0.00  0.00      PROC  
ATOM   4538  CD  ILE P  66      53.680-124.100  20.790  0.00  0.00      PROC  
ATOM   4539  HD1 ILE P  66      53.630-124.050  21.890  0.00  0.00      PROC  
ATOM   4540  HD2 ILE P  66      53.510-123.070  20.410  0.00  0.00      PROC  
ATOM   4541  HD3 ILE P  66      54.730-124.360  20.560  0.00  0.00      PROC  
ATOM   4542  C   ILE P  66      51.530-127.170  22.500  0.00  0.00      PROC  
ATOM   4543  O   ILE P  66      50.960-128.230  22.190  0.00  0.00      PROC  
ATOM   4544  N   ASP P  67      50.850-126.160  23.100  0.00  0.00      PROC  
ATOM   4545  HN  ASP P  67      51.370-125.450  23.560  0.00  0.00      PROC  
ATOM   4546  CA  ASP P  67      49.360-126.280  23.280  0.00  0.00      PROC  
ATOM   4547  HA  ASP P  67      49.100-127.320  23.200  0.00  0.00      PROC  
ATOM   4548  CB  ASP P  67      48.880-125.750  24.690  0.00  0.00      PROC  
ATOM   4549  HB1 ASP P  67      47.780-125.900  24.660  0.00  0.00      PROC  
ATOM   4550  HB2 ASP P  67      49.120-124.700  24.950  0.00  0.00      PROC  
ATOM   4551  CG  ASP P  67      49.320-126.580  25.980  0.00  0.00      PROC  
ATOM   4552  OD1 ASP P  67      48.930-126.300  27.140  0.00  0.00      PROC  
ATOM   4553  OD2 ASP P  67      49.920-127.580  25.750  0.00  0.00      PROC  
ATOM   4554  C   ASP P  67      48.570-125.500  22.160  0.00  0.00      PROC  
ATOM   4555  O   ASP P  67      48.990-124.510  21.620  0.00  0.00      PROC  
ATOM   4556  N   PHE P  68      47.270-125.810  21.960  0.00  0.00      PROC  
ATOM   4557  HN  PHE P  68      46.910-126.640  22.380  0.00  0.00      PROC  
ATOM   4558  CA  PHE P  68      46.360-125.010  21.170  0.00  0.00      PROC  
ATOM   4559  HA  PHE P  68      46.780-124.860  20.190  0.00  0.00      PROC  
ATOM   4560  CB  PHE P  68      44.920-125.670  20.970  0.00  0.00      PROC  
ATOM   4561  HB1 PHE P  68      44.400-125.740  21.950  0.00  0.00      PROC  
ATOM   4562  HB2 PHE P  68      44.970-126.650  20.440  0.00  0.00      PROC  
ATOM   4563  CG  PHE P  68      43.940-124.920  19.970  0.00  0.00      PROC  
ATOM   4564  CD1 PHE P  68      44.300-124.840  18.580  0.00  0.00      PROC  
ATOM   4565  HD1 PHE P  68      45.200-125.300  18.200  0.00  0.00      PROC  
ATOM   4566  CE1 PHE P  68      43.490-124.120  17.730  0.00  0.00      PROC  
ATOM   4567  HE1 PHE P  68      43.740-123.870  16.710  0.00  0.00      PROC  
ATOM   4568  CZ  PHE P  68      42.340-123.500  18.260  0.00  0.00      PROC  
ATOM   4569  HZ  PHE P  68      41.750-122.880  17.600  0.00  0.00      PROC  
ATOM   4570  CD2 PHE P  68      42.850-124.210  20.540  0.00  0.00      PROC  
ATOM   4571  HD2 PHE P  68      42.530-124.340  21.570  0.00  0.00      PROC  
ATOM   4572  CE2 PHE P  68      42.040-123.510  19.620  0.00  0.00      PROC  
ATOM   4573  HE2 PHE P  68      41.230-122.850  19.890  0.00  0.00      PROC  
ATOM   4574  C   PHE P  68      46.250-123.550  21.780  0.00  0.00      PROC  
ATOM   4575  O   PHE P  68      46.230-122.540  21.020  0.00  0.00      PROC  
ATOM   4576  N   GLU P  69      46.100-123.460  23.130  0.00  0.00      PROC  
ATOM   4577  HN  GLU P  69      46.260-124.270  23.690  0.00  0.00      PROC  
ATOM   4578  CA  GLU P  69      45.880-122.200  23.850  0.00  0.00      PROC  
ATOM   4579  HA  GLU P  69      45.170-121.590  23.330  0.00  0.00      PROC  
ATOM   4580  CB  GLU P  69      45.360-122.500  25.270  0.00  0.00      PROC  
ATOM   4581  HB1 GLU P  69      45.300-121.590  25.890  0.00  0.00      PROC  
ATOM   4582  HB2 GLU P  69      46.090-123.170  25.780  0.00  0.00      PROC  
ATOM   4583  CG  GLU P  69      43.980-123.160  25.130  0.00  0.00      PROC  
ATOM   4584  HG1 GLU P  69      44.020-124.090  24.530  0.00  0.00      PROC  
ATOM   4585  HG2 GLU P  69      43.220-122.500  24.660  0.00  0.00      PROC  
ATOM   4586  CD  GLU P  69      43.530-123.870  26.470  0.00  0.00      PROC  
ATOM   4587  OE1 GLU P  69      42.420-123.650  26.990  0.00  0.00      PROC  
ATOM   4588  OE2 GLU P  69      44.380-124.620  27.050  0.00  0.00      PROC  
ATOM   4589  C   GLU P  69      47.030-121.350  24.020  0.00  0.00      PROC  
ATOM   4590  O   GLU P  69      46.930-120.140  24.290  0.00  0.00      PROC  
ATOM   4591  N   ASP P  70      48.320-121.860  23.790  0.00  0.00      PROC  
ATOM   4592  HN  ASP P  70      48.310-122.860  23.810  0.00  0.00      PROC  
ATOM   4593  CA  ASP P  70      49.570-121.170  23.500  0.00  0.00      PROC  
ATOM   4594  HA  ASP P  70      49.560-120.380  24.240  0.00  0.00      PROC  
ATOM   4595  CB  ASP P  70      50.790-122.070  23.710  0.00  0.00      PROC  
ATOM   4596  HB1 ASP P  70      51.760-121.600  23.430  0.00  0.00      PROC  
ATOM   4597  HB2 ASP P  70      50.640-122.840  22.930  0.00  0.00      PROC  
ATOM   4598  CG  ASP P  70      51.030-122.650  25.000  0.00  0.00      PROC  
ATOM   4599  OD1 ASP P  70      50.600-122.060  26.030  0.00  0.00      PROC  
ATOM   4600  OD2 ASP P  70      51.800-123.620  25.060  0.00  0.00      PROC  
ATOM   4601  C   ASP P  70      49.510-120.450  22.180  0.00  0.00      PROC  
ATOM   4602  O   ASP P  70      49.970-119.320  22.030  0.00  0.00      PROC  
ATOM   4603  N   VAL P  71      48.950-121.110  21.170  0.00  0.00      PROC  
ATOM   4604  HN  VAL P  71      48.510-122.000  21.250  0.00  0.00      PROC  
ATOM   4605  CA  VAL P  71      48.990-120.580  19.740  0.00  0.00      PROC  
ATOM   4606  HA  VAL P  71      49.930-120.130  19.430  0.00  0.00      PROC  
ATOM   4607  CB  VAL P  71      48.800-121.790  18.880  0.00  0.00      PROC  
ATOM   4608  HB  VAL P  71      47.800-122.250  19.010  0.00  0.00      PROC  
ATOM   4609  CG1 VAL P  71      48.800-121.400  17.390  0.00  0.00      PROC  
ATOM   4610 HG11 VAL P  71      48.050-120.620  17.140  0.00  0.00      PROC  
ATOM   4611 HG12 VAL P  71      48.550-122.230  16.690  0.00  0.00      PROC  
ATOM   4612 HG13 VAL P  71      49.770-120.940  17.100  0.00  0.00      PROC  
ATOM   4613  CG2 VAL P  71      49.840-122.860  18.960  0.00  0.00      PROC  
ATOM   4614 HG21 VAL P  71      50.850-122.400  19.030  0.00  0.00      PROC  
ATOM   4615 HG22 VAL P  71      49.780-123.610  18.140  0.00  0.00      PROC  
ATOM   4616 HG23 VAL P  71      49.830-123.460  19.890  0.00  0.00      PROC  
ATOM   4617  C   VAL P  71      47.860-119.540  19.480  0.00  0.00      PROC  
ATOM   4618  O   VAL P  71      48.000-118.540  18.770  0.00  0.00      PROC  
ATOM   4619  N   ILE P  72      46.640-119.830  20.060  0.00  0.00      PROC  
ATOM   4620  HN  ILE P  72      46.510-120.650  20.620  0.00  0.00      PROC  
ATOM   4621  CA  ILE P  72      45.490-119.080  19.880  0.00  0.00      PROC  
ATOM   4622  HA  ILE P  72      45.730-118.220  19.270  0.00  0.00      PROC  
ATOM   4623  CB  ILE P  72      44.440-119.940  19.220  0.00  0.00      PROC  
ATOM   4624  HB  ILE P  72      44.080-120.780  19.860  0.00  0.00      PROC  
ATOM   4625  CG2 ILE P  72      43.100-119.070  18.900  0.00  0.00      PROC  
ATOM   4626 HG21 ILE P  72      43.210-118.270  18.140  0.00  0.00      PROC  
ATOM   4627 HG22 ILE P  72      42.570-118.730  19.820  0.00  0.00      PROC  
ATOM   4628 HG23 ILE P  72      42.430-119.770  18.360  0.00  0.00      PROC  
ATOM   4629  CG1 ILE P  72      44.930-120.570  17.860  0.00  0.00      PROC  
ATOM   4630 HG11 ILE P  72      44.100-121.170  17.440  0.00  0.00      PROC  
ATOM   4631 HG12 ILE P  72      45.770-121.270  18.060  0.00  0.00      PROC  
ATOM   4632  CD  ILE P  72      45.460-119.540  16.840  0.00  0.00      PROC  
ATOM   4633  HD1 ILE P  72      44.730-118.710  16.860  0.00  0.00      PROC  
ATOM   4634  HD2 ILE P  72      45.460-119.990  15.830  0.00  0.00      PROC  
ATOM   4635  HD3 ILE P  72      46.490-119.220  17.100  0.00  0.00      PROC  
ATOM   4636  C   ILE P  72      45.040-118.630  21.260  0.00  0.00      PROC  
ATOM   4637  O   ILE P  72      44.760-119.490  22.070  0.00  0.00      PROC  
ATOM   4638  N   ALA P  73      44.970-117.310  21.400  0.00  0.00      PROC  
ATOM   4639  HN  ALA P  73      45.190-116.690  20.650  0.00  0.00      PROC  
ATOM   4640  CA  ALA P  73      44.450-116.650  22.600  0.00  0.00      PROC  
ATOM   4641  HA  ALA P  73      43.740-117.260  23.130  0.00  0.00      PROC  
ATOM   4642  CB  ALA P  73      45.690-116.420  23.490  0.00  0.00      PROC  
ATOM   4643  HB1 ALA P  73      45.410-116.030  24.500  0.00  0.00      PROC  
ATOM   4644  HB2 ALA P  73      46.460-115.830  22.960  0.00  0.00      PROC  
ATOM   4645  HB3 ALA P  73      46.210-117.360  23.770  0.00  0.00      PROC  
ATOM   4646  C   ALA P  73      43.760-115.340  22.390  0.00  0.00      PROC  
ATOM   4647  O   ALA P  73      44.130-114.510  21.630  0.00  0.00      PROC  
ATOM   4648  N   GLU P  74      42.590-115.230  23.080  0.00  0.00      PROC  
ATOM   4649  HN  GLU P  74      42.340-116.050  23.590  0.00  0.00      PROC  
ATOM   4650  CA  GLU P  74      41.620-114.150  22.850  0.00  0.00      PROC  
ATOM   4651  HA  GLU P  74      41.830-113.680  21.900  0.00  0.00      PROC  
ATOM   4652  CB  GLU P  74      40.190-114.730  22.650  0.00  0.00      PROC  
ATOM   4653  HB1 GLU P  74      39.500-113.880  22.470  0.00  0.00      PROC  
ATOM   4654  HB2 GLU P  74      39.880-115.200  23.610  0.00  0.00      PROC  
ATOM   4655  CG  GLU P  74      39.890-115.750  21.500  0.00  0.00      PROC  
ATOM   4656  HG1 GLU P  74      40.290-116.750  21.780  0.00  0.00      PROC  
ATOM   4657  HG2 GLU P  74      40.310-115.500  20.500  0.00  0.00      PROC  
ATOM   4658  CD  GLU P  74      38.430-116.000  21.200  0.00  0.00      PROC  
ATOM   4659  OE1 GLU P  74      37.850-115.370  20.300  0.00  0.00      PROC  
ATOM   4660  OE2 GLU P  74      37.800-116.650  22.110  0.00  0.00      PROC  
ATOM   4661  C   GLU P  74      41.600-113.050  23.860  0.00  0.00      PROC  
ATOM   4662  O   GLU P  74      42.060-113.280  24.970  0.00  0.00      PROC  
ATOM   4663  N   PRO P  75      41.100-111.750  23.510  0.00  0.00      PROC  
ATOM   4664  CD  PRO P  75      40.690-111.260  22.170  0.00  0.00      PROC  
ATOM   4665  HD1 PRO P  75      40.150-112.070  21.620  0.00  0.00      PROC  
ATOM   4666  HD2 PRO P  75      41.560-110.950  21.560  0.00  0.00      PROC  
ATOM   4667  CA  PRO P  75      40.780-110.730  24.580  0.00  0.00      PROC  
ATOM   4668  HA  PRO P  75      41.680-110.340  25.020  0.00  0.00      PROC  
ATOM   4669  CB  PRO P  75      40.180-109.580  23.780  0.00  0.00      PROC  
ATOM   4670  HB1 PRO P  75      41.020-108.980  23.350  0.00  0.00      PROC  
ATOM   4671  HB2 PRO P  75      39.410-108.990  24.300  0.00  0.00      PROC  
ATOM   4672  CG  PRO P  75      39.540-110.280  22.540  0.00  0.00      PROC  
ATOM   4673  HG1 PRO P  75      38.650-110.900  22.780  0.00  0.00      PROC  
ATOM   4674  HG2 PRO P  75      39.300-109.670  21.650  0.00  0.00      PROC  
ATOM   4675  C   PRO P  75      39.790-111.230  25.590  0.00  0.00      PROC  
ATOM   4676  O   PRO P  75      38.740-111.680  25.290  0.00  0.00      PROC  
ATOM   4677  N   GLU P  76      40.130-111.190  26.900  0.00  0.00      PROC  
ATOM   4678  HN  GLU P  76      40.970-110.690  27.090  0.00  0.00      PROC  
ATOM   4679  CA  GLU P  76      39.430-111.660  28.020  0.00  0.00      PROC  
ATOM   4680  HA  GLU P  76      39.210-112.700  27.810  0.00  0.00      PROC  
ATOM   4681  CB  GLU P  76      40.270-111.490  29.270  0.00  0.00      PROC  
ATOM   4682  HB1 GLU P  76      40.510-110.410  29.340  0.00  0.00      PROC  
ATOM   4683  HB2 GLU P  76      41.200-112.100  29.270  0.00  0.00      PROC  
ATOM   4684  CG  GLU P  76      39.560-112.020  30.550  0.00  0.00      PROC  
ATOM   4685  HG1 GLU P  76      39.110-112.990  30.230  0.00  0.00      PROC  
ATOM   4686  HG2 GLU P  76      38.740-111.350  30.870  0.00  0.00      PROC  
ATOM   4687  CD  GLU P  76      40.430-112.200  31.630  0.00  0.00      PROC  
ATOM   4688  OE1 GLU P  76      40.440-111.360  32.570  0.00  0.00      PROC  
ATOM   4689  OE2 GLU P  76      41.080-113.290  31.790  0.00  0.00      PROC  
ATOM   4690  C   GLU P  76      38.070-110.950  28.210  0.00  0.00      PROC  
ATOM   4691  O   GLU P  76      38.030-109.800  28.620  0.00  0.00      PROC  
ATOM   4692  N   GLY P  77      36.970-111.630  27.830  0.00  0.00      PROC  
ATOM   4693  HN  GLY P  77      36.980-112.550  27.450  0.00  0.00      PROC  
ATOM   4694  CA  GLY P  77      35.640-111.080  27.990  0.00  0.00      PROC  
ATOM   4695  HA1 GLY P  77      35.620-110.020  28.210  0.00  0.00      PROC  
ATOM   4696  HA2 GLY P  77      35.070-111.620  28.730  0.00  0.00      PROC  
ATOM   4697  C   GLY P  77      34.780-111.130  26.780  0.00  0.00      PROC  
ATOM   4698  O   GLY P  77      33.540-111.130  26.830  0.00  0.00      PROC  
ATOM   4699  N   THR P  78      35.370-111.160  25.580  0.00  0.00      PROC  
ATOM   4700  HN  THR P  78      36.350-111.260  25.700  0.00  0.00      PROC  
ATOM   4701  CA  THR P  78      34.780-111.040  24.250  0.00  0.00      PROC  
ATOM   4702  HA  THR P  78      33.700-111.110  24.330  0.00  0.00      PROC  
ATOM   4703  CB  THR P  78      35.070-109.720  23.640  0.00  0.00      PROC  
ATOM   4704  HB  THR P  78      36.150-109.680  23.390  0.00  0.00      PROC  
ATOM   4705  OG1 THR P  78      34.870-108.670  24.630  0.00  0.00      PROC  
ATOM   4706  HG1 THR P  78      35.770-108.460  24.900  0.00  0.00      PROC  
ATOM   4707  CG2 THR P  78      34.080-109.410  22.500  0.00  0.00      PROC  
ATOM   4708 HG21 THR P  78      33.090-109.270  22.990  0.00  0.00      PROC  
ATOM   4709 HG22 THR P  78      34.140-110.190  21.710  0.00  0.00      PROC  
ATOM   4710 HG23 THR P  78      34.270-108.390  22.110  0.00  0.00      PROC  
ATOM   4711  C   THR P  78      35.200-112.100  23.330  0.00  0.00      PROC  
ATOM   4712  O   THR P  78      36.150-111.960  22.550  0.00  0.00      PROC  
ATOM   4713  N   HSD P  79      34.500-113.220  23.320  0.00  0.00      PROC  
ATOM   4714  HN  HSD P  79      33.630-113.250  23.810  0.00  0.00      PROC  
ATOM   4715  CA  HSD P  79      35.090-114.410  22.780  0.00  0.00      PROC  
ATOM   4716  HA  HSD P  79      36.120-114.320  22.470  0.00  0.00      PROC  
ATOM   4717  CB  HSD P  79      35.170-115.310  23.950  0.00  0.00      PROC  
ATOM   4718  HB1 HSD P  79      35.380-116.370  23.670  0.00  0.00      PROC  
ATOM   4719  HB2 HSD P  79      34.240-115.320  24.550  0.00  0.00      PROC  
ATOM   4720  ND1 HSD P  79      37.610-114.870  24.620  0.00  0.00      PROC  
ATOM   4721  HD1 HSD P  79      38.010-114.980  23.710  0.00  0.00      PROC  
ATOM   4722  CG  HSD P  79      36.230-114.850  24.890  0.00  0.00      PROC  
ATOM   4723  CE1 HSD P  79      38.220-114.510  25.720  0.00  0.00      PROC  
ATOM   4724  HE1 HSD P  79      39.300-114.330  25.750  0.00  0.00      PROC  
ATOM   4725  NE2 HSD P  79      37.370-114.380  26.730  0.00  0.00      PROC  
ATOM   4726  CD2 HSD P  79      36.150-114.470  26.170  0.00  0.00      PROC  
ATOM   4727  HD2 HSD P  79      35.220-114.290  26.700  0.00  0.00      PROC  
ATOM   4728  C   HSD P  79      34.360-115.250  21.690  0.00  0.00      PROC  
ATOM   4729  O   HSD P  79      33.120-115.310  21.810  0.00  0.00      PROC  
ATOM   4730  N   SER P  80      35.150-115.970  20.810  0.00  0.00      PROC  
ATOM   4731  HN  SER P  80      36.130-115.800  20.820  0.00  0.00      PROC  
ATOM   4732  CA  SER P  80      34.680-117.120  19.980  0.00  0.00      PROC  
ATOM   4733  HA  SER P  80      34.100-116.740  19.150  0.00  0.00      PROC  
ATOM   4734  CB  SER P  80      35.900-117.990  19.470  0.00  0.00      PROC  
ATOM   4735  HB1 SER P  80      35.630-118.890  18.880  0.00  0.00      PROC  
ATOM   4736  HB2 SER P  80      36.560-118.260  20.320  0.00  0.00      PROC  
ATOM   4737  OG  SER P  80      36.650-117.200  18.520  0.00  0.00      PROC  
ATOM   4738  HG1 SER P  80      37.140-116.520  18.990  0.00  0.00      PROC  
ATOM   4739  C   SER P  80      33.840-118.170  20.560  0.00  0.00      PROC  
ATOM   4740  O   SER P  80      33.890-118.380  21.760  0.00  0.00      PROC  
ATOM   4741  N   PHE P  81      32.920-118.650  19.680  0.00  0.00      PROC  
ATOM   4742  HN  PHE P  81      33.110-118.490  18.710  0.00  0.00      PROC  
ATOM   4743  CA  PHE P  81      31.920-119.610  20.160  0.00  0.00      PROC  
ATOM   4744  HA  PHE P  81      31.460-119.090  20.990  0.00  0.00      PROC  
ATOM   4745  CB  PHE P  81      30.870-119.900  19.090  0.00  0.00      PROC  
ATOM   4746  HB1 PHE P  81      30.100-120.640  19.420  0.00  0.00      PROC  
ATOM   4747  HB2 PHE P  81      31.410-120.430  18.270  0.00  0.00      PROC  
ATOM   4748  CG  PHE P  81      30.250-118.650  18.570  0.00  0.00      PROC  
ATOM   4749  CD1 PHE P  81      30.070-118.380  17.210  0.00  0.00      PROC  
ATOM   4750  HD1 PHE P  81      30.510-119.100  16.540  0.00  0.00      PROC  
ATOM   4751  CE1 PHE P  81      29.130-117.510  16.760  0.00  0.00      PROC  
ATOM   4752  HE1 PHE P  81      29.080-117.370  15.690  0.00  0.00      PROC  
ATOM   4753  CZ  PHE P  81      28.270-116.890  17.660  0.00  0.00      PROC  
ATOM   4754  HZ  PHE P  81      27.520-116.180  17.370  0.00  0.00      PROC  
ATOM   4755  CD2 PHE P  81      29.480-117.920  19.500  0.00  0.00      PROC  
ATOM   4756  HD2 PHE P  81      29.460-118.320  20.500  0.00  0.00      PROC  
ATOM   4757  CE2 PHE P  81      28.440-117.060  19.010  0.00  0.00      PROC  
ATOM   4758  HE2 PHE P  81      27.740-116.610  19.710  0.00  0.00      PROC  
ATOM   4759  C   PHE P  81      32.330-120.860  20.820  0.00  0.00      PROC  
ATOM   4760  O   PHE P  81      33.290-121.480  20.340  0.00  0.00      PROC  
ATOM   4761  N   ASP P  82      31.760-121.220  22.000  0.00  0.00      PROC  
ATOM   4762  HN  ASP P  82      31.040-120.700  22.460  0.00  0.00      PROC  
ATOM   4763  CA  ASP P  82      32.160-122.360  22.770  0.00  0.00      PROC  
ATOM   4764  HA  ASP P  82      33.220-122.190  22.910  0.00  0.00      PROC  
ATOM   4765  CB  ASP P  82      31.320-122.600  24.040  0.00  0.00      PROC  
ATOM   4766  HB1 ASP P  82      31.620-123.470  24.660  0.00  0.00      PROC  
ATOM   4767  HB2 ASP P  82      30.280-122.840  23.730  0.00  0.00      PROC  
ATOM   4768  CG  ASP P  82      31.200-121.390  24.950  0.00  0.00      PROC  
ATOM   4769  OD1 ASP P  82      30.550-121.590  26.000  0.00  0.00      PROC  
ATOM   4770  OD2 ASP P  82      31.620-120.230  24.620  0.00  0.00      PROC  
ATOM   4771  C   ASP P  82      32.240-123.710  22.080  0.00  0.00      PROC  
ATOM   4772  O   ASP P  82      33.100-124.570  22.230  0.00  0.00      PROC  
ATOM   4773  N   GLY P  83      31.220-124.050  21.250  0.00  0.00      PROC  
ATOM   4774  HN  GLY P  83      30.350-123.570  21.200  0.00  0.00      PROC  
ATOM   4775  CA  GLY P  83      31.310-125.350  20.560  0.00  0.00      PROC  
ATOM   4776  HA1 GLY P  83      30.330-125.500  20.150  0.00  0.00      PROC  
ATOM   4777  HA2 GLY P  83      31.500-126.130  21.280  0.00  0.00      PROC  
ATOM   4778  C   GLY P  83      32.280-125.380  19.430  0.00  0.00      PROC  
ATOM   4779  O   GLY P  83      33.050-126.360  19.400  0.00  0.00      PROC  
ATOM   4780  N   ILE P  84      32.300-124.270  18.700  0.00  0.00      PROC  
ATOM   4781  HN  ILE P  84      31.500-123.660  18.690  0.00  0.00      PROC  
ATOM   4782  CA  ILE P  84      33.270-123.970  17.630  0.00  0.00      PROC  
ATOM   4783  HA  ILE P  84      33.050-124.790  16.960  0.00  0.00      PROC  
ATOM   4784  CB  ILE P  84      33.110-122.590  16.970  0.00  0.00      PROC  
ATOM   4785  HB  ILE P  84      33.210-121.730  17.670  0.00  0.00      PROC  
ATOM   4786  CG2 ILE P  84      34.100-122.460  15.830  0.00  0.00      PROC  
ATOM   4787 HG21 ILE P  84      34.200-123.340  15.150  0.00  0.00      PROC  
ATOM   4788 HG22 ILE P  84      35.120-122.160  16.160  0.00  0.00      PROC  
ATOM   4789 HG23 ILE P  84      33.750-121.610  15.220  0.00  0.00      PROC  
ATOM   4790  CG1 ILE P  84      31.660-122.490  16.350  0.00  0.00      PROC  
ATOM   4791 HG11 ILE P  84      31.590-121.440  16.000  0.00  0.00      PROC  
ATOM   4792 HG12 ILE P  84      30.810-122.450  17.060  0.00  0.00      PROC  
ATOM   4793  CD  ILE P  84      31.430-123.390  15.130  0.00  0.00      PROC  
ATOM   4794  HD1 ILE P  84      31.860-123.100  14.150  0.00  0.00      PROC  
ATOM   4795  HD2 ILE P  84      30.370-123.350  14.800  0.00  0.00      PROC  
ATOM   4796  HD3 ILE P  84      31.730-124.430  15.400  0.00  0.00      PROC  
ATOM   4797  C   ILE P  84      34.720-124.120  18.110  0.00  0.00      PROC  
ATOM   4798  O   ILE P  84      35.580-124.690  17.540  0.00  0.00      PROC  
ATOM   4799  N   TRP P  85      34.970-123.610  19.330  0.00  0.00      PROC  
ATOM   4800  HN  TRP P  85      34.260-123.050  19.760  0.00  0.00      PROC  
ATOM   4801  CA  TRP P  85      36.220-123.790  20.050  0.00  0.00      PROC  
ATOM   4802  HA  TRP P  85      37.040-123.330  19.520  0.00  0.00      PROC  
ATOM   4803  CB  TRP P  85      36.140-122.880  21.340  0.00  0.00      PROC  
ATOM   4804  HB1 TRP P  85      35.330-123.190  22.030  0.00  0.00      PROC  
ATOM   4805  HB2 TRP P  85      35.950-121.850  20.960  0.00  0.00      PROC  
ATOM   4806  CG  TRP P  85      37.410-122.850  22.100  0.00  0.00      PROC  
ATOM   4807  CD1 TRP P  85      37.850-123.700  23.060  0.00  0.00      PROC  
ATOM   4808  HD1 TRP P  85      37.240-124.450  23.540  0.00  0.00      PROC  
ATOM   4809  NE1 TRP P  85      39.120-123.310  23.510  0.00  0.00      PROC  
ATOM   4810  HE1 TRP P  85      39.660-123.780  24.180  0.00  0.00      PROC  
ATOM   4811  CE2 TRP P  85      39.640-122.400  22.630  0.00  0.00      PROC  
ATOM   4812  CD2 TRP P  85      38.570-121.980  21.760  0.00  0.00      PROC  
ATOM   4813  CE3 TRP P  85      38.810-120.940  20.850  0.00  0.00      PROC  
ATOM   4814  HE3 TRP P  85      38.040-120.630  20.160  0.00  0.00      PROC  
ATOM   4815  CZ3 TRP P  85      40.070-120.300  20.830  0.00  0.00      PROC  
ATOM   4816  HZ3 TRP P  85      40.320-119.510  20.140  0.00  0.00      PROC  
ATOM   4817  CZ2 TRP P  85      40.880-121.720  22.600  0.00  0.00      PROC  
ATOM   4818  HZ2 TRP P  85      41.680-122.160  23.180  0.00  0.00      PROC  
ATOM   4819  CH2 TRP P  85      41.050-120.670  21.640  0.00  0.00      PROC  
ATOM   4820  HH2 TRP P  85      42.080-120.390  21.470  0.00  0.00      PROC  
ATOM   4821  C   TRP P  85      36.590-125.240  20.480  0.00  0.00      PROC  
ATOM   4822  O   TRP P  85      37.770-125.680  20.450  0.00  0.00      PROC  
ATOM   4823  N   LYS P  86      35.570-126.070  20.820  0.00  0.00      PROC  
ATOM   4824  HN  LYS P  86      34.640-125.740  20.940  0.00  0.00      PROC  
ATOM   4825  CA  LYS P  86      35.710-127.510  21.130  0.00  0.00      PROC  
ATOM   4826  HA  LYS P  86      36.610-127.660  21.700  0.00  0.00      PROC  
ATOM   4827  CB  LYS P  86      34.640-127.880  22.160  0.00  0.00      PROC  
ATOM   4828  HB1 LYS P  86      34.690-128.990  22.280  0.00  0.00      PROC  
ATOM   4829  HB2 LYS P  86      33.630-127.490  21.930  0.00  0.00      PROC  
ATOM   4830  CG  LYS P  86      34.980-127.360  23.550  0.00  0.00      PROC  
ATOM   4831  HG1 LYS P  86      34.010-127.270  24.080  0.00  0.00      PROC  
ATOM   4832  HG2 LYS P  86      35.360-126.330  23.370  0.00  0.00      PROC  
ATOM   4833  CD  LYS P  86      35.890-128.220  24.400  0.00  0.00      PROC  
ATOM   4834  HD1 LYS P  86      36.810-128.400  23.810  0.00  0.00      PROC  
ATOM   4835  HD2 LYS P  86      35.510-129.250  24.600  0.00  0.00      PROC  
ATOM   4836  CE  LYS P  86      36.340-127.590  25.670  0.00  0.00      PROC  
ATOM   4837  HE1 LYS P  86      36.560-126.510  25.520  0.00  0.00      PROC  
ATOM   4838  HE2 LYS P  86      37.340-127.990  25.940  0.00  0.00      PROC  
ATOM   4839  NZ  LYS P  86      35.410-127.770  26.770  0.00  0.00      PROC  
ATOM   4840  HZ1 LYS P  86      35.810-127.600  27.720  0.00  0.00      PROC  
ATOM   4841  HZ2 LYS P  86      35.160-128.780  26.860  0.00  0.00      PROC  
ATOM   4842  HZ3 LYS P  86      34.540-127.210  26.690  0.00  0.00      PROC  
ATOM   4843  C   LYS P  86      36.020-128.350  19.950  0.00  0.00      PROC  
ATOM   4844  O   LYS P  86      36.920-129.160  19.910  0.00  0.00      PROC  
ATOM   4845  N   ALA P  87      35.250-128.060  18.820  0.00  0.00      PROC  
ATOM   4846  HN  ALA P  87      34.560-127.350  18.940  0.00  0.00      PROC  
ATOM   4847  CA  ALA P  87      35.570-128.500  17.510  0.00  0.00      PROC  
ATOM   4848  HA  ALA P  87      35.700-129.570  17.520  0.00  0.00      PROC  
ATOM   4849  CB  ALA P  87      34.400-128.060  16.600  0.00  0.00      PROC  
ATOM   4850  HB1 ALA P  87      34.270-126.970  16.470  0.00  0.00      PROC  
ATOM   4851  HB2 ALA P  87      33.460-128.430  17.060  0.00  0.00      PROC  
ATOM   4852  HB3 ALA P  87      34.580-128.540  15.610  0.00  0.00      PROC  
ATOM   4853  C   ALA P  87      36.890-128.060  16.950  0.00  0.00      PROC  
ATOM   4854  O   ALA P  87      37.550-128.900  16.330  0.00  0.00      PROC  
ATOM   4855  N   SER P  88      37.330-126.810  17.190  0.00  0.00      PROC  
ATOM   4856  HN  SER P  88      36.730-126.140  17.610  0.00  0.00      PROC  
ATOM   4857  CA  SER P  88      38.700-126.450  16.890  0.00  0.00      PROC  
ATOM   4858  HA  SER P  88      38.920-126.530  15.830  0.00  0.00      PROC  
ATOM   4859  CB  SER P  88      38.970-124.910  17.150  0.00  0.00      PROC  
ATOM   4860  HB1 SER P  88      39.980-124.670  16.750  0.00  0.00      PROC  
ATOM   4861  HB2 SER P  88      38.780-124.650  18.220  0.00  0.00      PROC  
ATOM   4862  OG  SER P  88      38.020-124.160  16.420  0.00  0.00      PROC  
ATOM   4863  HG1 SER P  88      37.160-124.540  16.580  0.00  0.00      PROC  
ATOM   4864  C   SER P  88      39.770-127.220  17.580  0.00  0.00      PROC  
ATOM   4865  O   SER P  88      40.760-127.550  16.950  0.00  0.00      PROC  
ATOM   4866  N   PHE P  89      39.740-127.360  18.920  0.00  0.00      PROC  
ATOM   4867  HN  PHE P  89      38.890-127.160  19.400  0.00  0.00      PROC  
ATOM   4868  CA  PHE P  89      40.820-127.950  19.670  0.00  0.00      PROC  
ATOM   4869  HA  PHE P  89      41.750-127.440  19.510  0.00  0.00      PROC  
ATOM   4870  CB  PHE P  89      40.490-127.810  21.200  0.00  0.00      PROC  
ATOM   4871  HB1 PHE P  89      39.520-128.260  21.500  0.00  0.00      PROC  
ATOM   4872  HB2 PHE P  89      40.420-126.730  21.450  0.00  0.00      PROC  
ATOM   4873  CG  PHE P  89      41.500-128.370  22.090  0.00  0.00      PROC  
ATOM   4874  CD1 PHE P  89      41.670-129.820  22.200  0.00  0.00      PROC  
ATOM   4875  HD1 PHE P  89      41.050-130.530  21.660  0.00  0.00      PROC  
ATOM   4876  CE1 PHE P  89      42.530-130.350  23.220  0.00  0.00      PROC  
ATOM   4877  HE1 PHE P  89      42.730-131.400  23.300  0.00  0.00      PROC  
ATOM   4878  CZ  PHE P  89      43.390-129.500  23.940  0.00  0.00      PROC  
ATOM   4879  HZ  PHE P  89      44.050-129.960  24.660  0.00  0.00      PROC  
ATOM   4880  CD2 PHE P  89      42.220-127.600  23.040  0.00  0.00      PROC  
ATOM   4881  HD2 PHE P  89      42.190-126.520  23.130  0.00  0.00      PROC  
ATOM   4882  CE2 PHE P  89      43.140-128.150  23.950  0.00  0.00      PROC  
ATOM   4883  HE2 PHE P  89      43.750-127.580  24.630  0.00  0.00      PROC  
ATOM   4884  C   PHE P  89      40.960-129.430  19.310  0.00  0.00      PROC  
ATOM   4885  O   PHE P  89      41.950-130.010  18.910  0.00  0.00      PROC  
ATOM   4886  N   THR P  90      39.840-130.110  19.360  0.00  0.00      PROC  
ATOM   4887  HN  THR P  90      39.010-129.620  19.620  0.00  0.00      PROC  
ATOM   4888  CA  THR P  90      39.750-131.510  18.790  0.00  0.00      PROC  
ATOM   4889  HA  THR P  90      40.560-132.060  19.220  0.00  0.00      PROC  
ATOM   4890  CB  THR P  90      38.320-132.110  19.020  0.00  0.00      PROC  
ATOM   4891  HB  THR P  90      37.520-131.400  18.750  0.00  0.00      PROC  
ATOM   4892  OG1 THR P  90      38.160-132.260  20.420  0.00  0.00      PROC  
ATOM   4893  HG1 THR P  90      38.710-133.030  20.580  0.00  0.00      PROC  
ATOM   4894  CG2 THR P  90      38.170-133.460  18.330  0.00  0.00      PROC  
ATOM   4895 HG21 THR P  90      38.160-133.320  17.220  0.00  0.00      PROC  
ATOM   4896 HG22 THR P  90      37.270-134.040  18.590  0.00  0.00      PROC  
ATOM   4897 HG23 THR P  90      39.070-134.080  18.520  0.00  0.00      PROC  
ATOM   4898  C   THR P  90      40.010-131.580  17.240  0.00  0.00      PROC  
ATOM   4899  O   THR P  90      40.650-132.480  16.860  0.00  0.00      PROC  
ATOM   4900  N   THR P  91      39.680-130.700  16.310  0.00  0.00      PROC  
ATOM   4901  HN  THR P  91      39.060-129.960  16.560  0.00  0.00      PROC  
ATOM   4902  CA  THR P  91      40.130-130.840  14.980  0.00  0.00      PROC  
ATOM   4903  HA  THR P  91      39.830-131.820  14.640  0.00  0.00      PROC  
ATOM   4904  CB  THR P  91      39.620-129.780  13.980  0.00  0.00      PROC  
ATOM   4905  HB  THR P  91      39.900-128.720  14.170  0.00  0.00      PROC  
ATOM   4906  OG1 THR P  91      38.230-129.940  13.990  0.00  0.00      PROC  
ATOM   4907  HG1 THR P  91      37.820-129.530  14.750  0.00  0.00      PROC  
ATOM   4908  CG2 THR P  91      40.180-130.090  12.530  0.00  0.00      PROC  
ATOM   4909 HG21 THR P  91      40.000-131.150  12.230  0.00  0.00      PROC  
ATOM   4910 HG22 THR P  91      41.270-129.900  12.580  0.00  0.00      PROC  
ATOM   4911 HG23 THR P  91      39.740-129.440  11.750  0.00  0.00      PROC  
ATOM   4912  C   THR P  91      41.720-130.830  14.880  0.00  0.00      PROC  
ATOM   4913  O   THR P  91      42.410-131.590  14.150  0.00  0.00      PROC  
ATOM   4914  N   PHE P  92      42.370-129.890  15.620  0.00  0.00      PROC  
ATOM   4915  HN  PHE P  92      41.790-129.320  16.190  0.00  0.00      PROC  
ATOM   4916  CA  PHE P  92      43.780-129.650  15.700  0.00  0.00      PROC  
ATOM   4917  HA  PHE P  92      44.210-129.440  14.730  0.00  0.00      PROC  
ATOM   4918  CB  PHE P  92      44.080-128.230  16.290  0.00  0.00      PROC  
ATOM   4919  HB1 PHE P  92      43.310-128.050  17.060  0.00  0.00      PROC  
ATOM   4920  HB2 PHE P  92      43.990-127.490  15.470  0.00  0.00      PROC  
ATOM   4921  CG  PHE P  92      45.450-128.070  16.960  0.00  0.00      PROC  
ATOM   4922  CD1 PHE P  92      45.630-128.290  18.360  0.00  0.00      PROC  
ATOM   4923  HD1 PHE P  92      44.750-128.620  18.900  0.00  0.00      PROC  
ATOM   4924  CE1 PHE P  92      46.850-128.120  18.990  0.00  0.00      PROC  
ATOM   4925  HE1 PHE P  92      46.840-128.310  20.060  0.00  0.00      PROC  
ATOM   4926  CZ  PHE P  92      47.940-127.730  18.140  0.00  0.00      PROC  
ATOM   4927  HZ  PHE P  92      48.860-127.660  18.690  0.00  0.00      PROC  
ATOM   4928  CD2 PHE P  92      46.520-127.510  16.180  0.00  0.00      PROC  
ATOM   4929  HD2 PHE P  92      46.420-127.250  15.140  0.00  0.00      PROC  
ATOM   4930  CE2 PHE P  92      47.740-127.510  16.750  0.00  0.00      PROC  
ATOM   4931  HE2 PHE P  92      48.560-127.050  16.210  0.00  0.00      PROC  
ATOM   4932  C   PHE P  92      44.530-130.840  16.340  0.00  0.00      PROC  
ATOM   4933  O   PHE P  92      45.330-131.530  15.700  0.00  0.00      PROC  
ATOM   4934  N   THR P  93      44.190-131.250  17.550  0.00  0.00      PROC  
ATOM   4935  HN  THR P  93      43.470-130.800  18.080  0.00  0.00      PROC  
ATOM   4936  CA  THR P  93      44.730-132.420  18.060  0.00  0.00      PROC  
ATOM   4937  HA  THR P  93      45.800-132.370  17.920  0.00  0.00      PROC  
ATOM   4938  CB  THR P  93      44.380-132.560  19.600  0.00  0.00      PROC  
ATOM   4939  HB  THR P  93      44.790-133.500  20.030  0.00  0.00      PROC  
ATOM   4940  OG1 THR P  93      43.030-132.400  19.900  0.00  0.00      PROC  
ATOM   4941  HG1 THR P  93      42.850-131.460  19.890  0.00  0.00      PROC  
ATOM   4942  CG2 THR P  93      45.040-131.390  20.300  0.00  0.00      PROC  
ATOM   4943 HG21 THR P  93      45.130-131.460  21.400  0.00  0.00      PROC  
ATOM   4944 HG22 THR P  93      44.500-130.420  20.220  0.00  0.00      PROC  
ATOM   4945 HG23 THR P  93      46.090-131.220  19.960  0.00  0.00      PROC  
ATOM   4946  C   THR P  93      44.380-133.760  17.330  0.00  0.00      PROC  
ATOM   4947  O   THR P  93      45.230-134.600  17.210  0.00  0.00      PROC  
ATOM   4948  N   VAL P  94      43.160-133.970  16.800  0.00  0.00      PROC  
ATOM   4949  HN  VAL P  94      42.460-133.250  16.770  0.00  0.00      PROC  
ATOM   4950  CA  VAL P  94      42.940-135.190  15.990  0.00  0.00      PROC  
ATOM   4951  HA  VAL P  94      43.240-136.050  16.570  0.00  0.00      PROC  
ATOM   4952  CB  VAL P  94      41.450-135.470  15.780  0.00  0.00      PROC  
ATOM   4953  HB  VAL P  94      40.960-134.540  15.400  0.00  0.00      PROC  
ATOM   4954  CG1 VAL P  94      41.120-136.660  14.830  0.00  0.00      PROC  
ATOM   4955 HG11 VAL P  94      41.240-136.290  13.790  0.00  0.00      PROC  
ATOM   4956 HG12 VAL P  94      40.070-136.900  15.070  0.00  0.00      PROC  
ATOM   4957 HG13 VAL P  94      41.700-137.570  15.090  0.00  0.00      PROC  
ATOM   4958  CG2 VAL P  94      40.830-135.550  17.240  0.00  0.00      PROC  
ATOM   4959 HG21 VAL P  94      41.040-134.700  17.930  0.00  0.00      PROC  
ATOM   4960 HG22 VAL P  94      41.290-136.500  17.600  0.00  0.00      PROC  
ATOM   4961 HG23 VAL P  94      39.740-135.690  17.130  0.00  0.00      PROC  
ATOM   4962  C   VAL P  94      43.690-135.280  14.640  0.00  0.00      PROC  
ATOM   4963  O   VAL P  94      44.300-136.220  14.210  0.00  0.00      PROC  
ATOM   4964  N   THR P  95      43.680-134.180  13.880  0.00  0.00      PROC  
ATOM   4965  HN  THR P  95      43.150-133.360  14.090  0.00  0.00      PROC  
ATOM   4966  CA  THR P  95      44.480-134.090  12.640  0.00  0.00      PROC  
ATOM   4967  HA  THR P  95      44.080-134.880  12.030  0.00  0.00      PROC  
ATOM   4968  CB  THR P  95      44.300-132.760  11.910  0.00  0.00      PROC  
ATOM   4969  HB  THR P  95      44.720-131.990  12.590  0.00  0.00      PROC  
ATOM   4970  OG1 THR P  95      42.950-132.460  11.600  0.00  0.00      PROC  
ATOM   4971  HG1 THR P  95      42.610-132.160  12.450  0.00  0.00      PROC  
ATOM   4972  CG2 THR P  95      45.000-132.810  10.480  0.00  0.00      PROC  
ATOM   4973 HG21 THR P  95      44.750-131.870   9.920  0.00  0.00      PROC  
ATOM   4974 HG22 THR P  95      44.650-133.660   9.860  0.00  0.00      PROC  
ATOM   4975 HG23 THR P  95      46.070-132.900  10.740  0.00  0.00      PROC  
ATOM   4976  C   THR P  95      46.010-134.360  12.790  0.00  0.00      PROC  
ATOM   4977  O   THR P  95      46.660-135.150  12.070  0.00  0.00      PROC  
ATOM   4978  N   LYS P  96      46.630-133.650  13.810  0.00  0.00      PROC  
ATOM   4979  HN  LYS P  96      46.040-133.210  14.480  0.00  0.00      PROC  
ATOM   4980  CA  LYS P  96      48.060-133.630  13.920  0.00  0.00      PROC  
ATOM   4981  HA  LYS P  96      48.370-133.470  12.900  0.00  0.00      PROC  
ATOM   4982  CB  LYS P  96      48.690-132.540  14.860  0.00  0.00      PROC  
ATOM   4983  HB1 LYS P  96      48.130-131.610  14.650  0.00  0.00      PROC  
ATOM   4984  HB2 LYS P  96      49.750-132.300  14.620  0.00  0.00      PROC  
ATOM   4985  CG  LYS P  96      48.440-132.930  16.280  0.00  0.00      PROC  
ATOM   4986  HG1 LYS P  96      49.140-133.710  16.630  0.00  0.00      PROC  
ATOM   4987  HG2 LYS P  96      47.410-133.310  16.490  0.00  0.00      PROC  
ATOM   4988  CD  LYS P  96      48.360-131.660  17.110  0.00  0.00      PROC  
ATOM   4989  HD1 LYS P  96      47.840-131.770  18.090  0.00  0.00      PROC  
ATOM   4990  HD2 LYS P  96      47.590-130.970  16.710  0.00  0.00      PROC  
ATOM   4991  CE  LYS P  96      49.660-130.930  17.430  0.00  0.00      PROC  
ATOM   4992  HE1 LYS P  96      49.530-129.940  17.930  0.00  0.00      PROC  
ATOM   4993  HE2 LYS P  96      50.290-130.790  16.520  0.00  0.00      PROC  
ATOM   4994  NZ  LYS P  96      50.410-131.870  18.340  0.00  0.00      PROC  
ATOM   4995  HZ1 LYS P  96      51.390-131.520  18.370  0.00  0.00      PROC  
ATOM   4996  HZ2 LYS P  96      50.380-132.830  17.940  0.00  0.00      PROC  
ATOM   4997  HZ3 LYS P  96      49.940-131.870  19.260  0.00  0.00      PROC  
ATOM   4998  C   LYS P  96      48.420-135.010  14.380  0.00  0.00      PROC  
ATOM   4999  O   LYS P  96      49.470-135.530  13.980  0.00  0.00      PROC  
ATOM   5000  N   TYR P  97      47.630-135.720  15.230  0.00  0.00      PROC  
ATOM   5001  HN  TYR P  97      46.720-135.350  15.380  0.00  0.00      PROC  
ATOM   5002  CA  TYR P  97      47.870-137.040  15.740  0.00  0.00      PROC  
ATOM   5003  HA  TYR P  97      48.810-137.150  16.260  0.00  0.00      PROC  
ATOM   5004  CB  TYR P  97      46.680-137.210  16.750  0.00  0.00      PROC  
ATOM   5005  HB1 TYR P  97      45.780-136.890  16.180  0.00  0.00      PROC  
ATOM   5006  HB2 TYR P  97      46.960-136.530  17.590  0.00  0.00      PROC  
ATOM   5007  CG  TYR P  97      46.530-138.690  17.210  0.00  0.00      PROC  
ATOM   5008  CD1 TYR P  97      45.600-139.410  16.620  0.00  0.00      PROC  
ATOM   5009  HD1 TYR P  97      44.970-138.940  15.880  0.00  0.00      PROC  
ATOM   5010  CE1 TYR P  97      45.290-140.760  16.910  0.00  0.00      PROC  
ATOM   5011  HE1 TYR P  97      44.560-141.380  16.420  0.00  0.00      PROC  
ATOM   5012  CZ  TYR P  97      46.130-141.320  17.950  0.00  0.00      PROC  
ATOM   5013  OH  TYR P  97      45.980-142.600  18.410  0.00  0.00      PROC  
ATOM   5014  HH  TYR P  97      46.360-142.630  19.290  0.00  0.00      PROC  
ATOM   5015  CD2 TYR P  97      47.410-139.300  18.080  0.00  0.00      PROC  
ATOM   5016  HD2 TYR P  97      48.170-138.760  18.620  0.00  0.00      PROC  
ATOM   5017  CE2 TYR P  97      47.120-140.530  18.560  0.00  0.00      PROC  
ATOM   5018  HE2 TYR P  97      47.800-141.050  19.220  0.00  0.00      PROC  
ATOM   5019  C   TYR P  97      47.940-138.090  14.590  0.00  0.00      PROC  
ATOM   5020  O   TYR P  97      48.970-138.740  14.370  0.00  0.00      PROC  
ATOM   5021  N   TRP P  98      46.950-138.100  13.730  0.00  0.00      PROC  
ATOM   5022  HN  TRP P  98      46.110-137.590  13.930  0.00  0.00      PROC  
ATOM   5023  CA  TRP P  98      46.890-138.960  12.550  0.00  0.00      PROC  
ATOM   5024  HA  TRP P  98      47.090-139.960  12.910  0.00  0.00      PROC  
ATOM   5025  CB  TRP P  98      45.500-138.760  11.790  0.00  0.00      PROC  
ATOM   5026  HB1 TRP P  98      45.540-139.000  10.710  0.00  0.00      PROC  
ATOM   5027  HB2 TRP P  98      45.350-137.670  11.850  0.00  0.00      PROC  
ATOM   5028  CG  TRP P  98      44.460-139.520  12.610  0.00  0.00      PROC  
ATOM   5029  CD1 TRP P  98      43.330-138.990  13.150  0.00  0.00      PROC  
ATOM   5030  HD1 TRP P  98      42.970-137.990  12.970  0.00  0.00      PROC  
ATOM   5031  NE1 TRP P  98      42.620-139.890  13.940  0.00  0.00      PROC  
ATOM   5032  HE1 TRP P  98      41.860-139.710  14.520  0.00  0.00      PROC  
ATOM   5033  CE2 TRP P  98      43.260-141.090  13.810  0.00  0.00      PROC  
ATOM   5034  CD2 TRP P  98      44.440-140.930  13.050  0.00  0.00      PROC  
ATOM   5035  CE3 TRP P  98      45.190-142.050  12.680  0.00  0.00      PROC  
ATOM   5036  HE3 TRP P  98      46.000-141.920  11.970  0.00  0.00      PROC  
ATOM   5037  CZ3 TRP P  98      44.770-143.260  13.120  0.00  0.00      PROC  
ATOM   5038  HZ3 TRP P  98      45.270-144.200  12.940  0.00  0.00      PROC  
ATOM   5039  CZ2 TRP P  98      42.860-142.350  14.300  0.00  0.00      PROC  
ATOM   5040  HZ2 TRP P  98      41.990-142.400  14.950  0.00  0.00      PROC  
ATOM   5041  CH2 TRP P  98      43.620-143.460  13.910  0.00  0.00      PROC  
ATOM   5042  HH2 TRP P  98      43.410-144.460  14.280  0.00  0.00      PROC  
ATOM   5043  C   TRP P  98      47.990-138.690  11.490  0.00  0.00      PROC  
ATOM   5044  O   TRP P  98      48.620-139.540  10.860  0.00  0.00      PROC  
ATOM   5045  N   PHE P  99      48.250-137.450  11.150  0.00  0.00      PROC  
ATOM   5046  HN  PHE P  99      47.690-136.730  11.550  0.00  0.00      PROC  
ATOM   5047  CA  PHE P  99      49.200-136.970  10.120  0.00  0.00      PROC  
ATOM   5048  HA  PHE P  99      49.110-137.650   9.290  0.00  0.00      PROC  
ATOM   5049  CB  PHE P  99      48.830-135.660   9.580  0.00  0.00      PROC  
ATOM   5050  HB1 PHE P  99      48.970-134.940  10.410  0.00  0.00      PROC  
ATOM   5051  HB2 PHE P  99      47.810-135.560   9.160  0.00  0.00      PROC  
ATOM   5052  CG  PHE P  99      49.690-135.070   8.470  0.00  0.00      PROC  
ATOM   5053  CD1 PHE P  99      50.000-133.720   8.360  0.00  0.00      PROC  
ATOM   5054  HD1 PHE P  99      49.660-133.050   9.140  0.00  0.00      PROC  
ATOM   5055  CE1 PHE P  99      50.850-133.260   7.370  0.00  0.00      PROC  
ATOM   5056  HE1 PHE P  99      51.220-132.280   7.140  0.00  0.00      PROC  
ATOM   5057  CZ  PHE P  99      51.560-134.130   6.540  0.00  0.00      PROC  
ATOM   5058  HZ  PHE P  99      52.180-133.790   5.730  0.00  0.00      PROC  
ATOM   5059  CD2 PHE P  99      50.300-135.960   7.540  0.00  0.00      PROC  
ATOM   5060  HD2 PHE P  99      50.220-137.040   7.580  0.00  0.00      PROC  
ATOM   5061  CE2 PHE P  99      51.190-135.500   6.570  0.00  0.00      PROC  
ATOM   5062  HE2 PHE P  99      51.620-136.220   5.890  0.00  0.00      PROC
[truncated: 31,209,271 more chars]
