# Supplementary material for: Seeking the Membrane-Bound Structure of the Caveolin 8S Complex
Source: J Phys Chem B. 2025 Jul 25;129(31):7932–8. doi: 10.1021/acs.jpcb.5c01585 (PMC12337093; doi:10.1021/acs.jpcb.5c01585)
Supplement: Supplementary file 2 [file jp5c01585_si_002.zip › FinalPDBfiles/3.32A.GLH.pdb]

CRYST1  169.059  169.059  135.415  90.00  90.00  90.00 P 1           1
ATOM      1  N   ILE P  49     -10.469  70.473  29.729  0.00  0.00      PROA  
ATOM      2  HT1 ILE P  49     -11.343  70.109  29.299  0.00  0.00      PROA  
ATOM      3  HT2 ILE P  49     -10.575  70.369  30.759  0.00  0.00      PROA  
ATOM      4  HT3 ILE P  49      -9.790  69.775  29.366  0.00  0.00      PROA  
ATOM      5  CA  ILE P  49     -10.099  71.831  29.265  0.00  0.00      PROA  
ATOM      6  HA  ILE P  49      -9.660  71.830  28.279  0.00  0.00      PROA  
ATOM      7  CB  ILE P  49     -11.247  72.879  29.293  0.00  0.00      PROA  
ATOM      8  HB  ILE P  49     -11.973  72.632  28.489  0.00  0.00      PROA  
ATOM      9  CG2 ILE P  49     -12.033  72.722  30.592  0.00  0.00      PROA  
ATOM     10 HG21 ILE P  49     -11.407  72.800  31.506  0.00  0.00      PROA  
ATOM     11 HG22 ILE P  49     -12.585  71.762  30.683  0.00  0.00      PROA  
ATOM     12 HG23 ILE P  49     -12.797  73.528  30.563  0.00  0.00      PROA  
ATOM     13  CG1 ILE P  49     -10.753  74.269  29.056  0.00  0.00      PROA  
ATOM     14 HG11 ILE P  49      -9.976  74.287  28.263  0.00  0.00      PROA  
ATOM     15 HG12 ILE P  49     -10.151  74.634  29.915  0.00  0.00      PROA  
ATOM     16  CD  ILE P  49     -11.682  75.300  28.626  0.00  0.00      PROA  
ATOM     17  HD1 ILE P  49     -12.612  75.260  29.234  0.00  0.00      PROA  
ATOM     18  HD2 ILE P  49     -12.023  75.238  27.570  0.00  0.00      PROA  
ATOM     19  HD3 ILE P  49     -11.297  76.302  28.914  0.00  0.00      PROA  
ATOM     20  C   ILE P  49      -8.861  72.291  30.019  0.00  0.00      PROA  
ATOM     21  O   ILE P  49      -8.806  72.368  31.293  0.00  0.00      PROA  
ATOM     22  N   ASP P  50      -7.736  72.515  29.330  0.00  0.00      PROA  
ATOM     23  HN  ASP P  50      -7.662  72.188  28.391  0.00  0.00      PROA  
ATOM     24  CA  ASP P  50      -6.535  73.205  29.916  0.00  0.00      PROA  
ATOM     25  HA  ASP P  50      -6.609  72.901  30.949  0.00  0.00      PROA  
ATOM     26  CB  ASP P  50      -5.281  72.561  29.311  0.00  0.00      PROA  
ATOM     27  HB1 ASP P  50      -4.415  73.207  29.572  0.00  0.00      PROA  
ATOM     28  HB2 ASP P  50      -5.488  72.484  28.223  0.00  0.00      PROA  
ATOM     29  CG  ASP P  50      -5.066  71.174  29.904  0.00  0.00      PROA  
ATOM     30  OD1 ASP P  50      -4.515  70.247  29.171  0.00  0.00      PROA  
ATOM     31  OD2 ASP P  50      -5.137  71.052  31.143  0.00  0.00      PROA  
ATOM     32  C   ASP P  50      -6.500  74.753  29.723  0.00  0.00      PROA  
ATOM     33  O   ASP P  50      -7.020  75.224  28.733  0.00  0.00      PROA  
ATOM     34  N   LEU P  51      -5.850  75.418  30.715  0.00  0.00      PROA  
ATOM     35  HN  LEU P  51      -5.443  74.831  31.411  0.00  0.00      PROA  
ATOM     36  CA  LEU P  51      -5.992  76.858  30.858  0.00  0.00      PROA  
ATOM     37  HA  LEU P  51      -5.628  77.168  31.827  0.00  0.00      PROA  
ATOM     38  CB  LEU P  51      -5.322  77.636  29.661  0.00  0.00      PROA  
ATOM     39  HB1 LEU P  51      -5.225  78.708  29.937  0.00  0.00      PROA  
ATOM     40  HB2 LEU P  51      -5.960  77.485  28.764  0.00  0.00      PROA  
ATOM     41  CG  LEU P  51      -3.848  77.180  29.389  0.00  0.00      PROA  
ATOM     42  HG  LEU P  51      -3.787  76.081  29.238  0.00  0.00      PROA  
ATOM     43  CD1 LEU P  51      -3.201  77.902  28.157  0.00  0.00      PROA  
ATOM     44 HD11 LEU P  51      -3.643  78.921  28.150  0.00  0.00      PROA  
ATOM     45 HD12 LEU P  51      -3.310  77.411  27.167  0.00  0.00      PROA  
ATOM     46 HD13 LEU P  51      -2.097  77.960  28.259  0.00  0.00      PROA  
ATOM     47  CD2 LEU P  51      -2.946  77.590  30.589  0.00  0.00      PROA  
ATOM     48 HD21 LEU P  51      -3.361  77.276  31.571  0.00  0.00      PROA  
ATOM     49 HD22 LEU P  51      -2.867  78.696  30.533  0.00  0.00      PROA  
ATOM     50 HD23 LEU P  51      -1.963  77.072  30.615  0.00  0.00      PROA  
ATOM     51  C   LEU P  51      -7.524  77.161  31.110  0.00  0.00      PROA  
ATOM     52  O   LEU P  51      -8.127  77.865  30.263  0.00  0.00      PROA  
ATOM     53  N   VAL P  52      -8.113  76.754  32.277  0.00  0.00      PROA  
ATOM     54  HN  VAL P  52      -7.573  76.218  32.921  0.00  0.00      PROA  
ATOM     55  CA  VAL P  52      -9.517  76.991  32.675  0.00  0.00      PROA  
ATOM     56  HA  VAL P  52     -10.244  76.582  31.988  0.00  0.00      PROA  
ATOM     57  CB  VAL P  52      -9.883  76.074  33.880  0.00  0.00      PROA  
ATOM     58  HB  VAL P  52      -9.104  76.095  34.672  0.00  0.00      PROA  
ATOM     59  CG1 VAL P  52     -11.242  76.441  34.461  0.00  0.00      PROA  
ATOM     60 HG11 VAL P  52     -12.043  76.360  33.695  0.00  0.00      PROA  
ATOM     61 HG12 VAL P  52     -11.164  77.485  34.831  0.00  0.00      PROA  
ATOM     62 HG13 VAL P  52     -11.589  75.760  35.268  0.00  0.00      PROA  
ATOM     63  CG2 VAL P  52     -10.011  74.618  33.444  0.00  0.00      PROA  
ATOM     64 HG21 VAL P  52     -10.328  74.050  34.345  0.00  0.00      PROA  
ATOM     65 HG22 VAL P  52      -8.997  74.247  33.180  0.00  0.00      PROA  
ATOM     66 HG23 VAL P  52     -10.836  74.496  32.710  0.00  0.00      PROA  
ATOM     67  C   VAL P  52      -9.858  78.467  33.082  0.00  0.00      PROA  
ATOM     68  O   VAL P  52      -9.060  79.087  33.856  0.00  0.00      PROA  
ATOM     69  N   ASN P  53     -11.017  78.966  32.612  0.00  0.00      PROA  
ATOM     70  HN  ASN P  53     -11.537  78.361  32.013  0.00  0.00      PROA  
ATOM     71  CA  ASN P  53     -11.466  80.334  32.851  0.00  0.00      PROA  
ATOM     72  HA  ASN P  53     -12.521  80.300  32.622  0.00  0.00      PROA  
ATOM     73  CB  ASN P  53     -11.375  80.852  34.310  0.00  0.00      PROA  
ATOM     74  HB1 ASN P  53     -10.368  80.746  34.767  0.00  0.00      PROA  
ATOM     75  HB2 ASN P  53     -12.100  80.299  34.945  0.00  0.00      PROA  
ATOM     76  CG  ASN P  53     -11.756  82.326  34.389  0.00  0.00      PROA  
ATOM     77  OD1 ASN P  53     -10.923  83.203  34.607  0.00  0.00      PROA  
ATOM     78  ND2 ASN P  53     -13.026  82.660  34.169  0.00  0.00      PROA  
ATOM     79 HD21 ASN P  53     -13.281  83.621  34.063  0.00  0.00      PROA  
ATOM     80 HD22 ASN P  53     -13.748  81.978  34.055  0.00  0.00      PROA  
ATOM     81  C   ASN P  53     -10.880  81.246  31.762  0.00  0.00      PROA  
ATOM     82  O   ASN P  53      -9.816  81.878  31.882  0.00  0.00      PROA  
ATOM     83  N   ARG P  54     -11.523  81.174  30.594  0.00  0.00      PROA  
ATOM     84  HN  ARG P  54     -12.300  80.559  30.489  0.00  0.00      PROA  
ATOM     85  CA  ARG P  54     -11.170  81.919  29.372  0.00  0.00      PROA  
ATOM     86  HA  ARG P  54     -10.252  82.428  29.626  0.00  0.00      PROA  
ATOM     87  CB  ARG P  54     -11.164  80.971  28.177  0.00  0.00      PROA  
ATOM     88  HB1 ARG P  54     -10.905  81.617  27.311  0.00  0.00      PROA  
ATOM     89  HB2 ARG P  54     -12.197  80.593  28.023  0.00  0.00      PROA  
ATOM     90  CG  ARG P  54     -10.176  79.752  28.258  0.00  0.00      PROA  
ATOM     91  HG1 ARG P  54     -10.371  79.139  29.164  0.00  0.00      PROA  
ATOM     92  HG2 ARG P  54      -9.130  80.121  28.316  0.00  0.00      PROA  
ATOM     93  CD  ARG P  54     -10.428  78.814  27.132  0.00  0.00      PROA  
ATOM     94  HD1 ARG P  54     -10.564  79.272  26.129  0.00  0.00      PROA  
ATOM     95  HD2 ARG P  54     -11.419  78.344  27.312  0.00  0.00      PROA  
ATOM     96  NE  ARG P  54      -9.436  77.678  27.126  0.00  0.00      PROA  
ATOM     97  HE  ARG P  54      -8.932  77.594  27.985  0.00  0.00      PROA  
ATOM     98  CZ  ARG P  54      -9.353  76.816  26.119  0.00  0.00      PROA  
ATOM     99  NH1 ARG P  54     -10.065  76.874  25.007  0.00  0.00      PROA  
ATOM    100 HH11 ARG P  54     -10.761  77.578  24.870  0.00  0.00      PROA  
ATOM    101 HH12 ARG P  54      -9.939  76.227  24.255  0.00  0.00      PROA  
ATOM    102  NH2 ARG P  54      -8.543  75.829  26.452  0.00  0.00      PROA  
ATOM    103 HH21 ARG P  54      -8.086  75.771  27.340  0.00  0.00      PROA  
ATOM    104 HH22 ARG P  54      -8.711  74.977  25.955  0.00  0.00      PROA  
ATOM    105  C   ARG P  54     -12.083  83.136  29.159  0.00  0.00      PROA  
ATOM    106  O   ARG P  54     -12.070  83.806  28.180  0.00  0.00      PROA  
ATOM    107  N   ASP P  55     -12.886  83.435  30.176  0.00  0.00      PROA  
ATOM    108  HN  ASP P  55     -12.927  82.803  30.946  0.00  0.00      PROA  
ATOM    109  CA  ASP P  55     -14.057  84.348  30.092  0.00  0.00      PROA  
ATOM    110  HA  ASP P  55     -14.798  83.760  29.572  0.00  0.00      PROA  
ATOM    111  CB  ASP P  55     -14.605  84.587  31.471  0.00  0.00      PROA  
ATOM    112  HB1 ASP P  55     -15.299  85.455  31.464  0.00  0.00      PROA  
ATOM    113  HB2 ASP P  55     -13.803  84.917  32.165  0.00  0.00      PROA  
ATOM    114  CG  ASP P  55     -15.409  83.468  32.030  0.00  0.00      PROA  
ATOM    115  OD1 ASP P  55     -15.601  82.414  31.416  0.00  0.00      PROA  
ATOM    116  OD2 ASP P  55     -15.998  83.648  33.126  0.00  0.00      PROA  
ATOM    117  C   ASP P  55     -13.834  85.763  29.437  0.00  0.00      PROA  
ATOM    118  O   ASP P  55     -12.661  86.243  29.467  0.00  0.00      PROA  
ATOM    119  N   PRO P  56     -14.868  86.312  28.803  0.00  0.00      PROA  
ATOM    120  CD  PRO P  56     -16.100  85.593  28.454  0.00  0.00      PROA  
ATOM    121  HD1 PRO P  56     -16.731  85.366  29.340  0.00  0.00      PROA  
ATOM    122  HD2 PRO P  56     -15.868  84.650  27.914  0.00  0.00      PROA  
ATOM    123  CA  PRO P  56     -14.947  87.666  28.280  0.00  0.00      PROA  
ATOM    124  HA  PRO P  56     -14.279  87.660  27.431  0.00  0.00      PROA  
ATOM    125  CB  PRO P  56     -16.433  87.851  28.032  0.00  0.00      PROA  
ATOM    126  HB1 PRO P  56     -16.748  88.698  27.385  0.00  0.00      PROA  
ATOM    127  HB2 PRO P  56     -16.944  88.056  28.996  0.00  0.00      PROA  
ATOM    128  CG  PRO P  56     -16.919  86.467  27.571  0.00  0.00      PROA  
ATOM    129  HG1 PRO P  56     -18.015  86.403  27.738  0.00  0.00      PROA  
ATOM    130  HG2 PRO P  56     -16.632  86.145  26.547  0.00  0.00      PROA  
ATOM    131  C   PRO P  56     -14.473  88.801  29.122  0.00  0.00      PROA  
ATOM    132  O   PRO P  56     -14.690  88.809  30.317  0.00  0.00      PROA  
ATOM    133  N   LYS P  57     -13.826  89.758  28.419  0.00  0.00      PROA  
ATOM    134  HN  LYS P  57     -13.683  89.668  27.436  0.00  0.00      PROA  
ATOM    135  CA  LYS P  57     -13.381  91.021  28.986  0.00  0.00      PROA  
ATOM    136  HA  LYS P  57     -13.545  91.044  30.053  0.00  0.00      PROA  
ATOM    137  CB  LYS P  57     -11.857  91.316  28.774  0.00  0.00      PROA  
ATOM    138  HB1 LYS P  57     -11.597  92.224  29.358  0.00  0.00      PROA  
ATOM    139  HB2 LYS P  57     -11.717  91.579  27.703  0.00  0.00      PROA  
ATOM    140  CG  LYS P  57     -10.973  90.196  29.077  0.00  0.00      PROA  
ATOM    141  HG1 LYS P  57      -9.959  90.637  28.972  0.00  0.00      PROA  
ATOM    142  HG2 LYS P  57     -11.134  89.436  28.283  0.00  0.00      PROA  
ATOM    143  CD  LYS P  57     -11.116  89.814  30.575  0.00  0.00      PROA  
ATOM    144  HD1 LYS P  57     -11.965  89.111  30.712  0.00  0.00      PROA  
ATOM    145  HD2 LYS P  57     -11.479  90.655  31.203  0.00  0.00      PROA  
ATOM    146  CE  LYS P  57      -9.921  89.071  31.142  0.00  0.00      PROA  
ATOM    147  HE1 LYS P  57      -9.714  88.230  30.447  0.00  0.00      PROA  
ATOM    148  HE2 LYS P  57     -10.262  88.766  32.154  0.00  0.00      PROA  
ATOM    149  NZ  LYS P  57      -8.648  89.818  31.302  0.00  0.00      PROA  
ATOM    150  HZ1 LYS P  57      -8.276  90.286  30.451  0.00  0.00      PROA  
ATOM    151  HZ2 LYS P  57      -7.908  89.160  31.618  0.00  0.00      PROA  
ATOM    152  HZ3 LYS P  57      -8.736  90.531  32.054  0.00  0.00      PROA  
ATOM    153  C   LYS P  57     -14.262  92.160  28.523  0.00  0.00      PROA  
ATOM    154  O   LYS P  57     -14.254  92.512  27.301  0.00  0.00      PROA  
ATOM    155  N   HSD P  58     -14.935  92.918  29.387  0.00  0.00      PROA  
ATOM    156  HN  HSD P  58     -15.034  92.593  30.324  0.00  0.00      PROA  
ATOM    157  CA  HSD P  58     -15.676  94.184  29.084  0.00  0.00      PROA  
ATOM    158  HA  HSD P  58     -16.041  94.528  30.041  0.00  0.00      PROA  
ATOM    159  CB  HSD P  58     -14.804  95.350  28.500  0.00  0.00      PROA  
ATOM    160  HB1 HSD P  58     -15.433  96.234  28.258  0.00  0.00      PROA  
ATOM    161  HB2 HSD P  58     -14.415  95.104  27.489  0.00  0.00      PROA  
ATOM    162  ND1 HSD P  58     -13.935  96.867  30.261  0.00  0.00      PROA  
ATOM    163  HD1 HSD P  58     -14.783  97.395  30.307  0.00  0.00      PROA  
ATOM    164  CG  HSD P  58     -13.741  95.737  29.460  0.00  0.00      PROA  
ATOM    165  CE1 HSD P  58     -12.800  97.045  31.066  0.00  0.00      PROA  
ATOM    166  HE1 HSD P  58     -12.562  97.944  31.634  0.00  0.00      PROA  
ATOM    167  NE2 HSD P  58     -11.897  96.143  30.771  0.00  0.00      PROA  
ATOM    168  CD2 HSD P  58     -12.468  95.350  29.767  0.00  0.00      PROA  
ATOM    169  HD2 HSD P  58     -11.982  94.436  29.448  0.00  0.00      PROA  
ATOM    170  C   HSD P  58     -16.868  93.939  28.140  0.00  0.00      PROA  
ATOM    171  O   HSD P  58     -17.257  94.848  27.459  0.00  0.00      PROA  
ATOM    172  N   LEU P  59     -17.438  92.721  28.084  0.00  0.00      PROA  
ATOM    173  HN  LEU P  59     -16.997  91.931  28.502  0.00  0.00      PROA  
ATOM    174  CA  LEU P  59     -18.617  92.458  27.288  0.00  0.00      PROA  
ATOM    175  HA  LEU P  59     -19.240  93.336  27.210  0.00  0.00      PROA  
ATOM    176  CB  LEU P  59     -18.238  91.764  25.999  0.00  0.00      PROA  
ATOM    177  HB1 LEU P  59     -19.073  91.222  25.506  0.00  0.00      PROA  
ATOM    178  HB2 LEU P  59     -17.428  91.030  26.196  0.00  0.00      PROA  
ATOM    179  CG  LEU P  59     -17.652  92.729  24.884  0.00  0.00      PROA  
ATOM    180  HG  LEU P  59     -16.960  93.533  25.214  0.00  0.00      PROA  
ATOM    181  CD1 LEU P  59     -16.662  92.075  23.874  0.00  0.00      PROA  
ATOM    182 HD11 LEU P  59     -15.732  91.736  24.377  0.00  0.00      PROA  
ATOM    183 HD12 LEU P  59     -16.301  92.931  23.265  0.00  0.00      PROA  
ATOM    184 HD13 LEU P  59     -17.228  91.303  23.310  0.00  0.00      PROA  
ATOM    185  CD2 LEU P  59     -18.747  93.453  24.162  0.00  0.00      PROA  
ATOM    186 HD21 LEU P  59     -19.283  94.210  24.773  0.00  0.00      PROA  
ATOM    187 HD22 LEU P  59     -19.475  92.759  23.691  0.00  0.00      PROA  
ATOM    188 HD23 LEU P  59     -18.344  94.093  23.348  0.00  0.00      PROA  
ATOM    189  C   LEU P  59     -19.461  91.455  28.113  0.00  0.00      PROA  
ATOM    190  O   LEU P  59     -18.846  90.515  28.611  0.00  0.00      PROA  
ATOM    191  N   ASN P  60     -20.784  91.621  28.288  0.00  0.00      PROA  
ATOM    192  HN  ASN P  60     -21.244  92.330  27.760  0.00  0.00      PROA  
ATOM    193  CA  ASN P  60     -21.625  90.773  29.160  0.00  0.00      PROA  
ATOM    194  HA  ASN P  60     -21.169  90.772  30.139  0.00  0.00      PROA  
ATOM    195  CB  ASN P  60     -23.123  91.424  29.097  0.00  0.00      PROA  
ATOM    196  HB1 ASN P  60     -23.370  91.302  28.021  0.00  0.00      PROA  
ATOM    197  HB2 ASN P  60     -23.058  92.523  29.247  0.00  0.00      PROA  
ATOM    198  CG  ASN P  60     -24.122  90.744  30.042  0.00  0.00      PROA  
ATOM    199  OD1 ASN P  60     -23.807  89.729  30.681  0.00  0.00      PROA  
ATOM    200  ND2 ASN P  60     -25.300  91.334  30.214  0.00  0.00      PROA  
ATOM    201 HD21 ASN P  60     -25.422  92.268  29.879  0.00  0.00      PROA  
ATOM    202 HD22 ASN P  60     -25.897  90.877  30.873  0.00  0.00      PROA  
ATOM    203  C   ASN P  60     -21.700  89.277  28.691  0.00  0.00      PROA  
ATOM    204  O   ASN P  60     -22.354  89.019  27.712  0.00  0.00      PROA  
ATOM    205  N   ASP P  61     -21.053  88.340  29.467  0.00  0.00      PROA  
ATOM    206  HN  ASP P  61     -20.610  88.643  30.307  0.00  0.00      PROA  
ATOM    207  CA  ASP P  61     -20.838  86.915  29.174  0.00  0.00      PROA  
ATOM    208  HA  ASP P  61     -20.266  86.869  28.259  0.00  0.00      PROA  
ATOM    209  CB  ASP P  61     -19.825  86.285  30.179  0.00  0.00      PROA  
ATOM    210  HB1 ASP P  61     -18.932  86.910  30.395  0.00  0.00      PROA  
ATOM    211  HB2 ASP P  61     -19.447  85.328  29.762  0.00  0.00      PROA  
ATOM    212  CG  ASP P  61     -20.340  85.962  31.596  0.00  0.00      PROA  
ATOM    213  OD1 ASP P  61     -20.984  86.881  32.192  0.00  0.00      PROA  
ATOM    214  OD2 ASP P  61     -19.773  84.976  32.163  0.00  0.00      PROA  
ATOM    215  C   ASP P  61     -22.083  86.089  28.938  0.00  0.00      PROA  
ATOM    216  O   ASP P  61     -22.169  85.417  27.917  0.00  0.00      PROA  
ATOM    217  N   ASP P  62     -23.069  86.368  29.791  0.00  0.00      PROA  
ATOM    218  HN  ASP P  62     -22.941  87.014  30.539  0.00  0.00      PROA  
ATOM    219  CA  ASP P  62     -24.408  85.804  29.699  0.00  0.00      PROA  
ATOM    220  HA  ASP P  62     -24.253  84.737  29.635  0.00  0.00      PROA  
ATOM    221  CB  ASP P  62     -25.263  86.229  30.865  0.00  0.00      PROA  
ATOM    222  HB1 ASP P  62     -26.285  85.795  30.815  0.00  0.00      PROA  
ATOM    223  HB2 ASP P  62     -25.308  87.335  30.768  0.00  0.00      PROA  
ATOM    224  CG  ASP P  62     -24.895  85.618  32.240  0.00  0.00      PROA  
ATOM    225  OD1 ASP P  62     -23.980  84.787  32.417  0.00  0.00      PROA  
ATOM    226  OD2 ASP P  62     -25.654  85.852  33.184  0.00  0.00      PROA  
ATOM    227  C   ASP P  62     -25.127  86.241  28.328  0.00  0.00      PROA  
ATOM    228  O   ASP P  62     -25.842  85.425  27.804  0.00  0.00      PROA  
ATOM    229  N   VAL P  63     -24.877  87.415  27.792  0.00  0.00      PROA  
ATOM    230  HN  VAL P  63     -24.139  88.028  28.062  0.00  0.00      PROA  
ATOM    231  CA  VAL P  63     -25.370  87.832  26.496  0.00  0.00      PROA  
ATOM    232  HA  VAL P  63     -26.423  87.633  26.363  0.00  0.00      PROA  
ATOM    233  CB  VAL P  63     -25.473  89.338  26.193  0.00  0.00      PROA  
ATOM    234  HB  VAL P  63     -24.457  89.780  26.114  0.00  0.00      PROA  
ATOM    235  CG1 VAL P  63     -26.119  89.530  24.804  0.00  0.00      PROA  
ATOM    236 HG11 VAL P  63     -26.451  90.587  24.720  0.00  0.00      PROA  
ATOM    237 HG12 VAL P  63     -26.962  88.839  24.588  0.00  0.00      PROA  
ATOM    238 HG13 VAL P  63     -25.394  89.451  23.965  0.00  0.00      PROA  
ATOM    239  CG2 VAL P  63     -26.244  90.066  27.285  0.00  0.00      PROA  
ATOM    240 HG21 VAL P  63     -25.896  89.668  28.261  0.00  0.00      PROA  
ATOM    241 HG22 VAL P  63     -27.345  89.922  27.245  0.00  0.00      PROA  
ATOM    242 HG23 VAL P  63     -26.192  91.175  27.336  0.00  0.00      PROA  
ATOM    243  C   VAL P  63     -24.570  87.059  25.399  0.00  0.00      PROA  
ATOM    244  O   VAL P  63     -25.213  86.382  24.586  0.00  0.00      PROA  
ATOM    245  N   VAL P  64     -23.270  87.068  25.372  0.00  0.00      PROA  
ATOM    246  HN  VAL P  64     -22.809  87.604  26.075  0.00  0.00      PROA  
ATOM    247  CA  VAL P  64     -22.495  86.714  24.263  0.00  0.00      PROA  
ATOM    248  HA  VAL P  64     -22.990  87.126  23.396  0.00  0.00      PROA  
ATOM    249  CB  VAL P  64     -21.248  87.390  24.306  0.00  0.00      PROA  
ATOM    250  HB  VAL P  64     -20.753  87.313  23.315  0.00  0.00      PROA  
ATOM    251  CG1 VAL P  64     -21.532  88.910  24.405  0.00  0.00      PROA  
ATOM    252 HG11 VAL P  64     -21.577  89.167  25.485  0.00  0.00      PROA  
ATOM    253 HG12 VAL P  64     -22.404  89.303  23.840  0.00  0.00      PROA  
ATOM    254 HG13 VAL P  64     -20.637  89.420  23.990  0.00  0.00      PROA  
ATOM    255  CG2 VAL P  64     -20.320  86.931  25.441  0.00  0.00      PROA  
ATOM    256 HG21 VAL P  64     -20.854  87.134  26.394  0.00  0.00      PROA  
ATOM    257 HG22 VAL P  64     -19.336  87.446  25.465  0.00  0.00      PROA  
ATOM    258 HG23 VAL P  64     -20.103  85.842  25.402  0.00  0.00      PROA  
ATOM    259  C   VAL P  64     -22.418  85.187  24.039  0.00  0.00      PROA  
ATOM    260  O   VAL P  64     -22.129  84.685  22.948  0.00  0.00      PROA  
ATOM    261  N   LYS P  65     -22.656  84.336  25.067  0.00  0.00      PROA  
ATOM    262  HN  LYS P  65     -22.824  84.627  26.006  0.00  0.00      PROA  
ATOM    263  CA  LYS P  65     -22.742  82.846  25.008  0.00  0.00      PROA  
ATOM    264  HA  LYS P  65     -21.848  82.385  24.616  0.00  0.00      PROA  
ATOM    265  CB  LYS P  65     -23.014  82.282  26.460  0.00  0.00      PROA  
ATOM    266  HB1 LYS P  65     -23.973  82.745  26.777  0.00  0.00      PROA  
ATOM    267  HB2 LYS P  65     -22.269  82.698  27.172  0.00  0.00      PROA  
ATOM    268  CG  LYS P  65     -23.032  80.733  26.544  0.00  0.00      PROA  
ATOM    269  HG1 LYS P  65     -23.928  80.290  26.060  0.00  0.00      PROA  
ATOM    270  HG2 LYS P  65     -23.270  80.564  27.616  0.00  0.00      PROA  
ATOM    271  CD  LYS P  65     -21.731  80.014  26.156  0.00  0.00      PROA  
ATOM    272  HD1 LYS P  65     -21.069  80.027  27.048  0.00  0.00      PROA  
ATOM    273  HD2 LYS P  65     -21.232  80.323  25.213  0.00  0.00      PROA  
ATOM    274  CE  LYS P  65     -22.015  78.514  25.752  0.00  0.00      PROA  
ATOM    275  HE1 LYS P  65     -21.034  78.060  25.494  0.00  0.00      PROA  
ATOM    276  HE2 LYS P  65     -22.683  78.416  24.869  0.00  0.00      PROA  
ATOM    277  NZ  LYS P  65     -22.552  77.735  26.925  0.00  0.00      PROA  
ATOM    278  HZ1 LYS P  65     -22.983  76.868  26.546  0.00  0.00      PROA  
ATOM    279  HZ2 LYS P  65     -23.212  78.300  27.496  0.00  0.00      PROA  
ATOM    280  HZ3 LYS P  65     -21.711  77.533  27.502  0.00  0.00      PROA  
ATOM    281  C   LYS P  65     -23.953  82.534  24.154  0.00  0.00      PROA  
ATOM    282  O   LYS P  65     -25.037  82.979  24.433  0.00  0.00      PROA  
ATOM    283  N   ILE P  66     -23.864  81.466  23.280  0.00  0.00      PROA  
ATOM    284  HN  ILE P  66     -22.933  81.256  22.993  0.00  0.00      PROA  
ATOM    285  CA  ILE P  66     -25.104  80.895  22.698  0.00  0.00      PROA  
ATOM    286  HA  ILE P  66     -25.990  81.338  23.128  0.00  0.00      PROA  
ATOM    287  CB  ILE P  66     -25.193  81.140  21.148  0.00  0.00      PROA  
ATOM    288  HB  ILE P  66     -24.562  80.383  20.634  0.00  0.00      PROA  
ATOM    289  CG2 ILE P  66     -26.604  81.085  20.669  0.00  0.00      PROA  
ATOM    290 HG21 ILE P  66     -27.169  81.810  21.293  0.00  0.00      PROA  
ATOM    291 HG22 ILE P  66     -27.079  80.084  20.753  0.00  0.00      PROA  
ATOM    292 HG23 ILE P  66     -26.763  81.413  19.619  0.00  0.00      PROA  
ATOM    293  CG1 ILE P  66     -24.634  82.547  20.798  0.00  0.00      PROA  
ATOM    294 HG11 ILE P  66     -24.701  83.155  21.725  0.00  0.00      PROA  
ATOM    295 HG12 ILE P  66     -25.332  82.999  20.061  0.00  0.00      PROA  
ATOM    296  CD  ILE P  66     -23.257  82.498  20.238  0.00  0.00      PROA  
ATOM    297  HD1 ILE P  66     -22.468  82.113  20.918  0.00  0.00      PROA  
ATOM    298  HD2 ILE P  66     -23.000  83.540  19.951  0.00  0.00      PROA  
ATOM    299  HD3 ILE P  66     -23.223  81.926  19.286  0.00  0.00      PROA  
ATOM    300  C   ILE P  66     -25.203  79.407  22.986  0.00  0.00      PROA  
ATOM    301  O   ILE P  66     -24.259  78.687  22.562  0.00  0.00      PROA  
ATOM    302  N   ASP P  67     -26.257  78.970  23.592  0.00  0.00      PROA  
ATOM    303  HN  ASP P  67     -26.842  79.599  24.098  0.00  0.00      PROA  
ATOM    304  CA  ASP P  67     -26.661  77.528  23.697  0.00  0.00      PROA  
ATOM    305  HA  ASP P  67     -26.432  77.108  22.728  0.00  0.00      PROA  
ATOM    306  CB  ASP P  67     -26.082  76.926  25.022  0.00  0.00      PROA  
ATOM    307  HB1 ASP P  67     -26.784  76.382  25.691  0.00  0.00      PROA  
ATOM    308  HB2 ASP P  67     -25.724  77.803  25.602  0.00  0.00      PROA  
ATOM    309  CG  ASP P  67     -24.894  76.081  24.790  0.00  0.00      PROA  
ATOM    310  OD1 ASP P  67     -24.122  75.794  25.721  0.00  0.00      PROA  
ATOM    311  OD2 ASP P  67     -24.743  75.469  23.714  0.00  0.00      PROA  
ATOM    312  C   ASP P  67     -28.195  77.582  23.778  0.00  0.00      PROA  
ATOM    313  O   ASP P  67     -28.924  78.560  23.604  0.00  0.00      PROA  
ATOM    314  N   PHE P  68     -28.754  76.366  23.824  0.00  0.00      PROA  
ATOM    315  HN  PHE P  68     -28.101  75.652  24.067  0.00  0.00      PROA  
ATOM    316  CA  PHE P  68     -30.048  75.917  23.369  0.00  0.00      PROA  
ATOM    317  HA  PHE P  68     -30.124  76.134  22.314  0.00  0.00      PROA  
ATOM    318  CB  PHE P  68     -30.114  74.331  23.610  0.00  0.00      PROA  
ATOM    319  HB1 PHE P  68     -29.922  74.128  24.685  0.00  0.00      PROA  
ATOM    320  HB2 PHE P  68     -29.249  73.859  23.097  0.00  0.00      PROA  
ATOM    321  CG  PHE P  68     -31.396  73.774  23.120  0.00  0.00      PROA  
ATOM    322  CD1 PHE P  68     -31.667  73.665  21.779  0.00  0.00      PROA  
ATOM    323  HD1 PHE P  68     -30.953  74.136  21.120  0.00  0.00      PROA  
ATOM    324  CE1 PHE P  68     -32.893  73.189  21.251  0.00  0.00      PROA  
ATOM    325  HE1 PHE P  68     -33.130  73.365  20.212  0.00  0.00      PROA  
ATOM    326  CZ  PHE P  68     -33.879  72.856  22.213  0.00  0.00      PROA  
ATOM    327  HZ  PHE P  68     -34.877  72.582  21.902  0.00  0.00      PROA  
ATOM    328  CD2 PHE P  68     -32.303  73.213  24.041  0.00  0.00      PROA  
ATOM    329  HD2 PHE P  68     -31.927  73.213  25.053  0.00  0.00      PROA  
ATOM    330  CE2 PHE P  68     -33.590  72.779  23.614  0.00  0.00      PROA  
ATOM    331  HE2 PHE P  68     -34.374  72.453  24.282  0.00  0.00      PROA  
ATOM    332  C   PHE P  68     -31.297  76.565  23.974  0.00  0.00      PROA  
ATOM    333  O   PHE P  68     -32.265  76.813  23.204  0.00  0.00      PROA  
ATOM    334  N   GLU P  69     -31.330  76.897  25.236  0.00  0.00      PROA  
ATOM    335  HN  GLU P  69     -30.559  76.739  25.849  0.00  0.00      PROA  
ATOM    336  CA  GLU P  69     -32.256  77.755  25.986  0.00  0.00      PROA  
ATOM    337  HA  GLU P  69     -33.177  77.194  26.053  0.00  0.00      PROA  
ATOM    338  CB  GLU P  69     -31.718  77.831  27.512  0.00  0.00      PROA  
ATOM    339  HB1 GLU P  69     -32.538  78.079  28.220  0.00  0.00      PROA  
ATOM    340  HB2 GLU P  69     -30.889  78.570  27.535  0.00  0.00      PROA  
ATOM    341  CG  GLU P  69     -31.302  76.480  28.093  0.00  0.00      PROA  
ATOM    342  HG1 GLU P  69     -31.876  75.607  27.715  0.00  0.00      PROA  
ATOM    343  HG2 GLU P  69     -31.353  76.519  29.203  0.00  0.00      PROA  
ATOM    344  CD  GLU P  69     -29.820  76.165  27.879  0.00  0.00      PROA  
ATOM    345  OE1 GLU P  69     -29.199  76.548  26.820  0.00  0.00      PROA  
ATOM    346  OE2 GLU P  69     -29.246  75.580  28.829  0.00  0.00      PROA  
ATOM    347  C   GLU P  69     -32.567  79.201  25.481  0.00  0.00      PROA  
ATOM    348  O   GLU P  69     -33.705  79.641  25.526  0.00  0.00      PROA  
ATOM    349  N   ASP P  70     -31.505  79.912  25.008  0.00  0.00      PROA  
ATOM    350  HN  ASP P  70     -30.584  79.541  25.096  0.00  0.00      PROA  
ATOM    351  CA  ASP P  70     -31.786  81.264  24.417  0.00  0.00      PROA  
ATOM    352  HA  ASP P  70     -32.599  81.675  24.997  0.00  0.00      PROA  
ATOM    353  CB  ASP P  70     -30.437  82.081  24.478  0.00  0.00      PROA  
ATOM    354  HB1 ASP P  70     -30.576  82.977  23.837  0.00  0.00      PROA  
ATOM    355  HB2 ASP P  70     -29.595  81.420  24.182  0.00  0.00      PROA  
ATOM    356  CG  ASP P  70     -30.223  82.631  25.854  0.00  0.00      PROA  
ATOM    357  OD1 ASP P  70     -29.137  83.249  26.020  0.00  0.00      PROA  
ATOM    358  OD2 ASP P  70     -31.126  82.740  26.715  0.00  0.00      PROA  
ATOM    359  C   ASP P  70     -32.226  81.124  22.989  0.00  0.00      PROA  
ATOM    360  O   ASP P  70     -32.440  82.114  22.248  0.00  0.00      PROA  
ATOM    361  N   VAL P  71     -32.288  79.918  22.430  0.00  0.00      PROA  
ATOM    362  HN  VAL P  71     -31.944  79.082  22.851  0.00  0.00      PROA  
ATOM    363  CA  VAL P  71     -32.628  79.700  20.999  0.00  0.00      PROA  
ATOM    364  HA  VAL P  71     -32.557  80.578  20.373  0.00  0.00      PROA  
ATOM    365  CB  VAL P  71     -31.623  78.765  20.375  0.00  0.00      PROA  
ATOM    366  HB  VAL P  71     -31.494  77.871  21.022  0.00  0.00      PROA  
ATOM    367  CG1 VAL P  71     -31.866  78.383  18.895  0.00  0.00      PROA  
ATOM    368 HG11 VAL P  71     -32.847  77.885  18.740  0.00  0.00      PROA  
ATOM    369 HG12 VAL P  71     -31.037  77.722  18.564  0.00  0.00      PROA  
ATOM    370 HG13 VAL P  71     -31.860  79.265  18.218  0.00  0.00      PROA  
ATOM    371  CG2 VAL P  71     -30.332  79.539  20.430  0.00  0.00      PROA  
ATOM    372 HG21 VAL P  71     -29.526  78.971  19.917  0.00  0.00      PROA  
ATOM    373 HG22 VAL P  71     -29.976  79.557  21.482  0.00  0.00      PROA  
ATOM    374 HG23 VAL P  71     -30.454  80.592  20.099  0.00  0.00      PROA  
ATOM    375  C   VAL P  71     -34.058  79.236  20.894  0.00  0.00      PROA  
ATOM    376  O   VAL P  71     -34.915  79.956  20.350  0.00  0.00      PROA  
ATOM    377  N   ILE P  72     -34.373  78.089  21.517  0.00  0.00      PROA  
ATOM    378  HN  ILE P  72     -33.752  77.517  22.047  0.00  0.00      PROA  
ATOM    379  CA  ILE P  72     -35.724  77.534  21.325  0.00  0.00      PROA  
ATOM    380  HA  ILE P  72     -36.321  78.160  20.678  0.00  0.00      PROA  
ATOM    381  CB  ILE P  72     -35.686  76.111  20.731  0.00  0.00      PROA  
ATOM    382  HB  ILE P  72     -35.200  75.585  21.581  0.00  0.00      PROA  
ATOM    383  CG2 ILE P  72     -37.020  75.599  20.410  0.00  0.00      PROA  
ATOM    384 HG21 ILE P  72     -36.859  74.572  20.018  0.00  0.00      PROA  
ATOM    385 HG22 ILE P  72     -37.572  76.262  19.710  0.00  0.00      PROA  
ATOM    386 HG23 ILE P  72     -37.598  75.447  21.346  0.00  0.00      PROA  
ATOM    387  CG1 ILE P  72     -34.775  76.089  19.540  0.00  0.00      PROA  
ATOM    388 HG11 ILE P  72     -34.764  75.031  19.203  0.00  0.00      PROA  
ATOM    389 HG12 ILE P  72     -33.712  76.274  19.806  0.00  0.00      PROA  
ATOM    390  CD  ILE P  72     -35.253  77.042  18.453  0.00  0.00      PROA  
ATOM    391  HD1 ILE P  72     -36.299  76.941  18.091  0.00  0.00      PROA  
ATOM    392  HD2 ILE P  72     -34.668  76.953  17.513  0.00  0.00      PROA  
ATOM    393  HD3 ILE P  72     -35.135  78.093  18.795  0.00  0.00      PROA  
ATOM    394  C   ILE P  72     -36.375  77.490  22.683  0.00  0.00      PROA  
ATOM    395  O   ILE P  72     -35.974  76.841  23.622  0.00  0.00      PROA  
ATOM    396  N   ALA P  73     -37.417  78.341  22.880  0.00  0.00      PROA  
ATOM    397  HN  ALA P  73     -37.763  78.921  22.147  0.00  0.00      PROA  
ATOM    398  CA  ALA P  73     -38.218  78.370  24.122  0.00  0.00      PROA  
ATOM    399  HA  ALA P  73     -38.006  77.479  24.696  0.00  0.00      PROA  
ATOM    400  CB  ALA P  73     -37.906  79.561  25.092  0.00  0.00      PROA  
ATOM    401  HB1 ALA P  73     -38.283  79.279  26.098  0.00  0.00      PROA  
ATOM    402  HB2 ALA P  73     -38.447  80.468  24.748  0.00  0.00      PROA  
ATOM    403  HB3 ALA P  73     -36.797  79.621  25.136  0.00  0.00      PROA  
ATOM    404  C   ALA P  73     -39.650  78.457  23.840  0.00  0.00      PROA  
ATOM    405  O   ALA P  73     -40.173  79.406  23.333  0.00  0.00      PROA  
ATOM    406  N   GLU P  74     -40.372  77.385  24.192  0.00  0.00      PROA  
ATOM    407  HN  GLU P  74     -39.905  76.650  24.677  0.00  0.00      PROA  
ATOM    408  CA  GLU P  74     -41.752  77.074  24.041  0.00  0.00      PROA  
ATOM    409  HA  GLU P  74     -42.168  77.616  23.205  0.00  0.00      PROA  
ATOM    410  CB  GLU P  74     -41.963  75.536  23.690  0.00  0.00      PROA  
ATOM    411  HB1 GLU P  74     -43.040  75.325  23.861  0.00  0.00      PROA  
ATOM    412  HB2 GLU P  74     -41.375  74.957  24.435  0.00  0.00      PROA  
ATOM    413  CG  GLU P  74     -41.797  75.138  22.234  0.00  0.00      PROA  
ATOM    414  HG1 GLU P  74     -40.749  75.139  21.863  0.00  0.00      PROA  
ATOM    415  HG2 GLU P  74     -42.366  75.849  21.598  0.00  0.00      PROA  
ATOM    416  CD  GLU P  74     -42.400  73.782  21.898  0.00  0.00      PROA  
ATOM    417  OE1 GLU P  74     -42.783  72.918  22.787  0.00  0.00      PROA  
ATOM    418  OE2 GLU P  74     -42.467  73.565  20.651  0.00  0.00      PROA  
ATOM    419  C   GLU P  74     -42.502  77.523  25.292  0.00  0.00      PROA  
ATOM    420  O   GLU P  74     -42.540  76.871  26.295  0.00  0.00      PROA  
ATOM    421  N   PRO P  75     -43.268  78.638  25.237  0.00  0.00      PROA  
ATOM    422  CD  PRO P  75     -43.510  79.522  24.104  0.00  0.00      PROA  
ATOM    423  HD1 PRO P  75     -44.236  79.144  23.354  0.00  0.00      PROA  
ATOM    424  HD2 PRO P  75     -42.590  79.763  23.529  0.00  0.00      PROA  
ATOM    425  CA  PRO P  75     -44.277  78.950  26.314  0.00  0.00      PROA  
ATOM    426  HA  PRO P  75     -43.735  79.139  27.229  0.00  0.00      PROA  
ATOM    427  CB  PRO P  75     -44.967  80.294  25.976  0.00  0.00      PROA  
ATOM    428  HB1 PRO P  75     -45.039  80.959  26.864  0.00  0.00      PROA  
ATOM    429  HB2 PRO P  75     -45.990  80.171  25.560  0.00  0.00      PROA  
ATOM    430  CG  PRO P  75     -44.025  80.793  24.820  0.00  0.00      PROA  
ATOM    431  HG1 PRO P  75     -44.578  81.455  24.120  0.00  0.00      PROA  
ATOM    432  HG2 PRO P  75     -43.147  81.314  25.258  0.00  0.00      PROA  
ATOM    433  C   PRO P  75     -45.290  77.797  26.510  0.00  0.00      PROA  
ATOM    434  O   PRO P  75     -45.501  76.979  25.644  0.00  0.00      PROA  
ATOM    435  N   GLU P  76     -45.909  77.723  27.683  0.00  0.00      PROA  
ATOM    436  HN  GLU P  76     -45.717  78.472  28.313  0.00  0.00      PROA  
ATOM    437  CA  GLU P  76     -46.657  76.571  28.155  0.00  0.00      PROA  
ATOM    438  HA  GLU P  76     -46.061  75.715  27.878  0.00  0.00      PROA  
ATOM    439  CB  GLU P  76     -46.909  76.676  29.689  0.00  0.00      PROA  
ATOM    440  HB1 GLU P  76     -47.314  77.710  29.709  0.00  0.00      PROA  
ATOM    441  HB2 GLU P  76     -45.946  76.675  30.242  0.00  0.00      PROA  
ATOM    442  CG  GLU P  76     -47.941  75.774  30.392  0.00  0.00      PROA  
ATOM    443  HG1 GLU P  76     -47.650  74.703  30.346  0.00  0.00      PROA  
ATOM    444  HG2 GLU P  76     -48.934  75.774  29.895  0.00  0.00      PROA  
ATOM    445  CD  GLU P  76     -47.965  76.084  31.856  0.00  0.00      PROA  
ATOM    446  OE1 GLU P  76     -46.964  75.868  32.577  0.00  0.00      PROA  
ATOM    447  OE2 GLU P  76     -49.095  76.542  32.198  0.00  0.00      PROA  
ATOM    448  C   GLU P  76     -48.017  76.380  27.423  0.00  0.00      PROA  
ATOM    449  O   GLU P  76     -48.843  77.271  27.285  0.00  0.00      PROA  
ATOM    450  N   GLY P  77     -48.013  75.209  26.717  0.00  0.00      PROA  
ATOM    451  HN  GLY P  77     -47.205  74.630  26.784  0.00  0.00      PROA  
ATOM    452  CA  GLY P  77     -49.122  74.676  25.895  0.00  0.00      PROA  
ATOM    453  HA1 GLY P  77     -50.012  75.093  26.342  0.00  0.00      PROA  
ATOM    454  HA2 GLY P  77     -49.059  73.600  25.972  0.00  0.00      PROA  
ATOM    455  C   GLY P  77     -49.001  74.983  24.407  0.00  0.00      PROA  
ATOM    456  O   GLY P  77     -48.634  76.101  23.972  0.00  0.00      PROA  
ATOM    457  N   THR P  78     -49.346  73.903  23.607  0.00  0.00      PROA  
ATOM    458  HN  THR P  78     -49.636  73.106  24.131  0.00  0.00      PROA  
ATOM    459  CA  THR P  78     -49.180  73.805  22.114  0.00  0.00      PROA  
ATOM    460  HA  THR P  78     -49.715  72.961  21.705  0.00  0.00      PROA  
ATOM    461  CB  THR P  78     -49.766  74.978  21.380  0.00  0.00      PROA  
ATOM    462  HB  THR P  78     -49.240  75.919  21.649  0.00  0.00      PROA  
ATOM    463  OG1 THR P  78     -51.154  75.188  21.698  0.00  0.00      PROA  
ATOM    464  HG1 THR P  78     -51.147  75.750  22.476  0.00  0.00      PROA  
ATOM    465  CG2 THR P  78     -49.784  74.647  19.906  0.00  0.00      PROA  
ATOM    466 HG21 THR P  78     -50.195  75.511  19.341  0.00  0.00      PROA  
ATOM    467 HG22 THR P  78     -50.209  73.641  19.699  0.00  0.00      PROA  
ATOM    468 HG23 THR P  78     -48.719  74.755  19.609  0.00  0.00      PROA  
ATOM    469  C   THR P  78     -47.738  73.569  21.906  0.00  0.00      PROA  
ATOM    470  O   THR P  78     -46.995  74.440  21.496  0.00  0.00      PROA  
ATOM    471  N   HSD P  79     -47.280  72.369  22.277  0.00  0.00      PROA  
ATOM    472  HN  HSD P  79     -47.933  71.665  22.545  0.00  0.00      PROA  
ATOM    473  CA  HSD P  79     -45.967  71.967  22.304  0.00  0.00      PROA  
ATOM    474  HA  HSD P  79     -45.338  72.841  22.226  0.00  0.00      PROA  
ATOM    475  CB  HSD P  79     -45.562  71.233  23.606  0.00  0.00      PROA  
ATOM    476  HB1 HSD P  79     -44.520  70.871  23.469  0.00  0.00      PROA  
ATOM    477  HB2 HSD P  79     -46.255  70.379  23.760  0.00  0.00      PROA  
ATOM    478  ND1 HSD P  79     -44.684  73.256  24.767  0.00  0.00      PROA  
ATOM    479  HD1 HSD P  79     -43.956  73.382  24.093  0.00  0.00      PROA  
ATOM    480  CG  HSD P  79     -45.520  72.159  24.710  0.00  0.00      PROA  
ATOM    481  CE1 HSD P  79     -44.860  73.855  25.971  0.00  0.00      PROA  
ATOM    482  HE1 HSD P  79     -44.189  74.662  26.263  0.00  0.00      PROA  
ATOM    483  NE2 HSD P  79     -45.792  73.265  26.681  0.00  0.00      PROA  
ATOM    484  CD2 HSD P  79     -46.220  72.204  25.906  0.00  0.00      PROA  
ATOM    485  HD2 HSD P  79     -46.979  71.488  26.197  0.00  0.00      PROA  
ATOM    486  C   HSD P  79     -45.449  71.077  21.062  0.00  0.00      PROA  
ATOM    487  O   HSD P  79     -46.149  70.325  20.417  0.00  0.00      PROA  
ATOM    488  N   SER P  80     -44.105  71.103  20.794  0.00  0.00      PROA  
ATOM    489  HN  SER P  80     -43.593  71.741  21.365  0.00  0.00      PROA  
ATOM    490  CA  SER P  80     -43.508  70.125  19.854  0.00  0.00      PROA  
ATOM    491  HA  SER P  80     -44.162  69.993  19.005  0.00  0.00      PROA  
ATOM    492  CB  SER P  80     -42.155  70.624  19.347  0.00  0.00      PROA  
ATOM    493  HB1 SER P  80     -42.271  71.517  18.696  0.00  0.00      PROA  
ATOM    494  HB2 SER P  80     -41.596  69.828  18.810  0.00  0.00      PROA  
ATOM    495  OG  SER P  80     -41.399  71.018  20.438  0.00  0.00      PROA  
ATOM    496  HG1 SER P  80     -41.660  71.922  20.629  0.00  0.00      PROA  
ATOM    497  C   SER P  80     -43.471  68.712  20.467  0.00  0.00      PROA  
ATOM    498  O   SER P  80     -43.565  68.537  21.715  0.00  0.00      PROA  
ATOM    499  N   PHE P  81     -43.414  67.689  19.565  0.00  0.00      PROA  
ATOM    500  HN  PHE P  81     -43.391  67.871  18.585  0.00  0.00      PROA  
ATOM    501  CA  PHE P  81     -43.233  66.342  19.961  0.00  0.00      PROA  
ATOM    502  HA  PHE P  81     -43.956  66.243  20.758  0.00  0.00      PROA  
ATOM    503  CB  PHE P  81     -43.441  65.265  18.854  0.00  0.00      PROA  
ATOM    504  HB1 PHE P  81     -43.275  64.223  19.201  0.00  0.00      PROA  
ATOM    505  HB2 PHE P  81     -42.673  65.328  18.054  0.00  0.00      PROA  
ATOM    506  CG  PHE P  81     -44.746  65.266  18.073  0.00  0.00      PROA  
ATOM    507  CD1 PHE P  81     -45.726  64.362  18.443  0.00  0.00      PROA  
ATOM    508  HD1 PHE P  81     -45.643  63.694  19.287  0.00  0.00      PROA  
ATOM    509  CE1 PHE P  81     -46.957  64.356  17.746  0.00  0.00      PROA  
ATOM    510  HE1 PHE P  81     -47.753  63.657  17.956  0.00  0.00      PROA  
ATOM    511  CZ  PHE P  81     -47.193  65.327  16.711  0.00  0.00      PROA  
ATOM    512  HZ  PHE P  81     -48.177  65.480  16.293  0.00  0.00      PROA  
ATOM    513  CD2 PHE P  81     -44.901  66.047  16.860  0.00  0.00      PROA  
ATOM    514  HD2 PHE P  81     -44.065  66.612  16.476  0.00  0.00      PROA  
ATOM    515  CE2 PHE P  81     -46.152  66.125  16.196  0.00  0.00      PROA  
ATOM    516  HE2 PHE P  81     -46.285  66.705  15.295  0.00  0.00      PROA  
ATOM    517  C   PHE P  81     -41.822  66.027  20.603  0.00  0.00      PROA  
ATOM    518  O   PHE P  81     -40.807  66.636  20.363  0.00  0.00      PROA  
ATOM    519  N   ASP P  82     -41.761  65.158  21.643  0.00  0.00      PROA  
ATOM    520  HN  ASP P  82     -42.640  64.706  21.778  0.00  0.00      PROA  
ATOM    521  CA  ASP P  82     -40.600  64.961  22.467  0.00  0.00      PROA  
ATOM    522  HA  ASP P  82     -40.315  65.882  22.954  0.00  0.00      PROA  
ATOM    523  CB  ASP P  82     -41.155  63.883  23.471  0.00  0.00      PROA  
ATOM    524  HB1 ASP P  82     -41.466  62.970  22.919  0.00  0.00      PROA  
ATOM    525  HB2 ASP P  82     -42.059  64.264  23.993  0.00  0.00      PROA  
ATOM    526  CG  ASP P  82     -40.182  63.601  24.561  0.00  0.00      PROA  
ATOM    527  OD1 ASP P  82     -40.593  63.066  25.602  0.00  0.00      PROA  
ATOM    528  OD2 ASP P  82     -38.958  63.812  24.465  0.00  0.00      PROA  
ATOM    529  C   ASP P  82     -39.276  64.540  21.753  0.00  0.00      PROA  
ATOM    530  O   ASP P  82     -38.226  65.023  22.109  0.00  0.00      PROA  
ATOM    531  N   GLY P  83     -39.420  63.603  20.687  0.00  0.00      PROA  
ATOM    532  HN  GLY P  83     -40.284  63.116  20.791  0.00  0.00      PROA  
ATOM    533  CA  GLY P  83     -38.347  63.139  19.818  0.00  0.00      PROA  
ATOM    534  HA1 GLY P  83     -38.682  62.472  19.038  0.00  0.00      PROA  
ATOM    535  HA2 GLY P  83     -37.658  62.713  20.532  0.00  0.00      PROA  
ATOM    536  C   GLY P  83     -37.754  64.229  19.028  0.00  0.00      PROA  
ATOM    537  O   GLY P  83     -36.548  64.380  18.770  0.00  0.00      PROA  
ATOM    538  N   ILE P  84     -38.568  65.070  18.424  0.00  0.00      PROA  
ATOM    539  HN  ILE P  84     -39.537  64.935  18.612  0.00  0.00      PROA  
ATOM    540  CA  ILE P  84     -38.246  66.311  17.772  0.00  0.00      PROA  
ATOM    541  HA  ILE P  84     -37.536  66.023  17.011  0.00  0.00      PROA  
ATOM    542  CB  ILE P  84     -39.544  66.927  17.184  0.00  0.00      PROA  
ATOM    543  HB  ILE P  84     -40.189  67.146  18.062  0.00  0.00      PROA  
ATOM    544  CG2 ILE P  84     -39.285  68.273  16.512  0.00  0.00      PROA  
ATOM    545 HG21 ILE P  84     -38.403  68.274  15.837  0.00  0.00      PROA  
ATOM    546 HG22 ILE P  84     -39.025  69.064  17.248  0.00  0.00      PROA  
ATOM    547 HG23 ILE P  84     -40.106  68.596  15.838  0.00  0.00      PROA  
ATOM    548  CG1 ILE P  84     -40.307  66.035  16.204  0.00  0.00      PROA  
ATOM    549 HG11 ILE P  84     -41.252  66.560  15.948  0.00  0.00      PROA  
ATOM    550 HG12 ILE P  84     -40.722  65.115  16.669  0.00  0.00      PROA  
ATOM    551  CD  ILE P  84     -39.547  65.494  14.968  0.00  0.00      PROA  
ATOM    552  HD1 ILE P  84     -40.206  64.818  14.381  0.00  0.00      PROA  
ATOM    553  HD2 ILE P  84     -38.709  64.834  15.279  0.00  0.00      PROA  
ATOM    554  HD3 ILE P  84     -39.127  66.349  14.398  0.00  0.00      PROA  
ATOM    555  C   ILE P  84     -37.574  67.315  18.632  0.00  0.00      PROA  
ATOM    556  O   ILE P  84     -36.536  67.773  18.254  0.00  0.00      PROA  
ATOM    557  N   TRP P  85     -38.038  67.595  19.836  0.00  0.00      PROA  
ATOM    558  HN  TRP P  85     -38.912  67.189  20.091  0.00  0.00      PROA  
ATOM    559  CA  TRP P  85     -37.484  68.422  20.835  0.00  0.00      PROA  
ATOM    560  HA  TRP P  85     -37.375  69.390  20.369  0.00  0.00      PROA  
ATOM    561  CB  TRP P  85     -38.404  68.509  22.010  0.00  0.00      PROA  
ATOM    562  HB1 TRP P  85     -38.486  67.482  22.426  0.00  0.00      PROA  
ATOM    563  HB2 TRP P  85     -39.407  68.934  21.793  0.00  0.00      PROA  
ATOM    564  CG  TRP P  85     -37.913  69.390  23.118  0.00  0.00      PROA  
ATOM    565  CD1 TRP P  85     -37.357  69.031  24.294  0.00  0.00      PROA  
ATOM    566  HD1 TRP P  85     -37.003  68.024  24.458  0.00  0.00      PROA  
ATOM    567  NE1 TRP P  85     -36.936  70.189  24.927  0.00  0.00      PROA  
ATOM    568  HE1 TRP P  85     -36.388  70.276  25.730  0.00  0.00      PROA  
ATOM    569  CE2 TRP P  85     -37.388  71.253  24.322  0.00  0.00      PROA  
ATOM    570  CD2 TRP P  85     -38.042  70.816  23.145  0.00  0.00      PROA  
ATOM    571  CE3 TRP P  85     -38.522  71.745  22.211  0.00  0.00      PROA  
ATOM    572  HE3 TRP P  85     -39.071  71.622  21.288  0.00  0.00      PROA  
ATOM    573  CZ3 TRP P  85     -38.295  73.044  22.538  0.00  0.00      PROA  
ATOM    574  HZ3 TRP P  85     -38.702  73.824  21.912  0.00  0.00      PROA  
ATOM    575  CZ2 TRP P  85     -37.147  72.595  24.671  0.00  0.00      PROA  
ATOM    576  HZ2 TRP P  85     -36.713  72.853  25.626  0.00  0.00      PROA  
ATOM    577  CH2 TRP P  85     -37.620  73.448  23.739  0.00  0.00      PROA  
ATOM    578  HH2 TRP P  85     -37.639  74.514  23.912  0.00  0.00      PROA  
ATOM    579  C   TRP P  85     -36.121  68.015  21.210  0.00  0.00      PROA  
ATOM    580  O   TRP P  85     -35.206  68.836  21.080  0.00  0.00      PROA  
ATOM    581  N   LYS P  86     -35.878  66.726  21.521  0.00  0.00      PROA  
ATOM    582  HN  LYS P  86     -36.594  66.076  21.764  0.00  0.00      PROA  
ATOM    583  CA  LYS P  86     -34.543  66.231  21.572  0.00  0.00      PROA  
ATOM    584  HA  LYS P  86     -34.044  66.803  22.341  0.00  0.00      PROA  
ATOM    585  CB  LYS P  86     -34.470  64.731  22.034  0.00  0.00      PROA  
ATOM    586  HB1 LYS P  86     -33.431  64.338  22.059  0.00  0.00      PROA  
ATOM    587  HB2 LYS P  86     -35.000  64.106  21.283  0.00  0.00      PROA  
ATOM    588  CG  LYS P  86     -35.082  64.459  23.472  0.00  0.00      PROA  
ATOM    589  HG1 LYS P  86     -36.096  64.910  23.535  0.00  0.00      PROA  
ATOM    590  HG2 LYS P  86     -34.530  65.067  24.221  0.00  0.00      PROA  
ATOM    591  CD  LYS P  86     -34.992  63.018  23.949  0.00  0.00      PROA  
ATOM    592  HD1 LYS P  86     -35.337  63.030  25.005  0.00  0.00      PROA  
ATOM    593  HD2 LYS P  86     -33.925  62.728  23.841  0.00  0.00      PROA  
ATOM    594  CE  LYS P  86     -35.890  62.052  23.093  0.00  0.00      PROA  
ATOM    595  HE1 LYS P  86     -35.424  61.057  23.254  0.00  0.00      PROA  
ATOM    596  HE2 LYS P  86     -35.711  62.266  22.018  0.00  0.00      PROA  
ATOM    597  NZ  LYS P  86     -37.303  62.164  23.467  0.00  0.00      PROA  
ATOM    598  HZ1 LYS P  86     -37.574  63.162  23.575  0.00  0.00      PROA  
ATOM    599  HZ2 LYS P  86     -37.658  61.621  24.280  0.00  0.00      PROA  
ATOM    600  HZ3 LYS P  86     -37.836  61.788  22.657  0.00  0.00      PROA  
ATOM    601  C   LYS P  86     -33.689  66.335  20.341  0.00  0.00      PROA  
ATOM    602  O   LYS P  86     -32.578  66.831  20.385  0.00  0.00      PROA  
ATOM    603  N   ALA P  87     -34.213  66.037  19.189  0.00  0.00      PROA  
ATOM    604  HN  ALA P  87     -35.076  65.540  19.162  0.00  0.00      PROA  
ATOM    605  CA  ALA P  87     -33.568  66.098  17.916  0.00  0.00      PROA  
ATOM    606  HA  ALA P  87     -32.623  65.576  17.866  0.00  0.00      PROA  
ATOM    607  CB  ALA P  87     -34.434  65.643  16.734  0.00  0.00      PROA  
ATOM    608  HB1 ALA P  87     -35.444  66.105  16.732  0.00  0.00      PROA  
ATOM    609  HB2 ALA P  87     -34.529  64.536  16.752  0.00  0.00      PROA  
ATOM    610  HB3 ALA P  87     -34.002  65.985  15.769  0.00  0.00      PROA  
ATOM    611  C   ALA P  87     -33.047  67.461  17.555  0.00  0.00      PROA  
ATOM    612  O   ALA P  87     -31.889  67.591  17.150  0.00  0.00      PROA  
ATOM    613  N   SER P  88     -33.872  68.471  17.839  0.00  0.00      PROA  
ATOM    614  HN  SER P  88     -34.812  68.240  18.078  0.00  0.00      PROA  
ATOM    615  CA  SER P  88     -33.419  69.844  17.759  0.00  0.00      PROA  
ATOM    616  HA  SER P  88     -33.032  70.031  16.768  0.00  0.00      PROA  
ATOM    617  CB  SER P  88     -34.550  70.815  17.960  0.00  0.00      PROA  
ATOM    618  HB1 SER P  88     -34.225  71.865  17.802  0.00  0.00      PROA  
ATOM    619  HB2 SER P  88     -34.881  70.687  19.013  0.00  0.00      PROA  
ATOM    620  OG  SER P  88     -35.650  70.546  17.126  0.00  0.00      PROA  
ATOM    621  HG1 SER P  88     -36.273  69.903  17.475  0.00  0.00      PROA  
ATOM    622  C   SER P  88     -32.294  70.235  18.725  0.00  0.00      PROA  
ATOM    623  O   SER P  88     -31.379  70.887  18.197  0.00  0.00      PROA  
ATOM    624  N   PHE P  89     -32.312  69.794  20.011  0.00  0.00      PROA  
ATOM    625  HN  PHE P  89     -33.108  69.274  20.312  0.00  0.00      PROA  
ATOM    626  CA  PHE P  89     -31.220  69.913  20.924  0.00  0.00      PROA  
ATOM    627  HA  PHE P  89     -31.141  70.976  21.100  0.00  0.00      PROA  
ATOM    628  CB  PHE P  89     -31.697  69.362  22.246  0.00  0.00      PROA  
ATOM    629  HB1 PHE P  89     -32.068  68.325  22.098  0.00  0.00      PROA  
ATOM    630  HB2 PHE P  89     -32.506  70.075  22.512  0.00  0.00      PROA  
ATOM    631  CG  PHE P  89     -30.683  69.382  23.322  0.00  0.00      PROA  
ATOM    632  CD1 PHE P  89     -30.486  68.349  24.189  0.00  0.00      PROA  
ATOM    633  HD1 PHE P  89     -30.905  67.375  23.987  0.00  0.00      PROA  
ATOM    634  CE1 PHE P  89     -29.605  68.458  25.232  0.00  0.00      PROA  
ATOM    635  HE1 PHE P  89     -29.427  67.558  25.803  0.00  0.00      PROA  
ATOM    636  CZ  PHE P  89     -28.799  69.593  25.374  0.00  0.00      PROA  
ATOM    637  HZ  PHE P  89     -28.045  69.773  26.126  0.00  0.00      PROA  
ATOM    638  CD2 PHE P  89     -30.006  70.621  23.555  0.00  0.00      PROA  
ATOM    639  HD2 PHE P  89     -30.072  71.397  22.807  0.00  0.00      PROA  
ATOM    640  CE2 PHE P  89     -29.040  70.683  24.497  0.00  0.00      PROA  
ATOM    641  HE2 PHE P  89     -28.525  71.629  24.575  0.00  0.00      PROA  
ATOM    642  C   PHE P  89     -29.869  69.286  20.604  0.00  0.00      PROA  
ATOM    643  O   PHE P  89     -28.836  69.995  20.524  0.00  0.00      PROA  
ATOM    644  N   THR P  90     -29.922  67.986  20.230  0.00  0.00      PROA  
ATOM    645  HN  THR P  90     -30.814  67.541  20.248  0.00  0.00      PROA  
ATOM    646  CA  THR P  90     -28.757  67.304  19.698  0.00  0.00      PROA  
ATOM    647  HA  THR P  90     -28.039  67.381  20.501  0.00  0.00      PROA  
ATOM    648  CB  THR P  90     -29.104  65.827  19.423  0.00  0.00      PROA  
ATOM    649  HB  THR P  90     -29.904  65.700  18.662  0.00  0.00      PROA  
ATOM    650  OG1 THR P  90     -29.531  65.249  20.659  0.00  0.00      PROA  
ATOM    651  HG1 THR P  90     -28.888  65.577  21.291  0.00  0.00      PROA  
ATOM    652  CG2 THR P  90     -27.900  65.007  19.059  0.00  0.00      PROA  
ATOM    653 HG21 THR P  90     -27.245  65.423  18.265  0.00  0.00      PROA  
ATOM    654 HG22 THR P  90     -28.145  63.971  18.741  0.00  0.00      PROA  
ATOM    655 HG23 THR P  90     -27.238  64.794  19.926  0.00  0.00      PROA  
ATOM    656  C   THR P  90     -28.186  67.931  18.371  0.00  0.00      PROA  
ATOM    657  O   THR P  90     -27.023  68.316  18.170  0.00  0.00      PROA  
ATOM    658  N   THR P  91     -29.137  68.183  17.381  0.00  0.00      PROA  
ATOM    659  HN  THR P  91     -30.004  67.723  17.554  0.00  0.00      PROA  
ATOM    660  CA  THR P  91     -28.834  68.902  16.092  0.00  0.00      PROA  
ATOM    661  HA  THR P  91     -28.097  68.321  15.556  0.00  0.00      PROA  
ATOM    662  CB  THR P  91     -29.947  68.985  15.103  0.00  0.00      PROA  
ATOM    663  HB  THR P  91     -30.898  69.503  15.350  0.00  0.00      PROA  
ATOM    664  OG1 THR P  91     -30.398  67.744  14.748  0.00  0.00      PROA  
ATOM    665  HG1 THR P  91     -30.797  67.471  15.577  0.00  0.00      PROA  
ATOM    666  CG2 THR P  91     -29.483  69.562  13.772  0.00  0.00      PROA  
ATOM    667 HG21 THR P  91     -30.325  69.524  13.048  0.00  0.00      PROA  
ATOM    668 HG22 THR P  91     -28.589  69.003  13.422  0.00  0.00      PROA  
ATOM    669 HG23 THR P  91     -29.331  70.658  13.869  0.00  0.00      PROA  
ATOM    670  C   THR P  91     -28.238  70.250  16.272  0.00  0.00      PROA  
ATOM    671  O   THR P  91     -27.069  70.489  15.886  0.00  0.00      PROA  
ATOM    672  N   PHE P  92     -28.837  71.072  17.106  0.00  0.00      PROA  
ATOM    673  HN  PHE P  92     -29.742  70.849  17.459  0.00  0.00      PROA  
ATOM    674  CA  PHE P  92     -28.316  72.324  17.490  0.00  0.00      PROA  
ATOM    675  HA  PHE P  92     -28.132  72.932  16.617  0.00  0.00      PROA  
ATOM    676  CB  PHE P  92     -29.377  73.052  18.319  0.00  0.00      PROA  
ATOM    677  HB1 PHE P  92     -29.657  72.481  19.230  0.00  0.00      PROA  
ATOM    678  HB2 PHE P  92     -30.347  73.165  17.788  0.00  0.00      PROA  
ATOM    679  CG  PHE P  92     -28.969  74.376  18.747  0.00  0.00      PROA  
ATOM    680  CD1 PHE P  92     -28.462  74.568  20.050  0.00  0.00      PROA  
ATOM    681  HD1 PHE P  92     -28.450  73.811  20.819  0.00  0.00      PROA  
ATOM    682  CE1 PHE P  92     -27.767  75.827  20.368  0.00  0.00      PROA  
ATOM    683  HE1 PHE P  92     -27.372  75.881  21.371  0.00  0.00      PROA  
ATOM    684  CZ  PHE P  92     -27.826  76.871  19.382  0.00  0.00      PROA  
ATOM    685  HZ  PHE P  92     -27.279  77.783  19.573  0.00  0.00      PROA  
ATOM    686  CD2 PHE P  92     -28.957  75.389  17.803  0.00  0.00      PROA  
ATOM    687  HD2 PHE P  92     -29.256  75.188  16.785  0.00  0.00      PROA  
ATOM    688  CE2 PHE P  92     -28.397  76.622  18.131  0.00  0.00      PROA  
ATOM    689  HE2 PHE P  92     -28.335  77.355  17.341  0.00  0.00      PROA  
ATOM    690  C   PHE P  92     -26.907  72.236  18.125  0.00  0.00      PROA  
ATOM    691  O   PHE P  92     -25.978  72.859  17.676  0.00  0.00      PROA  
ATOM    692  N   THR P  93     -26.759  71.357  19.195  0.00  0.00      PROA  
ATOM    693  HN  THR P  93     -27.533  70.912  19.638  0.00  0.00      PROA  
ATOM    694  CA  THR P  93     -25.550  71.347  19.991  0.00  0.00      PROA  
ATOM    695  HA  THR P  93     -25.345  72.399  20.124  0.00  0.00      PROA  
ATOM    696  CB  THR P  93     -25.674  70.803  21.451  0.00  0.00      PROA  
ATOM    697  HB  THR P  93     -24.623  70.744  21.808  0.00  0.00      PROA  
ATOM    698  OG1 THR P  93     -26.351  69.583  21.484  0.00  0.00      PROA  
ATOM    699  HG1 THR P  93     -27.226  69.742  21.121  0.00  0.00      PROA  
ATOM    700  CG2 THR P  93     -26.491  71.842  22.291  0.00  0.00      PROA  
ATOM    701 HG21 THR P  93     -27.554  71.950  21.985  0.00  0.00      PROA  
ATOM    702 HG22 THR P  93     -26.134  72.870  22.065  0.00  0.00      PROA  
ATOM    703 HG23 THR P  93     -26.341  71.709  23.384  0.00  0.00      PROA  
ATOM    704  C   THR P  93     -24.349  70.603  19.292  0.00  0.00      PROA  
ATOM    705  O   THR P  93     -23.246  71.000  19.476  0.00  0.00      PROA  
ATOM    706  N   VAL P  94     -24.574  69.446  18.438  0.00  0.00      PROA  
ATOM    707  HN  VAL P  94     -25.527  69.154  18.426  0.00  0.00      PROA  
ATOM    708  CA  VAL P  94     -23.557  68.652  17.779  0.00  0.00      PROA  
ATOM    709  HA  VAL P  94     -22.694  68.466  18.401  0.00  0.00      PROA  
ATOM    710  CB  VAL P  94     -24.155  67.306  17.197  0.00  0.00      PROA  
ATOM    711  HB  VAL P  94     -25.118  67.527  16.689  0.00  0.00      PROA  
ATOM    712  CG1 VAL P  94     -23.235  66.695  16.165  0.00  0.00      PROA  
ATOM    713 HG11 VAL P  94     -22.355  66.344  16.744  0.00  0.00      PROA  
ATOM    714 HG12 VAL P  94     -22.945  67.389  15.348  0.00  0.00      PROA  
ATOM    715 HG13 VAL P  94     -23.672  65.802  15.668  0.00  0.00      PROA  
ATOM    716  CG2 VAL P  94     -24.340  66.299  18.378  0.00  0.00      PROA  
ATOM    717 HG21 VAL P  94     -24.818  66.946  19.144  0.00  0.00      PROA  
ATOM    718 HG22 VAL P  94     -23.359  65.889  18.703  0.00  0.00      PROA  
ATOM    719 HG23 VAL P  94     -24.913  65.443  17.962  0.00  0.00      PROA  
ATOM    720  C   VAL P  94     -23.036  69.535  16.644  0.00  0.00      PROA  
ATOM    721  O   VAL P  94     -21.832  69.728  16.487  0.00  0.00      PROA  
ATOM    722  N   THR P  95     -23.930  70.133  15.834  0.00  0.00      PROA  
ATOM    723  HN  THR P  95     -24.911  69.996  15.945  0.00  0.00      PROA  
ATOM    724  CA  THR P  95     -23.385  70.964  14.734  0.00  0.00      PROA  
ATOM    725  HA  THR P  95     -22.737  70.356  14.121  0.00  0.00      PROA  
ATOM    726  CB  THR P  95     -24.448  71.568  13.758  0.00  0.00      PROA  
ATOM    727  HB  THR P  95     -23.951  72.217  13.005  0.00  0.00      PROA  
ATOM    728  OG1 THR P  95     -25.583  72.248  14.329  0.00  0.00      PROA  
ATOM    729  HG1 THR P  95     -26.082  71.574  14.797  0.00  0.00      PROA  
ATOM    730  CG2 THR P  95     -24.956  70.404  12.796  0.00  0.00      PROA  
ATOM    731 HG21 THR P  95     -24.210  70.234  11.990  0.00  0.00      PROA  
ATOM    732 HG22 THR P  95     -25.911  70.642  12.281  0.00  0.00      PROA  
ATOM    733 HG23 THR P  95     -25.077  69.486  13.411  0.00  0.00      PROA  
ATOM    734  C   THR P  95     -22.602  72.118  15.273  0.00  0.00      PROA  
ATOM    735  O   THR P  95     -21.568  72.374  14.590  0.00  0.00      PROA  
ATOM    736  N   LYS P  96     -23.054  72.784  16.409  0.00  0.00      PROA  
ATOM    737  HN  LYS P  96     -23.843  72.398  16.882  0.00  0.00      PROA  
ATOM    738  CA  LYS P  96     -22.383  73.931  16.963  0.00  0.00      PROA  
ATOM    739  HA  LYS P  96     -22.338  74.718  16.225  0.00  0.00      PROA  
ATOM    740  CB  LYS P  96     -23.179  74.536  18.194  0.00  0.00      PROA  
ATOM    741  HB1 LYS P  96     -23.371  73.698  18.897  0.00  0.00      PROA  
ATOM    742  HB2 LYS P  96     -24.184  74.865  17.854  0.00  0.00      PROA  
ATOM    743  CG  LYS P  96     -22.507  75.780  18.851  0.00  0.00      PROA  
ATOM    744  HG1 LYS P  96     -21.864  76.251  18.077  0.00  0.00      PROA  
ATOM    745  HG2 LYS P  96     -21.724  75.541  19.603  0.00  0.00      PROA  
ATOM    746  CD  LYS P  96     -23.627  76.707  19.394  0.00  0.00      PROA  
ATOM    747  HD1 LYS P  96     -24.349  76.814  18.556  0.00  0.00      PROA  
ATOM    748  HD2 LYS P  96     -23.212  77.721  19.581  0.00  0.00      PROA  
ATOM    749  CE  LYS P  96     -24.308  76.128  20.599  0.00  0.00      PROA  
ATOM    750  HE1 LYS P  96     -24.860  75.186  20.393  0.00  0.00      PROA  
ATOM    751  HE2 LYS P  96     -25.015  76.915  20.938  0.00  0.00      PROA  
ATOM    752  NZ  LYS P  96     -23.302  75.925  21.735  0.00  0.00      PROA  
ATOM    753  HZ1 LYS P  96     -22.823  75.030  21.508  0.00  0.00      PROA  
ATOM    754  HZ2 LYS P  96     -23.926  75.828  22.562  0.00  0.00      PROA  
ATOM    755  HZ3 LYS P  96     -22.627  76.701  21.886  0.00  0.00      PROA  
ATOM    756  C   LYS P  96     -20.967  73.593  17.433  0.00  0.00      PROA  
ATOM    757  O   LYS P  96     -19.988  74.213  17.062  0.00  0.00      PROA  
ATOM    758  N   TYR P  97     -20.885  72.439  18.122  0.00  0.00      PROA  
ATOM    759  HN  TYR P  97     -21.724  71.910  18.217  0.00  0.00      PROA  
ATOM    760  CA  TYR P  97     -19.670  71.921  18.761  0.00  0.00      PROA  
ATOM    761  HA  TYR P  97     -19.340  72.713  19.417  0.00  0.00      PROA  
ATOM    762  CB  TYR P  97     -19.923  70.757  19.725  0.00  0.00      PROA  
ATOM    763  HB1 TYR P  97     -20.268  69.801  19.277  0.00  0.00      PROA  
ATOM    764  HB2 TYR P  97     -20.709  71.107  20.429  0.00  0.00      PROA  
ATOM    765  CG  TYR P  97     -18.724  70.435  20.657  0.00  0.00      PROA  
ATOM    766  CD1 TYR P  97     -17.753  69.559  20.312  0.00  0.00      PROA  
ATOM    767  HD1 TYR P  97     -17.750  69.212  19.289  0.00  0.00      PROA  
ATOM    768  CE1 TYR P  97     -16.964  68.996  21.328  0.00  0.00      PROA  
ATOM    769  HE1 TYR P  97     -16.224  68.241  21.104  0.00  0.00      PROA  
ATOM    770  CZ  TYR P  97     -17.077  69.421  22.677  0.00  0.00      PROA  
ATOM    771  OH  TYR P  97     -16.320  68.746  23.655  0.00  0.00      PROA  
ATOM    772  HH  TYR P  97     -16.150  67.830  23.423  0.00  0.00      PROA  
ATOM    773  CD2 TYR P  97     -18.756  70.906  22.005  0.00  0.00      PROA  
ATOM    774  HD2 TYR P  97     -19.313  71.794  22.265  0.00  0.00      PROA  
ATOM    775  CE2 TYR P  97     -17.975  70.429  23.062  0.00  0.00      PROA  
ATOM    776  HE2 TYR P  97     -18.052  70.644  24.117  0.00  0.00      PROA  
ATOM    777  C   TYR P  97     -18.601  71.709  17.745  0.00  0.00      PROA  
ATOM    778  O   TYR P  97     -17.500  72.225  17.903  0.00  0.00      PROA  
ATOM    779  N   TRP P  98     -18.924  70.876  16.693  0.00  0.00      PROA  
ATOM    780  HN  TRP P  98     -19.852  70.531  16.576  0.00  0.00      PROA  
ATOM    781  CA  TRP P  98     -17.992  70.518  15.672  0.00  0.00      PROA  
ATOM    782  HA  TRP P  98     -17.101  70.234  16.213  0.00  0.00      PROA  
ATOM    783  CB  TRP P  98     -18.665  69.387  14.821  0.00  0.00      PROA  
ATOM    784  HB1 TRP P  98     -19.561  69.806  14.316  0.00  0.00      PROA  
ATOM    785  HB2 TRP P  98     -18.952  68.580  15.529  0.00  0.00      PROA  
ATOM    786  CG  TRP P  98     -17.798  68.677  13.767  0.00  0.00      PROA  
ATOM    787  CD1 TRP P  98     -16.885  67.788  14.080  0.00  0.00      PROA  
ATOM    788  HD1 TRP P  98     -16.593  67.503  15.080  0.00  0.00      PROA  
ATOM    789  NE1 TRP P  98     -16.336  67.237  12.898  0.00  0.00      PROA  
ATOM    790  HE1 TRP P  98     -15.530  66.694  12.993  0.00  0.00      PROA  
ATOM    791  CE2 TRP P  98     -16.773  67.941  11.838  0.00  0.00      PROA  
ATOM    792  CD2 TRP P  98     -17.718  68.906  12.338  0.00  0.00      PROA  
ATOM    793  CE3 TRP P  98     -18.353  69.757  11.413  0.00  0.00      PROA  
ATOM    794  HE3 TRP P  98     -19.094  70.470  11.744  0.00  0.00      PROA  
ATOM    795  CZ3 TRP P  98     -17.987  69.582  10.055  0.00  0.00      PROA  
ATOM    796  HZ3 TRP P  98     -18.534  70.133   9.304  0.00  0.00      PROA  
ATOM    797  CZ2 TRP P  98     -16.539  67.727  10.523  0.00  0.00      PROA  
ATOM    798  HZ2 TRP P  98     -15.881  66.972  10.117  0.00  0.00      PROA  
ATOM    799  CH2 TRP P  98     -17.151  68.583   9.589  0.00  0.00      PROA  
ATOM    800  HH2 TRP P  98     -17.122  68.346   8.536  0.00  0.00      PROA  
ATOM    801  C   TRP P  98     -17.588  71.647  14.740  0.00  0.00      PROA  
ATOM    802  O   TRP P  98     -16.375  71.798  14.447  0.00  0.00      PROA  
ATOM    803  N   PHE P  99     -18.519  72.505  14.270  0.00  0.00      PROA  
ATOM    804  HN  PHE P  99     -19.413  72.481  14.712  0.00  0.00      PROA  
ATOM    805  CA  PHE P  99     -18.149  73.482  13.262  0.00  0.00      PROA  
ATOM    806  HA  PHE P  99     -17.649  72.933  12.478  0.00  0.00      PROA  
ATOM    807  CB  PHE P  99     -19.426  74.035  12.535  0.00  0.00      PROA  
ATOM    808  HB1 PHE P  99     -19.919  74.629  13.333  0.00  0.00      PROA  
ATOM    809  HB2 PHE P  99     -20.165  73.269  12.218  0.00  0.00      PROA  
ATOM    810  CG  PHE P  99     -19.166  74.981  11.400  0.00  0.00      PROA  
ATOM    811  CD1 PHE P  99     -19.948  76.154  11.226  0.00  0.00      PROA  
ATOM    812  HD1 PHE P  99     -20.787  76.329  11.884  0.00  0.00      PROA  
ATOM    813  CE1 PHE P  99     -19.763  76.983  10.079  0.00  0.00      PROA  
ATOM    814  HE1 PHE P  99     -20.357  77.864   9.887  0.00  0.00      PROA  
ATOM    815  CZ  PHE P  99     -18.732  76.749   9.182  0.00  0.00      PROA  
ATOM    816  HZ  PHE P  99     -18.639  77.349   8.288  0.00  0.00      PROA  
ATOM    817  CD2 PHE P  99     -18.132  74.753  10.426  0.00  0.00      PROA  
ATOM    818  HD2 PHE P  99     -17.521  73.864  10.481  0.00  0.00      PROA  
ATOM    819  CE2 PHE P  99     -17.830  75.649   9.383  0.00  0.00      PROA  
ATOM    820  HE2 PHE P  99     -17.140  75.372   8.600  0.00  0.00      PROA  
ATOM    821  C   PHE P  99     -17.228  74.505  13.912  0.00  0.00      PROA  
ATOM    822  O   PHE P  99     -16.261  74.949  13.376  0.00  0.00      PROA  
ATOM    823  N   TYR P 100     -17.474  74.803  15.169  0.00  0.00      PROA  
ATOM    824  HN  TYR P 100     -18.233  74.467  15.721  0.00  0.00      PROA  
ATOM    825  CA  TYR P 100     -16.621  75.818  15.880  0.00  0.00      PROA  
ATOM    826  HA  TYR P 100     -16.443  76.671  15.242  0.00  0.00      PROA  
ATOM    827  CB  TYR P 100     -17.356  76.170  17.264  0.00  0.00      PROA  
ATOM    828  HB1 TYR P 100     -17.409  75.249  17.883  0.00  0.00      PROA  
ATOM    829  HB2 TYR P 100     -18.352  76.597  17.016  0.00  0.00      PROA  
ATOM    830  CG  TYR P 100     -16.493  77.197  18.027  0.00  0.00      PROA  
ATOM    831  CD1 TYR P 100     -16.202  78.488  17.410  0.00  0.00      PROA  
ATOM    832  HD1 TYR P 100     -16.528  78.758  16.417  0.00  0.00      PROA  
ATOM    833  CE1 TYR P 100     -15.448  79.409  18.208  0.00  0.00      PROA  
ATOM    834  HE1 TYR P 100     -15.333  80.443  17.919  0.00  0.00      PROA  
ATOM    835  CZ  TYR P 100     -14.903  79.071  19.445  0.00  0.00      PROA  
ATOM    836  OH  TYR P 100     -14.298  79.995  20.234  0.00  0.00      PROA  
ATOM    837  HH  TYR P 100     -13.823  79.484  20.893  0.00  0.00      PROA  
ATOM    838  CD2 TYR P 100     -15.881  76.887  19.282  0.00  0.00      PROA  
ATOM    839  HD2 TYR P 100     -16.170  75.939  19.711  0.00  0.00      PROA  
ATOM    840  CE2 TYR P 100     -15.213  77.853  20.003  0.00  0.00      PROA  
ATOM    841  HE2 TYR P 100     -14.878  77.509  20.970  0.00  0.00      PROA  
ATOM    842  C   TYR P 100     -15.167  75.380  16.027  0.00  0.00      PROA  
ATOM    843  O   TYR P 100     -14.161  76.033  15.671  0.00  0.00      PROA  
ATOM    844  N   ARG P 101     -15.120  74.106  16.468  0.00  0.00      PROA  
ATOM    845  HN  ARG P 101     -16.011  73.729  16.708  0.00  0.00      PROA  
ATOM    846  CA  ARG P 101     -13.916  73.324  16.770  0.00  0.00      PROA  
ATOM    847  HA  ARG P 101     -13.227  73.823  17.435  0.00  0.00      PROA  
ATOM    848  CB  ARG P 101     -14.174  71.941  17.479  0.00  0.00      PROA  
ATOM    849  HB1 ARG P 101     -13.344  71.233  17.269  0.00  0.00      PROA  
ATOM    850  HB2 ARG P 101     -15.057  71.429  17.041  0.00  0.00      PROA  
ATOM    851  CG  ARG P 101     -14.454  72.221  18.981  0.00  0.00      PROA  
ATOM    852  HG1 ARG P 101     -15.453  72.656  19.201  0.00  0.00      PROA  
ATOM    853  HG2 ARG P 101     -13.725  73.004  19.281  0.00  0.00      PROA  
ATOM    854  CD  ARG P 101     -14.315  70.949  19.892  0.00  0.00      PROA  
ATOM    855  HD1 ARG P 101     -13.529  70.286  19.471  0.00  0.00      PROA  
ATOM    856  HD2 ARG P 101     -15.258  70.366  19.972  0.00  0.00      PROA  
ATOM    857  NE  ARG P 101     -13.838  71.428  21.224  0.00  0.00      PROA  
ATOM    858  HE  ARG P 101     -13.867  72.396  21.474  0.00  0.00      PROA  
ATOM    859  CZ  ARG P 101     -13.198  70.647  22.049  0.00  0.00      PROA  
ATOM    860  NH1 ARG P 101     -13.104  69.391  21.871  0.00  0.00      PROA  
ATOM    861 HH11 ARG P 101     -13.585  68.971  21.102  0.00  0.00      PROA  
ATOM    862 HH12 ARG P 101     -12.498  68.860  22.464  0.00  0.00      PROA  
ATOM    863  NH2 ARG P 101     -12.507  71.232  23.014  0.00  0.00      PROA  
ATOM    864 HH21 ARG P 101     -12.556  72.230  23.042  0.00  0.00      PROA  
ATOM    865 HH22 ARG P 101     -11.680  70.749  23.299  0.00  0.00      PROA  
ATOM    866  C   ARG P 101     -13.052  73.150  15.476  0.00  0.00      PROA  
ATOM    867  O   ARG P 101     -11.827  73.220  15.510  0.00  0.00      PROA  
ATOM    868  N   LEU P 102     -13.704  72.838  14.292  0.00  0.00      PROA  
ATOM    869  HN  LEU P 102     -14.698  72.816  14.366  0.00  0.00      PROA  
ATOM    870  CA  LEU P 102     -13.071  72.761  12.976  0.00  0.00      PROA  
ATOM    871  HA  LEU P 102     -12.251  72.062  13.050  0.00  0.00      PROA  
ATOM    872  CB  LEU P 102     -14.169  72.283  11.973  0.00  0.00      PROA  
ATOM    873  HB1 LEU P 102     -15.050  72.955  12.058  0.00  0.00      PROA  
ATOM    874  HB2 LEU P 102     -14.533  71.274  12.260  0.00  0.00      PROA  
ATOM    875  CG  LEU P 102     -13.782  72.300  10.437  0.00  0.00      PROA  
ATOM    876  HG  LEU P 102     -13.465  73.317  10.122  0.00  0.00      PROA  
ATOM    877  CD1 LEU P 102     -12.628  71.301  10.144  0.00  0.00      PROA  
ATOM    878 HD11 LEU P 102     -11.703  71.685  10.625  0.00  0.00      PROA  
ATOM    879 HD12 LEU P 102     -12.431  71.167   9.059  0.00  0.00      PROA  
ATOM    880 HD13 LEU P 102     -12.811  70.287  10.560  0.00  0.00      PROA  
ATOM    881  CD2 LEU P 102     -14.951  71.816   9.522  0.00  0.00      PROA  
ATOM    882 HD21 LEU P 102     -15.665  72.585   9.158  0.00  0.00      PROA  
ATOM    883 HD22 LEU P 102     -15.448  70.930   9.973  0.00  0.00      PROA  
ATOM    884 HD23 LEU P 102     -14.422  71.363   8.656  0.00  0.00      PROA  
ATOM    885  C   LEU P 102     -12.496  73.993  12.470  0.00  0.00      PROA  
ATOM    886  O   LEU P 102     -11.319  74.105  12.129  0.00  0.00      PROA  
ATOM    887  N   LEU P 103     -13.272  75.134  12.525  0.00  0.00      PROA  
ATOM    888  HN  LEU P 103     -14.246  75.152  12.738  0.00  0.00      PROA  
ATOM    889  CA  LEU P 103     -12.682  76.350  12.249  0.00  0.00      PROA  
ATOM    890  HA  LEU P 103     -12.215  76.294  11.277  0.00  0.00      PROA  
ATOM    891  CB  LEU P 103     -13.741  77.411  12.095  0.00  0.00      PROA  
ATOM    892  HB1 LEU P 103     -13.335  78.412  11.838  0.00  0.00      PROA  
ATOM    893  HB2 LEU P 103     -14.199  77.526  13.101  0.00  0.00      PROA  
ATOM    894  CG  LEU P 103     -14.908  77.062  11.267  0.00  0.00      PROA  
ATOM    895  HG  LEU P 103     -15.252  76.010  11.370  0.00  0.00      PROA  
ATOM    896  CD1 LEU P 103     -16.097  77.911  11.558  0.00  0.00      PROA  
ATOM    897 HD11 LEU P 103     -16.597  77.590  12.496  0.00  0.00      PROA  
ATOM    898 HD12 LEU P 103     -16.866  77.585  10.824  0.00  0.00      PROA  
ATOM    899 HD13 LEU P 103     -15.849  78.992  11.492  0.00  0.00      PROA  
ATOM    900  CD2 LEU P 103     -14.446  77.319   9.814  0.00  0.00      PROA  
ATOM    901 HD21 LEU P 103     -14.155  78.349   9.517  0.00  0.00      PROA  
ATOM    902 HD22 LEU P 103     -15.251  77.299   9.048  0.00  0.00      PROA  
ATOM    903 HD23 LEU P 103     -13.688  76.576   9.489  0.00  0.00      PROA  
ATOM    904  C   LEU P 103     -11.539  76.825  13.115  0.00  0.00      PROA  
ATOM    905  O   LEU P 103     -10.540  77.248  12.573  0.00  0.00      PROA  
ATOM    906  N   SER P 104     -11.675  76.762  14.434  0.00  0.00      PROA  
ATOM    907  HN  SER P 104     -12.505  76.385  14.840  0.00  0.00      PROA  
ATOM    908  CA  SER P 104     -10.599  77.115  15.408  0.00  0.00      PROA  
ATOM    909  HA  SER P 104     -10.402  78.133  15.106  0.00  0.00      PROA  
ATOM    910  CB  SER P 104     -11.081  77.304  16.838  0.00  0.00      PROA  
ATOM    911  HB1 SER P 104     -11.854  78.100  16.769  0.00  0.00      PROA  
ATOM    912  HB2 SER P 104     -10.275  77.698  17.493  0.00  0.00      PROA  
ATOM    913  OG  SER P 104     -11.675  76.101  17.258  0.00  0.00      PROA  
ATOM    914  HG1 SER P 104     -12.576  76.248  16.961  0.00  0.00      PROA  
ATOM    915  C   SER P 104      -9.304  76.299  15.268  0.00  0.00      PROA  
ATOM    916  O   SER P 104      -8.232  76.873  15.216  0.00  0.00      PROA  
ATOM    917  N   ALA P 105      -9.448  74.938  15.078  0.00  0.00      PROA  
ATOM    918  HN  ALA P 105     -10.328  74.500  14.911  0.00  0.00      PROA  
ATOM    919  CA  ALA P 105      -8.304  74.123  14.650  0.00  0.00      PROA  
ATOM    920  HA  ALA P 105      -7.609  74.270  15.463  0.00  0.00      PROA  
ATOM    921  CB  ALA P 105      -8.891  72.685  14.615  0.00  0.00      PROA  
ATOM    922  HB1 ALA P 105      -9.789  72.649  13.963  0.00  0.00      PROA  
ATOM    923  HB2 ALA P 105      -9.281  72.396  15.614  0.00  0.00      PROA  
ATOM    924  HB3 ALA P 105      -8.217  71.889  14.231  0.00  0.00      PROA  
ATOM    925  C   ALA P 105      -7.691  74.433  13.323  0.00  0.00      PROA  
ATOM    926  O   ALA P 105      -6.467  74.291  13.158  0.00  0.00      PROA  
ATOM    927  N   LEU P 106      -8.399  74.910  12.262  0.00  0.00      PROA  
ATOM    928  HN  LEU P 106      -9.387  74.885  12.398  0.00  0.00      PROA  
ATOM    929  CA  LEU P 106      -7.810  75.358  10.982  0.00  0.00      PROA  
ATOM    930  HA  LEU P 106      -7.148  74.610  10.572  0.00  0.00      PROA  
ATOM    931  CB  LEU P 106      -8.913  75.563   9.841  0.00  0.00      PROA  
ATOM    932  HB1 LEU P 106      -8.396  76.300   9.191  0.00  0.00      PROA  
ATOM    933  HB2 LEU P 106      -9.833  75.986  10.300  0.00  0.00      PROA  
ATOM    934  CG  LEU P 106      -9.395  74.340   9.044  0.00  0.00      PROA  
ATOM    935  HG  LEU P 106      -9.506  73.604   9.869  0.00  0.00      PROA  
ATOM    936  CD1 LEU P 106     -10.804  74.523   8.401  0.00  0.00      PROA  
ATOM    937 HD11 LEU P 106     -10.657  75.474   7.847  0.00  0.00      PROA  
ATOM    938 HD12 LEU P 106     -11.636  74.598   9.133  0.00  0.00      PROA  
ATOM    939 HD13 LEU P 106     -10.957  73.694   7.678  0.00  0.00      PROA  
ATOM    940  CD2 LEU P 106      -8.334  73.779   8.143  0.00  0.00      PROA  
ATOM    941 HD21 LEU P 106      -8.213  74.249   7.143  0.00  0.00      PROA  
ATOM    942 HD22 LEU P 106      -8.739  72.758   7.980  0.00  0.00      PROA  
ATOM    943 HD23 LEU P 106      -7.284  73.677   8.490  0.00  0.00      PROA  
ATOM    944  C   LEU P 106      -7.205  76.674  11.127  0.00  0.00      PROA  
ATOM    945  O   LEU P 106      -6.185  76.970  10.596  0.00  0.00      PROA  
ATOM    946  N   PHE P 107      -7.838  77.686  11.845  0.00  0.00      PROA  
ATOM    947  HN  PHE P 107      -8.716  77.444  12.250  0.00  0.00      PROA  
ATOM    948  CA  PHE P 107      -7.594  79.084  11.629  0.00  0.00      PROA  
ATOM    949  HA  PHE P 107      -6.822  79.174  10.879  0.00  0.00      PROA  
ATOM    950  CB  PHE P 107      -8.879  79.774  11.021  0.00  0.00      PROA  
ATOM    951  HB1 PHE P 107      -8.639  80.825  10.753  0.00  0.00      PROA  
ATOM    952  HB2 PHE P 107      -9.766  79.722  11.688  0.00  0.00      PROA  
ATOM    953  CG  PHE P 107      -9.470  79.106   9.742  0.00  0.00      PROA  
ATOM    954  CD1 PHE P 107     -10.821  79.240   9.442  0.00  0.00      PROA  
ATOM    955  HD1 PHE P 107     -11.484  79.764  10.116  0.00  0.00      PROA  
ATOM    956  CE1 PHE P 107     -11.309  78.844   8.235  0.00  0.00      PROA  
ATOM    957  HE1 PHE P 107     -12.337  79.004   7.945  0.00  0.00      PROA  
ATOM    958  CZ  PHE P 107     -10.482  78.311   7.225  0.00  0.00      PROA  
ATOM    959  HZ  PHE P 107     -10.934  77.971   6.305  0.00  0.00      PROA  
ATOM    960  CD2 PHE P 107      -8.574  78.718   8.627  0.00  0.00      PROA  
ATOM    961  HD2 PHE P 107      -7.512  78.655   8.810  0.00  0.00      PROA  
ATOM    962  CE2 PHE P 107      -9.095  78.254   7.406  0.00  0.00      PROA  
ATOM    963  HE2 PHE P 107      -8.385  77.977   6.640  0.00  0.00      PROA  
ATOM    964  C   PHE P 107      -7.066  79.865  12.807  0.00  0.00      PROA  
ATOM    965  O   PHE P 107      -6.825  81.023  12.661  0.00  0.00      PROA  
ATOM    966  N   GLY P 108      -6.925  79.266  13.966  0.00  0.00      PROA  
ATOM    967  HN  GLY P 108      -6.859  78.272  14.001  0.00  0.00      PROA  
ATOM    968  CA  GLY P 108      -6.584  79.917  15.129  0.00  0.00      PROA  
ATOM    969  HA1 GLY P 108      -6.605  79.182  15.920  0.00  0.00      PROA  
ATOM    970  HA2 GLY P 108      -7.204  80.797  15.213  0.00  0.00      PROA  
ATOM    971  C   GLY P 108      -5.114  80.348  15.132  0.00  0.00      PROA  
ATOM    972  O   GLY P 108      -4.841  81.519  15.496  0.00  0.00      PROA  
ATOM    973  N   ILE P 109      -4.182  79.507  14.693  0.00  0.00      PROA  
ATOM    974  HN  ILE P 109      -4.421  78.596  14.366  0.00  0.00      PROA  
ATOM    975  CA  ILE P 109      -2.691  79.858  14.464  0.00  0.00      PROA  
ATOM    976  HA  ILE P 109      -2.455  80.389  15.374  0.00  0.00      PROA  
ATOM    977  CB  ILE P 109      -1.784  78.613  14.533  0.00  0.00      PROA  
ATOM    978  HB  ILE P 109      -1.875  78.069  13.569  0.00  0.00      PROA  
ATOM    979  CG2 ILE P 109      -0.335  79.062  14.804  0.00  0.00      PROA  
ATOM    980 HG21 ILE P 109       0.283  78.139  14.826  0.00  0.00      PROA  
ATOM    981 HG22 ILE P 109      -0.353  79.644  15.750  0.00  0.00      PROA  
ATOM    982 HG23 ILE P 109      -0.042  79.803  14.030  0.00  0.00      PROA  
ATOM    983  CG1 ILE P 109      -2.186  77.789  15.748  0.00  0.00      PROA  
ATOM    984 HG11 ILE P 109      -3.280  77.632  15.863  0.00  0.00      PROA  
ATOM    985 HG12 ILE P 109      -1.959  78.195  16.758  0.00  0.00      PROA  
ATOM    986  CD  ILE P 109      -1.463  76.455  15.824  0.00  0.00      PROA  
ATOM    987  HD1 ILE P 109      -1.915  75.846  16.637  0.00  0.00      PROA  
ATOM    988  HD2 ILE P 109      -0.374  76.330  16.003  0.00  0.00      PROA  
ATOM    989  HD3 ILE P 109      -1.855  75.976  14.902  0.00  0.00      PROA  
ATOM    990  C   ILE P 109      -2.473  80.812  13.364  0.00  0.00      PROA  
ATOM    991  O   ILE P 109      -1.808  81.741  13.673  0.00  0.00      PROA  
ATOM    992  N   PRO P 110      -2.994  80.709  12.174  0.00  0.00      PROA  
ATOM    993  CD  PRO P 110      -3.402  79.461  11.542  0.00  0.00      PROA  
ATOM    994  HD1 PRO P 110      -4.171  78.967  12.173  0.00  0.00      PROA  
ATOM    995  HD2 PRO P 110      -2.520  78.846  11.263  0.00  0.00      PROA  
ATOM    996  CA  PRO P 110      -3.411  81.881  11.327  0.00  0.00      PROA  
ATOM    997  HA  PRO P 110      -2.562  82.187  10.734  0.00  0.00      PROA  
ATOM    998  CB  PRO P 110      -4.450  81.343  10.338  0.00  0.00      PROA  
ATOM    999  HB1 PRO P 110      -4.441  81.986   9.432  0.00  0.00      PROA  
ATOM   1000  HB2 PRO P 110      -5.477  81.300  10.761  0.00  0.00      PROA  
ATOM   1001  CG  PRO P 110      -4.129  79.868  10.236  0.00  0.00      PROA  
ATOM   1002  HG1 PRO P 110      -4.938  79.165   9.945  0.00  0.00      PROA  
ATOM   1003  HG2 PRO P 110      -3.335  79.845   9.459  0.00  0.00      PROA  
ATOM   1004  C   PRO P 110      -3.664  83.155  11.990  0.00  0.00      PROA  
ATOM   1005  O   PRO P 110      -2.976  84.124  11.830  0.00  0.00      PROA  
ATOM   1006  N   MET P 111      -4.783  83.217  12.766  0.00  0.00      PROA  
ATOM   1007  HN  MET P 111      -5.326  82.382  12.806  0.00  0.00      PROA  
ATOM   1008  CA  MET P 111      -5.264  84.414  13.452  0.00  0.00      PROA  
ATOM   1009  HA  MET P 111      -5.269  85.174  12.685  0.00  0.00      PROA  
ATOM   1010  CB  MET P 111      -6.625  84.216  14.125  0.00  0.00      PROA  
ATOM   1011  HB1 MET P 111      -6.813  85.100  14.772  0.00  0.00      PROA  
ATOM   1012  HB2 MET P 111      -6.621  83.225  14.626  0.00  0.00      PROA  
ATOM   1013  CG  MET P 111      -7.856  84.225  13.218  0.00  0.00      PROA  
ATOM   1014  HG1 MET P 111      -8.741  83.960  13.835  0.00  0.00      PROA  
ATOM   1015  HG2 MET P 111      -7.813  83.537  12.347  0.00  0.00      PROA  
ATOM   1016  SD  MET P 111      -8.149  85.834  12.351  0.00  0.00      PROA  
ATOM   1017  CE  MET P 111      -9.908  85.393  12.231  0.00  0.00      PROA  
ATOM   1018  HE1 MET P 111     -10.388  86.260  11.729  0.00  0.00      PROA  
ATOM   1019  HE2 MET P 111     -10.470  85.397  13.189  0.00  0.00      PROA  
ATOM   1020  HE3 MET P 111     -10.127  84.519  11.581  0.00  0.00      PROA  
ATOM   1021  C   MET P 111      -4.286  84.994  14.436  0.00  0.00      PROA  
ATOM   1022  O   MET P 111      -4.069  86.199  14.679  0.00  0.00      PROA  
ATOM   1023  N   ALA P 112      -3.633  84.103  15.216  0.00  0.00      PROA  
ATOM   1024  HN  ALA P 112      -3.910  83.146  15.190  0.00  0.00      PROA  
ATOM   1025  CA  ALA P 112      -2.527  84.409  16.182  0.00  0.00      PROA  
ATOM   1026  HA  ALA P 112      -2.857  85.042  16.992  0.00  0.00      PROA  
ATOM   1027  CB  ALA P 112      -2.101  83.028  16.762  0.00  0.00      PROA  
ATOM   1028  HB1 ALA P 112      -1.469  82.511  16.009  0.00  0.00      PROA  
ATOM   1029  HB2 ALA P 112      -2.924  82.300  16.926  0.00  0.00      PROA  
ATOM   1030  HB3 ALA P 112      -1.569  83.191  17.724  0.00  0.00      PROA  
ATOM   1031  C   ALA P 112      -1.296  85.146  15.572  0.00  0.00      PROA  
ATOM   1032  O   ALA P 112      -0.842  86.162  16.132  0.00  0.00      PROA  
ATOM   1033  N   LEU P 113      -0.884  84.661  14.379  0.00  0.00      PROA  
ATOM   1034  HN  LEU P 113      -1.214  83.764  14.096  0.00  0.00      PROA  
ATOM   1035  CA  LEU P 113       0.259  85.325  13.692  0.00  0.00      PROA  
ATOM   1036  HA  LEU P 113       1.000  85.422  14.472  0.00  0.00      PROA  
ATOM   1037  CB  LEU P 113       0.822  84.437  12.490  0.00  0.00      PROA  
ATOM   1038  HB1 LEU P 113      -0.089  84.116  11.941  0.00  0.00      PROA  
ATOM   1039  HB2 LEU P 113       1.293  83.526  12.917  0.00  0.00      PROA  
ATOM   1040  CG  LEU P 113       1.701  85.176  11.383  0.00  0.00      PROA  
ATOM   1041  HG  LEU P 113       1.194  86.152  11.227  0.00  0.00      PROA  
ATOM   1042  CD1 LEU P 113       3.086  85.504  11.891  0.00  0.00      PROA  
ATOM   1043 HD11 LEU P 113       3.574  84.542  12.159  0.00  0.00      PROA  
ATOM   1044 HD12 LEU P 113       3.053  86.205  12.752  0.00  0.00      PROA  
ATOM   1045 HD13 LEU P 113       3.713  85.981  11.106  0.00  0.00      PROA  
ATOM   1046  CD2 LEU P 113       1.666  84.427  10.056  0.00  0.00      PROA  
ATOM   1047 HD21 LEU P 113       2.224  83.478  10.206  0.00  0.00      PROA  
ATOM   1048 HD22 LEU P 113       2.141  84.972   9.211  0.00  0.00      PROA  
ATOM   1049 HD23 LEU P 113       0.629  84.211   9.722  0.00  0.00      PROA  
ATOM   1050  C   LEU P 113      -0.038  86.761  13.334  0.00  0.00      PROA  
ATOM   1051  O   LEU P 113       0.705  87.671  13.616  0.00  0.00      PROA  
ATOM   1052  N   ILE P 114      -1.208  86.924  12.656  0.00  0.00      PROA  
ATOM   1053  HN  ILE P 114      -1.720  86.079  12.525  0.00  0.00      PROA  
ATOM   1054  CA  ILE P 114      -1.792  88.094  12.141  0.00  0.00      PROA  
ATOM   1055  HA  ILE P 114      -1.134  88.614  11.461  0.00  0.00      PROA  
ATOM   1056  CB  ILE P 114      -3.092  87.857  11.373  0.00  0.00      PROA  
ATOM   1057  HB  ILE P 114      -3.694  87.072  11.879  0.00  0.00      PROA  
ATOM   1058  CG2 ILE P 114      -3.894  89.142  11.175  0.00  0.00      PROA  
ATOM   1059 HG21 ILE P 114      -4.696  89.042  10.412  0.00  0.00      PROA  
ATOM   1060 HG22 ILE P 114      -3.365  90.097  10.972  0.00  0.00      PROA  
ATOM   1061 HG23 ILE P 114      -4.348  89.363  12.164  0.00  0.00      PROA  
ATOM   1062  CG1 ILE P 114      -2.795  87.324   9.938  0.00  0.00      PROA  
ATOM   1063 HG11 ILE P 114      -1.934  86.626   9.869  0.00  0.00      PROA  
ATOM   1064 HG12 ILE P 114      -2.551  88.238   9.356  0.00  0.00      PROA  
ATOM   1065  CD  ILE P 114      -4.018  86.697   9.222  0.00  0.00      PROA  
ATOM   1066  HD1 ILE P 114      -4.207  85.687   9.646  0.00  0.00      PROA  
ATOM   1067  HD2 ILE P 114      -3.761  86.592   8.147  0.00  0.00      PROA  
ATOM   1068  HD3 ILE P 114      -4.944  87.309   9.277  0.00  0.00      PROA  
ATOM   1069  C   ILE P 114      -2.075  89.087  13.234  0.00  0.00      PROA  
ATOM   1070  O   ILE P 114      -1.698  90.309  13.056  0.00  0.00      PROA  
ATOM   1071  N   TRP P 115      -2.513  88.717  14.429  0.00  0.00      PROA  
ATOM   1072  HN  TRP P 115      -2.828  87.797  14.651  0.00  0.00      PROA  
ATOM   1073  CA  TRP P 115      -2.626  89.623  15.569  0.00  0.00      PROA  
ATOM   1074  HA  TRP P 115      -3.105  90.522  15.210  0.00  0.00      PROA  
ATOM   1075  CB  TRP P 115      -3.573  89.027  16.674  0.00  0.00      PROA  
ATOM   1076  HB1 TRP P 115      -3.468  89.432  17.703  0.00  0.00      PROA  
ATOM   1077  HB2 TRP P 115      -3.224  87.975  16.748  0.00  0.00      PROA  
ATOM   1078  CG  TRP P 115      -5.027  89.197  16.239  0.00  0.00      PROA  
ATOM   1079  CD1 TRP P 115      -5.968  88.203  15.884  0.00  0.00      PROA  
ATOM   1080  HD1 TRP P 115      -5.899  87.154  16.130  0.00  0.00      PROA  
ATOM   1081  NE1 TRP P 115      -7.120  88.834  15.434  0.00  0.00      PROA  
ATOM   1082  HE1 TRP P 115      -8.000  88.470  15.219  0.00  0.00      PROA  
ATOM   1083  CE2 TRP P 115      -6.910  90.216  15.381  0.00  0.00      PROA  
ATOM   1084  CD2 TRP P 115      -5.669  90.475  15.928  0.00  0.00      PROA  
ATOM   1085  CE3 TRP P 115      -5.228  91.753  16.161  0.00  0.00      PROA  
ATOM   1086  HE3 TRP P 115      -4.378  91.938  16.801  0.00  0.00      PROA  
ATOM   1087  CZ3 TRP P 115      -5.969  92.792  15.576  0.00  0.00      PROA  
ATOM   1088  HZ3 TRP P 115      -5.689  93.812  15.795  0.00  0.00      PROA  
ATOM   1089  CZ2 TRP P 115      -7.600  91.204  14.721  0.00  0.00      PROA  
ATOM   1090  HZ2 TRP P 115      -8.508  90.981  14.179  0.00  0.00      PROA  
ATOM   1091  CH2 TRP P 115      -7.176  92.615  14.899  0.00  0.00      PROA  
ATOM   1092  HH2 TRP P 115      -7.823  93.422  14.589  0.00  0.00      PROA  
ATOM   1093  C   TRP P 115      -1.334  90.100  16.030  0.00  0.00      PROA  
ATOM   1094  O   TRP P 115      -1.133  91.314  16.306  0.00  0.00      PROA  
ATOM   1095  N   GLY P 116      -0.259  89.216  16.190  0.00  0.00      PROA  
ATOM   1096  HN  GLY P 116      -0.283  88.238  15.996  0.00  0.00      PROA  
ATOM   1097  CA  GLY P 116       1.010  89.682  16.699  0.00  0.00      PROA  
ATOM   1098  HA1 GLY P 116       1.607  88.846  17.031  0.00  0.00      PROA  
ATOM   1099  HA2 GLY P 116       0.817  90.336  17.536  0.00  0.00      PROA  
ATOM   1100  C   GLY P 116       1.777  90.548  15.724  0.00  0.00      PROA  
ATOM   1101  O   GLY P 116       2.224  91.564  16.185  0.00  0.00      PROA  
ATOM   1102  N   ILE P 117       1.944  90.190  14.495  0.00  0.00      PROA  
ATOM   1103  HN  ILE P 117       1.508  89.337  14.221  0.00  0.00      PROA  
ATOM   1104  CA  ILE P 117       2.607  90.910  13.425  0.00  0.00      PROA  
ATOM   1105  HA  ILE P 117       3.599  91.086  13.814  0.00  0.00      PROA  
ATOM   1106  CB  ILE P 117       2.694  90.168  12.081  0.00  0.00      PROA  
ATOM   1107  HB  ILE P 117       3.041  89.159  12.391  0.00  0.00      PROA  
ATOM   1108  CG2 ILE P 117       1.259  90.027  11.344  0.00  0.00      PROA  
ATOM   1109 HG21 ILE P 117       0.809  90.988  11.014  0.00  0.00      PROA  
ATOM   1110 HG22 ILE P 117       0.530  89.592  12.061  0.00  0.00      PROA  
ATOM   1111 HG23 ILE P 117       1.358  89.337  10.479  0.00  0.00      PROA  
ATOM   1112  CG1 ILE P 117       3.767  90.851  11.177  0.00  0.00      PROA  
ATOM   1113 HG11 ILE P 117       4.200  90.060  10.528  0.00  0.00      PROA  
ATOM   1114 HG12 ILE P 117       4.552  91.307  11.818  0.00  0.00      PROA  
ATOM   1115  CD  ILE P 117       3.296  91.900  10.176  0.00  0.00      PROA  
ATOM   1116  HD1 ILE P 117       2.510  91.438   9.542  0.00  0.00      PROA  
ATOM   1117  HD2 ILE P 117       4.163  92.162   9.532  0.00  0.00      PROA  
ATOM   1118  HD3 ILE P 117       2.958  92.807  10.722  0.00  0.00      PROA  
ATOM   1119  C   ILE P 117       1.967  92.367  13.274  0.00  0.00      PROA  
ATOM   1120  O   ILE P 117       2.650  93.372  13.207  0.00  0.00      PROA  
ATOM   1121  N   TYR P 118       0.646  92.417  13.361  0.00  0.00      PROA  
ATOM   1122  HN  TYR P 118       0.181  91.538  13.428  0.00  0.00      PROA  
ATOM   1123  CA  TYR P 118      -0.092  93.680  13.457  0.00  0.00      PROA  
ATOM   1124  HA  TYR P 118       0.274  94.230  12.602  0.00  0.00      PROA  
ATOM   1125  CB  TYR P 118      -1.589  93.324  13.228  0.00  0.00      PROA  
ATOM   1126  HB1 TYR P 118      -1.791  92.677  14.108  0.00  0.00      PROA  
ATOM   1127  HB2 TYR P 118      -1.895  92.776  12.311  0.00  0.00      PROA  
ATOM   1128  CG  TYR P 118      -2.508  94.422  13.298  0.00  0.00      PROA  
ATOM   1129  CD1 TYR P 118      -2.800  95.216  12.171  0.00  0.00      PROA  
ATOM   1130  HD1 TYR P 118      -2.452  94.753  11.259  0.00  0.00      PROA  
ATOM   1131  CE1 TYR P 118      -3.717  96.275  12.237  0.00  0.00      PROA  
ATOM   1132  HE1 TYR P 118      -3.915  96.675  11.254  0.00  0.00      PROA  
ATOM   1133  CZ  TYR P 118      -4.364  96.561  13.390  0.00  0.00      PROA  
ATOM   1134  OH  TYR P 118      -5.329  97.584  13.568  0.00  0.00      PROA  
ATOM   1135  HH  TYR P 118      -5.622  97.579  14.482  0.00  0.00      PROA  
ATOM   1136  CD2 TYR P 118      -3.178  94.752  14.493  0.00  0.00      PROA  
ATOM   1137  HD2 TYR P 118      -3.048  94.118  15.358  0.00  0.00      PROA  
ATOM   1138  CE2 TYR P 118      -4.017  95.886  14.553  0.00  0.00      PROA  
ATOM   1139  HE2 TYR P 118      -4.476  96.025  15.521  0.00  0.00      PROA  
ATOM   1140  C   TYR P 118       0.179  94.471  14.729  0.00  0.00      PROA  
ATOM   1141  O   TYR P 118       0.512  95.657  14.646  0.00  0.00      PROA  
ATOM   1142  N   PHE P 119       0.103  93.885  15.958  0.00  0.00      PROA  
ATOM   1143  HN  PHE P 119       0.053  92.890  15.970  0.00  0.00      PROA  
ATOM   1144  CA  PHE P 119       0.401  94.564  17.273  0.00  0.00      PROA  
ATOM   1145  HA  PHE P 119      -0.268  95.409  17.214  0.00  0.00      PROA  
ATOM   1146  CB  PHE P 119      -0.036  93.666  18.407  0.00  0.00      PROA  
ATOM   1147  HB1 PHE P 119       0.508  94.115  19.265  0.00  0.00      PROA  
ATOM   1148  HB2 PHE P 119       0.290  92.604  18.406  0.00  0.00      PROA  
ATOM   1149  CG  PHE P 119      -1.601  93.731  18.655  0.00  0.00      PROA  
ATOM   1150  CD1 PHE P 119      -2.253  94.999  18.619  0.00  0.00      PROA  
ATOM   1151  HD1 PHE P 119      -1.629  95.855  18.409  0.00  0.00      PROA  
ATOM   1152  CE1 PHE P 119      -3.627  95.125  18.941  0.00  0.00      PROA  
ATOM   1153  HE1 PHE P 119      -4.132  96.079  18.916  0.00  0.00      PROA  
ATOM   1154  CZ  PHE P 119      -4.340  93.974  19.297  0.00  0.00      PROA  
ATOM   1155  HZ  PHE P 119      -5.395  94.091  19.493  0.00  0.00      PROA  
ATOM   1156  CD2 PHE P 119      -2.416  92.608  18.990  0.00  0.00      PROA  
ATOM   1157  HD2 PHE P 119      -1.880  91.672  19.043  0.00  0.00      PROA  
ATOM   1158  CE2 PHE P 119      -3.717  92.728  19.438  0.00  0.00      PROA  
ATOM   1159  HE2 PHE P 119      -4.151  91.787  19.742  0.00  0.00      PROA  
ATOM   1160  C   PHE P 119       1.795  95.069  17.319  0.00  0.00      PROA  
ATOM   1161  O   PHE P 119       2.057  96.195  17.669  0.00  0.00      PROA  
ATOM   1162  N   ALA P 120       2.799  94.284  16.880  0.00  0.00      PROA  
ATOM   1163  HN  ALA P 120       2.513  93.352  16.671  0.00  0.00      PROA  
ATOM   1164  CA  ALA P 120       4.172  94.723  16.773  0.00  0.00      PROA  
ATOM   1165  HA  ALA P 120       4.442  94.978  17.787  0.00  0.00      PROA  
ATOM   1166  CB  ALA P 120       5.059  93.524  16.339  0.00  0.00      PROA  
ATOM   1167  HB1 ALA P 120       6.087  93.900  16.530  0.00  0.00      PROA  
ATOM   1168  HB2 ALA P 120       4.923  93.325  15.254  0.00  0.00      PROA  
ATOM   1169  HB3 ALA P 120       4.844  92.577  16.878  0.00  0.00      PROA  
ATOM   1170  C   ALA P 120       4.413  95.937  15.867  0.00  0.00      PROA  
ATOM   1171  O   ALA P 120       5.094  96.872  16.208  0.00  0.00      PROA  
ATOM   1172  N   ILE P 121       3.834  95.973  14.656  0.00  0.00      PROA  
ATOM   1173  HN  ILE P 121       3.420  95.099  14.415  0.00  0.00      PROA  
ATOM   1174  CA  ILE P 121       3.823  97.078  13.729  0.00  0.00      PROA  
ATOM   1175  HA  ILE P 121       4.849  97.383  13.587  0.00  0.00      PROA  
ATOM   1176  CB  ILE P 121       3.219  96.794  12.401  0.00  0.00      PROA  
ATOM   1177  HB  ILE P 121       2.343  96.139  12.596  0.00  0.00      PROA  
ATOM   1178  CG2 ILE P 121       2.840  97.965  11.459  0.00  0.00      PROA  
ATOM   1179 HG21 ILE P 121       1.900  98.464  11.779  0.00  0.00      PROA  
ATOM   1180 HG22 ILE P 121       2.564  97.522  10.478  0.00  0.00      PROA  
ATOM   1181 HG23 ILE P 121       3.700  98.665  11.395  0.00  0.00      PROA  
ATOM   1182  CG1 ILE P 121       4.212  95.938  11.555  0.00  0.00      PROA  
ATOM   1183 HG11 ILE P 121       3.669  95.566  10.660  0.00  0.00      PROA  
ATOM   1184 HG12 ILE P 121       4.475  94.996  12.083  0.00  0.00      PROA  
ATOM   1185  CD  ILE P 121       5.492  96.634  11.016  0.00  0.00      PROA  
ATOM   1186  HD1 ILE P 121       6.073  96.043  10.277  0.00  0.00      PROA  
ATOM   1187  HD2 ILE P 121       6.291  96.878  11.749  0.00  0.00      PROA  
ATOM   1188  HD3 ILE P 121       5.319  97.573  10.448  0.00  0.00      PROA  
ATOM   1189  C   ILE P 121       3.088  98.255  14.305  0.00  0.00      PROA  
ATOM   1190  O   ILE P 121       3.502  99.433  14.212  0.00  0.00      PROA  
ATOM   1191  N   LEU P 122       1.935  97.998  14.919  0.00  0.00      PROA  
ATOM   1192  HN  LEU P 122       1.478  97.114  14.858  0.00  0.00      PROA  
ATOM   1193  CA  LEU P 122       1.126  99.036  15.513  0.00  0.00      PROA  
ATOM   1194  HA  LEU P 122       1.020  99.888  14.859  0.00  0.00      PROA  
ATOM   1195  CB  LEU P 122      -0.354  98.512  15.735  0.00  0.00      PROA  
ATOM   1196  HB1 LEU P 122      -0.274  97.624  16.398  0.00  0.00      PROA  
ATOM   1197  HB2 LEU P 122      -0.687  98.122  14.749  0.00  0.00      PROA  
ATOM   1198  CG  LEU P 122      -1.438  99.568  16.159  0.00  0.00      PROA  
ATOM   1199  HG  LEU P 122      -1.390 100.469  15.511  0.00  0.00      PROA  
ATOM   1200  CD1 LEU P 122      -2.802  98.995  15.793  0.00  0.00      PROA  
ATOM   1201 HD11 LEU P 122      -3.648  99.686  15.998  0.00  0.00      PROA  
ATOM   1202 HD12 LEU P 122      -3.032  98.152  16.479  0.00  0.00      PROA  
ATOM   1203 HD13 LEU P 122      -2.878  98.671  14.733  0.00  0.00      PROA  
ATOM   1204  CD2 LEU P 122      -1.324  99.971  17.643  0.00  0.00      PROA  
ATOM   1205 HD21 LEU P 122      -2.215 100.534  17.991  0.00  0.00      PROA  
ATOM   1206 HD22 LEU P 122      -0.460 100.658  17.768  0.00  0.00      PROA  
ATOM   1207 HD23 LEU P 122      -1.091  99.082  18.268  0.00  0.00      PROA  
ATOM   1208  C   LEU P 122       1.830  99.645  16.688  0.00  0.00      PROA  
ATOM   1209  O   LEU P 122       1.828 100.826  16.920  0.00  0.00      PROA  
ATOM   1210  N   SER P 123       2.529  98.857  17.496  0.00  0.00      PROA  
ATOM   1211  HN  SER P 123       2.356  97.877  17.433  0.00  0.00      PROA  
ATOM   1212  CA  SER P 123       3.248  99.335  18.629  0.00  0.00      PROA  
ATOM   1213  HA  SER P 123       2.572  99.981  19.170  0.00  0.00      PROA  
ATOM   1214  CB  SER P 123       3.634  98.160  19.556  0.00  0.00      PROA  
ATOM   1215  HB1 SER P 123       4.198  97.503  18.861  0.00  0.00      PROA  
ATOM   1216  HB2 SER P 123       2.706  97.684  19.939  0.00  0.00      PROA  
ATOM   1217  OG  SER P 123       4.453  98.509  20.672  0.00  0.00      PROA  
ATOM   1218  HG1 SER P 123       4.968  97.764  20.990  0.00  0.00      PROA  
ATOM   1219  C   SER P 123       4.546 100.145  18.328  0.00  0.00      PROA  
ATOM   1220  O   SER P 123       4.782 101.197  18.892  0.00  0.00      PROA  
ATOM   1221  N   PHE P 124       5.361  99.642  17.306  0.00  0.00      PROA  
ATOM   1222  HN  PHE P 124       5.252  98.741  16.892  0.00  0.00      PROA  
ATOM   1223  CA  PHE P 124       6.424 100.376  16.714  0.00  0.00      PROA  
ATOM   1224  HA  PHE P 124       6.940 100.701  17.605  0.00  0.00      PROA  
ATOM   1225  CB  PHE P 124       7.183  99.453  15.754  0.00  0.00      PROA  
ATOM   1226  HB1 PHE P 124       6.405  99.000  15.103  0.00  0.00      PROA  
ATOM   1227  HB2 PHE P 124       7.690  98.601  16.255  0.00  0.00      PROA  
ATOM   1228  CG  PHE P 124       8.263 100.147  14.888  0.00  0.00      PROA  
ATOM   1229  CD1 PHE P 124       9.632 100.344  15.270  0.00  0.00      PROA  
ATOM   1230  HD1 PHE P 124       9.854 100.137  16.306  0.00  0.00      PROA  
ATOM   1231  CE1 PHE P 124      10.529 100.958  14.496  0.00  0.00      PROA  
ATOM   1232  HE1 PHE P 124      11.532 101.223  14.795  0.00  0.00      PROA  
ATOM   1233  CZ  PHE P 124      10.161 101.274  13.145  0.00  0.00      PROA  
ATOM   1234  HZ  PHE P 124      10.924 101.695  12.507  0.00  0.00      PROA  
ATOM   1235  CD2 PHE P 124       7.916 100.519  13.569  0.00  0.00      PROA  
ATOM   1236  HD2 PHE P 124       6.924 100.421  13.154  0.00  0.00      PROA  
ATOM   1237  CE2 PHE P 124       8.828 101.027  12.699  0.00  0.00      PROA  
ATOM   1238  HE2 PHE P 124       8.639 101.270  11.664  0.00  0.00      PROA  
ATOM   1239  C   PHE P 124       6.061 101.675  15.988  0.00  0.00      PROA  
ATOM   1240  O   PHE P 124       6.725 102.674  16.079  0.00  0.00      PROA  
ATOM   1241  N   LEU P 125       4.886 101.750  15.253  0.00  0.00      PROA  
ATOM   1242  HN  LEU P 125       4.388 100.913  15.038  0.00  0.00      PROA  
ATOM   1243  CA  LEU P 125       4.362 102.994  14.780  0.00  0.00      PROA  
ATOM   1244  HA  LEU P 125       5.055 103.482  14.110  0.00  0.00      PROA  
ATOM   1245  CB  LEU P 125       3.058 102.780  14.044  0.00  0.00      PROA  
ATOM   1246  HB1 LEU P 125       2.384 103.662  14.004  0.00  0.00      PROA  
ATOM   1247  HB2 LEU P 125       2.515 101.950  14.545  0.00  0.00      PROA  
ATOM   1248  CG  LEU P 125       3.278 102.258  12.598  0.00  0.00      PROA  
ATOM   1249  HG  LEU P 125       4.184 101.616  12.611  0.00  0.00      PROA  
ATOM   1250  CD1 LEU P 125       2.090 101.479  12.081  0.00  0.00      PROA  
ATOM   1251 HD11 LEU P 125       1.275 102.215  12.246  0.00  0.00      PROA  
ATOM   1252 HD12 LEU P 125       1.921 100.550  12.667  0.00  0.00      PROA  
ATOM   1253 HD13 LEU P 125       2.252 101.150  11.032  0.00  0.00      PROA  
ATOM   1254  CD2 LEU P 125       3.702 103.479  11.751  0.00  0.00      PROA  
ATOM   1255 HD21 LEU P 125       4.109 103.094  10.792  0.00  0.00      PROA  
ATOM   1256 HD22 LEU P 125       4.639 103.958  12.107  0.00  0.00      PROA  
ATOM   1257 HD23 LEU P 125       2.916 104.263  11.812  0.00  0.00      PROA  
ATOM   1258  C   LEU P 125       4.075 104.041  15.818  0.00  0.00      PROA  
ATOM   1259  O   LEU P 125       4.327 105.199  15.645  0.00  0.00      PROA  
ATOM   1260  N   HSD P 126       3.540 103.646  17.014  0.00  0.00      PROA  
ATOM   1261  HN  HSD P 126       3.470 102.678  17.242  0.00  0.00      PROA  
ATOM   1262  CA  HSD P 126       3.297 104.570  18.155  0.00  0.00      PROA  
ATOM   1263  HA  HSD P 126       2.783 105.432  17.755  0.00  0.00      PROA  
ATOM   1264  CB  HSD P 126       2.398 103.931  19.255  0.00  0.00      PROA  
ATOM   1265  HB1 HSD P 126       2.479 104.493  20.210  0.00  0.00      PROA  
ATOM   1266  HB2 HSD P 126       2.680 102.937  19.663  0.00  0.00      PROA  
ATOM   1267  ND1 HSD P 126       0.254 103.110  18.266  0.00  0.00      PROA  
ATOM   1268  HD1 HSD P 126       0.624 102.303  17.805  0.00  0.00      PROA  
ATOM   1269  CG  HSD P 126       0.943 104.073  18.914  0.00  0.00      PROA  
ATOM   1270  CE1 HSD P 126      -1.005 103.393  18.394  0.00  0.00      PROA  
ATOM   1271  HE1 HSD P 126      -1.771 102.695  18.056  0.00  0.00      PROA  
ATOM   1272  NE2 HSD P 126      -1.196 104.568  18.917  0.00  0.00      PROA  
ATOM   1273  CD2 HSD P 126       0.025 105.008  19.310  0.00  0.00      PROA  
ATOM   1274  HD2 HSD P 126       0.268 105.929  19.825  0.00  0.00      PROA  
ATOM   1275  C   HSD P 126       4.558 105.123  18.681  0.00  0.00      PROA  
ATOM   1276  O   HSD P 126       4.777 106.333  18.660  0.00  0.00      PROA  
ATOM   1277  N   ILE P 127       5.475 104.190  19.049  0.00  0.00      PROA  
ATOM   1278  HN  ILE P 127       5.333 103.210  18.935  0.00  0.00      PROA  
ATOM   1279  CA  ILE P 127       6.719 104.512  19.766  0.00  0.00      PROA  
ATOM   1280  HA  ILE P 127       6.503 105.131  20.625  0.00  0.00      PROA  
ATOM   1281  CB  ILE P 127       7.354 103.244  20.343  0.00  0.00      PROA  
ATOM   1282  HB  ILE P 127       7.539 102.506  19.533  0.00  0.00      PROA  
ATOM   1283  CG2 ILE P 127       8.778 103.527  20.865  0.00  0.00      PROA  
ATOM   1284 HG21 ILE P 127       9.355 102.659  21.253  0.00  0.00      PROA  
ATOM   1285 HG22 ILE P 127       8.779 104.325  21.637  0.00  0.00      PROA  
ATOM   1286 HG23 ILE P 127       9.473 103.814  20.047  0.00  0.00      PROA  
ATOM   1287  CG1 ILE P 127       6.476 102.420  21.375  0.00  0.00      PROA  
ATOM   1288 HG11 ILE P 127       5.406 102.577  21.123  0.00  0.00      PROA  
ATOM   1289 HG12 ILE P 127       6.509 103.000  22.322  0.00  0.00      PROA  
ATOM   1290  CD  ILE P 127       6.937 100.987  21.594  0.00  0.00      PROA  
ATOM   1291  HD1 ILE P 127       7.858 100.900  22.209  0.00  0.00      PROA  
ATOM   1292  HD2 ILE P 127       6.964 100.298  20.723  0.00  0.00      PROA  
ATOM   1293  HD3 ILE P 127       6.087 100.572  22.177  0.00  0.00      PROA  
ATOM   1294  C   ILE P 127       7.653 105.381  18.873  0.00  0.00      PROA  
ATOM   1295  O   ILE P 127       8.172 106.398  19.336  0.00  0.00      PROA  
ATOM   1296  N   TRP P 128       7.988 104.941  17.614  0.00  0.00      PROA  
ATOM   1297  HN  TRP P 128       7.613 104.086  17.264  0.00  0.00      PROA  
ATOM   1298  CA  TRP P 128       9.073 105.565  16.851  0.00  0.00      PROA  
ATOM   1299  HA  TRP P 128       9.699 106.151  17.507  0.00  0.00      PROA  
ATOM   1300  CB  TRP P 128      10.028 104.520  16.226  0.00  0.00      PROA  
ATOM   1301  HB1 TRP P 128      10.807 104.971  15.576  0.00  0.00      PROA  
ATOM   1302  HB2 TRP P 128       9.393 103.917  15.543  0.00  0.00      PROA  
ATOM   1303  CG  TRP P 128      10.636 103.566  17.236  0.00  0.00      PROA  
ATOM   1304  CD1 TRP P 128       9.945 102.573  17.839  0.00  0.00      PROA  
ATOM   1305  HD1 TRP P 128       8.894 102.424  17.643  0.00  0.00      PROA  
ATOM   1306  NE1 TRP P 128      10.737 101.870  18.700  0.00  0.00      PROA  
ATOM   1307  HE1 TRP P 128      10.447 101.233  19.381  0.00  0.00      PROA  
ATOM   1308  CE2 TRP P 128      12.013 102.359  18.603  0.00  0.00      PROA  
ATOM   1309  CD2 TRP P 128      12.027 103.466  17.714  0.00  0.00      PROA  
ATOM   1310  CE3 TRP P 128      13.214 104.165  17.465  0.00  0.00      PROA  
ATOM   1311  HE3 TRP P 128      13.355 105.057  16.873  0.00  0.00      PROA  
ATOM   1312  CZ3 TRP P 128      14.413 103.743  18.113  0.00  0.00      PROA  
ATOM   1313  HZ3 TRP P 128      15.319 104.308  17.947  0.00  0.00      PROA  
ATOM   1314  CZ2 TRP P 128      13.172 102.039  19.361  0.00  0.00      PROA  
ATOM   1315  HZ2 TRP P 128      13.192 101.264  20.113  0.00  0.00      PROA  
ATOM   1316  CH2 TRP P 128      14.354 102.736  19.073  0.00  0.00      PROA  
ATOM   1317  HH2 TRP P 128      15.271 102.344  19.487  0.00  0.00      PROA  
ATOM   1318  C   TRP P 128       8.519 106.556  15.861  0.00  0.00      PROA  
ATOM   1319  O   TRP P 128       9.363 107.073  15.102  0.00  0.00      PROA  
ATOM   1320  N   ALA P 129       7.130 106.814  15.836  0.00  0.00      PROA  
ATOM   1321  HN  ALA P 129       6.508 106.249  16.373  0.00  0.00      PROA  
ATOM   1322  CA  ALA P 129       6.678 107.808  14.949  0.00  0.00      PROA  
ATOM   1323  HA  ALA P 129       7.459 108.498  14.666  0.00  0.00      PROA  
ATOM   1324  CB  ALA P 129       6.212 107.202  13.607  0.00  0.00      PROA  
ATOM   1325  HB1 ALA P 129       5.590 106.303  13.805  0.00  0.00      PROA  
ATOM   1326  HB2 ALA P 129       7.125 106.738  13.177  0.00  0.00      PROA  
ATOM   1327  HB3 ALA P 129       5.968 108.009  12.883  0.00  0.00      PROA  
ATOM   1328  C   ALA P 129       5.602 108.721  15.494  0.00  0.00      PROA  
ATOM   1329  O   ALA P 129       5.782 109.940  15.529  0.00  0.00      PROA  
ATOM   1330  N   VAL P 130       4.342 108.199  15.783  0.00  0.00      PROA  
ATOM   1331  HN  VAL P 130       4.198 107.215  15.715  0.00  0.00      PROA  
ATOM   1332  CA  VAL P 130       3.195 108.996  16.149  0.00  0.00      PROA  
ATOM   1333  HA  VAL P 130       3.088 109.773  15.406  0.00  0.00      PROA  
ATOM   1334  CB  VAL P 130       1.927 108.208  16.181  0.00  0.00      PROA  
ATOM   1335  HB  VAL P 130       2.056 107.372  16.901  0.00  0.00      PROA  
ATOM   1336  CG1 VAL P 130       0.832 109.156  16.545  0.00  0.00      PROA  
ATOM   1337 HG11 VAL P 130       0.935 109.461  17.609  0.00  0.00      PROA  
ATOM   1338 HG12 VAL P 130      -0.209 108.774  16.478  0.00  0.00      PROA  
ATOM   1339 HG13 VAL P 130       0.698 110.081  15.945  0.00  0.00      PROA  
ATOM   1340  CG2 VAL P 130       1.715 107.570  14.823  0.00  0.00      PROA  
ATOM   1341 HG21 VAL P 130       2.460 106.825  14.471  0.00  0.00      PROA  
ATOM   1342 HG22 VAL P 130       1.733 108.358  14.039  0.00  0.00      PROA  
ATOM   1343 HG23 VAL P 130       0.751 107.023  14.744  0.00  0.00      PROA  
ATOM   1344  C   VAL P 130       3.388 109.887  17.367  0.00  0.00      PROA  
ATOM   1345  O   VAL P 130       3.089 111.072  17.470  0.00  0.00      PROA  
ATOM   1346  N   VAL P 131       4.049 109.369  18.431  0.00  0.00      PROA  
ATOM   1347  HN  VAL P 131       4.218 108.386  18.452  0.00  0.00      PROA  
ATOM   1348  CA  VAL P 131       4.483 110.116  19.653  0.00  0.00      PROA  
ATOM   1349  HA  VAL P 131       3.634 110.662  20.037  0.00  0.00      PROA  
ATOM   1350  CB  VAL P 131       4.766 109.292  20.896  0.00  0.00      PROA  
ATOM   1351  HB  VAL P 131       5.599 108.582  20.708  0.00  0.00      PROA  
ATOM   1352  CG1 VAL P 131       5.362 110.272  21.965  0.00  0.00      PROA  
ATOM   1353 HG11 VAL P 131       5.167 109.789  22.946  0.00  0.00      PROA  
ATOM   1354 HG12 VAL P 131       4.820 111.241  21.932  0.00  0.00      PROA  
ATOM   1355 HG13 VAL P 131       6.453 110.371  21.781  0.00  0.00      PROA  
ATOM   1356  CG2 VAL P 131       3.529 108.558  21.390  0.00  0.00      PROA  
ATOM   1357 HG21 VAL P 131       2.926 108.049  20.607  0.00  0.00      PROA  
ATOM   1358 HG22 VAL P 131       2.859 109.301  21.873  0.00  0.00      PROA  
ATOM   1359 HG23 VAL P 131       3.901 107.778  22.089  0.00  0.00      PROA  
ATOM   1360  C   VAL P 131       5.443 111.248  19.308  0.00  0.00      PROA  
ATOM   1361  O   VAL P 131       5.236 112.400  19.790  0.00  0.00      PROA  
ATOM   1362  N   PRO P 132       6.453 111.119  18.486  0.00  0.00      PROA  
ATOM   1363  CD  PRO P 132       7.281 109.871  18.509  0.00  0.00      PROA  
ATOM   1364  HD1 PRO P 132       6.597 109.092  18.108  0.00  0.00      PROA  
ATOM   1365  HD2 PRO P 132       7.674 109.702  19.534  0.00  0.00      PROA  
ATOM   1366  CA  PRO P 132       7.211 112.252  17.984  0.00  0.00      PROA  
ATOM   1367  HA  PRO P 132       7.675 112.742  18.827  0.00  0.00      PROA  
ATOM   1368  CB  PRO P 132       8.241 111.575  17.073  0.00  0.00      PROA  
ATOM   1369  HB1 PRO P 132       9.243 112.051  17.134  0.00  0.00      PROA  
ATOM   1370  HB2 PRO P 132       7.886 111.606  16.021  0.00  0.00      PROA  
ATOM   1371  CG  PRO P 132       8.416 110.127  17.514  0.00  0.00      PROA  
ATOM   1372  HG1 PRO P 132       8.448 109.444  16.638  0.00  0.00      PROA  
ATOM   1373  HG2 PRO P 132       9.399 110.018  18.019  0.00  0.00      PROA  
ATOM   1374  C   PRO P 132       6.363 113.186  17.161  0.00  0.00      PROA  
ATOM   1375  O   PRO P 132       6.552 114.404  17.313  0.00  0.00      PROA  
ATOM   1376  N   CYS P 133       5.411 112.694  16.328  0.00  0.00      PROA  
ATOM   1377  HN  CYS P 133       5.234 111.715  16.272  0.00  0.00      PROA  
ATOM   1378  CA  CYS P 133       4.376 113.510  15.789  0.00  0.00      PROA  
ATOM   1379  HA  CYS P 133       4.896 114.237  15.183  0.00  0.00      PROA  
ATOM   1380  CB  CYS P 133       3.540 112.681  14.773  0.00  0.00      PROA  
ATOM   1381  HB1 CYS P 133       2.692 113.266  14.355  0.00  0.00      PROA  
ATOM   1382  HB2 CYS P 133       3.079 111.901  15.416  0.00  0.00      PROA  
ATOM   1383  SG  CYS P 133       4.644 112.058  13.385  0.00  0.00      PROA  
ATOM   1384  HG1 CYS P 133       5.324 111.230  14.164  0.00  0.00      PROA  
ATOM   1385  C   CYS P 133       3.512 114.266  16.802  0.00  0.00      PROA  
ATOM   1386  O   CYS P 133       3.220 115.458  16.614  0.00  0.00      PROA  
ATOM   1387  N   ILE P 134       3.095 113.665  17.990  0.00  0.00      PROA  
ATOM   1388  HN  ILE P 134       3.236 112.686  18.110  0.00  0.00      PROA  
ATOM   1389  CA  ILE P 134       2.492 114.342  19.115  0.00  0.00      PROA  
ATOM   1390  HA  ILE P 134       1.609 114.880  18.804  0.00  0.00      PROA  
ATOM   1391  CB  ILE P 134       1.853 113.360  20.152  0.00  0.00      PROA  
ATOM   1392  HB  ILE P 134       2.651 112.673  20.508  0.00  0.00      PROA  
ATOM   1393  CG2 ILE P 134       1.261 114.176  21.342  0.00  0.00      PROA  
ATOM   1394 HG21 ILE P 134       1.980 114.817  21.895  0.00  0.00      PROA  
ATOM   1395 HG22 ILE P 134       0.934 113.453  22.119  0.00  0.00      PROA  
ATOM   1396 HG23 ILE P 134       0.414 114.849  21.086  0.00  0.00      PROA  
ATOM   1397  CG1 ILE P 134       0.820 112.621  19.419  0.00  0.00      PROA  
ATOM   1398 HG11 ILE P 134       1.186 112.218  18.450  0.00  0.00      PROA  
ATOM   1399 HG12 ILE P 134      -0.136 113.165  19.266  0.00  0.00      PROA  
ATOM   1400  CD  ILE P 134       0.404 111.323  20.170  0.00  0.00      PROA  
ATOM   1401  HD1 ILE P 134       1.129 110.791  20.823  0.00  0.00      PROA  
ATOM   1402  HD2 ILE P 134       0.173 110.587  19.371  0.00  0.00      PROA  
ATOM   1403  HD3 ILE P 134      -0.431 111.436  20.893  0.00  0.00      PROA  
ATOM   1404  C   ILE P 134       3.345 115.373  19.832  0.00  0.00      PROA  
ATOM   1405  O   ILE P 134       2.816 116.466  20.152  0.00  0.00      PROA  
ATOM   1406  N   LYS P 135       4.693 115.123  20.003  0.00  0.00      PROA  
ATOM   1407  HN  LYS P 135       5.063 114.228  19.770  0.00  0.00      PROA  
ATOM   1408  CA  LYS P 135       5.624 116.138  20.501  0.00  0.00      PROA  
ATOM   1409  HA  LYS P 135       5.118 116.452  21.402  0.00  0.00      PROA  
ATOM   1410  CB  LYS P 135       6.922 115.451  20.904  0.00  0.00      PROA  
ATOM   1411  HB1 LYS P 135       7.383 114.886  20.065  0.00  0.00      PROA  
ATOM   1412  HB2 LYS P 135       6.610 114.721  21.681  0.00  0.00      PROA  
ATOM   1413  CG  LYS P 135       8.006 116.378  21.369  0.00  0.00      PROA  
ATOM   1414  HG1 LYS P 135       8.349 117.113  20.611  0.00  0.00      PROA  
ATOM   1415  HG2 LYS P 135       8.902 115.768  21.617  0.00  0.00      PROA  
ATOM   1416  CD  LYS P 135       7.729 117.314  22.585  0.00  0.00      PROA  
ATOM   1417  HD1 LYS P 135       7.434 116.678  23.447  0.00  0.00      PROA  
ATOM   1418  HD2 LYS P 135       6.766 117.845  22.425  0.00  0.00      PROA  
ATOM   1419  CE  LYS P 135       8.918 118.145  23.077  0.00  0.00      PROA  
ATOM   1420  HE1 LYS P 135       8.880 119.139  22.583  0.00  0.00      PROA  
ATOM   1421  HE2 LYS P 135       9.836 117.533  22.948  0.00  0.00      PROA  
ATOM   1422  NZ  LYS P 135       8.739 118.510  24.525  0.00  0.00      PROA  
ATOM   1423  HZ1 LYS P 135       7.803 118.269  24.909  0.00  0.00      PROA  
ATOM   1424  HZ2 LYS P 135       8.946 119.512  24.713  0.00  0.00      PROA  
ATOM   1425  HZ3 LYS P 135       9.458 117.991  25.069  0.00  0.00      PROA  
ATOM   1426  C   LYS P 135       5.692 117.357  19.568  0.00  0.00      PROA  
ATOM   1427  O   LYS P 135       5.731 118.530  19.960  0.00  0.00      PROA  
ATOM   1428  N   SER P 136       5.752 117.175  18.214  0.00  0.00      PROA  
ATOM   1429  HN  SER P 136       5.804 116.225  17.917  0.00  0.00      PROA  
ATOM   1430  CA  SER P 136       5.626 118.259  17.249  0.00  0.00      PROA  
ATOM   1431  HA  SER P 136       6.285 119.090  17.454  0.00  0.00      PROA  
ATOM   1432  CB  SER P 136       5.983 117.769  15.888  0.00  0.00      PROA  
ATOM   1433  HB1 SER P 136       5.244 116.989  15.602  0.00  0.00      PROA  
ATOM   1434  HB2 SER P 136       7.033 117.412  15.940  0.00  0.00      PROA  
ATOM   1435  OG  SER P 136       5.975 118.857  15.006  0.00  0.00      PROA  
ATOM   1436  HG1 SER P 136       5.052 118.909  14.749  0.00  0.00      PROA  
ATOM   1437  C   SER P 136       4.327 118.939  17.311  0.00  0.00      PROA  
ATOM   1438  O   SER P 136       4.260 120.160  17.397  0.00  0.00      PROA  
ATOM   1439  N   PHE P 137       3.226 118.155  17.424  0.00  0.00      PROA  
ATOM   1440  HN  PHE P 137       3.193 117.160  17.457  0.00  0.00      PROA  
ATOM   1441  CA  PHE P 137       1.877 118.804  17.519  0.00  0.00      PROA  
ATOM   1442  HA  PHE P 137       1.750 119.438  16.654  0.00  0.00      PROA  
ATOM   1443  CB  PHE P 137       0.759 117.746  17.437  0.00  0.00      PROA  
ATOM   1444  HB1 PHE P 137       0.899 116.969  18.219  0.00  0.00      PROA  
ATOM   1445  HB2 PHE P 137       0.731 117.306  16.417  0.00  0.00      PROA  
ATOM   1446  CG  PHE P 137      -0.593 118.396  17.643  0.00  0.00      PROA  
ATOM   1447  CD1 PHE P 137      -1.397 118.029  18.770  0.00  0.00      PROA  
ATOM   1448  HD1 PHE P 137      -1.093 117.282  19.488  0.00  0.00      PROA  
ATOM   1449  CE1 PHE P 137      -2.684 118.512  18.950  0.00  0.00      PROA  
ATOM   1450  HE1 PHE P 137      -3.246 118.149  19.798  0.00  0.00      PROA  
ATOM   1451  CZ  PHE P 137      -3.255 119.344  18.041  0.00  0.00      PROA  
ATOM   1452  HZ  PHE P 137      -4.185 119.866  18.209  0.00  0.00      PROA  
ATOM   1453  CD2 PHE P 137      -1.172 119.251  16.729  0.00  0.00      PROA  
ATOM   1454  HD2 PHE P 137      -0.565 119.468  15.863  0.00  0.00      PROA  
ATOM   1455  CE2 PHE P 137      -2.470 119.734  16.900  0.00  0.00      PROA  
ATOM   1456  HE2 PHE P 137      -2.969 120.321  16.143  0.00  0.00      PROA  
ATOM   1457  C   PHE P 137       1.764 119.697  18.760  0.00  0.00      PROA  
ATOM   1458  O   PHE P 137       1.279 120.799  18.657  0.00  0.00      PROA  
ATOM   1459  N   LEU P 138       2.289 119.244  19.893  0.00  0.00      PROA  
ATOM   1460  HN  LEU P 138       2.844 118.418  19.951  0.00  0.00      PROA  
ATOM   1461  CA  LEU P 138       2.239 119.883  21.260  0.00  0.00      PROA  
ATOM   1462  HA  LEU P 138       1.208 120.018  21.554  0.00  0.00      PROA  
ATOM   1463  CB  LEU P 138       2.989 118.981  22.268  0.00  0.00      PROA  
ATOM   1464  HB1 LEU P 138       4.075 118.909  22.048  0.00  0.00      PROA  
ATOM   1465  HB2 LEU P 138       2.574 117.955  22.172  0.00  0.00      PROA  
ATOM   1466  CG  LEU P 138       2.895 119.433  23.683  0.00  0.00      PROA  
ATOM   1467  HG  LEU P 138       3.599 120.286  23.785  0.00  0.00      PROA  
ATOM   1468  CD1 LEU P 138       1.539 119.855  24.133  0.00  0.00      PROA  
ATOM   1469 HD11 LEU P 138       1.548 120.207  25.187  0.00  0.00      PROA  
ATOM   1470 HD12 LEU P 138       0.883 118.959  24.181  0.00  0.00      PROA  
ATOM   1471 HD13 LEU P 138       1.029 120.595  23.481  0.00  0.00      PROA  
ATOM   1472  CD2 LEU P 138       3.486 118.323  24.622  0.00  0.00      PROA  
ATOM   1473 HD21 LEU P 138       3.133 118.518  25.657  0.00  0.00      PROA  
ATOM   1474 HD22 LEU P 138       4.590 118.455  24.618  0.00  0.00      PROA  
ATOM   1475 HD23 LEU P 138       3.141 117.314  24.310  0.00  0.00      PROA  
ATOM   1476  C   LEU P 138       2.896 121.325  21.156  0.00  0.00      PROA  
ATOM   1477  O   LEU P 138       2.308 122.277  21.689  0.00  0.00      PROA  
ATOM   1478  N   ILE P 139       4.063 121.466  20.482  0.00  0.00      PROA  
ATOM   1479  HN  ILE P 139       4.568 120.664  20.174  0.00  0.00      PROA  
ATOM   1480  CA  ILE P 139       4.694 122.747  20.182  0.00  0.00      PROA  
ATOM   1481  HA  ILE P 139       4.783 123.279  21.118  0.00  0.00      PROA  
ATOM   1482  CB  ILE P 139       6.043 122.524  19.547  0.00  0.00      PROA  
ATOM   1483  HB  ILE P 139       5.944 121.761  18.746  0.00  0.00      PROA  
ATOM   1484  CG2 ILE P 139       6.641 123.876  18.904  0.00  0.00      PROA  
ATOM   1485 HG21 ILE P 139       6.639 124.726  19.619  0.00  0.00      PROA  
ATOM   1486 HG22 ILE P 139       5.987 124.116  18.038  0.00  0.00      PROA  
ATOM   1487 HG23 ILE P 139       7.663 123.702  18.504  0.00  0.00      PROA  
ATOM   1488  CG1 ILE P 139       7.084 121.940  20.555  0.00  0.00      PROA  
ATOM   1489 HG11 ILE P 139       6.655 121.096  21.135  0.00  0.00      PROA  
ATOM   1490 HG12 ILE P 139       7.355 122.779  21.231  0.00  0.00      PROA  
ATOM   1491  CD  ILE P 139       8.340 121.440  19.880  0.00  0.00      PROA  
ATOM   1492  HD1 ILE P 139       8.200 120.676  19.085  0.00  0.00      PROA  
ATOM   1493  HD2 ILE P 139       8.987 121.003  20.671  0.00  0.00      PROA  
ATOM   1494  HD3 ILE P 139       8.928 122.247  19.395  0.00  0.00      PROA  
ATOM   1495  C   ILE P 139       3.852 123.553  19.200  0.00  0.00      PROA  
ATOM   1496  O   ILE P 139       3.627 124.742  19.355  0.00  0.00      PROA  
ATOM   1497  N   GLH P 140       3.444 122.876  18.114  0.00  0.00      PROA  
ATOM   1498  HN  GLH P 140       3.686 121.909  18.088  0.00  0.00      PROA  
ATOM   1499  CA  GLH P 140       2.604 123.604  17.176  0.00  0.00      PROA  
ATOM   1500  HA  GLH P 140       3.137 124.467  16.807  0.00  0.00      PROA  
ATOM   1501  CB  GLH P 140       2.407 122.668  15.932  0.00  0.00      PROA  
ATOM   1502  HB1 GLH P 140       1.674 123.189  15.280  0.00  0.00      PROA  
ATOM   1503  HB2 GLH P 140       1.944 121.738  16.325  0.00  0.00      PROA  
ATOM   1504  CG  GLH P 140       3.572 122.385  14.961  0.00  0.00      PROA  
ATOM   1505  HG1 GLH P 140       4.428 121.936  15.508  0.00  0.00      PROA  
ATOM   1506  HG2 GLH P 140       3.903 123.289  14.407  0.00  0.00      PROA  
ATOM   1507  CD  GLH P 140       3.277 121.284  13.952  0.00  0.00      PROA  
ATOM   1508  OE1 GLH P 140       3.649 120.101  14.067  0.00  0.00      PROA  
ATOM   1509  OE2 GLH P 140       2.729 121.751  12.883  0.00  0.00      PROA  
ATOM   1510  HE2 GLH P 140       2.901 121.099  12.200  0.00  0.00      PROA  
ATOM   1511  C   GLH P 140       1.241 124.098  17.637  0.00  0.00      PROA  
ATOM   1512  O   GLH P 140       0.874 125.221  17.342  0.00  0.00      PROA  
ATOM   1513  N   ILE P 141       0.367 123.311  18.341  0.00  0.00      PROA  
ATOM   1514  HN  ILE P 141       0.621 122.356  18.467  0.00  0.00      PROA  
ATOM   1515  CA  ILE P 141      -0.868 123.803  18.852  0.00  0.00      PROA  
ATOM   1516  HA  ILE P 141      -1.418 124.215  18.020  0.00  0.00      PROA  
ATOM   1517  CB  ILE P 141      -1.709 122.622  19.346  0.00  0.00      PROA  
ATOM   1518  HB  ILE P 141      -1.792 121.825  18.577  0.00  0.00      PROA  
ATOM   1519  CG2 ILE P 141      -1.197 122.115  20.645  0.00  0.00      PROA  
ATOM   1520 HG21 ILE P 141      -0.102 122.252  20.777  0.00  0.00      PROA  
ATOM   1521 HG22 ILE P 141      -1.417 121.032  20.765  0.00  0.00      PROA  
ATOM   1522 HG23 ILE P 141      -1.619 122.713  21.480  0.00  0.00      PROA  
ATOM   1523  CG1 ILE P 141      -3.237 123.105  19.536  0.00  0.00      PROA  
ATOM   1524 HG11 ILE P 141      -3.366 124.044  20.115  0.00  0.00      PROA  
ATOM   1525 HG12 ILE P 141      -3.672 122.274  20.132  0.00  0.00      PROA  
ATOM   1526  CD  ILE P 141      -4.125 123.126  18.283  0.00  0.00      PROA  
ATOM   1527  HD1 ILE P 141      -5.140 123.406  18.635  0.00  0.00      PROA  
ATOM   1528  HD2 ILE P 141      -4.196 122.083  17.907  0.00  0.00      PROA  
ATOM   1529  HD3 ILE P 141      -3.679 123.778  17.501  0.00  0.00      PROA  
ATOM   1530  C   ILE P 141      -0.729 124.951  19.891  0.00  0.00      PROA  
ATOM   1531  O   ILE P 141      -1.458 125.934  19.984  0.00  0.00      PROA  
ATOM   1532  N   GLN P 142       0.363 124.796  20.677  0.00  0.00      PROA  
ATOM   1533  HN  GLN P 142       0.979 124.035  20.491  0.00  0.00      PROA  
ATOM   1534  CA  GLN P 142       0.778 125.821  21.608  0.00  0.00      PROA  
ATOM   1535  HA  GLN P 142      -0.082 126.111  22.192  0.00  0.00      PROA  
ATOM   1536  CB  GLN P 142       2.045 125.239  22.348  0.00  0.00      PROA  
ATOM   1537  HB1 GLN P 142       2.750 124.722  21.662  0.00  0.00      PROA  
ATOM   1538  HB2 GLN P 142       1.701 124.408  23.001  0.00  0.00      PROA  
ATOM   1539  CG  GLN P 142       2.911 126.131  23.279  0.00  0.00      PROA  
ATOM   1540  HG1 GLN P 142       3.520 126.932  22.807  0.00  0.00      PROA  
ATOM   1541  HG2 GLN P 142       3.699 125.475  23.707  0.00  0.00      PROA  
ATOM   1542  CD  GLN P 142       2.131 126.644  24.524  0.00  0.00      PROA  
ATOM   1543  OE1 GLN P 142       2.403 126.291  25.631  0.00  0.00      PROA  
ATOM   1544  NE2 GLN P 142       1.126 127.511  24.323  0.00  0.00      PROA  
ATOM   1545 HE21 GLN P 142       0.625 127.837  25.124  0.00  0.00      PROA  
ATOM   1546 HE22 GLN P 142       1.162 128.026  23.467  0.00  0.00      PROA  
ATOM   1547  C   GLN P 142       1.172 127.159  20.955  0.00  0.00      PROA  
ATOM   1548  O   GLN P 142       0.947 128.213  21.548  0.00  0.00      PROA  
ATOM   1549  N   CYS P 143       1.815 127.085  19.779  0.00  0.00      PROA  
ATOM   1550  HN  CYS P 143       2.380 126.296  19.549  0.00  0.00      PROA  
ATOM   1551  CA  CYS P 143       2.163 128.295  19.030  0.00  0.00      PROA  
ATOM   1552  HA  CYS P 143       2.652 129.010  19.675  0.00  0.00      PROA  
ATOM   1553  CB  CYS P 143       3.132 128.027  17.871  0.00  0.00      PROA  
ATOM   1554  HB1 CYS P 143       3.351 128.970  17.326  0.00  0.00      PROA  
ATOM   1555  HB2 CYS P 143       2.795 127.361  17.047  0.00  0.00      PROA  
ATOM   1556  SG  CYS P 143       4.740 127.428  18.407  0.00  0.00      PROA  
ATOM   1557  HG1 CYS P 143       4.229 126.209  18.501  0.00  0.00      PROA  
ATOM   1558  C   CYS P 143       0.966 129.074  18.440  0.00  0.00      PROA  
ATOM   1559  O   CYS P 143       1.068 130.298  18.249  0.00  0.00      PROA  
ATOM   1560  N   ILE P 144      -0.190 128.384  18.159  0.00  0.00      PROA  
ATOM   1561  HN  ILE P 144      -0.121 127.408  18.354  0.00  0.00      PROA  
ATOM   1562  CA  ILE P 144      -1.401 129.122  17.682  0.00  0.00      PROA  
ATOM   1563  HA  ILE P 144      -1.097 130.112  17.373  0.00  0.00      PROA  
ATOM   1564  CB  ILE P 144      -1.981 128.344  16.491  0.00  0.00      PROA  
ATOM   1565  HB  ILE P 144      -1.185 127.950  15.824  0.00  0.00      PROA  
ATOM   1566  CG2 ILE P 144      -2.709 127.061  17.010  0.00  0.00      PROA  
ATOM   1567 HG21 ILE P 144      -3.190 126.509  16.174  0.00  0.00      PROA  
ATOM   1568 HG22 ILE P 144      -3.454 127.295  17.800  0.00  0.00      PROA  
ATOM   1569 HG23 ILE P 144      -1.971 126.447  17.568  0.00  0.00      PROA  
ATOM   1570  CG1 ILE P 144      -2.998 129.236  15.663  0.00  0.00      PROA  
ATOM   1571 HG11 ILE P 144      -3.570 129.940  16.304  0.00  0.00      PROA  
ATOM   1572 HG12 ILE P 144      -3.742 128.490  15.308  0.00  0.00      PROA  
ATOM   1573  CD  ILE P 144      -2.373 129.972  14.498  0.00  0.00      PROA  
ATOM   1574  HD1 ILE P 144      -1.734 130.832  14.791  0.00  0.00      PROA  
ATOM   1575  HD2 ILE P 144      -3.184 130.417  13.883  0.00  0.00      PROA  
ATOM   1576  HD3 ILE P 144      -1.858 129.312  13.768  0.00  0.00      PROA  
ATOM   1577  C   ILE P 144      -2.353 129.370  18.752  0.00  0.00      PROA  
ATOM   1578  O   ILE P 144      -3.372 130.060  18.656  0.00  0.00      PROA  
ATOM   1579  N   SER P 145      -2.207 128.697  19.935  0.00  0.00      PROA  
ATOM   1580  HN  SER P 145      -1.745 127.816  19.873  0.00  0.00      PROA  
ATOM   1581  CA  SER P 145      -2.909 129.066  21.152  0.00  0.00      PROA  
ATOM   1582  HA  SER P 145      -3.988 129.086  21.110  0.00  0.00      PROA  
ATOM   1583  CB  SER P 145      -2.535 128.100  22.240  0.00  0.00      PROA  
ATOM   1584  HB1 SER P 145      -1.438 128.018  22.395  0.00  0.00      PROA  
ATOM   1585  HB2 SER P 145      -2.882 127.083  21.958  0.00  0.00      PROA  
ATOM   1586  OG  SER P 145      -3.274 128.323  23.436  0.00  0.00      PROA  
ATOM   1587  HG1 SER P 145      -3.056 129.225  23.682  0.00  0.00      PROA  
ATOM   1588  C   SER P 145      -2.393 130.376  21.658  0.00  0.00      PROA  
ATOM   1589  O   SER P 145      -3.230 131.203  22.095  0.00  0.00      PROA  
ATOM   1590  N   ARG P 146      -1.064 130.708  21.505  0.00  0.00      PROA  
ATOM   1591  HN  ARG P 146      -0.449 130.014  21.138  0.00  0.00      PROA  
ATOM   1592  CA  ARG P 146      -0.441 132.029  21.676  0.00  0.00      PROA  
ATOM   1593  HA  ARG P 146      -0.589 132.374  22.689  0.00  0.00      PROA  
ATOM   1594  CB  ARG P 146       1.041 132.012  21.297  0.00  0.00      PROA  
ATOM   1595  HB1 ARG P 146       1.235 131.437  20.366  0.00  0.00      PROA  
ATOM   1596  HB2 ARG P 146       1.565 131.460  22.106  0.00  0.00      PROA  
ATOM   1597  CG  ARG P 146       1.786 133.385  21.383  0.00  0.00      PROA  
ATOM   1598  HG1 ARG P 146       1.391 134.007  20.552  0.00  0.00      PROA  
ATOM   1599  HG2 ARG P 146       2.817 133.131  21.054  0.00  0.00      PROA  
ATOM   1600  CD  ARG P 146       1.702 134.017  22.795  0.00  0.00      PROA  
ATOM   1601  HD1 ARG P 146       2.224 133.365  23.527  0.00  0.00      PROA  
ATOM   1602  HD2 ARG P 146       0.634 134.142  23.074  0.00  0.00      PROA  
ATOM   1603  NE  ARG P 146       2.441 135.339  22.659  0.00  0.00      PROA  
ATOM   1604  HE  ARG P 146       3.181 135.443  21.995  0.00  0.00      PROA  
ATOM   1605  CZ  ARG P 146       2.590 136.242  23.606  0.00  0.00      PROA  
ATOM   1606  NH1 ARG P 146       2.020 136.062  24.765  0.00  0.00      PROA  
ATOM   1607 HH11 ARG P 146       1.862 135.127  25.082  0.00  0.00      PROA  
ATOM   1608 HH12 ARG P 146       2.451 136.702  25.401  0.00  0.00      PROA  
ATOM   1609  NH2 ARG P 146       3.340 137.278  23.479  0.00  0.00      PROA  
ATOM   1610 HH21 ARG P 146       3.772 137.442  22.592  0.00  0.00      PROA  
ATOM   1611 HH22 ARG P 146       3.161 138.002  24.146  0.00  0.00      PROA  
ATOM   1612  C   ARG P 146      -1.146 133.053  20.793  0.00  0.00      PROA  
ATOM   1613  O   ARG P 146      -1.582 134.161  21.106  0.00  0.00      PROA  
ATOM   1614  N   VAL P 147      -1.363 132.761  19.460  0.00  0.00      PROA  
ATOM   1615  HN  VAL P 147      -1.018 131.954  18.988  0.00  0.00      PROA  
ATOM   1616  CA  VAL P 147      -2.093 133.561  18.502  0.00  0.00      PROA  
ATOM   1617  HA  VAL P 147      -1.688 134.562  18.533  0.00  0.00      PROA  
ATOM   1618  CB  VAL P 147      -1.839 133.093  17.012  0.00  0.00      PROA  
ATOM   1619  HB  VAL P 147      -2.123 132.029  16.864  0.00  0.00      PROA  
ATOM   1620  CG1 VAL P 147      -2.879 133.728  16.130  0.00  0.00      PROA  
ATOM   1621 HG11 VAL P 147      -2.751 134.831  16.163  0.00  0.00      PROA  
ATOM   1622 HG12 VAL P 147      -3.914 133.398  16.367  0.00  0.00      PROA  
ATOM   1623 HG13 VAL P 147      -2.827 133.476  15.050  0.00  0.00      PROA  
ATOM   1624  CG2 VAL P 147      -0.352 133.302  16.697  0.00  0.00      PROA  
ATOM   1625 HG21 VAL P 147       0.202 132.592  17.347  0.00  0.00      PROA  
ATOM   1626 HG22 VAL P 147       0.001 134.328  16.933  0.00  0.00      PROA  
ATOM   1627 HG23 VAL P 147      -0.034 133.119  15.648  0.00  0.00      PROA  
ATOM   1628  C   VAL P 147      -3.613 133.717  18.794  0.00  0.00      PROA  
ATOM   1629  O   VAL P 147      -4.223 134.784  18.778  0.00  0.00      PROA  
ATOM   1630  N   TYR P 148      -4.292 132.609  19.243  0.00  0.00      PROA  
ATOM   1631  HN  TYR P 148      -3.807 131.766  19.465  0.00  0.00      PROA  
ATOM   1632  CA  TYR P 148      -5.615 132.816  19.879  0.00  0.00      PROA  
ATOM   1633  HA  TYR P 148      -6.181 133.463  19.225  0.00  0.00      PROA  
ATOM   1634  CB  TYR P 148      -6.348 131.487  20.186  0.00  0.00      PROA  
ATOM   1635  HB1 TYR P 148      -7.351 131.642  20.638  0.00  0.00      PROA  
ATOM   1636  HB2 TYR P 148      -5.812 130.941  20.992  0.00  0.00      PROA  
ATOM   1637  CG  TYR P 148      -6.584 130.660  18.924  0.00  0.00      PROA  
ATOM   1638  CD1 TYR P 148      -6.259 129.348  18.751  0.00  0.00      PROA  
ATOM   1639  HD1 TYR P 148      -5.907 128.741  19.572  0.00  0.00      PROA  
ATOM   1640  CE1 TYR P 148      -6.545 128.642  17.601  0.00  0.00      PROA  
ATOM   1641  HE1 TYR P 148      -6.430 127.568  17.579  0.00  0.00      PROA  
ATOM   1642  CZ  TYR P 148      -7.040 129.342  16.478  0.00  0.00      PROA  
ATOM   1643  OH  TYR P 148      -7.446 128.488  15.426  0.00  0.00      PROA  
ATOM   1644  HH  TYR P 148      -7.060 127.648  15.684  0.00  0.00      PROA  
ATOM   1645  CD2 TYR P 148      -7.049 131.356  17.767  0.00  0.00      PROA  
ATOM   1646  HD2 TYR P 148      -7.299 132.403  17.862  0.00  0.00      PROA  
ATOM   1647  CE2 TYR P 148      -7.224 130.704  16.587  0.00  0.00      PROA  
ATOM   1648  HE2 TYR P 148      -7.404 131.343  15.735  0.00  0.00      PROA  
ATOM   1649  C   TYR P 148      -5.598 133.689  21.171  0.00  0.00      PROA  
ATOM   1650  O   TYR P 148      -6.401 134.569  21.293  0.00  0.00      PROA  
ATOM   1651  N   SER P 149      -4.638 133.524  22.136  0.00  0.00      PROA  
ATOM   1652  HN  SER P 149      -3.970 132.786  22.064  0.00  0.00      PROA  
ATOM   1653  CA  SER P 149      -4.531 134.408  23.269  0.00  0.00      PROA  
ATOM   1654  HA  SER P 149      -5.513 134.367  23.717  0.00  0.00      PROA  
ATOM   1655  CB  SER P 149      -3.491 133.833  24.253  0.00  0.00      PROA  
ATOM   1656  HB1 SER P 149      -2.521 133.804  23.712  0.00  0.00      PROA  
ATOM   1657  HB2 SER P 149      -3.737 132.759  24.397  0.00  0.00      PROA  
ATOM   1658  OG  SER P 149      -3.354 134.501  25.500  0.00  0.00      PROA  
ATOM   1659  HG1 SER P 149      -4.242 134.494  25.865  0.00  0.00      PROA  
ATOM   1660  C   SER P 149      -4.317 135.856  22.952  0.00  0.00      PROA  
ATOM   1661  O   SER P 149      -4.900 136.775  23.514  0.00  0.00      PROA  
ATOM   1662  N   ILE P 150      -3.528 136.239  21.941  0.00  0.00      PROA  
ATOM   1663  HN  ILE P 150      -2.938 135.600  21.453  0.00  0.00      PROA  
ATOM   1664  CA  ILE P 150      -3.411 137.573  21.486  0.00  0.00      PROA  
ATOM   1665  HA  ILE P 150      -3.224 138.229  22.323  0.00  0.00      PROA  
ATOM   1666  CB  ILE P 150      -2.301 137.670  20.437  0.00  0.00      PROA  
ATOM   1667  HB  ILE P 150      -2.463 136.880  19.672  0.00  0.00      PROA  
ATOM   1668  CG2 ILE P 150      -2.192 139.101  19.732  0.00  0.00      PROA  
ATOM   1669 HG21 ILE P 150      -2.075 139.847  20.547  0.00  0.00      PROA  
ATOM   1670 HG22 ILE P 150      -3.177 139.388  19.305  0.00  0.00      PROA  
ATOM   1671 HG23 ILE P 150      -1.401 139.099  18.953  0.00  0.00      PROA  
ATOM   1672  CG1 ILE P 150      -0.845 137.217  20.987  0.00  0.00      PROA  
ATOM   1673 HG11 ILE P 150      -0.895 136.487  21.823  0.00  0.00      PROA  
ATOM   1674 HG12 ILE P 150      -0.355 138.025  21.572  0.00  0.00      PROA  
ATOM   1675  CD  ILE P 150       0.169 136.722  19.930  0.00  0.00      PROA  
ATOM   1676  HD1 ILE P 150       1.178 136.402  20.267  0.00  0.00      PROA  
ATOM   1677  HD2 ILE P 150       0.286 137.471  19.118  0.00  0.00      PROA  
ATOM   1678  HD3 ILE P 150      -0.269 135.783  19.530  0.00  0.00      PROA  
ATOM   1679  C   ILE P 150      -4.707 138.109  20.841  0.00  0.00      PROA  
ATOM   1680  O   ILE P 150      -5.067 139.197  21.195  0.00  0.00      PROA  
ATOM   1681  N   TYR P 151      -5.409 137.341  19.971  0.00  0.00      PROA  
ATOM   1682  HN  TYR P 151      -5.014 136.428  19.910  0.00  0.00      PROA  
ATOM   1683  CA  TYR P 151      -6.656 137.562  19.256  0.00  0.00      PROA  
ATOM   1684  HA  TYR P 151      -6.594 138.469  18.673  0.00  0.00      PROA  
ATOM   1685  CB  TYR P 151      -6.955 136.324  18.277  0.00  0.00      PROA  
ATOM   1686  HB1 TYR P 151      -7.169 135.391  18.841  0.00  0.00      PROA  
ATOM   1687  HB2 TYR P 151      -6.098 136.147  17.593  0.00  0.00      PROA  
ATOM   1688  CG  TYR P 151      -8.237 136.508  17.516  0.00  0.00      PROA  
ATOM   1689  CD1 TYR P 151      -8.434 137.613  16.621  0.00  0.00      PROA  
ATOM   1690  HD1 TYR P 151      -7.786 138.470  16.509  0.00  0.00      PROA  
ATOM   1691  CE1 TYR P 151      -9.678 137.696  15.945  0.00  0.00      PROA  
ATOM   1692  HE1 TYR P 151      -9.929 138.577  15.374  0.00  0.00      PROA  
ATOM   1693  CZ  TYR P 151     -10.600 136.657  15.973  0.00  0.00      PROA  
ATOM   1694  OH  TYR P 151     -11.640 136.600  14.995  0.00  0.00      PROA  
ATOM   1695  HH  TYR P 151     -12.051 135.733  14.989  0.00  0.00      PROA  
ATOM   1696  CD2 TYR P 151      -9.195 135.460  17.516  0.00  0.00      PROA  
ATOM   1697  HD2 TYR P 151      -8.938 134.638  18.167  0.00  0.00      PROA  
ATOM   1698  CE2 TYR P 151     -10.324 135.475  16.706  0.00  0.00      PROA  
ATOM   1699  HE2 TYR P 151     -11.071 134.695  16.712  0.00  0.00      PROA  
ATOM   1700  C   TYR P 151      -7.876 137.906  20.156  0.00  0.00      PROA  
ATOM   1701  O   TYR P 151      -8.571 138.921  19.958  0.00  0.00      PROA  
ATOM   1702  N   VAL P 152      -7.995 137.098  21.282  0.00  0.00      PROA  
ATOM   1703  HN  VAL P 152      -7.458 136.272  21.434  0.00  0.00      PROA  
ATOM   1704  CA  VAL P 152      -8.841 137.415  22.449  0.00  0.00      PROA  
ATOM   1705  HA  VAL P 152      -9.856 137.436  22.080  0.00  0.00      PROA  
ATOM   1706  CB  VAL P 152      -8.830 136.131  23.340  0.00  0.00      PROA  
ATOM   1707  HB  VAL P 152      -7.804 135.754  23.537  0.00  0.00      PROA  
ATOM   1708  CG1 VAL P 152      -9.356 136.443  24.708  0.00  0.00      PROA  
ATOM   1709 HG11 VAL P 152      -9.723 135.534  25.230  0.00  0.00      PROA  
ATOM   1710 HG12 VAL P 152     -10.265 137.077  24.631  0.00  0.00      PROA  
ATOM   1711 HG13 VAL P 152      -8.614 136.947  25.364  0.00  0.00      PROA  
ATOM   1712  CG2 VAL P 152      -9.757 135.059  22.679  0.00  0.00      PROA  
ATOM   1713 HG21 VAL P 152     -10.779 135.469  22.533  0.00  0.00      PROA  
ATOM   1714 HG22 VAL P 152      -9.620 134.201  23.371  0.00  0.00      PROA  
ATOM   1715 HG23 VAL P 152      -9.267 134.786  21.720  0.00  0.00      PROA  
ATOM   1716  C   VAL P 152      -8.591 138.808  23.145  0.00  0.00      PROA  
ATOM   1717  O   VAL P 152      -9.475 139.571  23.377  0.00  0.00      PROA  
ATOM   1718  N   HSD P 153      -7.319 139.132  23.429  0.00  0.00      PROA  
ATOM   1719  HN  HSD P 153      -6.665 138.414  23.204  0.00  0.00      PROA  
ATOM   1720  CA  HSD P 153      -6.928 140.242  24.260  0.00  0.00      PROA  
ATOM   1721  HA  HSD P 153      -7.696 140.448  24.990  0.00  0.00      PROA  
ATOM   1722  CB  HSD P 153      -5.537 139.891  25.025  0.00  0.00      PROA  
ATOM   1723  HB1 HSD P 153      -5.100 140.856  25.359  0.00  0.00      PROA  
ATOM   1724  HB2 HSD P 153      -4.846 139.375  24.325  0.00  0.00      PROA  
ATOM   1725  ND1 HSD P 153      -6.300 139.449  27.397  0.00  0.00      PROA  
ATOM   1726  HD1 HSD P 153      -6.696 140.354  27.558  0.00  0.00      PROA  
ATOM   1727  CG  HSD P 153      -5.798 139.024  26.216  0.00  0.00      PROA  
ATOM   1728  CE1 HSD P 153      -6.175 138.441  28.315  0.00  0.00      PROA  
ATOM   1729  HE1 HSD P 153      -6.514 138.582  29.342  0.00  0.00      PROA  
ATOM   1730  NE2 HSD P 153      -5.527 137.392  27.797  0.00  0.00      PROA  
ATOM   1731  CD2 HSD P 153      -5.294 137.740  26.438  0.00  0.00      PROA  
ATOM   1732  HD2 HSD P 153      -4.690 137.100  25.807  0.00  0.00      PROA  
ATOM   1733  C   HSD P 153      -6.666 141.518  23.482  0.00  0.00      PROA  
ATOM   1734  O   HSD P 153      -6.274 142.583  24.005  0.00  0.00      PROA  
ATOM   1735  N   THR P 154      -7.107 141.495  22.206  0.00  0.00      PROA  
ATOM   1736  HN  THR P 154      -7.297 140.565  21.901  0.00  0.00      PROA  
ATOM   1737  CA  THR P 154      -7.091 142.603  21.193  0.00  0.00      PROA  
ATOM   1738  HA  THR P 154      -6.827 143.572  21.590  0.00  0.00      PROA  
ATOM   1739  CB  THR P 154      -6.054 142.296  20.079  0.00  0.00      PROA  
ATOM   1740  HB  THR P 154      -6.198 143.109  19.335  0.00  0.00      PROA  
ATOM   1741  OG1 THR P 154      -6.204 141.079  19.424  0.00  0.00      PROA  
ATOM   1742  HG1 THR P 154      -5.710 140.472  19.980  0.00  0.00      PROA  
ATOM   1743  CG2 THR P 154      -4.600 142.345  20.615  0.00  0.00      PROA  
ATOM   1744 HG21 THR P 154      -4.651 141.860  21.614  0.00  0.00      PROA  
ATOM   1745 HG22 THR P 154      -4.368 143.403  20.861  0.00  0.00      PROA  
ATOM   1746 HG23 THR P 154      -3.855 141.886  19.931  0.00  0.00      PROA  
ATOM   1747  C   THR P 154      -8.490 142.703  20.676  0.00  0.00      PROA  
ATOM   1748  O   THR P 154      -9.204 143.586  21.148  0.00  0.00      PROA  
ATOM   1749  N   VAL P 155      -8.821 142.054  19.565  0.00  0.00      PROA  
ATOM   1750  HN  VAL P 155      -8.240 141.312  19.240  0.00  0.00      PROA  
ATOM   1751  CA  VAL P 155     -10.106 142.020  18.918  0.00  0.00      PROA  
ATOM   1752  HA  VAL P 155     -10.327 143.075  18.854  0.00  0.00      PROA  
ATOM   1753  CB  VAL P 155     -10.047 141.497  17.479  0.00  0.00      PROA  
ATOM   1754  HB  VAL P 155      -9.601 140.479  17.513  0.00  0.00      PROA  
ATOM   1755  CG1 VAL P 155     -11.437 141.373  16.886  0.00  0.00      PROA  
ATOM   1756 HG11 VAL P 155     -11.806 142.420  16.892  0.00  0.00      PROA  
ATOM   1757 HG12 VAL P 155     -12.161 140.782  17.488  0.00  0.00      PROA  
ATOM   1758 HG13 VAL P 155     -11.386 141.118  15.806  0.00  0.00      PROA  
ATOM   1759  CG2 VAL P 155      -9.183 142.405  16.575  0.00  0.00      PROA  
ATOM   1760 HG21 VAL P 155      -8.106 142.368  16.848  0.00  0.00      PROA  
ATOM   1761 HG22 VAL P 155      -9.555 143.431  16.784  0.00  0.00      PROA  
ATOM   1762 HG23 VAL P 155      -9.415 141.981  15.575  0.00  0.00      PROA  
ATOM   1763  C   VAL P 155     -11.316 141.588  19.728  0.00  0.00      PROA  
ATOM   1764  O   VAL P 155     -12.295 142.337  19.789  0.00  0.00      PROA  
ATOM   1765  N   CYS P 156     -11.177 140.465  20.456  0.00  0.00      PROA  
ATOM   1766  HN  CYS P 156     -10.334 139.934  20.406  0.00  0.00      PROA  
ATOM   1767  CA  CYS P 156     -12.327 139.950  21.169  0.00  0.00      PROA  
ATOM   1768  HA  CYS P 156     -13.044 139.959  20.362  0.00  0.00      PROA  
ATOM   1769  CB  CYS P 156     -12.320 138.439  21.535  0.00  0.00      PROA  
ATOM   1770  HB1 CYS P 156     -13.286 138.086  21.955  0.00  0.00      PROA  
ATOM   1771  HB2 CYS P 156     -11.557 138.327  22.336  0.00  0.00      PROA  
ATOM   1772  SG  CYS P 156     -12.025 137.174  20.162  0.00  0.00      PROA  
ATOM   1773  HG1 CYS P 156     -13.287 137.122  19.761  0.00  0.00      PROA  
ATOM   1774  C   CYS P 156     -12.913 140.809  22.287  0.00  0.00      PROA  
ATOM   1775  O   CYS P 156     -14.079 141.029  22.307  0.00  0.00      PROA  
ATOM   1776  N   ASP P 157     -11.941 141.291  23.078  0.00  0.00      PROA  
ATOM   1777  HN  ASP P 157     -11.021 141.006  22.822  0.00  0.00      PROA  
ATOM   1778  CA  ASP P 157     -12.163 141.945  24.401  0.00  0.00      PROA  
ATOM   1779  HA  ASP P 157     -12.485 141.103  24.994  0.00  0.00      PROA  
ATOM   1780  CB  ASP P 157     -10.797 142.481  24.939  0.00  0.00      PROA  
ATOM   1781  HB1 ASP P 157     -10.498 143.302  24.253  0.00  0.00      PROA  
ATOM   1782  HB2 ASP P 157     -10.050 141.660  24.891  0.00  0.00      PROA  
ATOM   1783  CG  ASP P 157     -10.948 143.057  26.302  0.00  0.00      PROA  
ATOM   1784  OD1 ASP P 157      -9.908 143.548  26.898  0.00  0.00      PROA  
ATOM   1785  OD2 ASP P 157     -12.038 142.922  26.887  0.00  0.00      PROA  
ATOM   1786  C   ASP P 157     -13.494 142.904  24.456  0.00  0.00      PROA  
ATOM   1787  O   ASP P 157     -14.489 142.569  25.157  0.00  0.00      PROA  
ATOM   1788  N   PRO P 158     -13.564 144.113  23.791  0.00  0.00      PROA  
ATOM   1789  CD  PRO P 158     -12.484 144.799  23.079  0.00  0.00      PROA  
ATOM   1790  HD1 PRO P 158     -11.886 144.155  22.399  0.00  0.00      PROA  
ATOM   1791  HD2 PRO P 158     -11.850 145.247  23.874  0.00  0.00      PROA  
ATOM   1792  CA  PRO P 158     -14.760 144.948  23.857  0.00  0.00      PROA  
ATOM   1793  HA  PRO P 158     -14.994 145.081  24.903  0.00  0.00      PROA  
ATOM   1794  CB  PRO P 158     -14.281 146.344  23.337  0.00  0.00      PROA  
ATOM   1795  HB1 PRO P 158     -13.845 146.903  24.193  0.00  0.00      PROA  
ATOM   1796  HB2 PRO P 158     -15.195 146.872  22.990  0.00  0.00      PROA  
ATOM   1797  CG  PRO P 158     -13.216 145.988  22.340  0.00  0.00      PROA  
ATOM   1798  HG1 PRO P 158     -13.695 145.547  21.439  0.00  0.00      PROA  
ATOM   1799  HG2 PRO P 158     -12.524 146.824  22.103  0.00  0.00      PROA  
ATOM   1800  C   PRO P 158     -15.994 144.350  23.199  0.00  0.00      PROA  
ATOM   1801  O   PRO P 158     -17.148 144.638  23.616  0.00  0.00      PROA  
ATOM   1802  N   LEU P 159     -15.835 143.675  22.044  0.00  0.00      PROA  
ATOM   1803  HN  LEU P 159     -14.871 143.538  21.829  0.00  0.00      PROA  
ATOM   1804  CA  LEU P 159     -16.933 143.100  21.254  0.00  0.00      PROA  
ATOM   1805  HA  LEU P 159     -17.656 143.889  21.112  0.00  0.00      PROA  
ATOM   1806  CB  LEU P 159     -16.467 142.715  19.803  0.00  0.00      PROA  
ATOM   1807  HB1 LEU P 159     -15.663 141.949  19.772  0.00  0.00      PROA  
ATOM   1808  HB2 LEU P 159     -16.030 143.554  19.221  0.00  0.00      PROA  
ATOM   1809  CG  LEU P 159     -17.553 142.086  18.854  0.00  0.00      PROA  
ATOM   1810  HG  LEU P 159     -17.987 141.197  19.358  0.00  0.00      PROA  
ATOM   1811  CD1 LEU P 159     -18.756 143.034  18.613  0.00  0.00      PROA  
ATOM   1812 HD11 LEU P 159     -19.474 142.512  17.944  0.00  0.00      PROA  
ATOM   1813 HD12 LEU P 159     -18.511 143.941  18.020  0.00  0.00      PROA  
ATOM   1814 HD13 LEU P 159     -19.227 143.394  19.553  0.00  0.00      PROA  
ATOM   1815  CD2 LEU P 159     -17.003 141.595  17.476  0.00  0.00      PROA  
ATOM   1816 HD21 LEU P 159     -17.805 141.393  16.734  0.00  0.00      PROA  
ATOM   1817 HD22 LEU P 159     -16.364 140.689  17.547  0.00  0.00      PROA  
ATOM   1818 HD23 LEU P 159     -16.258 142.308  17.061  0.00  0.00      PROA  
ATOM   1819  C   LEU P 159     -17.687 142.062  22.013  0.00  0.00      PROA  
ATOM   1820  O   LEU P 159     -18.853 141.998  21.929  0.00  0.00      PROA  
ATOM   1821  N   PHE P 160     -16.985 141.187  22.698  0.00  0.00      PROA  
ATOM   1822  HN  PHE P 160     -16.005 141.312  22.566  0.00  0.00      PROA  
ATOM   1823  CA  PHE P 160     -17.488 140.072  23.472  0.00  0.00      PROA  
ATOM   1824  HA  PHE P 160     -18.134 139.458  22.862  0.00  0.00      PROA  
ATOM   1825  CB  PHE P 160     -16.277 139.041  23.769  0.00  0.00      PROA  
ATOM   1826  HB1 PHE P 160     -16.743 138.350  24.504  0.00  0.00      PROA  
ATOM   1827  HB2 PHE P 160     -15.465 139.693  24.157  0.00  0.00      PROA  
ATOM   1828  CG  PHE P 160     -15.754 138.213  22.610  0.00  0.00      PROA  
ATOM   1829  CD1 PHE P 160     -15.835 138.552  21.249  0.00  0.00      PROA  
ATOM   1830  HD1 PHE P 160     -16.013 139.567  20.927  0.00  0.00      PROA  
ATOM   1831  CE1 PHE P 160     -15.412 137.679  20.238  0.00  0.00      PROA  
ATOM   1832  HE1 PHE P 160     -15.313 138.095  19.247  0.00  0.00      PROA  
ATOM   1833  CZ  PHE P 160     -15.133 136.333  20.583  0.00  0.00      PROA  
ATOM   1834  HZ  PHE P 160     -14.777 135.640  19.835  0.00  0.00      PROA  
ATOM   1835  CD2 PHE P 160     -15.353 136.908  22.939  0.00  0.00      PROA  
ATOM   1836  HD2 PHE P 160     -15.282 136.653  23.986  0.00  0.00      PROA  
ATOM   1837  CE2 PHE P 160     -15.038 135.946  21.918  0.00  0.00      PROA  
ATOM   1838  HE2 PHE P 160     -14.581 135.008  22.194  0.00  0.00      PROA  
ATOM   1839  C   PHE P 160     -18.174 140.484  24.773  0.00  0.00      PROA  
ATOM   1840  O   PHE P 160     -19.282 140.027  25.123  0.00  0.00      PROA  
ATOM   1841  N   GLU P 161     -17.668 141.507  25.540  0.00  0.00      PROA  
ATOM   1842  HN  GLU P 161     -16.732 141.828  25.417  0.00  0.00      PROA  
ATOM   1843  CA  GLU P 161     -18.534 142.094  26.560  0.00  0.00      PROA  
ATOM   1844  HA  GLU P 161     -18.861 141.317  27.235  0.00  0.00      PROA  
ATOM   1845  CB  GLU P 161     -17.692 143.048  27.467  0.00  0.00      PROA  
ATOM   1846  HB1 GLU P 161     -18.415 143.490  28.186  0.00  0.00      PROA  
ATOM   1847  HB2 GLU P 161     -17.297 143.816  26.768  0.00  0.00      PROA  
ATOM   1848  CG  GLU P 161     -16.553 142.355  28.323  0.00  0.00      PROA  
ATOM   1849  HG1 GLU P 161     -16.076 141.735  27.534  0.00  0.00      PROA  
ATOM   1850  HG2 GLU P 161     -17.112 141.657  28.982  0.00  0.00      PROA  
ATOM   1851  CD  GLU P 161     -15.545 143.084  29.190  0.00  0.00      PROA  
ATOM   1852  OE1 GLU P 161     -14.547 142.446  29.683  0.00  0.00      PROA  
ATOM   1853  OE2 GLU P 161     -15.679 144.339  29.335  0.00  0.00      PROA  
ATOM   1854  C   GLU P 161     -19.843 142.746  26.145  0.00  0.00      PROA  
ATOM   1855  O   GLU P 161     -20.924 142.583  26.689  0.00  0.00      PROA  
ATOM   1856  N   ALA P 162     -19.817 143.441  24.975  0.00  0.00      PROA  
ATOM   1857  HN  ALA P 162     -18.972 143.651  24.489  0.00  0.00      PROA  
ATOM   1858  CA  ALA P 162     -21.010 143.942  24.243  0.00  0.00      PROA  
ATOM   1859  HA  ALA P 162     -21.678 144.565  24.819  0.00  0.00      PROA  
ATOM   1860  CB  ALA P 162     -20.565 144.695  22.992  0.00  0.00      PROA  
ATOM   1861  HB1 ALA P 162     -19.846 144.127  22.363  0.00  0.00      PROA  
ATOM   1862  HB2 ALA P 162     -20.061 145.626  23.328  0.00  0.00      PROA  
ATOM   1863  HB3 ALA P 162     -21.380 145.143  22.384  0.00  0.00      PROA  
ATOM   1864  C   ALA P 162     -21.893 142.745  23.795  0.00  0.00      PROA  
ATOM   1865  O   ALA P 162     -23.056 142.788  24.077  0.00  0.00      PROA  
ATOM   1866  N   VAL P 163     -21.476 141.653  23.176  0.00  0.00      PROA  
ATOM   1867  HN  VAL P 163     -20.494 141.663  23.002  0.00  0.00      PROA  
ATOM   1868  CA  VAL P 163     -22.165 140.425  22.792  0.00  0.00      PROA  
ATOM   1869  HA  VAL P 163     -23.096 140.717  22.327  0.00  0.00      PROA  
ATOM   1870  CB  VAL P 163     -21.276 139.568  21.802  0.00  0.00      PROA  
ATOM   1871  HB  VAL P 163     -20.307 139.459  22.336  0.00  0.00      PROA  
ATOM   1872  CG1 VAL P 163     -21.896 138.202  21.613  0.00  0.00      PROA  
ATOM   1873 HG11 VAL P 163     -22.895 138.425  21.182  0.00  0.00      PROA  
ATOM   1874 HG12 VAL P 163     -21.977 137.694  22.598  0.00  0.00      PROA  
ATOM   1875 HG13 VAL P 163     -21.331 137.543  20.919  0.00  0.00      PROA  
ATOM   1876  CG2 VAL P 163     -21.106 140.343  20.469  0.00  0.00      PROA  
ATOM   1877 HG21 VAL P 163     -22.111 140.385  19.998  0.00  0.00      PROA  
ATOM   1878 HG22 VAL P 163     -20.312 139.764  19.949  0.00  0.00      PROA  
ATOM   1879 HG23 VAL P 163     -20.845 141.389  20.737  0.00  0.00      PROA  
ATOM   1880  C   VAL P 163     -22.778 139.641  23.969  0.00  0.00      PROA  
ATOM   1881  O   VAL P 163     -23.762 138.969  23.871  0.00  0.00      PROA  
ATOM   1882  N   GLY P 164     -21.999 139.729  25.035  0.00  0.00      PROA  
ATOM   1883  HN  GLY P 164     -21.158 140.264  24.994  0.00  0.00      PROA  
ATOM   1884  CA  GLY P 164     -22.404 139.220  26.326  0.00  0.00      PROA  
ATOM   1885  HA1 GLY P 164     -21.559 139.527  26.926  0.00  0.00      PROA  
ATOM   1886  HA2 GLY P 164     -22.565 138.152  26.285  0.00  0.00      PROA  
ATOM   1887  C   GLY P 164     -23.658 139.883  26.938  0.00  0.00      PROA  
ATOM   1888  O   GLY P 164     -24.461 139.269  27.658  0.00  0.00      PROA  
ATOM   1889  N   LYS P 165     -23.942 141.153  26.529  0.00  0.00      PROA  
ATOM   1890  HN  LYS P 165     -23.354 141.592  25.855  0.00  0.00      PROA  
ATOM   1891  CA  LYS P 165     -25.214 141.829  26.698  0.00  0.00      PROA  
ATOM   1892  HA  LYS P 165     -25.460 141.760  27.747  0.00  0.00      PROA  
ATOM   1893  CB  LYS P 165     -25.151 143.338  26.259  0.00  0.00      PROA  
ATOM   1894  HB1 LYS P 165     -26.107 143.860  26.475  0.00  0.00      PROA  
ATOM   1895  HB2 LYS P 165     -25.083 143.445  25.155  0.00  0.00      PROA  
ATOM   1896  CG  LYS P 165     -24.055 144.194  26.938  0.00  0.00      PROA  
ATOM   1897  HG1 LYS P 165     -24.279 145.155  26.429  0.00  0.00      PROA  
ATOM   1898  HG2 LYS P 165     -23.085 143.906  26.479  0.00  0.00      PROA  
ATOM   1899  CD  LYS P 165     -24.086 144.179  28.435  0.00  0.00      PROA  
ATOM   1900  HD1 LYS P 165     -23.994 143.107  28.712  0.00  0.00      PROA  
ATOM   1901  HD2 LYS P 165     -25.057 144.518  28.855  0.00  0.00      PROA  
ATOM   1902  CE  LYS P 165     -22.970 145.028  29.017  0.00  0.00      PROA  
ATOM   1903  HE1 LYS P 165     -21.985 144.636  28.686  0.00  0.00      PROA  
ATOM   1904  HE2 LYS P 165     -23.127 145.049  30.116  0.00  0.00      PROA  
ATOM   1905  NZ  LYS P 165     -22.968 146.475  28.534  0.00  0.00      PROA  
ATOM   1906  HZ1 LYS P 165     -22.420 147.070  29.188  0.00  0.00      PROA  
ATOM   1907  HZ2 LYS P 165     -23.894 146.945  28.485  0.00  0.00      PROA  
ATOM   1908  HZ3 LYS P 165     -22.664 146.472  27.540  0.00  0.00      PROA  
ATOM   1909  C   LYS P 165     -26.381 141.237  25.960  0.00  0.00      PROA  
ATOM   1910  O   LYS P 165     -27.516 141.290  26.428  0.00  0.00      PROA  
ATOM   1911  N   ILE P 166     -26.194 140.656  24.730  0.00  0.00      PROA  
ATOM   1912  HN  ILE P 166     -25.295 140.678  24.298  0.00  0.00      PROA  
ATOM   1913  CA  ILE P 166     -27.201 139.866  23.996  0.00  0.00      PROA  
ATOM   1914  HA  ILE P 166     -28.093 140.466  23.889  0.00  0.00      PROA  
ATOM   1915  CB  ILE P 166     -26.700 139.416  22.606  0.00  0.00      PROA  
ATOM   1916  HB  ILE P 166     -25.846 138.708  22.668  0.00  0.00      PROA  
ATOM   1917  CG2 ILE P 166     -27.863 138.685  21.837  0.00  0.00      PROA  
ATOM   1918 HG21 ILE P 166     -28.715 139.391  21.736  0.00  0.00      PROA  
ATOM   1919 HG22 ILE P 166     -28.211 137.808  22.423  0.00  0.00      PROA  
ATOM   1920 HG23 ILE P 166     -27.616 138.378  20.798  0.00  0.00      PROA  
ATOM   1921  CG1 ILE P 166     -26.142 140.566  21.830  0.00  0.00      PROA  
ATOM   1922 HG11 ILE P 166     -25.392 141.079  22.468  0.00  0.00      PROA  
ATOM   1923 HG12 ILE P 166     -27.015 141.195  21.555  0.00  0.00      PROA  
ATOM   1924  CD  ILE P 166     -25.359 140.261  20.600  0.00  0.00      PROA  
ATOM   1925  HD1 ILE P 166     -25.894 139.618  19.869  0.00  0.00      PROA  
ATOM   1926  HD2 ILE P 166     -24.396 139.765  20.846  0.00  0.00      PROA  
ATOM   1927  HD3 ILE P 166     -25.286 141.199  20.008  0.00  0.00      PROA  
ATOM   1928  C   ILE P 166     -27.608 138.689  24.882  0.00  0.00      PROA  
ATOM   1929  O   ILE P 166     -28.785 138.309  24.918  0.00  0.00      PROA  
ATOM   1930  N   PHE P 167     -26.571 138.103  25.544  0.00  0.00      PROA  
ATOM   1931  HN  PHE P 167     -25.677 138.535  25.455  0.00  0.00      PROA  
ATOM   1932  CA  PHE P 167     -26.535 136.810  26.116  0.00  0.00      PROA  
ATOM   1933  HA  PHE P 167     -27.230 136.098  25.695  0.00  0.00      PROA  
ATOM   1934  CB  PHE P 167     -25.167 136.131  25.920  0.00  0.00      PROA  
ATOM   1935  HB1 PHE P 167     -24.564 136.790  26.580  0.00  0.00      PROA  
ATOM   1936  HB2 PHE P 167     -24.920 136.091  24.837  0.00  0.00      PROA  
ATOM   1937  CG  PHE P 167     -25.118 134.754  26.603  0.00  0.00      PROA  
ATOM   1938  CD1 PHE P 167     -25.864 133.708  26.054  0.00  0.00      PROA  
ATOM   1939  HD1 PHE P 167     -26.456 133.808  25.157  0.00  0.00      PROA  
ATOM   1940  CE1 PHE P 167     -25.727 132.399  26.569  0.00  0.00      PROA  
ATOM   1941  HE1 PHE P 167     -26.273 131.609  26.076  0.00  0.00      PROA  
ATOM   1942  CZ  PHE P 167     -24.804 132.100  27.605  0.00  0.00      PROA  
ATOM   1943  HZ  PHE P 167     -24.482 131.128  27.948  0.00  0.00      PROA  
ATOM   1944  CD2 PHE P 167     -24.198 134.472  27.602  0.00  0.00      PROA  
ATOM   1945  HD2 PHE P 167     -23.447 135.152  27.975  0.00  0.00      PROA  
ATOM   1946  CE2 PHE P 167     -24.049 133.180  28.141  0.00  0.00      PROA  
ATOM   1947  HE2 PHE P 167     -23.248 133.015  28.847  0.00  0.00      PROA  
ATOM   1948  C   PHE P 167     -27.074 136.987  27.612  0.00  0.00      PROA  
ATOM   1949  O   PHE P 167     -27.417 135.998  28.258  0.00  0.00      PROA  
ATOM   1950  N   SER P 168     -27.166 138.276  28.046  0.00  0.00      PROA  
ATOM   1951  HN  SER P 168     -26.994 139.013  27.397  0.00  0.00      PROA  
ATOM   1952  CA  SER P 168     -27.298 138.575  29.470  0.00  0.00      PROA  
ATOM   1953  HA  SER P 168     -26.404 138.212  29.955  0.00  0.00      PROA  
ATOM   1954  CB  SER P 168     -27.333 140.110  29.749  0.00  0.00      PROA  
ATOM   1955  HB1 SER P 168     -26.315 140.365  29.385  0.00  0.00      PROA  
ATOM   1956  HB2 SER P 168     -27.469 140.370  30.821  0.00  0.00      PROA  
ATOM   1957  OG  SER P 168     -28.336 140.837  28.962  0.00  0.00      PROA  
ATOM   1958  HG1 SER P 168     -28.244 140.520  28.061  0.00  0.00      PROA  
ATOM   1959  C   SER P 168     -28.447 137.940  30.165  0.00  0.00      PROA  
ATOM   1960  O   SER P 168     -28.310 137.461  31.246  0.00  0.00      PROA  
ATOM   1961  N   ASN P 169     -29.619 137.765  29.480  0.00  0.00      PROA  
ATOM   1962  HN  ASN P 169     -29.686 138.324  28.657  0.00  0.00      PROA  
ATOM   1963  CA  ASN P 169     -30.828 136.962  29.907  0.00  0.00      PROA  
ATOM   1964  HA  ASN P 169     -30.512 136.472  30.816  0.00  0.00      PROA  
ATOM   1965  CB  ASN P 169     -32.120 137.869  30.150  0.00  0.00      PROA  
ATOM   1966  HB1 ASN P 169     -32.795 137.216  30.744  0.00  0.00      PROA  
ATOM   1967  HB2 ASN P 169     -32.495 138.098  29.130  0.00  0.00      PROA  
ATOM   1968  CG  ASN P 169     -31.784 139.097  30.991  0.00  0.00      PROA  
ATOM   1969  OD1 ASN P 169     -31.947 138.996  32.217  0.00  0.00      PROA  
ATOM   1970  ND2 ASN P 169     -31.541 140.225  30.315  0.00  0.00      PROA  
ATOM   1971 HD21 ASN P 169     -31.531 141.095  30.808  0.00  0.00      PROA  
ATOM   1972 HD22 ASN P 169     -31.502 140.219  29.316  0.00  0.00      PROA  
ATOM   1973  C   ASN P 169     -31.135 135.780  28.909  0.00  0.00      PROA  
ATOM   1974  O   ASN P 169     -32.279 135.346  28.841  0.00  0.00      PROA  
ATOM   1975  N   VAL P 170     -30.189 135.113  28.201  0.00  0.00      PROA  
ATOM   1976  HN  VAL P 170     -29.296 135.557  28.210  0.00  0.00      PROA  
ATOM   1977  CA  VAL P 170     -30.384 133.885  27.507  0.00  0.00      PROA  
ATOM   1978  HA  VAL P 170     -31.412 133.811  27.186  0.00  0.00      PROA  
ATOM   1979  CB  VAL P 170     -29.576 133.983  26.222  0.00  0.00      PROA  
ATOM   1980  HB  VAL P 170     -28.559 134.318  26.518  0.00  0.00      PROA  
ATOM   1981  CG1 VAL P 170     -29.386 132.616  25.419  0.00  0.00      PROA  
ATOM   1982 HG11 VAL P 170     -29.059 131.899  26.203  0.00  0.00      PROA  
ATOM   1983 HG12 VAL P 170     -28.583 132.665  24.652  0.00  0.00      PROA  
ATOM   1984 HG13 VAL P 170     -30.331 132.298  24.929  0.00  0.00      PROA  
ATOM   1985  CG2 VAL P 170     -30.186 135.036  25.266  0.00  0.00      PROA  
ATOM   1986 HG21 VAL P 170     -30.498 135.890  25.904  0.00  0.00      PROA  
ATOM   1987 HG22 VAL P 170     -31.166 134.624  24.942  0.00  0.00      PROA  
ATOM   1988 HG23 VAL P 170     -29.484 135.374  24.474  0.00  0.00      PROA  
ATOM   1989  C   VAL P 170     -30.192 132.543  28.297  0.00  0.00      PROA  
ATOM   1990  O   VAL P 170     -29.439 132.445  29.230  0.00  0.00      PROA  
ATOM   1991  N   ARG P 171     -30.976 131.465  27.943  0.00  0.00      PROA  
ATOM   1992  HN  ARG P 171     -31.622 131.451  27.183  0.00  0.00      PROA  
ATOM   1993  CA  ARG P 171     -30.772 130.102  28.601  0.00  0.00      PROA  
ATOM   1994  HA  ARG P 171     -30.635 130.483  29.603  0.00  0.00      PROA  
ATOM   1995  CB  ARG P 171     -31.980 129.163  28.584  0.00  0.00      PROA  
ATOM   1996  HB1 ARG P 171     -31.642 128.171  28.953  0.00  0.00      PROA  
ATOM   1997  HB2 ARG P 171     -32.212 129.068  27.501  0.00  0.00      PROA  
ATOM   1998  CG  ARG P 171     -33.192 129.700  29.394  0.00  0.00      PROA  
ATOM   1999  HG1 ARG P 171     -33.647 130.575  28.883  0.00  0.00      PROA  
ATOM   2000  HG2 ARG P 171     -32.855 129.966  30.419  0.00  0.00      PROA  
ATOM   2001  CD  ARG P 171     -34.255 128.602  29.711  0.00  0.00      PROA  
ATOM   2002  HD1 ARG P 171     -35.058 129.118  30.278  0.00  0.00      PROA  
ATOM   2003  HD2 ARG P 171     -33.658 127.893  30.323  0.00  0.00      PROA  
ATOM   2004  NE  ARG P 171     -34.713 127.949  28.404  0.00  0.00      PROA  
ATOM   2005  HE  ARG P 171     -34.221 127.164  28.027  0.00  0.00      PROA  
ATOM   2006  CZ  ARG P 171     -35.877 128.164  27.789  0.00  0.00      PROA  
ATOM   2007  NH1 ARG P 171     -36.791 129.076  28.026  0.00  0.00      PROA  
ATOM   2008 HH11 ARG P 171     -36.706 129.711  28.794  0.00  0.00      PROA  
ATOM   2009 HH12 ARG P 171     -37.682 128.966  27.586  0.00  0.00      PROA  
ATOM   2010  NH2 ARG P 171     -36.164 127.336  26.818  0.00  0.00      PROA  
ATOM   2011 HH21 ARG P 171     -35.382 126.991  26.297  0.00  0.00      PROA  
ATOM   2012 HH22 ARG P 171     -37.085 127.476  26.454  0.00  0.00      PROA  
ATOM   2013  C   ARG P 171     -29.509 129.451  27.986  0.00  0.00      PROA  
ATOM   2014  O   ARG P 171     -29.307 129.332  26.790  0.00  0.00      PROA  
ATOM   2015  N   ILE P 172     -28.633 128.944  28.836  0.00  0.00      PROA  
ATOM   2016  HN  ILE P 172     -28.887 129.000  29.799  0.00  0.00      PROA  
ATOM   2017  CA  ILE P 172     -27.200 128.554  28.500  0.00  0.00      PROA  
ATOM   2018  HA  ILE P 172     -26.642 129.362  28.051  0.00  0.00      PROA  
ATOM   2019  CB  ILE P 172     -26.380 128.164  29.770  0.00  0.00      PROA  
ATOM   2020  HB  ILE P 172     -26.590 127.167  30.211  0.00  0.00      PROA  
ATOM   2021  CG2 ILE P 172     -24.835 127.928  29.372  0.00  0.00      PROA  
ATOM   2022 HG21 ILE P 172     -24.776 127.016  28.740  0.00  0.00      PROA  
ATOM   2023 HG22 ILE P 172     -24.220 127.658  30.257  0.00  0.00      PROA  
ATOM   2024 HG23 ILE P 172     -24.580 128.907  28.912  0.00  0.00      PROA  
ATOM   2025  CG1 ILE P 172     -26.566 129.271  30.846  0.00  0.00      PROA  
ATOM   2026 HG11 ILE P 172     -26.000 128.974  31.755  0.00  0.00      PROA  
ATOM   2027 HG12 ILE P 172     -27.629 129.247  31.169  0.00  0.00      PROA  
ATOM   2028  CD  ILE P 172     -26.223 130.725  30.482  0.00  0.00      PROA  
ATOM   2029  HD1 ILE P 172     -26.830 131.162  29.660  0.00  0.00      PROA  
ATOM   2030  HD2 ILE P 172     -25.131 130.831  30.312  0.00  0.00      PROA  
ATOM   2031  HD3 ILE P 172     -26.437 131.315  31.399  0.00  0.00      PROA  
ATOM   2032  C   ILE P 172     -27.021 127.443  27.482  0.00  0.00      PROA  
ATOM   2033  O   ILE P 172     -27.649 126.419  27.618  0.00  0.00      PROA  
ATOM   2034  N   ASN P 173     -26.128 127.605  26.491  0.00  0.00      PROA  
ATOM   2035  HN  ASN P 173     -25.694 128.498  26.408  0.00  0.00      PROA  
ATOM   2036  CA  ASN P 173     -25.574 126.521  25.708  0.00  0.00      PROA  
ATOM   2037  HA  ASN P 173     -25.789 125.578  26.188  0.00  0.00      PROA  
ATOM   2038  CB  ASN P 173     -26.062 126.569  24.264  0.00  0.00      PROA  
ATOM   2039  HB1 ASN P 173     -25.458 125.882  23.634  0.00  0.00      PROA  
ATOM   2040  HB2 ASN P 173     -26.059 127.612  23.882  0.00  0.00      PROA  
ATOM   2041  CG  ASN P 173     -27.567 126.220  24.135  0.00  0.00      PROA  
ATOM   2042  OD1 ASN P 173     -28.105 126.727  23.160  0.00  0.00      PROA  
ATOM   2043  ND2 ASN P 173     -28.215 125.483  25.044  0.00  0.00      PROA  
ATOM   2044 HD21 ASN P 173     -27.721 125.454  25.913  0.00  0.00      PROA  
ATOM   2045 HD22 ASN P 173     -29.042 124.990  24.774  0.00  0.00      PROA  
ATOM   2046  C   ASN P 173     -24.100 126.612  25.658  0.00  0.00      PROA  
ATOM   2047  O   ASN P 173     -23.446 127.573  26.049  0.00  0.00      PROA  
ATOM   2048  N   LEU P 174     -23.455 125.510  25.122  0.00  0.00      PROA  
ATOM   2049  HN  LEU P 174     -23.971 124.703  24.844  0.00  0.00      PROA  
ATOM   2050  CA  LEU P 174     -22.002 125.291  25.042  0.00  0.00      PROA  
ATOM   2051  HA  LEU P 174     -21.500 126.184  25.386  0.00  0.00      PROA  
ATOM   2052  CB  LEU P 174     -21.574 124.156  25.958  0.00  0.00      PROA  
ATOM   2053  HB1 LEU P 174     -20.472 124.022  25.960  0.00  0.00      PROA  
ATOM   2054  HB2 LEU P 174     -22.078 123.219  25.637  0.00  0.00      PROA  
ATOM   2055  CG  LEU P 174     -21.953 124.341  27.432  0.00  0.00      PROA  
ATOM   2056  HG  LEU P 174     -23.031 124.611  27.464  0.00  0.00      PROA  
ATOM   2057  CD1 LEU P 174     -21.689 123.047  28.187  0.00  0.00      PROA  
ATOM   2058 HD11 LEU P 174     -20.605 122.809  28.222  0.00  0.00      PROA  
ATOM   2059 HD12 LEU P 174     -22.255 122.152  27.850  0.00  0.00      PROA  
ATOM   2060 HD13 LEU P 174     -21.990 123.249  29.237  0.00  0.00      PROA  
ATOM   2061  CD2 LEU P 174     -21.172 125.446  28.055  0.00  0.00      PROA  
ATOM   2062 HD21 LEU P 174     -20.846 125.215  29.092  0.00  0.00      PROA  
ATOM   2063 HD22 LEU P 174     -21.775 126.375  28.132  0.00  0.00      PROA  
ATOM   2064 HD23 LEU P 174     -20.329 125.685  27.372  0.00  0.00      PROA  
ATOM   2065  C   LEU P 174     -21.638 125.050  23.591  0.00  0.00      PROA  
ATOM   2066  O   LEU P 174     -20.468 125.192  23.191  0.00  0.00      PROA  
ATOM   2067  N   GLN P 175     -22.665 124.882  22.737  0.00  0.00      PROA  
ATOM   2068  HN  GLN P 175     -23.569 124.733  23.129  0.00  0.00      PROA  
ATOM   2069  CA  GLN P 175     -22.396 125.097  21.281  0.00  0.00      PROA  
ATOM   2070  HA  GLN P 175     -21.394 125.487  21.178  0.00  0.00      PROA  
ATOM   2071  CB  GLN P 175     -22.596 123.766  20.561  0.00  0.00      PROA  
ATOM   2072  HB1 GLN P 175     -22.585 123.957  19.466  0.00  0.00      PROA  
ATOM   2073  HB2 GLN P 175     -23.540 123.376  20.998  0.00  0.00      PROA  
ATOM   2074  CG  GLN P 175     -21.508 122.713  20.909  0.00  0.00      PROA  
ATOM   2075  HG1 GLN P 175     -21.509 122.485  21.996  0.00  0.00      PROA  
ATOM   2076  HG2 GLN P 175     -20.511 123.028  20.532  0.00  0.00      PROA  
ATOM   2077  CD  GLN P 175     -21.865 121.393  20.200  0.00  0.00      PROA  
ATOM   2078  OE1 GLN P 175     -22.270 120.461  20.900  0.00  0.00      PROA  
ATOM   2079  NE2 GLN P 175     -21.803 121.229  18.881  0.00  0.00      PROA  
ATOM   2080 HE21 GLN P 175     -21.950 120.331  18.468  0.00  0.00      PROA  
ATOM   2081 HE22 GLN P 175     -21.628 122.039  18.322  0.00  0.00      PROA  
ATOM   2082  C   GLN P 175     -23.398 126.120  20.840  0.00  0.00      PROA  
ATOM   2083  O   GLN P 175     -24.372 126.476  21.519  0.00  0.00      PROA  
ATOM   2084  N   LYS P 176     -23.053 126.864  19.802  0.00  0.00      PROA  
ATOM   2085  HN  LYS P 176     -22.190 126.666  19.344  0.00  0.00      PROA  
ATOM   2086  CA  LYS P 176     -23.841 128.031  19.399  0.00  0.00      PROA  
ATOM   2087  HA  LYS P 176     -24.668 128.241  20.061  0.00  0.00      PROA  
ATOM   2088  CB  LYS P 176     -22.822 129.266  19.437  0.00  0.00      PROA  
ATOM   2089  HB1 LYS P 176     -22.222 129.245  18.503  0.00  0.00      PROA  
ATOM   2090  HB2 LYS P 176     -22.065 129.153  20.242  0.00  0.00      PROA  
ATOM   2091  CG  LYS P 176     -23.382 130.624  19.443  0.00  0.00      PROA  
ATOM   2092  HG1 LYS P 176     -22.599 131.362  19.720  0.00  0.00      PROA  
ATOM   2093  HG2 LYS P 176     -24.086 130.674  20.302  0.00  0.00      PROA  
ATOM   2094  CD  LYS P 176     -24.027 131.178  18.123  0.00  0.00      PROA  
ATOM   2095  HD1 LYS P 176     -24.218 132.264  18.259  0.00  0.00      PROA  
ATOM   2096  HD2 LYS P 176     -25.027 130.736  17.923  0.00  0.00      PROA  
ATOM   2097  CE  LYS P 176     -23.040 131.165  16.907  0.00  0.00      PROA  
ATOM   2098  HE1 LYS P 176     -22.747 130.097  16.815  0.00  0.00      PROA  
ATOM   2099  HE2 LYS P 176     -22.139 131.799  17.047  0.00  0.00      PROA  
ATOM   2100  NZ  LYS P 176     -23.744 131.566  15.642  0.00  0.00      PROA  
ATOM   2101  HZ1 LYS P 176     -24.231 130.704  15.325  0.00  0.00      PROA  
ATOM   2102  HZ2 LYS P 176     -23.108 131.783  14.849  0.00  0.00      PROA  
ATOM   2103  HZ3 LYS P 176     -24.382 132.348  15.894  0.00  0.00      PROA  
ATOM   2104  C   LYS P 176     -24.380 127.796  17.970  0.00  0.00      PROA  
ATOM   2105  O   LYS P 176     -23.681 127.226  17.092  0.00  0.00      PROA  
ATOM   2106  N   GLU P 177     -25.615 128.200  17.662  0.00  0.00      PROA  
ATOM   2107  HN  GLU P 177     -26.226 128.661  18.300  0.00  0.00      PROA  
ATOM   2108  CA  GLU P 177     -26.209 127.958  16.409  0.00  0.00      PROA  
ATOM   2109  HA  GLU P 177     -25.729 127.123  15.920  0.00  0.00      PROA  
ATOM   2110  CB  GLU P 177     -27.663 127.429  16.585  0.00  0.00      PROA  
ATOM   2111  HB1 GLU P 177     -28.032 126.980  15.638  0.00  0.00      PROA  
ATOM   2112  HB2 GLU P 177     -28.344 128.180  17.038  0.00  0.00      PROA  
ATOM   2113  CG  GLU P 177     -27.646 126.198  17.537  0.00  0.00      PROA  
ATOM   2114  HG1 GLU P 177     -27.205 126.366  18.543  0.00  0.00      PROA  
ATOM   2115  HG2 GLU P 177     -26.965 125.455  17.068  0.00  0.00      PROA  
ATOM   2116  CD  GLU P 177     -29.045 125.472  17.600  0.00  0.00      PROA  
ATOM   2117  OE1 GLU P 177     -29.298 124.513  16.861  0.00  0.00      PROA  
ATOM   2118  OE2 GLU P 177     -29.854 125.966  18.374  0.00  0.00      PROA  
ATOM   2119  C   GLU P 177     -26.116 129.163  15.421  0.00  0.00      PROA  
ATOM   2120  OT1 GLU P 177     -27.125 129.877  15.132  0.00  0.00      PROA  
ATOM   2121  OT2 GLU P 177     -24.967 129.380  14.972  0.00  0.00      PROA  
ATOM   2122  N   ILE P  49     -45.689  61.736  30.438  0.00  0.00      PROB  
ATOM   2123  HT1 ILE P  49     -46.662  61.989  30.170  0.00  0.00      PROB  
ATOM   2124  HT2 ILE P  49     -45.713  60.708  30.599  0.00  0.00      PROB  
ATOM   2125  HT3 ILE P  49     -44.969  61.928  29.713  0.00  0.00      PROB  
ATOM   2126  CA  ILE P  49     -45.495  62.487  31.734  0.00  0.00      PROB  
ATOM   2127  HA  ILE P  49     -46.364  62.135  32.270  0.00  0.00      PROB  
ATOM   2128  CB  ILE P  49     -44.106  62.184  32.284  0.00  0.00      PROB  
ATOM   2129  HB  ILE P  49     -43.864  61.154  31.944  0.00  0.00      PROB  
ATOM   2130  CG2 ILE P  49     -43.008  63.200  31.677  0.00  0.00      PROB  
ATOM   2131 HG21 ILE P  49     -43.177  63.569  30.643  0.00  0.00      PROB  
ATOM   2132 HG22 ILE P  49     -42.022  62.696  31.592  0.00  0.00      PROB  
ATOM   2133 HG23 ILE P  49     -42.889  64.144  32.251  0.00  0.00      PROB  
ATOM   2134  CG1 ILE P  49     -43.942  62.019  33.809  0.00  0.00      PROB  
ATOM   2135 HG11 ILE P  49     -44.329  62.949  34.276  0.00  0.00      PROB  
ATOM   2136 HG12 ILE P  49     -42.868  61.834  34.027  0.00  0.00      PROB  
ATOM   2137  CD  ILE P  49     -44.829  60.832  34.203  0.00  0.00      PROB  
ATOM   2138  HD1 ILE P  49     -44.586  60.594  35.260  0.00  0.00      PROB  
ATOM   2139  HD2 ILE P  49     -44.589  59.839  33.765  0.00  0.00      PROB  
ATOM   2140  HD3 ILE P  49     -45.914  61.070  34.181  0.00  0.00      PROB  
ATOM   2141  C   ILE P  49     -45.650  63.987  31.470  0.00  0.00      PROB  
ATOM   2142  O   ILE P  49     -45.631  64.422  30.325  0.00  0.00      PROB  
ATOM   2143  N   ASP P  50     -45.816  64.856  32.529  0.00  0.00      PROB  
ATOM   2144  HN  ASP P  50     -45.896  64.507  33.459  0.00  0.00      PROB  
ATOM   2145  CA  ASP P  50     -45.983  66.293  32.403  0.00  0.00      PROB  
ATOM   2146  HA  ASP P  50     -46.616  66.413  31.536  0.00  0.00      PROB  
ATOM   2147  CB  ASP P  50     -46.791  67.063  33.529  0.00  0.00      PROB  
ATOM   2148  HB1 ASP P  50     -46.902  68.136  33.262  0.00  0.00      PROB  
ATOM   2149  HB2 ASP P  50     -46.207  67.245  34.456  0.00  0.00      PROB  
ATOM   2150  CG  ASP P  50     -48.179  66.487  33.765  0.00  0.00      PROB  
ATOM   2151  OD1 ASP P  50     -48.760  66.786  34.875  0.00  0.00      PROB  
ATOM   2152  OD2 ASP P  50     -48.742  65.809  32.917  0.00  0.00      PROB  
ATOM   2153  C   ASP P  50     -44.674  66.978  31.958  0.00  0.00      PROB  
ATOM   2154  O   ASP P  50     -43.515  66.549  32.198  0.00  0.00      PROB  
ATOM   2155  N   LEU P  51     -44.839  68.092  31.161  0.00  0.00      PROB  
ATOM   2156  HN  LEU P  51     -45.713  68.490  30.891  0.00  0.00      PROB  
ATOM   2157  CA  LEU P  51     -43.683  68.764  30.645  0.00  0.00      PROB  
ATOM   2158  HA  LEU P  51     -42.872  68.100  30.382  0.00  0.00      PROB  
ATOM   2159  CB  LEU P  51     -43.908  69.559  29.371  0.00  0.00      PROB  
ATOM   2160  HB1 LEU P  51     -43.069  70.223  29.070  0.00  0.00      PROB  
ATOM   2161  HB2 LEU P  51     -44.790  70.154  29.691  0.00  0.00      PROB  
ATOM   2162  CG  LEU P  51     -44.298  68.790  28.060  0.00  0.00      PROB  
ATOM   2163  HG  LEU P  51     -45.220  68.231  28.325  0.00  0.00      PROB  
ATOM   2164  CD1 LEU P  51     -44.638  69.842  26.896  0.00  0.00      PROB  
ATOM   2165 HD11 LEU P  51     -45.188  69.331  26.078  0.00  0.00      PROB  
ATOM   2166 HD12 LEU P  51     -43.702  70.279  26.487  0.00  0.00      PROB  
ATOM   2167 HD13 LEU P  51     -45.274  70.606  27.392  0.00  0.00      PROB  
ATOM   2168  CD2 LEU P  51     -43.336  67.832  27.528  0.00  0.00      PROB  
ATOM   2169 HD21 LEU P  51     -42.450  68.383  27.145  0.00  0.00      PROB  
ATOM   2170 HD22 LEU P  51     -43.698  67.213  26.679  0.00  0.00      PROB  
ATOM   2171 HD23 LEU P  51     -42.985  67.156  28.336  0.00  0.00      PROB  
ATOM   2172  C   LEU P  51     -43.086  69.767  31.624  0.00  0.00      PROB  
ATOM   2173  O   LEU P  51     -43.815  70.443  32.315  0.00  0.00      PROB  
ATOM   2174  N   VAL P  52     -41.752  69.894  31.708  0.00  0.00      PROB  
ATOM   2175  HN  VAL P  52     -41.159  69.282  31.191  0.00  0.00      PROB  
ATOM   2176  CA  VAL P  52     -41.001  70.801  32.581  0.00  0.00      PROB  
ATOM   2177  HA  VAL P  52     -41.680  71.594  32.855  0.00  0.00      PROB  
ATOM   2178  CB  VAL P  52     -40.464  70.154  33.966  0.00  0.00      PROB  
ATOM   2179  HB  VAL P  52     -41.465  69.778  34.270  0.00  0.00      PROB  
ATOM   2180  CG1 VAL P  52     -39.493  69.016  33.657  0.00  0.00      PROB  
ATOM   2181 HG11 VAL P  52     -39.768  68.434  32.752  0.00  0.00      PROB  
ATOM   2182 HG12 VAL P  52     -39.516  68.323  34.525  0.00  0.00      PROB  
ATOM   2183 HG13 VAL P  52     -38.425  69.307  33.559  0.00  0.00      PROB  
ATOM   2184  CG2 VAL P  52     -39.952  71.286  34.863  0.00  0.00      PROB  
ATOM   2185 HG21 VAL P  52     -40.741  72.065  34.933  0.00  0.00      PROB  
ATOM   2186 HG22 VAL P  52     -39.035  71.658  34.357  0.00  0.00      PROB  
ATOM   2187 HG23 VAL P  52     -39.710  70.917  35.883  0.00  0.00      PROB  
ATOM   2188  C   VAL P  52     -39.789  71.434  31.869  0.00  0.00      PROB  
ATOM   2189  O   VAL P  52     -39.021  70.717  31.242  0.00  0.00      PROB  
ATOM   2190  N   ASN P  53     -39.638  72.765  31.828  0.00  0.00      PROB  
ATOM   2191  HN  ASN P  53     -40.425  73.315  32.098  0.00  0.00      PROB  
ATOM   2192  CA  ASN P  53     -38.531  73.501  31.301  0.00  0.00      PROB  
ATOM   2193  HA  ASN P  53     -38.642  74.507  31.679  0.00  0.00      PROB  
ATOM   2194  CB  ASN P  53     -37.098  73.041  31.797  0.00  0.00      PROB  
ATOM   2195  HB1 ASN P  53     -36.275  73.497  31.206  0.00  0.00      PROB  
ATOM   2196  HB2 ASN P  53     -37.068  71.936  31.686  0.00  0.00      PROB  
ATOM   2197  CG  ASN P  53     -36.735  73.467  33.225  0.00  0.00      PROB  
ATOM   2198  OD1 ASN P  53     -37.421  74.265  33.877  0.00  0.00      PROB  
ATOM   2199  ND2 ASN P  53     -35.541  73.037  33.723  0.00  0.00      PROB  
ATOM   2200 HD21 ASN P  53     -34.831  72.740  33.084  0.00  0.00      PROB  
ATOM   2201 HD22 ASN P  53     -35.359  73.319  34.665  0.00  0.00      PROB  
ATOM   2202  C   ASN P  53     -38.674  73.570  29.757  0.00  0.00      PROB  
ATOM   2203  O   ASN P  53     -37.687  73.570  29.019  0.00  0.00      PROB  
ATOM   2204  N   ARG P  54     -39.857  73.695  29.168  0.00  0.00      PROB  
ATOM   2205  HN  ARG P  54     -40.705  73.576  29.679  0.00  0.00      PROB  
ATOM   2206  CA  ARG P  54     -40.094  74.273  27.816  0.00  0.00      PROB  
ATOM   2207  HA  ARG P  54     -39.244  73.950  27.233  0.00  0.00      PROB  
ATOM   2208  CB  ARG P  54     -41.357  73.751  27.133  0.00  0.00      PROB  
ATOM   2209  HB1 ARG P  54     -41.584  74.357  26.230  0.00  0.00      PROB  
ATOM   2210  HB2 ARG P  54     -42.220  73.847  27.827  0.00  0.00      PROB  
ATOM   2211  CG  ARG P  54     -41.395  72.207  26.770  0.00  0.00      PROB  
ATOM   2212  HG1 ARG P  54     -42.448  72.060  26.448  0.00  0.00      PROB  
ATOM   2213  HG2 ARG P  54     -41.291  71.527  27.643  0.00  0.00      PROB  
ATOM   2214  CD  ARG P  54     -40.405  71.769  25.735  0.00  0.00      PROB  
ATOM   2215  HD1 ARG P  54     -39.413  72.027  26.163  0.00  0.00      PROB  
ATOM   2216  HD2 ARG P  54     -40.618  72.317  24.792  0.00  0.00      PROB  
ATOM   2217  NE  ARG P  54     -40.573  70.310  25.494  0.00  0.00      PROB  
ATOM   2218  HE  ARG P  54     -40.060  69.681  26.078  0.00  0.00      PROB  
ATOM   2219  CZ  ARG P  54     -41.241  69.660  24.550  0.00  0.00      PROB  
ATOM   2220  NH1 ARG P  54     -41.943  70.243  23.615  0.00  0.00      PROB  
ATOM   2221 HH11 ARG P  54     -41.900  71.237  23.520  0.00  0.00      PROB  
ATOM   2222 HH12 ARG P  54     -42.280  69.631  22.899  0.00  0.00      PROB  
ATOM   2223  NH2 ARG P  54     -41.120  68.385  24.430  0.00  0.00      PROB  
ATOM   2224 HH21 ARG P  54     -40.292  67.980  24.817  0.00  0.00      PROB  
ATOM   2225 HH22 ARG P  54     -41.390  67.924  23.585  0.00  0.00      PROB  
ATOM   2226  C   ARG P  54     -39.890  75.777  27.663  0.00  0.00      PROB  
ATOM   2227  O   ARG P  54     -39.542  76.226  26.530  0.00  0.00      PROB  
ATOM   2228  N   ASP P  55     -39.888  76.583  28.714  0.00  0.00      PROB  
ATOM   2229  HN  ASP P  55     -40.227  76.216  29.577  0.00  0.00      PROB  
ATOM   2230  CA  ASP P  55     -39.265  77.866  28.727  0.00  0.00      PROB  
ATOM   2231  HA  ASP P  55     -38.791  78.163  27.804  0.00  0.00      PROB  
ATOM   2232  CB  ASP P  55     -40.425  78.883  28.888  0.00  0.00      PROB  
ATOM   2233  HB1 ASP P  55     -41.113  78.551  29.695  0.00  0.00      PROB  
ATOM   2234  HB2 ASP P  55     -40.958  78.796  27.916  0.00  0.00      PROB  
ATOM   2235  CG  ASP P  55     -40.098  80.253  29.295  0.00  0.00      PROB  
ATOM   2236  OD1 ASP P  55     -38.899  80.634  29.488  0.00  0.00      PROB  
ATOM   2237  OD2 ASP P  55     -41.057  81.071  29.349  0.00  0.00      PROB  
ATOM   2238  C   ASP P  55     -38.306  77.639  29.900  0.00  0.00      PROB  
ATOM   2239  O   ASP P  55     -38.749  77.614  31.024  0.00  0.00      PROB  
ATOM   2240  N   PRO P  56     -37.037  77.495  29.582  0.00  0.00      PROB  
ATOM   2241  CD  PRO P  56     -36.561  76.884  28.312  0.00  0.00      PROB  
ATOM   2242  HD1 PRO P  56     -36.500  77.606  27.470  0.00  0.00      PROB  
ATOM   2243  HD2 PRO P  56     -37.304  76.124  27.988  0.00  0.00      PROB  
ATOM   2244  CA  PRO P  56     -36.078  77.190  30.660  0.00  0.00      PROB  
ATOM   2245  HA  PRO P  56     -36.367  76.323  31.236  0.00  0.00      PROB  
ATOM   2246  CB  PRO P  56     -34.792  76.855  29.888  0.00  0.00      PROB  
ATOM   2247  HB1 PRO P  56     -34.061  76.243  30.459  0.00  0.00      PROB  
ATOM   2248  HB2 PRO P  56     -34.184  77.763  29.685  0.00  0.00      PROB  
ATOM   2249  CG  PRO P  56     -35.260  76.260  28.555  0.00  0.00      PROB  
ATOM   2250  HG1 PRO P  56     -34.539  76.456  27.732  0.00  0.00      PROB  
ATOM   2251  HG2 PRO P  56     -35.419  75.161  28.583  0.00  0.00      PROB  
ATOM   2252  C   PRO P  56     -35.834  78.334  31.605  0.00  0.00      PROB  
ATOM   2253  O   PRO P  56     -35.799  78.015  32.786  0.00  0.00      PROB  
ATOM   2254  N   LYS P  57     -35.772  79.596  31.159  0.00  0.00      PROB  
ATOM   2255  HN  LYS P  57     -35.869  79.922  30.222  0.00  0.00      PROB  
ATOM   2256  CA  LYS P  57     -35.670  80.767  31.963  0.00  0.00      PROB  
ATOM   2257  HA  LYS P  57     -34.896  80.630  32.704  0.00  0.00      PROB  
ATOM   2258  CB  LYS P  57     -35.185  81.958  31.111  0.00  0.00      PROB  
ATOM   2259  HB1 LYS P  57     -35.011  82.883  31.702  0.00  0.00      PROB  
ATOM   2260  HB2 LYS P  57     -36.018  82.208  30.419  0.00  0.00      PROB  
ATOM   2261  CG  LYS P  57     -33.864  81.615  30.336  0.00  0.00      PROB  
ATOM   2262  HG1 LYS P  57     -34.066  80.635  29.854  0.00  0.00      PROB  
ATOM   2263  HG2 LYS P  57     -33.002  81.390  31.000  0.00  0.00      PROB  
ATOM   2264  CD  LYS P  57     -33.452  82.618  29.325  0.00  0.00      PROB  
ATOM   2265  HD1 LYS P  57     -32.442  82.226  29.078  0.00  0.00      PROB  
ATOM   2266  HD2 LYS P  57     -33.449  83.638  29.765  0.00  0.00      PROB  
ATOM   2267  CE  LYS P  57     -34.192  82.644  27.923  0.00  0.00      PROB  
ATOM   2268  HE1 LYS P  57     -35.178  83.137  28.059  0.00  0.00      PROB  
ATOM   2269  HE2 LYS P  57     -34.246  81.658  27.415  0.00  0.00      PROB  
ATOM   2270  NZ  LYS P  57     -33.490  83.634  26.988  0.00  0.00      PROB  
ATOM   2271  HZ1 LYS P  57     -33.847  83.688  26.012  0.00  0.00      PROB  
ATOM   2272  HZ2 LYS P  57     -32.538  83.268  26.786  0.00  0.00      PROB  
ATOM   2273  HZ3 LYS P  57     -33.457  84.593  27.389  0.00  0.00      PROB  
ATOM   2274  C   LYS P  57     -36.939  81.080  32.604  0.00  0.00      PROB  
ATOM   2275  O   LYS P  57     -36.854  81.817  33.594  0.00  0.00      PROB  
ATOM   2276  N   HSD P  58     -38.121  80.607  32.188  0.00  0.00      PROB  
ATOM   2277  HN  HSD P  58     -38.076  80.203  31.277  0.00  0.00      PROB  
ATOM   2278  CA  HSD P  58     -39.521  80.736  32.630  0.00  0.00      PROB  
ATOM   2279  HA  HSD P  58     -40.123  79.995  32.124  0.00  0.00      PROB  
ATOM   2280  CB  HSD P  58     -39.587  80.433  34.165  0.00  0.00      PROB  
ATOM   2281  HB1 HSD P  58     -40.677  80.302  34.339  0.00  0.00      PROB  
ATOM   2282  HB2 HSD P  58     -39.193  81.307  34.726  0.00  0.00      PROB  
ATOM   2283  ND1 HSD P  58     -38.546  78.188  33.848  0.00  0.00      PROB  
ATOM   2284  HD1 HSD P  58     -38.689  78.248  32.860  0.00  0.00      PROB  
ATOM   2285  CG  HSD P  58     -38.778  79.260  34.661  0.00  0.00      PROB  
ATOM   2286  CE1 HSD P  58     -37.946  77.236  34.591  0.00  0.00      PROB  
ATOM   2287  HE1 HSD P  58     -37.737  76.273  34.123  0.00  0.00      PROB  
ATOM   2288  NE2 HSD P  58     -37.927  77.588  35.871  0.00  0.00      PROB  
ATOM   2289  CD2 HSD P  58     -38.402  78.886  35.869  0.00  0.00      PROB  
ATOM   2290  HD2 HSD P  58     -38.475  79.411  36.813  0.00  0.00      PROB  
ATOM   2291  C   HSD P  58     -40.082  82.132  32.376  0.00  0.00      PROB  
ATOM   2292  O   HSD P  58     -40.924  82.610  33.093  0.00  0.00      PROB  
ATOM   2293  N   LEU P  59     -39.476  82.920  31.470  0.00  0.00      PROB  
ATOM   2294  HN  LEU P  59     -38.773  82.512  30.892  0.00  0.00      PROB  
ATOM   2295  CA  LEU P  59     -39.679  84.389  31.402  0.00  0.00      PROB  
ATOM   2296  HA  LEU P  59     -40.048  84.709  32.366  0.00  0.00      PROB  
ATOM   2297  CB  LEU P  59     -38.409  85.202  31.067  0.00  0.00      PROB  
ATOM   2298  HB1 LEU P  59     -38.731  86.264  31.109  0.00  0.00      PROB  
ATOM   2299  HB2 LEU P  59     -38.040  84.963  30.046  0.00  0.00      PROB  
ATOM   2300  CG  LEU P  59     -37.351  85.082  32.176  0.00  0.00      PROB  
ATOM   2301  HG  LEU P  59     -37.131  83.998  32.282  0.00  0.00      PROB  
ATOM   2302  CD1 LEU P  59     -36.066  85.717  31.594  0.00  0.00      PROB  
ATOM   2303 HD11 LEU P  59     -36.262  86.730  31.182  0.00  0.00      PROB  
ATOM   2304 HD12 LEU P  59     -35.775  85.100  30.717  0.00  0.00      PROB  
ATOM   2305 HD13 LEU P  59     -35.297  85.737  32.396  0.00  0.00      PROB  
ATOM   2306  CD2 LEU P  59     -37.750  85.668  33.528  0.00  0.00      PROB  
ATOM   2307 HD21 LEU P  59     -38.702  85.260  33.930  0.00  0.00      PROB  
ATOM   2308 HD22 LEU P  59     -37.891  86.758  33.368  0.00  0.00      PROB  
ATOM   2309 HD23 LEU P  59     -37.048  85.472  34.366  0.00  0.00      PROB  
ATOM   2310  C   LEU P  59     -40.863  84.867  30.560  0.00  0.00      PROB  
ATOM   2311  O   LEU P  59     -41.292  86.022  30.603  0.00  0.00      PROB  
ATOM   2312  N   ASN P  60     -41.499  83.993  29.757  0.00  0.00      PROB  
ATOM   2313  HN  ASN P  60     -41.113  83.074  29.728  0.00  0.00      PROB  
ATOM   2314  CA  ASN P  60     -42.619  84.379  28.905  0.00  0.00      PROB  
ATOM   2315  HA  ASN P  60     -42.482  85.347  28.446  0.00  0.00      PROB  
ATOM   2316  CB  ASN P  60     -42.713  83.503  27.655  0.00  0.00      PROB  
ATOM   2317  HB1 ASN P  60     -43.617  83.906  27.151  0.00  0.00      PROB  
ATOM   2318  HB2 ASN P  60     -42.895  82.491  28.075  0.00  0.00      PROB  
ATOM   2319  CG  ASN P  60     -41.411  83.449  26.805  0.00  0.00      PROB  
ATOM   2320  OD1 ASN P  60     -41.139  84.480  26.149  0.00  0.00      PROB  
ATOM   2321  ND2 ASN P  60     -40.761  82.236  26.633  0.00  0.00      PROB  
ATOM   2322 HD21 ASN P  60     -39.880  82.184  26.164  0.00  0.00      PROB  
ATOM   2323 HD22 ASN P  60     -41.138  81.440  27.108  0.00  0.00      PROB  
ATOM   2324  C   ASN P  60     -43.815  84.645  29.769  0.00  0.00      PROB  
ATOM   2325  O   ASN P  60     -44.418  83.735  30.276  0.00  0.00      PROB  
ATOM   2326  N   ASP P  61     -44.238  85.824  29.849  0.00  0.00      PROB  
ATOM   2327  HN  ASP P  61     -43.778  86.613  29.449  0.00  0.00      PROB  
ATOM   2328  CA  ASP P  61     -45.538  86.238  30.439  0.00  0.00      PROB  
ATOM   2329  HA  ASP P  61     -45.552  85.865  31.453  0.00  0.00      PROB  
ATOM   2330  CB  ASP P  61     -45.730  87.788  30.290  0.00  0.00      PROB  
ATOM   2331  HB1 ASP P  61     -46.748  88.064  30.640  0.00  0.00      PROB  
ATOM   2332  HB2 ASP P  61     -45.593  88.072  29.225  0.00  0.00      PROB  
ATOM   2333  CG  ASP P  61     -44.702  88.476  31.048  0.00  0.00      PROB  
ATOM   2334  OD1 ASP P  61     -44.106  89.469  30.470  0.00  0.00      PROB  
ATOM   2335  OD2 ASP P  61     -44.526  88.282  32.251  0.00  0.00      PROB  
ATOM   2336  C   ASP P  61     -46.670  85.581  29.633  0.00  0.00      PROB  
ATOM   2337  O   ASP P  61     -46.630  85.526  28.420  0.00  0.00      PROB  
ATOM   2338  N   ASP P  62     -47.764  85.232  30.340  0.00  0.00      PROB  
ATOM   2339  HN  ASP P  62     -47.780  85.411  31.321  0.00  0.00      PROB  
ATOM   2340  CA  ASP P  62     -48.902  84.551  29.838  0.00  0.00      PROB  
ATOM   2341  HA  ASP P  62     -48.657  83.577  29.440  0.00  0.00      PROB  
ATOM   2342  CB  ASP P  62     -49.962  84.384  30.983  0.00  0.00      PROB  
ATOM   2343  HB1 ASP P  62     -50.034  85.355  31.519  0.00  0.00      PROB  
ATOM   2344  HB2 ASP P  62     -49.492  83.673  31.695  0.00  0.00      PROB  
ATOM   2345  CG  ASP P  62     -51.249  83.631  30.701  0.00  0.00      PROB  
ATOM   2346  OD1 ASP P  62     -52.249  83.867  31.460  0.00  0.00      PROB  
ATOM   2347  OD2 ASP P  62     -51.322  82.786  29.736  0.00  0.00      PROB  
ATOM   2348  C   ASP P  62     -49.602  85.268  28.640  0.00  0.00      PROB  
ATOM   2349  O   ASP P  62     -50.204  84.694  27.722  0.00  0.00      PROB  
ATOM   2350  N   VAL P  63     -49.452  86.616  28.604  0.00  0.00      PROB  
ATOM   2351  HN  VAL P  63     -48.887  87.044  29.305  0.00  0.00      PROB  
ATOM   2352  CA  VAL P  63     -50.000  87.498  27.627  0.00  0.00      PROB  
ATOM   2353  HA  VAL P  63     -51.036  87.193  27.630  0.00  0.00      PROB  
ATOM   2354  CB  VAL P  63     -49.978  88.981  28.146  0.00  0.00      PROB  
ATOM   2355  HB  VAL P  63     -50.332  88.965  29.199  0.00  0.00      PROB  
ATOM   2356  CG1 VAL P  63     -48.511  89.472  28.076  0.00  0.00      PROB  
ATOM   2357 HG11 VAL P  63     -47.904  89.010  28.884  0.00  0.00      PROB  
ATOM   2358 HG12 VAL P  63     -48.536  90.533  28.406  0.00  0.00      PROB  
ATOM   2359 HG13 VAL P  63     -48.027  89.222  27.108  0.00  0.00      PROB  
ATOM   2360  CG2 VAL P  63     -50.951  90.012  27.493  0.00  0.00      PROB  
ATOM   2361 HG21 VAL P  63     -51.989  89.639  27.624  0.00  0.00      PROB  
ATOM   2362 HG22 VAL P  63     -50.899  90.112  26.388  0.00  0.00      PROB  
ATOM   2363 HG23 VAL P  63     -50.889  91.048  27.891  0.00  0.00      PROB  
ATOM   2364  C   VAL P  63     -49.405  87.303  26.233  0.00  0.00      PROB  
ATOM   2365  O   VAL P  63     -50.024  87.720  25.274  0.00  0.00      PROB  
ATOM   2366  N   VAL P  64     -48.174  86.743  26.113  0.00  0.00      PROB  
ATOM   2367  HN  VAL P  64     -47.635  86.435  26.893  0.00  0.00      PROB  
ATOM   2368  CA  VAL P  64     -47.543  86.546  24.873  0.00  0.00      PROB  
ATOM   2369  HA  VAL P  64     -47.685  87.377  24.198  0.00  0.00      PROB  
ATOM   2370  CB  VAL P  64     -46.027  86.448  25.024  0.00  0.00      PROB  
ATOM   2371  HB  VAL P  64     -45.799  85.594  25.697  0.00  0.00      PROB  
ATOM   2372  CG1 VAL P  64     -45.241  86.109  23.670  0.00  0.00      PROB  
ATOM   2373 HG11 VAL P  64     -45.519  85.103  23.289  0.00  0.00      PROB  
ATOM   2374 HG12 VAL P  64     -44.151  86.322  23.708  0.00  0.00      PROB  
ATOM   2375 HG13 VAL P  64     -45.789  86.760  22.956  0.00  0.00      PROB  
ATOM   2376  CG2 VAL P  64     -45.574  87.863  25.446  0.00  0.00      PROB  
ATOM   2377 HG21 VAL P  64     -44.479  88.012  25.331  0.00  0.00      PROB  
ATOM   2378 HG22 VAL P  64     -45.921  88.014  26.491  0.00  0.00      PROB  
ATOM   2379 HG23 VAL P  64     -46.073  88.515  24.697  0.00  0.00      PROB  
ATOM   2380  C   VAL P  64     -48.130  85.314  24.106  0.00  0.00      PROB  
ATOM   2381  O   VAL P  64     -48.308  85.271  22.885  0.00  0.00      PROB  
ATOM   2382  N   LYS P  65     -48.585  84.236  24.793  0.00  0.00      PROB  
ATOM   2383  HN  LYS P  65     -48.519  84.300  25.786  0.00  0.00      PROB  
ATOM   2384  CA  LYS P  65     -49.235  83.080  24.258  0.00  0.00      PROB  
ATOM   2385  HA  LYS P  65     -48.873  82.878  23.261  0.00  0.00      PROB  
ATOM   2386  CB  LYS P  65     -49.008  81.912  25.250  0.00  0.00      PROB  
ATOM   2387  HB1 LYS P  65     -47.947  81.590  25.181  0.00  0.00      PROB  
ATOM   2388  HB2 LYS P  65     -49.616  81.048  24.904  0.00  0.00      PROB  
ATOM   2389  CG  LYS P  65     -49.104  82.118  26.785  0.00  0.00      PROB  
ATOM   2390  HG1 LYS P  65     -50.161  82.228  27.111  0.00  0.00      PROB  
ATOM   2391  HG2 LYS P  65     -48.410  82.920  27.116  0.00  0.00      PROB  
ATOM   2392  CD  LYS P  65     -48.564  80.827  27.433  0.00  0.00      PROB  
ATOM   2393  HD1 LYS P  65     -47.487  80.628  27.250  0.00  0.00      PROB  
ATOM   2394  HD2 LYS P  65     -48.977  79.947  26.894  0.00  0.00      PROB  
ATOM   2395  CE  LYS P  65     -48.838  80.588  28.912  0.00  0.00      PROB  
ATOM   2396  HE1 LYS P  65     -48.465  81.499  29.429  0.00  0.00      PROB  
ATOM   2397  HE2 LYS P  65     -48.376  79.645  29.276  0.00  0.00      PROB  
ATOM   2398  NZ  LYS P  65     -50.296  80.503  29.157  0.00  0.00      PROB  
ATOM   2399  HZ1 LYS P  65     -50.774  79.849  28.505  0.00  0.00      PROB  
ATOM   2400  HZ2 LYS P  65     -50.726  81.450  29.163  0.00  0.00      PROB  
ATOM   2401  HZ3 LYS P  65     -50.269  80.149  30.135  0.00  0.00      PROB  
ATOM   2402  C   LYS P  65     -50.771  83.202  24.126  0.00  0.00      PROB  
ATOM   2403  O   LYS P  65     -51.387  83.986  24.823  0.00  0.00      PROB  
ATOM   2404  N   ILE P  66     -51.359  82.320  23.296  0.00  0.00      PROB  
ATOM   2405  HN  ILE P  66     -50.805  81.611  22.867  0.00  0.00      PROB  
ATOM   2406  CA  ILE P  66     -52.788  82.573  22.790  0.00  0.00      PROB  
ATOM   2407  HA  ILE P  66     -53.163  83.529  23.123  0.00  0.00      PROB  
ATOM   2408  CB  ILE P  66     -52.934  83.039  21.278  0.00  0.00      PROB  
ATOM   2409  HB  ILE P  66     -52.497  82.195  20.704  0.00  0.00      PROB  
ATOM   2410  CG2 ILE P  66     -54.429  83.365  20.852  0.00  0.00      PROB  
ATOM   2411 HG21 ILE P  66     -54.965  84.011  21.580  0.00  0.00      PROB  
ATOM   2412 HG22 ILE P  66     -54.950  82.399  20.681  0.00  0.00      PROB  
ATOM   2413 HG23 ILE P  66     -54.383  83.859  19.858  0.00  0.00      PROB  
ATOM   2414  CG1 ILE P  66     -51.932  84.193  20.954  0.00  0.00      PROB  
ATOM   2415 HG11 ILE P  66     -51.890  84.359  19.856  0.00  0.00      PROB  
ATOM   2416 HG12 ILE P  66     -50.892  83.818  21.061  0.00  0.00      PROB  
ATOM   2417  CD  ILE P  66     -52.144  85.499  21.696  0.00  0.00      PROB  
ATOM   2418  HD1 ILE P  66     -51.502  85.521  22.603  0.00  0.00      PROB  
ATOM   2419  HD2 ILE P  66     -53.178  85.619  22.084  0.00  0.00      PROB  
ATOM   2420  HD3 ILE P  66     -51.973  86.459  21.163  0.00  0.00      PROB  
ATOM   2421  C   ILE P  66     -53.789  81.445  23.047  0.00  0.00      PROB  
ATOM   2422  O   ILE P  66     -53.749  80.423  22.379  0.00  0.00      PROB  
ATOM   2423  N   ASP P  67     -54.761  81.633  23.877  0.00  0.00      PROB  
ATOM   2424  HN  ASP P  67     -54.834  82.437  24.462  0.00  0.00      PROB  
ATOM   2425  CA  ASP P  67     -55.993  80.833  23.872  0.00  0.00      PROB  
ATOM   2426  HA  ASP P  67     -55.813  79.856  23.450  0.00  0.00      PROB  
ATOM   2427  CB  ASP P  67     -56.425  80.544  25.280  0.00  0.00      PROB  
ATOM   2428  HB1 ASP P  67     -57.323  79.894  25.212  0.00  0.00      PROB  
ATOM   2429  HB2 ASP P  67     -56.908  81.427  25.750  0.00  0.00      PROB  
ATOM   2430  CG  ASP P  67     -55.476  79.796  26.216  0.00  0.00      PROB  
ATOM   2431  OD1 ASP P  67     -54.696  78.866  25.806  0.00  0.00      PROB  
ATOM   2432  OD2 ASP P  67     -55.422  80.320  27.373  0.00  0.00      PROB  
ATOM   2433  C   ASP P  67     -57.167  81.554  23.034  0.00  0.00      PROB  
ATOM   2434  O   ASP P  67     -57.026  82.691  22.569  0.00  0.00      PROB  
ATOM   2435  N   PHE P  68     -58.340  80.881  22.723  0.00  0.00      PROB  
ATOM   2436  HN  PHE P  68     -58.443  79.930  23.007  0.00  0.00      PROB  
ATOM   2437  CA  PHE P  68     -59.477  81.438  21.983  0.00  0.00      PROB  
ATOM   2438  HA  PHE P  68     -59.137  81.863  21.050  0.00  0.00      PROB  
ATOM   2439  CB  PHE P  68     -60.502  80.294  21.735  0.00  0.00      PROB  
ATOM   2440  HB1 PHE P  68     -61.070  80.008  22.647  0.00  0.00      PROB  
ATOM   2441  HB2 PHE P  68     -60.033  79.371  21.332  0.00  0.00      PROB  
ATOM   2442  CG  PHE P  68     -61.433  80.715  20.729  0.00  0.00      PROB  
ATOM   2443  CD1 PHE P  68     -61.187  81.396  19.492  0.00  0.00      PROB  
ATOM   2444  HD1 PHE P  68     -60.165  81.516  19.163  0.00  0.00      PROB  
ATOM   2445  CE1 PHE P  68     -62.156  81.630  18.564  0.00  0.00      PROB  
ATOM   2446  HE1 PHE P  68     -62.054  82.072  17.584  0.00  0.00      PROB  
ATOM   2447  CZ  PHE P  68     -63.445  81.372  18.858  0.00  0.00      PROB  
ATOM   2448  HZ  PHE P  68     -64.219  81.509  18.118  0.00  0.00      PROB  
ATOM   2449  CD2 PHE P  68     -62.728  80.417  20.988  0.00  0.00      PROB  
ATOM   2450  HD2 PHE P  68     -62.981  79.837  21.863  0.00  0.00      PROB  
ATOM   2451  CE2 PHE P  68     -63.805  80.701  20.024  0.00  0.00      PROB  
ATOM   2452  HE2 PHE P  68     -64.809  80.324  20.156  0.00  0.00      PROB  
ATOM   2453  C   PHE P  68     -60.065  82.622  22.802  0.00  0.00      PROB  
ATOM   2454  O   PHE P  68     -60.304  83.675  22.272  0.00  0.00      PROB  
ATOM   2455  N   GLU P  69     -60.209  82.442  24.130  0.00  0.00      PROB  
ATOM   2456  HN  GLU P  69     -60.198  81.536  24.546  0.00  0.00      PROB  
ATOM   2457  CA  GLU P  69     -60.571  83.515  25.055  0.00  0.00      PROB  
ATOM   2458  HA  GLU P  69     -61.484  83.971  24.702  0.00  0.00      PROB  
ATOM   2459  CB  GLU P  69     -60.788  82.994  26.535  0.00  0.00      PROB  
ATOM   2460  HB1 GLU P  69     -61.648  82.290  26.535  0.00  0.00      PROB  
ATOM   2461  HB2 GLU P  69     -60.880  83.921  27.140  0.00  0.00      PROB  
ATOM   2462  CG  GLU P  69     -59.586  82.150  27.064  0.00  0.00      PROB  
ATOM   2463  HG1 GLU P  69     -58.620  82.697  27.011  0.00  0.00      PROB  
ATOM   2464  HG2 GLU P  69     -59.462  81.361  26.291  0.00  0.00      PROB  
ATOM   2465  CD  GLU P  69     -59.706  81.633  28.520  0.00  0.00      PROB  
ATOM   2466  OE1 GLU P  69     -60.696  80.992  28.833  0.00  0.00      PROB  
ATOM   2467  OE2 GLU P  69     -58.731  81.892  29.288  0.00  0.00      PROB  
ATOM   2468  C   GLU P  69     -59.560  84.661  25.069  0.00  0.00      PROB  
ATOM   2469  O   GLU P  69     -59.834  85.665  25.792  0.00  0.00      PROB  
ATOM   2470  N   ASP P  70     -58.410  84.730  24.331  0.00  0.00      PROB  
ATOM   2471  HN  ASP P  70     -58.173  83.963  23.740  0.00  0.00      PROB  
ATOM   2472  CA  ASP P  70     -57.528  85.865  24.428  0.00  0.00      PROB  
ATOM   2473  HA  ASP P  70     -57.676  86.441  25.330  0.00  0.00      PROB  
ATOM   2474  CB  ASP P  70     -56.025  85.465  24.366  0.00  0.00      PROB  
ATOM   2475  HB1 ASP P  70     -55.429  86.397  24.461  0.00  0.00      PROB  
ATOM   2476  HB2 ASP P  70     -55.691  84.842  23.509  0.00  0.00      PROB  
ATOM   2477  CG  ASP P  70     -55.608  84.782  25.705  0.00  0.00      PROB  
ATOM   2478  OD1 ASP P  70     -56.103  84.979  26.806  0.00  0.00      PROB  
ATOM   2479  OD2 ASP P  70     -54.567  84.113  25.671  0.00  0.00      PROB  
ATOM   2480  C   ASP P  70     -57.721  86.802  23.274  0.00  0.00      PROB  
ATOM   2481  O   ASP P  70     -57.239  87.923  23.284  0.00  0.00      PROB  
ATOM   2482  N   VAL P  71     -58.457  86.281  22.272  0.00  0.00      PROB  
ATOM   2483  HN  VAL P  71     -58.971  85.427  22.307  0.00  0.00      PROB  
ATOM   2484  CA  VAL P  71     -58.667  87.039  21.055  0.00  0.00      PROB  
ATOM   2485  HA  VAL P  71     -58.448  88.096  21.090  0.00  0.00      PROB  
ATOM   2486  CB  VAL P  71     -57.791  86.421  19.896  0.00  0.00      PROB  
ATOM   2487  HB  VAL P  71     -58.099  87.072  19.050  0.00  0.00      PROB  
ATOM   2488  CG1 VAL P  71     -56.276  86.736  20.083  0.00  0.00      PROB  
ATOM   2489 HG11 VAL P  71     -56.163  87.831  19.935  0.00  0.00      PROB  
ATOM   2490 HG12 VAL P  71     -55.630  86.146  19.398  0.00  0.00      PROB  
ATOM   2491 HG13 VAL P  71     -55.843  86.478  21.073  0.00  0.00      PROB  
ATOM   2492  CG2 VAL P  71     -57.984  84.865  19.668  0.00  0.00      PROB  
ATOM   2493 HG21 VAL P  71     -59.076  84.692  19.559  0.00  0.00      PROB  
ATOM   2494 HG22 VAL P  71     -57.599  84.256  20.514  0.00  0.00      PROB  
ATOM   2495 HG23 VAL P  71     -57.578  84.605  18.667  0.00  0.00      PROB  
ATOM   2496  C   VAL P  71     -60.098  87.074  20.587  0.00  0.00      PROB  
ATOM   2497  O   VAL P  71     -60.492  87.869  19.731  0.00  0.00      PROB  
ATOM   2498  N   ILE P  72     -61.045  86.203  21.082  0.00  0.00      PROB  
ATOM   2499  HN  ILE P  72     -60.796  85.402  21.622  0.00  0.00      PROB  
ATOM   2500  CA  ILE P  72     -62.480  86.125  20.662  0.00  0.00      PROB  
ATOM   2501  HA  ILE P  72     -62.667  87.007  20.067  0.00  0.00      PROB  
ATOM   2502  CB  ILE P  72     -62.857  84.843  19.818  0.00  0.00      PROB  
ATOM   2503  HB  ILE P  72     -62.307  84.051  20.371  0.00  0.00      PROB  
ATOM   2504  CG2 ILE P  72     -64.334  84.532  19.719  0.00  0.00      PROB  
ATOM   2505 HG21 ILE P  72     -64.637  83.911  20.589  0.00  0.00      PROB  
ATOM   2506 HG22 ILE P  72     -64.484  83.976  18.769  0.00  0.00      PROB  
ATOM   2507 HG23 ILE P  72     -64.951  85.447  19.595  0.00  0.00      PROB  
ATOM   2508  CG1 ILE P  72     -62.196  84.983  18.452  0.00  0.00      PROB  
ATOM   2509 HG11 ILE P  72     -62.391  84.034  17.907  0.00  0.00      PROB  
ATOM   2510 HG12 ILE P  72     -61.117  85.248  18.464  0.00  0.00      PROB  
ATOM   2511  CD  ILE P  72     -62.839  86.014  17.528  0.00  0.00      PROB  
ATOM   2512  HD1 ILE P  72     -63.933  85.973  17.334  0.00  0.00      PROB  
ATOM   2513  HD2 ILE P  72     -62.459  85.796  16.508  0.00  0.00      PROB  
ATOM   2514  HD3 ILE P  72     -62.503  87.026  17.841  0.00  0.00      PROB  
ATOM   2515  C   ILE P  72     -63.340  86.266  21.932  0.00  0.00      PROB  
ATOM   2516  O   ILE P  72     -63.253  85.403  22.788  0.00  0.00      PROB  
ATOM   2517  N   ALA P  73     -64.210  87.269  22.022  0.00  0.00      PROB  
ATOM   2518  HN  ALA P  73     -64.231  87.985  21.328  0.00  0.00      PROB  
ATOM   2519  CA  ALA P  73     -65.072  87.375  23.148  0.00  0.00      PROB  
ATOM   2520  HA  ALA P  73     -65.594  86.432  23.214  0.00  0.00      PROB  
ATOM   2521  CB  ALA P  73     -64.413  87.869  24.472  0.00  0.00      PROB  
ATOM   2522  HB1 ALA P  73     -63.726  87.018  24.666  0.00  0.00      PROB  
ATOM   2523  HB2 ALA P  73     -65.050  87.817  25.381  0.00  0.00      PROB  
ATOM   2524  HB3 ALA P  73     -63.770  88.775  24.476  0.00  0.00      PROB  
ATOM   2525  C   ALA P  73     -66.194  88.335  22.811  0.00  0.00      PROB  
ATOM   2526  O   ALA P  73     -66.009  89.115  21.881  0.00  0.00      PROB  
ATOM   2527  N   GLU P  74     -67.332  88.267  23.459  0.00  0.00      PROB  
ATOM   2528  HN  GLU P  74     -67.430  87.670  24.251  0.00  0.00      PROB  
ATOM   2529  CA  GLU P  74     -68.481  89.119  23.126  0.00  0.00      PROB  
ATOM   2530  HA  GLU P  74     -68.215  89.556  22.175  0.00  0.00      PROB  
ATOM   2531  CB  GLU P  74     -69.760  88.217  22.732  0.00  0.00      PROB  
ATOM   2532  HB1 GLU P  74     -70.409  89.066  22.428  0.00  0.00      PROB  
ATOM   2533  HB2 GLU P  74     -70.203  87.554  23.506  0.00  0.00      PROB  
ATOM   2534  CG  GLU P  74     -69.364  87.347  21.554  0.00  0.00      PROB  
ATOM   2535  HG1 GLU P  74     -68.424  86.818  21.822  0.00  0.00      PROB  
ATOM   2536  HG2 GLU P  74     -69.015  87.969  20.702  0.00  0.00      PROB  
ATOM   2537  CD  GLU P  74     -70.469  86.339  21.091  0.00  0.00      PROB  
ATOM   2538  OE1 GLU P  74     -71.028  86.549  19.946  0.00  0.00      PROB  
ATOM   2539  OE2 GLU P  74     -70.841  85.448  21.913  0.00  0.00      PROB  
ATOM   2540  C   GLU P  74     -68.761  90.134  24.201  0.00  0.00      PROB  
ATOM   2541  O   GLU P  74     -69.292  89.786  25.208  0.00  0.00      PROB  
ATOM   2542  N   PRO P  75     -68.443  91.447  24.091  0.00  0.00      PROB  
ATOM   2543  CD  PRO P  75     -67.510  92.086  23.110  0.00  0.00      PROB  
ATOM   2544  HD1 PRO P  75     -68.017  92.233  22.133  0.00  0.00      PROB  
ATOM   2545  HD2 PRO P  75     -66.538  91.550  23.156  0.00  0.00      PROB  
ATOM   2546  CA  PRO P  75     -69.144  92.554  24.755  0.00  0.00      PROB  
ATOM   2547  HA  PRO P  75     -68.794  92.372  25.760  0.00  0.00      PROB  
ATOM   2548  CB  PRO P  75     -68.593  93.859  24.154  0.00  0.00      PROB  
ATOM   2549  HB1 PRO P  75     -68.612  94.739  24.832  0.00  0.00      PROB  
ATOM   2550  HB2 PRO P  75     -69.215  94.037  23.252  0.00  0.00      PROB  
ATOM   2551  CG  PRO P  75     -67.198  93.477  23.669  0.00  0.00      PROB  
ATOM   2552  HG1 PRO P  75     -66.780  94.228  22.966  0.00  0.00      PROB  
ATOM   2553  HG2 PRO P  75     -66.452  93.302  24.474  0.00  0.00      PROB  
ATOM   2554  C   PRO P  75     -70.662  92.421  24.852  0.00  0.00      PROB  
ATOM   2555  O   PRO P  75     -71.181  92.132  23.777  0.00  0.00      PROB  
ATOM   2556  N   GLU P  76     -71.317  92.542  26.034  0.00  0.00      PROB  
ATOM   2557  HN  GLU P  76     -70.917  93.093  26.762  0.00  0.00      PROB  
ATOM   2558  CA  GLU P  76     -72.695  92.160  26.305  0.00  0.00      PROB  
ATOM   2559  HA  GLU P  76     -72.838  91.114  26.074  0.00  0.00      PROB  
ATOM   2560  CB  GLU P  76     -73.035  92.282  27.797  0.00  0.00      PROB  
ATOM   2561  HB1 GLU P  76     -72.528  91.489  28.386  0.00  0.00      PROB  
ATOM   2562  HB2 GLU P  76     -74.134  92.154  27.900  0.00  0.00      PROB  
ATOM   2563  CG  GLU P  76     -72.593  93.614  28.461  0.00  0.00      PROB  
ATOM   2564  HG1 GLU P  76     -73.004  94.493  27.920  0.00  0.00      PROB  
ATOM   2565  HG2 GLU P  76     -71.496  93.790  28.455  0.00  0.00      PROB  
ATOM   2566  CD  GLU P  76     -73.108  93.657  29.894  0.00  0.00      PROB  
ATOM   2567  OE1 GLU P  76     -72.294  93.690  30.837  0.00  0.00      PROB  
ATOM   2568  OE2 GLU P  76     -74.333  93.813  30.103  0.00  0.00      PROB  
ATOM   2569  C   GLU P  76     -73.766  92.838  25.483  0.00  0.00      PROB  
ATOM   2570  O   GLU P  76     -73.610  93.969  25.082  0.00  0.00      PROB  
ATOM   2571  N   GLY P  77     -74.855  92.041  25.317  0.00  0.00      PROB  
ATOM   2572  HN  GLY P  77     -74.877  91.096  25.634  0.00  0.00      PROB  
ATOM   2573  CA  GLY P  77     -76.063  92.425  24.640  0.00  0.00      PROB  
ATOM   2574  HA1 GLY P  77     -76.148  93.500  24.578  0.00  0.00      PROB  
ATOM   2575  HA2 GLY P  77     -76.900  92.044  25.206  0.00  0.00      PROB  
ATOM   2576  C   GLY P  77     -76.144  91.889  23.317  0.00  0.00      PROB  
ATOM   2577  O   GLY P  77     -77.147  92.148  22.660  0.00  0.00      PROB  
ATOM   2578  N   THR P  78     -75.120  91.170  22.817  0.00  0.00      PROB  
ATOM   2579  HN  THR P  78     -74.258  91.082  23.311  0.00  0.00      PROB  
ATOM   2580  CA  THR P  78     -75.197  90.397  21.497  0.00  0.00      PROB  
ATOM   2581  HA  THR P  78     -76.238  90.115  21.447  0.00  0.00      PROB  
ATOM   2582  CB  THR P  78     -74.897  91.134  20.216  0.00  0.00      PROB  
ATOM   2583  HB  THR P  78     -73.998  90.849  19.629  0.00  0.00      PROB  
ATOM   2584  OG1 THR P  78     -74.604  92.522  20.454  0.00  0.00      PROB  
ATOM   2585  HG1 THR P  78     -73.648  92.546  20.535  0.00  0.00      PROB  
ATOM   2586  CG2 THR P  78     -76.139  91.106  19.258  0.00  0.00      PROB  
ATOM   2587 HG21 THR P  78     -76.336  90.043  19.003  0.00  0.00      PROB  
ATOM   2588 HG22 THR P  78     -75.908  91.747  18.381  0.00  0.00      PROB  
ATOM   2589 HG23 THR P  78     -77.008  91.459  19.853  0.00  0.00      PROB  
ATOM   2590  C   THR P  78     -74.367  89.212  21.492  0.00  0.00      PROB  
ATOM   2591  O   THR P  78     -73.122  89.365  21.620  0.00  0.00      PROB  
ATOM   2592  N   HSD P  79     -74.873  87.950  21.338  0.00  0.00      PROB  
ATOM   2593  HN  HSD P  79     -75.849  87.761  21.258  0.00  0.00      PROB  
ATOM   2594  CA  HSD P  79     -74.100  86.712  21.622  0.00  0.00      PROB  
ATOM   2595  HA  HSD P  79     -73.051  86.905  21.452  0.00  0.00      PROB  
ATOM   2596  CB  HSD P  79     -74.475  86.300  23.083  0.00  0.00      PROB  
ATOM   2597  HB1 HSD P  79     -73.981  85.306  23.124  0.00  0.00      PROB  
ATOM   2598  HB2 HSD P  79     -75.575  86.141  23.097  0.00  0.00      PROB  
ATOM   2599  ND1 HSD P  79     -72.610  87.442  24.274  0.00  0.00      PROB  
ATOM   2600  HD1 HSD P  79     -71.859  87.009  23.776  0.00  0.00      PROB  
ATOM   2601  CG  HSD P  79     -73.997  87.280  24.083  0.00  0.00      PROB  
ATOM   2602  CE1 HSD P  79     -72.463  88.389  25.290  0.00  0.00      PROB  
ATOM   2603  HE1 HSD P  79     -71.494  88.761  25.623  0.00  0.00      PROB  
ATOM   2604  NE2 HSD P  79     -73.653  88.812  25.689  0.00  0.00      PROB  
ATOM   2605  CD2 HSD P  79     -74.554  88.159  24.923  0.00  0.00      PROB  
ATOM   2606  HD2 HSD P  79     -75.627  88.281  25.015  0.00  0.00      PROB  
ATOM   2607  C   HSD P  79     -74.342  85.632  20.603  0.00  0.00      PROB  
ATOM   2608  O   HSD P  79     -75.469  85.206  20.407  0.00  0.00      PROB  
ATOM   2609  N   SER P  80     -73.302  85.125  19.871  0.00  0.00      PROB  
ATOM   2610  HN  SER P  80     -72.459  85.646  19.983  0.00  0.00      PROB  
ATOM   2611  CA  SER P  80     -73.354  83.976  18.950  0.00  0.00      PROB  
ATOM   2612  HA  SER P  80     -73.799  84.349  18.040  0.00  0.00      PROB  
ATOM   2613  CB  SER P  80     -71.883  83.496  18.727  0.00  0.00      PROB  
ATOM   2614  HB1 SER P  80     -71.902  82.549  18.145  0.00  0.00      PROB  
ATOM   2615  HB2 SER P  80     -71.400  83.331  19.714  0.00  0.00      PROB  
ATOM   2616  OG  SER P  80     -70.991  84.431  18.251  0.00  0.00      PROB  
ATOM   2617  HG1 SER P  80     -70.878  85.177  18.843  0.00  0.00      PROB  
ATOM   2618  C   SER P  80     -74.288  82.783  19.318  0.00  0.00      PROB  
ATOM   2619  O   SER P  80     -74.529  82.441  20.443  0.00  0.00      PROB  
ATOM   2620  N   PHE P  81     -74.672  82.037  18.331  0.00  0.00      PROB  
ATOM   2621  HN  PHE P  81     -74.551  82.307  17.379  0.00  0.00      PROB  
ATOM   2622  CA  PHE P  81     -75.274  80.736  18.622  0.00  0.00      PROB  
ATOM   2623  HA  PHE P  81     -76.159  80.849  19.231  0.00  0.00      PROB  
ATOM   2624  CB  PHE P  81     -75.648  79.887  17.340  0.00  0.00      PROB  
ATOM   2625  HB1 PHE P  81     -75.763  78.783  17.384  0.00  0.00      PROB  
ATOM   2626  HB2 PHE P  81     -74.857  80.116  16.595  0.00  0.00      PROB  
ATOM   2627  CG  PHE P  81     -76.928  80.389  16.838  0.00  0.00      PROB  
ATOM   2628  CD1 PHE P  81     -78.144  80.063  17.538  0.00  0.00      PROB  
ATOM   2629  HD1 PHE P  81     -78.177  79.436  18.417  0.00  0.00      PROB  
ATOM   2630  CE1 PHE P  81     -79.334  80.440  16.947  0.00  0.00      PROB  
ATOM   2631  HE1 PHE P  81     -80.254  80.171  17.445  0.00  0.00      PROB  
ATOM   2632  CZ  PHE P  81     -79.403  81.295  15.879  0.00  0.00      PROB  
ATOM   2633  HZ  PHE P  81     -80.246  81.784  15.413  0.00  0.00      PROB  
ATOM   2634  CD2 PHE P  81     -77.003  81.191  15.648  0.00  0.00      PROB  
ATOM   2635  HD2 PHE P  81     -76.075  81.543  15.223  0.00  0.00      PROB  
ATOM   2636  CE2 PHE P  81     -78.193  81.712  15.332  0.00  0.00      PROB  
ATOM   2637  HE2 PHE P  81     -78.230  82.285  14.417  0.00  0.00      PROB  
ATOM   2638  C   PHE P  81     -74.320  79.799  19.433  0.00  0.00      PROB  
ATOM   2639  O   PHE P  81     -73.115  79.767  19.361  0.00  0.00      PROB  
ATOM   2640  N   ASP P  82     -74.764  79.036  20.459  0.00  0.00      PROB  
ATOM   2641  HN  ASP P  82     -75.725  79.121  20.712  0.00  0.00      PROB  
ATOM   2642  CA  ASP P  82     -73.924  78.141  21.294  0.00  0.00      PROB  
ATOM   2643  HA  ASP P  82     -73.142  78.626  21.859  0.00  0.00      PROB  
ATOM   2644  CB  ASP P  82     -74.829  77.407  22.324  0.00  0.00      PROB  
ATOM   2645  HB1 ASP P  82     -75.161  76.414  21.953  0.00  0.00      PROB  
ATOM   2646  HB2 ASP P  82     -75.762  77.962  22.558  0.00  0.00      PROB  
ATOM   2647  CG  ASP P  82     -74.256  77.377  23.694  0.00  0.00      PROB  
ATOM   2648  OD1 ASP P  82     -74.419  76.309  24.286  0.00  0.00      PROB  
ATOM   2649  OD2 ASP P  82     -73.796  78.392  24.252  0.00  0.00      PROB  
ATOM   2650  C   ASP P  82     -73.188  77.071  20.515  0.00  0.00      PROB  
ATOM   2651  O   ASP P  82     -72.002  77.003  20.745  0.00  0.00      PROB  
ATOM   2652  N   GLY P  83     -73.920  76.401  19.514  0.00  0.00      PROB  
ATOM   2653  HN  GLY P  83     -74.915  76.456  19.485  0.00  0.00      PROB  
ATOM   2654  CA  GLY P  83     -73.258  75.602  18.537  0.00  0.00      PROB  
ATOM   2655  HA1 GLY P  83     -73.952  75.451  17.723  0.00  0.00      PROB  
ATOM   2656  HA2 GLY P  83     -72.849  74.718  19.002  0.00  0.00      PROB  
ATOM   2657  C   GLY P  83     -72.094  76.185  17.745  0.00  0.00      PROB  
ATOM   2658  O   GLY P  83     -71.078  75.495  17.564  0.00  0.00      PROB  
ATOM   2659  N   ILE P  84     -72.261  77.413  17.152  0.00  0.00      PROB  
ATOM   2660  HN  ILE P  84     -73.171  77.818  17.197  0.00  0.00      PROB  
ATOM   2661  CA  ILE P  84     -71.259  78.270  16.488  0.00  0.00      PROB  
ATOM   2662  HA  ILE P  84     -70.834  77.801  15.613  0.00  0.00      PROB  
ATOM   2663  CB  ILE P  84     -71.930  79.461  15.861  0.00  0.00      PROB  
ATOM   2664  HB  ILE P  84     -72.481  79.963  16.685  0.00  0.00      PROB  
ATOM   2665  CG2 ILE P  84     -70.924  80.395  15.240  0.00  0.00      PROB  
ATOM   2666 HG21 ILE P  84     -71.500  81.237  14.798  0.00  0.00      PROB  
ATOM   2667 HG22 ILE P  84     -70.425  79.830  14.424  0.00  0.00      PROB  
ATOM   2668 HG23 ILE P  84     -70.251  80.793  16.030  0.00  0.00      PROB  
ATOM   2669  CG1 ILE P  84     -73.035  79.058  14.903  0.00  0.00      PROB  
ATOM   2670 HG11 ILE P  84     -73.682  79.914  14.614  0.00  0.00      PROB  
ATOM   2671 HG12 ILE P  84     -73.787  78.460  15.461  0.00  0.00      PROB  
ATOM   2672  CD  ILE P  84     -72.606  78.482  13.562  0.00  0.00      PROB  
ATOM   2673  HD1 ILE P  84     -72.260  77.431  13.666  0.00  0.00      PROB  
ATOM   2674  HD2 ILE P  84     -71.717  79.039  13.197  0.00  0.00      PROB  
ATOM   2675  HD3 ILE P  84     -73.442  78.511  12.831  0.00  0.00      PROB  
ATOM   2676  C   ILE P  84     -70.103  78.576  17.407  0.00  0.00      PROB  
ATOM   2677  O   ILE P  84     -68.944  78.473  17.030  0.00  0.00      PROB  
ATOM   2678  N   TRP P  85     -70.385  78.840  18.713  0.00  0.00      PROB  
ATOM   2679  HN  TRP P  85     -71.324  78.708  19.023  0.00  0.00      PROB  
ATOM   2680  CA  TRP P  85     -69.290  79.203  19.666  0.00  0.00      PROB  
ATOM   2681  HA  TRP P  85     -68.712  79.992  19.209  0.00  0.00      PROB  
ATOM   2682  CB  TRP P  85     -69.854  79.711  21.016  0.00  0.00      PROB  
ATOM   2683  HB1 TRP P  85     -70.292  78.877  21.607  0.00  0.00      PROB  
ATOM   2684  HB2 TRP P  85     -70.659  80.450  20.817  0.00  0.00      PROB  
ATOM   2685  CG  TRP P  85     -68.835  80.422  21.841  0.00  0.00      PROB  
ATOM   2686  CD1 TRP P  85     -68.336  80.099  23.111  0.00  0.00      PROB  
ATOM   2687  HD1 TRP P  85     -68.329  79.128  23.585  0.00  0.00      PROB  
ATOM   2688  NE1 TRP P  85     -67.455  81.123  23.546  0.00  0.00      PROB  
ATOM   2689  HE1 TRP P  85     -66.843  80.987  24.294  0.00  0.00      PROB  
ATOM   2690  CE2 TRP P  85     -67.567  82.135  22.716  0.00  0.00      PROB  
ATOM   2691  CD2 TRP P  85     -68.460  81.789  21.648  0.00  0.00      PROB  
ATOM   2692  CE3 TRP P  85     -68.789  82.630  20.611  0.00  0.00      PROB  
ATOM   2693  HE3 TRP P  85     -69.349  82.193  19.797  0.00  0.00      PROB  
ATOM   2694  CZ3 TRP P  85     -68.213  83.920  20.707  0.00  0.00      PROB  
ATOM   2695  HZ3 TRP P  85     -68.314  84.631  19.900  0.00  0.00      PROB  
ATOM   2696  CZ2 TRP P  85     -66.991  83.414  22.750  0.00  0.00      PROB  
ATOM   2697  HZ2 TRP P  85     -66.261  83.557  23.533  0.00  0.00      PROB  
ATOM   2698  CH2 TRP P  85     -67.400  84.328  21.803  0.00  0.00      PROB  
ATOM   2699  HH2 TRP P  85     -67.018  85.335  21.892  0.00  0.00      PROB  
ATOM   2700  C   TRP P  85     -68.348  78.092  20.011  0.00  0.00      PROB  
ATOM   2701  O   TRP P  85     -67.148  78.272  20.101  0.00  0.00      PROB  
ATOM   2702  N   LYS P  86     -68.924  76.926  20.254  0.00  0.00      PROB  
ATOM   2703  HN  LYS P  86     -69.890  76.824  20.477  0.00  0.00      PROB  
ATOM   2704  CA  LYS P  86     -68.127  75.715  20.413  0.00  0.00      PROB  
ATOM   2705  HA  LYS P  86     -67.289  75.832  21.084  0.00  0.00      PROB  
ATOM   2706  CB  LYS P  86     -68.973  74.606  21.085  0.00  0.00      PROB  
ATOM   2707  HB1 LYS P  86     -68.427  73.639  21.084  0.00  0.00      PROB  
ATOM   2708  HB2 LYS P  86     -69.782  74.464  20.337  0.00  0.00      PROB  
ATOM   2709  CG  LYS P  86     -69.430  74.839  22.579  0.00  0.00      PROB  
ATOM   2710  HG1 LYS P  86     -69.766  75.870  22.820  0.00  0.00      PROB  
ATOM   2711  HG2 LYS P  86     -68.554  74.626  23.228  0.00  0.00      PROB  
ATOM   2712  CD  LYS P  86     -70.593  73.977  23.034  0.00  0.00      PROB  
ATOM   2713  HD1 LYS P  86     -70.681  74.112  24.133  0.00  0.00      PROB  
ATOM   2714  HD2 LYS P  86     -70.310  72.918  22.852  0.00  0.00      PROB  
ATOM   2715  CE  LYS P  86     -72.003  74.348  22.532  0.00  0.00      PROB  
ATOM   2716  HE1 LYS P  86     -72.135  74.115  21.454  0.00  0.00      PROB  
ATOM   2717  HE2 LYS P  86     -72.166  75.435  22.691  0.00  0.00      PROB  
ATOM   2718  NZ  LYS P  86     -73.083  73.577  23.303  0.00  0.00      PROB  
ATOM   2719  HZ1 LYS P  86     -73.095  72.537  23.335  0.00  0.00      PROB  
ATOM   2720  HZ2 LYS P  86     -73.979  73.964  22.943  0.00  0.00      PROB  
ATOM   2721  HZ3 LYS P  86     -73.182  73.869  24.296  0.00  0.00      PROB  
ATOM   2722  C   LYS P  86     -67.365  75.159  19.215  0.00  0.00      PROB  
ATOM   2723  O   LYS P  86     -66.241  74.641  19.471  0.00  0.00      PROB  
ATOM   2724  N   ALA P  87     -67.927  75.189  18.011  0.00  0.00      PROB  
ATOM   2725  HN  ALA P  87     -68.878  75.473  17.924  0.00  0.00      PROB  
ATOM   2726  CA  ALA P  87     -67.303  74.808  16.771  0.00  0.00      PROB  
ATOM   2727  HA  ALA P  87     -66.918  73.803  16.867  0.00  0.00      PROB  
ATOM   2728  CB  ALA P  87     -68.369  74.855  15.707  0.00  0.00      PROB  
ATOM   2729  HB1 ALA P  87     -69.187  74.139  15.937  0.00  0.00      PROB  
ATOM   2730  HB2 ALA P  87     -67.944  74.412  14.780  0.00  0.00      PROB  
ATOM   2731  HB3 ALA P  87     -68.713  75.905  15.588  0.00  0.00      PROB  
ATOM   2732  C   ALA P  87     -66.209  75.744  16.447  0.00  0.00      PROB  
ATOM   2733  O   ALA P  87     -65.101  75.267  16.149  0.00  0.00      PROB  
ATOM   2734  N   SER P  88     -66.390  77.037  16.680  0.00  0.00      PROB  
ATOM   2735  HN  SER P  88     -67.320  77.355  16.847  0.00  0.00      PROB  
ATOM   2736  CA  SER P  88     -65.289  78.029  16.645  0.00  0.00      PROB  
ATOM   2737  HA  SER P  88     -64.871  77.993  15.650  0.00  0.00      PROB  
ATOM   2738  CB  SER P  88     -65.784  79.520  16.726  0.00  0.00      PROB  
ATOM   2739  HB1 SER P  88     -65.101  80.314  16.353  0.00  0.00      PROB  
ATOM   2740  HB2 SER P  88     -66.112  79.733  17.765  0.00  0.00      PROB  
ATOM   2741  OG  SER P  88     -66.831  79.636  15.850  0.00  0.00      PROB  
ATOM   2742  HG1 SER P  88     -67.645  79.273  16.206  0.00  0.00      PROB  
ATOM   2743  C   SER P  88     -64.193  77.674  17.667  0.00  0.00      PROB  
ATOM   2744  O   SER P  88     -63.046  77.765  17.322  0.00  0.00      PROB  
ATOM   2745  N   PHE P  89     -64.471  77.348  18.838  0.00  0.00      PROB  
ATOM   2746  HN  PHE P  89     -65.436  77.411  19.078  0.00  0.00      PROB  
ATOM   2747  CA  PHE P  89     -63.447  76.963  19.811  0.00  0.00      PROB  
ATOM   2748  HA  PHE P  89     -62.731  77.771  19.778  0.00  0.00      PROB  
ATOM   2749  CB  PHE P  89     -64.182  76.827  21.168  0.00  0.00      PROB  
ATOM   2750  HB1 PHE P  89     -65.005  76.087  21.066  0.00  0.00      PROB  
ATOM   2751  HB2 PHE P  89     -64.635  77.808  21.427  0.00  0.00      PROB  
ATOM   2752  CG  PHE P  89     -63.240  76.278  22.305  0.00  0.00      PROB  
ATOM   2753  CD1 PHE P  89     -63.408  74.984  22.813  0.00  0.00      PROB  
ATOM   2754  HD1 PHE P  89     -64.148  74.388  22.300  0.00  0.00      PROB  
ATOM   2755  CE1 PHE P  89     -62.587  74.488  23.840  0.00  0.00      PROB  
ATOM   2756  HE1 PHE P  89     -62.665  73.511  24.293  0.00  0.00      PROB  
ATOM   2757  CZ  PHE P  89     -61.525  75.284  24.250  0.00  0.00      PROB  
ATOM   2758  HZ  PHE P  89     -60.960  74.896  25.085  0.00  0.00      PROB  
ATOM   2759  CD2 PHE P  89     -62.236  77.090  22.868  0.00  0.00      PROB  
ATOM   2760  HD2 PHE P  89     -62.149  78.121  22.559  0.00  0.00      PROB  
ATOM   2761  CE2 PHE P  89     -61.370  76.579  23.785  0.00  0.00      PROB  
ATOM   2762  HE2 PHE P  89     -60.459  77.066  24.097  0.00  0.00      PROB  
ATOM   2763  C   PHE P  89     -62.619  75.731  19.357  0.00  0.00      PROB  
ATOM   2764  O   PHE P  89     -61.384  75.755  19.208  0.00  0.00      PROB  
ATOM   2765  N   THR P  90     -63.302  74.658  18.994  0.00  0.00      PROB  
ATOM   2766  HN  THR P  90     -64.288  74.593  19.130  0.00  0.00      PROB  
ATOM   2767  CA  THR P  90     -62.630  73.484  18.420  0.00  0.00      PROB  
ATOM   2768  HA  THR P  90     -62.001  73.051  19.184  0.00  0.00      PROB  
ATOM   2769  CB  THR P  90     -63.624  72.348  18.013  0.00  0.00      PROB  
ATOM   2770  HB  THR P  90     -64.322  72.704  17.225  0.00  0.00      PROB  
ATOM   2771  OG1 THR P  90     -64.373  72.025  19.156  0.00  0.00      PROB  
ATOM   2772  HG1 THR P  90     -63.755  71.953  19.888  0.00  0.00      PROB  
ATOM   2773  CG2 THR P  90     -62.867  71.071  17.701  0.00  0.00      PROB  
ATOM   2774 HG21 THR P  90     -62.080  70.862  18.457  0.00  0.00      PROB  
ATOM   2775 HG22 THR P  90     -62.397  71.009  16.696  0.00  0.00      PROB  
ATOM   2776 HG23 THR P  90     -63.582  70.224  17.772  0.00  0.00      PROB  
ATOM   2777  C   THR P  90     -61.820  73.762  17.176  0.00  0.00      PROB  
ATOM   2778  O   THR P  90     -60.744  73.273  17.041  0.00  0.00      PROB  
ATOM   2779  N   THR P  91     -62.326  74.538  16.211  0.00  0.00      PROB  
ATOM   2780  HN  THR P  91     -63.245  74.899  16.356  0.00  0.00      PROB  
ATOM   2781  CA  THR P  91     -61.649  74.917  14.934  0.00  0.00      PROB  
ATOM   2782  HA  THR P  91     -61.428  73.967  14.472  0.00  0.00      PROB  
ATOM   2783  CB  THR P  91     -62.587  75.665  14.020  0.00  0.00      PROB  
ATOM   2784  HB  THR P  91     -62.815  76.597  14.580  0.00  0.00      PROB  
ATOM   2785  OG1 THR P  91     -63.837  74.945  13.790  0.00  0.00      PROB  
ATOM   2786  HG1 THR P  91     -64.339  75.128  14.588  0.00  0.00      PROB  
ATOM   2787  CG2 THR P  91     -61.985  76.079  12.710  0.00  0.00      PROB  
ATOM   2788 HG21 THR P  91     -61.457  75.243  12.203  0.00  0.00      PROB  
ATOM   2789 HG22 THR P  91     -61.246  76.904  12.795  0.00  0.00      PROB  
ATOM   2790 HG23 THR P  91     -62.727  76.416  11.954  0.00  0.00      PROB  
ATOM   2791  C   THR P  91     -60.389  75.769  15.139  0.00  0.00      PROB  
ATOM   2792  O   THR P  91     -59.352  75.536  14.493  0.00  0.00      PROB  
ATOM   2793  N   PHE P  92     -60.450  76.825  16.028  0.00  0.00      PROB  
ATOM   2794  HN  PHE P  92     -61.293  76.953  16.545  0.00  0.00      PROB  
ATOM   2795  CA  PHE P  92     -59.221  77.549  16.367  0.00  0.00      PROB  
ATOM   2796  HA  PHE P  92     -58.842  78.132  15.540  0.00  0.00      PROB  
ATOM   2797  CB  PHE P  92     -59.723  78.548  17.380  0.00  0.00      PROB  
ATOM   2798  HB1 PHE P  92     -60.176  77.995  18.231  0.00  0.00      PROB  
ATOM   2799  HB2 PHE P  92     -60.592  79.084  16.942  0.00  0.00      PROB  
ATOM   2800  CG  PHE P  92     -58.703  79.615  17.731  0.00  0.00      PROB  
ATOM   2801  CD1 PHE P  92     -58.411  80.659  16.797  0.00  0.00      PROB  
ATOM   2802  HD1 PHE P  92     -59.033  80.791  15.924  0.00  0.00      PROB  
ATOM   2803  CE1 PHE P  92     -57.426  81.623  17.076  0.00  0.00      PROB  
ATOM   2804  HE1 PHE P  92     -57.152  82.255  16.244  0.00  0.00      PROB  
ATOM   2805  CZ  PHE P  92     -56.818  81.573  18.311  0.00  0.00      PROB  
ATOM   2806  HZ  PHE P  92     -56.116  82.360  18.541  0.00  0.00      PROB  
ATOM   2807  CD2 PHE P  92     -58.059  79.605  18.919  0.00  0.00      PROB  
ATOM   2808  HD2 PHE P  92     -58.286  78.842  19.649  0.00  0.00      PROB  
ATOM   2809  CE2 PHE P  92     -57.121  80.584  19.287  0.00  0.00      PROB  
ATOM   2810  HE2 PHE P  92     -56.549  80.656  20.200  0.00  0.00      PROB  
ATOM   2811  C   PHE P  92     -58.167  76.693  17.081  0.00  0.00      PROB  
ATOM   2812  O   PHE P  92     -56.984  76.818  16.920  0.00  0.00      PROB  
ATOM   2813  N   THR P  93     -58.581  75.887  18.062  0.00  0.00      PROB  
ATOM   2814  HN  THR P  93     -59.545  75.858  18.317  0.00  0.00      PROB  
ATOM   2815  CA  THR P  93     -57.643  75.104  18.937  0.00  0.00      PROB  
ATOM   2816  HA  THR P  93     -56.867  75.783  19.257  0.00  0.00      PROB  
ATOM   2817  CB  THR P  93     -58.197  74.574  20.276  0.00  0.00      PROB  
ATOM   2818  HB  THR P  93     -57.504  73.803  20.677  0.00  0.00      PROB  
ATOM   2819  OG1 THR P  93     -59.391  73.855  20.167  0.00  0.00      PROB  
ATOM   2820  HG1 THR P  93     -60.057  74.498  19.912  0.00  0.00      PROB  
ATOM   2821  CG2 THR P  93     -58.402  75.645  21.368  0.00  0.00      PROB  
ATOM   2822 HG21 THR P  93     -59.105  76.387  20.935  0.00  0.00      PROB  
ATOM   2823 HG22 THR P  93     -57.477  76.161  21.702  0.00  0.00      PROB  
ATOM   2824 HG23 THR P  93     -58.904  75.168  22.237  0.00  0.00      PROB  
ATOM   2825  C   THR P  93     -57.015  73.889  18.160  0.00  0.00      PROB  
ATOM   2826  O   THR P  93     -55.785  73.801  18.123  0.00  0.00      PROB  
ATOM   2827  N   VAL P  94     -57.835  73.139  17.406  0.00  0.00      PROB  
ATOM   2828  HN  VAL P  94     -58.830  73.192  17.375  0.00  0.00      PROB  
ATOM   2829  CA  VAL P  94     -57.333  72.098  16.552  0.00  0.00      PROB  
ATOM   2830  HA  VAL P  94     -56.698  71.499  17.187  0.00  0.00      PROB  
ATOM   2831  CB  VAL P  94     -58.557  71.351  16.017  0.00  0.00      PROB  
ATOM   2832  HB  VAL P  94     -59.329  72.034  15.602  0.00  0.00      PROB  
ATOM   2833  CG1 VAL P  94     -58.173  70.247  14.998  0.00  0.00      PROB  
ATOM   2834 HG11 VAL P  94     -59.058  69.579  14.927  0.00  0.00      PROB  
ATOM   2835 HG12 VAL P  94     -57.270  69.694  15.335  0.00  0.00      PROB  
ATOM   2836 HG13 VAL P  94     -57.911  70.621  13.985  0.00  0.00      PROB  
ATOM   2837  CG2 VAL P  94     -59.163  70.684  17.262  0.00  0.00      PROB  
ATOM   2838 HG21 VAL P  94     -59.993  70.006  16.971  0.00  0.00      PROB  
ATOM   2839 HG22 VAL P  94     -59.683  71.382  17.952  0.00  0.00      PROB  
ATOM   2840 HG23 VAL P  94     -58.427  70.024  17.768  0.00  0.00      PROB  
ATOM   2841  C   VAL P  94     -56.426  72.644  15.388  0.00  0.00      PROB  
ATOM   2842  O   VAL P  94     -55.349  72.043  15.065  0.00  0.00      PROB  
ATOM   2843  N   THR P  95     -56.856  73.722  14.640  0.00  0.00      PROB  
ATOM   2844  HN  THR P  95     -57.663  74.232  14.929  0.00  0.00      PROB  
ATOM   2845  CA  THR P  95     -56.045  74.279  13.505  0.00  0.00      PROB  
ATOM   2846  HA  THR P  95     -55.954  73.666  12.621  0.00  0.00      PROB  
ATOM   2847  CB  THR P  95     -56.656  75.519  12.838  0.00  0.00      PROB  
ATOM   2848  HB  THR P  95     -55.930  76.013  12.157  0.00  0.00      PROB  
ATOM   2849  OG1 THR P  95     -57.077  76.475  13.808  0.00  0.00      PROB  
ATOM   2850  HG1 THR P  95     -57.968  76.314  14.128  0.00  0.00      PROB  
ATOM   2851  CG2 THR P  95     -57.787  75.070  11.987  0.00  0.00      PROB  
ATOM   2852 HG21 THR P  95     -58.425  75.926  11.682  0.00  0.00      PROB  
ATOM   2853 HG22 THR P  95     -58.368  74.260  12.477  0.00  0.00      PROB  
ATOM   2854 HG23 THR P  95     -57.359  74.621  11.065  0.00  0.00      PROB  
ATOM   2855  C   THR P  95     -54.729  74.693  14.079  0.00  0.00      PROB  
ATOM   2856  O   THR P  95     -53.653  74.401  13.543  0.00  0.00      PROB  
ATOM   2857  N   LYS P  96     -54.736  75.429  15.173  0.00  0.00      PROB  
ATOM   2858  HN  LYS P  96     -55.624  75.682  15.549  0.00  0.00      PROB  
ATOM   2859  CA  LYS P  96     -53.479  75.892  15.703  0.00  0.00      PROB  
ATOM   2860  HA  LYS P  96     -52.885  76.408  14.962  0.00  0.00      PROB  
ATOM   2861  CB  LYS P  96     -53.646  76.914  16.882  0.00  0.00      PROB  
ATOM   2862  HB1 LYS P  96     -54.383  76.418  17.550  0.00  0.00      PROB  
ATOM   2863  HB2 LYS P  96     -53.841  77.885  16.378  0.00  0.00      PROB  
ATOM   2864  CG  LYS P  96     -52.396  77.214  17.752  0.00  0.00      PROB  
ATOM   2865  HG1 LYS P  96     -51.592  77.563  17.069  0.00  0.00      PROB  
ATOM   2866  HG2 LYS P  96     -51.914  76.364  18.281  0.00  0.00      PROB  
ATOM   2867  CD  LYS P  96     -52.687  78.353  18.803  0.00  0.00      PROB  
ATOM   2868  HD1 LYS P  96     -53.682  78.244  19.284  0.00  0.00      PROB  
ATOM   2869  HD2 LYS P  96     -52.722  79.322  18.260  0.00  0.00      PROB  
ATOM   2870  CE  LYS P  96     -51.611  78.409  19.869  0.00  0.00      PROB  
ATOM   2871  HE1 LYS P  96     -50.589  78.389  19.434  0.00  0.00      PROB  
ATOM   2872  HE2 LYS P  96     -51.815  77.457  20.404  0.00  0.00      PROB  
ATOM   2873  NZ  LYS P  96     -51.631  79.560  20.800  0.00  0.00      PROB  
ATOM   2874  HZ1 LYS P  96     -52.612  79.716  21.107  0.00  0.00      PROB  
ATOM   2875  HZ2 LYS P  96     -51.126  80.349  20.347  0.00  0.00      PROB  
ATOM   2876  HZ3 LYS P  96     -51.048  79.356  21.636  0.00  0.00      PROB  
ATOM   2877  C   LYS P  96     -52.409  74.780  16.179  0.00  0.00      PROB  
ATOM   2878  O   LYS P  96     -51.187  74.773  15.788  0.00  0.00      PROB  
ATOM   2879  N   TYR P  97     -52.968  73.802  16.965  0.00  0.00      PROB  
ATOM   2880  HN  TYR P  97     -53.951  73.830  17.131  0.00  0.00      PROB  
ATOM   2881  CA  TYR P  97     -52.228  72.722  17.652  0.00  0.00      PROB  
ATOM   2882  HA  TYR P  97     -51.379  73.211  18.106  0.00  0.00      PROB  
ATOM   2883  CB  TYR P  97     -53.105  72.057  18.726  0.00  0.00      PROB  
ATOM   2884  HB1 TYR P  97     -54.012  71.534  18.355  0.00  0.00      PROB  
ATOM   2885  HB2 TYR P  97     -53.569  72.828  19.378  0.00  0.00      PROB  
ATOM   2886  CG  TYR P  97     -52.416  70.966  19.566  0.00  0.00      PROB  
ATOM   2887  CD1 TYR P  97     -51.826  71.315  20.792  0.00  0.00      PROB  
ATOM   2888  HD1 TYR P  97     -51.925  72.346  21.099  0.00  0.00      PROB  
ATOM   2889  CE1 TYR P  97     -51.234  70.367  21.603  0.00  0.00      PROB  
ATOM   2890  HE1 TYR P  97     -50.886  70.588  22.601  0.00  0.00      PROB  
ATOM   2891  CZ  TYR P  97     -51.320  68.988  21.255  0.00  0.00      PROB  
ATOM   2892  OH  TYR P  97     -50.816  67.941  22.043  0.00  0.00      PROB  
ATOM   2893  HH  TYR P  97     -51.146  67.120  21.672  0.00  0.00      PROB  
ATOM   2894  CD2 TYR P  97     -52.336  69.600  19.110  0.00  0.00      PROB  
ATOM   2895  HD2 TYR P  97     -52.750  69.298  18.159  0.00  0.00      PROB  
ATOM   2896  CE2 TYR P  97     -51.815  68.666  19.968  0.00  0.00      PROB  
ATOM   2897  HE2 TYR P  97     -51.817  67.631  19.658  0.00  0.00      PROB  
ATOM   2898  C   TYR P  97     -51.657  71.798  16.647  0.00  0.00      PROB  
ATOM   2899  O   TYR P  97     -50.434  71.656  16.667  0.00  0.00      PROB  
ATOM   2900  N   TRP P  98     -52.494  71.264  15.655  0.00  0.00      PROB  
ATOM   2901  HN  TRP P  98     -53.472  71.460  15.646  0.00  0.00      PROB  
ATOM   2902  CA  TRP P  98     -51.971  70.502  14.621  0.00  0.00      PROB  
ATOM   2903  HA  TRP P  98     -51.365  69.720  15.054  0.00  0.00      PROB  
ATOM   2904  CB  TRP P  98     -53.046  69.909  13.712  0.00  0.00      PROB  
ATOM   2905  HB1 TRP P  98     -53.527  70.658  13.046  0.00  0.00      PROB  
ATOM   2906  HB2 TRP P  98     -53.880  69.659  14.402  0.00  0.00      PROB  
ATOM   2907  CG  TRP P  98     -52.676  68.763  12.886  0.00  0.00      PROB  
ATOM   2908  CD1 TRP P  98     -52.712  67.399  13.308  0.00  0.00      PROB  
ATOM   2909  HD1 TRP P  98     -52.800  67.116  14.347  0.00  0.00      PROB  
ATOM   2910  NE1 TRP P  98     -52.499  66.604  12.232  0.00  0.00      PROB  
ATOM   2911  HE1 TRP P  98     -52.381  65.635  12.238  0.00  0.00      PROB  
ATOM   2912  CE2 TRP P  98     -52.446  67.344  11.079  0.00  0.00      PROB  
ATOM   2913  CD2 TRP P  98     -52.556  68.720  11.449  0.00  0.00      PROB  
ATOM   2914  CE3 TRP P  98     -52.450  69.735  10.458  0.00  0.00      PROB  
ATOM   2915  HE3 TRP P  98     -52.457  70.786  10.706  0.00  0.00      PROB  
ATOM   2916  CZ3 TRP P  98     -52.292  69.379   9.129  0.00  0.00      PROB  
ATOM   2917  HZ3 TRP P  98     -52.146  70.145   8.382  0.00  0.00      PROB  
ATOM   2918  CZ2 TRP P  98     -52.190  66.992   9.758  0.00  0.00      PROB  
ATOM   2919  HZ2 TRP P  98     -52.099  65.934   9.563  0.00  0.00      PROB  
ATOM   2920  CH2 TRP P  98     -52.210  68.038   8.776  0.00  0.00      PROB  
ATOM   2921  HH2 TRP P  98     -51.910  67.811   7.763  0.00  0.00      PROB  
ATOM   2922  C   TRP P  98     -50.916  71.241  13.705  0.00  0.00      PROB  
ATOM   2923  O   TRP P  98     -49.860  70.623  13.429  0.00  0.00      PROB  
ATOM   2924  N   PHE P  99     -51.231  72.443  13.312  0.00  0.00      PROB  
ATOM   2925  HN  PHE P  99     -52.053  73.001  13.406  0.00  0.00      PROB  
ATOM   2926  CA  PHE P  99     -50.349  73.149  12.421  0.00  0.00      PROB  
ATOM   2927  HA  PHE P  99     -50.022  72.467  11.650  0.00  0.00      PROB  
ATOM   2928  CB  PHE P  99     -51.058  74.449  11.890  0.00  0.00      PROB  
ATOM   2929  HB1 PHE P  99     -51.081  75.210  12.699  0.00  0.00      PROB  
ATOM   2930  HB2 PHE P  99     -52.099  74.229  11.572  0.00  0.00      PROB  
ATOM   2931  CG  PHE P  99     -50.377  75.189  10.748  0.00  0.00      PROB  
ATOM   2932  CD1 PHE P  99     -50.604  76.482  10.520  0.00  0.00      PROB  
ATOM   2933  HD1 PHE P  99     -51.256  76.976  11.225  0.00  0.00      PROB  
ATOM   2934  CE1 PHE P  99     -50.035  77.149   9.411  0.00  0.00      PROB  
ATOM   2935  HE1 PHE P  99     -50.145  78.211   9.246  0.00  0.00      PROB  
ATOM   2936  CZ  PHE P  99     -49.128  76.468   8.542  0.00  0.00      PROB  
ATOM   2937  HZ  PHE P  99     -48.605  77.022   7.776  0.00  0.00      PROB  
ATOM   2938  CD2 PHE P  99     -49.538  74.517   9.847  0.00  0.00      PROB  
ATOM   2939  HD2 PHE P  99     -49.342  73.456   9.877  0.00  0.00      PROB  
ATOM   2940  CE2 PHE P  99     -48.991  75.134   8.669  0.00  0.00      PROB  
ATOM   2941  HE2 PHE P  99     -48.516  74.641   7.833  0.00  0.00      PROB  
ATOM   2942  C   PHE P  99     -49.003  73.577  12.968  0.00  0.00      PROB  
ATOM   2943  O   PHE P  99     -48.042  73.381  12.241  0.00  0.00      PROB  
ATOM   2944  N   TYR P 100     -48.894  74.053  14.179  0.00  0.00      PROB  
ATOM   2945  HN  TYR P 100     -49.703  74.338  14.687  0.00  0.00      PROB  
ATOM   2946  CA  TYR P 100     -47.589  74.290  14.762  0.00  0.00      PROB  
ATOM   2947  HA  TYR P 100     -47.038  74.857  14.027  0.00  0.00      PROB  
ATOM   2948  CB  TYR P 100     -47.659  75.225  15.974  0.00  0.00      PROB  
ATOM   2949  HB1 TYR P 100     -48.544  74.961  16.591  0.00  0.00      PROB  
ATOM   2950  HB2 TYR P 100     -47.890  76.251  15.619  0.00  0.00      PROB  
ATOM   2951  CG  TYR P 100     -46.469  75.335  16.833  0.00  0.00      PROB  
ATOM   2952  CD1 TYR P 100     -46.093  74.561  17.971  0.00  0.00      PROB  
ATOM   2953  HD1 TYR P 100     -46.877  73.909  18.325  0.00  0.00      PROB  
ATOM   2954  CE1 TYR P 100     -44.786  74.369  18.529  0.00  0.00      PROB  
ATOM   2955  HE1 TYR P 100     -44.635  73.701  19.364  0.00  0.00      PROB  
ATOM   2956  CZ  TYR P 100     -43.839  75.233  17.998  0.00  0.00      PROB  
ATOM   2957  OH  TYR P 100     -42.596  75.380  18.660  0.00  0.00      PROB  
ATOM   2958  HH  TYR P 100     -42.470  74.681  19.306  0.00  0.00      PROB  
ATOM   2959  CD2 TYR P 100     -45.359  76.017  16.312  0.00  0.00      PROB  
ATOM   2960  HD2 TYR P 100     -45.540  76.750  15.541  0.00  0.00      PROB  
ATOM   2961  CE2 TYR P 100     -44.115  76.059  16.905  0.00  0.00      PROB  
ATOM   2962  HE2 TYR P 100     -43.301  76.663  16.531  0.00  0.00      PROB  
ATOM   2963  C   TYR P 100     -46.809  73.000  15.077  0.00  0.00      PROB  
ATOM   2964  O   TYR P 100     -45.574  73.015  14.921  0.00  0.00      PROB  
ATOM   2965  N   ARG P 101     -47.476  71.899  15.532  0.00  0.00      PROB  
ATOM   2966  HN  ARG P 101     -48.463  72.025  15.584  0.00  0.00      PROB  
ATOM   2967  CA  ARG P 101     -46.734  70.623  15.678  0.00  0.00      PROB  
ATOM   2968  HA  ARG P 101     -45.940  70.980  16.316  0.00  0.00      PROB  
ATOM   2969  CB  ARG P 101     -47.585  69.604  16.354  0.00  0.00      PROB  
ATOM   2970  HB1 ARG P 101     -47.372  68.534  16.146  0.00  0.00      PROB  
ATOM   2971  HB2 ARG P 101     -48.624  69.809  16.019  0.00  0.00      PROB  
ATOM   2972  CG  ARG P 101     -47.594  69.920  17.849  0.00  0.00      PROB  
ATOM   2973  HG1 ARG P 101     -47.515  71.023  17.958  0.00  0.00      PROB  
ATOM   2974  HG2 ARG P 101     -46.642  69.535  18.272  0.00  0.00      PROB  
ATOM   2975  CD  ARG P 101     -48.761  69.333  18.669  0.00  0.00      PROB  
ATOM   2976  HD1 ARG P 101     -49.707  69.623  18.164  0.00  0.00      PROB  
ATOM   2977  HD2 ARG P 101     -48.725  69.743  19.701  0.00  0.00      PROB  
ATOM   2978  NE  ARG P 101     -48.699  67.828  18.727  0.00  0.00      PROB  
ATOM   2979  HE  ARG P 101     -49.422  67.415  18.172  0.00  0.00      PROB  
ATOM   2980  CZ  ARG P 101     -48.041  67.135  19.651  0.00  0.00      PROB  
ATOM   2981  NH1 ARG P 101     -47.217  67.787  20.442  0.00  0.00      PROB  
ATOM   2982 HH11 ARG P 101     -46.839  67.307  21.234  0.00  0.00      PROB  
ATOM   2983 HH12 ARG P 101     -47.170  68.766  20.243  0.00  0.00      PROB  
ATOM   2984  NH2 ARG P 101     -48.198  65.901  19.965  0.00  0.00      PROB  
ATOM   2985 HH21 ARG P 101     -48.936  65.373  19.544  0.00  0.00      PROB  
ATOM   2986 HH22 ARG P 101     -47.896  65.542  20.848  0.00  0.00      PROB  
ATOM   2987  C   ARG P 101     -46.235  70.110  14.348  0.00  0.00      PROB  
ATOM   2988  O   ARG P 101     -45.155  69.531  14.309  0.00  0.00      PROB  
ATOM   2989  N   LEU P 102     -47.069  70.161  13.279  0.00  0.00      PROB  
ATOM   2990  HN  LEU P 102     -48.034  70.406  13.333  0.00  0.00      PROB  
ATOM   2991  CA  LEU P 102     -46.590  69.792  11.950  0.00  0.00      PROB  
ATOM   2992  HA  LEU P 102     -46.262  68.764  12.009  0.00  0.00      PROB  
ATOM   2993  CB  LEU P 102     -47.735  69.924  10.860  0.00  0.00      PROB  
ATOM   2994  HB1 LEU P 102     -48.163  70.949  10.871  0.00  0.00      PROB  
ATOM   2995  HB2 LEU P 102     -48.584  69.243  11.083  0.00  0.00      PROB  
ATOM   2996  CG  LEU P 102     -47.332  69.494   9.415  0.00  0.00      PROB  
ATOM   2997  HG  LEU P 102     -46.466  70.100   9.074  0.00  0.00      PROB  
ATOM   2998  CD1 LEU P 102     -47.099  67.930   9.406  0.00  0.00      PROB  
ATOM   2999 HD11 LEU P 102     -46.883  67.626   8.360  0.00  0.00      PROB  
ATOM   3000 HD12 LEU P 102     -47.913  67.267   9.769  0.00  0.00      PROB  
ATOM   3001 HD13 LEU P 102     -46.195  67.705  10.012  0.00  0.00      PROB  
ATOM   3002  CD2 LEU P 102     -48.515  69.929   8.471  0.00  0.00      PROB  
ATOM   3003 HD21 LEU P 102     -49.320  69.166   8.541  0.00  0.00      PROB  
ATOM   3004 HD22 LEU P 102     -48.158  70.122   7.437  0.00  0.00      PROB  
ATOM   3005 HD23 LEU P 102     -48.858  70.938   8.786  0.00  0.00      PROB  
ATOM   3006  C   LEU P 102     -45.384  70.700  11.529  0.00  0.00      PROB  
ATOM   3007  O   LEU P 102     -44.366  70.205  11.143  0.00  0.00      PROB  
ATOM   3008  N   LEU P 103     -45.471  72.007  11.621  0.00  0.00      PROB  
ATOM   3009  HN  LEU P 103     -46.302  72.450  11.948  0.00  0.00      PROB  
ATOM   3010  CA  LEU P 103     -44.364  72.947  11.306  0.00  0.00      PROB  
ATOM   3011  HA  LEU P 103     -44.189  72.853  10.244  0.00  0.00      PROB  
ATOM   3012  CB  LEU P 103     -44.807  74.383  11.656  0.00  0.00      PROB  
ATOM   3013  HB1 LEU P 103     -43.927  75.044  11.803  0.00  0.00      PROB  
ATOM   3014  HB2 LEU P 103     -45.376  74.343  12.609  0.00  0.00      PROB  
ATOM   3015  CG  LEU P 103     -45.662  75.068  10.599  0.00  0.00      PROB  
ATOM   3016  HG  LEU P 103     -46.508  74.406  10.315  0.00  0.00      PROB  
ATOM   3017  CD1 LEU P 103     -46.268  76.385  11.086  0.00  0.00      PROB  
ATOM   3018 HD11 LEU P 103     -45.454  77.139  11.143  0.00  0.00      PROB  
ATOM   3019 HD12 LEU P 103     -46.733  76.210  12.079  0.00  0.00      PROB  
ATOM   3020 HD13 LEU P 103     -47.128  76.690  10.452  0.00  0.00      PROB  
ATOM   3021  CD2 LEU P 103     -44.785  75.342   9.337  0.00  0.00      PROB  
ATOM   3022 HD21 LEU P 103     -45.412  75.890   8.601  0.00  0.00      PROB  
ATOM   3023 HD22 LEU P 103     -44.407  74.432   8.823  0.00  0.00      PROB  
ATOM   3024 HD23 LEU P 103     -43.947  75.988   9.674  0.00  0.00      PROB  
ATOM   3025  C   LEU P 103     -43.064  72.674  11.992  0.00  0.00      PROB  
ATOM   3026  O   LEU P 103     -41.979  72.597  11.427  0.00  0.00      PROB  
ATOM   3027  N   SER P 104     -43.162  72.594  13.294  0.00  0.00      PROB  
ATOM   3028  HN  SER P 104     -44.077  72.474  13.673  0.00  0.00      PROB  
ATOM   3029  CA  SER P 104     -42.028  72.037  14.117  0.00  0.00      PROB  
ATOM   3030  HA  SER P 104     -41.136  72.567  13.819  0.00  0.00      PROB  
ATOM   3031  CB  SER P 104     -42.108  72.232  15.632  0.00  0.00      PROB  
ATOM   3032  HB1 SER P 104     -41.912  73.284  15.930  0.00  0.00      PROB  
ATOM   3033  HB2 SER P 104     -41.272  71.724  16.158  0.00  0.00      PROB  
ATOM   3034  OG  SER P 104     -43.344  71.744  16.205  0.00  0.00      PROB  
ATOM   3035  HG1 SER P 104     -44.030  72.331  15.877  0.00  0.00      PROB  
ATOM   3036  C   SER P 104     -41.567  70.630  13.876  0.00  0.00      PROB  
ATOM   3037  O   SER P 104     -40.354  70.384  13.949  0.00  0.00      PROB  
ATOM   3038  N   ALA P 105     -42.423  69.641  13.600  0.00  0.00      PROB  
ATOM   3039  HN  ALA P 105     -43.389  69.872  13.515  0.00  0.00      PROB  
ATOM   3040  CA  ALA P 105     -42.049  68.261  13.200  0.00  0.00      PROB  
ATOM   3041  HA  ALA P 105     -41.315  67.887  13.898  0.00  0.00      PROB  
ATOM   3042  CB  ALA P 105     -43.353  67.530  12.980  0.00  0.00      PROB  
ATOM   3043  HB1 ALA P 105     -43.897  67.324  13.926  0.00  0.00      PROB  
ATOM   3044  HB2 ALA P 105     -43.287  66.534  12.491  0.00  0.00      PROB  
ATOM   3045  HB3 ALA P 105     -44.072  68.106  12.358  0.00  0.00      PROB  
ATOM   3046  C   ALA P 105     -41.402  68.311  11.788  0.00  0.00      PROB  
ATOM   3047  O   ALA P 105     -40.399  67.676  11.511  0.00  0.00      PROB  
ATOM   3048  N   LEU P 106     -41.872  69.039  10.849  0.00  0.00      PROB  
ATOM   3049  HN  LEU P 106     -42.832  69.307  10.891  0.00  0.00      PROB  
ATOM   3050  CA  LEU P 106     -41.226  69.067   9.577  0.00  0.00      PROB  
ATOM   3051  HA  LEU P 106     -40.976  68.034   9.386  0.00  0.00      PROB  
ATOM   3052  CB  LEU P 106     -42.277  69.546   8.536  0.00  0.00      PROB  
ATOM   3053  HB1 LEU P 106     -41.837  69.619   7.518  0.00  0.00      PROB  
ATOM   3054  HB2 LEU P 106     -42.732  70.519   8.819  0.00  0.00      PROB  
ATOM   3055  CG  LEU P 106     -43.523  68.558   8.370  0.00  0.00      PROB  
ATOM   3056  HG  LEU P 106     -44.198  68.541   9.253  0.00  0.00      PROB  
ATOM   3057  CD1 LEU P 106     -44.325  69.057   7.202  0.00  0.00      PROB  
ATOM   3058 HD11 LEU P 106     -43.815  68.717   6.275  0.00  0.00      PROB  
ATOM   3059 HD12 LEU P 106     -44.402  70.161   7.295  0.00  0.00      PROB  
ATOM   3060 HD13 LEU P 106     -45.328  68.581   7.147  0.00  0.00      PROB  
ATOM   3061  CD2 LEU P 106     -43.065  67.102   8.261  0.00  0.00      PROB  
ATOM   3062 HD21 LEU P 106     -43.863  66.356   8.061  0.00  0.00      PROB  
ATOM   3063 HD22 LEU P 106     -42.520  66.752   9.164  0.00  0.00      PROB  
ATOM   3064 HD23 LEU P 106     -42.332  67.066   7.427  0.00  0.00      PROB  
ATOM   3065  C   LEU P 106     -39.963  69.929   9.489  0.00  0.00      PROB  
ATOM   3066  O   LEU P 106     -38.936  69.570   8.935  0.00  0.00      PROB  
ATOM   3067  N   PHE P 107     -40.039  71.113  10.126  0.00  0.00      PROB  
ATOM   3068  HN  PHE P 107     -40.823  71.402  10.669  0.00  0.00      PROB  
ATOM   3069  CA  PHE P 107     -38.888  71.987   9.820  0.00  0.00      PROB  
ATOM   3070  HA  PHE P 107     -38.061  71.561   9.272  0.00  0.00      PROB  
ATOM   3071  CB  PHE P 107     -39.345  73.323   9.057  0.00  0.00      PROB  
ATOM   3072  HB1 PHE P 107     -38.467  73.911   8.712  0.00  0.00      PROB  
ATOM   3073  HB2 PHE P 107     -39.959  73.958   9.731  0.00  0.00      PROB  
ATOM   3074  CG  PHE P 107     -40.115  72.882   7.860  0.00  0.00      PROB  
ATOM   3075  CD1 PHE P 107     -41.527  72.753   7.935  0.00  0.00      PROB  
ATOM   3076  HD1 PHE P 107     -42.014  73.054   8.851  0.00  0.00      PROB  
ATOM   3077  CE1 PHE P 107     -42.246  72.315   6.765  0.00  0.00      PROB  
ATOM   3078  HE1 PHE P 107     -43.305  72.184   6.929  0.00  0.00      PROB  
ATOM   3079  CZ  PHE P 107     -41.604  72.014   5.622  0.00  0.00      PROB  
ATOM   3080  HZ  PHE P 107     -41.991  71.468   4.774  0.00  0.00      PROB  
ATOM   3081  CD2 PHE P 107     -39.445  72.565   6.617  0.00  0.00      PROB  
ATOM   3082  HD2 PHE P 107     -38.369  72.662   6.592  0.00  0.00      PROB  
ATOM   3083  CE2 PHE P 107     -40.166  72.121   5.568  0.00  0.00      PROB  
ATOM   3084  HE2 PHE P 107     -39.590  71.766   4.726  0.00  0.00      PROB  
ATOM   3085  C   PHE P 107     -38.213  72.421  11.109  0.00  0.00      PROB  
ATOM   3086  O   PHE P 107     -37.217  73.195  10.945  0.00  0.00      PROB  
ATOM   3087  N   GLY P 108     -38.612  71.905  12.318  0.00  0.00      PROB  
ATOM   3088  HN  GLY P 108     -39.211  71.110  12.368  0.00  0.00      PROB  
ATOM   3089  CA  GLY P 108     -37.893  72.272  13.549  0.00  0.00      PROB  
ATOM   3090  HA1 GLY P 108     -38.318  71.586  14.267  0.00  0.00      PROB  
ATOM   3091  HA2 GLY P 108     -37.920  73.318  13.814  0.00  0.00      PROB  
ATOM   3092  C   GLY P 108     -36.423  71.943  13.506  0.00  0.00      PROB  
ATOM   3093  O   GLY P 108     -35.468  72.655  13.790  0.00  0.00      PROB  
ATOM   3094  N   ILE P 109     -36.155  70.618  13.167  0.00  0.00      PROB  
ATOM   3095  HN  ILE P 109     -36.832  69.933  12.907  0.00  0.00      PROB  
ATOM   3096  CA  ILE P 109     -34.791  70.077  13.072  0.00  0.00      PROB  
ATOM   3097  HA  ILE P 109     -34.416  70.255  14.069  0.00  0.00      PROB  
ATOM   3098  CB  ILE P 109     -34.910  68.548  12.993  0.00  0.00      PROB  
ATOM   3099  HB  ILE P 109     -35.431  68.391  12.024  0.00  0.00      PROB  
ATOM   3100  CG2 ILE P 109     -33.517  67.925  12.964  0.00  0.00      PROB  
ATOM   3101 HG21 ILE P 109     -33.070  67.958  13.980  0.00  0.00      PROB  
ATOM   3102 HG22 ILE P 109     -32.731  68.297  12.272  0.00  0.00      PROB  
ATOM   3103 HG23 ILE P 109     -33.643  66.850  12.715  0.00  0.00      PROB  
ATOM   3104  CG1 ILE P 109     -35.800  67.941  14.108  0.00  0.00      PROB  
ATOM   3105 HG11 ILE P 109     -36.700  68.537  14.370  0.00  0.00      PROB  
ATOM   3106 HG12 ILE P 109     -35.290  68.093  15.083  0.00  0.00      PROB  
ATOM   3107  CD  ILE P 109     -36.127  66.446  13.796  0.00  0.00      PROB  
ATOM   3108  HD1 ILE P 109     -35.158  65.909  13.711  0.00  0.00      PROB  
ATOM   3109  HD2 ILE P 109     -36.548  66.242  12.788  0.00  0.00      PROB  
ATOM   3110  HD3 ILE P 109     -36.795  66.062  14.596  0.00  0.00      PROB  
ATOM   3111  C   ILE P 109     -33.976  70.751  11.963  0.00  0.00      PROB  
ATOM   3112  O   ILE P 109     -32.919  71.182  12.345  0.00  0.00      PROB  
ATOM   3113  N   PRO P 110     -34.447  70.964  10.705  0.00  0.00      PROB  
ATOM   3114  CD  PRO P 110     -35.386  70.172   9.892  0.00  0.00      PROB  
ATOM   3115  HD1 PRO P 110     -36.405  70.198  10.334  0.00  0.00      PROB  
ATOM   3116  HD2 PRO P 110     -34.953  69.152   9.805  0.00  0.00      PROB  
ATOM   3117  CA  PRO P 110     -33.816  71.959   9.880  0.00  0.00      PROB  
ATOM   3118  HA  PRO P 110     -32.905  71.564   9.455  0.00  0.00      PROB  
ATOM   3119  CB  PRO P 110     -34.839  72.188   8.771  0.00  0.00      PROB  
ATOM   3120  HB1 PRO P 110     -34.403  72.523   7.806  0.00  0.00      PROB  
ATOM   3121  HB2 PRO P 110     -35.751  72.765   9.032  0.00  0.00      PROB  
ATOM   3122  CG  PRO P 110     -35.257  70.747   8.477  0.00  0.00      PROB  
ATOM   3123  HG1 PRO P 110     -36.124  70.688   7.784  0.00  0.00      PROB  
ATOM   3124  HG2 PRO P 110     -34.421  70.234   7.954  0.00  0.00      PROB  
ATOM   3125  C   PRO P 110     -33.467  73.306  10.558  0.00  0.00      PROB  
ATOM   3126  O   PRO P 110     -32.324  73.718  10.434  0.00  0.00      PROB  
ATOM   3127  N   MET P 111     -34.451  74.052  11.194  0.00  0.00      PROB  
ATOM   3128  HN  MET P 111     -35.419  73.831  11.283  0.00  0.00      PROB  
ATOM   3129  CA  MET P 111     -34.136  75.376  11.712  0.00  0.00      PROB  
ATOM   3130  HA  MET P 111     -33.785  75.982  10.889  0.00  0.00      PROB  
ATOM   3131  CB  MET P 111     -35.393  76.185  12.120  0.00  0.00      PROB  
ATOM   3132  HB1 MET P 111     -35.182  77.095  12.721  0.00  0.00      PROB  
ATOM   3133  HB2 MET P 111     -36.010  75.571  12.810  0.00  0.00      PROB  
ATOM   3134  CG  MET P 111     -36.257  76.778  10.913  0.00  0.00      PROB  
ATOM   3135  HG1 MET P 111     -37.225  77.120  11.336  0.00  0.00      PROB  
ATOM   3136  HG2 MET P 111     -36.536  75.912  10.276  0.00  0.00      PROB  
ATOM   3137  SD  MET P 111     -35.550  78.077   9.837  0.00  0.00      PROB  
ATOM   3138  CE  MET P 111     -35.773  79.365  11.075  0.00  0.00      PROB  
ATOM   3139  HE1 MET P 111     -36.196  80.315  10.684  0.00  0.00      PROB  
ATOM   3140  HE2 MET P 111     -34.945  79.575  11.786  0.00  0.00      PROB  
ATOM   3141  HE3 MET P 111     -36.529  78.969  11.786  0.00  0.00      PROB  
ATOM   3142  C   MET P 111     -33.099  75.445  12.835  0.00  0.00      PROB  
ATOM   3143  O   MET P 111     -32.203  76.290  12.786  0.00  0.00      PROB  
ATOM   3144  N   ALA P 112     -33.145  74.392  13.621  0.00  0.00      PROB  
ATOM   3145  HN  ALA P 112     -33.861  73.707  13.508  0.00  0.00      PROB  
ATOM   3146  CA  ALA P 112     -32.117  74.134  14.570  0.00  0.00      PROB  
ATOM   3147  HA  ALA P 112     -31.832  74.993  15.160  0.00  0.00      PROB  
ATOM   3148  CB  ALA P 112     -32.535  72.870  15.438  0.00  0.00      PROB  
ATOM   3149  HB1 ALA P 112     -31.749  72.714  16.208  0.00  0.00      PROB  
ATOM   3150  HB2 ALA P 112     -32.555  71.839  15.026  0.00  0.00      PROB  
ATOM   3151  HB3 ALA P 112     -33.520  73.117  15.889  0.00  0.00      PROB  
ATOM   3152  C   ALA P 112     -30.747  73.863  13.974  0.00  0.00      PROB  
ATOM   3153  O   ALA P 112     -29.787  74.457  14.408  0.00  0.00      PROB  
ATOM   3154  N   LEU P 113     -30.574  73.040  12.920  0.00  0.00      PROB  
ATOM   3155  HN  LEU P 113     -31.367  72.597  12.508  0.00  0.00      PROB  
ATOM   3156  CA  LEU P 113     -29.274  72.912  12.274  0.00  0.00      PROB  
ATOM   3157  HA  LEU P 113     -28.518  72.455  12.895  0.00  0.00      PROB  
ATOM   3158  CB  LEU P 113     -29.581  71.875  11.172  0.00  0.00      PROB  
ATOM   3159  HB1 LEU P 113     -30.436  72.215  10.549  0.00  0.00      PROB  
ATOM   3160  HB2 LEU P 113     -29.952  70.929  11.622  0.00  0.00      PROB  
ATOM   3161  CG  LEU P 113     -28.409  71.495  10.201  0.00  0.00      PROB  
ATOM   3162  HG  LEU P 113     -27.541  71.489  10.895  0.00  0.00      PROB  
ATOM   3163  CD1 LEU P 113     -28.520  70.052   9.755  0.00  0.00      PROB  
ATOM   3164 HD11 LEU P 113     -28.590  69.278  10.549  0.00  0.00      PROB  
ATOM   3165 HD12 LEU P 113     -27.596  69.803   9.190  0.00  0.00      PROB  
ATOM   3166 HD13 LEU P 113     -29.389  69.996   9.065  0.00  0.00      PROB  
ATOM   3167  CD2 LEU P 113     -28.294  72.441   9.014  0.00  0.00      PROB  
ATOM   3168 HD21 LEU P 113     -29.295  72.422   8.532  0.00  0.00      PROB  
ATOM   3169 HD22 LEU P 113     -27.606  72.039   8.240  0.00  0.00      PROB  
ATOM   3170 HD23 LEU P 113     -28.030  73.479   9.309  0.00  0.00      PROB  
ATOM   3171  C   LEU P 113     -28.767  74.176  11.628  0.00  0.00      PROB  
ATOM   3172  O   LEU P 113     -27.558  74.541  11.625  0.00  0.00      PROB  
ATOM   3173  N   ILE P 114     -29.640  74.981  11.067  0.00  0.00      PROB  
ATOM   3174  HN  ILE P 114     -30.603  74.739  10.973  0.00  0.00      PROB  
ATOM   3175  CA  ILE P 114     -29.357  76.245  10.376  0.00  0.00      PROB  
ATOM   3176  HA  ILE P 114     -28.724  75.981   9.542  0.00  0.00      PROB  
ATOM   3177  CB  ILE P 114     -30.681  76.776   9.768  0.00  0.00      PROB  
ATOM   3178  HB  ILE P 114     -31.496  76.645  10.511  0.00  0.00      PROB  
ATOM   3179  CG2 ILE P 114     -30.556  78.253   9.420  0.00  0.00      PROB  
ATOM   3180 HG21 ILE P 114     -31.440  78.592   8.839  0.00  0.00      PROB  
ATOM   3181 HG22 ILE P 114     -29.558  78.405   8.955  0.00  0.00      PROB  
ATOM   3182 HG23 ILE P 114     -30.633  78.889  10.328  0.00  0.00      PROB  
ATOM   3183  CG1 ILE P 114     -30.961  76.034   8.388  0.00  0.00      PROB  
ATOM   3184 HG11 ILE P 114     -30.798  74.955   8.592  0.00  0.00      PROB  
ATOM   3185 HG12 ILE P 114     -30.278  76.414   7.598  0.00  0.00      PROB  
ATOM   3186  CD  ILE P 114     -32.368  76.262   7.796  0.00  0.00      PROB  
ATOM   3187  HD1 ILE P 114     -32.584  75.530   6.988  0.00  0.00      PROB  
ATOM   3188  HD2 ILE P 114     -32.334  77.294   7.386  0.00  0.00      PROB  
ATOM   3189  HD3 ILE P 114     -33.117  76.112   8.602  0.00  0.00      PROB  
ATOM   3190  C   ILE P 114     -28.736  77.279  11.228  0.00  0.00      PROB  
ATOM   3191  O   ILE P 114     -27.640  77.751  11.000  0.00  0.00      PROB  
ATOM   3192  N   TRP P 115     -29.302  77.451  12.487  0.00  0.00      PROB  
ATOM   3193  HN  TRP P 115     -30.163  76.994  12.699  0.00  0.00      PROB  
ATOM   3194  CA  TRP P 115     -28.693  78.174  13.561  0.00  0.00      PROB  
ATOM   3195  HA  TRP P 115     -28.411  79.158  13.218  0.00  0.00      PROB  
ATOM   3196  CB  TRP P 115     -29.734  78.235  14.670  0.00  0.00      PROB  
ATOM   3197  HB1 TRP P 115     -29.137  78.675  15.497  0.00  0.00      PROB  
ATOM   3198  HB2 TRP P 115     -30.077  77.212  14.935  0.00  0.00      PROB  
ATOM   3199  CG  TRP P 115     -30.850  79.167  14.322  0.00  0.00      PROB  
ATOM   3200  CD1 TRP P 115     -32.148  78.878  14.274  0.00  0.00      PROB  
ATOM   3201  HD1 TRP P 115     -32.538  77.918  14.580  0.00  0.00      PROB  
ATOM   3202  NE1 TRP P 115     -32.858  80.025  13.937  0.00  0.00      PROB  
ATOM   3203  HE1 TRP P 115     -33.787  80.186  13.683  0.00  0.00      PROB  
ATOM   3204  CE2 TRP P 115     -32.067  80.986  13.745  0.00  0.00      PROB  
ATOM   3205  CD2 TRP P 115     -30.716  80.588  13.981  0.00  0.00      PROB  
ATOM   3206  CE3 TRP P 115     -29.618  81.538  13.853  0.00  0.00      PROB  
ATOM   3207  HE3 TRP P 115     -28.587  81.233  13.947  0.00  0.00      PROB  
ATOM   3208  CZ3 TRP P 115     -29.949  82.903  13.630  0.00  0.00      PROB  
ATOM   3209  HZ3 TRP P 115     -29.211  83.689  13.569  0.00  0.00      PROB  
ATOM   3210  CZ2 TRP P 115     -32.316  82.346  13.437  0.00  0.00      PROB  
ATOM   3211  HZ2 TRP P 115     -33.333  82.698  13.354  0.00  0.00      PROB  
ATOM   3212  CH2 TRP P 115     -31.258  83.242  13.301  0.00  0.00      PROB  
ATOM   3213  HH2 TRP P 115     -31.369  84.274  13.002  0.00  0.00      PROB  
ATOM   3214  C   TRP P 115     -27.401  77.577  14.123  0.00  0.00      PROB  
ATOM   3215  O   TRP P 115     -26.497  78.381  14.331  0.00  0.00      PROB  
ATOM   3216  N   GLY P 116     -27.268  76.212  14.395  0.00  0.00      PROB  
ATOM   3217  HN  GLY P 116     -27.938  75.478  14.314  0.00  0.00      PROB  
ATOM   3218  CA  GLY P 116     -26.006  75.708  14.988  0.00  0.00      PROB  
ATOM   3219  HA1 GLY P 116     -26.079  74.648  15.180  0.00  0.00      PROB  
ATOM   3220  HA2 GLY P 116     -25.962  76.272  15.908  0.00  0.00      PROB  
ATOM   3221  C   GLY P 116     -24.815  75.971  14.222  0.00  0.00      PROB  
ATOM   3222  O   GLY P 116     -23.792  76.386  14.728  0.00  0.00      PROB  
ATOM   3223  N   ILE P 117     -24.906  75.728  12.904  0.00  0.00      PROB  
ATOM   3224  HN  ILE P 117     -25.832  75.501  12.611  0.00  0.00      PROB  
ATOM   3225  CA  ILE P 117     -23.919  76.171  11.973  0.00  0.00      PROB  
ATOM   3226  HA  ILE P 117     -22.994  75.726  12.310  0.00  0.00      PROB  
ATOM   3227  CB  ILE P 117     -24.114  75.557  10.563  0.00  0.00      PROB  
ATOM   3228  HB  ILE P 117     -25.150  75.828  10.267  0.00  0.00      PROB  
ATOM   3229  CG2 ILE P 117     -23.295  76.272   9.491  0.00  0.00      PROB  
ATOM   3230 HG21 ILE P 117     -23.592  75.983   8.461  0.00  0.00      PROB  
ATOM   3231 HG22 ILE P 117     -22.190  76.168   9.546  0.00  0.00      PROB  
ATOM   3232 HG23 ILE P 117     -23.528  77.358   9.446  0.00  0.00      PROB  
ATOM   3233  CG1 ILE P 117     -24.022  74.023  10.509  0.00  0.00      PROB  
ATOM   3234 HG11 ILE P 117     -24.340  73.717   9.489  0.00  0.00      PROB  
ATOM   3235 HG12 ILE P 117     -24.730  73.708  11.305  0.00  0.00      PROB  
ATOM   3236  CD  ILE P 117     -22.645  73.460  10.859  0.00  0.00      PROB  
ATOM   3237  HD1 ILE P 117     -21.813  74.018  10.379  0.00  0.00      PROB  
ATOM   3238  HD2 ILE P 117     -22.690  72.380  10.601  0.00  0.00      PROB  
ATOM   3239  HD3 ILE P 117     -22.444  73.496  11.951  0.00  0.00      PROB  
ATOM   3240  C   ILE P 117     -23.650  77.642  11.947  0.00  0.00      PROB  
ATOM   3241  O   ILE P 117     -22.467  78.093  11.952  0.00  0.00      PROB  
ATOM   3242  N   TYR P 118     -24.717  78.449  11.915  0.00  0.00      PROB  
ATOM   3243  HN  TYR P 118     -25.626  78.039  11.883  0.00  0.00      PROB  
ATOM   3244  CA  TYR P 118     -24.527  79.946  12.013  0.00  0.00      PROB  
ATOM   3245  HA  TYR P 118     -23.786  80.258  11.291  0.00  0.00      PROB  
ATOM   3246  CB  TYR P 118     -25.860  80.680  11.706  0.00  0.00      PROB  
ATOM   3247  HB1 TYR P 118     -26.724  80.369  12.332  0.00  0.00      PROB  
ATOM   3248  HB2 TYR P 118     -25.974  80.468  10.622  0.00  0.00      PROB  
ATOM   3249  CG  TYR P 118     -25.775  82.184  11.748  0.00  0.00      PROB  
ATOM   3250  CD1 TYR P 118     -25.241  82.989  10.731  0.00  0.00      PROB  
ATOM   3251  HD1 TYR P 118     -24.737  82.509   9.906  0.00  0.00      PROB  
ATOM   3252  CE1 TYR P 118     -25.036  84.431  10.883  0.00  0.00      PROB  
ATOM   3253  HE1 TYR P 118     -24.701  84.950   9.997  0.00  0.00      PROB  
ATOM   3254  CZ  TYR P 118     -25.597  85.024  11.958  0.00  0.00      PROB  
ATOM   3255  OH  TYR P 118     -25.680  86.464  12.154  0.00  0.00      PROB  
ATOM   3256  HH  TYR P 118     -25.947  86.676  13.051  0.00  0.00      PROB  
ATOM   3257  CD2 TYR P 118     -26.284  82.861  12.851  0.00  0.00      PROB  
ATOM   3258  HD2 TYR P 118     -26.720  82.382  13.715  0.00  0.00      PROB  
ATOM   3259  CE2 TYR P 118     -26.142  84.240  12.988  0.00  0.00      PROB  
ATOM   3260  HE2 TYR P 118     -26.509  84.737  13.874  0.00  0.00      PROB  
ATOM   3261  C   TYR P 118     -23.892  80.511  13.231  0.00  0.00      PROB  
ATOM   3262  O   TYR P 118     -22.881  81.195  13.192  0.00  0.00      PROB  
ATOM   3263  N   PHE P 119     -24.400  80.080  14.432  0.00  0.00      PROB  
ATOM   3264  HN  PHE P 119     -25.236  79.539  14.477  0.00  0.00      PROB  
ATOM   3265  CA  PHE P 119     -23.846  80.542  15.725  0.00  0.00      PROB  
ATOM   3266  HA  PHE P 119     -23.767  81.618  15.686  0.00  0.00      PROB  
ATOM   3267  CB  PHE P 119     -24.744  80.222  16.961  0.00  0.00      PROB  
ATOM   3268  HB1 PHE P 119     -24.263  80.646  17.868  0.00  0.00      PROB  
ATOM   3269  HB2 PHE P 119     -24.908  79.163  17.254  0.00  0.00      PROB  
ATOM   3270  CG  PHE P 119     -26.035  81.059  16.813  0.00  0.00      PROB  
ATOM   3271  CD1 PHE P 119     -27.240  80.384  16.943  0.00  0.00      PROB  
ATOM   3272  HD1 PHE P 119     -27.145  79.316  16.809  0.00  0.00      PROB  
ATOM   3273  CE1 PHE P 119     -28.470  81.040  17.025  0.00  0.00      PROB  
ATOM   3274  HE1 PHE P 119     -29.444  80.617  17.225  0.00  0.00      PROB  
ATOM   3275  CZ  PHE P 119     -28.582  82.445  17.091  0.00  0.00      PROB  
ATOM   3276  HZ  PHE P 119     -29.509  82.970  17.269  0.00  0.00      PROB  
ATOM   3277  CD2 PHE P 119     -26.120  82.452  16.711  0.00  0.00      PROB  
ATOM   3278  HD2 PHE P 119     -25.242  83.054  16.528  0.00  0.00      PROB  
ATOM   3279  CE2 PHE P 119     -27.398  83.133  16.825  0.00  0.00      PROB  
ATOM   3280  HE2 PHE P 119     -27.572  84.185  16.998  0.00  0.00      PROB  
ATOM   3281  C   PHE P 119     -22.413  80.220  15.874  0.00  0.00      PROB  
ATOM   3282  O   PHE P 119     -21.686  81.061  16.398  0.00  0.00      PROB  
ATOM   3283  N   ALA P 120     -21.934  79.016  15.432  0.00  0.00      PROB  
ATOM   3284  HN  ALA P 120     -22.526  78.312  15.049  0.00  0.00      PROB  
ATOM   3285  CA  ALA P 120     -20.491  78.693  15.430  0.00  0.00      PROB  
ATOM   3286  HA  ALA P 120     -20.133  78.902  16.427  0.00  0.00      PROB  
ATOM   3287  CB  ALA P 120     -20.338  77.229  14.986  0.00  0.00      PROB  
ATOM   3288  HB1 ALA P 120     -21.194  77.015  14.312  0.00  0.00      PROB  
ATOM   3289  HB2 ALA P 120     -20.345  76.595  15.898  0.00  0.00      PROB  
ATOM   3290  HB3 ALA P 120     -19.287  77.090  14.653  0.00  0.00      PROB  
ATOM   3291  C   ALA P 120     -19.584  79.537  14.590  0.00  0.00      PROB  
ATOM   3292  O   ALA P 120     -18.557  80.000  15.016  0.00  0.00      PROB  
ATOM   3293  N   ILE P 121     -19.955  79.780  13.341  0.00  0.00      PROB  
ATOM   3294  HN  ILE P 121     -20.875  79.536  13.045  0.00  0.00      PROB  
ATOM   3295  CA  ILE P 121     -19.103  80.674  12.489  0.00  0.00      PROB  
ATOM   3296  HA  ILE P 121     -18.054  80.422  12.549  0.00  0.00      PROB  
ATOM   3297  CB  ILE P 121     -19.546  80.666  10.957  0.00  0.00      PROB  
ATOM   3298  HB  ILE P 121     -19.409  79.602  10.669  0.00  0.00      PROB  
ATOM   3299  CG2 ILE P 121     -21.013  81.051  10.714  0.00  0.00      PROB  
ATOM   3300 HG21 ILE P 121     -21.247  82.137  10.723  0.00  0.00      PROB  
ATOM   3301 HG22 ILE P 121     -21.744  80.446  11.291  0.00  0.00      PROB  
ATOM   3302 HG23 ILE P 121     -21.188  80.637   9.698  0.00  0.00      PROB  
ATOM   3303  CG1 ILE P 121     -18.623  81.477  10.009  0.00  0.00      PROB  
ATOM   3304 HG11 ILE P 121     -18.973  82.524  10.138  0.00  0.00      PROB  
ATOM   3305 HG12 ILE P 121     -18.731  81.105   8.967  0.00  0.00      PROB  
ATOM   3306  CD  ILE P 121     -17.057  81.479  10.275  0.00  0.00      PROB  
ATOM   3307  HD1 ILE P 121     -16.706  82.442   9.846  0.00  0.00      PROB  
ATOM   3308  HD2 ILE P 121     -16.527  80.586   9.878  0.00  0.00      PROB  
ATOM   3309  HD3 ILE P 121     -16.809  81.702  11.335  0.00  0.00      PROB  
ATOM   3310  C   ILE P 121     -19.166  82.133  12.877  0.00  0.00      PROB  
ATOM   3311  O   ILE P 121     -18.154  82.831  12.845  0.00  0.00      PROB  
ATOM   3312  N   LEU P 122     -20.307  82.614  13.393  0.00  0.00      PROB  
ATOM   3313  HN  LEU P 122     -21.120  82.038  13.373  0.00  0.00      PROB  
ATOM   3314  CA  LEU P 122     -20.388  83.927  13.977  0.00  0.00      PROB  
ATOM   3315  HA  LEU P 122     -20.006  84.610  13.232  0.00  0.00      PROB  
ATOM   3316  CB  LEU P 122     -21.843  84.271  14.392  0.00  0.00      PROB  
ATOM   3317  HB1 LEU P 122     -22.333  83.386  14.850  0.00  0.00      PROB  
ATOM   3318  HB2 LEU P 122     -22.449  84.331  13.463  0.00  0.00      PROB  
ATOM   3319  CG  LEU P 122     -22.072  85.618  15.156  0.00  0.00      PROB  
ATOM   3320  HG  LEU P 122     -21.528  85.663  16.124  0.00  0.00      PROB  
ATOM   3321  CD1 LEU P 122     -21.656  86.711  14.315  0.00  0.00      PROB  
ATOM   3322 HD11 LEU P 122     -21.955  86.627  13.248  0.00  0.00      PROB  
ATOM   3323 HD12 LEU P 122     -20.550  86.705  14.219  0.00  0.00      PROB  
ATOM   3324 HD13 LEU P 122     -21.936  87.685  14.771  0.00  0.00      PROB  
ATOM   3325  CD2 LEU P 122     -23.548  85.750  15.515  0.00  0.00      PROB  
ATOM   3326 HD21 LEU P 122     -23.807  86.749  15.926  0.00  0.00      PROB  
ATOM   3327 HD22 LEU P 122     -23.884  85.023  16.285  0.00  0.00      PROB  
ATOM   3328 HD23 LEU P 122     -24.202  85.600  14.629  0.00  0.00      PROB  
ATOM   3329  C   LEU P 122     -19.499  84.110  15.212  0.00  0.00      PROB  
ATOM   3330  O   LEU P 122     -18.718  85.050  15.357  0.00  0.00      PROB  
ATOM   3331  N   SER P 123     -19.562  83.099  16.077  0.00  0.00      PROB  
ATOM   3332  HN  SER P 123     -20.095  82.259  16.018  0.00  0.00      PROB  
ATOM   3333  CA  SER P 123     -18.642  83.051  17.231  0.00  0.00      PROB  
ATOM   3334  HA  SER P 123     -18.770  83.920  17.859  0.00  0.00      PROB  
ATOM   3335  CB  SER P 123     -18.947  81.761  18.067  0.00  0.00      PROB  
ATOM   3336  HB1 SER P 123     -18.199  81.583  18.869  0.00  0.00      PROB  
ATOM   3337  HB2 SER P 123     -18.862  80.846  17.442  0.00  0.00      PROB  
ATOM   3338  OG  SER P 123     -20.231  81.908  18.592  0.00  0.00      PROB  
ATOM   3339  HG1 SER P 123     -20.853  81.704  17.890  0.00  0.00      PROB  
ATOM   3340  C   SER P 123     -17.129  83.023  16.917  0.00  0.00      PROB  
ATOM   3341  O   SER P 123     -16.257  83.522  17.573  0.00  0.00      PROB  
ATOM   3342  N   PHE P 124     -16.723  82.269  15.869  0.00  0.00      PROB  
ATOM   3343  HN  PHE P 124     -17.311  81.705  15.295  0.00  0.00      PROB  
ATOM   3344  CA  PHE P 124     -15.394  82.370  15.370  0.00  0.00      PROB  
ATOM   3345  HA  PHE P 124     -14.796  82.267  16.263  0.00  0.00      PROB  
ATOM   3346  CB  PHE P 124     -15.125  81.242  14.419  0.00  0.00      PROB  
ATOM   3347  HB1 PHE P 124     -15.813  81.346  13.553  0.00  0.00      PROB  
ATOM   3348  HB2 PHE P 124     -15.394  80.278  14.903  0.00  0.00      PROB  
ATOM   3349  CG  PHE P 124     -13.687  81.156  14.066  0.00  0.00      PROB  
ATOM   3350  CD1 PHE P 124     -12.779  80.542  14.947  0.00  0.00      PROB  
ATOM   3351  HD1 PHE P 124     -13.211  80.274  15.900  0.00  0.00      PROB  
ATOM   3352  CE1 PHE P 124     -11.415  80.632  14.716  0.00  0.00      PROB  
ATOM   3353  HE1 PHE P 124     -10.679  80.348  15.454  0.00  0.00      PROB  
ATOM   3354  CZ  PHE P 124     -10.949  81.092  13.435  0.00  0.00      PROB  
ATOM   3355  HZ  PHE P 124      -9.896  81.204  13.222  0.00  0.00      PROB  
ATOM   3356  CD2 PHE P 124     -13.259  81.680  12.839  0.00  0.00      PROB  
ATOM   3357  HD2 PHE P 124     -13.952  82.095  12.124  0.00  0.00      PROB  
ATOM   3358  CE2 PHE P 124     -11.858  81.728  12.576  0.00  0.00      PROB  
ATOM   3359  HE2 PHE P 124     -11.466  82.249  11.715  0.00  0.00      PROB  
ATOM   3360  C   PHE P 124     -15.044  83.805  14.918  0.00  0.00      PROB  
ATOM   3361  O   PHE P 124     -13.975  84.353  15.353  0.00  0.00      PROB  
ATOM   3362  N   LEU P 125     -15.878  84.645  14.192  0.00  0.00      PROB  
ATOM   3363  HN  LEU P 125     -16.716  84.252  13.823  0.00  0.00      PROB  
ATOM   3364  CA  LEU P 125     -15.497  86.030  13.860  0.00  0.00      PROB  
ATOM   3365  HA  LEU P 125     -14.448  86.016  13.602  0.00  0.00      PROB  
ATOM   3366  CB  LEU P 125     -16.398  86.775  12.785  0.00  0.00      PROB  
ATOM   3367  HB1 LEU P 125     -15.843  87.704  12.532  0.00  0.00      PROB  
ATOM   3368  HB2 LEU P 125     -17.408  86.998  13.191  0.00  0.00      PROB  
ATOM   3369  CG  LEU P 125     -16.539  86.028  11.437  0.00  0.00      PROB  
ATOM   3370  HG  LEU P 125     -17.225  85.192  11.692  0.00  0.00      PROB  
ATOM   3371  CD1 LEU P 125     -17.233  86.944  10.417  0.00  0.00      PROB  
ATOM   3372 HD11 LEU P 125     -18.227  87.296  10.765  0.00  0.00      PROB  
ATOM   3373 HD12 LEU P 125     -17.581  86.368   9.533  0.00  0.00      PROB  
ATOM   3374 HD13 LEU P 125     -16.567  87.739  10.017  0.00  0.00      PROB  
ATOM   3375  CD2 LEU P 125     -15.240  85.530  10.786  0.00  0.00      PROB  
ATOM   3376 HD21 LEU P 125     -15.293  85.041   9.789  0.00  0.00      PROB  
ATOM   3377 HD22 LEU P 125     -14.830  84.841  11.555  0.00  0.00      PROB  
ATOM   3378 HD23 LEU P 125     -14.469  86.323  10.677  0.00  0.00      PROB  
ATOM   3379  C   LEU P 125     -15.471  86.894  15.125  0.00  0.00      PROB  
ATOM   3380  O   LEU P 125     -14.587  87.718  15.259  0.00  0.00      PROB  
ATOM   3381  N   HSD P 126     -16.375  86.664  16.142  0.00  0.00      PROB  
ATOM   3382  HN  HSD P 126     -17.093  85.979  16.045  0.00  0.00      PROB  
ATOM   3383  CA  HSD P 126     -16.368  87.356  17.393  0.00  0.00      PROB  
ATOM   3384  HA  HSD P 126     -16.449  88.416  17.199  0.00  0.00      PROB  
ATOM   3385  CB  HSD P 126     -17.650  86.970  18.230  0.00  0.00      PROB  
ATOM   3386  HB1 HSD P 126     -17.739  85.877  18.408  0.00  0.00      PROB  
ATOM   3387  HB2 HSD P 126     -18.551  87.302  17.671  0.00  0.00      PROB  
ATOM   3388  ND1 HSD P 126     -18.163  88.978  19.729  0.00  0.00      PROB  
ATOM   3389  HD1 HSD P 126     -18.407  89.550  18.945  0.00  0.00      PROB  
ATOM   3390  CG  HSD P 126     -17.842  87.640  19.518  0.00  0.00      PROB  
ATOM   3391  CE1 HSD P 126     -18.151  89.170  21.085  0.00  0.00      PROB  
ATOM   3392  HE1 HSD P 126     -18.195  90.180  21.493  0.00  0.00      PROB  
ATOM   3393  NE2 HSD P 126     -17.851  88.094  21.773  0.00  0.00      PROB  
ATOM   3394  CD2 HSD P 126     -17.697  87.107  20.761  0.00  0.00      PROB  
ATOM   3395  HD2 HSD P 126     -17.322  86.115  20.979  0.00  0.00      PROB  
ATOM   3396  C   HSD P 126     -15.104  87.231  18.277  0.00  0.00      PROB  
ATOM   3397  O   HSD P 126     -14.336  88.150  18.493  0.00  0.00      PROB  
ATOM   3398  N   ILE P 127     -14.808  86.004  18.583  0.00  0.00      PROB  
ATOM   3399  HN  ILE P 127     -15.326  85.275  18.142  0.00  0.00      PROB  
ATOM   3400  CA  ILE P 127     -13.673  85.634  19.339  0.00  0.00      PROB  
ATOM   3401  HA  ILE P 127     -13.674  86.320  20.174  0.00  0.00      PROB  
ATOM   3402  CB  ILE P 127     -13.829  84.195  19.946  0.00  0.00      PROB  
ATOM   3403  HB  ILE P 127     -13.645  83.465  19.129  0.00  0.00      PROB  
ATOM   3404  CG2 ILE P 127     -12.658  84.019  20.944  0.00  0.00      PROB  
ATOM   3405 HG21 ILE P 127     -12.875  83.129  21.573  0.00  0.00      PROB  
ATOM   3406 HG22 ILE P 127     -12.687  84.848  21.684  0.00  0.00      PROB  
ATOM   3407 HG23 ILE P 127     -11.635  83.992  20.511  0.00  0.00      PROB  
ATOM   3408  CG1 ILE P 127     -15.191  84.191  20.605  0.00  0.00      PROB  
ATOM   3409 HG11 ILE P 127     -15.925  84.343  19.785  0.00  0.00      PROB  
ATOM   3410 HG12 ILE P 127     -15.325  85.087  21.249  0.00  0.00      PROB  
ATOM   3411  CD  ILE P 127     -15.653  82.858  21.325  0.00  0.00      PROB  
ATOM   3412  HD1 ILE P 127     -15.467  81.959  20.699  0.00  0.00      PROB  
ATOM   3413  HD2 ILE P 127     -16.672  82.758  21.757  0.00  0.00      PROB  
ATOM   3414  HD3 ILE P 127     -15.020  82.708  22.226  0.00  0.00      PROB  
ATOM   3415  C   ILE P 127     -12.290  86.020  18.710  0.00  0.00      PROB  
ATOM   3416  O   ILE P 127     -11.469  86.641  19.300  0.00  0.00      PROB  
ATOM   3417  N   TRP P 128     -12.056  85.673  17.424  0.00  0.00      PROB  
ATOM   3418  HN  TRP P 128     -12.791  85.276  16.880  0.00  0.00      PROB  
ATOM   3419  CA  TRP P 128     -10.719  85.700  16.862  0.00  0.00      PROB  
ATOM   3420  HA  TRP P 128     -10.033  85.859  17.680  0.00  0.00      PROB  
ATOM   3421  CB  TRP P 128     -10.414  84.299  16.194  0.00  0.00      PROB  
ATOM   3422  HB1 TRP P 128      -9.359  84.501  15.913  0.00  0.00      PROB  
ATOM   3423  HB2 TRP P 128     -11.102  84.113  15.342  0.00  0.00      PROB  
ATOM   3424  CG  TRP P 128     -10.395  83.049  17.115  0.00  0.00      PROB  
ATOM   3425  CD1 TRP P 128     -11.454  82.271  17.455  0.00  0.00      PROB  
ATOM   3426  HD1 TRP P 128     -12.480  82.564  17.290  0.00  0.00      PROB  
ATOM   3427  NE1 TRP P 128     -11.085  81.175  18.200  0.00  0.00      PROB  
ATOM   3428  HE1 TRP P 128     -11.628  80.667  18.833  0.00  0.00      PROB  
ATOM   3429  CE2 TRP P 128      -9.756  81.172  18.240  0.00  0.00      PROB  
ATOM   3430  CD2 TRP P 128      -9.256  82.298  17.506  0.00  0.00      PROB  
ATOM   3431  CE3 TRP P 128      -7.897  82.507  17.476  0.00  0.00      PROB  
ATOM   3432  HE3 TRP P 128      -7.465  83.445  17.158  0.00  0.00      PROB  
ATOM   3433  CZ3 TRP P 128      -7.033  81.556  17.865  0.00  0.00      PROB  
ATOM   3434  HZ3 TRP P 128      -6.011  81.902  17.926  0.00  0.00      PROB  
ATOM   3435  CZ2 TRP P 128      -8.870  80.281  18.812  0.00  0.00      PROB  
ATOM   3436  HZ2 TRP P 128      -9.354  79.497  19.375  0.00  0.00      PROB  
ATOM   3437  CH2 TRP P 128      -7.495  80.485  18.613  0.00  0.00      PROB  
ATOM   3438  HH2 TRP P 128      -6.755  79.878  19.114  0.00  0.00      PROB  
ATOM   3439  C   TRP P 128     -10.614  86.917  15.856  0.00  0.00      PROB  
ATOM   3440  O   TRP P 128      -9.523  87.158  15.315  0.00  0.00      PROB  
ATOM   3441  N   ALA P 129     -11.691  87.657  15.502  0.00  0.00      PROB  
ATOM   3442  HN  ALA P 129     -12.557  87.334  15.876  0.00  0.00      PROB  
ATOM   3443  CA  ALA P 129     -11.486  88.854  14.684  0.00  0.00      PROB  
ATOM   3444  HA  ALA P 129     -10.442  89.005  14.451  0.00  0.00      PROB  
ATOM   3445  CB  ALA P 129     -12.247  88.696  13.373  0.00  0.00      PROB  
ATOM   3446  HB1 ALA P 129     -12.007  89.445  12.588  0.00  0.00      PROB  
ATOM   3447  HB2 ALA P 129     -13.355  88.780  13.392  0.00  0.00      PROB  
ATOM   3448  HB3 ALA P 129     -11.977  87.747  12.863  0.00  0.00      PROB  
ATOM   3449  C   ALA P 129     -12.003  90.145  15.402  0.00  0.00      PROB  
ATOM   3450  O   ALA P 129     -11.257  91.065  15.609  0.00  0.00      PROB  
ATOM   3451  N   VAL P 130     -13.307  90.273  15.665  0.00  0.00      PROB  
ATOM   3452  HN  VAL P 130     -13.889  89.492  15.453  0.00  0.00      PROB  
ATOM   3453  CA  VAL P 130     -13.958  91.469  16.216  0.00  0.00      PROB  
ATOM   3454  HA  VAL P 130     -13.701  92.266  15.534  0.00  0.00      PROB  
ATOM   3455  CB  VAL P 130     -15.429  91.314  16.265  0.00  0.00      PROB  
ATOM   3456  HB  VAL P 130     -15.811  90.468  16.877  0.00  0.00      PROB  
ATOM   3457  CG1 VAL P 130     -16.144  92.539  16.941  0.00  0.00      PROB  
ATOM   3458 HG11 VAL P 130     -15.814  93.478  16.447  0.00  0.00      PROB  
ATOM   3459 HG12 VAL P 130     -15.797  92.682  17.986  0.00  0.00      PROB  
ATOM   3460 HG13 VAL P 130     -17.243  92.490  16.781  0.00  0.00      PROB  
ATOM   3461  CG2 VAL P 130     -15.912  91.244  14.781  0.00  0.00      PROB  
ATOM   3462 HG21 VAL P 130     -15.565  92.211  14.357  0.00  0.00      PROB  
ATOM   3463 HG22 VAL P 130     -17.003  91.068  14.667  0.00  0.00      PROB  
ATOM   3464 HG23 VAL P 130     -15.502  90.384  14.210  0.00  0.00      PROB  
ATOM   3465  C   VAL P 130     -13.520  91.917  17.559  0.00  0.00      PROB  
ATOM   3466  O   VAL P 130     -13.112  93.096  17.672  0.00  0.00      PROB  
ATOM   3467  N   VAL P 131     -13.490  91.009  18.575  0.00  0.00      PROB  
ATOM   3468  HN  VAL P 131     -13.616  90.040  18.379  0.00  0.00      PROB  
ATOM   3469  CA  VAL P 131     -13.053  91.370  19.934  0.00  0.00      PROB  
ATOM   3470  HA  VAL P 131     -13.553  92.284  20.219  0.00  0.00      PROB  
ATOM   3471  CB  VAL P 131     -13.453  90.262  20.815  0.00  0.00      PROB  
ATOM   3472  HB  VAL P 131     -13.043  89.318  20.398  0.00  0.00      PROB  
ATOM   3473  CG1 VAL P 131     -12.813  90.516  22.199  0.00  0.00      PROB  
ATOM   3474 HG11 VAL P 131     -11.801  90.060  22.233  0.00  0.00      PROB  
ATOM   3475 HG12 VAL P 131     -13.526  90.084  22.933  0.00  0.00      PROB  
ATOM   3476 HG13 VAL P 131     -12.849  91.609  22.396  0.00  0.00      PROB  
ATOM   3477  CG2 VAL P 131     -15.011  90.170  20.856  0.00  0.00      PROB  
ATOM   3478 HG21 VAL P 131     -15.321  91.187  21.179  0.00  0.00      PROB  
ATOM   3479 HG22 VAL P 131     -15.311  89.555  21.732  0.00  0.00      PROB  
ATOM   3480 HG23 VAL P 131     -15.440  89.782  19.907  0.00  0.00      PROB  
ATOM   3481  C   VAL P 131     -11.507  91.786  19.984  0.00  0.00      PROB  
ATOM   3482  O   VAL P 131     -11.146  92.883  20.443  0.00  0.00      PROB  
ATOM   3483  N   PRO P 132     -10.540  91.128  19.436  0.00  0.00      PROB  
ATOM   3484  CD  PRO P 132     -10.505  89.769  19.177  0.00  0.00      PROB  
ATOM   3485  HD1 PRO P 132     -11.087  89.700  18.233  0.00  0.00      PROB  
ATOM   3486  HD2 PRO P 132     -10.884  89.249  20.082  0.00  0.00      PROB  
ATOM   3487  CA  PRO P 132      -9.246  91.788  18.951  0.00  0.00      PROB  
ATOM   3488  HA  PRO P 132      -8.671  91.953  19.849  0.00  0.00      PROB  
ATOM   3489  CB  PRO P 132      -8.616  90.699  18.107  0.00  0.00      PROB  
ATOM   3490  HB1 PRO P 132      -7.515  90.827  18.033  0.00  0.00      PROB  
ATOM   3491  HB2 PRO P 132      -9.032  90.768  17.080  0.00  0.00      PROB  
ATOM   3492  CG  PRO P 132      -9.009  89.492  18.897  0.00  0.00      PROB  
ATOM   3493  HG1 PRO P 132      -8.886  88.604  18.239  0.00  0.00      PROB  
ATOM   3494  HG2 PRO P 132      -8.457  89.350  19.851  0.00  0.00      PROB  
ATOM   3495  C   PRO P 132      -9.248  93.108  18.203  0.00  0.00      PROB  
ATOM   3496  O   PRO P 132      -8.382  93.942  18.547  0.00  0.00      PROB  
ATOM   3497  N   CYS P 133     -10.076  93.343  17.204  0.00  0.00      PROB  
ATOM   3498  HN  CYS P 133     -10.757  92.639  17.019  0.00  0.00      PROB  
ATOM   3499  CA  CYS P 133     -10.260  94.697  16.723  0.00  0.00      PROB  
ATOM   3500  HA  CYS P 133      -9.317  95.061  16.343  0.00  0.00      PROB  
ATOM   3501  CB  CYS P 133     -11.284  94.801  15.533  0.00  0.00      PROB  
ATOM   3502  HB1 CYS P 133     -11.422  95.875  15.287  0.00  0.00      PROB  
ATOM   3503  HB2 CYS P 133     -12.264  94.371  15.829  0.00  0.00      PROB  
ATOM   3504  SG  CYS P 133     -10.658  93.839  14.154  0.00  0.00      PROB  
ATOM   3505  HG1 CYS P 133     -10.856  92.665  14.737  0.00  0.00      PROB  
ATOM   3506  C   CYS P 133     -10.731  95.694  17.729  0.00  0.00      PROB  
ATOM   3507  O   CYS P 133     -10.520  96.887  17.668  0.00  0.00      PROB  
ATOM   3508  N   ILE P 134     -11.520  95.376  18.743  0.00  0.00      PROB  
ATOM   3509  HN  ILE P 134     -11.942  94.474  18.694  0.00  0.00      PROB  
ATOM   3510  CA  ILE P 134     -11.845  96.299  19.809  0.00  0.00      PROB  
ATOM   3511  HA  ILE P 134     -12.153  97.282  19.482  0.00  0.00      PROB  
ATOM   3512  CB  ILE P 134     -13.008  95.828  20.657  0.00  0.00      PROB  
ATOM   3513  HB  ILE P 134     -12.746  94.783  20.926  0.00  0.00      PROB  
ATOM   3514  CG2 ILE P 134     -13.089  96.685  21.959  0.00  0.00      PROB  
ATOM   3515 HG21 ILE P 134     -14.015  96.418  22.513  0.00  0.00      PROB  
ATOM   3516 HG22 ILE P 134     -13.063  97.766  21.706  0.00  0.00      PROB  
ATOM   3517 HG23 ILE P 134     -12.277  96.391  22.658  0.00  0.00      PROB  
ATOM   3518  CG1 ILE P 134     -14.301  95.857  19.850  0.00  0.00      PROB  
ATOM   3519 HG11 ILE P 134     -14.179  95.553  18.789  0.00  0.00      PROB  
ATOM   3520 HG12 ILE P 134     -14.656  96.906  19.756  0.00  0.00      PROB  
ATOM   3521  CD  ILE P 134     -15.469  95.009  20.508  0.00  0.00      PROB  
ATOM   3522  HD1 ILE P 134     -15.080  94.036  20.877  0.00  0.00      PROB  
ATOM   3523  HD2 ILE P 134     -16.184  94.705  19.714  0.00  0.00      PROB  
ATOM   3524  HD3 ILE P 134     -16.000  95.600  21.284  0.00  0.00      PROB  
ATOM   3525  C   ILE P 134     -10.642  96.612  20.594  0.00  0.00      PROB  
ATOM   3526  O   ILE P 134     -10.343  97.775  20.799  0.00  0.00      PROB  
ATOM   3527  N   LYS P 135      -9.925  95.523  21.062  0.00  0.00      PROB  
ATOM   3528  HN  LYS P 135     -10.330  94.612  21.034  0.00  0.00      PROB  
ATOM   3529  CA  LYS P 135      -8.684  95.753  21.837  0.00  0.00      PROB  
ATOM   3530  HA  LYS P 135      -8.943  96.324  22.716  0.00  0.00      PROB  
ATOM   3531  CB  LYS P 135      -8.009  94.424  22.191  0.00  0.00      PROB  
ATOM   3532  HB1 LYS P 135      -7.997  93.794  21.276  0.00  0.00      PROB  
ATOM   3533  HB2 LYS P 135      -8.717  93.919  22.882  0.00  0.00      PROB  
ATOM   3534  CG  LYS P 135      -6.558  94.510  22.737  0.00  0.00      PROB  
ATOM   3535  HG1 LYS P 135      -5.881  94.928  21.961  0.00  0.00      PROB  
ATOM   3536  HG2 LYS P 135      -6.189  93.467  22.844  0.00  0.00      PROB  
ATOM   3537  CD  LYS P 135      -6.443  95.332  24.003  0.00  0.00      PROB  
ATOM   3538  HD1 LYS P 135      -7.096  94.878  24.779  0.00  0.00      PROB  
ATOM   3539  HD2 LYS P 135      -6.786  96.382  23.892  0.00  0.00      PROB  
ATOM   3540  CE  LYS P 135      -5.026  95.347  24.486  0.00  0.00      PROB  
ATOM   3541  HE1 LYS P 135      -4.406  95.850  23.713  0.00  0.00      PROB  
ATOM   3542  HE2 LYS P 135      -4.752  94.270  24.500  0.00  0.00      PROB  
ATOM   3543  NZ  LYS P 135      -4.815  95.943  25.877  0.00  0.00      PROB  
ATOM   3544  HZ1 LYS P 135      -5.547  95.841  26.609  0.00  0.00      PROB  
ATOM   3545  HZ2 LYS P 135      -4.729  96.979  25.912  0.00  0.00      PROB  
ATOM   3546  HZ3 LYS P 135      -3.987  95.595  26.401  0.00  0.00      PROB  
ATOM   3547  C   LYS P 135      -7.641  96.664  21.091  0.00  0.00      PROB  
ATOM   3548  O   LYS P 135      -7.041  97.587  21.581  0.00  0.00      PROB  
ATOM   3549  N   SER P 136      -7.594  96.481  19.809  0.00  0.00      PROB  
ATOM   3550  HN  SER P 136      -8.091  95.720  19.400  0.00  0.00      PROB  
ATOM   3551  CA  SER P 136      -6.863  97.466  18.901  0.00  0.00      PROB  
ATOM   3552  HA  SER P 136      -5.809  97.558  19.118  0.00  0.00      PROB  
ATOM   3553  CB  SER P 136      -6.978  97.064  17.397  0.00  0.00      PROB  
ATOM   3554  HB1 SER P 136      -8.012  97.142  16.999  0.00  0.00      PROB  
ATOM   3555  HB2 SER P 136      -6.616  96.014  17.421  0.00  0.00      PROB  
ATOM   3556  OG  SER P 136      -6.176  97.849  16.500  0.00  0.00      PROB  
ATOM   3557  HG1 SER P 136      -6.608  98.703  16.422  0.00  0.00      PROB  
ATOM   3558  C   SER P 136      -7.477  98.841  18.948  0.00  0.00      PROB  
ATOM   3559  O   SER P 136      -6.661  99.784  19.138  0.00  0.00      PROB  
ATOM   3560  N   PHE P 137      -8.846  98.951  18.914  0.00  0.00      PROB  
ATOM   3561  HN  PHE P 137      -9.426  98.172  18.688  0.00  0.00      PROB  
ATOM   3562  CA  PHE P 137      -9.473 100.254  19.068  0.00  0.00      PROB  
ATOM   3563  HA  PHE P 137      -9.111 100.995  18.370  0.00  0.00      PROB  
ATOM   3564  CB  PHE P 137     -10.956 100.260  18.732  0.00  0.00      PROB  
ATOM   3565  HB1 PHE P 137     -11.440  99.528  19.414  0.00  0.00      PROB  
ATOM   3566  HB2 PHE P 137     -11.252  99.932  17.713  0.00  0.00      PROB  
ATOM   3567  CG  PHE P 137     -11.751 101.582  19.014  0.00  0.00      PROB  
ATOM   3568  CD1 PHE P 137     -11.539 102.690  18.135  0.00  0.00      PROB  
ATOM   3569  HD1 PHE P 137     -10.843 102.591  17.315  0.00  0.00      PROB  
ATOM   3570  CE1 PHE P 137     -12.277 103.932  18.367  0.00  0.00      PROB  
ATOM   3571  HE1 PHE P 137     -12.087 104.801  17.755  0.00  0.00      PROB  
ATOM   3572  CZ  PHE P 137     -13.260 103.909  19.421  0.00  0.00      PROB  
ATOM   3573  HZ  PHE P 137     -13.820 104.810  19.621  0.00  0.00      PROB  
ATOM   3574  CD2 PHE P 137     -12.686 101.663  20.086  0.00  0.00      PROB  
ATOM   3575  HD2 PHE P 137     -12.616 100.867  20.813  0.00  0.00      PROB  
ATOM   3576  CE2 PHE P 137     -13.434 102.853  20.294  0.00  0.00      PROB  
ATOM   3577  HE2 PHE P 137     -14.209 102.904  21.045  0.00  0.00      PROB  
ATOM   3578  C   PHE P 137      -9.071 100.957  20.343  0.00  0.00      PROB  
ATOM   3579  O   PHE P 137      -8.734 102.114  20.339  0.00  0.00      PROB  
ATOM   3580  N   LEU P 138      -9.094 100.213  21.489  0.00  0.00      PROB  
ATOM   3581  HN  LEU P 138      -9.347  99.249  21.461  0.00  0.00      PROB  
ATOM   3582  CA  LEU P 138      -8.717 100.718  22.821  0.00  0.00      PROB  
ATOM   3583  HA  LEU P 138      -9.397 101.529  23.036  0.00  0.00      PROB  
ATOM   3584  CB  LEU P 138      -8.873  99.544  23.836  0.00  0.00      PROB  
ATOM   3585  HB1 LEU P 138      -8.226  98.667  23.622  0.00  0.00      PROB  
ATOM   3586  HB2 LEU P 138      -9.944  99.250  23.847  0.00  0.00      PROB  
ATOM   3587  CG  LEU P 138      -8.520 100.045  25.311  0.00  0.00      PROB  
ATOM   3588  HG  LEU P 138      -7.540 100.566  25.261  0.00  0.00      PROB  
ATOM   3589  CD1 LEU P 138      -9.609 101.011  25.726  0.00  0.00      PROB  
ATOM   3590 HD11 LEU P 138     -10.633 100.620  25.541  0.00  0.00      PROB  
ATOM   3591 HD12 LEU P 138      -9.488 102.004  25.243  0.00  0.00      PROB  
ATOM   3592 HD13 LEU P 138      -9.499 101.124  26.826  0.00  0.00      PROB  
ATOM   3593  CD2 LEU P 138      -8.345  98.779  26.133  0.00  0.00      PROB  
ATOM   3594 HD21 LEU P 138      -7.462  98.170  25.844  0.00  0.00      PROB  
ATOM   3595 HD22 LEU P 138      -9.280  98.196  25.992  0.00  0.00      PROB  
ATOM   3596 HD23 LEU P 138      -8.351  98.882  27.239  0.00  0.00      PROB  
ATOM   3597  C   LEU P 138      -7.295 101.255  22.869  0.00  0.00      PROB  
ATOM   3598  O   LEU P 138      -7.083 102.373  23.350  0.00  0.00      PROB  
ATOM   3599  N   ILE P 139      -6.258 100.505  22.367  0.00  0.00      PROB  
ATOM   3600  HN  ILE P 139      -6.478  99.605  21.999  0.00  0.00      PROB  
ATOM   3601  CA  ILE P 139      -4.873 100.993  22.264  0.00  0.00      PROB  
ATOM   3602  HA  ILE P 139      -4.650 101.263  23.286  0.00  0.00      PROB  
ATOM   3603  CB  ILE P 139      -3.857  99.883  21.977  0.00  0.00      PROB  
ATOM   3604  HB  ILE P 139      -2.888 100.378  22.201  0.00  0.00      PROB  
ATOM   3605  CG2 ILE P 139      -4.038  98.930  23.221  0.00  0.00      PROB  
ATOM   3606 HG21 ILE P 139      -3.129  98.304  23.346  0.00  0.00      PROB  
ATOM   3607 HG22 ILE P 139      -4.909  98.268  23.030  0.00  0.00      PROB  
ATOM   3608 HG23 ILE P 139      -4.217  99.523  24.144  0.00  0.00      PROB  
ATOM   3609  CG1 ILE P 139      -3.788  99.219  20.586  0.00  0.00      PROB  
ATOM   3610 HG11 ILE P 139      -3.774 100.015  19.811  0.00  0.00      PROB  
ATOM   3611 HG12 ILE P 139      -4.707  98.599  20.516  0.00  0.00      PROB  
ATOM   3612  CD  ILE P 139      -2.522  98.346  20.334  0.00  0.00      PROB  
ATOM   3613  HD1 ILE P 139      -2.682  97.895  19.332  0.00  0.00      PROB  
ATOM   3614  HD2 ILE P 139      -2.544  97.545  21.104  0.00  0.00      PROB  
ATOM   3615  HD3 ILE P 139      -1.568  98.913  20.375  0.00  0.00      PROB  
ATOM   3616  C   ILE P 139      -4.752 102.265  21.423  0.00  0.00      PROB  
ATOM   3617  O   ILE P 139      -4.189 103.251  21.847  0.00  0.00      PROB  
ATOM   3618  N   GLH P 140      -5.440 102.280  20.267  0.00  0.00      PROB  
ATOM   3619  HN  GLH P 140      -5.764 101.387  19.964  0.00  0.00      PROB  
ATOM   3620  CA  GLH P 140      -5.546 103.422  19.316  0.00  0.00      PROB  
ATOM   3621  HA  GLH P 140      -4.551 103.739  19.042  0.00  0.00      PROB  
ATOM   3622  CB  GLH P 140      -6.182 103.047  17.958  0.00  0.00      PROB  
ATOM   3623  HB1 GLH P 140      -6.319 103.984  17.378  0.00  0.00      PROB  
ATOM   3624  HB2 GLH P 140      -7.191 102.628  18.162  0.00  0.00      PROB  
ATOM   3625  CG  GLH P 140      -5.323 102.030  17.134  0.00  0.00      PROB  
ATOM   3626  HG1 GLH P 140      -5.082 101.142  17.756  0.00  0.00      PROB  
ATOM   3627  HG2 GLH P 140      -4.441 102.563  16.717  0.00  0.00      PROB  
ATOM   3628  CD  GLH P 140      -6.047 101.484  15.939  0.00  0.00      PROB  
ATOM   3629  OE1 GLH P 140      -6.915 100.627  16.068  0.00  0.00      PROB  
ATOM   3630  OE2 GLH P 140      -5.637 102.056  14.829  0.00  0.00      PROB  
ATOM   3631  HE2 GLH P 140      -6.248 101.713  14.173  0.00  0.00      PROB  
ATOM   3632  C   GLH P 140      -6.304 104.630  19.959  0.00  0.00      PROB  
ATOM   3633  O   GLH P 140      -5.879 105.756  19.826  0.00  0.00      PROB  
ATOM   3634  N   ILE P 141      -7.367 104.400  20.800  0.00  0.00      PROB  
ATOM   3635  HN  ILE P 141      -7.690 103.473  20.969  0.00  0.00      PROB  
ATOM   3636  CA  ILE P 141      -7.991 105.409  21.692  0.00  0.00      PROB  
ATOM   3637  HA  ILE P 141      -8.219 106.181  20.972  0.00  0.00      PROB  
ATOM   3638  CB  ILE P 141      -9.272 104.858  22.293  0.00  0.00      PROB  
ATOM   3639  HB  ILE P 141      -9.082 103.786  22.512  0.00  0.00      PROB  
ATOM   3640  CG2 ILE P 141      -9.610 105.639  23.619  0.00  0.00      PROB  
ATOM   3641 HG21 ILE P 141      -8.745 105.593  24.315  0.00  0.00      PROB  
ATOM   3642 HG22 ILE P 141     -10.500 105.211  24.128  0.00  0.00      PROB  
ATOM   3643 HG23 ILE P 141      -9.759 106.718  23.400  0.00  0.00      PROB  
ATOM   3644  CG1 ILE P 141     -10.490 104.987  21.362  0.00  0.00      PROB  
ATOM   3645 HG11 ILE P 141     -11.392 104.459  21.739  0.00  0.00      PROB  
ATOM   3646 HG12 ILE P 141     -10.209 104.437  20.438  0.00  0.00      PROB  
ATOM   3647  CD  ILE P 141     -10.876 106.443  21.013  0.00  0.00      PROB  
ATOM   3648  HD1 ILE P 141     -11.112 106.917  21.991  0.00  0.00      PROB  
ATOM   3649  HD2 ILE P 141     -11.717 106.362  20.291  0.00  0.00      PROB  
ATOM   3650  HD3 ILE P 141      -9.980 106.976  20.629  0.00  0.00      PROB  
ATOM   3651  C   ILE P 141      -7.008 106.039  22.599  0.00  0.00      PROB  
ATOM   3652  O   ILE P 141      -6.979 107.305  22.814  0.00  0.00      PROB  
ATOM   3653  N   GLN P 142      -6.051 105.272  23.169  0.00  0.00      PROB  
ATOM   3654  HN  GLN P 142      -5.915 104.320  22.906  0.00  0.00      PROB  
ATOM   3655  CA  GLN P 142      -5.066 105.923  24.059  0.00  0.00      PROB  
ATOM   3656  HA  GLN P 142      -5.673 106.426  24.797  0.00  0.00      PROB  
ATOM   3657  CB  GLN P 142      -4.145 104.904  24.652  0.00  0.00      PROB  
ATOM   3658  HB1 GLN P 142      -3.380 105.449  25.247  0.00  0.00      PROB  
ATOM   3659  HB2 GLN P 142      -3.531 104.364  23.900  0.00  0.00      PROB  
ATOM   3660  CG  GLN P 142      -4.849 103.948  25.642  0.00  0.00      PROB  
ATOM   3661  HG1 GLN P 142      -4.138 103.746  26.471  0.00  0.00      PROB  
ATOM   3662  HG2 GLN P 142      -4.999 102.941  25.198  0.00  0.00      PROB  
ATOM   3663  CD  GLN P 142      -6.162 104.394  26.299  0.00  0.00      PROB  
ATOM   3664  OE1 GLN P 142      -6.168 105.405  27.017  0.00  0.00      PROB  
ATOM   3665  NE2 GLN P 142      -7.279 103.692  26.053  0.00  0.00      PROB  
ATOM   3666 HE21 GLN P 142      -8.047 103.947  26.641  0.00  0.00      PROB  
ATOM   3667 HE22 GLN P 142      -7.322 103.023  25.311  0.00  0.00      PROB  
ATOM   3668  C   GLN P 142      -4.257 107.165  23.521  0.00  0.00      PROB  
ATOM   3669  O   GLN P 142      -4.114 108.219  24.188  0.00  0.00      PROB  
ATOM   3670  N   CYS P 143      -3.980 107.137  22.189  0.00  0.00      PROB  
ATOM   3671  HN  CYS P 143      -4.242 106.271  21.769  0.00  0.00      PROB  
ATOM   3672  CA  CYS P 143      -3.425 108.219  21.337  0.00  0.00      PROB  
ATOM   3673  HA  CYS P 143      -2.496 108.452  21.836  0.00  0.00      PROB  
ATOM   3674  CB  CYS P 143      -3.020 107.565  19.982  0.00  0.00      PROB  
ATOM   3675  HB1 CYS P 143      -3.981 107.454  19.437  0.00  0.00      PROB  
ATOM   3676  HB2 CYS P 143      -2.510 106.638  20.321  0.00  0.00      PROB  
ATOM   3677  SG  CYS P 143      -1.884 108.518  18.895  0.00  0.00      PROB  
ATOM   3678  HG1 CYS P 143      -0.877 107.665  18.776  0.00  0.00      PROB  
ATOM   3679  C   CYS P 143      -4.299 109.386  21.152  0.00  0.00      PROB  
ATOM   3680  O   CYS P 143      -3.799 110.526  21.233  0.00  0.00      PROB  
ATOM   3681  N   ILE P 144      -5.646 109.202  21.032  0.00  0.00      PROB  
ATOM   3682  HN  ILE P 144      -6.074 108.306  21.120  0.00  0.00      PROB  
ATOM   3683  CA  ILE P 144      -6.593 110.286  21.039  0.00  0.00      PROB  
ATOM   3684  HA  ILE P 144      -6.260 111.045  20.345  0.00  0.00      PROB  
ATOM   3685  CB  ILE P 144      -7.982 109.732  20.494  0.00  0.00      PROB  
ATOM   3686  HB  ILE P 144      -8.256 108.923  21.205  0.00  0.00      PROB  
ATOM   3687  CG2 ILE P 144      -9.035 110.741  20.366  0.00  0.00      PROB  
ATOM   3688 HG21 ILE P 144      -8.594 111.609  19.831  0.00  0.00      PROB  
ATOM   3689 HG22 ILE P 144      -9.389 111.086  21.361  0.00  0.00      PROB  
ATOM   3690 HG23 ILE P 144      -9.947 110.416  19.821  0.00  0.00      PROB  
ATOM   3691  CG1 ILE P 144      -7.777 108.968  19.146  0.00  0.00      PROB  
ATOM   3692 HG11 ILE P 144      -8.830 108.658  18.977  0.00  0.00      PROB  
ATOM   3693 HG12 ILE P 144      -7.242 108.011  19.323  0.00  0.00      PROB  
ATOM   3694  CD  ILE P 144      -7.034 109.713  18.062  0.00  0.00      PROB  
ATOM   3695  HD1 ILE P 144      -7.098 109.181  17.088  0.00  0.00      PROB  
ATOM   3696  HD2 ILE P 144      -5.978 109.925  18.333  0.00  0.00      PROB  
ATOM   3697  HD3 ILE P 144      -7.580 110.675  18.169  0.00  0.00      PROB  
ATOM   3698  C   ILE P 144      -6.819 110.944  22.452  0.00  0.00      PROB  
ATOM   3699  O   ILE P 144      -7.071 112.129  22.520  0.00  0.00      PROB  
ATOM   3700  N   SER P 145      -6.727 110.141  23.477  0.00  0.00      PROB  
ATOM   3701  HN  SER P 145      -6.839 109.151  23.451  0.00  0.00      PROB  
ATOM   3702  CA  SER P 145      -6.846 110.635  24.835  0.00  0.00      PROB  
ATOM   3703  HA  SER P 145      -7.784 111.170  24.850  0.00  0.00      PROB  
ATOM   3704  CB  SER P 145      -6.959 109.424  25.706  0.00  0.00      PROB  
ATOM   3705  HB1 SER P 145      -5.976 108.907  25.681  0.00  0.00      PROB  
ATOM   3706  HB2 SER P 145      -7.738 108.772  25.255  0.00  0.00      PROB  
ATOM   3707  OG  SER P 145      -7.333 109.693  27.077  0.00  0.00      PROB  
ATOM   3708  HG1 SER P 145      -6.516 109.874  27.548  0.00  0.00      PROB  
ATOM   3709  C   SER P 145      -5.701 111.594  25.272  0.00  0.00      PROB  
ATOM   3710  O   SER P 145      -5.862 112.667  25.810  0.00  0.00      PROB  
ATOM   3711  N   ARG P 146      -4.420 111.320  24.832  0.00  0.00      PROB  
ATOM   3712  HN  ARG P 146      -4.184 110.468  24.370  0.00  0.00      PROB  
ATOM   3713  CA  ARG P 146      -3.352 112.226  24.940  0.00  0.00      PROB  
ATOM   3714  HA  ARG P 146      -3.193 112.575  25.950  0.00  0.00      PROB  
ATOM   3715  CB  ARG P 146      -2.030 111.453  24.510  0.00  0.00      PROB  
ATOM   3716  HB1 ARG P 146      -2.338 110.931  23.579  0.00  0.00      PROB  
ATOM   3717  HB2 ARG P 146      -1.884 110.636  25.249  0.00  0.00      PROB  
ATOM   3718  CG  ARG P 146      -0.676 112.162  24.191  0.00  0.00      PROB  
ATOM   3719  HG1 ARG P 146      -0.958 112.892  23.402  0.00  0.00      PROB  
ATOM   3720  HG2 ARG P 146      -0.052 111.439  23.624  0.00  0.00      PROB  
ATOM   3721  CD  ARG P 146      -0.169 112.690  25.580  0.00  0.00      PROB  
ATOM   3722  HD1 ARG P 146      -0.106 111.845  26.299  0.00  0.00      PROB  
ATOM   3723  HD2 ARG P 146      -0.859 113.487  25.932  0.00  0.00      PROB  
ATOM   3724  NE  ARG P 146       1.119 113.316  25.168  0.00  0.00      PROB  
ATOM   3725  HE  ARG P 146       1.791 112.940  24.531  0.00  0.00      PROB  
ATOM   3726  CZ  ARG P 146       1.532 114.492  25.645  0.00  0.00      PROB  
ATOM   3727  NH1 ARG P 146       0.897 115.334  26.428  0.00  0.00      PROB  
ATOM   3728 HH11 ARG P 146       0.104 115.140  27.006  0.00  0.00      PROB  
ATOM   3729 HH12 ARG P 146       1.575 115.964  26.807  0.00  0.00      PROB  
ATOM   3730  NH2 ARG P 146       2.741 114.925  25.302  0.00  0.00      PROB  
ATOM   3731 HH21 ARG P 146       3.354 114.210  24.966  0.00  0.00      PROB  
ATOM   3732 HH22 ARG P 146       3.065 115.635  25.928  0.00  0.00      PROB  
ATOM   3733  C   ARG P 146      -3.675 113.464  24.102  0.00  0.00      PROB  
ATOM   3734  O   ARG P 146      -3.473 114.568  24.643  0.00  0.00      PROB  
ATOM   3735  N   VAL P 147      -4.246 113.299  22.854  0.00  0.00      PROB  
ATOM   3736  HN  VAL P 147      -4.333 112.423  22.386  0.00  0.00      PROB  
ATOM   3737  CA  VAL P 147      -4.464 114.380  21.928  0.00  0.00      PROB  
ATOM   3738  HA  VAL P 147      -3.617 115.049  21.899  0.00  0.00      PROB  
ATOM   3739  CB  VAL P 147      -4.743 113.938  20.507  0.00  0.00      PROB  
ATOM   3740  HB  VAL P 147      -5.329 112.994  20.518  0.00  0.00      PROB  
ATOM   3741  CG1 VAL P 147      -5.575 114.914  19.618  0.00  0.00      PROB  
ATOM   3742 HG11 VAL P 147      -5.000 115.856  19.491  0.00  0.00      PROB  
ATOM   3743 HG12 VAL P 147      -6.548 115.241  20.043  0.00  0.00      PROB  
ATOM   3744 HG13 VAL P 147      -5.753 114.321  18.695  0.00  0.00      PROB  
ATOM   3745  CG2 VAL P 147      -3.346 113.518  19.894  0.00  0.00      PROB  
ATOM   3746 HG21 VAL P 147      -2.853 112.690  20.447  0.00  0.00      PROB  
ATOM   3747 HG22 VAL P 147      -2.773 114.436  19.640  0.00  0.00      PROB  
ATOM   3748 HG23 VAL P 147      -3.695 113.056  18.946  0.00  0.00      PROB  
ATOM   3749  C   VAL P 147      -5.555 115.308  22.388  0.00  0.00      PROB  
ATOM   3750  O   VAL P 147      -5.539 116.555  22.260  0.00  0.00      PROB  
ATOM   3751  N   TYR P 148      -6.638 114.803  23.006  0.00  0.00      PROB  
ATOM   3752  HN  TYR P 148      -6.728 113.810  23.043  0.00  0.00      PROB  
ATOM   3753  CA  TYR P 148      -7.775 115.487  23.482  0.00  0.00      PROB  
ATOM   3754  HA  TYR P 148      -7.992 116.288  22.790  0.00  0.00      PROB  
ATOM   3755  CB  TYR P 148      -8.900 114.481  23.603  0.00  0.00      PROB  
ATOM   3756  HB1 TYR P 148      -9.714 114.790  24.293  0.00  0.00      PROB  
ATOM   3757  HB2 TYR P 148      -8.443 113.502  23.862  0.00  0.00      PROB  
ATOM   3758  CG  TYR P 148      -9.637 114.214  22.336  0.00  0.00      PROB  
ATOM   3759  CD1 TYR P 148      -9.508 114.820  21.050  0.00  0.00      PROB  
ATOM   3760  HD1 TYR P 148      -8.716 115.528  20.856  0.00  0.00      PROB  
ATOM   3761  CE1 TYR P 148     -10.261 114.461  19.956  0.00  0.00      PROB  
ATOM   3762  HE1 TYR P 148     -10.160 114.875  18.963  0.00  0.00      PROB  
ATOM   3763  CZ  TYR P 148     -11.311 113.542  20.168  0.00  0.00      PROB  
ATOM   3764  OH  TYR P 148     -12.125 113.035  19.089  0.00  0.00      PROB  
ATOM   3765  HH  TYR P 148     -12.059 113.572  18.296  0.00  0.00      PROB  
ATOM   3766  CD2 TYR P 148     -10.708 113.317  22.514  0.00  0.00      PROB  
ATOM   3767  HD2 TYR P 148     -10.885 112.852  23.473  0.00  0.00      PROB  
ATOM   3768  CE2 TYR P 148     -11.552 112.976  21.397  0.00  0.00      PROB  
ATOM   3769  HE2 TYR P 148     -12.399 112.314  21.501  0.00  0.00      PROB  
ATOM   3770  C   TYR P 148      -7.515 116.065  24.852  0.00  0.00      PROB  
ATOM   3771  O   TYR P 148      -7.992 117.144  25.147  0.00  0.00      PROB  
ATOM   3772  N   SER P 149      -6.567 115.433  25.589  0.00  0.00      PROB  
ATOM   3773  HN  SER P 149      -6.278 114.513  25.335  0.00  0.00      PROB  
ATOM   3774  CA  SER P 149      -5.991 116.045  26.790  0.00  0.00      PROB  
ATOM   3775  HA  SER P 149      -6.689 116.410  27.529  0.00  0.00      PROB  
ATOM   3776  CB  SER P 149      -5.188 114.955  27.509  0.00  0.00      PROB  
ATOM   3777  HB1 SER P 149      -4.517 114.474  26.766  0.00  0.00      PROB  
ATOM   3778  HB2 SER P 149      -5.859 114.185  27.946  0.00  0.00      PROB  
ATOM   3779  OG  SER P 149      -4.373 115.385  28.593  0.00  0.00      PROB  
ATOM   3780  HG1 SER P 149      -4.988 115.649  29.280  0.00  0.00      PROB  
ATOM   3781  C   SER P 149      -4.983 117.175  26.492  0.00  0.00      PROB  
ATOM   3782  O   SER P 149      -4.710 118.111  27.290  0.00  0.00      PROB  
ATOM   3783  N   ILE P 150      -4.322 117.210  25.302  0.00  0.00      PROB  
ATOM   3784  HN  ILE P 150      -4.380 116.394  24.731  0.00  0.00      PROB  
ATOM   3785  CA  ILE P 150      -3.461 118.299  24.795  0.00  0.00      PROB  
ATOM   3786  HA  ILE P 150      -2.771 118.559  25.583  0.00  0.00      PROB  
ATOM   3787  CB  ILE P 150      -2.621 117.972  23.571  0.00  0.00      PROB  
ATOM   3788  HB  ILE P 150      -3.353 117.410  22.953  0.00  0.00      PROB  
ATOM   3789  CG2 ILE P 150      -2.067 119.152  22.787  0.00  0.00      PROB  
ATOM   3790 HG21 ILE P 150      -2.826 119.570  22.091  0.00  0.00      PROB  
ATOM   3791 HG22 ILE P 150      -1.106 118.931  22.274  0.00  0.00      PROB  
ATOM   3792 HG23 ILE P 150      -1.723 119.960  23.466  0.00  0.00      PROB  
ATOM   3793  CG1 ILE P 150      -1.474 117.059  24.124  0.00  0.00      PROB  
ATOM   3794 HG11 ILE P 150      -1.813 116.409  24.959  0.00  0.00      PROB  
ATOM   3795 HG12 ILE P 150      -0.677 117.720  24.525  0.00  0.00      PROB  
ATOM   3796  CD  ILE P 150      -0.951 116.087  23.058  0.00  0.00      PROB  
ATOM   3797  HD1 ILE P 150      -1.814 115.444  22.783  0.00  0.00      PROB  
ATOM   3798  HD2 ILE P 150      -0.145 115.412  23.415  0.00  0.00      PROB  
ATOM   3799  HD3 ILE P 150      -0.535 116.575  22.151  0.00  0.00      PROB  
ATOM   3800  C   ILE P 150      -4.146 119.638  24.525  0.00  0.00      PROB  
ATOM   3801  O   ILE P 150      -3.661 120.734  24.915  0.00  0.00      PROB  
ATOM   3802  N   TYR P 151      -5.400 119.603  23.919  0.00  0.00      PROB  
ATOM   3803  HN  TYR P 151      -5.629 118.719  23.519  0.00  0.00      PROB  
ATOM   3804  CA  TYR P 151      -6.280 120.714  23.729  0.00  0.00      PROB  
ATOM   3805  HA  TYR P 151      -5.734 121.437  23.141  0.00  0.00      PROB  
ATOM   3806  CB  TYR P 151      -7.545 120.317  23.010  0.00  0.00      PROB  
ATOM   3807  HB1 TYR P 151      -8.259 121.143  22.804  0.00  0.00      PROB  
ATOM   3808  HB2 TYR P 151      -8.136 119.562  23.570  0.00  0.00      PROB  
ATOM   3809  CG  TYR P 151      -7.192 119.815  21.603  0.00  0.00      PROB  
ATOM   3810  CD1 TYR P 151      -7.864 118.671  21.046  0.00  0.00      PROB  
ATOM   3811  HD1 TYR P 151      -8.524 118.154  21.727  0.00  0.00      PROB  
ATOM   3812  CE1 TYR P 151      -7.672 118.333  19.687  0.00  0.00      PROB  
ATOM   3813  HE1 TYR P 151      -8.149 117.463  19.259  0.00  0.00      PROB  
ATOM   3814  CZ  TYR P 151      -6.891 119.108  18.824  0.00  0.00      PROB  
ATOM   3815  OH  TYR P 151      -6.709 118.763  17.463  0.00  0.00      PROB  
ATOM   3816  HH  TYR P 151      -6.391 119.508  16.947  0.00  0.00      PROB  
ATOM   3817  CD2 TYR P 151      -6.480 120.675  20.685  0.00  0.00      PROB  
ATOM   3818  HD2 TYR P 151      -6.062 121.587  21.088  0.00  0.00      PROB  
ATOM   3819  CE2 TYR P 151      -6.385 120.302  19.307  0.00  0.00      PROB  
ATOM   3820  HE2 TYR P 151      -5.869 121.056  18.732  0.00  0.00      PROB  
ATOM   3821  C   TYR P 151      -6.732 121.293  25.037  0.00  0.00      PROB  
ATOM   3822  O   TYR P 151      -6.776 122.471  25.252  0.00  0.00      PROB  
ATOM   3823  N   VAL P 152      -7.197 120.448  26.031  0.00  0.00      PROB  
ATOM   3824  HN  VAL P 152      -7.318 119.467  25.899  0.00  0.00      PROB  
ATOM   3825  CA  VAL P 152      -7.468 120.889  27.370  0.00  0.00      PROB  
ATOM   3826  HA  VAL P 152      -8.198 121.669  27.212  0.00  0.00      PROB  
ATOM   3827  CB  VAL P 152      -8.055 119.693  28.115  0.00  0.00      PROB  
ATOM   3828  HB  VAL P 152      -7.339 118.854  27.978  0.00  0.00      PROB  
ATOM   3829  CG1 VAL P 152      -8.339 120.148  29.546  0.00  0.00      PROB  
ATOM   3830 HG11 VAL P 152      -8.869 119.383  30.153  0.00  0.00      PROB  
ATOM   3831 HG12 VAL P 152      -8.925 121.090  29.600  0.00  0.00      PROB  
ATOM   3832 HG13 VAL P 152      -7.379 120.370  30.060  0.00  0.00      PROB  
ATOM   3833  CG2 VAL P 152      -9.352 119.316  27.468  0.00  0.00      PROB  
ATOM   3834 HG21 VAL P 152      -9.262 118.910  26.437  0.00  0.00      PROB  
ATOM   3835 HG22 VAL P 152      -9.955 120.236  27.312  0.00  0.00      PROB  
ATOM   3836 HG23 VAL P 152      -9.994 118.601  28.026  0.00  0.00      PROB  
ATOM   3837  C   VAL P 152      -6.361 121.558  28.161  0.00  0.00      PROB  
ATOM   3838  O   VAL P 152      -6.662 122.511  28.945  0.00  0.00      PROB  
ATOM   3839  N   HSD P 153      -5.091 121.129  27.970  0.00  0.00      PROB  
ATOM   3840  HN  HSD P 153      -4.862 120.386  27.346  0.00  0.00      PROB  
ATOM   3841  CA  HSD P 153      -3.900 121.678  28.519  0.00  0.00      PROB  
ATOM   3842  HA  HSD P 153      -4.172 122.117  29.467  0.00  0.00      PROB  
ATOM   3843  CB  HSD P 153      -2.849 120.578  28.827  0.00  0.00      PROB  
ATOM   3844  HB1 HSD P 153      -1.892 120.969  29.233  0.00  0.00      PROB  
ATOM   3845  HB2 HSD P 153      -2.598 120.054  27.880  0.00  0.00      PROB  
ATOM   3846  ND1 HSD P 153      -3.933 118.483  29.772  0.00  0.00      PROB  
ATOM   3847  HD1 HSD P 153      -4.383 118.086  28.972  0.00  0.00      PROB  
ATOM   3848  CG  HSD P 153      -3.291 119.721  29.946  0.00  0.00      PROB  
ATOM   3849  CE1 HSD P 153      -3.914 117.831  30.896  0.00  0.00      PROB  
ATOM   3850  HE1 HSD P 153      -4.454 116.904  31.087  0.00  0.00      PROB  
ATOM   3851  NE2 HSD P 153      -3.368 118.591  31.829  0.00  0.00      PROB  
ATOM   3852  CD2 HSD P 153      -2.932 119.770  31.222  0.00  0.00      PROB  
ATOM   3853  HD2 HSD P 153      -2.335 120.542  31.692  0.00  0.00      PROB  
ATOM   3854  C   HSD P 153      -3.221 122.730  27.712  0.00  0.00      PROB  
ATOM   3855  O   HSD P 153      -2.257 123.369  28.169  0.00  0.00      PROB  
ATOM   3856  N   THR P 154      -3.760 123.102  26.536  0.00  0.00      PROB  
ATOM   3857  HN  THR P 154      -4.522 122.593  26.143  0.00  0.00      PROB  
ATOM   3858  CA  THR P 154      -3.337 124.275  25.751  0.00  0.00      PROB  
ATOM   3859  HA  THR P 154      -2.531 124.858  26.172  0.00  0.00      PROB  
ATOM   3860  CB  THR P 154      -2.785 123.891  24.338  0.00  0.00      PROB  
ATOM   3861  HB  THR P 154      -2.703 124.710  23.592  0.00  0.00      PROB  
ATOM   3862  OG1 THR P 154      -3.492 122.835  23.645  0.00  0.00      PROB  
ATOM   3863  HG1 THR P 154      -3.322 122.015  24.114  0.00  0.00      PROB  
ATOM   3864  CG2 THR P 154      -1.298 123.417  24.442  0.00  0.00      PROB  
ATOM   3865 HG21 THR P 154      -1.006 123.139  23.406  0.00  0.00      PROB  
ATOM   3866 HG22 THR P 154      -1.321 122.504  25.075  0.00  0.00      PROB  
ATOM   3867 HG23 THR P 154      -0.589 124.199  24.788  0.00  0.00      PROB  
ATOM   3868  C   THR P 154      -4.500 125.288  25.535  0.00  0.00      PROB  
ATOM   3869  O   THR P 154      -4.567 126.331  26.162  0.00  0.00      PROB  
ATOM   3870  N   VAL P 155      -5.553 124.918  24.817  0.00  0.00      PROB  
ATOM   3871  HN  VAL P 155      -5.580 124.027  24.370  0.00  0.00      PROB  
ATOM   3872  CA  VAL P 155      -6.355 125.968  24.063  0.00  0.00      PROB  
ATOM   3873  HA  VAL P 155      -5.752 126.859  23.966  0.00  0.00      PROB  
ATOM   3874  CB  VAL P 155      -6.895 125.487  22.753  0.00  0.00      PROB  
ATOM   3875  HB  VAL P 155      -7.500 126.311  22.318  0.00  0.00      PROB  
ATOM   3876  CG1 VAL P 155      -5.648 125.261  21.889  0.00  0.00      PROB  
ATOM   3877 HG11 VAL P 155      -4.756 124.896  22.443  0.00  0.00      PROB  
ATOM   3878 HG12 VAL P 155      -5.291 126.234  21.490  0.00  0.00      PROB  
ATOM   3879 HG13 VAL P 155      -5.933 124.505  21.126  0.00  0.00      PROB  
ATOM   3880  CG2 VAL P 155      -7.915 124.288  22.782  0.00  0.00      PROB  
ATOM   3881 HG21 VAL P 155      -8.591 124.319  21.901  0.00  0.00      PROB  
ATOM   3882 HG22 VAL P 155      -7.458 123.275  22.800  0.00  0.00      PROB  
ATOM   3883 HG23 VAL P 155      -8.616 124.440  23.630  0.00  0.00      PROB  
ATOM   3884  C   VAL P 155      -7.501 126.404  24.882  0.00  0.00      PROB  
ATOM   3885  O   VAL P 155      -8.182 127.383  24.482  0.00  0.00      PROB  
ATOM   3886  N   CYS P 156      -7.815 125.649  25.890  0.00  0.00      PROB  
ATOM   3887  HN  CYS P 156      -7.346 124.784  26.048  0.00  0.00      PROB  
ATOM   3888  CA  CYS P 156      -8.743 125.887  26.951  0.00  0.00      PROB  
ATOM   3889  HA  CYS P 156      -9.749 125.902  26.561  0.00  0.00      PROB  
ATOM   3890  CB  CYS P 156      -8.735 124.652  27.959  0.00  0.00      PROB  
ATOM   3891  HB1 CYS P 156      -7.748 124.818  28.441  0.00  0.00      PROB  
ATOM   3892  HB2 CYS P 156      -8.699 123.659  27.461  0.00  0.00      PROB  
ATOM   3893  SG  CYS P 156     -10.136 124.642  29.129  0.00  0.00      PROB  
ATOM   3894  HG1 CYS P 156      -9.630 125.749  29.655  0.00  0.00      PROB  
ATOM   3895  C   CYS P 156      -8.512 127.230  27.694  0.00  0.00      PROB  
ATOM   3896  O   CYS P 156      -9.387 128.044  27.783  0.00  0.00      PROB  
ATOM   3897  N   ASP P 157      -7.258 127.592  28.106  0.00  0.00      PROB  
ATOM   3898  HN  ASP P 157      -6.583 126.863  28.031  0.00  0.00      PROB  
ATOM   3899  CA  ASP P 157      -6.694 128.777  28.765  0.00  0.00      PROB  
ATOM   3900  HA  ASP P 157      -7.181 128.877  29.723  0.00  0.00      PROB  
ATOM   3901  CB  ASP P 157      -5.198 128.496  29.129  0.00  0.00      PROB  
ATOM   3902  HB1 ASP P 157      -4.615 129.440  29.185  0.00  0.00      PROB  
ATOM   3903  HB2 ASP P 157      -4.749 128.076  28.203  0.00  0.00      PROB  
ATOM   3904  CG  ASP P 157      -5.030 127.536  30.195  0.00  0.00      PROB  
ATOM   3905  OD1 ASP P 157      -3.898 127.443  30.695  0.00  0.00      PROB  
ATOM   3906  OD2 ASP P 157      -5.872 126.687  30.597  0.00  0.00      PROB  
ATOM   3907  C   ASP P 157      -6.896 130.149  28.029  0.00  0.00      PROB  
ATOM   3908  O   ASP P 157      -7.199 131.111  28.680  0.00  0.00      PROB  
ATOM   3909  N   PRO P 158      -6.764 130.284  26.659  0.00  0.00      PROB  
ATOM   3910  CD  PRO P 158      -5.731 129.537  25.802  0.00  0.00      PROB  
ATOM   3911  HD1 PRO P 158      -5.982 128.463  25.938  0.00  0.00      PROB  
ATOM   3912  HD2 PRO P 158      -4.655 129.758  25.968  0.00  0.00      PROB  
ATOM   3913  CA  PRO P 158      -7.401 131.400  25.903  0.00  0.00      PROB  
ATOM   3914  HA  PRO P 158      -7.277 132.187  26.632  0.00  0.00      PROB  
ATOM   3915  CB  PRO P 158      -6.619 131.480  24.556  0.00  0.00      PROB  
ATOM   3916  HB1 PRO P 158      -5.887 132.315  24.590  0.00  0.00      PROB  
ATOM   3917  HB2 PRO P 158      -7.304 131.665  23.701  0.00  0.00      PROB  
ATOM   3918  CG  PRO P 158      -6.065 130.071  24.365  0.00  0.00      PROB  
ATOM   3919  HG1 PRO P 158      -6.851 129.453  23.881  0.00  0.00      PROB  
ATOM   3920  HG2 PRO P 158      -5.188 130.056  23.683  0.00  0.00      PROB  
ATOM   3921  C   PRO P 158      -8.906 131.314  25.705  0.00  0.00      PROB  
ATOM   3922  O   PRO P 158      -9.591 132.312  25.752  0.00  0.00      PROB  
ATOM   3923  N   LEU P 159      -9.497 130.109  25.459  0.00  0.00      PROB  
ATOM   3924  HN  LEU P 159      -8.914 129.324  25.262  0.00  0.00      PROB  
ATOM   3925  CA  LEU P 159     -10.945 129.908  25.362  0.00  0.00      PROB  
ATOM   3926  HA  LEU P 159     -11.293 130.582  24.593  0.00  0.00      PROB  
ATOM   3927  CB  LEU P 159     -11.223 128.447  25.012  0.00  0.00      PROB  
ATOM   3928  HB1 LEU P 159     -10.780 127.734  25.739  0.00  0.00      PROB  
ATOM   3929  HB2 LEU P 159     -10.765 128.180  24.035  0.00  0.00      PROB  
ATOM   3930  CG  LEU P 159     -12.712 127.990  25.067  0.00  0.00      PROB  
ATOM   3931  HG  LEU P 159     -12.984 128.293  26.101  0.00  0.00      PROB  
ATOM   3932  CD1 LEU P 159     -13.463 128.799  24.011  0.00  0.00      PROB  
ATOM   3933 HD11 LEU P 159     -13.062 129.830  23.902  0.00  0.00      PROB  
ATOM   3934 HD12 LEU P 159     -14.565 128.846  24.143  0.00  0.00      PROB  
ATOM   3935 HD13 LEU P 159     -13.314 128.294  23.033  0.00  0.00      PROB  
ATOM   3936  CD2 LEU P 159     -12.853 126.472  24.838  0.00  0.00      PROB  
ATOM   3937 HD21 LEU P 159     -13.939 126.353  24.635  0.00  0.00      PROB  
ATOM   3938 HD22 LEU P 159     -12.480 125.753  25.598  0.00  0.00      PROB  
ATOM   3939 HD23 LEU P 159     -12.310 126.216  23.903  0.00  0.00      PROB  
ATOM   3940  C   LEU P 159     -11.693 130.309  26.634  0.00  0.00      PROB  
ATOM   3941  O   LEU P 159     -12.689 130.941  26.687  0.00  0.00      PROB  
ATOM   3942  N   PHE P 160     -11.125 130.017  27.857  0.00  0.00      PROB  
ATOM   3943  HN  PHE P 160     -10.356 129.383  27.868  0.00  0.00      PROB  
ATOM   3944  CA  PHE P 160     -11.537 130.364  29.242  0.00  0.00      PROB  
ATOM   3945  HA  PHE P 160     -12.493 129.936  29.506  0.00  0.00      PROB  
ATOM   3946  CB  PHE P 160     -10.438 129.807  30.245  0.00  0.00      PROB  
ATOM   3947  HB1 PHE P 160      -9.492 129.774  29.665  0.00  0.00      PROB  
ATOM   3948  HB2 PHE P 160     -10.644 128.731  30.433  0.00  0.00      PROB  
ATOM   3949  CG  PHE P 160     -10.182 130.654  31.623  0.00  0.00      PROB  
ATOM   3950  CD1 PHE P 160     -11.025 130.558  32.690  0.00  0.00      PROB  
ATOM   3951  HD1 PHE P 160     -11.964 130.047  32.541  0.00  0.00      PROB  
ATOM   3952  CE1 PHE P 160     -10.629 131.166  33.896  0.00  0.00      PROB  
ATOM   3953  HE1 PHE P 160     -11.104 130.798  34.794  0.00  0.00      PROB  
ATOM   3954  CZ  PHE P 160      -9.438 131.856  34.076  0.00  0.00      PROB  
ATOM   3955  HZ  PHE P 160      -9.107 132.326  34.990  0.00  0.00      PROB  
ATOM   3956  CD2 PHE P 160      -8.970 131.363  31.732  0.00  0.00      PROB  
ATOM   3957  HD2 PHE P 160      -8.224 131.282  30.955  0.00  0.00      PROB  
ATOM   3958  CE2 PHE P 160      -8.591 131.916  32.949  0.00  0.00      PROB  
ATOM   3959  HE2 PHE P 160      -7.606 132.352  33.029  0.00  0.00      PROB  
ATOM   3960  C   PHE P 160     -11.708 131.868  29.384  0.00  0.00      PROB  
ATOM   3961  O   PHE P 160     -12.740 132.363  29.842  0.00  0.00      PROB  
ATOM   3962  N   GLU P 161     -10.696 132.606  28.780  0.00  0.00      PROB  
ATOM   3963  HN  GLU P 161      -9.967 132.138  28.287  0.00  0.00      PROB  
ATOM   3964  CA  GLU P 161     -10.842 134.008  28.735  0.00  0.00      PROB  
ATOM   3965  HA  GLU P 161     -11.060 134.266  29.761  0.00  0.00      PROB  
ATOM   3966  CB  GLU P 161      -9.530 134.609  28.291  0.00  0.00      PROB  
ATOM   3967  HB1 GLU P 161      -9.359 134.410  27.211  0.00  0.00      PROB  
ATOM   3968  HB2 GLU P 161      -8.733 134.046  28.822  0.00  0.00      PROB  
ATOM   3969  CG  GLU P 161      -9.309 136.111  28.606  0.00  0.00      PROB  
ATOM   3970  HG1 GLU P 161     -10.232 136.665  28.334  0.00  0.00      PROB  
ATOM   3971  HG2 GLU P 161      -8.537 136.380  27.853  0.00  0.00      PROB  
ATOM   3972  CD  GLU P 161      -8.856 136.402  29.987  0.00  0.00      PROB  
ATOM   3973  OE1 GLU P 161      -9.639 136.241  30.966  0.00  0.00      PROB  
ATOM   3974  OE2 GLU P 161      -7.703 136.890  30.162  0.00  0.00      PROB  
ATOM   3975  C   GLU P 161     -11.931 134.580  27.768  0.00  0.00      PROB  
ATOM   3976  O   GLU P 161     -12.770 135.424  28.204  0.00  0.00      PROB  
ATOM   3977  N   ALA P 162     -12.094 134.059  26.412  0.00  0.00      PROB  
ATOM   3978  HN  ALA P 162     -11.424 133.367  26.157  0.00  0.00      PROB  
ATOM   3979  CA  ALA P 162     -13.150 134.302  25.417  0.00  0.00      PROB  
ATOM   3980  HA  ALA P 162     -13.164 135.338  25.115  0.00  0.00      PROB  
ATOM   3981  CB  ALA P 162     -12.858 133.310  24.274  0.00  0.00      PROB  
ATOM   3982  HB1 ALA P 162     -11.824 133.461  23.897  0.00  0.00      PROB  
ATOM   3983  HB2 ALA P 162     -13.566 133.305  23.418  0.00  0.00      PROB  
ATOM   3984  HB3 ALA P 162     -12.906 132.308  24.753  0.00  0.00      PROB  
ATOM   3985  C   ALA P 162     -14.455 134.019  26.057  0.00  0.00      PROB  
ATOM   3986  O   ALA P 162     -15.373 134.798  25.854  0.00  0.00      PROB  
ATOM   3987  N   VAL P 163     -14.642 132.905  26.761  0.00  0.00      PROB  
ATOM   3988  HN  VAL P 163     -13.914 132.225  26.708  0.00  0.00      PROB  
ATOM   3989  CA  VAL P 163     -15.829 132.531  27.617  0.00  0.00      PROB  
ATOM   3990  HA  VAL P 163     -16.690 132.475  26.968  0.00  0.00      PROB  
ATOM   3991  CB  VAL P 163     -15.692 131.154  28.134  0.00  0.00      PROB  
ATOM   3992  HB  VAL P 163     -14.692 131.053  28.607  0.00  0.00      PROB  
ATOM   3993  CG1 VAL P 163     -16.825 130.725  29.171  0.00  0.00      PROB  
ATOM   3994 HG11 VAL P 163     -16.721 131.303  30.114  0.00  0.00      PROB  
ATOM   3995 HG12 VAL P 163     -16.620 129.661  29.414  0.00  0.00      PROB  
ATOM   3996 HG13 VAL P 163     -17.820 130.837  28.689  0.00  0.00      PROB  
ATOM   3997  CG2 VAL P 163     -15.848 130.107  26.946  0.00  0.00      PROB  
ATOM   3998 HG21 VAL P 163     -16.780 130.328  26.382  0.00  0.00      PROB  
ATOM   3999 HG22 VAL P 163     -15.922 129.032  27.216  0.00  0.00      PROB  
ATOM   4000 HG23 VAL P 163     -15.074 130.307  26.175  0.00  0.00      PROB  
ATOM   4001  C   VAL P 163     -16.168 133.456  28.749  0.00  0.00      PROB  
ATOM   4002  O   VAL P 163     -17.306 133.880  28.926  0.00  0.00      PROB  
ATOM   4003  N   GLY P 164     -15.149 133.887  29.549  0.00  0.00      PROB  
ATOM   4004  HN  GLY P 164     -14.216 133.536  29.510  0.00  0.00      PROB  
ATOM   4005  CA  GLY P 164     -15.231 135.052  30.435  0.00  0.00      PROB  
ATOM   4006  HA1 GLY P 164     -14.229 135.350  30.705  0.00  0.00      PROB  
ATOM   4007  HA2 GLY P 164     -15.842 134.804  31.290  0.00  0.00      PROB  
ATOM   4008  C   GLY P 164     -15.887 136.366  29.978  0.00  0.00      PROB  
ATOM   4009  O   GLY P 164     -16.763 136.945  30.604  0.00  0.00      PROB  
ATOM   4010  N   LYS P 165     -15.425 136.778  28.781  0.00  0.00      PROB  
ATOM   4011  HN  LYS P 165     -14.656 136.248  28.431  0.00  0.00      PROB  
ATOM   4012  CA  LYS P 165     -15.982 137.858  28.015  0.00  0.00      PROB  
ATOM   4013  HA  LYS P 165     -16.112 138.661  28.726  0.00  0.00      PROB  
ATOM   4014  CB  LYS P 165     -15.015 138.226  26.801  0.00  0.00      PROB  
ATOM   4015  HB1 LYS P 165     -15.496 139.075  26.271  0.00  0.00      PROB  
ATOM   4016  HB2 LYS P 165     -14.973 137.343  26.127  0.00  0.00      PROB  
ATOM   4017  CG  LYS P 165     -13.622 138.673  27.253  0.00  0.00      PROB  
ATOM   4018  HG1 LYS P 165     -13.196 139.066  26.305  0.00  0.00      PROB  
ATOM   4019  HG2 LYS P 165     -13.017 137.841  27.674  0.00  0.00      PROB  
ATOM   4020  CD  LYS P 165     -13.636 139.805  28.300  0.00  0.00      PROB  
ATOM   4021  HD1 LYS P 165     -14.318 139.497  29.121  0.00  0.00      PROB  
ATOM   4022  HD2 LYS P 165     -14.131 140.705  27.877  0.00  0.00      PROB  
ATOM   4023  CE  LYS P 165     -12.346 139.989  29.081  0.00  0.00      PROB  
ATOM   4024  HE1 LYS P 165     -11.460 139.578  28.551  0.00  0.00      PROB  
ATOM   4025  HE2 LYS P 165     -12.372 139.572  30.111  0.00  0.00      PROB  
ATOM   4026  NZ  LYS P 165     -12.079 141.394  29.212  0.00  0.00      PROB  
ATOM   4027  HZ1 LYS P 165     -12.849 141.798  29.783  0.00  0.00      PROB  
ATOM   4028  HZ2 LYS P 165     -12.168 141.929  28.325  0.00  0.00      PROB  
ATOM   4029  HZ3 LYS P 165     -11.206 141.650  29.716  0.00  0.00      PROB  
ATOM   4030  C   LYS P 165     -17.419 137.786  27.591  0.00  0.00      PROB  
ATOM   4031  O   LYS P 165     -18.128 138.720  27.845  0.00  0.00      PROB  
ATOM   4032  N   ILE P 166     -17.882 136.652  26.999  0.00  0.00      PROB  
ATOM   4033  HN  ILE P 166     -17.211 135.937  26.818  0.00  0.00      PROB  
ATOM   4034  CA  ILE P 166     -19.285 136.282  26.700  0.00  0.00      PROB  
ATOM   4035  HA  ILE P 166     -19.755 137.036  26.087  0.00  0.00      PROB  
ATOM   4036  CB  ILE P 166     -19.466 135.063  25.784  0.00  0.00      PROB  
ATOM   4037  HB  ILE P 166     -19.071 134.196  26.355  0.00  0.00      PROB  
ATOM   4038  CG2 ILE P 166     -20.932 134.828  25.503  0.00  0.00      PROB  
ATOM   4039 HG21 ILE P 166     -21.425 134.549  26.459  0.00  0.00      PROB  
ATOM   4040 HG22 ILE P 166     -21.038 133.897  24.907  0.00  0.00      PROB  
ATOM   4041 HG23 ILE P 166     -21.456 135.683  25.025  0.00  0.00      PROB  
ATOM   4042  CG1 ILE P 166     -18.670 135.147  24.439  0.00  0.00      PROB  
ATOM   4043 HG11 ILE P 166     -18.803 134.268  23.772  0.00  0.00      PROB  
ATOM   4044 HG12 ILE P 166     -17.620 135.134  24.802  0.00  0.00      PROB  
ATOM   4045  CD  ILE P 166     -19.050 136.316  23.524  0.00  0.00      PROB  
ATOM   4046  HD1 ILE P 166     -18.575 136.266  22.521  0.00  0.00      PROB  
ATOM   4047  HD2 ILE P 166     -18.783 137.303  23.957  0.00  0.00      PROB  
ATOM   4048  HD3 ILE P 166     -20.158 136.389  23.556  0.00  0.00      PROB  
ATOM   4049  C   ILE P 166     -20.157 136.208  27.897  0.00  0.00      PROB  
ATOM   4050  O   ILE P 166     -21.257 136.781  28.001  0.00  0.00      PROB  
ATOM   4051  N   PHE P 167     -19.611 135.567  28.952  0.00  0.00      PROB  
ATOM   4052  HN  PHE P 167     -18.771 135.029  28.947  0.00  0.00      PROB  
ATOM   4053  CA  PHE P 167     -20.420 135.378  30.084  0.00  0.00      PROB  
ATOM   4054  HA  PHE P 167     -21.470 135.486  29.856  0.00  0.00      PROB  
ATOM   4055  CB  PHE P 167     -20.161 133.860  30.663  0.00  0.00      PROB  
ATOM   4056  HB1 PHE P 167     -20.431 133.786  31.738  0.00  0.00      PROB  
ATOM   4057  HB2 PHE P 167     -19.067 133.669  30.639  0.00  0.00      PROB  
ATOM   4058  CG  PHE P 167     -20.875 132.793  29.905  0.00  0.00      PROB  
ATOM   4059  CD1 PHE P 167     -21.767 131.912  30.595  0.00  0.00      PROB  
ATOM   4060  HD1 PHE P 167     -22.011 131.995  31.644  0.00  0.00      PROB  
ATOM   4061  CE1 PHE P 167     -22.250 130.765  29.956  0.00  0.00      PROB  
ATOM   4062  HE1 PHE P 167     -22.813 130.050  30.538  0.00  0.00      PROB  
ATOM   4063  CZ  PHE P 167     -21.919 130.455  28.702  0.00  0.00      PROB  
ATOM   4064  HZ  PHE P 167     -22.429 129.758  28.054  0.00  0.00      PROB  
ATOM   4065  CD2 PHE P 167     -20.614 132.536  28.580  0.00  0.00      PROB  
ATOM   4066  HD2 PHE P 167     -19.909 133.186  28.084  0.00  0.00      PROB  
ATOM   4067  CE2 PHE P 167     -21.104 131.351  27.956  0.00  0.00      PROB  
ATOM   4068  HE2 PHE P 167     -20.877 131.257  26.905  0.00  0.00      PROB  
ATOM   4069  C   PHE P 167     -20.241 136.379  31.177  0.00  0.00      PROB  
ATOM   4070  O   PHE P 167     -20.197 136.048  32.382  0.00  0.00      PROB  
ATOM   4071  N   SER P 168     -20.242 137.682  30.779  0.00  0.00      PROB  
ATOM   4072  HN  SER P 168     -20.284 138.000  29.835  0.00  0.00      PROB  
ATOM   4073  CA  SER P 168     -19.629 138.726  31.577  0.00  0.00      PROB  
ATOM   4074  HA  SER P 168     -18.968 138.323  32.330  0.00  0.00      PROB  
ATOM   4075  CB  SER P 168     -18.848 139.759  30.688  0.00  0.00      PROB  
ATOM   4076  HB1 SER P 168     -17.965 139.194  30.320  0.00  0.00      PROB  
ATOM   4077  HB2 SER P 168     -18.549 140.716  31.166  0.00  0.00      PROB  
ATOM   4078  OG  SER P 168     -19.658 140.100  29.478  0.00  0.00      PROB  
ATOM   4079  HG1 SER P 168     -19.260 139.566  28.787  0.00  0.00      PROB  
ATOM   4080  C   SER P 168     -20.703 139.440  32.292  0.00  0.00      PROB  
ATOM   4081  O   SER P 168     -20.486 140.331  33.082  0.00  0.00      PROB  
ATOM   4082  N   ASN P 169     -21.936 139.037  32.021  0.00  0.00      PROB  
ATOM   4083  HN  ASN P 169     -22.081 138.342  31.321  0.00  0.00      PROB  
ATOM   4084  CA  ASN P 169     -23.114 139.638  32.658  0.00  0.00      PROB  
ATOM   4085  HA  ASN P 169     -22.997 139.765  33.724  0.00  0.00      PROB  
ATOM   4086  CB  ASN P 169     -23.616 140.914  31.874  0.00  0.00      PROB  
ATOM   4087  HB1 ASN P 169     -23.879 140.676  30.821  0.00  0.00      PROB  
ATOM   4088  HB2 ASN P 169     -22.676 141.502  31.806  0.00  0.00      PROB  
ATOM   4089  CG  ASN P 169     -24.708 141.806  32.598  0.00  0.00      PROB  
ATOM   4090  OD1 ASN P 169     -25.130 141.524  33.737  0.00  0.00      PROB  
ATOM   4091  ND2 ASN P 169     -25.180 142.910  31.955  0.00  0.00      PROB  
ATOM   4092 HD21 ASN P 169     -25.944 143.464  32.285  0.00  0.00      PROB  
ATOM   4093 HD22 ASN P 169     -24.917 143.017  30.996  0.00  0.00      PROB  
ATOM   4094  C   ASN P 169     -24.213 138.498  32.646  0.00  0.00      PROB  
ATOM   4095  O   ASN P 169     -25.228 138.546  31.937  0.00  0.00      PROB  
ATOM   4096  N   VAL P 170     -24.092 137.462  33.454  0.00  0.00      PROB  
ATOM   4097  HN  VAL P 170     -23.267 137.344  34.002  0.00  0.00      PROB  
ATOM   4098  CA  VAL P 170     -25.041 136.400  33.785  0.00  0.00      PROB  
ATOM   4099  HA  VAL P 170     -25.741 136.405  32.962  0.00  0.00      PROB  
ATOM   4100  CB  VAL P 170     -24.401 135.073  33.978  0.00  0.00      PROB  
ATOM   4101  HB  VAL P 170     -23.578 135.048  34.724  0.00  0.00      PROB  
ATOM   4102  CG1 VAL P 170     -25.409 133.910  34.129  0.00  0.00      PROB  
ATOM   4103 HG11 VAL P 170     -24.897 132.952  34.361  0.00  0.00      PROB  
ATOM   4104 HG12 VAL P 170     -26.000 133.673  33.218  0.00  0.00      PROB  
ATOM   4105 HG13 VAL P 170     -26.022 133.942  35.055  0.00  0.00      PROB  
ATOM   4106  CG2 VAL P 170     -23.678 134.836  32.633  0.00  0.00      PROB  
ATOM   4107 HG21 VAL P 170     -23.321 133.785  32.583  0.00  0.00      PROB  
ATOM   4108 HG22 VAL P 170     -22.841 135.541  32.442  0.00  0.00      PROB  
ATOM   4109 HG23 VAL P 170     -24.452 134.882  31.838  0.00  0.00      PROB  
ATOM   4110  C   VAL P 170     -25.779 136.947  35.037  0.00  0.00      PROB  
ATOM   4111  O   VAL P 170     -25.070 137.374  36.017  0.00  0.00      PROB  
ATOM   4112  N   ARG P 171     -27.106 136.946  34.989  0.00  0.00      PROB  
ATOM   4113  HN  ARG P 171     -27.659 136.551  34.259  0.00  0.00      PROB  
ATOM   4114  CA  ARG P 171     -27.895 137.544  36.020  0.00  0.00      PROB  
ATOM   4115  HA  ARG P 171     -27.386 137.499  36.972  0.00  0.00      PROB  
ATOM   4116  CB  ARG P 171     -28.117 139.115  35.830  0.00  0.00      PROB  
ATOM   4117  HB1 ARG P 171     -27.277 139.556  36.408  0.00  0.00      PROB  
ATOM   4118  HB2 ARG P 171     -29.048 139.436  36.344  0.00  0.00      PROB  
ATOM   4119  CG  ARG P 171     -28.040 139.502  34.345  0.00  0.00      PROB  
ATOM   4120  HG1 ARG P 171     -28.518 138.773  33.657  0.00  0.00      PROB  
ATOM   4121  HG2 ARG P 171     -27.018 139.541  33.912  0.00  0.00      PROB  
ATOM   4122  CD  ARG P 171     -28.625 140.864  34.051  0.00  0.00      PROB  
ATOM   4123  HD1 ARG P 171     -28.579 140.911  32.942  0.00  0.00      PROB  
ATOM   4124  HD2 ARG P 171     -28.026 141.690  34.490  0.00  0.00      PROB  
ATOM   4125  NE  ARG P 171     -30.017 140.982  34.570  0.00  0.00      PROB  
ATOM   4126  HE  ARG P 171     -30.458 140.178  34.971  0.00  0.00      PROB  
ATOM   4127  CZ  ARG P 171     -30.848 141.954  34.335  0.00  0.00      PROB  
ATOM   4128  NH1 ARG P 171     -30.611 143.070  33.737  0.00  0.00      PROB  
ATOM   4129 HH11 ARG P 171     -29.677 143.225  33.414  0.00  0.00      PROB  
ATOM   4130 HH12 ARG P 171     -31.357 143.725  33.617  0.00  0.00      PROB  
ATOM   4131  NH2 ARG P 171     -32.146 141.847  34.647  0.00  0.00      PROB  
ATOM   4132 HH21 ARG P 171     -32.615 142.674  34.338  0.00  0.00      PROB  
ATOM   4133 HH22 ARG P 171     -32.496 140.943  34.893  0.00  0.00      PROB  
ATOM   4134  C   ARG P 171     -29.193 136.872  36.165  0.00  0.00      PROB  
ATOM   4135  O   ARG P 171     -29.604 136.260  35.195  0.00  0.00      PROB  
ATOM   4136  N   ILE P 172     -29.890 136.851  37.336  0.00  0.00      PROB  
ATOM   4137  HN  ILE P 172     -29.325 137.103  38.117  0.00  0.00      PROB  
ATOM   4138  CA  ILE P 172     -31.187 136.206  37.504  0.00  0.00      PROB  
ATOM   4139  HA  ILE P 172     -31.699 136.272  36.555  0.00  0.00      PROB  
ATOM   4140  CB  ILE P 172     -30.855 134.715  37.973  0.00  0.00      PROB  
ATOM   4141  HB  ILE P 172     -30.179 134.337  37.176  0.00  0.00      PROB  
ATOM   4142  CG2 ILE P 172     -30.236 134.710  39.407  0.00  0.00      PROB  
ATOM   4143 HG21 ILE P 172     -29.241 135.202  39.353  0.00  0.00      PROB  
ATOM   4144 HG22 ILE P 172     -30.101 133.650  39.711  0.00  0.00      PROB  
ATOM   4145 HG23 ILE P 172     -30.867 135.279  40.123  0.00  0.00      PROB  
ATOM   4146  CG1 ILE P 172     -32.115 133.802  38.021  0.00  0.00      PROB  
ATOM   4147 HG11 ILE P 172     -32.855 134.440  38.549  0.00  0.00      PROB  
ATOM   4148 HG12 ILE P 172     -31.887 132.836  38.520  0.00  0.00      PROB  
ATOM   4149  CD  ILE P 172     -32.648 133.335  36.675  0.00  0.00      PROB  
ATOM   4150  HD1 ILE P 172     -31.783 133.081  36.025  0.00  0.00      PROB  
ATOM   4151  HD2 ILE P 172     -33.162 134.253  36.319  0.00  0.00      PROB  
ATOM   4152  HD3 ILE P 172     -33.430 132.563  36.837  0.00  0.00      PROB  
ATOM   4153  C   ILE P 172     -32.141 136.918  38.464  0.00  0.00      PROB  
ATOM   4154  O   ILE P 172     -31.750 137.511  39.468  0.00  0.00      PROB  
ATOM   4155  N   ASN P 173     -33.439 136.992  38.188  0.00  0.00      PROB  
ATOM   4156  HN  ASN P 173     -33.704 136.585  37.317  0.00  0.00      PROB  
ATOM   4157  CA  ASN P 173     -34.251 137.866  38.994  0.00  0.00      PROB  
ATOM   4158  HA  ASN P 173     -33.733 138.722  39.402  0.00  0.00      PROB  
ATOM   4159  CB  ASN P 173     -35.554 138.261  38.279  0.00  0.00      PROB  
ATOM   4160  HB1 ASN P 173     -36.267 138.729  38.991  0.00  0.00      PROB  
ATOM   4161  HB2 ASN P 173     -36.095 137.380  37.872  0.00  0.00      PROB  
ATOM   4162  CG  ASN P 173     -35.375 139.159  37.038  0.00  0.00      PROB  
ATOM   4163  OD1 ASN P 173     -34.276 139.526  36.585  0.00  0.00      PROB  
ATOM   4164  ND2 ASN P 173     -36.526 139.646  36.439  0.00  0.00      PROB  
ATOM   4165 HD21 ASN P 173     -37.414 139.514  36.880  0.00  0.00      PROB  
ATOM   4166 HD22 ASN P 173     -36.497 140.206  35.612  0.00  0.00      PROB  
ATOM   4167  C   ASN P 173     -34.671 137.184  40.313  0.00  0.00      PROB  
ATOM   4168  O   ASN P 173     -34.882 135.946  40.429  0.00  0.00      PROB  
ATOM   4169  N   LEU P 174     -34.917 138.071  41.324  0.00  0.00      PROB  
ATOM   4170  HN  LEU P 174     -34.885 139.038  41.082  0.00  0.00      PROB  
ATOM   4171  CA  LEU P 174     -35.509 137.753  42.572  0.00  0.00      PROB  
ATOM   4172  HA  LEU P 174     -35.505 136.677  42.662  0.00  0.00      PROB  
ATOM   4173  CB  LEU P 174     -34.668 138.516  43.673  0.00  0.00      PROB  
ATOM   4174  HB1 LEU P 174     -34.513 139.607  43.529  0.00  0.00      PROB  
ATOM   4175  HB2 LEU P 174     -33.623 138.186  43.493  0.00  0.00      PROB  
ATOM   4176  CG  LEU P 174     -35.041 138.267  45.112  0.00  0.00      PROB  
ATOM   4177  HG  LEU P 174     -36.126 138.457  45.260  0.00  0.00      PROB  
ATOM   4178  CD1 LEU P 174     -34.777 136.801  45.512  0.00  0.00      PROB  
ATOM   4179 HD11 LEU P 174     -35.137 136.594  46.543  0.00  0.00      PROB  
ATOM   4180 HD12 LEU P 174     -33.695 136.659  45.307  0.00  0.00      PROB  
ATOM   4181 HD13 LEU P 174     -35.385 136.075  44.931  0.00  0.00      PROB  
ATOM   4182  CD2 LEU P 174     -34.347 139.259  46.088  0.00  0.00      PROB  
ATOM   4183 HD21 LEU P 174     -33.268 139.120  45.858  0.00  0.00      PROB  
ATOM   4184 HD22 LEU P 174     -34.517 139.032  47.162  0.00  0.00      PROB  
ATOM   4185 HD23 LEU P 174     -34.676 140.281  45.802  0.00  0.00      PROB  
ATOM   4186  C   LEU P 174     -36.962 138.066  42.705  0.00  0.00      PROB  
ATOM   4187  O   LEU P 174     -37.244 139.168  42.354  0.00  0.00      PROB  
ATOM   4188  N   GLN P 175     -37.757 137.185  43.261  0.00  0.00      PROB  
ATOM   4189  HN  GLN P 175     -37.513 136.256  43.529  0.00  0.00      PROB  
ATOM   4190  CA  GLN P 175     -39.146 137.446  43.420  0.00  0.00      PROB  
ATOM   4191  HA  GLN P 175     -39.475 137.665  42.415  0.00  0.00      PROB  
ATOM   4192  CB  GLN P 175     -39.778 136.027  43.730  0.00  0.00      PROB  
ATOM   4193  HB1 GLN P 175     -40.784 136.084  44.199  0.00  0.00      PROB  
ATOM   4194  HB2 GLN P 175     -39.097 135.552  44.467  0.00  0.00      PROB  
ATOM   4195  CG  GLN P 175     -39.906 135.210  42.446  0.00  0.00      PROB  
ATOM   4196  HG1 GLN P 175     -40.167 134.154  42.671  0.00  0.00      PROB  
ATOM   4197  HG2 GLN P 175     -38.937 135.261  41.905  0.00  0.00      PROB  
ATOM   4198  CD  GLN P 175     -41.027 135.791  41.550  0.00  0.00      PROB  
ATOM   4199  OE1 GLN P 175     -40.813 136.135  40.397  0.00  0.00      PROB  
ATOM   4200  NE2 GLN P 175     -42.300 135.802  42.018  0.00  0.00      PROB  
ATOM   4201 HE21 GLN P 175     -42.293 135.462  42.959  0.00  0.00      PROB  
ATOM   4202 HE22 GLN P 175     -43.066 135.992  41.404  0.00  0.00      PROB  
ATOM   4203  C   GLN P 175     -39.705 138.606  44.249  0.00  0.00      PROB  
ATOM   4204  O   GLN P 175     -39.309 138.876  45.433  0.00  0.00      PROB  
ATOM   4205  N   LYS P 176     -40.607 139.355  43.669  0.00  0.00      PROB  
ATOM   4206  HN  LYS P 176     -40.820 138.998  42.762  0.00  0.00      PROB  
ATOM   4207  CA  LYS P 176     -41.342 140.482  44.231  0.00  0.00      PROB  
ATOM   4208  HA  LYS P 176     -40.658 141.317  44.236  0.00  0.00      PROB  
ATOM   4209  CB  LYS P 176     -42.459 140.893  43.252  0.00  0.00      PROB  
ATOM   4210  HB1 LYS P 176     -43.173 141.437  43.907  0.00  0.00      PROB  
ATOM   4211  HB2 LYS P 176     -42.859 139.958  42.805  0.00  0.00      PROB  
ATOM   4212  CG  LYS P 176     -41.971 141.787  42.077  0.00  0.00      PROB  
ATOM   4213  HG1 LYS P 176     -41.061 141.452  41.536  0.00  0.00      PROB  
ATOM   4214  HG2 LYS P 176     -41.855 142.837  42.422  0.00  0.00      PROB  
ATOM   4215  CD  LYS P 176     -43.119 141.937  40.971  0.00  0.00      PROB  
ATOM   4216  HD1 LYS P 176     -44.104 142.167  41.431  0.00  0.00      PROB  
ATOM   4217  HD2 LYS P 176     -43.241 140.913  40.557  0.00  0.00      PROB  
ATOM   4218  CE  LYS P 176     -42.811 142.850  39.864  0.00  0.00      PROB  
ATOM   4219  HE1 LYS P 176     -41.934 143.470  40.148  0.00  0.00      PROB  
ATOM   4220  HE2 LYS P 176     -43.723 143.471  39.734  0.00  0.00      PROB  
ATOM   4221  NZ  LYS P 176     -42.611 142.103  38.684  0.00  0.00      PROB  
ATOM   4222  HZ1 LYS P 176     -43.415 141.566  38.300  0.00  0.00      PROB  
ATOM   4223  HZ2 LYS P 176     -41.819 141.449  38.846  0.00  0.00      PROB  
ATOM   4224  HZ3 LYS P 176     -42.400 142.792  37.934  0.00  0.00      PROB  
ATOM   4225  C   LYS P 176     -42.004 140.294  45.605  0.00  0.00      PROB  
ATOM   4226  O   LYS P 176     -43.017 139.527  45.644  0.00  0.00      PROB  
ATOM   4227  N   GLU P 177     -41.529 140.952  46.710  0.00  0.00      PROB  
ATOM   4228  HN  GLU P 177     -40.786 141.615  46.752  0.00  0.00      PROB  
ATOM   4229  CA  GLU P 177     -42.369 140.869  47.906  0.00  0.00      PROB  
ATOM   4230  HA  GLU P 177     -42.860 139.907  47.903  0.00  0.00      PROB  
ATOM   4231  CB  GLU P 177     -41.545 140.895  49.136  0.00  0.00      PROB  
ATOM   4232  HB1 GLU P 177     -42.312 140.752  49.927  0.00  0.00      PROB  
ATOM   4233  HB2 GLU P 177     -41.013 141.845  49.359  0.00  0.00      PROB  
ATOM   4234  CG  GLU P 177     -40.621 139.669  49.290  0.00  0.00      PROB  
ATOM   4235  HG1 GLU P 177     -39.957 139.531  48.409  0.00  0.00      PROB  
ATOM   4236  HG2 GLU P 177     -41.245 138.760  49.429  0.00  0.00      PROB  
ATOM   4237  CD  GLU P 177     -39.738 139.777  50.519  0.00  0.00      PROB  
ATOM   4238  OE1 GLU P 177     -39.899 138.845  51.364  0.00  0.00      PROB  
ATOM   4239  OE2 GLU P 177     -38.912 140.682  50.739  0.00  0.00      PROB  
ATOM   4240  C   GLU P 177     -43.351 141.996  47.792  0.00  0.00      PROB  
ATOM   4241  OT1 GLU P 177     -44.600 141.932  47.833  0.00  0.00      PROB  
ATOM   4242  OT2 GLU P 177     -42.816 143.156  47.723  0.00  0.00      PROB  
ATOM   4243  N   ILE P  49     -61.633  80.299  31.250  0.00  0.00      PROC  
ATOM   4244  HT1 ILE P  49     -61.379  79.295  31.149  0.00  0.00      PROC  
ATOM   4245  HT2 ILE P  49     -60.906  80.599  31.930  0.00  0.00      PROC  
ATOM   4246  HT3 ILE P  49     -61.522  80.763  30.326  0.00  0.00      PROC  
ATOM   4247  CA  ILE P  49     -63.002  80.522  31.696  0.00  0.00      PROC  
ATOM   4248  HA  ILE P  49     -63.067  80.201  32.726  0.00  0.00      PROC  
ATOM   4249  CB  ILE P  49     -63.340  81.959  31.424  0.00  0.00      PROC  
ATOM   4250  HB  ILE P  49     -64.440  82.087  31.516  0.00  0.00      PROC  
ATOM   4251  CG2 ILE P  49     -62.710  82.948  32.512  0.00  0.00      PROC  
ATOM   4252 HG21 ILE P  49     -63.131  83.969  32.391  0.00  0.00      PROC  
ATOM   4253 HG22 ILE P  49     -61.600  82.971  32.558  0.00  0.00      PROC  
ATOM   4254 HG23 ILE P  49     -63.065  82.611  33.510  0.00  0.00      PROC  
ATOM   4255  CG1 ILE P  49     -63.010  82.513  29.949  0.00  0.00      PROC  
ATOM   4256 HG11 ILE P  49     -62.970  81.639  29.265  0.00  0.00      PROC  
ATOM   4257 HG12 ILE P  49     -62.011  82.973  29.793  0.00  0.00      PROC  
ATOM   4258  CD  ILE P  49     -64.108  83.436  29.550  0.00  0.00      PROC  
ATOM   4259  HD1 ILE P  49     -65.090  82.917  29.511  0.00  0.00      PROC  
ATOM   4260  HD2 ILE P  49     -64.025  83.774  28.495  0.00  0.00      PROC  
ATOM   4261  HD3 ILE P  49     -64.200  84.423  30.052  0.00  0.00      PROC  
ATOM   4262  C   ILE P  49     -64.019  79.433  31.211  0.00  0.00      PROC  
ATOM   4263  O   ILE P  49     -63.680  78.738  30.215  0.00  0.00      PROC  
ATOM   4264  N   ASP P  50     -65.196  79.257  31.809  0.00  0.00      PROC  
ATOM   4265  HN  ASP P  50     -65.455  79.704  32.662  0.00  0.00      PROC  
ATOM   4266  CA  ASP P  50     -66.083  78.195  31.317  0.00  0.00      PROC  
ATOM   4267  HA  ASP P  50     -65.530  77.277  31.184  0.00  0.00      PROC  
ATOM   4268  CB  ASP P  50     -67.205  78.028  32.342  0.00  0.00      PROC  
ATOM   4269  HB1 ASP P  50     -67.896  77.222  32.015  0.00  0.00      PROC  
ATOM   4270  HB2 ASP P  50     -67.850  78.921  32.493  0.00  0.00      PROC  
ATOM   4271  CG  ASP P  50     -66.780  77.376  33.678  0.00  0.00      PROC  
ATOM   4272  OD1 ASP P  50     -66.009  76.383  33.652  0.00  0.00      PROC  
ATOM   4273  OD2 ASP P  50     -67.304  77.871  34.688  0.00  0.00      PROC  
ATOM   4274  C   ASP P  50     -66.566  78.585  29.853  0.00  0.00      PROC  
ATOM   4275  O   ASP P  50     -66.434  79.755  29.408  0.00  0.00      PROC  
ATOM   4276  N   LEU P  51     -66.937  77.630  29.044  0.00  0.00      PROC  
ATOM   4277  HN  LEU P  51     -67.162  76.705  29.339  0.00  0.00      PROC  
ATOM   4278  CA  LEU P  51     -67.124  77.812  27.650  0.00  0.00      PROC  
ATOM   4279  HA  LEU P  51     -66.461  78.534  27.197  0.00  0.00      PROC  
ATOM   4280  CB  LEU P  51     -66.895  76.363  27.094  0.00  0.00      PROC  
ATOM   4281  HB1 LEU P  51     -67.302  75.533  27.711  0.00  0.00      PROC  
ATOM   4282  HB2 LEU P  51     -65.795  76.337  27.245  0.00  0.00      PROC  
ATOM   4283  CG  LEU P  51     -67.045  76.170  25.600  0.00  0.00      PROC  
ATOM   4284  HG  LEU P  51     -68.127  76.092  25.360  0.00  0.00      PROC  
ATOM   4285  CD1 LEU P  51     -66.267  77.183  24.818  0.00  0.00      PROC  
ATOM   4286 HD11 LEU P  51     -66.800  78.157  24.855  0.00  0.00      PROC  
ATOM   4287 HD12 LEU P  51     -66.285  76.957  23.730  0.00  0.00      PROC  
ATOM   4288 HD13 LEU P  51     -65.200  77.319  25.093  0.00  0.00      PROC  
ATOM   4289  CD2 LEU P  51     -66.356  74.839  25.166  0.00  0.00      PROC  
ATOM   4290 HD21 LEU P  51     -66.281  74.814  24.058  0.00  0.00      PROC  
ATOM   4291 HD22 LEU P  51     -66.891  73.953  25.571  0.00  0.00      PROC  
ATOM   4292 HD23 LEU P  51     -65.347  74.863  25.630  0.00  0.00      PROC  
ATOM   4293  C   LEU P  51     -68.565  78.351  27.375  0.00  0.00      PROC  
ATOM   4294  O   LEU P  51     -69.002  78.677  26.283  0.00  0.00      PROC  
ATOM   4295  N   VAL P  52     -69.232  78.635  28.452  0.00  0.00      PROC  
ATOM   4296  HN  VAL P  52     -68.805  78.493  29.341  0.00  0.00      PROC  
ATOM   4297  CA  VAL P  52     -70.566  79.196  28.470  0.00  0.00      PROC  
ATOM   4298  HA  VAL P  52     -71.116  79.177  27.541  0.00  0.00      PROC  
ATOM   4299  CB  VAL P  52     -71.357  78.470  29.498  0.00  0.00      PROC  
ATOM   4300  HB  VAL P  52     -72.251  79.111  29.653  0.00  0.00      PROC  
ATOM   4301  CG1 VAL P  52     -71.797  77.133  28.840  0.00  0.00      PROC  
ATOM   4302 HG11 VAL P  52     -72.592  77.279  28.078  0.00  0.00      PROC  
ATOM   4303 HG12 VAL P  52     -72.377  76.542  29.581  0.00  0.00      PROC  
ATOM   4304 HG13 VAL P  52     -70.932  76.475  28.610  0.00  0.00      PROC  
ATOM   4305  CG2 VAL P  52     -70.621  78.241  30.780  0.00  0.00      PROC  
ATOM   4306 HG21 VAL P  52     -69.807  77.488  30.722  0.00  0.00      PROC  
ATOM   4307 HG22 VAL P  52     -71.370  77.855  31.504  0.00  0.00      PROC  
ATOM   4308 HG23 VAL P  52     -70.270  79.211  31.191  0.00  0.00      PROC  
ATOM   4309  C   VAL P  52     -70.474  80.651  28.861  0.00  0.00      PROC  
ATOM   4310  O   VAL P  52     -71.469  81.327  28.877  0.00  0.00      PROC  
ATOM   4311  N   ASN P  53     -69.200  81.237  28.986  0.00  0.00      PROC  
ATOM   4312  HN  ASN P  53     -68.399  80.702  28.727  0.00  0.00      PROC  
ATOM   4313  CA  ASN P  53     -68.983  82.643  29.248  0.00  0.00      PROC  
ATOM   4314  HA  ASN P  53     -69.934  83.155  29.288  0.00  0.00      PROC  
ATOM   4315  CB  ASN P  53     -68.320  82.708  30.646  0.00  0.00      PROC  
ATOM   4316  HB1 ASN P  53     -67.298  82.289  30.523  0.00  0.00      PROC  
ATOM   4317  HB2 ASN P  53     -68.936  82.193  31.414  0.00  0.00      PROC  
ATOM   4318  CG  ASN P  53     -68.123  84.174  30.999  0.00  0.00      PROC  
ATOM   4319  OD1 ASN P  53     -68.847  85.067  30.514  0.00  0.00      PROC  
ATOM   4320  ND2 ASN P  53     -67.060  84.326  31.797  0.00  0.00      PROC  
ATOM   4321 HD21 ASN P  53     -66.856  85.302  31.872  0.00  0.00      PROC  
ATOM   4322 HD22 ASN P  53     -66.701  83.519  32.266  0.00  0.00      PROC  
ATOM   4323  C   ASN P  53     -68.336  83.288  28.052  0.00  0.00      PROC  
ATOM   4324  O   ASN P  53     -67.193  83.093  27.675  0.00  0.00      PROC  
ATOM   4325  N   ARG P  54     -69.114  84.155  27.322  0.00  0.00      PROC  
ATOM   4326  HN  ARG P  54     -69.975  84.513  27.675  0.00  0.00      PROC  
ATOM   4327  CA  ARG P  54     -68.659  84.886  26.164  0.00  0.00      PROC  
ATOM   4328  HA  ARG P  54     -68.048  84.196  25.600  0.00  0.00      PROC  
ATOM   4329  CB  ARG P  54     -69.870  85.305  25.342  0.00  0.00      PROC  
ATOM   4330  HB1 ARG P  54     -69.447  85.616  24.363  0.00  0.00      PROC  
ATOM   4331  HB2 ARG P  54     -70.493  86.120  25.767  0.00  0.00      PROC  
ATOM   4332  CG  ARG P  54     -70.953  84.218  25.026  0.00  0.00      PROC  
ATOM   4333  HG1 ARG P  54     -71.654  84.709  24.317  0.00  0.00      PROC  
ATOM   4334  HG2 ARG P  54     -71.529  83.904  25.923  0.00  0.00      PROC  
ATOM   4335  CD  ARG P  54     -70.365  83.022  24.371  0.00  0.00      PROC  
ATOM   4336  HD1 ARG P  54     -69.657  82.466  25.022  0.00  0.00      PROC  
ATOM   4337  HD2 ARG P  54     -69.951  83.265  23.369  0.00  0.00      PROC  
ATOM   4338  NE  ARG P  54     -71.449  81.984  24.054  0.00  0.00      PROC  
ATOM   4339  HE  ARG P  54     -71.404  81.092  24.503  0.00  0.00      PROC  
ATOM   4340  CZ  ARG P  54     -72.289  82.014  23.024  0.00  0.00      PROC  
ATOM   4341  NH1 ARG P  54     -72.290  83.004  22.221  0.00  0.00      PROC  
ATOM   4342 HH11 ARG P  54     -73.212  83.098  21.847  0.00  0.00      PROC  
ATOM   4343 HH12 ARG P  54     -71.686  83.795  22.320  0.00  0.00      PROC  
ATOM   4344  NH2 ARG P  54     -73.229  81.080  22.834  0.00  0.00      PROC  
ATOM   4345 HH21 ARG P  54     -73.823  81.165  22.034  0.00  0.00      PROC  
ATOM   4346 HH22 ARG P  54     -73.367  80.332  23.483  0.00  0.00      PROC  
ATOM   4347  C   ARG P  54     -67.880  86.126  26.539  0.00  0.00      PROC  
ATOM   4348  O   ARG P  54     -67.291  86.762  25.654  0.00  0.00      PROC  
ATOM   4349  N   ASP P  55     -68.068  86.509  27.808  0.00  0.00      PROC  
ATOM   4350  HN  ASP P  55     -68.453  85.938  28.528  0.00  0.00      PROC  
ATOM   4351  CA  ASP P  55     -67.657  87.839  28.223  0.00  0.00      PROC  
ATOM   4352  HA  ASP P  55     -67.987  88.515  27.448  0.00  0.00      PROC  
ATOM   4353  CB  ASP P  55     -68.295  88.038  29.709  0.00  0.00      PROC  
ATOM   4354  HB1 ASP P  55     -67.990  88.965  30.240  0.00  0.00      PROC  
ATOM   4355  HB2 ASP P  55     -68.043  87.170  30.355  0.00  0.00      PROC  
ATOM   4356  CG  ASP P  55     -69.816  88.088  29.773  0.00  0.00      PROC  
ATOM   4357  OD1 ASP P  55     -70.529  87.831  28.758  0.00  0.00      PROC  
ATOM   4358  OD2 ASP P  55     -70.223  88.281  30.931  0.00  0.00      PROC  
ATOM   4359  C   ASP P  55     -66.160  88.059  28.371  0.00  0.00      PROC  
ATOM   4360  O   ASP P  55     -65.434  87.153  28.839  0.00  0.00      PROC  
ATOM   4361  N   PRO P  56     -65.618  89.179  27.955  0.00  0.00      PROC  
ATOM   4362  CD  PRO P  56     -66.428  90.264  27.276  0.00  0.00      PROC  
ATOM   4363  HD1 PRO P  56     -67.263  90.582  27.938  0.00  0.00      PROC  
ATOM   4364  HD2 PRO P  56     -67.035  89.967  26.394  0.00  0.00      PROC  
ATOM   4365  CA  PRO P  56     -64.320  89.630  28.255  0.00  0.00      PROC  
ATOM   4366  HA  PRO P  56     -63.865  89.036  27.475  0.00  0.00      PROC  
ATOM   4367  CB  PRO P  56     -64.266  91.115  27.957  0.00  0.00      PROC  
ATOM   4368  HB1 PRO P  56     -63.229  91.357  27.639  0.00  0.00      PROC  
ATOM   4369  HB2 PRO P  56     -64.700  91.693  28.800  0.00  0.00      PROC  
ATOM   4370  CG  PRO P  56     -65.408  91.230  26.881  0.00  0.00      PROC  
ATOM   4371  HG1 PRO P  56     -65.768  92.267  26.707  0.00  0.00      PROC  
ATOM   4372  HG2 PRO P  56     -65.067  90.902  25.876  0.00  0.00      PROC  
ATOM   4373  C   PRO P  56     -63.707  89.216  29.580  0.00  0.00      PROC  
ATOM   4374  O   PRO P  56     -64.323  89.287  30.573  0.00  0.00      PROC  
ATOM   4375  N   LYS P  57     -62.439  88.657  29.600  0.00  0.00      PROC  
ATOM   4376  HN  LYS P  57     -62.035  88.431  28.718  0.00  0.00      PROC  
ATOM   4377  CA  LYS P  57     -61.739  88.391  30.841  0.00  0.00      PROC  
ATOM   4378  HA  LYS P  57     -62.444  87.931  31.517  0.00  0.00      PROC  
ATOM   4379  CB  LYS P  57     -60.510  87.436  30.732  0.00  0.00      PROC  
ATOM   4380  HB1 LYS P  57     -59.859  87.389  31.631  0.00  0.00      PROC  
ATOM   4381  HB2 LYS P  57     -59.917  87.852  29.890  0.00  0.00      PROC  
ATOM   4382  CG  LYS P  57     -60.843  85.963  30.507  0.00  0.00      PROC  
ATOM   4383  HG1 LYS P  57     -61.567  85.734  29.696  0.00  0.00      PROC  
ATOM   4384  HG2 LYS P  57     -61.422  85.583  31.375  0.00  0.00      PROC  
ATOM   4385  CD  LYS P  57     -59.555  85.189  30.288  0.00  0.00      PROC  
ATOM   4386  HD1 LYS P  57     -59.832  84.118  30.387  0.00  0.00      PROC  
ATOM   4387  HD2 LYS P  57     -59.013  85.441  31.224  0.00  0.00      PROC  
ATOM   4388  CE  LYS P  57     -58.722  85.488  29.058  0.00  0.00      PROC  
ATOM   4389  HE1 LYS P  57     -58.146  86.414  29.268  0.00  0.00      PROC  
ATOM   4390  HE2 LYS P  57     -59.304  85.654  28.126  0.00  0.00      PROC  
ATOM   4391  NZ  LYS P  57     -57.731  84.476  28.868  0.00  0.00      PROC  
ATOM   4392  HZ1 LYS P  57     -57.074  84.693  28.091  0.00  0.00      PROC  
ATOM   4393  HZ2 LYS P  57     -58.130  83.519  28.786  0.00  0.00      PROC  
ATOM   4394  HZ3 LYS P  57     -57.097  84.485  29.693  0.00  0.00      PROC  
ATOM   4395  C   LYS P  57     -61.339  89.720  31.572  0.00  0.00      PROC  
ATOM   4396  O   LYS P  57     -60.723  90.614  30.923  0.00  0.00      PROC  
ATOM   4397  N   HSD P  58     -61.536  89.786  32.912  0.00  0.00      PROC  
ATOM   4398  HN  HSD P  58     -61.831  88.953  33.373  0.00  0.00      PROC  
ATOM   4399  CA  HSD P  58     -61.281  90.982  33.638  0.00  0.00      PROC  
ATOM   4400  HA  HSD P  58     -61.586  90.711  34.639  0.00  0.00      PROC  
ATOM   4401  CB  HSD P  58     -59.796  91.468  33.702  0.00  0.00      PROC  
ATOM   4402  HB1 HSD P  58     -59.613  92.265  34.453  0.00  0.00      PROC  
ATOM   4403  HB2 HSD P  58     -59.492  91.724  32.664  0.00  0.00      PROC  
ATOM   4404  ND1 HSD P  58     -59.136  89.495  35.220  0.00  0.00      PROC  
ATOM   4405  HD1 HSD P  58     -59.879  89.474  35.889  0.00  0.00      PROC  
ATOM   4406  CG  HSD P  58     -58.863  90.422  34.219  0.00  0.00      PROC  
ATOM   4407  CE1 HSD P  58     -58.049  88.744  35.349  0.00  0.00      PROC  
ATOM   4408  HE1 HSD P  58     -57.836  88.044  36.157  0.00  0.00      PROC  
ATOM   4409  NE2 HSD P  58     -57.106  89.062  34.510  0.00  0.00      PROC  
ATOM   4410  CD2 HSD P  58     -57.586  90.172  33.804  0.00  0.00      PROC  
ATOM   4411  HD2 HSD P  58     -56.985  90.731  33.097  0.00  0.00      PROC  
ATOM   4412  C   HSD P  58     -62.253  92.139  33.296  0.00  0.00      PROC  
ATOM   4413  O   HSD P  58     -61.857  93.305  33.385  0.00  0.00      PROC  
ATOM   4414  N   LEU P  59     -63.543  91.925  32.997  0.00  0.00      PROC  
ATOM   4415  HN  LEU P  59     -63.621  90.939  32.871  0.00  0.00      PROC  
ATOM   4416  CA  LEU P  59     -64.658  92.816  32.747  0.00  0.00      PROC  
ATOM   4417  HA  LEU P  59     -65.534  92.187  32.695  0.00  0.00      PROC  
ATOM   4418  CB  LEU P  59     -64.747  93.839  33.883  0.00  0.00      PROC  
ATOM   4419  HB1 LEU P  59     -65.564  94.536  33.601  0.00  0.00      PROC  
ATOM   4420  HB2 LEU P  59     -63.785  94.393  33.931  0.00  0.00      PROC  
ATOM   4421  CG  LEU P  59     -64.970  93.312  35.323  0.00  0.00      PROC  
ATOM   4422  HG  LEU P  59     -64.063  92.699  35.512  0.00  0.00      PROC  
ATOM   4423  CD1 LEU P  59     -64.981  94.442  36.394  0.00  0.00      PROC  
ATOM   4424 HD11 LEU P  59     -64.784  93.959  37.375  0.00  0.00      PROC  
ATOM   4425 HD12 LEU P  59     -66.020  94.834  36.441  0.00  0.00      PROC  
ATOM   4426 HD13 LEU P  59     -64.248  95.267  36.269  0.00  0.00      PROC  
ATOM   4427  CD2 LEU P  59     -66.242  92.515  35.573  0.00  0.00      PROC  
ATOM   4428 HD21 LEU P  59     -66.281  92.015  36.564  0.00  0.00      PROC  
ATOM   4429 HD22 LEU P  59     -66.266  91.684  34.836  0.00  0.00      PROC  
ATOM   4430 HD23 LEU P  59     -67.096  93.225  35.534  0.00  0.00      PROC  
ATOM   4431  C   LEU P  59     -64.593  93.570  31.394  0.00  0.00      PROC  
ATOM   4432  O   LEU P  59     -63.544  94.056  30.908  0.00  0.00      PROC  
ATOM   4433  N   ASN P  60     -65.785  93.691  30.864  0.00  0.00      PROC  
ATOM   4434  HN  ASN P  60     -66.530  93.081  31.120  0.00  0.00      PROC  
ATOM   4435  CA  ASN P  60     -66.181  94.506  29.764  0.00  0.00      PROC  
ATOM   4436  HA  ASN P  60     -65.315  94.403  29.127  0.00  0.00      PROC  
ATOM   4437  CB  ASN P  60     -67.450  93.913  29.040  0.00  0.00      PROC  
ATOM   4438  HB1 ASN P  60     -68.199  94.018  29.854  0.00  0.00      PROC  
ATOM   4439  HB2 ASN P  60     -67.265  92.845  28.796  0.00  0.00      PROC  
ATOM   4440  CG  ASN P  60     -67.916  94.682  27.831  0.00  0.00      PROC  
ATOM   4441  OD1 ASN P  60     -69.124  94.714  27.634  0.00  0.00      PROC  
ATOM   4442  ND2 ASN P  60     -67.094  95.325  27.003  0.00  0.00      PROC  
ATOM   4443 HD21 ASN P  60     -66.095  95.353  27.016  0.00  0.00      PROC  
ATOM   4444 HD22 ASN P  60     -67.463  95.816  26.214  0.00  0.00      PROC  
ATOM   4445  C   ASN P  60     -66.309  95.970  30.151  0.00  0.00      PROC  
ATOM   4446  O   ASN P  60     -67.017  96.365  31.057  0.00  0.00      PROC  
ATOM   4447  N   ASP P  61     -65.636  96.864  29.486  0.00  0.00      PROC  
ATOM   4448  HN  ASP P  61     -65.020  96.610  28.744  0.00  0.00      PROC  
ATOM   4449  CA  ASP P  61     -65.776  98.313  29.652  0.00  0.00      PROC  
ATOM   4450  HA  ASP P  61     -65.654  98.596  30.687  0.00  0.00      PROC  
ATOM   4451  CB  ASP P  61     -64.796  99.146  28.867  0.00  0.00      PROC  
ATOM   4452  HB1 ASP P  61     -65.019 100.206  29.111  0.00  0.00      PROC  
ATOM   4453  HB2 ASP P  61     -64.912  98.900  27.790  0.00  0.00      PROC  
ATOM   4454  CG  ASP P  61     -63.362  98.796  29.314  0.00  0.00      PROC  
ATOM   4455  OD1 ASP P  61     -62.370  98.878  28.604  0.00  0.00      PROC  
ATOM   4456  OD2 ASP P  61     -63.244  98.366  30.522  0.00  0.00      PROC  
ATOM   4457  C   ASP P  61     -67.253  98.758  29.273  0.00  0.00      PROC  
ATOM   4458  O   ASP P  61     -67.715  98.365  28.207  0.00  0.00      PROC  
ATOM   4459  N   ASP P  62     -67.916  99.523  30.180  0.00  0.00      PROC  
ATOM   4460  HN  ASP P  62     -67.379  99.652  31.009  0.00  0.00      PROC  
ATOM   4461  CA  ASP P  62     -69.170 100.259  30.130  0.00  0.00      PROC  
ATOM   4462  HA  ASP P  62     -70.026  99.601  30.103  0.00  0.00      PROC  
ATOM   4463  CB  ASP P  62     -69.340 101.117  31.404  0.00  0.00      PROC  
ATOM   4464  HB1 ASP P  62     -70.264 101.730  31.332  0.00  0.00      PROC  
ATOM   4465  HB2 ASP P  62     -68.547 101.870  31.601  0.00  0.00      PROC  
ATOM   4466  CG  ASP P  62     -69.421 100.324  32.660  0.00  0.00      PROC  
ATOM   4467  OD1 ASP P  62     -69.324 100.905  33.757  0.00  0.00      PROC  
ATOM   4468  OD2 ASP P  62     -69.889  99.161  32.545  0.00  0.00      PROC  
ATOM   4469  C   ASP P  62     -69.325 101.056  28.817  0.00  0.00      PROC  
ATOM   4470  O   ASP P  62     -70.314 100.898  28.101  0.00  0.00      PROC  
ATOM   4471  N   VAL P  63     -68.241 101.684  28.388  0.00  0.00      PROC  
ATOM   4472  HN  VAL P  63     -67.376 101.664  28.882  0.00  0.00      PROC  
ATOM   4473  CA  VAL P  63     -68.238 102.498  27.207  0.00  0.00      PROC  
ATOM   4474  HA  VAL P  63     -69.107 103.135  27.131  0.00  0.00      PROC  
ATOM   4475  CB  VAL P  63     -67.149 103.582  27.205  0.00  0.00      PROC  
ATOM   4476  HB  VAL P  63     -66.978 104.013  26.195  0.00  0.00      PROC  
ATOM   4477  CG1 VAL P  63     -67.620 104.807  28.024  0.00  0.00      PROC  
ATOM   4478 HG11 VAL P  63     -68.637 105.181  27.778  0.00  0.00      PROC  
ATOM   4479 HG12 VAL P  63     -66.908 105.627  27.787  0.00  0.00      PROC  
ATOM   4480 HG13 VAL P  63     -67.584 104.674  29.126  0.00  0.00      PROC  
ATOM   4481  CG2 VAL P  63     -65.786 103.026  27.589  0.00  0.00      PROC  
ATOM   4482 HG21 VAL P  63     -65.757 102.949  28.696  0.00  0.00      PROC  
ATOM   4483 HG22 VAL P  63     -64.994 103.772  27.363  0.00  0.00      PROC  
ATOM   4484 HG23 VAL P  63     -65.540 102.052  27.115  0.00  0.00      PROC  
ATOM   4485  C   VAL P  63     -68.082 101.631  25.938  0.00  0.00      PROC  
ATOM   4486  O   VAL P  63     -68.223 102.239  24.854  0.00  0.00      PROC  
ATOM   4487  N   VAL P  64     -67.865 100.232  25.963  0.00  0.00      PROC  
ATOM   4488  HN  VAL P  64     -67.739  99.701  26.797  0.00  0.00      PROC  
ATOM   4489  CA  VAL P  64     -67.779  99.429  24.737  0.00  0.00      PROC  
ATOM   4490  HA  VAL P  64     -67.451 100.051  23.917  0.00  0.00      PROC  
ATOM   4491  CB  VAL P  64     -66.632  98.454  24.839  0.00  0.00      PROC  
ATOM   4492  HB  VAL P  64     -66.752  97.898  25.794  0.00  0.00      PROC  
ATOM   4493  CG1 VAL P  64     -66.666  97.385  23.799  0.00  0.00      PROC  
ATOM   4494 HG11 VAL P  64     -65.783  96.719  23.905  0.00  0.00      PROC  
ATOM   4495 HG12 VAL P  64     -66.710  97.795  22.768  0.00  0.00      PROC  
ATOM   4496 HG13 VAL P  64     -67.623  96.842  23.948  0.00  0.00      PROC  
ATOM   4497  CG2 VAL P  64     -65.224  99.159  24.728  0.00  0.00      PROC  
ATOM   4498 HG21 VAL P  64     -64.464  98.360  24.861  0.00  0.00      PROC  
ATOM   4499 HG22 VAL P  64     -65.092  99.969  25.476  0.00  0.00      PROC  
ATOM   4500 HG23 VAL P  64     -65.065  99.630  23.734  0.00  0.00      PROC  
ATOM   4501  C   VAL P  64     -69.119  98.730  24.530  0.00  0.00      PROC  
ATOM   4502  O   VAL P  64     -69.460  98.284  23.449  0.00  0.00      PROC  
ATOM   4503  N   LYS P  65     -69.961  98.740  25.652  0.00  0.00      PROC  
ATOM   4504  HN  LYS P  65     -69.871  99.228  26.517  0.00  0.00      PROC  
ATOM   4505  CA  LYS P  65     -71.292  98.164  25.604  0.00  0.00      PROC  
ATOM   4506  HA  LYS P  65     -71.168  97.177  25.184  0.00  0.00      PROC  
ATOM   4507  CB  LYS P  65     -71.898  97.997  27.064  0.00  0.00      PROC  
ATOM   4508  HB1 LYS P  65     -72.988  97.869  26.890  0.00  0.00      PROC  
ATOM   4509  HB2 LYS P  65     -71.751  98.983  27.556  0.00  0.00      PROC  
ATOM   4510  CG  LYS P  65     -71.189  96.998  27.878  0.00  0.00      PROC  
ATOM   4511  HG1 LYS P  65     -70.126  97.303  27.769  0.00  0.00      PROC  
ATOM   4512  HG2 LYS P  65     -71.253  95.956  27.499  0.00  0.00      PROC  
ATOM   4513  CD  LYS P  65     -71.449  97.040  29.472  0.00  0.00      PROC  
ATOM   4514  HD1 LYS P  65     -72.422  96.550  29.692  0.00  0.00      PROC  
ATOM   4515  HD2 LYS P  65     -71.448  98.135  29.660  0.00  0.00      PROC  
ATOM   4516  CE  LYS P  65     -70.339  96.420  30.338  0.00  0.00      PROC  
ATOM   4517  HE1 LYS P  65     -69.349  96.888  30.152  0.00  0.00      PROC  
ATOM   4518  HE2 LYS P  65     -70.227  95.341  30.097  0.00  0.00      PROC  
ATOM   4519  NZ  LYS P  65     -70.589  96.620  31.769  0.00  0.00      PROC  
ATOM   4520  HZ1 LYS P  65     -70.331  97.557  32.137  0.00  0.00      PROC  
ATOM   4521  HZ2 LYS P  65     -70.016  95.840  32.150  0.00  0.00      PROC  
ATOM   4522  HZ3 LYS P  65     -71.525  96.408  32.172  0.00  0.00      PROC  
ATOM   4523  C   LYS P  65     -72.287  99.069  24.731  0.00  0.00      PROC  
ATOM   4524  O   LYS P  65     -72.262 100.255  24.777  0.00  0.00      PROC  
ATOM   4525  N   ILE P  66     -73.014  98.491  23.820  0.00  0.00      PROC  
ATOM   4526  HN  ILE P  66     -72.897  97.544  23.531  0.00  0.00      PROC  
ATOM   4527  CA  ILE P  66     -73.935  99.243  23.027  0.00  0.00      PROC  
ATOM   4528  HA  ILE P  66     -73.688 100.294  22.990  0.00  0.00      PROC  
ATOM   4529  CB  ILE P  66     -73.919  98.646  21.583  0.00  0.00      PROC  
ATOM   4530  HB  ILE P  66     -74.181  97.574  21.705  0.00  0.00      PROC  
ATOM   4531  CG2 ILE P  66     -74.934  99.265  20.602  0.00  0.00      PROC  
ATOM   4532 HG21 ILE P  66     -74.695 100.330  20.397  0.00  0.00      PROC  
ATOM   4533 HG22 ILE P  66     -75.951  99.114  21.025  0.00  0.00      PROC  
ATOM   4534 HG23 ILE P  66     -74.942  98.923  19.545  0.00  0.00      PROC  
ATOM   4535  CG1 ILE P  66     -72.572  98.673  20.910  0.00  0.00      PROC  
ATOM   4536 HG11 ILE P  66     -71.860  99.079  21.659  0.00  0.00      PROC  
ATOM   4537 HG12 ILE P  66     -72.548  99.341  20.022  0.00  0.00      PROC  
ATOM   4538  CD  ILE P  66     -72.086  97.267  20.342  0.00  0.00      PROC  
ATOM   4539  HD1 ILE P  66     -71.106  97.330  19.822  0.00  0.00      PROC  
ATOM   4540  HD2 ILE P  66     -72.939  96.948  19.707  0.00  0.00      PROC  
ATOM   4541  HD3 ILE P  66     -72.057  96.477  21.123  0.00  0.00      PROC  
ATOM   4542  C   ILE P  66     -75.385  99.246  23.542  0.00  0.00      PROC  
ATOM   4543  O   ILE P  66     -75.972  98.154  23.712  0.00  0.00      PROC  
ATOM   4544  N   ASP P  67     -76.027 100.456  23.712  0.00  0.00      PROC  
ATOM   4545  HN  ASP P  67     -75.599 101.290  23.372  0.00  0.00      PROC  
ATOM   4546  CA  ASP P  67     -77.241 100.620  24.488  0.00  0.00      PROC  
ATOM   4547  HA  ASP P  67     -77.899  99.821  24.179  0.00  0.00      PROC  
ATOM   4548  CB  ASP P  67     -76.950 100.722  25.999  0.00  0.00      PROC  
ATOM   4549  HB1 ASP P  67     -76.150 101.482  26.131  0.00  0.00      PROC  
ATOM   4550  HB2 ASP P  67     -76.452  99.814  26.400  0.00  0.00      PROC  
ATOM   4551  CG  ASP P  67     -78.059 101.105  26.944  0.00  0.00      PROC  
ATOM   4552  OD1 ASP P  67     -78.516 102.268  27.023  0.00  0.00      PROC  
ATOM   4553  OD2 ASP P  67     -78.536 100.080  27.597  0.00  0.00      PROC  
ATOM   4554  C   ASP P  67     -77.950 101.842  23.977  0.00  0.00      PROC  
ATOM   4555  O   ASP P  67     -77.426 102.891  23.701  0.00  0.00      PROC  
ATOM   4556  N   PHE P  68     -79.292 101.738  24.015  0.00  0.00      PROC  
ATOM   4557  HN  PHE P  68     -79.675 100.871  24.325  0.00  0.00      PROC  
ATOM   4558  CA  PHE P  68     -80.288 102.660  23.543  0.00  0.00      PROC  
ATOM   4559  HA  PHE P  68     -79.892 102.821  22.551  0.00  0.00      PROC  
ATOM   4560  CB  PHE P  68     -81.630 101.966  23.452  0.00  0.00      PROC  
ATOM   4561  HB1 PHE P  68     -81.976 101.778  24.491  0.00  0.00      PROC  
ATOM   4562  HB2 PHE P  68     -81.619 100.933  23.042  0.00  0.00      PROC  
ATOM   4563  CG  PHE P  68     -82.607 102.832  22.710  0.00  0.00      PROC  
ATOM   4564  CD1 PHE P  68     -82.512 102.842  21.325  0.00  0.00      PROC  
ATOM   4565  HD1 PHE P  68     -81.685 102.346  20.839  0.00  0.00      PROC  
ATOM   4566  CE1 PHE P  68     -83.366 103.678  20.533  0.00  0.00      PROC  
ATOM   4567  HE1 PHE P  68     -83.283 103.870  19.473  0.00  0.00      PROC  
ATOM   4568  CZ  PHE P  68     -84.287 104.416  21.232  0.00  0.00      PROC  
ATOM   4569  HZ  PHE P  68     -85.057 104.931  20.676  0.00  0.00      PROC  
ATOM   4570  CD2 PHE P  68     -83.537 103.640  23.382  0.00  0.00      PROC  
ATOM   4571  HD2 PHE P  68     -83.554 103.683  24.461  0.00  0.00      PROC  
ATOM   4572  CE2 PHE P  68     -84.470 104.435  22.645  0.00  0.00      PROC  
ATOM   4573  HE2 PHE P  68     -85.069 105.140  23.201  0.00  0.00      PROC  
ATOM   4574  C   PHE P  68     -80.388 104.028  24.221  0.00  0.00      PROC  
ATOM   4575  O   PHE P  68     -80.322 105.011  23.482  0.00  0.00      PROC  
ATOM   4576  N   GLU P  69     -80.311 104.096  25.559  0.00  0.00      PROC  
ATOM   4577  HN  GLU P  69     -80.178 103.287  26.126  0.00  0.00      PROC  
ATOM   4578  CA  GLU P  69     -80.415 105.381  26.234  0.00  0.00      PROC  
ATOM   4579  HA  GLU P  69     -80.974 106.095  25.647  0.00  0.00      PROC  
ATOM   4580  CB  GLU P  69     -81.319 105.341  27.452  0.00  0.00      PROC  
ATOM   4581  HB1 GLU P  69     -81.473 106.283  28.021  0.00  0.00      PROC  
ATOM   4582  HB2 GLU P  69     -80.733 104.630  28.072  0.00  0.00      PROC  
ATOM   4583  CG  GLU P  69     -82.789 104.751  27.263  0.00  0.00      PROC  
ATOM   4584  HG1 GLU P  69     -82.741 103.777  26.731  0.00  0.00      PROC  
ATOM   4585  HG2 GLU P  69     -83.270 105.386  26.488  0.00  0.00      PROC  
ATOM   4586  CD  GLU P  69     -83.695 104.779  28.479  0.00  0.00      PROC  
ATOM   4587  OE1 GLU P  69     -83.761 105.865  29.100  0.00  0.00      PROC  
ATOM   4588  OE2 GLU P  69     -84.443 103.775  28.763  0.00  0.00      PROC  
ATOM   4589  C   GLU P  69     -79.045 106.016  26.594  0.00  0.00      PROC  
ATOM   4590  O   GLU P  69     -78.958 106.966  27.330  0.00  0.00      PROC  
ATOM   4591  N   ASP P  70     -78.047 105.413  26.014  0.00  0.00      PROC  
ATOM   4592  HN  ASP P  70     -78.337 104.690  25.392  0.00  0.00      PROC  
ATOM   4593  CA  ASP P  70     -76.684 105.765  26.028  0.00  0.00      PROC  
ATOM   4594  HA  ASP P  70     -76.528 106.387  26.897  0.00  0.00      PROC  
ATOM   4595  CB  ASP P  70     -75.845 104.455  26.006  0.00  0.00      PROC  
ATOM   4596  HB1 ASP P  70     -75.600 104.144  24.968  0.00  0.00      PROC  
ATOM   4597  HB2 ASP P  70     -76.423 103.628  26.472  0.00  0.00      PROC  
ATOM   4598  CG  ASP P  70     -74.464 104.536  26.674  0.00  0.00      PROC  
ATOM   4599  OD1 ASP P  70     -73.670 103.594  26.386  0.00  0.00      PROC  
ATOM   4600  OD2 ASP P  70     -73.997 105.532  27.208  0.00  0.00      PROC  
ATOM   4601  C   ASP P  70     -76.505 106.541  24.715  0.00  0.00      PROC  
ATOM   4602  O   ASP P  70     -76.369 107.720  24.711  0.00  0.00      PROC  
ATOM   4603  N   VAL P  71     -76.695 105.856  23.555  0.00  0.00      PROC  
ATOM   4604  HN  VAL P  71     -76.904 104.894  23.711  0.00  0.00      PROC  
ATOM   4605  CA  VAL P  71     -76.544 106.329  22.228  0.00  0.00      PROC  
ATOM   4606  HA  VAL P  71     -75.538 106.704  22.115  0.00  0.00      PROC  
ATOM   4607  CB  VAL P  71     -76.527 105.104  21.396  0.00  0.00      PROC  
ATOM   4608  HB  VAL P  71     -77.311 104.370  21.682  0.00  0.00      PROC  
ATOM   4609  CG1 VAL P  71     -76.858 105.465  19.955  0.00  0.00      PROC  
ATOM   4610 HG11 VAL P  71     -76.243 106.278  19.514  0.00  0.00      PROC  
ATOM   4611 HG12 VAL P  71     -77.923 105.761  19.841  0.00  0.00      PROC  
ATOM   4612 HG13 VAL P  71     -76.892 104.531  19.355  0.00  0.00      PROC  
ATOM   4613  CG2 VAL P  71     -75.157 104.409  21.435  0.00  0.00      PROC  
ATOM   4614 HG21 VAL P  71     -75.240 103.398  20.981  0.00  0.00      PROC  
ATOM   4615 HG22 VAL P  71     -74.845 104.208  22.482  0.00  0.00      PROC  
ATOM   4616 HG23 VAL P  71     -74.362 104.929  20.859  0.00  0.00      PROC  
ATOM   4617  C   VAL P  71     -77.506 107.439  21.845  0.00  0.00      PROC  
ATOM   4618  O   VAL P  71     -77.014 108.393  21.216  0.00  0.00      PROC  
ATOM   4619  N   ILE P  72     -78.774 107.282  22.229  0.00  0.00      PROC  
ATOM   4620  HN  ILE P  72     -78.987 106.430  22.701  0.00  0.00      PROC  
ATOM   4621  CA  ILE P  72     -79.872 108.170  21.985  0.00  0.00      PROC  
ATOM   4622  HA  ILE P  72     -79.619 108.996  21.337  0.00  0.00      PROC  
ATOM   4623  CB  ILE P  72     -81.041 107.376  21.393  0.00  0.00      PROC  
ATOM   4624  HB  ILE P  72     -81.357 106.479  21.967  0.00  0.00      PROC  
ATOM   4625  CG2 ILE P  72     -82.310 108.296  21.475  0.00  0.00      PROC  
ATOM   4626 HG21 ILE P  72     -82.716 108.299  22.509  0.00  0.00      PROC  
ATOM   4627 HG22 ILE P  72     -83.033 107.942  20.710  0.00  0.00      PROC  
ATOM   4628 HG23 ILE P  72     -81.972 109.333  21.262  0.00  0.00      PROC  
ATOM   4629  CG1 ILE P  72     -80.836 106.858  19.921  0.00  0.00      PROC  
ATOM   4630 HG11 ILE P  72     -81.722 106.276  19.588  0.00  0.00      PROC  
ATOM   4631 HG12 ILE P  72     -80.046 106.080  19.990  0.00  0.00      PROC  
ATOM   4632  CD  ILE P  72     -80.468 107.872  18.902  0.00  0.00      PROC  
ATOM   4633  HD1 ILE P  72     -79.716 108.675  19.056  0.00  0.00      PROC  
ATOM   4634  HD2 ILE P  72     -81.447 108.384  18.792  0.00  0.00      PROC  
ATOM   4635  HD3 ILE P  72     -80.272 107.428  17.903  0.00  0.00      PROC  
ATOM   4636  C   ILE P  72     -80.267 108.843  23.223  0.00  0.00      PROC  
ATOM   4637  O   ILE P  72     -80.753 108.264  24.197  0.00  0.00      PROC  
ATOM   4638  N   ALA P  73     -80.046 110.171  23.294  0.00  0.00      PROC  
ATOM   4639  HN  ALA P  73     -79.703 110.649  22.489  0.00  0.00      PROC  
ATOM   4640  CA  ALA P  73     -80.293 110.986  24.455  0.00  0.00      PROC  
ATOM   4641  HA  ALA P  73     -81.205 110.614  24.899  0.00  0.00      PROC  
ATOM   4642  CB  ALA P  73     -79.051 111.129  25.464  0.00  0.00      PROC  
ATOM   4643  HB1 ALA P  73     -79.244 111.935  26.205  0.00  0.00      PROC  
ATOM   4644  HB2 ALA P  73     -78.129 111.381  24.897  0.00  0.00      PROC  
ATOM   4645  HB3 ALA P  73     -78.960 110.127  25.935  0.00  0.00      PROC  
ATOM   4646  C   ALA P  73     -80.617 112.397  23.979  0.00  0.00      PROC  
ATOM   4647  O   ALA P  73     -79.894 113.006  23.208  0.00  0.00      PROC  
ATOM   4648  N   GLU P  74     -81.701 113.014  24.529  0.00  0.00      PROC  
ATOM   4649  HN  GLU P  74     -82.151 112.445  25.214  0.00  0.00      PROC  
ATOM   4650  CA  GLU P  74     -82.240 114.276  24.061  0.00  0.00      PROC  
ATOM   4651  HA  GLU P  74     -81.888 114.585  23.088  0.00  0.00      PROC  
ATOM   4652  CB  GLU P  74     -83.795 114.197  23.996  0.00  0.00      PROC  
ATOM   4653  HB1 GLU P  74     -84.254 115.089  23.520  0.00  0.00      PROC  
ATOM   4654  HB2 GLU P  74     -84.254 114.140  25.006  0.00  0.00      PROC  
ATOM   4655  CG  GLU P  74     -84.382 113.000  23.239  0.00  0.00      PROC  
ATOM   4656  HG1 GLU P  74     -84.063 112.081  23.775  0.00  0.00      PROC  
ATOM   4657  HG2 GLU P  74     -84.073 112.927  22.175  0.00  0.00      PROC  
ATOM   4658  CD  GLU P  74     -85.934 112.875  23.284  0.00  0.00      PROC  
ATOM   4659  OE1 GLU P  74     -86.522 113.054  22.170  0.00  0.00      PROC  
ATOM   4660  OE2 GLU P  74     -86.545 112.564  24.320  0.00  0.00      PROC  
ATOM   4661  C   GLU P  74     -81.921 115.408  24.998  0.00  0.00      PROC  
ATOM   4662  O   GLU P  74     -82.277 115.311  26.169  0.00  0.00      PROC  
ATOM   4663  N   PRO P  75     -81.103 116.390  24.657  0.00  0.00      PROC  
ATOM   4664  CD  PRO P  75     -80.040 116.352  23.659  0.00  0.00      PROC  
ATOM   4665  HD1 PRO P  75     -80.421 116.369  22.616  0.00  0.00      PROC  
ATOM   4666  HD2 PRO P  75     -79.267 115.562  23.770  0.00  0.00      PROC  
ATOM   4667  CA  PRO P  75     -81.071 117.672  25.469  0.00  0.00      PROC  
ATOM   4668  HA  PRO P  75     -80.601 117.412  26.406  0.00  0.00      PROC  
ATOM   4669  CB  PRO P  75     -80.185 118.603  24.636  0.00  0.00      PROC  
ATOM   4670  HB1 PRO P  75     -79.673 119.358  25.269  0.00  0.00      PROC  
ATOM   4671  HB2 PRO P  75     -80.796 119.236  23.957  0.00  0.00      PROC  
ATOM   4672  CG  PRO P  75     -79.291 117.657  23.844  0.00  0.00      PROC  
ATOM   4673  HG1 PRO P  75     -78.971 118.044  22.853  0.00  0.00      PROC  
ATOM   4674  HG2 PRO P  75     -78.332 117.431  24.357  0.00  0.00      PROC  
ATOM   4675  C   PRO P  75     -82.460 118.167  25.860  0.00  0.00      PROC  
ATOM   4676  O   PRO P  75     -83.355 118.315  25.001  0.00  0.00      PROC  
ATOM   4677  N   GLU P  76     -82.602 118.502  27.148  0.00  0.00      PROC  
ATOM   4678  HN  GLU P  76     -81.804 118.610  27.736  0.00  0.00      PROC  
ATOM   4679  CA  GLU P  76     -83.833 118.875  27.791  0.00  0.00      PROC  
ATOM   4680  HA  GLU P  76     -84.466 118.002  27.837  0.00  0.00      PROC  
ATOM   4681  CB  GLU P  76     -83.462 119.163  29.275  0.00  0.00      PROC  
ATOM   4682  HB1 GLU P  76     -84.141 119.871  29.796  0.00  0.00      PROC  
ATOM   4683  HB2 GLU P  76     -82.505 119.725  29.213  0.00  0.00      PROC  
ATOM   4684  CG  GLU P  76     -83.278 117.854  30.068  0.00  0.00      PROC  
ATOM   4685  HG1 GLU P  76     -82.807 117.122  29.378  0.00  0.00      PROC  
ATOM   4686  HG2 GLU P  76     -84.235 117.408  30.414  0.00  0.00      PROC  
ATOM   4687  CD  GLU P  76     -82.365 118.203  31.256  0.00  0.00      PROC  
ATOM   4688  OE1 GLU P  76     -81.158 117.818  31.205  0.00  0.00      PROC  
ATOM   4689  OE2 GLU P  76     -82.828 118.854  32.197  0.00  0.00      PROC  
ATOM   4690  C   GLU P  76     -84.618 120.015  27.225  0.00  0.00      PROC  
ATOM   4691  O   GLU P  76     -84.062 121.052  26.911  0.00  0.00      PROC  
ATOM   4692  N   GLY P  77     -85.928 119.813  26.999  0.00  0.00      PROC  
ATOM   4693  HN  GLY P  77     -86.326 118.902  27.063  0.00  0.00      PROC  
ATOM   4694  CA  GLY P  77     -86.733 120.978  26.745  0.00  0.00      PROC  
ATOM   4695  HA1 GLY P  77     -86.084 121.768  26.399  0.00  0.00      PROC  
ATOM   4696  HA2 GLY P  77     -87.286 121.291  27.618  0.00  0.00      PROC  
ATOM   4697  C   GLY P  77     -87.712 120.727  25.614  0.00  0.00      PROC  
ATOM   4698  O   GLY P  77     -88.812 121.192  25.637  0.00  0.00      PROC  
ATOM   4699  N   THR P  78     -87.336 119.863  24.607  0.00  0.00      PROC  
ATOM   4700  HN  THR P  78     -86.432 119.443  24.643  0.00  0.00      PROC  
ATOM   4701  CA  THR P  78     -88.160 119.377  23.542  0.00  0.00      PROC  
ATOM   4702  HA  THR P  78     -89.187 119.393  23.876  0.00  0.00      PROC  
ATOM   4703  CB  THR P  78     -87.925 120.126  22.267  0.00  0.00      PROC  
ATOM   4704  HB  THR P  78     -86.874 120.116  21.907  0.00  0.00      PROC  
ATOM   4705  OG1 THR P  78     -88.210 121.485  22.412  0.00  0.00      PROC  
ATOM   4706  HG1 THR P  78     -87.399 121.796  22.821  0.00  0.00      PROC  
ATOM   4707  CG2 THR P  78     -88.887 119.663  21.110  0.00  0.00      PROC  
ATOM   4708 HG21 THR P  78     -88.814 120.265  20.179  0.00  0.00      PROC  
ATOM   4709 HG22 THR P  78     -89.910 119.678  21.543  0.00  0.00      PROC  
ATOM   4710 HG23 THR P  78     -88.816 118.605  20.776  0.00  0.00      PROC  
ATOM   4711  C   THR P  78     -87.808 117.902  23.385  0.00  0.00      PROC  
ATOM   4712  O   THR P  78     -86.639 117.463  23.157  0.00  0.00      PROC  
ATOM   4713  N   HSD P  79     -88.829 117.044  23.535  0.00  0.00      PROC  
ATOM   4714  HN  HSD P  79     -89.734 117.398  23.754  0.00  0.00      PROC  
ATOM   4715  CA  HSD P  79     -88.703 115.598  23.588  0.00  0.00      PROC  
ATOM   4716  HA  HSD P  79     -87.682 115.330  23.362  0.00  0.00      PROC  
ATOM   4717  CB  HSD P  79     -88.963 114.988  25.017  0.00  0.00      PROC  
ATOM   4718  HB1 HSD P  79     -89.004 113.890  24.852  0.00  0.00      PROC  
ATOM   4719  HB2 HSD P  79     -89.947 115.433  25.276  0.00  0.00      PROC  
ATOM   4720  ND1 HSD P  79     -86.668 114.687  25.840  0.00  0.00      PROC  
ATOM   4721  HD1 HSD P  79     -86.545 113.930  25.198  0.00  0.00      PROC  
ATOM   4722  CG  HSD P  79     -87.865 115.382  25.934  0.00  0.00      PROC  
ATOM   4723  CE1 HSD P  79     -85.731 115.442  26.462  0.00  0.00      PROC  
ATOM   4724  HE1 HSD P  79     -84.711 115.058  26.457  0.00  0.00      PROC  
ATOM   4725  NE2 HSD P  79     -86.302 116.618  26.920  0.00  0.00      PROC  
ATOM   4726  CD2 HSD P  79     -87.636 116.586  26.573  0.00  0.00      PROC  
ATOM   4727  HD2 HSD P  79     -88.312 117.378  26.872  0.00  0.00      PROC  
ATOM   4728  C   HSD P  79     -89.653 114.973  22.671  0.00  0.00      PROC  
ATOM   4729  O   HSD P  79     -90.585 115.637  22.192  0.00  0.00      PROC  
ATOM   4730  N   SER P  80     -89.456 113.679  22.314  0.00  0.00      PROC  
ATOM   4731  HN  SER P  80     -88.664 113.246  22.736  0.00  0.00      PROC  
ATOM   4732  CA  SER P  80     -90.189 112.909  21.350  0.00  0.00      PROC  
ATOM   4733  HA  SER P  80     -90.801 113.584  20.771  0.00  0.00      PROC  
ATOM   4734  CB  SER P  80     -89.031 112.043  20.671  0.00  0.00      PROC  
ATOM   4735  HB1 SER P  80     -88.283 112.588  20.055  0.00  0.00      PROC  
ATOM   4736  HB2 SER P  80     -89.595 111.390  19.970  0.00  0.00      PROC  
ATOM   4737  OG  SER P  80     -88.376 111.237  21.667  0.00  0.00      PROC  
ATOM   4738  HG1 SER P  80     -87.675 111.715  22.116  0.00  0.00      PROC  
ATOM   4739  C   SER P  80     -91.277 112.090  22.101  0.00  0.00      PROC  
ATOM   4740  O   SER P  80     -91.162 111.924  23.326  0.00  0.00      PROC  
ATOM   4741  N   PHE P  81     -92.262 111.616  21.385  0.00  0.00      PROC  
ATOM   4742  HN  PHE P  81     -92.338 111.596  20.391  0.00  0.00      PROC  
ATOM   4743  CA  PHE P  81     -93.312 110.797  21.901  0.00  0.00      PROC  
ATOM   4744  HA  PHE P  81     -93.778 111.385  22.678  0.00  0.00      PROC  
ATOM   4745  CB  PHE P  81     -94.319 110.550  20.796  0.00  0.00      PROC  
ATOM   4746  HB1 PHE P  81     -95.191 109.898  21.018  0.00  0.00      PROC  
ATOM   4747  HB2 PHE P  81     -93.790 110.002  19.987  0.00  0.00      PROC  
ATOM   4748  CG  PHE P  81     -95.043 111.759  20.273  0.00  0.00      PROC  
ATOM   4749  CD1 PHE P  81     -95.012 111.924  18.878  0.00  0.00      PROC  
ATOM   4750  HD1 PHE P  81     -94.348 111.254  18.352  0.00  0.00      PROC  
ATOM   4751  CE1 PHE P  81     -95.831 112.837  18.249  0.00  0.00      PROC  
ATOM   4752  HE1 PHE P  81     -95.831 112.983  17.179  0.00  0.00      PROC  
ATOM   4753  CZ  PHE P  81     -96.696 113.654  19.018  0.00  0.00      PROC  
ATOM   4754  HZ  PHE P  81     -97.449 114.299  18.590  0.00  0.00      PROC  
ATOM   4755  CD2 PHE P  81     -95.908 112.474  21.011  0.00  0.00      PROC  
ATOM   4756  HD2 PHE P  81     -96.095 112.228  22.046  0.00  0.00      PROC  
ATOM   4757  CE2 PHE P  81     -96.686 113.466  20.443  0.00  0.00      PROC  
ATOM   4758  HE2 PHE P  81     -97.387 113.946  21.110  0.00  0.00      PROC  
ATOM   4759  C   PHE P  81     -92.821 109.508  22.466  0.00  0.00      PROC  
ATOM   4760  O   PHE P  81     -92.012 108.789  21.843  0.00  0.00      PROC  
ATOM   4761  N   ASP P  82     -93.390 109.075  23.610  0.00  0.00      PROC  
ATOM   4762  HN  ASP P  82     -93.953 109.696  24.149  0.00  0.00      PROC  
ATOM   4763  CA  ASP P  82     -92.953 107.871  24.269  0.00  0.00      PROC  
ATOM   4764  HA  ASP P  82     -91.884 107.975  24.379  0.00  0.00      PROC  
ATOM   4765  CB  ASP P  82     -93.655 107.694  25.592  0.00  0.00      PROC  
ATOM   4766  HB1 ASP P  82     -93.287 106.751  26.051  0.00  0.00      PROC  
ATOM   4767  HB2 ASP P  82     -94.760 107.689  25.475  0.00  0.00      PROC  
ATOM   4768  CG  ASP P  82     -93.269 108.655  26.718  0.00  0.00      PROC  
ATOM   4769  OD1 ASP P  82     -92.199 109.257  26.555  0.00  0.00      PROC  
ATOM   4770  OD2 ASP P  82     -94.011 108.739  27.716  0.00  0.00      PROC  
ATOM   4771  C   ASP P  82     -93.072 106.570  23.405  0.00  0.00      PROC  
ATOM   4772  O   ASP P  82     -92.229 105.681  23.493  0.00  0.00      PROC  
ATOM   4773  N   GLY P  83     -94.193 106.501  22.689  0.00  0.00      PROC  
ATOM   4774  HN  GLY P  83     -94.813 107.280  22.734  0.00  0.00      PROC  
ATOM   4775  CA  GLY P  83     -94.430 105.265  21.968  0.00  0.00      PROC  
ATOM   4776  HA1 GLY P  83     -95.446 105.356  21.615  0.00  0.00      PROC  
ATOM   4777  HA2 GLY P  83     -94.433 104.412  22.631  0.00  0.00      PROC  
ATOM   4778  C   GLY P  83     -93.598 105.044  20.745  0.00  0.00      PROC  
ATOM   4779  O   GLY P  83     -93.166 103.889  20.506  0.00  0.00      PROC  
ATOM   4780  N   ILE P  84     -93.236 106.076  19.993  0.00  0.00      PROC  
ATOM   4781  HN  ILE P  84     -93.722 106.923  20.197  0.00  0.00      PROC  
ATOM   4782  CA  ILE P  84     -92.187 106.090  19.013  0.00  0.00      PROC  
ATOM   4783  HA  ILE P  84     -92.484 105.350  18.285  0.00  0.00      PROC  
ATOM   4784  CB  ILE P  84     -92.133 107.409  18.186  0.00  0.00      PROC  
ATOM   4785  HB  ILE P  84     -92.054 108.213  18.949  0.00  0.00      PROC  
ATOM   4786  CG2 ILE P  84     -90.890 107.490  17.300  0.00  0.00      PROC  
ATOM   4787 HG21 ILE P  84     -89.991 107.653  17.931  0.00  0.00      PROC  
ATOM   4788 HG22 ILE P  84     -90.995 108.402  16.674  0.00  0.00      PROC  
ATOM   4789 HG23 ILE P  84     -90.665 106.560  16.735  0.00  0.00      PROC  
ATOM   4790  CG1 ILE P  84     -93.419 107.666  17.333  0.00  0.00      PROC  
ATOM   4791 HG11 ILE P  84     -93.561 108.695  16.938  0.00  0.00      PROC  
ATOM   4792 HG12 ILE P  84     -94.385 107.430  17.828  0.00  0.00      PROC  
ATOM   4793  CD  ILE P  84     -93.404 106.750  16.104  0.00  0.00      PROC  
ATOM   4794  HD1 ILE P  84     -93.091 105.713  16.350  0.00  0.00      PROC  
ATOM   4795  HD2 ILE P  84     -92.688 107.159  15.358  0.00  0.00      PROC  
ATOM   4796  HD3 ILE P  84     -94.285 106.750  15.428  0.00  0.00      PROC  
ATOM   4797  C   ILE P  84     -90.800 105.709  19.536  0.00  0.00      PROC  
ATOM   4798  O   ILE P  84     -90.090 104.911  19.001  0.00  0.00      PROC  
ATOM   4799  N   TRP P  85     -90.413 106.357  20.692  0.00  0.00      PROC  
ATOM   4800  HN  TRP P  85     -90.813 107.217  21.000  0.00  0.00      PROC  
ATOM   4801  CA  TRP P  85     -89.260 105.955  21.397  0.00  0.00      PROC  
ATOM   4802  HA  TRP P  85     -88.404 106.100  20.755  0.00  0.00      PROC  
ATOM   4803  CB  TRP P  85     -89.152 106.916  22.625  0.00  0.00      PROC  
ATOM   4804  HB1 TRP P  85     -90.093 106.679  23.166  0.00  0.00      PROC  
ATOM   4805  HB2 TRP P  85     -89.220 107.963  22.260  0.00  0.00      PROC  
ATOM   4806  CG  TRP P  85     -87.918 106.709  23.496  0.00  0.00      PROC  
ATOM   4807  CD1 TRP P  85     -87.894 105.927  24.582  0.00  0.00      PROC  
ATOM   4808  HD1 TRP P  85     -88.663 105.217  24.847  0.00  0.00      PROC  
ATOM   4809  NE1 TRP P  85     -86.729 106.137  25.270  0.00  0.00      PROC  
ATOM   4810  HE1 TRP P  85     -86.547 105.922  26.204  0.00  0.00      PROC  
ATOM   4811  CE2 TRP P  85     -86.034 107.161  24.706  0.00  0.00      PROC  
ATOM   4812  CD2 TRP P  85     -86.805 107.615  23.655  0.00  0.00      PROC  
ATOM   4813  CE3 TRP P  85     -86.296 108.755  22.900  0.00  0.00      PROC  
ATOM   4814  HE3 TRP P  85     -86.883 109.180  22.099  0.00  0.00      PROC  
ATOM   4815  CZ3 TRP P  85     -85.140 109.326  23.243  0.00  0.00      PROC  
ATOM   4816  HZ3 TRP P  85     -84.911 110.267  22.766  0.00  0.00      PROC  
ATOM   4817  CZ2 TRP P  85     -84.790 107.680  24.995  0.00  0.00      PROC  
ATOM   4818  HZ2 TRP P  85     -84.133 107.146  25.665  0.00  0.00      PROC  
ATOM   4819  CH2 TRP P  85     -84.338 108.731  24.249  0.00  0.00      PROC  
ATOM   4820  HH2 TRP P  85     -83.390 109.171  24.522  0.00  0.00      PROC  
ATOM   4821  C   TRP P  85     -89.279 104.450  21.822  0.00  0.00      PROC  
ATOM   4822  O   TRP P  85     -88.239 103.759  21.793  0.00  0.00      PROC  
ATOM   4823  N   LYS P  86     -90.401 103.887  22.323  0.00  0.00      PROC  
ATOM   4824  HN  LYS P  86     -91.247 104.396  22.463  0.00  0.00      PROC  
ATOM   4825  CA  LYS P  86     -90.527 102.535  22.787  0.00  0.00      PROC  
ATOM   4826  HA  LYS P  86     -89.761 102.256  23.495  0.00  0.00      PROC  
ATOM   4827  CB  LYS P  86     -91.830 102.410  23.648  0.00  0.00      PROC  
ATOM   4828  HB1 LYS P  86     -92.169 101.354  23.578  0.00  0.00      PROC  
ATOM   4829  HB2 LYS P  86     -92.658 103.041  23.262  0.00  0.00      PROC  
ATOM   4830  CG  LYS P  86     -91.554 102.682  25.132  0.00  0.00      PROC  
ATOM   4831  HG1 LYS P  86     -90.995 103.637  25.234  0.00  0.00      PROC  
ATOM   4832  HG2 LYS P  86     -90.861 101.909  25.527  0.00  0.00      PROC  
ATOM   4833  CD  LYS P  86     -92.863 102.883  25.858  0.00  0.00      PROC  
ATOM   4834  HD1 LYS P  86     -93.553 102.044  25.628  0.00  0.00      PROC  
ATOM   4835  HD2 LYS P  86     -93.285 103.808  25.410  0.00  0.00      PROC  
ATOM   4836  CE  LYS P  86     -92.615 102.992  27.306  0.00  0.00      PROC  
ATOM   4837  HE1 LYS P  86     -91.744 103.622  27.583  0.00  0.00      PROC  
ATOM   4838  HE2 LYS P  86     -92.693 102.059  27.905  0.00  0.00      PROC  
ATOM   4839  NZ  LYS P  86     -93.889 103.671  27.709  0.00  0.00      PROC  
ATOM   4840  HZ1 LYS P  86     -93.810 104.126  28.641  0.00  0.00      PROC  
ATOM   4841  HZ2 LYS P  86     -94.617 102.933  27.796  0.00  0.00      PROC  
ATOM   4842  HZ3 LYS P  86     -94.281 104.275  26.958  0.00  0.00      PROC  
ATOM   4843  C   LYS P  86     -90.447 101.449  21.711  0.00  0.00      PROC  
ATOM   4844  O   LYS P  86     -89.768 100.424  21.941  0.00  0.00      PROC  
ATOM   4845  N   ALA P  87     -91.011 101.733  20.573  0.00  0.00      PROC  
ATOM   4846  HN  ALA P  87     -91.656 102.488  20.489  0.00  0.00      PROC  
ATOM   4847  CA  ALA P  87     -90.862 101.050  19.339  0.00  0.00      PROC  
ATOM   4848  HA  ALA P  87     -91.048 100.000  19.510  0.00  0.00      PROC  
ATOM   4849  CB  ALA P  87     -91.821 101.612  18.195  0.00  0.00      PROC  
ATOM   4850  HB1 ALA P  87     -91.747 100.979  17.284  0.00  0.00      PROC  
ATOM   4851  HB2 ALA P  87     -91.457 102.638  17.974  0.00  0.00      PROC  
ATOM   4852  HB3 ALA P  87     -92.846 101.483  18.602  0.00  0.00      PROC  
ATOM   4853  C   ALA P  87     -89.383 101.133  18.890  0.00  0.00      PROC  
ATOM   4854  O   ALA P  87     -88.862 100.070  18.600  0.00  0.00      PROC  
ATOM   4855  N   SER P  88     -88.667 102.331  18.900  0.00  0.00      PROC  
ATOM   4856  HN  SER P  88     -89.117 103.149  19.247  0.00  0.00      PROC  
ATOM   4857  CA  SER P  88     -87.344 102.503  18.355  0.00  0.00      PROC  
ATOM   4858  HA  SER P  88     -87.324 102.202  17.318  0.00  0.00      PROC  
ATOM   4859  CB  SER P  88     -86.879 103.961  18.500  0.00  0.00      PROC  
ATOM   4860  HB1 SER P  88     -85.813 103.966  18.188  0.00  0.00      PROC  
ATOM   4861  HB2 SER P  88     -86.922 104.289  19.561  0.00  0.00      PROC  
ATOM   4862  OG  SER P  88     -87.626 104.866  17.744  0.00  0.00      PROC  
ATOM   4863  HG1 SER P  88     -88.540 104.988  18.012  0.00  0.00      PROC  
ATOM   4864  C   SER P  88     -86.440 101.570  19.129  0.00  0.00      PROC  
ATOM   4865  O   SER P  88     -85.652 100.778  18.529  0.00  0.00      PROC  
ATOM   4866  N   PHE P  89     -86.514 101.538  20.453  0.00  0.00      PROC  
ATOM   4867  HN  PHE P  89     -87.120 102.204  20.879  0.00  0.00      PROC  
ATOM   4868  CA  PHE P  89     -85.867 100.681  21.395  0.00  0.00      PROC  
ATOM   4869  HA  PHE P  89     -84.820 100.924  21.289  0.00  0.00      PROC  
ATOM   4870  CB  PHE P  89     -86.322 101.008  22.898  0.00  0.00      PROC  
ATOM   4871  HB1 PHE P  89     -87.422 101.154  22.850  0.00  0.00      PROC  
ATOM   4872  HB2 PHE P  89     -85.857 101.983  23.157  0.00  0.00      PROC  
ATOM   4873  CG  PHE P  89     -85.946  99.935  23.971  0.00  0.00      PROC  
ATOM   4874  CD1 PHE P  89     -84.625  99.582  24.214  0.00  0.00      PROC  
ATOM   4875  HD1 PHE P  89     -83.871 100.206  23.757  0.00  0.00      PROC  
ATOM   4876  CE1 PHE P  89     -84.216  98.585  25.166  0.00  0.00      PROC  
ATOM   4877  HE1 PHE P  89     -83.195  98.243  25.082  0.00  0.00      PROC  
ATOM   4878  CZ  PHE P  89     -85.266  98.016  25.950  0.00  0.00      PROC  
ATOM   4879  HZ  PHE P  89     -84.982  97.211  26.611  0.00  0.00      PROC  
ATOM   4880  CD2 PHE P  89     -86.961  99.240  24.680  0.00  0.00      PROC  
ATOM   4881  HD2 PHE P  89     -88.027  99.384  24.588  0.00  0.00      PROC  
ATOM   4882  CE2 PHE P  89     -86.598  98.265  25.662  0.00  0.00      PROC  
ATOM   4883  HE2 PHE P  89     -87.429  97.943  26.271  0.00  0.00      PROC  
ATOM   4884  C   PHE P  89     -85.948  99.242  21.047  0.00  0.00      PROC  
ATOM   4885  O   PHE P  89     -84.919  98.584  20.833  0.00  0.00      PROC  
ATOM   4886  N   THR P  90     -87.209  98.712  20.909  0.00  0.00      PROC  
ATOM   4887  HN  THR P  90     -88.024  99.271  21.040  0.00  0.00      PROC  
ATOM   4888  CA  THR P  90     -87.545  97.397  20.427  0.00  0.00      PROC  
ATOM   4889  HA  THR P  90     -87.013  96.745  21.104  0.00  0.00      PROC  
ATOM   4890  CB  THR P  90     -88.994  97.125  20.386  0.00  0.00      PROC  
ATOM   4891  HB  THR P  90     -89.551  98.021  20.037  0.00  0.00      PROC  
ATOM   4892  OG1 THR P  90     -89.379  96.897  21.702  0.00  0.00      PROC  
ATOM   4893  HG1 THR P  90     -90.336  96.836  21.664  0.00  0.00      PROC  
ATOM   4894  CG2 THR P  90     -89.307  95.888  19.464  0.00  0.00      PROC  
ATOM   4895 HG21 THR P  90     -89.249  96.284  18.427  0.00  0.00      PROC  
ATOM   4896 HG22 THR P  90     -90.358  95.533  19.535  0.00  0.00      PROC  
ATOM   4897 HG23 THR P  90     -88.592  95.042  19.545  0.00  0.00      PROC  
ATOM   4898  C   THR P  90     -86.911  97.113  19.008  0.00  0.00      PROC  
ATOM   4899  O   THR P  90     -86.296  96.073  18.826  0.00  0.00      PROC  
ATOM   4900  N   THR P  91     -87.049  97.970  17.971  0.00  0.00      PROC  
ATOM   4901  HN  THR P  91     -87.308  98.896  18.233  0.00  0.00      PROC  
ATOM   4902  CA  THR P  91     -86.599  97.882  16.624  0.00  0.00      PROC  
ATOM   4903  HA  THR P  91     -86.881  96.915  16.233  0.00  0.00      PROC  
ATOM   4904  CB  THR P  91     -87.116  98.994  15.829  0.00  0.00      PROC  
ATOM   4905  HB  THR P  91     -86.817  99.996  16.203  0.00  0.00      PROC  
ATOM   4906  OG1 THR P  91     -88.523  98.868  15.767  0.00  0.00      PROC  
ATOM   4907  HG1 THR P  91     -88.687  98.816  16.712  0.00  0.00      PROC  
ATOM   4908  CG2 THR P  91     -86.640  98.893  14.345  0.00  0.00      PROC  
ATOM   4909 HG21 THR P  91     -87.347  99.383  13.642  0.00  0.00      PROC  
ATOM   4910 HG22 THR P  91     -86.600  97.795  14.178  0.00  0.00      PROC  
ATOM   4911 HG23 THR P  91     -85.659  99.408  14.260  0.00  0.00      PROC  
ATOM   4912  C   THR P  91     -85.098  97.670  16.475  0.00  0.00      PROC  
ATOM   4913  O   THR P  91     -84.580  96.717  15.807  0.00  0.00      PROC  
ATOM   4914  N   PHE P  92     -84.343  98.543  17.163  0.00  0.00      PROC  
ATOM   4915  HN  PHE P  92     -84.908  99.241  17.596  0.00  0.00      PROC  
ATOM   4916  CA  PHE P  92     -82.866  98.583  17.303  0.00  0.00      PROC  
ATOM   4917  HA  PHE P  92     -82.427  98.725  16.326  0.00  0.00      PROC  
ATOM   4918  CB  PHE P  92     -82.508  99.710  18.320  0.00  0.00      PROC  
ATOM   4919  HB1 PHE P  92     -83.094  99.626  19.261  0.00  0.00      PROC  
ATOM   4920  HB2 PHE P  92     -82.650 100.753  17.967  0.00  0.00      PROC  
ATOM   4921  CG  PHE P  92     -81.060  99.814  18.703  0.00  0.00      PROC  
ATOM   4922  CD1 PHE P  92     -80.689  99.578  20.048  0.00  0.00      PROC  
ATOM   4923  HD1 PHE P  92     -81.356  99.099  20.750  0.00  0.00      PROC  
ATOM   4924  CE1 PHE P  92     -79.331  99.808  20.488  0.00  0.00      PROC  
ATOM   4925  HE1 PHE P  92     -79.129  99.583  21.524  0.00  0.00      PROC  
ATOM   4926  CZ  PHE P  92     -78.380 100.354  19.600  0.00  0.00      PROC  
ATOM   4927  HZ  PHE P  92     -77.439 100.655  20.036  0.00  0.00      PROC  
ATOM   4928  CD2 PHE P  92     -80.057 100.215  17.815  0.00  0.00      PROC  
ATOM   4929  HD2 PHE P  92     -80.323 100.187  16.768  0.00  0.00      PROC  
ATOM   4930  CE2 PHE P  92     -78.739 100.556  18.250  0.00  0.00      PROC  
ATOM   4931  HE2 PHE P  92     -78.039 100.894  17.500  0.00  0.00      PROC  
ATOM   4932  C   PHE P  92     -82.280  97.214  17.808  0.00  0.00      PROC  
ATOM   4933  O   PHE P  92     -81.337  96.659  17.277  0.00  0.00      PROC  
ATOM   4934  N   THR P  93     -82.903  96.727  18.937  0.00  0.00      PROC  
ATOM   4935  HN  THR P  93     -83.633  97.287  19.320  0.00  0.00      PROC  
ATOM   4936  CA  THR P  93     -82.558  95.574  19.765  0.00  0.00      PROC  
ATOM   4937  HA  THR P  93     -81.507  95.742  19.945  0.00  0.00      PROC  
ATOM   4938  CB  THR P  93     -83.367  95.424  21.100  0.00  0.00      PROC  
ATOM   4939  HB  THR P  93     -84.424  95.342  20.769  0.00  0.00      PROC  
ATOM   4940  OG1 THR P  93     -83.120  96.627  21.885  0.00  0.00      PROC  
ATOM   4941  HG1 THR P  93     -83.664  97.351  21.568  0.00  0.00      PROC  
ATOM   4942  CG2 THR P  93     -82.842  94.287  21.917  0.00  0.00      PROC  
ATOM   4943 HG21 THR P  93     -83.059  94.245  23.006  0.00  0.00      PROC  
ATOM   4944 HG22 THR P  93     -81.732  94.273  21.863  0.00  0.00      PROC  
ATOM   4945 HG23 THR P  93     -83.188  93.361  21.411  0.00  0.00      PROC  
ATOM   4946  C   THR P  93     -82.681  94.276  19.000  0.00  0.00      PROC  
ATOM   4947  O   THR P  93     -81.740  93.584  18.608  0.00  0.00      PROC  
ATOM   4948  N   VAL P  94     -83.933  93.913  18.598  0.00  0.00      PROC  
ATOM   4949  HN  VAL P  94     -84.589  94.647  18.755  0.00  0.00      PROC  
ATOM   4950  CA  VAL P  94     -84.211  92.749  17.702  0.00  0.00      PROC  
ATOM   4951  HA  VAL P  94     -83.911  91.879  18.266  0.00  0.00      PROC  
ATOM   4952  CB  VAL P  94     -85.702  92.684  17.536  0.00  0.00      PROC  
ATOM   4953  HB  VAL P  94     -85.995  93.652  17.074  0.00  0.00      PROC  
ATOM   4954  CG1 VAL P  94     -86.201  91.541  16.592  0.00  0.00      PROC  
ATOM   4955 HG11 VAL P  94     -85.800  91.574  15.556  0.00  0.00      PROC  
ATOM   4956 HG12 VAL P  94     -87.309  91.475  16.634  0.00  0.00      PROC  
ATOM   4957 HG13 VAL P  94     -86.016  90.513  16.970  0.00  0.00      PROC  
ATOM   4958  CG2 VAL P  94     -86.365  92.523  18.888  0.00  0.00      PROC  
ATOM   4959 HG21 VAL P  94     -87.452  92.358  18.727  0.00  0.00      PROC  
ATOM   4960 HG22 VAL P  94     -86.279  93.286  19.691  0.00  0.00      PROC  
ATOM   4961 HG23 VAL P  94     -86.070  91.578  19.393  0.00  0.00      PROC  
ATOM   4962  C   VAL P  94     -83.460  92.591  16.374  0.00  0.00      PROC  
ATOM   4963  O   VAL P  94     -83.101  91.433  16.047  0.00  0.00      PROC  
ATOM   4964  N   THR P  95     -83.323  93.703  15.585  0.00  0.00      PROC  
ATOM   4965  HN  THR P  95     -83.680  94.608  15.802  0.00  0.00      PROC  
ATOM   4966  CA  THR P  95     -82.605  93.605  14.343  0.00  0.00      PROC  
ATOM   4967  HA  THR P  95     -82.963  92.686  13.903  0.00  0.00      PROC  
ATOM   4968  CB  THR P  95     -82.985  94.584  13.278  0.00  0.00      PROC  
ATOM   4969  HB  THR P  95     -82.224  94.629  12.470  0.00  0.00      PROC  
ATOM   4970  OG1 THR P  95     -83.122  95.932  13.763  0.00  0.00      PROC  
ATOM   4971  HG1 THR P  95     -83.674  95.944  14.549  0.00  0.00      PROC  
ATOM   4972  CG2 THR P  95     -84.330  94.284  12.618  0.00  0.00      PROC  
ATOM   4973 HG21 THR P  95     -84.421  93.199  12.393  0.00  0.00      PROC  
ATOM   4974 HG22 THR P  95     -84.425  94.744  11.612  0.00  0.00      PROC  
ATOM   4975 HG23 THR P  95     -85.133  94.577  13.327  0.00  0.00      PROC  
ATOM   4976  C   THR P  95     -81.142  93.376  14.517  0.00  0.00      PROC  
ATOM   4977  O   THR P  95     -80.481  92.551  13.879  0.00  0.00      PROC  
ATOM   4978  N   LYS P  96     -80.511  94.157  15.454  0.00  0.00      PROC  
ATOM   4979  HN  LYS P  96     -81.033  94.913  15.842  0.00  0.00      PROC  
ATOM   4980  CA  LYS P  96     -79.131  93.849  15.880  0.00  0.00      PROC  
ATOM   4981  HA  LYS P  96     -78.452  94.064  15.068  0.00  0.00      PROC  
ATOM   4982  CB  LYS P  96     -78.582  94.698  17.121  0.00  0.00      PROC  
ATOM   4983  HB1 LYS P  96     -79.285  94.769  17.978  0.00  0.00      PROC  
ATOM   4984  HB2 LYS P  96     -78.379  95.685  16.654  0.00  0.00      PROC  
ATOM   4985  CG  LYS P  96     -77.231  94.294  17.708  0.00  0.00      PROC  
ATOM   4986  HG1 LYS P  96     -76.569  94.090  16.839  0.00  0.00      PROC  
ATOM   4987  HG2 LYS P  96     -77.171  93.366  18.317  0.00  0.00      PROC  
ATOM   4988  CD  LYS P  96     -76.473  95.423  18.486  0.00  0.00      PROC  
ATOM   4989  HD1 LYS P  96     -76.730  96.369  17.962  0.00  0.00      PROC  
ATOM   4990  HD2 LYS P  96     -75.377  95.294  18.366  0.00  0.00      PROC  
ATOM   4991  CE  LYS P  96     -76.851  95.698  20.029  0.00  0.00      PROC  
ATOM   4992  HE1 LYS P  96     -77.922  95.980  20.107  0.00  0.00      PROC  
ATOM   4993  HE2 LYS P  96     -76.208  96.513  20.427  0.00  0.00      PROC  
ATOM   4994  NZ  LYS P  96     -76.654  94.454  20.831  0.00  0.00      PROC  
ATOM   4995  HZ1 LYS P  96     -76.536  94.759  21.818  0.00  0.00      PROC  
ATOM   4996  HZ2 LYS P  96     -75.780  93.930  20.625  0.00  0.00      PROC  
ATOM   4997  HZ3 LYS P  96     -77.468  93.809  20.778  0.00  0.00      PROC  
ATOM   4998  C   LYS P  96     -78.841  92.344  16.213  0.00  0.00      PROC  
ATOM   4999  O   LYS P  96     -77.923  91.710  15.604  0.00  0.00      PROC  
ATOM   5000  N   TYR P  97     -79.705  91.801  17.103  0.00  0.00      PROC  
ATOM   5001  HN  TYR P  97     -80.407  92.371  17.524  0.00  0.00      PROC  
ATOM   5002  CA  TYR P  97     -79.698  90.513  17.680  0.00  0.00      PROC  
ATOM   5003  HA  TYR P  97     -78.866  90.321  18.341  0.00  0.00      PROC  
ATOM   5004  CB  TYR P  97     -80.985  90.385  18.577  0.00  0.00      PROC  
ATOM   5005  HB1 TYR P  97     -81.892  90.689  18.012  0.00  0.00      PROC  
ATOM   5006  HB2 TYR P  97     -80.844  91.078  19.434  0.00  0.00      PROC  
ATOM   5007  CG  TYR P  97     -81.178  88.976  19.077  0.00  0.00      PROC  
ATOM   5008  CD1 TYR P  97     -80.513  88.522  20.272  0.00  0.00      PROC  
ATOM   5009  HD1 TYR P  97     -79.874  89.198  20.821  0.00  0.00      PROC  
ATOM   5010  CE1 TYR P  97     -80.768  87.187  20.694  0.00  0.00      PROC  
ATOM   5011  HE1 TYR P  97     -80.162  86.818  21.508  0.00  0.00      PROC  
ATOM   5012  CZ  TYR P  97     -81.544  86.307  19.925  0.00  0.00      PROC  
ATOM   5013  OH  TYR P  97     -81.669  84.931  20.261  0.00  0.00      PROC  
ATOM   5014  HH  TYR P  97     -82.566  84.710  20.001  0.00  0.00      PROC  
ATOM   5015  CD2 TYR P  97     -82.103  88.170  18.405  0.00  0.00      PROC  
ATOM   5016  HD2 TYR P  97     -82.745  88.426  17.575  0.00  0.00      PROC  
ATOM   5017  CE2 TYR P  97     -82.254  86.794  18.785  0.00  0.00      PROC  
ATOM   5018  HE2 TYR P  97     -82.983  86.144  18.324  0.00  0.00      PROC  
ATOM   5019  C   TYR P  97     -79.692  89.390  16.576  0.00  0.00      PROC  
ATOM   5020  O   TYR P  97     -78.884  88.432  16.606  0.00  0.00      PROC  
ATOM   5021  N   TRP P  98     -80.628  89.460  15.530  0.00  0.00      PROC  
ATOM   5022  HN  TRP P  98     -81.264  90.228  15.514  0.00  0.00      PROC  
ATOM   5023  CA  TRP P  98     -80.580  88.493  14.410  0.00  0.00      PROC  
ATOM   5024  HA  TRP P  98     -80.465  87.500  14.819  0.00  0.00      PROC  
ATOM   5025  CB  TRP P  98     -81.903  88.439  13.584  0.00  0.00      PROC  
ATOM   5026  HB1 TRP P  98     -81.834  87.963  12.582  0.00  0.00      PROC  
ATOM   5027  HB2 TRP P  98     -82.195  89.499  13.426  0.00  0.00      PROC  
ATOM   5028  CG  TRP P  98     -83.031  87.812  14.358  0.00  0.00      PROC  
ATOM   5029  CD1 TRP P  98     -83.980  88.402  15.190  0.00  0.00      PROC  
ATOM   5030  HD1 TRP P  98     -84.307  89.428  15.103  0.00  0.00      PROC  
ATOM   5031  NE1 TRP P  98     -84.697  87.407  15.796  0.00  0.00      PROC  
ATOM   5032  HE1 TRP P  98     -85.358  87.486  16.509  0.00  0.00      PROC  
ATOM   5033  CE2 TRP P  98     -84.229  86.169  15.368  0.00  0.00      PROC  
ATOM   5034  CD2 TRP P  98     -83.191  86.440  14.506  0.00  0.00      PROC  
ATOM   5035  CE3 TRP P  98     -82.391  85.385  13.985  0.00  0.00      PROC  
ATOM   5036  HE3 TRP P  98     -81.460  85.479  13.446  0.00  0.00      PROC  
ATOM   5037  CZ3 TRP P  98     -82.849  84.094  14.319  0.00  0.00      PROC  
ATOM   5038  HZ3 TRP P  98     -82.211  83.287  13.991  0.00  0.00      PROC  
ATOM   5039  CZ2 TRP P  98     -84.503  84.870  15.816  0.00  0.00      PROC  
ATOM   5040  HZ2 TRP P  98     -85.178  84.682  16.639  0.00  0.00      PROC  
ATOM   5041  CH2 TRP P  98     -83.848  83.837  15.201  0.00  0.00      PROC  
ATOM   5042  HH2 TRP P  98     -84.029  82.786  15.371  0.00  0.00      PROC  
ATOM   5043  C   TRP P  98     -79.452  88.689  13.489  0.00  0.00      PROC  
ATOM   5044  O   TRP P  98     -78.701  87.698  13.219  0.00  0.00      PROC  
ATOM   5045  N   PHE P  99     -79.256  89.854  12.930  0.00  0.00      PROC  
ATOM   5046  HN  PHE P  99     -79.856  90.622  13.140  0.00  0.00      PROC  
ATOM   5047  CA  PHE P  99     -78.139  90.076  11.971  0.00  0.00      PROC  
ATOM   5048  HA  PHE P  99     -78.267  89.388  11.148  0.00  0.00      PROC  
ATOM   5049  CB  PHE P  99     -78.218  91.578  11.572  0.00  0.00      PROC  
ATOM   5050  HB1 PHE P  99     -77.609  92.196  12.266  0.00  0.00      PROC  
ATOM   5051  HB2 PHE P  99     -79.262  91.955  11.626  0.00  0.00      PROC  
ATOM   5052  CG  PHE P  99     -77.747  91.663  10.112  0.00  0.00      PROC  
ATOM   5053  CD1 PHE P  99     -76.363  91.639   9.800  0.00  0.00      PROC  
ATOM   5054  HD1 PHE P  99     -75.609  91.545  10.568  0.00  0.00      PROC  
ATOM   5055  CE1 PHE P  99     -75.922  91.684   8.471  0.00  0.00      PROC  
ATOM   5056  HE1 PHE P  99     -74.884  91.841   8.218  0.00  0.00      PROC  
ATOM   5057  CZ  PHE P  99     -76.817  91.751   7.458  0.00  0.00      PROC  
ATOM   5058  HZ  PHE P  99     -76.459  91.853   6.444  0.00  0.00      PROC  
ATOM   5059  CD2 PHE P  99     -78.654  91.920   9.050  0.00  0.00      PROC  
ATOM   5060  HD2 PHE P  99     -79.697  91.942   9.331  0.00  0.00      PROC  
ATOM   5061  CE2 PHE P  99     -78.227  91.914   7.692  0.00  0.00      PROC  
ATOM   5062  HE2 PHE P  99     -78.951  91.925   6.891  0.00  0.00      PROC
[truncated: 31,209,271 more chars]
